# Supplementary material for: A collection of forcefield precursors for metal–organic frameworks
Source: RSC Adv. 2019 Nov 13;9(63):36492–507. doi: 10.1039/c9ra07327b (PMC9075174; doi:10.1039/c9ra07327b)
Supplement: RA-009-C9RA07327B-s5690 [file RA-009-C9RA07327B-s5690.xyz]

  476
jmolscript: load "" {1 1 1} spacegroup "x,y,z" unitcell [{     22.734500     0.000000     0.000000 }, {     11.367250    19.688655     0.000000 }, {     11.367276     6.562900    21.435991 }]
Zn    12.787721     5.374489    15.801326     0.954048
Zn     9.627853     5.926953    15.801326     0.955157
Zn    11.686234     8.387247    15.801326     0.955072
Zn    24.473923    12.489830     5.083331     0.955072
Zn    22.415541    14.950124     5.083331     0.954048
Zn    21.314055    11.937366     5.083331     0.955157
Zn    11.367272     6.562898    18.315125     0.939244
Zn    22.734509    13.125775     7.597130     0.939244
Zn    20.995103    13.761725    16.352660     0.955072
Zn    23.053485    11.301431    16.352660     0.954048
Zn    24.154971    14.314189    16.352660     0.955157
Zn    32.681305    20.877066     5.634665     0.954048
Zn    35.841173    20.324602     5.634665     0.955157
Zn    33.782792    17.864308     5.634665     0.955072
Zn    22.734517    13.125780    13.838861     0.939244
Zn    34.101754    19.688657     3.120866     0.939244
H     26.991557    22.874948    18.214162     0.130822
H     24.472578    23.855446    21.172328     0.130167
H     29.204763    21.002559    20.188416     0.159345
H     29.646948    22.374858    19.571060     0.165725
H     28.833052    21.351047    18.702902     0.165042
H     13.779383    17.089754     2.038563     0.169653
H     15.148000    16.424278     2.411549     0.161758
H     13.906696    15.526475     2.077148     0.168689
H     19.463009    16.467593     2.688073     0.126265
H     17.961395    12.740531     2.694504     0.133133
H     18.120533    17.749323     0.083600     0.162754
H     17.005407    18.078124     1.131820     0.166566
H     18.516115    18.217914     1.524099     0.165380
H     16.288133    12.516078     0.205786     0.167836
H     15.764104    12.392041     1.678438     0.167443
H     15.146861    13.461134     0.713819     0.157767
H     40.416279    24.253154    18.214162     0.129792
H     42.524908    25.944412    21.172328     0.131267
H     37.688142    23.272661    20.188416     0.158723
H     38.655494    22.203566    19.571060     0.165954
H     38.175795    23.420324    18.702902     0.165439
H     30.644972    18.899141     2.038563     0.169839
H     29.384344    18.046623     2.411549     0.161324
H     29.227476    19.570525     2.077148     0.169155
H     27.264352    14.288059     2.688073     0.127608
H     24.787429    17.452026     2.694504     0.132582
H     29.045597    14.809806     0.083600     0.162090
H     29.887912    15.611135     1.131820     0.165011
H     29.253620    14.232930     1.524099     0.164359
H     25.429675    19.013334     0.205786     0.166659
H     25.584272    19.529178     1.678438     0.167395
H     26.818754    19.529177     0.713819     0.157725
H     34.897480    11.937901    18.214162     0.130047
H     35.307841     9.266152    21.172328     0.129664
H     35.412418    14.790788    20.188416     0.159971
H     34.002879    14.487582    19.571060     0.165892
H     35.296471    14.294633    18.702902     0.166047
H     23.779153     3.388419     2.038563     0.169755
H     23.671164     4.906415     2.411549     0.162231
H     25.069336     4.280315     2.077148     0.169359
H     21.476149     8.621664     2.688073     0.127306
H     25.454686     9.184759     2.694504     0.133452
H     21.037370     6.818181     0.083600     0.161836
H     21.310185     5.688053     1.131820     0.164978
H     20.433770     6.926470     1.524099     0.164784
H     26.485693     7.847898     0.205786     0.168463
H     26.855130     7.456095     1.678438     0.167402
H     26.237887     6.387000     0.713819     0.166123
H     27.787252    11.127377     7.496166     0.130047
H     25.678630    12.818634    10.454333     0.129664
H     30.515394    10.146883     9.470421     0.159971
H     29.548040     9.077789     8.853064     0.165892
H     30.027737    10.294547     7.984907     0.166047
H     26.191296    12.336264    12.756558     0.169755
H     27.451925    11.483745    13.129544     0.162231
H     27.608792    13.007647    12.795143     0.169359
H     29.571917     7.725181    13.406069     0.127306
H     32.048841    10.889148    13.412500     0.133452
H     27.790666     8.246929    10.801596     0.161836
H     26.948354     9.048258    11.849816     0.164978
H     27.582647     7.670052    12.242094     0.164784
H     31.406588    12.450457    10.923781     0.168464
H     31.251995    12.966301    12.396434     0.167402
H     30.017511    12.966300    11.431814     0.166123
H     21.938802    18.500778     7.496166     0.130822
H     21.528447    15.829030    10.454333     0.130167
H     21.423868    21.353666     9.470421     0.159345
H     22.833406    21.050460     8.853064     0.165725
H     21.539812    20.857510     7.984907     0.165042
H     21.689865    16.514196    12.756558     0.169653
H     21.797855    18.032192    13.129544     0.161758
H     20.399682    17.406093    12.795143     0.168689
H     23.992871    21.747441    13.406069     0.126265
H     20.014333    22.310537    13.412500     0.133133
H     24.431644    19.943959    10.801596     0.162754
H     24.158831    18.813831    11.849816     0.166566
H     25.035246    20.052247    12.242094     0.165380
H     18.983321    20.973676    10.923781     0.167836
H     18.613887    20.581872    12.396434     0.167443
H     19.231127    19.512778    11.431814     0.157767
H     18.477474     9.749171     7.496166     0.129792
H     20.996460    10.729668    10.454333     0.131267
H     16.264273     7.876781     9.470421     0.158723
H     15.822086     9.249080     8.853064     0.165954
H     16.635980     8.225269     7.984907     0.165439
H     20.322385    10.526876    12.756558     0.169839
H     18.953769     9.861400    13.129544     0.161324
H     20.195072     8.963597    12.795143     0.169155
H     14.638761     9.904715    13.406069     0.127608
H     16.140375     6.177653    13.412500     0.132582
H     15.981230    11.186445    10.801596     0.162090
H     17.096358    11.515246    11.849816     0.165011
H     15.585651    11.655036    12.242094     0.164359
H     17.813631     5.953201    10.923781     0.166659
H     18.337663     5.829163    12.396434     0.167395
H     18.954903     6.898256    11.431814     0.157725
H     17.681774    15.124178    13.939825     0.130047
H     19.790396    13.432921    10.981658     0.129664
H     14.953632    16.104672    11.965570     0.159971
H     15.920986    17.173766    12.582927     0.165892
H     15.441289    15.957008    13.451084     0.166047
H     19.277730    13.915291     8.679433     0.169755
H     18.017101    14.767810     8.306447     0.162231
H     17.860234    13.243908     8.640848     0.169359
H     15.897109    18.526374     8.029922     0.127306
H     13.420185    15.362407     8.023491     0.133452
H     17.678360    18.004626    10.634395     0.161836
H     18.520672    17.203297     9.586175     0.164978
H     17.886379    18.581503     9.193897     0.164784
H     14.062438    13.801098    10.512210     0.168464
H     14.217031    13.285254     9.039557     0.167403
H     15.451515    13.285255    10.004177     0.166123
H     23.530224     7.750777    13.939825     0.130822
H     23.940579    10.422525    10.981658     0.130167
H     24.045158     4.897889    11.965570     0.159345
H     22.635620     5.201095    12.582927     0.165725
H     23.929214     5.394045    13.451084     0.165042
H     23.779161     9.737359     8.679433     0.169653
H     23.671171     8.219363     8.306447     0.161758
H     25.069344     8.845462     8.640848     0.168689
H     21.476155     4.504114     8.029922     0.126265
H     25.454693     3.941018     8.023491     0.133133
H     21.037382     6.307596    10.634395     0.162754
H     21.310195     7.437724     9.586175     0.166566
H     20.433780     6.199308     9.193897     0.165380
H     26.485705     5.277879    10.512210     0.167836
H     26.855139     5.669683     9.039557     0.167443
H     26.237899     6.738777    10.004177     0.157767
H     26.991552    16.502384    13.939825     0.129792
H     24.472566    15.521887    10.981658     0.131267
H     29.204753    18.374774    11.965570     0.158723
H     29.646940    17.002475    12.582927     0.165954
H     28.833046    18.026286    13.451084     0.165439
H     25.146641    15.724679     8.679433     0.169839
H     26.515257    16.390155     8.306447     0.161324
H     25.273954    17.287958     8.640848     0.169155
H     30.830265    16.346840     8.029922     0.127608
H     29.328651    20.073902     8.023491     0.132582
H     29.487796    15.065110    10.634395     0.162090
H     28.372668    14.736309     9.586175     0.165011
H     29.883375    14.596519     9.193897     0.164359
H     27.655395    20.298354    10.512210     0.166659
H     27.131363    20.422392     9.039557     0.167395
H     26.514123    19.353299    10.004177     0.157725
H     18.477469     3.376607     3.221829     0.130822
H     20.996448     2.396109     0.263663     0.130167
H     16.264263     5.248996     1.247575     0.159345
H     15.822078     3.876697     1.864931     0.165725
H     16.635974     4.900508     2.733089     0.165042
H     31.689643     9.161801    19.397428     0.169653
H     30.321026     9.827277    19.024442     0.161758
H     31.562330    10.725080    19.358843     0.168689
H     26.006017     9.783962    18.747918     0.126265
H     27.507631    13.511024    18.741487     0.133133
H     27.348493     8.502232    21.352391     0.162754
H     28.463619     8.173431    20.304171     0.166566
H     26.952911     8.033641    19.911892     0.165380
H     29.180893    13.735477    21.230205     0.167836
H     29.704922    13.859514    19.757553     0.167443
H     30.322165    12.790421    20.722172     0.157767
H      5.052747     1.998401     3.221829     0.129792
H      2.944118     0.307143     0.263663     0.131267
H      7.780884     2.978894     1.247575     0.158723
H      6.813532     4.047989     1.864931     0.165954
H      7.293231     2.831231     2.733089     0.165439
H     14.824054     7.352414    19.397428     0.169839
H     16.084682     8.204932    19.024442     0.161324
H     16.241550     6.681030    19.358843     0.169155
H     18.204674    11.963496    18.747918     0.127608
H     20.681597     8.799529    18.741487     0.132582
H     16.423429    11.441749    21.352391     0.162090
H     15.581114    10.640420    20.304171     0.165011
H     16.215406    12.018625    19.911892     0.164359
H     20.039351     7.238221    21.230205     0.166659
H     19.884754     6.722377    19.757553     0.167395
H     18.650272     6.722378    20.722172     0.157725
H     10.571546    14.313654     3.221829     0.130047
H     10.161185    16.985403     0.263663     0.129664
H     10.056608    11.460767     1.247575     0.159971
H     11.466147    11.763973     1.864931     0.165892
H     10.172555    11.956922     2.733089     0.166047
H     21.689873    22.863136    19.397428     0.169755
H     21.797862    21.345140    19.024442     0.162231
H     20.399690    21.971240    19.358843     0.169359
H     23.992877    17.629891    18.747918     0.127306
H     20.014340    17.066796    18.741487     0.133452
H     24.431656    19.433374    21.352391     0.161836
H     24.158841    20.563502    20.304171     0.164978
H     25.035256    19.325085    19.911892     0.164784
H     18.983333    18.403657    21.230205     0.168464
H     18.613896    18.795460    19.757553     0.167403
H     19.231139    19.864555    20.722172     0.166123
C     24.744252    24.211808    18.584575     0.601077
C     25.604754    23.493173    19.561414    -0.016008
C     26.783538    22.900544    19.120904    -0.209721
C     27.647450    22.345325    20.063016     0.148223
C     27.342809    22.357139    21.397406    -0.048642
C     14.756964    16.345522     0.406426     0.152978
C     25.275106    23.477423    20.897090    -0.197927
C     28.954683    21.707412    19.586494    -0.524365
C     14.361386    16.345523     1.864931    -0.518930
C     19.896102    14.138426     3.884202     0.578027
C     18.852588    14.575513     2.868779    -0.018102
C     18.828716    15.857244     2.385183    -0.194238
C     17.896600    16.258892     1.475225     0.155272
C     16.986083    15.359120     0.985841    -0.039261
C     17.005408    14.026199     1.421849     0.137711
C     17.942070    13.616675     2.383897    -0.208386
C     17.884096    17.709946     1.008992    -0.527702
C     15.952800    13.002388     0.960118    -0.521986
C     31.330437     5.842293    18.584575     0.602855
C     41.645081    25.145051    19.561414    -0.017128
C     40.542457    24.420508    19.120904    -0.207243
C     39.629668    23.949950    20.063016     0.147660
C     39.792221    24.207873    21.397406    -0.051244
C     29.511655    18.424644     0.406426     0.153964
C     41.796267    25.438413    20.897090    -0.198099
C     38.423602    23.136808    19.586494    -0.524340
C     29.709447    18.767227     1.864931    -0.519811
C     25.030689    15.077575     3.884202     0.577015
C     25.930974    15.762739     2.868779    -0.016003
C     27.052921    15.142546     2.385183    -0.198097
C     27.866815    15.748956     1.475225     0.156233
C     27.542848    16.987372     0.985841    -0.039315
C     26.378842    17.637098     1.421849     0.139424
C     25.555854    17.030688     2.383897    -0.208976
C     29.129716    15.034258     1.008992    -0.524130
C     26.018500    19.060588     0.960118    -0.520469
C     12.128878     9.323247    18.584575     0.599732
C     35.055486    10.427782    19.561414    -0.016913
C     34.979325    11.744952    19.120904    -0.208029
C     35.028205    12.770732    20.063016     0.147364
C     35.170297    12.500998    21.397406    -0.048384
C     23.934882     4.607146     0.406426     0.151995
C     35.233953    10.150173    20.897090    -0.195834
C     34.927036    14.221786    19.586494    -0.526045
C     24.132674     4.264564     1.864931    -0.520516
C     23.276723    10.161318     3.884202     0.579070
C     23.419949     9.039064     2.868779    -0.018143
C     22.321872     8.377524     2.385183    -0.195613
C     22.440090     7.369465     1.475225     0.155312
C     23.674573     7.030819     0.985841    -0.040014
C     24.819255     7.714016     1.421849     0.138952
C     24.705584     8.729951     2.383897    -0.209450
C     21.189692     6.633109     1.008992    -0.524265
C     26.232204     7.314336     0.960118    -0.530671
C     25.505845    12.405171     7.866580     0.599732
C     26.558454    12.019274     8.843418    -0.016913
C     27.661076    11.294731     8.402908    -0.208029
C     28.573868    10.824173     9.345020     0.147364
C     28.411318    11.082095    10.679411    -0.048384
C     27.324609    11.861766    11.124422     0.151995
C     26.407271    12.312636    10.179095    -0.195834
C     29.779932    10.011031     8.868498    -0.526045
C     27.126821    12.204350    12.582927    -0.520516
C     31.805583     8.514697    14.602197     0.579070
C     30.905296     9.199862    13.586774    -0.018143
C     29.783348     8.579669    13.103178    -0.195613
C     28.969451     9.186079    12.193220     0.155312
C     29.293417    10.424495    11.703837    -0.040014
C     30.457424    11.074221    12.139845     0.138952
C     31.280414    10.467811    13.101892    -0.209450
C     27.706549     8.471380    11.726988    -0.524265
C     30.817766    12.497710    11.678114    -0.530671
C     21.972904    15.886125     7.866580     0.601077
C     21.780798    16.990659     8.843418    -0.016008
C     21.856958    18.307830     8.402908    -0.209721
C     21.808080    19.333609     9.345020     0.148223
C     21.665991    19.063876    10.679411    -0.048642
C     21.534132    17.732923    11.124422     0.152978
C     21.602334    16.713050    10.179095    -0.197927
C     21.909248    20.784663     8.868498    -0.524365
C     21.336344    17.390341    12.582927    -0.518930
C     22.192300    23.287095    14.602197     0.578027
C     22.049071    22.164841    13.586774    -0.018102
C     23.147147    21.503302    13.103178    -0.194237
C     23.028927    20.495242    12.193220     0.155272
C     21.794443    20.156597    11.703837    -0.039261
C     20.649761    20.839794    12.139845     0.137711
C     20.763435    21.855729    13.101892    -0.208386
C     24.279323    19.758886    11.726988    -0.527702
C     19.236811    20.440114    11.678114    -0.521986
C     20.724780    11.086031     7.866580     0.602855
C     19.864280    10.367396     8.843418    -0.017128
C     18.685496     9.774767     8.402908    -0.207243
C     17.821586     9.219547     9.345020     0.147660
C     18.126230     9.231362    10.679411    -0.051244
C     19.344800     9.782644    11.124422     0.153964
C     20.193932    10.351646    10.179095    -0.198099
C     16.514352     8.581635     8.868498    -0.524340
C     19.740382     9.782645    12.582927    -0.519811
C     14.205670     7.575548    14.602197     0.577015
C     15.249182     8.012636    13.586774    -0.016003
C     15.273053     9.294367    13.103178    -0.198097
C     16.205166     9.696015    12.193220     0.156233
C     17.115683     8.796243    11.703837    -0.039315
C     17.096359     7.463321    12.139845     0.139424
C     16.159698     7.053798    13.101892    -0.208976
C     16.217670    11.147068    11.726988    -0.524130
C     18.148966     6.439511    11.678114    -0.520469
C     19.963181    13.846384    13.569411     0.599732
C     18.910572    14.232281    12.592573    -0.016913
C     17.807950    14.956824    13.033083    -0.208029
C     16.895158    15.427382    12.090971     0.147364
C     17.057708    15.169460    10.756580    -0.048384
C     18.144417    14.389789    10.311569     0.151995
C     19.061755    13.938919    11.256896    -0.195834
C     15.689094    16.240524    12.567493    -0.526045
C     18.342205    14.047205     8.853064    -0.520516
C     13.663443    17.736858     6.833794     0.579070
C     14.563730    17.051693     7.849217    -0.018143
C     15.685678    17.671886     8.332813    -0.195613
C     16.499575    17.065476     9.242771     0.155312
C     16.175609    15.827060     9.732154    -0.040014
C     15.011602    15.177334     9.296146     0.138952
C     14.188612    15.783744     8.334099    -0.209450
C     17.762477    17.780175     9.709003    -0.524265
C     14.651260    13.753845     9.757877    -0.530671
C     23.496122    10.365430    13.569411     0.601077
C     23.688228     9.260896    12.592573    -0.016008
C     23.612068     7.943725    13.033083    -0.209721
C     23.660946     6.917946    12.090971     0.148223
C     23.803035     7.187679    10.756580    -0.048642
C     23.934894     8.518632    10.311569     0.152978
C     23.866692     9.538505    11.256896    -0.197927
C     23.559778     5.466892    12.567493    -0.524365
C     24.132682     8.861214     8.853064    -0.518930
C     23.276726     2.964460     6.833794     0.578027
C     23.419955     4.086714     7.849217    -0.018102
C     22.321879     4.748253     8.332813    -0.194237
C     22.440099     5.756313     9.242771     0.155272
C     23.674583     6.094958     9.732154    -0.039261
C     24.819265     5.411761     9.296146     0.137711
C     24.705591     4.395826     8.334099    -0.208386
C     21.189703     6.492669     9.709003    -0.527702
C     26.232215     5.811441     9.757877    -0.521986
C     24.744246    15.165524    13.569411     0.602855
C     25.604746    15.884159    12.592573    -0.017128
C     26.783530    16.476788    13.033083    -0.207243
C     27.647440    17.032008    12.090971     0.147660
C     27.342796    17.020193    10.756580    -0.051244
C     26.124226    16.468911    10.311569     0.153964
C     25.275094    15.899909    11.256896    -0.198099
C     28.954674    17.669920    12.567493    -0.524340
C     25.728644    16.468910     8.853064    -0.519811
C     31.263356    18.676007     6.833794     0.577015
C     30.219844    18.238919     7.849217    -0.016003
C     30.195973    16.957188     8.332813    -0.198097
C     29.263860    16.555540     9.242771     0.156233
C     28.353343    17.455312     9.732154    -0.039315
C     28.372667    18.788234     9.296146     0.139424
C     29.309328    19.197757     8.334099    -0.208976
C     29.251356    15.104487     9.709003    -0.524130
C     27.320060    19.812044     9.757877    -0.520469
C     20.724774     2.039747     2.851416     0.601077
C     19.864272     2.758382     1.874577    -0.016008
C     18.685488     3.351011     2.315087    -0.209721
C     17.821576     3.906230     1.372975     0.148223
C     18.126217     3.894416     0.038585    -0.048642
C     30.712062     9.906033    21.029565     0.152978
C     20.193920     2.774132     0.538901    -0.197927
C     16.514343     4.544143     1.849497    -0.524365
C     31.107640     9.906032    19.571060    -0.518930
C     25.572924    12.113129    17.551789     0.578027
C     26.616438    11.676042    18.567212    -0.018102
C     26.640310    10.394311    19.050808    -0.194238
C     27.572426     9.992663    19.960766     0.155272
C     28.482943    10.892435    20.450150    -0.039261
C     28.463618    12.225356    20.014142     0.137711
C     27.526956    12.634880    19.052094    -0.208386
C     27.584930     8.541609    20.426999    -0.527702
C     29.516226    13.249167    20.475873    -0.521986
C     14.138589    20.409262     2.851416     0.602855
C      3.823945     1.106504     1.874577    -0.017128
C      4.926569     1.831047     2.315087    -0.207243
C      5.839358     2.301605     1.372975     0.147660
C      5.676805     2.043682     0.038585    -0.051244
C     15.957371     7.826911    21.029565     0.153964
C      3.672759     0.813142     0.538901    -0.198099
C      7.045424     3.114747     1.849497    -0.524340
C     15.759579     7.484328    19.571060    -0.519811
C     20.438337    11.173980    17.551789     0.577015
C     19.538052    10.488816    18.567212    -0.016004
C     18.416105    11.109009    19.050808    -0.198097
C     17.602211    10.502599    19.960766     0.156233
C     17.926178     9.264183    20.450150    -0.039315
C     19.090184     8.614457    20.014142     0.139424
C     19.913172     9.220867    19.052094    -0.208976
C     16.339310    11.217297    20.426999    -0.524130
C     19.450526     7.190967    20.475873    -0.520469
C     33.340148    16.928308     2.851416     0.599732
C     10.413540    15.823773     1.874577    -0.016913
C     10.489701    14.506603     2.315087    -0.208029
C     10.440821    13.480823     1.372975     0.147364
C     10.298729    13.750557     0.038585    -0.048384
C     21.534144    21.644409    21.029565     0.151995
C     10.235073    16.101382     0.538901    -0.195834
C     10.541990    12.029769     1.849497    -0.526045
C     21.336352    21.986991    19.571060    -0.520516
C     22.192303    16.090237    17.551789     0.579070
C     22.049077    17.212491    18.567212    -0.018143
C     23.147154    17.874031    19.050808    -0.195613
C     23.028936    18.882090    19.960766     0.155312
C     21.794453    19.220736    20.450150    -0.040014
C     20.649771    18.537539    20.014142     0.138952
C     20.763442    17.521604    19.052094    -0.209450
C     24.279334    19.618446    20.426999    -0.524265
C     19.236822    18.937219    20.475873    -0.530671
O     25.089474    24.275402    17.373013    -0.553854
O     23.697329    24.759547    19.064956    -0.555161
O     19.917700    12.880321     4.160083    -0.519868
O     20.750920    15.075606     4.201240    -0.540984
O     31.212898     5.511523    17.373013    -0.555114
O     32.328255     6.475087    19.064956    -0.555356
O     23.930340    15.687923     4.160083    -0.518910
O     25.414903    13.868692     4.201240    -0.541119
O     11.901191     9.590422    17.373013    -0.553518
O     12.177985     8.142716    19.064956    -0.554193
O     24.355475    10.809075     4.160083    -0.520261
O     22.037693    10.433021     4.201240    -0.541597
O     25.623381    12.074400     6.655018    -0.553518
O     24.508028    13.037964     8.346961    -0.554193
O     32.905933     9.125046    14.878078    -0.520261
O     31.421371     7.305814    14.919235    -0.541597
O     22.200588    16.153299     6.655018    -0.553854
O     21.923798    14.705594     8.346961    -0.555161
O     21.113548    23.934852    14.878078    -0.519868
O     23.431331    23.558799    14.919235    -0.540984
O     20.379555    11.149624     6.655018    -0.555114
O     21.771704    11.633770     8.346961    -0.555356
O     14.184073     6.317444    14.878078    -0.518910
O     13.350853     8.512729    14.919235    -0.541119
O     11.367270     6.562896    16.393603    -1.033028
O     22.734507    13.125774     5.675607    -1.033028
O     19.845645    14.177155    14.780973    -0.553518
O     20.960998    13.213591    13.089030    -0.554193
O     12.563093    17.126509     6.557913    -0.520261
O     14.047655    18.945741     6.516756    -0.541597
O     23.268438    10.098256    14.780973    -0.553854
O     23.545228    11.545961    13.089030    -0.555161
O     24.355478     2.316703     6.557913    -0.519868
O     22.037695     2.692756     6.516756    -0.540984
O     25.089471    15.101931    14.780973    -0.555114
O     23.697322    14.617785    13.089030    -0.555356
O     31.284953    19.934111     6.557913    -0.518910
O     32.118173    17.738826     6.516756    -0.541119
O     20.379552     1.976153     4.062978    -0.553854
O     21.771697     1.492008     2.371035    -0.555161
O     25.551326    13.371234    17.275908    -0.519868
O     24.718106    11.175949    17.234751    -0.540984
O     14.256128    20.740032     4.062978    -0.555114
O     13.140771    19.776468     2.371035    -0.555356
O     21.538686    10.563632    17.275908    -0.518910
O     20.054123    12.382863    17.234751    -0.541119
O     33.567835    16.661133     4.062978    -0.553518
O     33.291041    18.108839     2.371035    -0.554193
O     21.113551    15.442480    17.275908    -0.520261
O     23.431333    15.818534    17.234751    -0.541597
O     22.734519    13.125781    15.760384    -1.033028
O     34.101756    19.688659     5.042388    -1.033028

The following XYZ coordinates are in angstroms. Other properties are in atomic units.
The sperically averaged electron density of each atom fit to a function of the form exp(a - br)
eigen_1, eigen_2 and eigen_3 are the three eigenvalues of traceless quadrupole moment tensor
  atom number  atomic symbol              X              Y              Z     net charge C6 coefficient C8 coefficient C10 coefficient fluctuating dipole atomic polarizability isotropic forcefield polarizability              a              b squared Pearson coefficient          <r^3>          <r^4>         wp_QDO          m_QDO          q_QDO       dipole_x       dipole_y       dipole_z         dipole            Qxy            Qxz            Qyz     Q(x^2-y^2)  Q(3z^2 - R^2)        eigen_1        eigen_2        eigen_3 static polarizability      alpha(xx)      alpha(xy)      alpha(xz)      alpha(yy)      alpha(yz)      alpha(zz) atomic spin moment
            1             Zn      12.787721       5.374489      15.801326       0.954048      87.570541 0.17093254E+04  0.53422424E+05                                16.448011                           13.787062       0.048996       1.889859                    0.998505      45.429798     124.772583       0.469956       0.417013      -1.126855       0.038693      -0.032119      -0.009061       0.051097      -0.084696      -0.037722       0.036210       0.027879      -0.104688      -0.068947      -0.051839       0.120786             20.546546      18.328246       4.610462      -0.204902      21.906222      -0.101109      21.405170           0.000000
            2             Zn       9.627853       5.926953      15.801326       0.955157      87.416851 0.17052373E+04  0.53257548E+05                                16.423487                           13.765860       0.055564       1.892127                    0.998501      45.385439     124.567527       0.470605       0.416728      -1.127158      -0.046887      -0.018061      -0.009867       0.051205       0.054700       0.050345       0.014958       0.131686      -0.104030      -0.068771      -0.051873       0.120644             20.517153      16.991982      -3.849866       0.014751      23.185641       0.224947      21.373836           0.000000
            3             Zn      11.686234       8.387247      15.801326       0.955072      87.507275 0.17076081E+04  0.53354336E+05                                16.439672                           13.779624       0.048991       1.890088                    0.998494      45.408206     124.688755       0.470118       0.416982      -1.126897       0.007802       0.049287      -0.009867       0.050866       0.029148      -0.012025      -0.050736      -0.160500      -0.105521      -0.068329      -0.052060       0.120389             20.536897      24.992217      -0.758562       0.192767      15.222890      -0.127869      21.395583           0.000000
            4             Zn      24.473923      12.489830       5.083331       0.955072      87.507279 0.17076077E+04  0.53354322E+05                                16.439673                           13.779622       0.048991       1.890088                    0.998494      45.408206     124.688758       0.470118       0.416982      -1.126897       0.046584      -0.017887      -0.009867       0.050866      -0.054925      -0.049951       0.014954       0.130737      -0.105522      -0.068329      -0.052060       0.120390             20.536899      17.008291       3.850959      -0.014349      23.206821       0.230875      21.395585           0.000000
            5             Zn      22.415541      14.950124       5.083331       0.954048      87.570536 0.17093255E+04  0.53422428E+05                                16.448011                           13.787063       0.048996       1.889859                    0.998505      45.429799     124.772588       0.469956       0.417013      -1.126855      -0.008470       0.049569      -0.009061       0.051097      -0.030276       0.012497      -0.050773      -0.160637      -0.104688      -0.068947      -0.051839       0.120786             20.546543      25.004501       0.755917      -0.190007      15.229966      -0.126893      21.405162           0.000000
            6             Zn      21.314055      11.937366       5.083331       0.955157      87.416842 0.17052373E+04  0.53257550E+05                                16.423486                           13.765860       0.055563       1.892127                    0.998501      45.385437     124.567519       0.470605       0.416728      -1.127158      -0.039085      -0.031575      -0.009867       0.051205       0.084372       0.038127       0.036121       0.028901      -0.104030      -0.068771      -0.051873       0.120644             20.517150      18.303141      -4.606863       0.202181      21.874474      -0.099705      21.373834           0.000000
            7             Zn      11.367272       6.562898      18.315125       0.939244      85.907718 0.17732532E+04  0.56003431E+05                                16.266756                           14.035734       0.035313       1.879563                    0.998775      46.117597     127.862175       0.465513       0.416611      -1.125678       0.000265       0.000265       0.040509       0.040511       0.000180      -0.000486      -0.000053       0.000074       0.321792      -0.053816      -0.053450       0.107265             19.458616      19.741541       0.000405      -0.000922      19.742168      -0.000936      18.892139           0.000000
            8             Zn      22.734509      13.125775       7.597130       0.939244      85.907739 0.17732536E+04  0.56003449E+05                                16.266759                           14.035736       0.035313       1.879563                    0.998775      46.117596     127.862172       0.465513       0.416611      -1.125678       0.000362       0.000097       0.040509       0.040511       0.000122      -0.000288      -0.000394       0.000275       0.321792      -0.053816      -0.053450       0.107265             19.458620      19.742368      -0.000064      -0.001273      19.741357      -0.000331      18.892134           0.000000
            9             Zn      20.995103      13.761725      16.352660       0.955072      87.507280 0.17076078E+04  0.53354323E+05                                16.439673                           13.779622       0.048991       1.890088                    0.998494      45.408207     124.688758       0.470118       0.416982      -1.126897      -0.046584       0.017887       0.009867       0.050866      -0.054925      -0.049951       0.014954       0.130737      -0.105521      -0.068329      -0.052060       0.120390             20.536898      17.008290       3.850959      -0.014349      23.206821       0.230876      21.395584           0.000000
           10             Zn      23.053485      11.301431      16.352660       0.954048      87.570535 0.17093255E+04  0.53422428E+05                                16.448011                           13.787063       0.048996       1.889859                    0.998505      45.429799     124.772587       0.469956       0.417013      -1.126855       0.008470      -0.049569       0.009061       0.051097      -0.030276       0.012497      -0.050773      -0.160637      -0.104688      -0.068947      -0.051839       0.120786             20.546543      25.004501       0.755917      -0.190007      15.229966      -0.126893      21.405162           0.000000
           11             Zn      24.154971      14.314189      16.352660       0.955157      87.416843 0.17052374E+04  0.53257551E+05                                16.423486                           13.765861       0.055563       1.892127                    0.998501      45.385437     124.567521       0.470605       0.416728      -1.127158       0.039085       0.031575       0.009867       0.051205       0.084372       0.038127       0.036121       0.028901      -0.104030      -0.068771      -0.051873       0.120644             20.517150      18.303142      -4.606864       0.202181      21.874474      -0.099706      21.373835           0.000000
           12             Zn      32.681305      20.877066       5.634665       0.954048      87.570542 0.17093255E+04  0.53422425E+05                                16.448012                           13.787062       0.048996       1.889859                    0.998505      45.429798     124.772584       0.469956       0.417013      -1.126855      -0.038693       0.032119       0.009061       0.051097      -0.084696      -0.037722       0.036210       0.027879      -0.104688      -0.068947      -0.051839       0.120786             20.546546      18.328246       4.610462      -0.204902      21.906222      -0.101109      21.405170           0.000000
           13             Zn      35.841173      20.324602       5.634665       0.955157      87.416852 0.17052373E+04  0.53257548E+05                                16.423487                           13.765860       0.055563       1.892127                    0.998501      45.385439     124.567527       0.470605       0.416728      -1.127158       0.046887       0.018061       0.009867       0.051205       0.054700       0.050345       0.014958       0.131686      -0.104030      -0.068771      -0.051873       0.120644             20.517153      16.991983      -3.849867       0.014751      23.185641       0.224948      21.373836           0.000000
           14             Zn      33.782792      17.864308       5.634665       0.955072      87.507276 0.17076081E+04  0.53354336E+05                                16.439673                           13.779624       0.048991       1.890088                    0.998494      45.408206     124.688756       0.470118       0.416982      -1.126897      -0.007802      -0.049287       0.009867       0.050866       0.029148      -0.012025      -0.050736      -0.160500      -0.105522      -0.068329      -0.052060       0.120389             20.536897      24.992218      -0.758562       0.192767      15.222890      -0.127869      21.395583           0.000000
           15             Zn      22.734517      13.125780      13.838861       0.939244      85.907738 0.17732536E+04  0.56003449E+05                                16.266759                           14.035736       0.035313       1.879563                    0.998775      46.117596     127.862171       0.465513       0.416611      -1.125679      -0.000362      -0.000097      -0.040509       0.040511       0.000122      -0.000288      -0.000394       0.000275       0.321792      -0.053816      -0.053450       0.107265             19.458620      19.742367      -0.000064      -0.001273      19.741357      -0.000331      18.892134           0.000000
           16             Zn      34.101754      19.688657       3.120866       0.939244      85.907717 0.17732531E+04  0.56003430E+05                                16.266756                           14.035734       0.035313       1.879563                    0.998775      46.117597     127.862173       0.465513       0.416611      -1.125679      -0.000265      -0.000265      -0.040509       0.040511       0.000180      -0.000486      -0.000053       0.000074       0.321792      -0.053816      -0.053450       0.107265             19.458615      19.741540       0.000405      -0.000922      19.742167      -0.000935      18.892139           0.000000
           17              H      26.991557      22.874948      18.214162       0.130822       1.158948 0.85707367E+01  0.84217715E+02                                 1.714866                            1.631095      -1.123819       2.353628                    0.997309       3.290684       8.738255       0.535487       1.164050      -0.737861       0.008199      -0.002022      -0.035064       0.036067      -0.005132      -0.006774       0.002706       0.012320       0.029419      -0.012924      -0.001560       0.014484              1.745116       1.514854      -0.093309      -0.062178       1.438504      -0.034051       2.281989          -0.000000
           18              H      24.472578      23.855446      21.172328       0.130167       0.956414 0.69841060E+01  0.67042981E+02                                 1.670912                            1.598253      -1.108806       2.363387                    0.997012       3.562263      10.239181       0.465213       1.371549      -0.688780      -0.030696       0.015690       0.012154       0.036553      -0.008402      -0.006673       0.002051       0.010179       0.010361      -0.011723      -0.001288       0.013010              1.722503       2.085467      -0.251424      -0.108274       1.539792       0.018412       1.542250          -0.000000
           19              H      29.204763      21.002559      20.188416       0.159345       1.079918 0.80785583E+01  0.78254767E+02                                 1.641598                            1.583411      -1.073012       2.374782                    0.998948       3.215150       8.490444       0.543306       1.163817      -0.737537      -0.000678      -0.011259       0.009561       0.014786      -0.001844      -0.002024      -0.004009      -0.000056      -0.018046      -0.008124       0.002962       0.005162              1.658142       1.427952      -0.224654       0.127245       1.814060      -0.376826       1.732413          -0.000000
           20              H      29.646948      22.374858      19.571060       0.165725       0.978703 0.71734982E+01  0.66986584E+02                                 1.502771                            1.465701      -0.793974       2.515152                    0.999880       2.975931       7.542742       0.584061       1.123029      -0.749336       0.005254       0.011705       0.001843       0.012961       0.002179       0.001475       0.000465      -0.004859      -0.010419      -0.004137      -0.000974       0.005111              1.499319       1.657466       0.346041      -0.036416       1.578189       0.001313       1.262301          -0.000000
           21              H      28.833052      21.351047      18.702902       0.165042       0.942723 0.65524252E+01  0.59461448E+02                                 1.428462                            1.370227      -0.816267       2.505773                    0.999846       2.872567       7.038835       0.628143       1.074520      -0.762187      -0.008427      -0.003388      -0.010966       0.014239      -0.001680       0.004621       0.001264       0.003294       0.000068      -0.005092      -0.000461       0.005554              1.442209       1.214944      -0.013442       0.047703       1.300694       0.273640       1.810989           0.000000
           22              H      13.779383      17.089754       2.038563       0.169653       0.862745 0.61054588E+01  0.56663479E+02                                 1.570504                            1.499282      -0.959949       2.446924                    0.998582       3.324628       9.392028       0.478015       1.380638      -0.687738      -0.008594       0.014098      -0.002301       0.016670      -0.003735       0.001324      -0.001278       0.001741       0.010025      -0.005509       0.000830       0.004679              1.610901       1.660155      -0.416120      -0.136159       1.816787       0.159072       1.355761          -0.000000
           23              H      15.148000      16.424278       2.411549       0.161758       1.010643 0.75365805E+01  0.72199803E+02                                 1.615111                            1.564719      -0.965327       2.427206                    0.999452       3.190709       8.552805       0.524826       1.218230      -0.724599       0.011952       0.004728       0.006203       0.014272       0.005423       0.003018       0.001043       0.003430       0.013130      -0.007953       0.000899       0.007054              1.647446       2.004766      -0.006973       0.377037       1.317150       0.034410       1.620421          -0.000000
           24              H      13.906696      15.526475       2.077148       0.168689       0.983528 0.74070754E+01  0.70871796E+02                                 1.613357                            1.574685      -0.742010       2.543712                    0.999962       3.135252       8.484494       0.509927       1.255370      -0.716952      -0.006535      -0.011255      -0.000215       0.013016       0.002610       0.000204      -0.000116      -0.008940       0.000627      -0.005290       0.000218       0.005073              1.618791       1.603989       0.331514      -0.093265       1.884365      -0.121833       1.368018           0.000000
           25              H      19.463009      16.467593       2.688073       0.126265       1.107628 0.81078553E+01  0.78542511E+02                                 1.657366                            1.579703      -1.081230       2.368707                    0.997917       3.273457       8.620536       0.547811       1.154187      -0.739702       0.024571       0.022507       0.010752       0.035013       0.009086       0.004285      -0.000033      -0.007808      -0.020445      -0.010370      -0.003201       0.013571              1.686564       1.855370       0.205459       0.382403       1.651246       0.019103       1.553076          -0.000000
           26              H      17.961395      12.740531       2.694504       0.133133       1.132173 0.82222636E+01  0.79976757E+02                                 1.691138                            1.598967      -1.074255       2.380602                    0.997806       3.244530       8.578082       0.540026       1.166054      -0.737385       0.000942      -0.035561       0.011639       0.037429       0.005077       0.004609      -0.002566      -0.020678      -0.019252      -0.012553      -0.002279       0.014832              1.738539       1.533035      -0.137877       0.240522       2.096177      -0.325318       1.586405          -0.000000
           27              H      18.120533      17.749323       0.083600       0.162754       0.938657 0.70932877E+01  0.67620574E+02                                 1.597161                            1.565336      -0.903045       2.465221                    0.999113       3.286569       9.087386       0.495993       1.295385      -0.706284       0.004882      -0.004398      -0.012811       0.014398      -0.001883      -0.003326       0.000809       0.001716       0.015561      -0.004828      -0.001910       0.006738              1.606552       1.336618       0.077939      -0.146806       1.506059      -0.180563       1.976980           0.000000
           28              H      17.005407      18.078124       1.131820       0.166566       0.944343 0.70840566E+01  0.68238632E+02                                 1.664421                            1.611302      -1.154824       2.349870                    0.996905       3.498160      10.069570       0.462652       1.374368      -0.688485      -0.014656       0.002427       0.006262       0.016122      -0.001479      -0.005236      -0.001549       0.008881      -0.001855      -0.006081      -0.001885       0.007967              1.704278       2.116896      -0.364827      -0.025117       1.695154      -0.030326       1.300782           0.000000
           29              H      18.516115      18.217914       1.524099       0.165380       0.978191 0.71425072E+01  0.67131236E+02                                 1.553248                            1.504064      -0.796487       2.520456                    0.999824       3.013796       7.855364       0.548680       1.187717      -0.733346       0.008831       0.001926       0.010836       0.014110      -0.000096       0.003443      -0.000031       0.000610       0.004361      -0.003054      -0.001032       0.004086              1.554906       1.597396       0.234732       0.271527       1.615033       0.084789       1.452289          -0.000000
           30              H      16.288133      12.516078       0.205786       0.167836       0.963279 0.70712553E+01  0.65867232E+02                                 1.496123                            1.463245      -0.740496       2.543597                    0.999991       2.950153       7.494790       0.579114       1.135452      -0.746461       0.008482      -0.003251      -0.009095       0.012854      -0.001515      -0.003120       0.001256       0.003463       0.005460      -0.003213      -0.001762       0.004976              1.493692       1.338209      -0.115700      -0.103992       1.528561       0.316080       1.614305          -0.000000
           31              H      15.764104      12.392041       1.678438       0.167443       0.935340 0.66574806E+01  0.60801128E+02                                 1.437834                            1.395989      -0.785815       2.521532                    0.999909       2.875429       7.123919       0.610969       1.097704      -0.756315       0.000984      -0.004073       0.013865       0.014484       0.001236       0.001933      -0.001744       0.004059       0.012503      -0.005010      -0.000069       0.005079              1.432699       1.265188       0.073572       0.003560       1.518509      -0.315904       1.514399          -0.000000
           32              H      15.146861      13.461134       0.713819       0.157767       0.959758 0.68462457E+01  0.64851810E+02                                 1.620697                            1.533425      -1.180409       2.326514                    0.997186       3.452703       9.594573       0.502034       1.287964      -0.705531      -0.010833       0.010765      -0.000532       0.015282      -0.003319       0.001602       0.003026       0.005024      -0.006663      -0.006085       0.000810       0.005274              1.686646       2.124631      -0.304934       0.360830       1.562624      -0.107733       1.372684           0.000000
           33              H      40.416279      24.253154      18.214162       0.129792       1.162996 0.86069217E+01  0.84662086E+02                                 1.718927                            1.634591      -1.128388       2.351433                    0.997238       3.295980       8.756806       0.534888       1.164131      -0.737851      -0.005492      -0.006318      -0.035424       0.036400       0.007859       0.005830       0.004452       0.002652       0.028939      -0.012801      -0.001615       0.014415              1.749364       1.541526       0.079985       0.001713       1.417693       0.071286       2.288872          -0.000000
           34              H      42.524908      25.944412      21.172328       0.131267       0.953087 0.69572655E+01  0.66756201E+02                                 1.670985                            1.598328      -1.123150       2.358677                    0.996857       3.559719      10.247241       0.463584       1.376969      -0.687739       0.028527       0.018418       0.011748       0.035931       0.008513       0.005176       0.004738       0.009702       0.010582      -0.011735      -0.001293       0.013029              1.722578       1.894035       0.361993       0.070187       1.731397       0.084633       1.542301          -0.000000
           35              H      37.688142      23.272661      20.188416       0.158723       1.082369 0.81013292E+01  0.78527993E+02                                 1.643790                            1.585386      -1.069903       2.375521                    0.998957       3.219289       8.503309       0.543117       1.163442      -0.737620      -0.009611       0.006268       0.009554       0.014931       0.001035      -0.002566       0.003775       0.002917      -0.018350      -0.008256       0.003140       0.005116              1.660409       1.914935      -0.054887      -0.390919       1.331393       0.078343       1.734898          -0.000000
           36              H      38.655494      22.203566      19.571060       0.165954       0.977963 0.71655695E+01  0.66887357E+02                                 1.501247                            1.464236      -0.790839       2.516118                    0.999885       2.974965       7.536411       0.584803       1.122026      -0.749578       0.007388      -0.010422       0.001777       0.012898      -0.003271      -0.000310      -0.001549      -0.001292      -0.010780      -0.004251      -0.000996       0.005247              1.497812       1.297124      -0.138699       0.019284       1.935273       0.030792       1.261039          -0.000000
           37              H      38.175795      23.420324      18.702902       0.165439       0.943518 0.65599427E+01  0.59553318E+02                                 1.430034                            1.371640      -0.821627       2.503566                    0.999837       2.872931       7.043668       0.627320       1.075502      -0.761929       0.001358       0.009167      -0.010796       0.014228       0.002255      -0.001129      -0.004571       0.000974      -0.000363      -0.004989      -0.000477       0.005466              1.443820       1.292189      -0.030434       0.213504       1.225882      -0.178434       1.813390           0.000000
           38              H      30.644972      18.899141       2.038563       0.169839       0.862346 0.61024772E+01  0.56625570E+02                                 1.569521                            1.498551      -0.949354       2.451774                    0.998682       3.323717       9.386807       0.478334       1.379966      -0.687862       0.016457       0.000530      -0.002131       0.016602       0.002445      -0.001825      -0.000405       0.005678       0.010153      -0.005447       0.000755       0.004692              1.609803       2.135652       0.139671       0.205694       1.338401       0.038333       1.355355          -0.000000
           39              H      29.384344      18.046623       2.411549       0.161324       1.004938 0.74817386E+01  0.71528890E+02                                 1.607766                            1.558058      -0.953499       2.433213                    0.999468       3.181816       8.514554       0.526540       1.216735      -0.724972      -0.001841      -0.013278       0.006529       0.014910      -0.001179      -0.000666      -0.002843      -0.010660       0.013352      -0.007766       0.001064       0.006702              1.639725       1.488633       0.298698      -0.157334       1.817766      -0.340858       1.612775          -0.000000
           40              H      29.227476      19.570525       2.077148       0.169155       0.983101 0.74050582E+01  0.70856530E+02                                 1.613622                            1.575093      -0.738005       2.545618                    0.999970       3.135525       8.488941       0.509495       1.256363      -0.716721      -0.006452       0.011100       0.000116       0.012839      -0.005234      -0.000254      -0.000270       0.000085       0.000606      -0.005360       0.000226       0.005134              1.619019       1.527616      -0.286784      -0.058896       1.960819       0.141738       1.368624           0.000000
           41              H      27.264352      14.288059       2.688073       0.127608       1.103072 0.80690115E+01  0.78092686E+02                                 1.655054                            1.577734      -1.091070       2.365825                    0.997834       3.265640       8.603190       0.547064       1.156853      -0.739084       0.006894      -0.032129       0.010729       0.034568      -0.007904      -0.002199      -0.003617      -0.011429      -0.020456      -0.010307      -0.003108       0.013414              1.684191       1.522650      -0.014206      -0.174432       1.978738      -0.339706       1.551185          -0.000000
           42              H      24.787429      17.452026       2.694504       0.132582       1.134225 0.82411844E+01  0.80208100E+02                                 1.693286                            1.600884      -1.075424       2.379802                    0.997827       3.248000       8.590219       0.539655       1.166168      -0.737355      -0.031570       0.017124       0.011555       0.037728      -0.011464      -0.004496      -0.002646       0.001761      -0.019334      -0.012473      -0.002358       0.014832              1.740840       2.077696      -0.175182      -0.402825       1.556384      -0.045829       1.588440          -0.000000
           43              H      29.045597      14.809806       0.083600       0.162090       0.938897 0.70913551E+01  0.67562321E+02                                 1.593548                            1.561882      -0.896422       2.466720                    0.999154       3.286152       9.068104       0.498348       1.290026      -0.707385      -0.006264      -0.001740      -0.013044       0.014575       0.002141       0.002772       0.002247       0.001764       0.016506      -0.005080      -0.002091       0.007171              1.602955       1.393361      -0.112118      -0.082756       1.443598       0.216794       1.971907           0.000000
           44              H      29.887912      15.611135       1.131820       0.165011       0.946664 0.71029299E+01  0.68436397E+02                                 1.664057                            1.610990      -1.133733       2.357743                    0.997119       3.499680      10.060918       0.463957       1.370185      -0.689308       0.009791       0.011761       0.006472       0.016615       0.004783       0.001375       0.005092      -0.002086      -0.002250      -0.005959      -0.002077       0.008036              1.703902       2.115998       0.364686      -0.013834       1.695074       0.036882       1.300634           0.000000
           45              H      29.253620      14.232930       1.524099       0.164359       0.979015 0.71466281E+01  0.67149901E+02                                 1.550621                            1.501651      -0.767601       2.532389                    0.999896       3.016529       7.849946       0.550927       1.183226      -0.734366      -0.002952      -0.008878       0.011325       0.014690       0.000255      -0.001604      -0.002947      -0.000264       0.003808      -0.002991      -0.000920       0.003912              1.552273       1.405134      -0.124667      -0.062268       1.801745      -0.276640       1.449940          -0.000000
           46              H      25.429675      19.013334       0.205786       0.166659       0.966449 0.70996140E+01  0.66186602E+02                                 1.498090                            1.465073      -0.743126       2.541514                    0.999990       2.956385       7.509683       0.579503       1.133745      -0.746866      -0.007381      -0.005937      -0.009520       0.013430       0.002397       0.002717       0.002041       0.000912       0.005461      -0.003359      -0.001715       0.005074              1.495668       1.583226      -0.024667       0.326493       1.287092      -0.068147       1.616685          -0.000000
           47              H      25.584272      19.529178       1.678438       0.167395       0.936382 0.66674956E+01  0.60922572E+02                                 1.439809                            1.397798      -0.796823       2.517033                    0.999893       2.876098       7.130041       0.610005       1.098898      -0.756022      -0.003953       0.001247       0.013772       0.014382       0.001016      -0.002450      -0.000775      -0.004506       0.012683      -0.005135       0.000049       0.005086              1.434681       1.393232      -0.146848      -0.275995       1.394167       0.155308       1.516644          -0.000000
           48              H      26.818754      19.529177       0.713819       0.157725       0.959261 0.68402329E+01  0.64768052E+02                                 1.618852                            1.531731      -1.169880       2.330608                    0.997244       3.449795       9.578436       0.502910       1.286250      -0.705902       0.014859       0.003965      -0.000809       0.015401       0.003904       0.001920      -0.002751       0.003215      -0.006679      -0.006051       0.000715       0.005335              1.684677       1.965053       0.395243      -0.273323       1.717792      -0.258116       1.371185           0.000000
           49              H      34.897480      11.937901      18.214162       0.130047       1.160430 0.85838977E+01  0.84377445E+02                                 1.716211                            1.632263      -1.123157       2.353700                    0.997305       3.293007       8.745338       0.535349       1.163930      -0.737897      -0.002932       0.008156      -0.035256       0.036306      -0.002783       0.000841      -0.007256      -0.014930       0.029311      -0.012863      -0.001590       0.014452              1.746537       1.377676       0.013628       0.060712       1.577690      -0.036882       2.284245          -0.000000
           50              H      35.307841       9.266152      21.172328       0.129664       0.958564 0.70032687E+01  0.67270362E+02                                 1.672991                            1.600084      -1.110187       2.362419                    0.996990       3.566799      10.254218       0.465122       1.370933      -0.688885       0.001989      -0.034565       0.011910       0.036613       0.000071       0.001625      -0.007053      -0.019845       0.010651      -0.011908      -0.001392       0.013300              1.724738       1.460012      -0.110765       0.038313       2.170186      -0.103284       1.544017          -0.000000
           51              H      35.412418      14.790788      20.188416       0.159971       1.077821 0.80595729E+01  0.78031313E+02                                 1.640079                            1.582060      -1.071758       2.375787                    0.998968       3.211962       8.482135       0.543230       1.164569      -0.737358       0.010017       0.004952       0.009331       0.014558       0.000849       0.004475       0.000286      -0.002834      -0.017634      -0.007985       0.003031       0.004954              1.656564       1.521616       0.279008       0.262301       1.717266       0.298081       1.730810          -0.000000
           52              H      34.002879      14.487582      19.571060       0.165892       0.978257 0.71691894E+01  0.66932639E+02                                 1.501803                            1.464825      -0.792359       2.515487                    0.999869       2.975937       7.540640       0.584528       1.122362      -0.749488      -0.012875      -0.001347       0.001773       0.013066       0.000973      -0.001116       0.001107       0.006197      -0.010794      -0.004260      -0.000890       0.005150              1.498337       1.896205      -0.207097       0.017012       1.337179      -0.032150       1.261626          -0.000000
           53              H      35.296471      14.294633      18.702902       0.166047       0.941619 0.65444220E+01  0.59385370E+02                                 1.429159                            1.370894      -0.823481       2.503311                    0.999833       2.869107       7.035836       0.626802       1.076881      -0.761581       0.007135      -0.005668      -0.010465       0.013876      -0.000692      -0.003419       0.003299      -0.004703      -0.000216      -0.005096      -0.000470       0.005566              1.442913       1.268200       0.043919      -0.260943       1.248658      -0.095659       1.811881           0.000000
           54              H      23.779153       3.388419       2.038563       0.169755       0.861895 0.60992884E+01  0.56600386E+02                                 1.570535                            1.499369      -0.954554       2.449770                    0.998686       3.324638       9.396171       0.477526       1.382194      -0.687441      -0.007839      -0.014692      -0.002375       0.016821       0.001236       0.000559       0.001841      -0.007052       0.010119      -0.005430       0.000695       0.004736              1.610931       1.417531       0.275909      -0.069702       2.059315      -0.197473       1.355946          -0.000000
           55              H      23.671164       4.906415       2.411549       0.162231       1.007529 0.75080376E+01  0.71861999E+02                                 1.612307                            1.562217      -0.968545       2.426606                    0.999420       3.185555       8.536655       0.524983       1.218955      -0.724453      -0.010197       0.007902       0.006152       0.014292      -0.004176      -0.002228       0.002113       0.007392       0.013391      -0.007897       0.000999       0.006898              1.644472       1.480769      -0.293320      -0.217614       1.835250       0.308173       1.617396          -0.000000
           56              H      25.069336       4.280315       2.077148       0.169359       0.984087 0.74167260E+01  0.71017111E+02                                 1.616944                            1.578151      -0.738414       2.545887                    0.999965       3.137611       8.505728       0.507972       1.259262      -0.716097       0.012898       0.000284       0.000027       0.012902       0.002556      -0.000098       0.000413       0.008896       0.000433      -0.005235       0.000178       0.005057              1.622397       2.106090      -0.044389       0.152705       1.390098      -0.020006       1.371003           0.000000
           57              H      21.476149       8.621664       2.688073       0.127306       1.108998 0.81238561E+01  0.78775867E+02                                 1.662842                            1.584535      -1.099851       2.361561                    0.997676       3.273736       8.639724       0.545007       1.158972      -0.738567      -0.031389       0.009818       0.010684       0.034580      -0.001225      -0.001993       0.003758       0.019564      -0.020242      -0.010355      -0.003130       0.013485              1.692316       1.887061      -0.192308      -0.209029       1.631801       0.323439       1.558087          -0.000000
           58              H      25.454686       9.184759       2.694504       0.133452       1.131222 0.82157362E+01  0.79915296E+02                                 1.692210                            1.599948      -1.077944       2.379625                    0.997787       3.242309       8.578592       0.538922       1.168413      -0.736847       0.030494       0.018694       0.011666       0.037622       0.006304      -0.000227       0.005251       0.018950      -0.018866      -0.012472      -0.002139       0.014611              1.739687       1.837066       0.312941       0.161497       1.794543       0.371425       1.587453          -0.000000
           59              H      21.037370       6.818181       0.083600       0.161836       0.940302 0.71060912E+01  0.67748456E+02                                 1.596327                            1.564550      -0.889283       2.470250                    0.999149       3.288210       9.081485       0.497345       1.291753      -0.707037       0.001438       0.006299      -0.013032       0.014546       0.000071       0.000907      -0.003402      -0.003976       0.015803      -0.004752      -0.002121       0.006873              1.605703       1.530467       0.034402       0.229666       1.310838      -0.036769       1.975803           0.000000
           60              H      21.310185       5.688053       1.131820       0.164978       0.945721 0.70922167E+01  0.68292477E+02                                 1.661477                            1.608610      -1.135386       2.357093                    0.997014       3.495560      10.038916       0.464905       1.368204      -0.689708       0.005365      -0.014537       0.006539       0.016818      -0.003249       0.003929      -0.003763      -0.007008      -0.002235      -0.006064      -0.001995       0.008059              1.701134       1.482144      -0.000255       0.038744       2.322413      -0.006668       1.298844           0.000000
           61              H      20.433770       6.926470       1.524099       0.164784       0.978762 0.71448521E+01  0.67133822E+02                                 1.550893                            1.501894      -0.788556       2.523036                    0.999847       3.015631       7.849470       0.550607       1.183904      -0.734208      -0.006197       0.006586       0.011329       0.014496      -0.000323      -0.001625       0.003081      -0.000489       0.003746      -0.003045      -0.001029       0.004074              1.552519       1.810868      -0.109406      -0.208708       1.396456       0.192293       1.450234          -0.000000
           62              H      26.485693       7.847898       0.205786       0.168463       0.962427 0.70645297E+01  0.65791321E+02                                 1.495627                            1.462749      -0.741678       2.543383                    0.999993       2.949680       7.493722       0.579073       1.135763      -0.746383      -0.001504       0.009570      -0.009164       0.013336      -0.000921       0.000298      -0.003210      -0.003235       0.006369      -0.003036      -0.001696       0.004732              1.493220       1.380071       0.140298      -0.221422       1.486037      -0.248293       1.613553          -0.000000
           63              H      26.855130       7.456095       1.678438       0.167402       0.937868 0.66840451E+01  0.61127248E+02                                 1.443420                            1.401137      -0.803229       2.514271                    0.999851       2.878529       7.145143       0.608076       1.101420      -0.755396       0.003177       0.003082       0.014393       0.015058      -0.002495       0.000415       0.002048       0.001224       0.012945      -0.005103       0.000228       0.004875              1.438351       1.525021       0.073718       0.273467       1.269611       0.162466       1.520422          -0.000000
           64              H      26.237887       6.387000       0.713819       0.166123       0.937857 0.66844516E+01  0.63299809E+02                                 1.636417                            1.547327      -1.476430       2.212051                    0.996913       3.453551       9.774922       0.481548       1.343166      -0.694218      -0.003712      -0.011558      -0.000114       0.012140      -0.000499      -0.003266      -0.000771      -0.007077      -0.004926      -0.005568       0.001109       0.004458              1.703840       1.452499      -0.092624      -0.088604       2.273876       0.372526       1.385146           0.000000
           65              H      27.787252      11.127377       7.496166       0.130047       1.160430 0.85838999E+01  0.84377474E+02                                 1.716211                            1.632263      -1.123157       2.353700                    0.997305       3.293007       8.745339       0.535349       1.163931      -0.737897       0.005598      -0.006617      -0.035256       0.036306      -0.007856      -0.005864       0.004357       0.002644       0.029311      -0.012863      -0.001590       0.014452              1.746537       1.539489      -0.079795      -0.001585       1.415877       0.071019       2.284245          -0.000000
           66              H      25.678630      12.818634      10.454333       0.129664       0.958564 0.70032657E+01  0.67270327E+02                                 1.672990                            1.600084      -1.110187       2.362419                    0.996990       3.566799      10.254218       0.465122       1.370933      -0.688884      -0.028939       0.019005       0.011910       0.036613      -0.008558      -0.005296       0.004934       0.010046       0.010651      -0.011908      -0.001392       0.013300              1.724738       1.896718      -0.362896      -0.070290       1.733480       0.084822       1.544017          -0.000000
           67              H      30.515394      10.146883       9.470421       0.159971       1.077821 0.80595767E+01  0.78031356E+02                                 1.640080                            1.582060      -1.071758       2.375787                    0.998968       3.211961       8.482132       0.543230       1.164569      -0.737358       0.009297       0.006199       0.009331       0.014558      -0.000803       0.002485       0.003732       0.002888      -0.017634      -0.007985       0.003031       0.004954              1.656564       1.909982       0.054785       0.389297       1.328901       0.078118       1.730810          -0.000000
           68              H      29.548040       9.077789       8.853064       0.165892       0.978256 0.71691858E+01  0.66932597E+02                                 1.501802                            1.464825      -0.792359       2.515487                    0.999869       2.975936       7.540637       0.584528       1.122362      -0.749488      -0.007604      -0.010476       0.001773       0.013066       0.003170       0.000401      -0.001520      -0.001413      -0.010794      -0.004260      -0.000890       0.005150              1.498336       1.297584       0.138517      -0.019337       1.935800       0.030807       1.261625          -0.000000
           69              H      30.027737      10.294547       7.984907       0.166047       0.941618 0.65444160E+01  0.59385301E+02                                 1.429158                            1.370893      -0.823481       2.503311                    0.999833       2.869107       7.035835       0.626802       1.076880      -0.761581      -0.001341       0.009013      -0.010465       0.013876      -0.002383       0.001147      -0.004611       0.001152      -0.000216      -0.005096      -0.000470       0.005566              1.442912       1.291577       0.030421      -0.213314       1.225279      -0.178154       1.811880           0.000000
           70              H      26.191296      12.336264      12.756558       0.169755       0.861895 0.60992949E+01  0.56600458E+02                                 1.570535                            1.499369      -0.954554       2.449770                    0.998686       3.324639       9.396172       0.477526       1.382193      -0.687441      -0.016643       0.000557      -0.002375       0.016821      -0.002436       0.001874      -0.000437       0.005667       0.010119      -0.005430       0.000695       0.004736              1.610931       2.137814      -0.139946      -0.205867       1.339032       0.038372       1.355946          -0.000000
           71              H      27.451925      11.483745      13.129544       0.162231       1.007529 0.75080360E+01  0.71861982E+02                                 1.612307                            1.562217      -0.968545       2.426606                    0.999420       3.185555       8.536656       0.524983       1.218955      -0.724453       0.001745      -0.012782       0.006152       0.014292       0.001113       0.000716      -0.002986      -0.010929       0.013391      -0.007897       0.000999       0.006898              1.644472       1.492607      -0.300155       0.158079       1.823413      -0.342546       1.617396          -0.000000
           72              H      27.608792      13.007647      12.795143       0.169359       0.984087 0.74167201E+01  0.71017042E+02                                 1.616944                            1.578150      -0.738414       2.545887                    0.999965       3.137611       8.505728       0.507972       1.259262      -0.716097       0.006695       0.011028       0.000027       0.012902       0.005130       0.000309      -0.000291      -0.000021       0.000433      -0.005235       0.000178       0.005057              1.622397       1.530654       0.287839       0.059027       1.965534       0.142249       1.371003           0.000000
           73              H      29.571917       7.725181      13.406069       0.127306       1.108999 0.81238657E+01  0.78775978E+02                                 1.662842                            1.584536      -1.099851       2.361561                    0.997676       3.273737       8.639726       0.545007       1.158971      -0.738567      -0.007191      -0.032093       0.010684       0.034580       0.007859       0.002258      -0.003604      -0.011904      -0.020242      -0.010355      -0.003130       0.013484              1.692317       1.529073       0.014377       0.175592       1.989790      -0.342744       1.558088          -0.000000
           74              H      32.048841      10.889148      13.412500       0.133452       1.131223 0.82157422E+01  0.79915368E+02                                 1.692210                            1.599949      -1.077944       2.379625                    0.997787       3.242309       8.578593       0.538922       1.168414      -0.736847       0.031437       0.017061       0.011666       0.037622       0.011357       0.004434      -0.002822       0.001444      -0.018866      -0.012472      -0.002139       0.014611              1.739688       2.076190       0.174883       0.402413       1.555420      -0.045852       1.587454          -0.000000
           75              H      27.790666       8.246929      10.801596       0.161836       0.940302 0.71060974E+01  0.67748536E+02                                 1.596328                            1.564552      -0.889283       2.470250                    0.999149       3.288211       9.081492       0.497345       1.291754      -0.707037       0.006174      -0.001904      -0.013032       0.014546      -0.001686      -0.002493       0.002486       0.002111       0.015803      -0.004752      -0.002121       0.006873              1.605704       1.395539       0.112303       0.082990       1.445768       0.217281       1.975805           0.000000
           76              H      26.948354       9.048258      11.849816       0.164978       0.945722 0.70922219E+01  0.68292538E+02                                 1.661477                            1.608610      -1.135386       2.357093                    0.997014       3.495562      10.038921       0.464905       1.368203      -0.689708      -0.009907       0.011915       0.006539       0.016818      -0.004659      -0.001294       0.005285      -0.002123      -0.002235      -0.006064      -0.001995       0.008059              1.701134       2.112126      -0.363975       0.013597       1.692433       0.036888       1.298844           0.000000
           77              H      27.582647       7.670052      12.242094       0.164784       0.978763 0.71448624E+01  0.67133940E+02                                 1.550894                            1.501894      -0.788561       2.523033                    0.999847       3.015633       7.849475       0.550607       1.183903      -0.734209       0.002605      -0.008660       0.011329       0.014496      -0.000373       0.001855      -0.002948      -0.000314       0.003746      -0.003045      -0.001029       0.004074              1.552520       1.405310       0.124742       0.062177       1.802015      -0.276893       1.450234          -0.000000
           78              H      31.406588      12.450457      10.923781       0.168464       0.962427 0.70645309E+01  0.65791335E+02                                 1.495627                            1.462749      -0.741678       2.543383                    0.999993       2.949680       7.493722       0.579073       1.135762      -0.746383       0.007536      -0.006087      -0.009164       0.013336      -0.001861      -0.002631       0.001863       0.000023       0.006369      -0.003036      -0.001696       0.004732              1.493220       1.581047       0.024264      -0.325739       1.285061      -0.067611       1.613553          -0.000000
           79              H      31.251995      12.966301      12.396434       0.167402       0.937868 0.66840439E+01  0.61127236E+02                                 1.443420                            1.401137      -0.803229       2.514271                    0.999851       2.878529       7.145144       0.608076       1.101420      -0.755395       0.004258       0.001210       0.014393       0.015058      -0.000717       0.001981      -0.000665      -0.004933       0.012945      -0.005103       0.000228       0.004875              1.438352       1.397305       0.147455       0.277433       1.397328       0.155597       1.520422          -0.000000
           80              H      30.017511      12.966300      11.431814       0.166123       0.937857 0.66844529E+01  0.63299825E+02                                 1.636417                            1.547328      -1.476430       2.212051                    0.996913       3.453551       9.774923       0.481548       1.343167      -0.694218      -0.011866       0.002564      -0.000114       0.012140      -0.003314      -0.002301      -0.002443       0.002673      -0.004926      -0.005568       0.001109       0.004458              1.703841       1.988317      -0.401979       0.278315       1.738059      -0.262996       1.385147           0.000000
           81              H      21.938802      18.500778       7.496166       0.130822       1.158947 0.85707351E+01  0.84217693E+02                                 1.714866                            1.631095      -1.123819       2.353628                    0.997309       3.290684       8.738254       0.535487       1.164050      -0.737861       0.002348       0.008112      -0.035064       0.036067       0.002768      -0.001044      -0.007219      -0.015049       0.029419      -0.012924      -0.001560       0.014484              1.745115       1.376783      -0.013594      -0.060579       1.576574      -0.036823       2.281988          -0.000000
           82              H      21.528447      15.829030      10.454333       0.130167       0.956413 0.69840996E+01  0.67042906E+02                                 1.670911                            1.598252      -1.108806       2.363387                    0.997012       3.562263      10.239181       0.465213       1.371549      -0.688780      -0.001760      -0.034428       0.012154       0.036553       0.000207      -0.001560      -0.006804      -0.019642       0.010361      -0.011723      -0.001288       0.013010              1.722502       1.458471       0.110573      -0.038192       2.166786      -0.102974       1.542249          -0.000000
           83              H      21.423868      21.353666       9.470421       0.159345       1.079918 0.80785591E+01  0.78254771E+02                                 1.641598                            1.583411      -1.073012       2.374782                    0.998948       3.215150       8.490442       0.543306       1.163817      -0.737537      -0.010090       0.005042       0.009561       0.014786      -0.000946      -0.004484       0.000252      -0.003165      -0.018046      -0.008124       0.002962       0.005162              1.658141       1.522976      -0.279516      -0.262718       1.719034       0.298611       1.732413          -0.000000
           84              H      22.833406      21.050460       8.853064       0.165725       0.978704 0.71735070E+01  0.66986685E+02                                 1.502771                            1.465702      -0.793975       2.515152                    0.999880       2.975932       7.542745       0.584061       1.123029      -0.749336       0.012763      -0.001302       0.001843       0.012961      -0.001014       0.001141       0.001045       0.006205      -0.010419      -0.004137      -0.000974       0.005111              1.499319       1.897689       0.207349      -0.017071       1.337967      -0.032194       1.262301          -0.000000
           85              H      21.539812      20.857510       7.984907       0.165042       0.942722 0.65524186E+01  0.59461374E+02                                 1.428461                            1.370226      -0.816267       2.505773                    0.999846       2.872567       7.038834       0.628143       1.074520      -0.762187      -0.007148      -0.005604      -0.010966       0.014239       0.000586       0.003405       0.003370      -0.004558       0.000068      -0.005092      -0.000461       0.005554              1.442208       1.267615      -0.043852       0.260831       1.248022      -0.095508       1.810987           0.000000
           86              H      21.689865      16.514196      12.756558       0.169653       0.862745 0.61054570E+01  0.56663460E+02                                 1.570504                            1.499282      -0.959949       2.446924                    0.998582       3.324628       9.392029       0.478015       1.380638      -0.687738       0.007912      -0.014491      -0.002301       0.016670      -0.001113      -0.000445       0.001786      -0.007339       0.010025      -0.005509       0.000830       0.004679              1.610901       1.417258      -0.275883       0.069680       2.059684      -0.197453       1.355761          -0.000000
           87              H      21.797855      18.032192      13.129544       0.161758       1.010643 0.75365807E+01  0.72199805E+02                                 1.615111                            1.564719      -0.965327       2.427206                    0.999452       3.190709       8.552805       0.524826       1.218230      -0.724599       0.010070       0.007987       0.006203       0.014272       0.004197       0.002412       0.002092       0.007678       0.013130      -0.007953       0.000899       0.007054              1.647446       1.483015       0.294260       0.218318       1.838901       0.309318       1.620421          -0.000000
           88              H      20.399682      17.406093      12.795143       0.168689       0.983528 0.74070777E+01  0.70871825E+02                                 1.613358                            1.574685      -0.742010       2.543712                    0.999962       3.135252       8.484495       0.509926       1.255370      -0.716952      -0.013015      -0.000031      -0.000215       0.013016      -0.002566       0.000001       0.000235       0.008991       0.000627      -0.005290       0.000218       0.005073              1.618791       2.101371       0.044350      -0.152143       1.386984      -0.019853       1.368018           0.000000
           89              H      23.992871      21.747441      13.406069       0.126265       1.107628 0.81078566E+01  0.78542525E+02                                 1.657366                            1.579703      -1.081230       2.368707                    0.997917       3.273457       8.620536       0.547811       1.154187      -0.739702       0.031777       0.010026       0.010752       0.035013       0.001162       0.002114       0.003727       0.019641      -0.020445      -0.010370      -0.003201       0.013571              1.686564       1.880209       0.191117       0.207746       1.626407       0.321619       1.553077          -0.000000
           90              H      20.014333      22.310537      13.412500       0.133133       1.132173 0.82222723E+01  0.79976863E+02                                 1.691139                            1.598968      -1.074255       2.380602                    0.997806       3.244529       8.578081       0.540026       1.166055      -0.737385      -0.030325       0.018597       0.011639       0.037429      -0.006415       0.000083       0.005275       0.019133      -0.019252      -0.012553      -0.002279       0.014832              1.738540       1.835988      -0.312787      -0.161474       1.793226       0.370958       1.586406          -0.000000
           91              H      24.431644      19.943959      10.801596       0.162754       0.938655 0.70932766E+01  0.67620445E+02                                 1.597160                            1.565336      -0.903045       2.465221                    0.999113       3.286566       9.087378       0.495993       1.295386      -0.706283      -0.001368       0.006427      -0.012811       0.014398      -0.000198      -0.000963      -0.003285      -0.004119       0.015561      -0.004828      -0.001910       0.006738              1.606552       1.531196      -0.034401      -0.229775       1.311480      -0.036856       1.976979           0.000000
           92              H      24.158831      18.813831      11.849816       0.166566       0.944340 0.70840294E+01  0.68238321E+02                                 1.664420                            1.611301      -1.154824       2.349870                    0.996905       3.498156      10.069563       0.462652       1.374371      -0.688485      -0.005226      -0.013906       0.006262       0.016122       0.003106      -0.003959      -0.003760      -0.007003      -0.001855      -0.006081      -0.001885       0.007967              1.704276       1.484639       0.000206      -0.038821       2.327409      -0.006589       1.300781           0.000000
           93              H      25.035246      20.052247      12.242094       0.165380       0.978191 0.71425068E+01  0.67131228E+02                                 1.553248                            1.504063      -0.796487       2.520456                    0.999824       3.013796       7.855363       0.548680       1.187717      -0.733346       0.006083       0.006685       0.010836       0.014110       0.000216       0.001694       0.002997      -0.000472       0.004361      -0.003054      -0.001032       0.004086              1.554906       1.813908       0.109729       0.209192       1.398521       0.192755       1.452288          -0.000000
           94              H      18.983321      20.973676      10.923781       0.167836       0.963279 0.70712592E+01  0.65867276E+02                                 1.496123                            1.463245      -0.740496       2.543597                    0.999991       2.950153       7.494790       0.579114       1.135452      -0.746461       0.001425       0.008971      -0.009095       0.012854       0.000742      -0.000472      -0.003331      -0.004355       0.005460      -0.003213      -0.001762       0.004976              1.493692       1.380775      -0.140275       0.221737       1.485997      -0.248100       1.614305          -0.000000
           95              H      18.613887      20.581872      12.396434       0.167443       0.935339 0.66574749E+01  0.60801060E+02                                 1.437833                            1.395988      -0.785819       2.521529                    0.999909       2.875429       7.123917       0.610969       1.097703      -0.756315      -0.003035       0.002888       0.013865       0.014485       0.002376      -0.000544       0.002546       0.000111       0.012503      -0.005010      -0.000069       0.005079              1.432698       1.518893      -0.072905      -0.271800       1.264802       0.161035       1.514398          -0.000000
           96              H      19.231127      19.512778      11.431814       0.157767       0.959758 0.68462432E+01  0.64851779E+02                                 1.620696                            1.533424      -1.180409       2.326514                    0.997186       3.452703       9.594572       0.502034       1.287964      -0.705531       0.003906      -0.014765      -0.000532       0.015282       0.000516       0.003421      -0.000125      -0.008261      -0.006663      -0.006085       0.000810       0.005275              1.686646       1.439044       0.090889       0.087115       2.248209       0.366354       1.372684           0.000000
           97              H      18.477474       9.749171       7.496166       0.129792       1.162996 0.86069219E+01  0.84662089E+02                                 1.718927                            1.634591      -1.128388       2.351433                    0.997238       3.295980       8.756806       0.534888       1.164131      -0.737851      -0.008218      -0.001597      -0.035424       0.036400       0.005078       0.006771       0.002823       0.012287       0.028939      -0.012801      -0.001615       0.014415              1.749364       1.517921       0.093614       0.062592       1.441299      -0.034160       2.288872          -0.000000
           98              H      20.996460      10.729668      10.454333       0.131267       0.953087 0.69572626E+01  0.66756167E+02                                 1.670984                            1.598327      -1.123150       2.358677                    0.996857       3.559719      10.247241       0.463584       1.376969      -0.687739       0.030214       0.015496       0.011748       0.035931       0.008458       0.006691       0.002113       0.009893       0.010582      -0.011735      -0.001293       0.013029              1.722577       2.085551       0.251421       0.108388       1.539880       0.018467       1.542301          -0.000000
           99              H      16.264273       7.876781       9.470421       0.158723       1.082370 0.81013437E+01  0.78528165E+02                                 1.643791                            1.585387      -1.069903       2.375521                    0.998957       3.219290       8.503312       0.543116       1.163442      -0.737620       0.000622      -0.011458       0.009554       0.014931       0.001780       0.001986      -0.004110       0.000335      -0.018350      -0.008256       0.003140       0.005116              1.660410       1.429746       0.225238      -0.127613       1.816584      -0.377718       1.734900          -0.000000
          100              H      15.822086       9.249080       8.853064       0.165954       0.977963 0.71655704E+01  0.66887374E+02                                 1.501248                            1.464237      -0.790839       2.516118                    0.999885       2.974964       7.536411       0.584803       1.122027      -0.749578      -0.005332       0.011610       0.001777       0.012898      -0.002195      -0.001496       0.000506      -0.005019      -0.010780      -0.004251      -0.000996       0.005247              1.497813       1.655620      -0.345677       0.036309       1.576779       0.001304       1.261040          -0.000000
          101              H      16.635980       8.225269       7.984907       0.165439       0.943518 0.65599405E+01  0.59553295E+02                                 1.430034                            1.371640      -0.821627       2.503566                    0.999837       2.872931       7.043669       0.627319       1.075503      -0.761929       0.008618      -0.003407      -0.010796       0.014228       0.001549      -0.004523       0.001308       0.003419      -0.000363      -0.004989      -0.000477       0.005466              1.443821       1.216103       0.013495      -0.047776       1.301969       0.274117       1.813390           0.000000
          102              H      20.322385      10.526876      12.756558       0.169839       0.862346 0.61024743E+01  0.56625537E+02                                 1.569521                            1.498551      -0.949354       2.451774                    0.998682       3.323717       9.386807       0.478334       1.379966      -0.687862       0.008687       0.013987      -0.002131       0.016602       0.003681      -0.001263      -0.001378       0.001396       0.010153      -0.005447       0.000755       0.004692              1.609802       1.658672       0.415056       0.136044       1.815381       0.158969       1.355354          -0.000000
          103              H      18.953769       9.861400      13.129544       0.161324       1.004938 0.74817365E+01  0.71528865E+02                                 1.607766                            1.558057      -0.953499       2.433213                    0.999468       3.181816       8.514553       0.526540       1.216734      -0.724972      -0.012420       0.005044       0.006529       0.014910      -0.005205      -0.002795       0.000845       0.003288       0.013352      -0.007766       0.001064       0.006702              1.639724       1.994163       0.006830      -0.373859       1.312236       0.034174       1.612774          -0.000000
          104              H      20.195072       8.963597      12.795143       0.169155       0.983101 0.74050554E+01  0.70856498E+02                                 1.613622                            1.575093      -0.738005       2.545618                    0.999970       3.135525       8.488941       0.509495       1.256363      -0.716721       0.006387      -0.011137       0.000116       0.012839      -0.002580      -0.000360      -0.000085      -0.009109       0.000606      -0.005360       0.000226       0.005134              1.619019       1.604155      -0.330975       0.093300       1.884280      -0.121874       1.368623           0.000000
          105              H      14.638761       9.904715      13.406069       0.127608       1.103072 0.80690139E+01  0.78092716E+02                                 1.655055                            1.577734      -1.091070       2.365825                    0.997834       3.265640       8.603191       0.547063       1.156854      -0.739084      -0.024378       0.022035       0.010729       0.034568      -0.008901      -0.004232      -0.000096      -0.007975      -0.020456      -0.010307      -0.003108       0.013414              1.684191       1.852413      -0.204595      -0.381411       1.648975       0.018790       1.551186          -0.000000
          106              H      16.140375       6.177653      13.412500       0.132582       1.134225 0.82411896E+01  0.80208162E+02                                 1.693287                            1.600884      -1.075424       2.379802                    0.997827       3.248000       8.590219       0.539655       1.166168      -0.737355      -0.000955      -0.035902       0.011555       0.037728      -0.004969      -0.004539      -0.002571      -0.020737      -0.019334      -0.012473      -0.002358       0.014832              1.740840       1.535000       0.138143      -0.241102       2.099081      -0.325943       1.588441          -0.000000
          107              H      15.981230      11.186445      10.801596       0.162090       0.938897 0.70913532E+01  0.67562299E+02                                 1.593548                            1.561882      -0.896422       2.466720                    0.999154       3.286152       9.068104       0.498348       1.290026      -0.707385      -0.004639      -0.004555      -0.013044       0.014575       0.001834       0.003332       0.001277       0.002825       0.016506      -0.005080      -0.002091       0.007171              1.602955       1.333941      -0.077812       0.146370       1.503016      -0.180066       1.971908           0.000000
          108              H      17.096358      11.515246      11.849816       0.165011       0.946664 0.71029284E+01  0.68436379E+02                                 1.664057                            1.610989      -1.133733       2.357743                    0.997119       3.499680      10.060918       0.463957       1.370185      -0.689308       0.015081       0.002599       0.006472       0.016615       0.001488       0.005097      -0.001356       0.009327      -0.002250      -0.005959      -0.002077       0.008036              1.703902       2.116133       0.364608       0.025024       1.694939      -0.030422       1.300634           0.000000
          109              H      15.585651      11.655036      12.242094       0.164359       0.979015 0.71466280E+01  0.67149902E+02                                 1.550622                            1.501651      -0.767601       2.532389                    0.999896       3.016529       7.849947       0.550927       1.183227      -0.734366      -0.009165       0.001883       0.011325       0.014690       0.000013      -0.003354       0.000084       0.000574       0.003808      -0.002991      -0.000920       0.003912              1.552273       1.594629      -0.234072      -0.270711       1.612252       0.084394       1.449940          -0.000000
          110              H      17.813631       5.953201      10.923781       0.166659       0.966449 0.70996158E+01  0.66186622E+02                                 1.498090                            1.465074      -0.743126       2.541514                    0.999990       2.956385       7.509683       0.579503       1.133745      -0.746866      -0.008832      -0.003424      -0.009520       0.013430       0.001593       0.003127       0.001332       0.003696       0.005461      -0.003359      -0.001715       0.005074              1.495668       1.339763       0.115896       0.104229       1.530555       0.316825       1.616685          -0.000000
          111              H      18.337663       5.829163      12.396434       0.167395       0.936382 0.66674973E+01  0.60922591E+02                                 1.439809                            1.397798      -0.796823       2.517033                    0.999893       2.876098       7.130041       0.610005       1.098898      -0.756022      -0.000897      -0.004047       0.013772       0.014382      -0.001443      -0.001896      -0.001734       0.004012       0.012683      -0.005135       0.000049       0.005086              1.434681       1.266759      -0.073829      -0.003497       1.520641      -0.316673       1.516644          -0.000000
          112              H      18.954903       6.898256      11.431814       0.157725       0.959261 0.68402334E+01  0.64768058E+02                                 1.618852                            1.531731      -1.169880       2.330608                    0.997244       3.449795       9.578436       0.502910       1.286250      -0.705902       0.010863       0.010886      -0.000809       0.015401       0.003344      -0.001423       0.003038       0.005154      -0.006679      -0.006051       0.000715       0.005335              1.684677       2.121898       0.304688      -0.360198       1.560947      -0.107647       1.371185           0.000000
          113              H      17.681774      15.124178      13.939825       0.130047       1.160430 0.85838986E+01  0.84377459E+02                                 1.716211                            1.632263      -1.123156       2.353700                    0.997305       3.293007       8.745339       0.535349       1.163931      -0.737897      -0.005598       0.006617       0.035256       0.036306      -0.007856      -0.005864       0.004357       0.002644       0.029311      -0.012863      -0.001590       0.014452              1.746537       1.539489      -0.079795      -0.001585       1.415877       0.071019       2.284245          -0.000000
          114              H      19.790396      13.432921      10.981658       0.129664       0.958564 0.70032657E+01  0.67270327E+02                                 1.672990                            1.600084      -1.110187       2.362419                    0.996990       3.566799      10.254218       0.465122       1.370933      -0.688884       0.028939      -0.019005      -0.011910       0.036613      -0.008558      -0.005296       0.004934       0.010046       0.010651      -0.011908      -0.001392       0.013300              1.724738       1.896718      -0.362896      -0.070290       1.733480       0.084822       1.544017          -0.000000
          115              H      14.953632      16.104672      11.965570       0.159971       1.077821 0.80595783E+01  0.78031378E+02                                 1.640080                            1.582061      -1.071758       2.375787                    0.998968       3.211961       8.482133       0.543230       1.164569      -0.737357      -0.009297      -0.006199      -0.009331       0.014558      -0.000803       0.002485       0.003732       0.002888      -0.017634      -0.007985       0.003031       0.004954              1.656565       1.909982       0.054785       0.389297       1.328901       0.078118       1.730811          -0.000000
          116              H      15.920986      17.173766      12.582927       0.165892       0.978257 0.71691918E+01  0.66932666E+02                                 1.501803                            1.464826      -0.792359       2.515487                    0.999869       2.975937       7.540640       0.584528       1.122362      -0.749488       0.007604       0.010476      -0.001773       0.013066       0.003170       0.000401      -0.001520      -0.001413      -0.010794      -0.004260      -0.000890       0.005150              1.498337       1.297585       0.138517      -0.019337       1.935801       0.030807       1.261626          -0.000000
          117              H      15.441289      15.957008      13.451084       0.166047       0.941618 0.65444189E+01  0.59385337E+02                                 1.429159                            1.370894      -0.823481       2.503311                    0.999833       2.869107       7.035837       0.626802       1.076881      -0.761581       0.001341      -0.009013       0.010465       0.013876      -0.002383       0.001147      -0.004611       0.001152      -0.000216      -0.005096      -0.000470       0.005566              1.442913       1.291578       0.030421      -0.213315       1.225279      -0.178154       1.811881           0.000000
          118              H      19.277730      13.915291       8.679433       0.169755       0.861895 0.60992949E+01  0.56600457E+02                                 1.570535                            1.499369      -0.954554       2.449770                    0.998686       3.324639       9.396172       0.477526       1.382193      -0.687441       0.016643      -0.000557       0.002375       0.016821      -0.002436       0.001874      -0.000437       0.005667       0.010119      -0.005430       0.000695       0.004736              1.610931       2.137814      -0.139946      -0.205867       1.339032       0.038372       1.355946          -0.000000
          119              H      18.017101      14.767810       8.306447       0.162231       1.007529 0.75080359E+01  0.71861979E+02                                 1.612307                            1.562217      -0.968545       2.426606                    0.999420       3.185555       8.536655       0.524983       1.218955      -0.724453      -0.001745       0.012782      -0.006152       0.014292       0.001113       0.000716      -0.002986      -0.010929       0.013391      -0.007897       0.000999       0.006898              1.644472       1.492607      -0.300155       0.158079       1.823412      -0.342546       1.617395          -0.000000
          120              H      17.860234      13.243908       8.640848       0.169359       0.984087 0.74167201E+01  0.71017039E+02                                 1.616943                            1.578150      -0.738414       2.545887                    0.999965       3.137611       8.505727       0.507972       1.259261      -0.716097      -0.006695      -0.011028      -0.000027       0.012902       0.005130       0.000309      -0.000291      -0.000021       0.000433      -0.005235       0.000178       0.005057              1.622397       1.530654       0.287839       0.059027       1.965534       0.142249       1.371003           0.000000
          121              H      15.897109      18.526374       8.029922       0.127306       1.108999 0.81238672E+01  0.78775999E+02                                 1.662843                            1.584536      -1.099851       2.361561                    0.997676       3.273737       8.639727       0.545007       1.158971      -0.738567       0.007191       0.032093      -0.010684       0.034580       0.007859       0.002258      -0.003604      -0.011904      -0.020242      -0.010355      -0.003130       0.013484              1.692317       1.529073       0.014377       0.175592       1.989790      -0.342744       1.558088          -0.000000
          122              H      13.420185      15.362407       8.023491       0.133452       1.131223 0.82157421E+01  0.79915368E+02                                 1.692210                            1.599949      -1.077944       2.379625                    0.997787       3.242309       8.578593       0.538922       1.168414      -0.736847      -0.031437      -0.017061      -0.011666       0.037622       0.011357       0.004434      -0.002822       0.001444      -0.018866      -0.012472      -0.002139       0.014611              1.739688       2.076190       0.174883       0.402413       1.555420      -0.045852       1.587454          -0.000000
          123              H      17.678360      18.004626      10.634395       0.161836       0.940302 0.71060924E+01  0.67748470E+02                                 1.596327                            1.564550      -0.889283       2.470250                    0.999149       3.288210       9.081485       0.497345       1.291753      -0.707038      -0.006174       0.001904       0.013032       0.014546      -0.001686      -0.002493       0.002486       0.002111       0.015803      -0.004752      -0.002121       0.006873              1.605703       1.395538       0.112303       0.082990       1.445767       0.217281       1.975804           0.000000
          124              H      18.520672      17.203297       9.586175       0.164978       0.945721 0.70922128E+01  0.68292431E+02                                 1.661477                            1.608610      -1.135386       2.357093                    0.997014       3.495560      10.038916       0.464905       1.368204      -0.689708       0.009907      -0.011915      -0.006539       0.016818      -0.004659      -0.001294       0.005285      -0.002123      -0.002235      -0.006064      -0.001995       0.008059              1.701134       2.112125      -0.363975       0.013597       1.692432       0.036888       1.298844           0.000000
          125              H      17.886379      18.581503       9.193897       0.164784       0.978763 0.71448592E+01  0.67133904E+02                                 1.550894                            1.501894      -0.788561       2.523033                    0.999847       3.015632       7.849473       0.550607       1.183904      -0.734208      -0.002605       0.008660      -0.011329       0.014496      -0.000373       0.001855      -0.002948      -0.000314       0.003746      -0.003045      -0.001029       0.004074              1.552520       1.405310       0.124742       0.062177       1.802015      -0.276893       1.450234          -0.000000
          126              H      14.062438      13.801098      10.512210       0.168464       0.962427 0.70645302E+01  0.65791324E+02                                 1.495627                            1.462749      -0.741678       2.543383                    0.999993       2.949680       7.493721       0.579073       1.135762      -0.746383      -0.007536       0.006087       0.009164       0.013336      -0.001861      -0.002631       0.001863       0.000023       0.006369      -0.003036      -0.001696       0.004732              1.493220       1.581046       0.024264      -0.325739       1.285061      -0.067611       1.613553          -0.000000
          127              H      14.217031      13.285254       9.039557       0.167403       0.937868 0.66840434E+01  0.61127231E+02                                 1.443420                            1.401137      -0.803229       2.514271                    0.999851       2.878529       7.145144       0.608076       1.101420      -0.755395      -0.004258      -0.001210      -0.014393       0.015058      -0.000717       0.001981      -0.000665      -0.004933       0.012945      -0.005103       0.000228       0.004875              1.438351       1.397305       0.147455       0.277433       1.397328       0.155597       1.520421          -0.000000
          128              H      15.451515      13.285255      10.004177       0.166123       0.937857 0.66844529E+01  0.63299825E+02                                 1.636417                            1.547328      -1.476430       2.212051                    0.996913       3.453551       9.774923       0.481548       1.343167      -0.694218       0.011866      -0.002564       0.000114       0.012140      -0.003314      -0.002301      -0.002443       0.002673      -0.004926      -0.005568       0.001109       0.004458              1.703841       1.988316      -0.401979       0.278315       1.738059      -0.262996       1.385147           0.000000
          129              H      23.530224       7.750777      13.939825       0.130822       1.158947 0.85707345E+01  0.84217684E+02                                 1.714866                            1.631095      -1.123819       2.353628                    0.997309       3.290684       8.738253       0.535487       1.164050      -0.737861      -0.002348      -0.008112       0.035064       0.036067       0.002768      -0.001044      -0.007219      -0.015049       0.029419      -0.012924      -0.001560       0.014484              1.745115       1.376783      -0.013594      -0.060579       1.576574      -0.036823       2.281987          -0.000000
          130              H      23.940579      10.422525      10.981658       0.130167       0.956413 0.69841003E+01  0.67042912E+02                                 1.670911                            1.598252      -1.108806       2.363387                    0.997012       3.562263      10.239180       0.465214       1.371549      -0.688780       0.001760       0.034428      -0.012154       0.036553       0.000207      -0.001560      -0.006804      -0.019642       0.010361      -0.011723      -0.001288       0.013010              1.722502       1.458471       0.110573      -0.038192       2.166786      -0.102974       1.542249          -0.000000
          131              H      24.045158       4.897889      11.965570       0.159345       1.079919 0.80785647E+01  0.78254842E+02                                 1.641599                            1.583412      -1.073012       2.374782                    0.998948       3.215150       8.490444       0.543306       1.163817      -0.737537       0.010090      -0.005042      -0.009561       0.014786      -0.000946      -0.004484       0.000252      -0.003165      -0.018046      -0.008124       0.002962       0.005162              1.658142       1.522977      -0.279516      -0.262718       1.719036       0.298611       1.732414          -0.000000
          132              H      22.635620       5.201095      12.582927       0.165725       0.978703 0.71735015E+01  0.66986616E+02                                 1.502770                            1.465701      -0.793975       2.515152                    0.999880       2.975932       7.542742       0.584061       1.123028      -0.749336      -0.012763       0.001302      -0.001843       0.012961      -0.001014       0.001141       0.001045       0.006205      -0.010419      -0.004137      -0.000974       0.005111              1.499318       1.897687       0.207349      -0.017071       1.337966      -0.032194       1.262301          -0.000000
          133              H      23.929214       5.394045      13.451084       0.165042       0.942722 0.65524186E+01  0.59461374E+02                                 1.428461                            1.370226      -0.816267       2.505773                    0.999846       2.872567       7.038834       0.628143       1.074520      -0.762187       0.007148       0.005604       0.010966       0.014239       0.000586       0.003405       0.003370      -0.004558       0.000068      -0.005092      -0.000461       0.005554              1.442208       1.267615      -0.043852       0.260831       1.248022      -0.095508       1.810987           0.000000
          134              H      23.779161       9.737359       8.679433       0.169653       0.862745 0.61054570E+01  0.56663460E+02                                 1.570504                            1.499282      -0.959949       2.446924                    0.998582       3.324628       9.392029       0.478015       1.380638      -0.687738      -0.007912       0.014491       0.002301       0.016670      -0.001113      -0.000445       0.001786      -0.007339       0.010025      -0.005509       0.000830       0.004679              1.610901       1.417258      -0.275883       0.069680       2.059684      -0.197453       1.355761          -0.000000
          135              H      23.671171       8.219363       8.306447       0.161758       1.010643 0.75365806E+01  0.72199802E+02                                 1.615110                            1.564718      -0.965327       2.427206                    0.999452       3.190709       8.552804       0.524826       1.218230      -0.724599      -0.010070      -0.007987      -0.006203       0.014272       0.004197       0.002412       0.002092       0.007678       0.013130      -0.007953       0.000899       0.007054              1.647446       1.483015       0.294260       0.218318       1.838901       0.309318       1.620421          -0.000000
          136              H      25.069344       8.845462       8.640848       0.168689       0.983528 0.74070777E+01  0.70871825E+02                                 1.613358                            1.574685      -0.742010       2.543712                    0.999962       3.135252       8.484495       0.509926       1.255370      -0.716952       0.013015       0.000031       0.000215       0.013016      -0.002566       0.000001       0.000235       0.008991       0.000627      -0.005290       0.000218       0.005073              1.618791       2.101371       0.044350      -0.152143       1.386984      -0.019853       1.368018           0.000000
          137              H      21.476155       4.504114       8.029922       0.126265       1.107628 0.81078554E+01  0.78542512E+02                                 1.657366                            1.579703      -1.081230       2.368707                    0.997917       3.273457       8.620536       0.547811       1.154187      -0.739702      -0.031777      -0.010026      -0.010752       0.035013       0.001162       0.002114       0.003727       0.019641      -0.020445      -0.010370      -0.003201       0.013571              1.686564       1.880209       0.191117       0.207746       1.626407       0.321619       1.553076          -0.000000
          138              H      25.454693       3.941018       8.023491       0.133133       1.132173 0.82222723E+01  0.79976863E+02                                 1.691139                            1.598968      -1.074255       2.380602                    0.997806       3.244529       8.578081       0.540026       1.166055      -0.737385       0.030325      -0.018597      -0.011639       0.037429      -0.006415       0.000083       0.005275       0.019133      -0.019252      -0.012553      -0.002279       0.014832              1.738540       1.835988      -0.312787      -0.161473       1.793226       0.370958       1.586406          -0.000000
          139              H      21.037382       6.307596      10.634395       0.162754       0.938657 0.70932902E+01  0.67620603E+02                                 1.597161                            1.565336      -0.903045       2.465221                    0.999113       3.286569       9.087386       0.495993       1.295385      -0.706284       0.001368      -0.006427       0.012811       0.014398      -0.000198      -0.000963      -0.003285      -0.004119       0.015561      -0.004828      -0.001910       0.006738              1.606553       1.531197      -0.034401      -0.229775       1.311481      -0.036857       1.976980           0.000000
          140              H      21.310195       7.437724       9.586175       0.166566       0.944342 0.70840498E+01  0.68238552E+02                                 1.664421                            1.611301      -1.154824       2.349870                    0.996905       3.498160      10.069570       0.462652       1.374368      -0.688485       0.005226       0.013906      -0.006262       0.016122       0.003106      -0.003959      -0.003760      -0.007003      -0.001855      -0.006081      -0.001885       0.007967              1.704277       1.484640       0.000206      -0.038821       2.327410      -0.006589       1.300781           0.000000
          141              H      20.433780       6.199308       9.193897       0.165380       0.978191 0.71425065E+01  0.67131225E+02                                 1.553248                            1.504063      -0.796487       2.520456                    0.999824       3.013796       7.855363       0.548680       1.187717      -0.733346      -0.006083      -0.006685      -0.010836       0.014110       0.000216       0.001694       0.002997      -0.000472       0.004361      -0.003054      -0.001032       0.004086              1.554906       1.813908       0.109729       0.209193       1.398521       0.192755       1.452288          -0.000000
          142              H      26.485705       5.277879      10.512210       0.167836       0.963279 0.70712561E+01  0.65867243E+02                                 1.496123                            1.463245      -0.740496       2.543597                    0.999991       2.950152       7.494788       0.579114       1.135453      -0.746461      -0.001425      -0.008971       0.009095       0.012854       0.000742      -0.000472      -0.003331      -0.004355       0.005460      -0.003213      -0.001762       0.004976              1.493692       1.380774      -0.140275       0.221737       1.485997      -0.248100       1.614305          -0.000000
          143              H      26.855139       5.669683       9.039557       0.167443       0.935339 0.66574738E+01  0.60801052E+02                                 1.437834                            1.395988      -0.785819       2.521529                    0.999909       2.875428       7.123916       0.610969       1.097704      -0.756315       0.003035      -0.002888      -0.013865       0.014485       0.002376      -0.000544       0.002546       0.000111       0.012503      -0.005010      -0.000069       0.005079              1.432698       1.518893      -0.072905      -0.271800       1.264803       0.161035       1.514398          -0.000000
          144              H      26.237899       6.738777      10.004177       0.157767       0.959758 0.68462425E+01  0.64851773E+02                                 1.620696                            1.533424      -1.180409       2.326514                    0.997186       3.452703       9.594573       0.502034       1.287964      -0.705531      -0.003906       0.014765       0.000532       0.015282       0.000516       0.003421      -0.000125      -0.008261      -0.006663      -0.006085       0.000810       0.005275              1.686646       1.439044       0.090889       0.087115       2.248209       0.366355       1.372684           0.000000
          145              H      26.991552      16.502384      13.939825       0.129792       1.162996 0.86069219E+01  0.84662089E+02                                 1.718927                            1.634591      -1.128388       2.351433                    0.997238       3.295980       8.756806       0.534888       1.164131      -0.737851       0.008218       0.001597       0.035424       0.036400       0.005078       0.006771       0.002823       0.012287       0.028939      -0.012801      -0.001615       0.014415              1.749364       1.517921       0.093614       0.062592       1.441299      -0.034160       2.288872          -0.000000
          146              H      24.472566      15.521887      10.981658       0.131267       0.953087 0.69572626E+01  0.66756167E+02                                 1.670984                            1.598327      -1.123150       2.358677                    0.996857       3.559719      10.247241       0.463584       1.376969      -0.687739      -0.030214      -0.015496      -0.011748       0.035931       0.008458       0.006691       0.002113       0.009893       0.010582      -0.011735      -0.001293       0.013029              1.722577       2.085551       0.251421       0.108388       1.539880       0.018467       1.542301          -0.000000
          147              H      29.204753      18.374774      11.965570       0.158723       1.082370 0.81013389E+01  0.78528101E+02                                 1.643790                            1.585386      -1.069903       2.375521                    0.998957       3.219290       8.503309       0.543117       1.163441      -0.737621      -0.000622       0.011458      -0.009554       0.014931       0.001780       0.001986      -0.004110       0.000334      -0.018350      -0.008256       0.003140       0.005116              1.660409       1.429745       0.225238      -0.127613       1.816583      -0.377718       1.734898          -0.000000
          148              H      29.646940      17.002475      12.582927       0.165954       0.977963 0.71655709E+01  0.66887373E+02                                 1.501247                            1.464236      -0.790839       2.516118                    0.999885       2.974965       7.536411       0.584803       1.122026      -0.749578       0.005331      -0.011610      -0.001777       0.012898      -0.002195      -0.001496       0.000506      -0.005019      -0.010780      -0.004251      -0.000996       0.005247              1.497812       1.655619      -0.345676       0.036309       1.576778       0.001304       1.261039          -0.000000
          149              H      28.833046      18.026286      13.451084       0.165439       0.943518 0.65599442E+01  0.59553341E+02                                 1.430035                            1.371641      -0.821628       2.503566                    0.999837       2.872931       7.043671       0.627319       1.075503      -0.761929      -0.008618       0.003407       0.010796       0.014228       0.001549      -0.004523       0.001308       0.003419      -0.000363      -0.004989      -0.000477       0.005466              1.443821       1.216103       0.013495      -0.047776       1.301970       0.274117       1.813391           0.000000
          150              H      25.146641      15.724679       8.679433       0.169839       0.862346 0.61024736E+01  0.56625531E+02                                 1.569521                            1.498551      -0.949354       2.451774                    0.998682       3.323717       9.386808       0.478334       1.379966      -0.687862      -0.008687      -0.013987       0.002131       0.016602       0.003681      -0.001263      -0.001378       0.001396       0.010153      -0.005447       0.000755       0.004692              1.609802       1.658672       0.415056       0.136045       1.815381       0.158969       1.355354          -0.000000
          151              H      26.515257      16.390155       8.306447       0.161324       1.004938 0.74817365E+01  0.71528864E+02                                 1.607766                            1.558057      -0.953499       2.433213                    0.999468       3.181816       8.514553       0.526540       1.216734      -0.724972       0.012420      -0.005044      -0.006529       0.014910      -0.005205      -0.002795       0.000845       0.003288       0.013352      -0.007766       0.001064       0.006702              1.639724       1.994163       0.006830      -0.373859       1.312236       0.034174       1.612774          -0.000000
          152              H      25.273954      17.287958       8.640848       0.169155       0.983101 0.74050541E+01  0.70856480E+02                                 1.613621                            1.575092      -0.738005       2.545618                    0.999970       3.135525       8.488940       0.509495       1.256363      -0.716721      -0.006387       0.011137      -0.000116       0.012839      -0.002580      -0.000360      -0.000085      -0.009109       0.000606      -0.005360       0.000226       0.005134              1.619019       1.604155      -0.330975       0.093300       1.884280      -0.121874       1.368623           0.000000
          153              H      30.830265      16.346840       8.029922       0.127608       1.103072 0.80690139E+01  0.78092716E+02                                 1.655055                            1.577734      -1.091070       2.365825                    0.997834       3.265640       8.603191       0.547063       1.156854      -0.739084       0.024378      -0.022035      -0.010729       0.034568      -0.008901      -0.004232      -0.000096      -0.007975      -0.020456      -0.010307      -0.003108       0.013414              1.684191       1.852413      -0.204595      -0.381411       1.648975       0.018790       1.551186          -0.000000
          154              H      29.328651      20.073902       8.023491       0.132582       1.134225 0.82411896E+01  0.80208162E+02                                 1.693287                            1.600884      -1.075424       2.379802                    0.997827       3.248000       8.590219       0.539655       1.166168      -0.737355       0.000955       0.035902      -0.011555       0.037728      -0.004969      -0.004539      -0.002571      -0.020737      -0.019334      -0.012473      -0.002358       0.014832              1.740840       1.535000       0.138143      -0.241102       2.099081      -0.325943       1.588441          -0.000000
          155              H      29.487796      15.065110      10.634395       0.162090       0.938896 0.70913496E+01  0.67562261E+02                                 1.593548                            1.561882      -0.896422       2.466720                    0.999154       3.286151       9.068103       0.498347       1.290027      -0.707385       0.004639       0.004555       0.013044       0.014575       0.001834       0.003332       0.001277       0.002826       0.016506      -0.005080      -0.002091       0.007171              1.602955       1.333942      -0.077812       0.146370       1.503016      -0.180066       1.971908           0.000000
          156              H      28.372668      14.736309       9.586175       0.165011       0.946664 0.71029284E+01  0.68436379E+02                                 1.664057                            1.610989      -1.133733       2.357743                    0.997119       3.499680      10.060918       0.463957       1.370185      -0.689308      -0.015081      -0.002599      -0.006472       0.016615       0.001488       0.005097      -0.001356       0.009327      -0.002250      -0.005959      -0.002077       0.008036              1.703902       2.116133       0.364608       0.025024       1.694939      -0.030422       1.300634           0.000000
          157              H      29.883375      14.596519       9.193897       0.164359       0.979015 0.71466280E+01  0.67149902E+02                                 1.550622                            1.501651      -0.767601       2.532389                    0.999896       3.016529       7.849947       0.550927       1.183227      -0.734366       0.009165      -0.001883      -0.011325       0.014690       0.000013      -0.003354       0.000084       0.000574       0.003808      -0.002991      -0.000920       0.003912              1.552273       1.594629      -0.234072      -0.270711       1.612252       0.084394       1.449940          -0.000000
          158              H      27.655395      20.298354      10.512210       0.166659       0.966449 0.70996140E+01  0.66186598E+02                                 1.498090                            1.465073      -0.743126       2.541514                    0.999990       2.956385       7.509682       0.579503       1.133744      -0.746866       0.008832       0.003424       0.009520       0.013430       0.001593       0.003127       0.001332       0.003696       0.005461      -0.003359      -0.001715       0.005074              1.495668       1.339763       0.115896       0.104229       1.530555       0.316824       1.616685          -0.000000
          159              H      27.131363      20.422392       9.039557       0.167395       0.936382 0.66674964E+01  0.60922578E+02                                 1.439809                            1.397798      -0.796823       2.517033                    0.999893       2.876098       7.130040       0.610005       1.098897      -0.756022       0.000897       0.004047      -0.013772       0.014382      -0.001443      -0.001896      -0.001734       0.004013       0.012683      -0.005135       0.000049       0.005086              1.434681       1.266758      -0.073829      -0.003497       1.520640      -0.316673       1.516644          -0.000000
          160              H      26.514123      19.353299      10.004177       0.157725       0.959261 0.68402322E+01  0.64768044E+02                                 1.618852                            1.531731      -1.169880       2.330608                    0.997244       3.449795       9.578436       0.502910       1.286250      -0.705902      -0.010863      -0.010886       0.000809       0.015401       0.003344      -0.001423       0.003038       0.005154      -0.006679      -0.006051       0.000715       0.005335              1.684677       2.121898       0.304688      -0.360198       1.560947      -0.107647       1.371185           0.000000
          161              H      18.477469       3.376607       3.221829       0.130822       1.158948 0.85707362E+01  0.84217706E+02                                 1.714866                            1.631095      -1.123818       2.353628                    0.997309       3.290684       8.738254       0.535487       1.164050      -0.737861      -0.008199       0.002022       0.035064       0.036067      -0.005132      -0.006774       0.002706       0.012320       0.029419      -0.012924      -0.001560       0.014484              1.745115       1.514853      -0.093309      -0.062178       1.438504      -0.034051       2.281988          -0.000000
          162              H      20.996448       2.396109       0.263663       0.130167       0.956414 0.69841060E+01  0.67042981E+02                                 1.670912                            1.598253      -1.108806       2.363387                    0.997012       3.562263      10.239181       0.465213       1.371549      -0.688780       0.030696      -0.015690      -0.012154       0.036553      -0.008402      -0.006673       0.002051       0.010179       0.010361      -0.011723      -0.001288       0.013010              1.722503       2.085467      -0.251424      -0.108274       1.539792       0.018412       1.542250          -0.000000
          163              H      16.264263       5.248996       1.247575       0.159345       1.079918 0.80785539E+01  0.78254711E+02                                 1.641598                            1.583410      -1.073012       2.374781                    0.998948       3.215150       8.490442       0.543306       1.163817      -0.737537       0.000678       0.011259      -0.009561       0.014786      -0.001844      -0.002024      -0.004009      -0.000056      -0.018046      -0.008124       0.002962       0.005162              1.658141       1.427951      -0.224654       0.127245       1.814059      -0.376826       1.732412          -0.000000
          164              H      15.822078       3.876697       1.864931       0.165725       0.978703 0.71735050E+01  0.66986665E+02                                 1.502771                            1.465702      -0.793974       2.515152                    0.999880       2.975932       7.542746       0.584061       1.123030      -0.749336      -0.005254      -0.011705      -0.001843       0.012961       0.002179       0.001475       0.000465      -0.004859      -0.010419      -0.004137      -0.000974       0.005111              1.499319       1.657467       0.346041      -0.036417       1.578190       0.001313       1.262301          -0.000000
          165              H      16.635974       4.900508       2.733089       0.165042       0.942723 0.65524252E+01  0.59461448E+02                                 1.428462                            1.370227      -0.816267       2.505773                    0.999846       2.872567       7.038835       0.628143       1.074520      -0.762187       0.008427       0.003388       0.010966       0.014239      -0.001680       0.004621       0.001264       0.003294       0.000068      -0.005092      -0.000461       0.005554              1.442209       1.214944      -0.013442       0.047703       1.300694       0.273640       1.810988           0.000000
          166              H      31.689643       9.161801      19.397428       0.169653       0.862745 0.61054588E+01  0.56663479E+02                                 1.570504                            1.499282      -0.959949       2.446924                    0.998582       3.324628       9.392028       0.478015       1.380638      -0.687738       0.008594      -0.014098       0.002301       0.016670      -0.003735       0.001324      -0.001278       0.001741       0.010025      -0.005509       0.000830       0.004679              1.610901       1.660155      -0.416120      -0.136159       1.816787       0.159072       1.355761          -0.000000
          167              H      30.321026       9.827277      19.024442       0.161758       1.010643 0.75365805E+01  0.72199800E+02                                 1.615110                            1.564718      -0.965327       2.427206                    0.999452       3.190709       8.552804       0.524826       1.218230      -0.724599      -0.011952      -0.004728      -0.006203       0.014272       0.005423       0.003018       0.001043       0.003430       0.013130      -0.007953       0.000899       0.007054              1.647446       2.004765      -0.006973       0.377037       1.317150       0.034410       1.620421          -0.000000
          168              H      31.562330      10.725080      19.358843       0.168689       0.983528 0.74070754E+01  0.70871796E+02                                 1.613357                            1.574685      -0.742010       2.543712                    0.999962       3.135252       8.484494       0.509927       1.255370      -0.716952       0.006535       0.011255       0.000215       0.013016       0.002610       0.000204      -0.000116      -0.008940       0.000627      -0.005290       0.000218       0.005073              1.618791       1.603989       0.331514      -0.093265       1.884365      -0.121833       1.368018           0.000000
          169              H      26.006017       9.783962      18.747918       0.126265       1.107628 0.81078565E+01  0.78542524E+02                                 1.657366                            1.579703      -1.081230       2.368707                    0.997917       3.273457       8.620536       0.547811       1.154187      -0.739702      -0.024571      -0.022507      -0.010752       0.035013       0.009086       0.004285      -0.000033      -0.007808      -0.020445      -0.010370      -0.003201       0.013571              1.686564       1.855370       0.205459       0.382403       1.651247       0.019103       1.553076          -0.000000
          170              H      27.507631      13.511024      18.741487       0.133133       1.132173 0.82222636E+01  0.79976757E+02                                 1.691138                            1.598967      -1.074255       2.380602                    0.997806       3.244530       8.578082       0.540026       1.166054      -0.737385      -0.000942       0.035561      -0.011639       0.037429       0.005077       0.004609      -0.002566      -0.020678      -0.019252      -0.012553      -0.002279       0.014832              1.738539       1.533035      -0.137877       0.240522       2.096177      -0.325318       1.586405          -0.000000
          171              H      27.348493       8.502232      21.352391       0.162754       0.938655 0.70932745E+01  0.67620419E+02                                 1.597160                            1.565335      -0.903045       2.465221                    0.999113       3.286566       9.087377       0.495993       1.295386      -0.706284      -0.004882       0.004398       0.012811       0.014398      -0.001883      -0.003326       0.000809       0.001716       0.015561      -0.004828      -0.001910       0.006738              1.606551       1.336617       0.077939      -0.146805       1.506058      -0.180562       1.976978           0.000000
          172              H      28.463619       8.173431      20.304171       0.166566       0.944340 0.70840356E+01  0.68238392E+02                                 1.664420                            1.611301      -1.154824       2.349870                    0.996905       3.498156      10.069562       0.462652       1.374371      -0.688485       0.014656      -0.002427      -0.006262       0.016122      -0.001479      -0.005236      -0.001549       0.008881      -0.001855      -0.006081      -0.001885       0.007967              1.704276       2.116894      -0.364826      -0.025117       1.695153      -0.030326       1.300781           0.000000
          173              H      26.952911       8.033641      19.911892       0.165380       0.978191 0.71425071E+01  0.67131233E+02                                 1.553248                            1.504063      -0.796487       2.520456                    0.999824       3.013796       7.855363       0.548680       1.187717      -0.733346      -0.008831      -0.001926      -0.010836       0.014110      -0.000096       0.003443      -0.000031       0.000610       0.004361      -0.003054      -0.001032       0.004086              1.554906       1.597396       0.234732       0.271527       1.615033       0.084789       1.452289          -0.000000
          174              H      29.180893      13.735477      21.230205       0.167836       0.963279 0.70712545E+01  0.65867221E+02                                 1.496123                            1.463245      -0.740496       2.543597                    0.999991       2.950153       7.494789       0.579115       1.135452      -0.746461      -0.008482       0.003251       0.009095       0.012854      -0.001515      -0.003120       0.001256       0.003463       0.005460      -0.003213      -0.001762       0.004976              1.493691       1.338209      -0.115700      -0.103992       1.528561       0.316080       1.614304          -0.000000
          175              H      29.704922      13.859514      19.757553       0.167443       0.935339 0.66574796E+01  0.60801117E+02                                 1.437834                            1.395989      -0.785815       2.521532                    0.999909       2.875429       7.123919       0.610969       1.097704      -0.756315      -0.000984       0.004073      -0.013865       0.014484       0.001236       0.001933      -0.001744       0.004059       0.012503      -0.005010      -0.000069       0.005079              1.432698       1.265188       0.073572       0.003560       1.518509      -0.315903       1.514399          -0.000000
          176              H      30.322165      12.790421      20.722172       0.157767       0.959758 0.68462471E+01  0.64851822E+02                                 1.620696                            1.533425      -1.180409       2.326514                    0.997186       3.452703       9.594571       0.502034       1.287963      -0.705531       0.010833      -0.010765       0.000532       0.015282      -0.003319       0.001602       0.003026       0.005024      -0.006663      -0.006085       0.000810       0.005274              1.686646       2.124631      -0.304934       0.360829       1.562623      -0.107733       1.372684           0.000000
          177              H       5.052747       1.998401       3.221829       0.129792       1.162996 0.86069217E+01  0.84662086E+02                                 1.718927                            1.634591      -1.128388       2.351433                    0.997238       3.295980       8.756806       0.534888       1.164131      -0.737851       0.005492       0.006318       0.035424       0.036400       0.007859       0.005830       0.004452       0.002652       0.028939      -0.012801      -0.001615       0.014415              1.749364       1.541526       0.079985       0.001713       1.417693       0.071286       2.288872          -0.000000
          178              H       2.944118       0.307143       0.263663       0.131267       0.953087 0.69572649E+01  0.66756195E+02                                 1.670985                            1.598328      -1.123150       2.358677                    0.996857       3.559719      10.247242       0.463584       1.376970      -0.687739      -0.028527      -0.018418      -0.011748       0.035931       0.008513       0.005176       0.004738       0.009702       0.010582      -0.011735      -0.001293       0.013029              1.722578       1.894035       0.361993       0.070187       1.731398       0.084633       1.542301          -0.000000
          179              H       7.780884       2.978894       1.247575       0.158723       1.082369 0.81013353E+01  0.78528063E+02                                 1.643790                            1.585386      -1.069903       2.375521                    0.998957       3.219290       8.503311       0.543117       1.163442      -0.737621       0.009611      -0.006268      -0.009554       0.014931       0.001035      -0.002566       0.003775       0.002917      -0.018350      -0.008256       0.003140       0.005116              1.660409       1.914935      -0.054887      -0.390919       1.331393       0.078343       1.734898          -0.000000
          180              H       6.813532       4.047989       1.864931       0.165954       0.977963 0.71655696E+01  0.66887358E+02                                 1.501247                            1.464236      -0.790839       2.516118                    0.999885       2.974965       7.536411       0.584803       1.122026      -0.749578      -0.007388       0.010422      -0.001777       0.012898      -0.003271      -0.000310      -0.001549      -0.001292      -0.010780      -0.004251      -0.000996       0.005247              1.497812       1.297124      -0.138699       0.019284       1.935273       0.030792       1.261039          -0.000000
          181              H       7.293231       2.831231       2.733089       0.165439       0.943518 0.65599437E+01  0.59553331E+02                                 1.430035                            1.371640      -0.821627       2.503567                    0.999837       2.872931       7.043669       0.627319       1.075503      -0.761929      -0.001358      -0.009167       0.010796       0.014228       0.002255      -0.001129      -0.004571       0.000974      -0.000363      -0.004989      -0.000477       0.005466              1.443821       1.292189      -0.030434       0.213504       1.225882      -0.178434       1.813391           0.000000
          182              H      14.824054       7.352414      19.397428       0.169839       0.862346 0.61024772E+01  0.56625570E+02                                 1.569521                            1.498551      -0.949354       2.451774                    0.998682       3.323717       9.386807       0.478334       1.379966      -0.687862      -0.016457      -0.000530       0.002131       0.016602       0.002445      -0.001825      -0.000405       0.005678       0.010153      -0.005447       0.000755       0.004692              1.609803       2.135652       0.139671       0.205694       1.338401       0.038333       1.355355          -0.000000
          183              H      16.084682       8.204932      19.024442       0.161324       1.004938 0.74817385E+01  0.71528887E+02                                 1.607766                            1.558058      -0.953499       2.433213                    0.999468       3.181816       8.514553       0.526540       1.216734      -0.724972       0.001841       0.013278      -0.006529       0.014910      -0.001179      -0.000666      -0.002843      -0.010660       0.013352      -0.007766       0.001064       0.006702              1.639724       1.488633       0.298698      -0.157334       1.817766      -0.340858       1.612774          -0.000000
          184              H      16.241550       6.681030      19.358843       0.169155       0.983101 0.74050582E+01  0.70856530E+02                                 1.613622                            1.575093      -0.738005       2.545618                    0.999970       3.135525       8.488941       0.509495       1.256363      -0.716721       0.006452      -0.011100      -0.000116       0.012839      -0.005234      -0.000254      -0.000270       0.000085       0.000606      -0.005360       0.000226       0.005134              1.619019       1.527616      -0.286784      -0.058896       1.960819       0.141738       1.368624           0.000000
          185              H      18.204674      11.963496      18.747918       0.127608       1.103072 0.80690115E+01  0.78092686E+02                                 1.655054                            1.577734      -1.091070       2.365825                    0.997834       3.265640       8.603190       0.547064       1.156853      -0.739084      -0.006894       0.032129      -0.010729       0.034568      -0.007904      -0.002199      -0.003617      -0.011429      -0.020456      -0.010307      -0.003108       0.013414              1.684191       1.522650      -0.014206      -0.174432       1.978738      -0.339706       1.551185          -0.000000
          186              H      20.681597       8.799529      18.741487       0.132582       1.134225 0.82411844E+01  0.80208100E+02                                 1.693286                            1.600884      -1.075424       2.379802                    0.997827       3.248000       8.590219       0.539655       1.166168      -0.737355       0.031570      -0.017124      -0.011555       0.037728      -0.011464      -0.004496      -0.002646       0.001761      -0.019334      -0.012473      -0.002358       0.014832              1.740840       2.077696      -0.175182      -0.402825       1.556384      -0.045829       1.588440          -0.000000
          187              H      16.423429      11.441749      21.352391       0.162090       0.938896 0.70913502E+01  0.67562268E+02                                 1.593548                            1.561882      -0.896422       2.466720                    0.999154       3.286151       9.068103       0.498347       1.290027      -0.707385       0.006264       0.001740       0.013044       0.014575       0.002141       0.002772       0.002247       0.001764       0.016506      -0.005080      -0.002091       0.007171              1.602955       1.393361      -0.112118      -0.082756       1.443598       0.216794       1.971907           0.000000
          188              H      15.581114      10.640420      20.304171       0.165011       0.946664 0.71029305E+01  0.68436403E+02                                 1.664057                            1.610989      -1.133733       2.357743                    0.997119       3.499680      10.060917       0.463957       1.370185      -0.689308      -0.009791      -0.011761      -0.006472       0.016615       0.004783       0.001375       0.005092      -0.002086      -0.002250      -0.005959      -0.002077       0.008036              1.703902       2.115998       0.364686      -0.013834       1.695074       0.036882       1.300634           0.000000
          189              H      16.215406      12.018625      19.911892       0.164359       0.979015 0.71466266E+01  0.67149890E+02                                 1.550622                            1.501651      -0.767601       2.532389                    0.999896       3.016528       7.849946       0.550926       1.183227      -0.734366       0.002952       0.008878      -0.011325       0.014690       0.000255      -0.001604      -0.002947      -0.000264       0.003808      -0.002991      -0.000920       0.003912              1.552274       1.405134      -0.124667      -0.062268       1.801746      -0.276640       1.449941          -0.000000
          190              H      20.039351       7.238221      21.230205       0.166659       0.966448 0.70996122E+01  0.66186578E+02                                 1.498090                            1.465073      -0.743126       2.541515                    0.999990       2.956385       7.509682       0.579503       1.133744      -0.746866       0.007381       0.005937       0.009520       0.013430       0.002397       0.002717       0.002041       0.000912       0.005461      -0.003359      -0.001715       0.005074              1.495667       1.583226      -0.024667       0.326493       1.287092      -0.068147       1.616684          -0.000000
          191              H      19.884754       6.722377      19.757553       0.167395       0.936382 0.66674956E+01  0.60922572E+02                                 1.439809                            1.397798      -0.796823       2.517033                    0.999893       2.876098       7.130041       0.610005       1.098898      -0.756022       0.003953      -0.001247      -0.013772       0.014382       0.001016      -0.002450      -0.000775      -0.004505       0.012683      -0.005135       0.000049       0.005086              1.434681       1.393232      -0.146848      -0.275995       1.394167       0.155308       1.516644          -0.000000
          192              H      18.650272       6.722378      20.722172       0.157725       0.959261 0.68402329E+01  0.64768052E+02                                 1.618852                            1.531731      -1.169880       2.330608                    0.997244       3.449795       9.578436       0.502910       1.286250      -0.705902      -0.014859      -0.003965       0.000809       0.015401       0.003904       0.001920      -0.002751       0.003215      -0.006679      -0.006051       0.000715       0.005335              1.684677       1.965053       0.395243      -0.273323       1.717792      -0.258116       1.371185           0.000000
          193              H      10.571546      14.313654       3.221829       0.130047       1.160430 0.85838994E+01  0.84377468E+02                                 1.716211                            1.632263      -1.123157       2.353700                    0.997305       3.293007       8.745339       0.535349       1.163931      -0.737897       0.002932      -0.008156       0.035256       0.036306      -0.002783       0.000841      -0.007256      -0.014930       0.029311      -0.012863      -0.001590       0.014452              1.746537       1.377676       0.013628       0.060712       1.577690      -0.036883       2.284246          -0.000000
          194              H      10.161185      16.985403       0.263663       0.129664       0.958564 0.70032687E+01  0.67270362E+02                                 1.672991                            1.600084      -1.110187       2.362419                    0.996990       3.566799      10.254218       0.465122       1.370933      -0.688885      -0.001989       0.034565      -0.011910       0.036613       0.000071       0.001625      -0.007053      -0.019845       0.010651      -0.011908      -0.001392       0.013300              1.724738       1.460012      -0.110765       0.038313       2.170186      -0.103284       1.544017          -0.000000
          195              H      10.056608      11.460767       1.247575       0.159971       1.077821 0.80595725E+01  0.78031306E+02                                 1.640079                            1.582060      -1.071758       2.375787                    0.998968       3.211962       8.482134       0.543231       1.164569      -0.737358      -0.010017      -0.004952      -0.009331       0.014558       0.000849       0.004475       0.000286      -0.002834      -0.017634      -0.007985       0.003031       0.004954              1.656564       1.521616       0.279008       0.262301       1.717266       0.298081       1.730809          -0.000000
          196              H      11.466147      11.763973       1.864931       0.165892       0.978256 0.71691816E+01  0.66932547E+02                                 1.501802                            1.464825      -0.792359       2.515487                    0.999869       2.975936       7.540636       0.584528       1.122362      -0.749488       0.012875       0.001347      -0.001773       0.013066       0.000973      -0.001116       0.001107       0.006197      -0.010794      -0.004260      -0.000890       0.005150              1.498336       1.896204      -0.207097       0.017011       1.337178      -0.032150       1.261625          -0.000000
          197              H      10.172555      11.956922       2.733089       0.166047       0.941618 0.65444201E+01  0.59385351E+02                                 1.429160                            1.370894      -0.823481       2.503311                    0.999833       2.869106       7.035835       0.626802       1.076881      -0.761581      -0.007135       0.005668       0.010465       0.013876      -0.000692      -0.003419       0.003299      -0.004703      -0.000216      -0.005096      -0.000470       0.005566              1.442913       1.268200       0.043919      -0.260943       1.248658      -0.095659       1.811881           0.000000
          198              H      21.689873      22.863136      19.397428       0.169755       0.861895 0.60992927E+01  0.56600432E+02                                 1.570535                            1.499369      -0.954554       2.449770                    0.998686       3.324639       9.396172       0.477526       1.382193      -0.687441       0.007839       0.014692       0.002375       0.016821       0.001236       0.000559       0.001841      -0.007052       0.010119      -0.005430       0.000695       0.004736              1.610931       1.417531       0.275909      -0.069702       2.059315      -0.197473       1.355946          -0.000000
          199              H      21.797862      21.345140      19.024442       0.162231       1.007529 0.75080377E+01  0.71862002E+02                                 1.612307                            1.562218      -0.968545       2.426606                    0.999420       3.185555       8.536656       0.524983       1.218955      -0.724453       0.010197      -0.007902      -0.006152       0.014292      -0.004176      -0.002228       0.002113       0.007392       0.013391      -0.007897       0.000999       0.006898              1.644472       1.480769      -0.293320      -0.217614       1.835251       0.308173       1.617396          -0.000000
          200              H      20.399690      21.971240      19.358843       0.169359       0.984087 0.74167261E+01  0.71017111E+02                                 1.616944                            1.578151      -0.738414       2.545887                    0.999965       3.137611       8.505728       0.507972       1.259262      -0.716097      -0.012898      -0.000284      -0.000027       0.012902       0.002556      -0.000098       0.000413       0.008896       0.000433      -0.005235       0.000178       0.005057              1.622397       2.106090      -0.044389       0.152705       1.390098      -0.020006       1.371003           0.000000
          201              H      23.992877      17.629891      18.747918       0.127306       1.108998 0.81238561E+01  0.78775867E+02                                 1.662842                            1.584535      -1.099851       2.361561                    0.997676       3.273736       8.639724       0.545007       1.158972      -0.738567       0.031389      -0.009818      -0.010684       0.034580      -0.001225      -0.001993       0.003758       0.019564      -0.020242      -0.010355      -0.003130       0.013485              1.692316       1.887061      -0.192308      -0.209029       1.631801       0.323439       1.558087          -0.000000
          202              H      20.014340      17.066796      18.741487       0.133452       1.131222 0.82157367E+01  0.79915304E+02                                 1.692210                            1.599948      -1.077944       2.379625                    0.997787       3.242309       8.578593       0.538922       1.168414      -0.736847      -0.030494      -0.018694      -0.011666       0.037622       0.006304      -0.000227       0.005251       0.018950      -0.018866      -0.012472      -0.002139       0.014611              1.739687       1.837066       0.312941       0.161497       1.794543       0.371425       1.587453          -0.000000
          203              H      24.431656      19.433374      21.352391       0.161836       0.940302 0.71060958E+01  0.67748520E+02                                 1.596328                            1.564552      -0.889283       2.470250                    0.999149       3.288211       9.081493       0.497344       1.291755      -0.707037      -0.001438      -0.006299       0.013032       0.014546       0.000071       0.000907      -0.003402      -0.003976       0.015803      -0.004752      -0.002121       0.006873              1.605704       1.530469       0.034402       0.229666       1.310839      -0.036769       1.975805           0.000000
          204              H      24.158841      20.563502      20.304171       0.164978       0.945722 0.70922265E+01  0.68292593E+02                                 1.661478                            1.608611      -1.135386       2.357093                    0.997014       3.495562      10.038922       0.464905       1.368204      -0.689708      -0.005365       0.014537      -0.006539       0.016818      -0.003249       0.003929      -0.003763      -0.007008      -0.002235      -0.006064      -0.001995       0.008059              1.701135       1.482145      -0.000255       0.038744       2.322415      -0.006668       1.298845           0.000000
          205              H      25.035256      19.325085      19.911892       0.164784       0.978762 0.71448554E+01  0.67133859E+02                                 1.550893                            1.501894      -0.788556       2.523036                    0.999847       3.015632       7.849472       0.550607       1.183903      -0.734208       0.006197      -0.006586      -0.011329       0.014496      -0.000323      -0.001625       0.003081      -0.000489       0.003746      -0.003045      -0.001029       0.004074              1.552519       1.810868      -0.109406      -0.208708       1.396456       0.192293       1.450234          -0.000000
          206              H      18.983333      18.403657      21.230205       0.168464       0.962427 0.70645285E+01  0.65791305E+02                                 1.495626                            1.462748      -0.741678       2.543383                    0.999993       2.949680       7.493721       0.579073       1.135762      -0.746383       0.001504      -0.009570       0.009164       0.013336      -0.000921       0.000298      -0.003210      -0.003235       0.006369      -0.003036      -0.001696       0.004732              1.493220       1.380071       0.140298      -0.221422       1.486037      -0.248293       1.613552          -0.000000
          207              H      18.613896      18.795460      19.757553       0.167403       0.937868 0.66840446E+01  0.61127242E+02                                 1.443420                            1.401137      -0.803229       2.514271                    0.999851       2.878529       7.145143       0.608076       1.101420      -0.755396      -0.003177      -0.003082      -0.014393       0.015058      -0.002495       0.000415       0.002048       0.001224       0.012945      -0.005103       0.000228       0.004875              1.438351       1.525021       0.073718       0.273467       1.269611       0.162466       1.520421          -0.000000
          208              H      19.231139      19.864555      20.722172       0.166123       0.937857 0.66844509E+01  0.63299802E+02                                 1.636417                            1.547327      -1.476430       2.212051                    0.996913       3.453551       9.774923       0.481548       1.343167      -0.694218       0.003712       0.011558       0.000114       0.012140      -0.000499      -0.003266      -0.000771      -0.007077      -0.004926      -0.005568       0.001109       0.004458              1.703840       1.452499      -0.092624      -0.088604       2.273876       0.372526       1.385146           0.000000
          209              C      24.744252      24.211808      18.584575       0.601077      24.674287 0.25821731E+03  0.53748063E+04                                 7.816230                            5.685054       0.079623       2.079483                    0.999557      22.240420      61.854421       0.626922       0.469370      -1.024091      -0.040719       0.028791      -0.040568       0.064286       0.068503      -0.013815       0.040343      -0.042510      -0.117777      -0.082740      -0.013259       0.095999              9.816192       9.497394      -3.487700       2.482728       7.319250      -2.982020      12.631931           0.000000
          210              C      25.604754      23.493173      19.561414      -0.016008      37.834762 0.43934100E+03  0.10285173E+05                                 9.743470                            6.936635       0.017585       2.004780                    0.999394      27.359448      76.746457       0.637043       0.410702      -1.075244       0.029316      -0.021076       0.037939       0.052374      -0.004229      -0.012730       0.012353       0.017806       0.010296      -0.018193      -0.004034       0.022226             12.539172      13.081473      -5.240255       4.165457       9.336318      -4.217854      15.199724          -0.000000
          211              C      26.783538      22.900544      19.120904      -0.209721      35.339514 0.46179897E+03  0.11026567E+05                                 9.320371                            7.161170       0.074159       1.977675                    0.999660      30.708063      89.090121       0.615988       0.416434      -1.063745      -0.014444       0.010915      -0.003600       0.018459       0.006894      -0.024699       0.012151       0.005382       0.018053      -0.029491       0.001060       0.028431             10.977940      12.878105      -4.735016       3.061226       8.084548      -2.260121      11.971168           0.000000
          212              C      27.647450      22.345325      20.063016       0.148223      31.644618 0.39437777E+03  0.90033504E+04                                 8.761494                            6.683866       0.092802       2.048278                    0.999447      25.640851      71.458067       0.631597       0.424790      -1.064244       0.059531      -0.024910      -0.034606       0.073226      -0.035014      -0.015765       0.009593       0.044159      -0.044002      -0.034101      -0.019600       0.053701             10.342677      11.829098      -4.092277       2.053218       6.976223      -1.604403      12.222709           0.000000
          213              C      27.342809      22.357139      21.397406      -0.048642      38.304253 0.46813671E+03  0.11161398E+05                                 9.919541                            7.273521      -0.136894       1.963593                    0.998618      27.860476      79.490538       0.606195       0.423787      -1.064287       0.046077      -0.020492       0.043627       0.066680      -0.000376       0.025577      -0.015551      -0.025835      -0.045268      -0.038673       0.008751       0.029922             12.898018      15.549009      -4.748290       4.791371       7.960472      -2.673490      15.184574           0.000000
          214              C      14.756964      16.345522       0.406426       0.152978      31.628751 0.41170991E+03  0.95236271E+04                                 8.849941                            6.901143       0.107732       2.054526                    0.999643      25.909457      73.259734       0.610398       0.433792      -1.056123      -0.030342       0.010507       0.070756       0.077701      -0.005754      -0.013978      -0.000810       0.018177       0.131528      -0.032995      -0.014111       0.047106             10.521246      12.180732      -3.627932       1.610607       6.849565      -1.730016      12.533442           0.000000
          215              C      25.275106      23.477423      20.897090      -0.197927      35.039975 0.48126333E+03  0.11646570E+05                                 9.380676                            7.393211       0.023139       1.972062                    0.999371      30.724971      90.652027       0.594259       0.425907      -1.054508      -0.001522       0.009039      -0.019819       0.021836       0.009963      -0.023724       0.014630      -0.009398      -0.026007      -0.035564       0.015340       0.020225             11.165191      11.365372      -3.117372       2.980808       7.614636      -2.887111      14.515565           0.000000
          216              C      28.954683      21.707412      19.586494      -0.524365      26.779474 0.43171632E+03  0.10117086E+05                                 7.559899                            6.734327       0.233913       2.021677                    0.999143      32.325982      92.341259       0.663480       0.393932      -1.080651      -0.063764       0.027671       0.016859       0.071524      -0.022200      -0.003725      -0.001301       0.021015      -0.051379      -0.019773      -0.013472       0.033244              7.831230       8.850355      -1.565666      -0.688741       7.190711       0.417861       7.452625           0.000000
          217              C      14.361386      16.345523       1.864931      -0.518930      26.405105 0.43972864E+03  0.10376831E+05                                 7.479252                            6.764377       0.217068       2.026845                    0.998281      32.238084      93.127419       0.665157       0.390213      -1.080660       0.011552       0.007033      -0.063967       0.065381       0.000144      -0.002038      -0.001177       0.001833       0.119330      -0.020834      -0.019037       0.039870              7.808420       7.944383      -0.507868      -0.707854       6.661030       0.220484       8.819848           0.000000
          218              C      19.896102      14.138426       3.884202       0.578027      28.264879 0.28574619E+03  0.60680218E+04                                 8.518369                            5.923867       0.093345       2.072551                    0.999577      22.655601      62.546621       0.626294       0.460534      -1.034454       0.044008      -0.016671       0.053840       0.071508       0.007597      -0.084756       0.031787      -0.004694       0.107416      -0.090013      -0.011046       0.101059             11.960112      13.807982      -2.493605       7.663951      10.479237      -3.430213      11.593117           0.000001
          219              C      18.852588      14.575513       2.868779      -0.018102      43.567766 0.44974965E+03  0.10578860E+05                                10.747276                            6.998181      -0.116177       1.953958                    0.999230      27.776913      77.818495       0.637687       0.408348      -1.077991      -0.032848       0.015978      -0.033437       0.049521       0.012680       0.003105       0.002206      -0.016806      -0.051586      -0.017733      -0.006359       0.024092             16.312451      18.902480      -4.319194      11.909825      13.214425      -5.685736      16.820447          -0.000000
          220              C      18.828716      15.857244       2.385183      -0.194238      38.377080 0.43614517E+03  0.10284504E+05                                 9.937935                            6.991287      -0.004712       1.958677                    0.999643      30.302145      87.871805       0.618072       0.420256      -1.059437       0.005992      -0.015657       0.008348       0.018728       0.014021      -0.020514       0.016069      -0.014423      -0.027090      -0.036124       0.014890       0.021235             13.504138      14.163119      -4.186084       8.379283      12.886052      -5.792105      13.463242          -0.000000
          221              C      17.896600      16.258892       1.475225       0.155272      34.117295 0.37701219E+03  0.85158520E+04                                 9.252075                            6.533487       0.035386       2.034388                    0.999596      25.336341      70.377846       0.638657       0.424586      -1.063709       0.007810       0.073936      -0.013608       0.075582      -0.002850      -0.000202      -0.020375      -0.059802      -0.039447      -0.023820      -0.020051       0.043871             12.257313      12.231670      -1.987805       6.645506      13.390862      -4.203664      11.149406           0.000000
          222              C      16.986083      15.359120       0.985841      -0.039261      39.610063 0.46777690E+03  0.11140286E+05                                10.106013                            7.231232      -0.177446       1.950659                    0.998675      27.735980      78.850405       0.613524       0.419196      -1.068184      -0.044031       0.019350      -0.042883       0.064437      -0.018621       0.001470      -0.009775       0.044681       0.057998      -0.040030       0.015317       0.024712             13.506865      14.807086      -2.128332       8.186640      12.712338      -3.752253      13.001172           0.000000
          223              C      17.005408      14.026199       1.421849       0.137711      35.367729 0.41241705E+03  0.95030048E+04                                 9.422078                            6.805538       0.068572       2.035683                    0.999573      25.926231      72.141440       0.631193       0.421133      -1.068571      -0.049338      -0.055798      -0.011015       0.075293       0.035596       0.028157       0.013661       0.000579      -0.064143      -0.038965      -0.018606       0.057572             12.128325      13.336081      -0.403142       7.063119      11.980485      -2.455525      11.068409           0.000000
          224              C      17.942070      13.616675       2.383897      -0.208386      38.655794 0.47344556E+03  0.11374917E+05                                 9.958195                            7.267778      -0.060034       1.935833                    0.999728      30.977729      90.142204       0.609345       0.418374      -1.062543       0.015692      -0.000073       0.013066       0.020419       0.012870      -0.013267       0.003312      -0.040549      -0.063025      -0.031431      -0.003092       0.034523             12.913780      15.355160      -1.407218       8.790551      10.436224      -2.569779      12.949957           0.000000
          225              C      17.884096      17.709946       1.008992      -0.527702      28.720055 0.45933857E+03  0.10959047E+05                                 7.982218                            6.929574       0.145464       1.997777                    0.998383      32.731111      95.087570       0.654870       0.392023      -1.079354       0.008073      -0.067572       0.032141       0.075261      -0.006720      -0.004154      -0.010696      -0.020847      -0.002120      -0.016000      -0.001688       0.017688              8.857192       7.205494      -0.696977       0.783931      12.213998      -2.584357       7.152083           0.000000
          226              C      15.952800      13.002388       0.960118      -0.521986      27.984957 0.44620145E+03  0.10541737E+05                                 7.827871                            6.851671       0.201341       2.015109                    0.998445      32.357250      92.765263       0.657100       0.394542      -1.080380       0.052137       0.047032       0.029831       0.076290       0.011883       0.013628       0.007725       0.011650      -0.025053      -0.015793      -0.009008       0.024801              8.398836       9.476654       1.330944       2.280792       8.685693       0.720444       7.034161           0.000001
          227              C      31.330437       5.842293      18.584575       0.602855      24.642186 0.25781028E+03  0.53645392E+04                                 7.811463                            5.681852       0.073165       2.077855                    0.999567      22.223033      61.807818       0.626849       0.469581      -1.023914       0.044972       0.020215      -0.041217       0.064265      -0.052190       0.041942      -0.008875      -0.096807      -0.115948      -0.082269      -0.013169       0.095437              9.809739      10.876120       2.684795      -3.820084       5.929163      -0.658438      12.623935           0.000000
          228              C      41.645081      25.145051      19.561414      -0.017128      37.927107 0.44049969E+03  0.10320692E+05                                 9.764762                            6.949955       0.011864       2.002494                    0.999382      27.396635      76.921010       0.635760       0.411197      -1.074754      -0.032807      -0.014584       0.037947       0.052239       0.010223       0.017152       0.004586      -0.000872       0.009216      -0.018346      -0.004040       0.022386             12.569303      14.847017       4.252939      -5.753085       7.623582      -1.503842      15.237310          -0.000000
          229              C      40.542457      24.420508      19.120904      -0.207243      35.232847 0.46007914E+03  0.10974857E+05                                 9.299524                            7.145721       0.076661       1.979063                    0.999659      30.655110      88.882734       0.616949       0.416189      -1.063941       0.015250       0.006689      -0.003783       0.017077      -0.000583       0.022586       0.014966      -0.013654       0.023421      -0.028589      -0.000327       0.028915             10.951955      13.346687       4.429414      -3.475607       7.560934      -1.514683      11.948245           0.000000
          230              C      39.629668      23.949950      20.063016       0.147660      31.660288 0.39461216E+03  0.90101781E+04                                 8.765432                            6.686718       0.094327       2.048591                    0.999498      25.649069      71.490418       0.631330       0.424900      -1.064158      -0.052008      -0.039410      -0.034357       0.073745       0.036380       0.016088       0.009049       0.038180      -0.047539      -0.033187      -0.020702       0.053889             10.347780      11.739961       4.149403      -2.418489       7.074560      -0.977251      12.228819           0.000000
          231              C      39.792221      24.207873      21.397406      -0.051244      38.407613 0.46968434E+03  0.11205412E+05                                 9.926559                            7.277611      -0.117497       1.968535                    0.998404      27.906232      79.596982       0.607130       0.422866      -1.065068      -0.040463      -0.030082       0.043345       0.066490      -0.012037      -0.026812      -0.014297       0.013308      -0.045182      -0.039439       0.008950       0.030489             12.908267      13.981490       5.665719      -4.715325       9.547711      -2.815675      15.195601           0.000000
          232              C      29.511655      18.424644       0.406426       0.153964      31.592924 0.41106294E+03  0.95053750E+04                                 8.845766                            6.897291       0.105208       2.054239                    0.999630      25.891430      73.207457       0.610331       0.433990      -1.055953       0.023010       0.021008       0.071800       0.078269       0.009675       0.007042       0.012768       0.001137       0.129433      -0.031570      -0.015120       0.046690             10.516368      11.318179       4.119955      -2.301262       7.703049      -0.527709      12.527876           0.000000
          233              C      41.796267      25.438413      20.897090      -0.198099      35.051049 0.48148818E+03  0.11652818E+05                                 9.379033                            7.391620       0.028436       1.973467                    0.999366      30.729755      90.655178       0.594752       0.425525      -1.054795       0.006929      -0.004130      -0.019996       0.021562      -0.008783       0.024714       0.013892      -0.012647      -0.024140      -0.035771       0.014763       0.021009             11.163382      11.249464       3.181368      -3.990163       7.726373      -1.137241      14.514309           0.000000
          234              C      38.423602      23.136808      19.586494      -0.524340      26.763316 0.43135904E+03  0.10106455E+05                                 7.555742                            6.730501       0.229498       2.020604                    0.999159      32.316468      92.298800       0.663833       0.393810      -1.080753       0.055386       0.041652       0.018421       0.071706       0.020108       0.000759       0.004726       0.029974      -0.048637      -0.020561      -0.012783       0.033344              7.826832       8.956161       1.498944       0.704760       7.074336       0.386712       7.449998          -0.000000
          235              C      29.709447      18.767227       1.864931      -0.519811      26.473460 0.44132936E+03  0.10425233E+05                                 7.498243                            6.782623       0.207589       2.023485                    0.998267      32.287227      93.350971       0.663314       0.390898      -1.080065       0.000214      -0.014585      -0.063739       0.065387       0.000978      -0.000140       0.002341      -0.001919       0.118470      -0.021134      -0.018451       0.039584              7.828088       7.438780       0.811169       0.549995       7.198005       0.509688       8.847480           0.000000
          236              C      25.030689      15.077575       3.884202       0.577015      28.293328 0.28609719E+03  0.60772734E+04                                 8.523543                            5.927278       0.090780       2.071614                    0.999564      22.668991      62.590590       0.626156       0.460499      -1.034486      -0.036497      -0.030104       0.054409       0.072102      -0.005824       0.069365       0.056905      -0.009501       0.109403      -0.089127      -0.011525       0.100652             11.968259      13.480411       2.690543      -6.808453      10.822913      -4.925834      11.601452           0.000001
          237              C      25.930974      15.762739       2.868779      -0.016003      43.397786 0.44785160E+03  0.10522584E+05                                10.720150                            6.983411      -0.117581       1.954429                    0.999243      27.714220      77.587962       0.638389       0.408350      -1.078041       0.030151       0.019945      -0.034117       0.049708      -0.014185      -0.000377      -0.003764      -0.013236      -0.049736      -0.017341      -0.006818       0.024160             16.264544      18.321776       4.601759     -10.841191      13.702719      -7.445291      16.769138           0.000000
          238              C      27.052921      15.142546       2.385183      -0.198097      38.530864 0.43818368E+03  0.10344693E+05                                 9.963765                            7.007463      -0.007253       1.957066                    0.999629      30.370649      88.123960       0.617374       0.420239      -1.059441      -0.016629       0.002753       0.008591       0.018919      -0.013715       0.024583       0.011003      -0.016774      -0.025844      -0.037110       0.015980       0.021130             13.543844      16.884315       2.657124      -9.238955      10.242436      -4.373798      13.504780          -0.000000
          239              C      27.866815      15.748956       1.475225       0.156233      34.083115 0.37656717E+03  0.85032932E+04                                 9.246426                            6.529565       0.035952       2.034894                    0.999602      25.321211      70.325574       0.638858       0.424578      -1.063714       0.058834      -0.043898      -0.011843       0.074356      -0.024597      -0.017874       0.010347       0.036035      -0.040104      -0.024147      -0.020375       0.044522             12.249456      14.812012       0.491020      -6.957620      10.793923      -3.651054      11.142432           0.000000
          240              C      27.542848      16.987372       0.985841      -0.039315      39.596631 0.46754057E+03  0.11133317E+05                                10.104925                            7.230143      -0.176675       1.951063                    0.998646      27.727882      78.824153       0.613472       0.419282      -1.068123       0.040235       0.027705      -0.043694       0.065541       0.028695      -0.009102       0.003728       0.008927       0.059602      -0.040255       0.015572       0.024683             13.505635      15.076936       1.971524      -7.342085      12.439759      -5.213992      13.000210          -0.000000
          241              C      26.378842      17.637098       1.421849       0.139424      35.321371 0.41182182E+03  0.94861311E+04                                 9.416196                            6.802256       0.068248       2.035710                    0.999617      25.903117      72.071762       0.631100       0.421335      -1.068412      -0.022864       0.070340      -0.011317       0.074824      -0.017490      -0.003411      -0.030697      -0.060766      -0.065935      -0.039694      -0.017079       0.056773             12.119446      12.661172       0.785665      -5.653809      12.637139      -4.883101      11.060026           0.000000
          242              C      25.555854      17.030688       2.383897      -0.208976      38.694782 0.47405415E+03  0.11393130E+05                                 9.963931                            7.271850      -0.014368       1.947102                    0.999527      30.998581      90.215358       0.609253       0.418305      -1.062593      -0.008444      -0.013644       0.014474       0.021609      -0.024418       0.009371       0.009397      -0.001443      -0.063197      -0.031227      -0.003736       0.034963             12.920926      12.892710       2.833167      -6.624566      12.913542      -6.330584      12.956525           0.000000
          243              C      29.129716      15.034258       1.008992      -0.524130      28.680896 0.45847360E+03  0.10934270E+05                                 7.983746                            6.930571       0.127715       1.993113                    0.998346      32.693477      94.988983       0.653696       0.392876      -1.078668      -0.061738       0.027464       0.032133       0.074823      -0.004176      -0.004969       0.007573       0.022342      -0.007565      -0.014675      -0.000880       0.015554              8.860506      11.572301      -1.823003      -2.634112       7.855883       0.615235       7.153334           0.000000
          244              C      26.018500      19.060588       0.960118      -0.520469      27.946205 0.44541122E+03  0.10518521E+05                                 7.821348                            6.846214       0.199792       2.015191                    0.998420      32.328560      92.666316       0.657266       0.394613      -1.080320       0.013645      -0.069098       0.028919       0.076139      -0.001402       0.000071      -0.015886      -0.025523      -0.024552      -0.015932      -0.008678       0.024611              8.391395       7.724890      -0.323508      -0.515631      10.419439      -2.330993       7.029855           0.000001
          245              C      12.128878       9.323247      18.584575       0.599732      24.701478 0.25854672E+03  0.53832697E+04                                 7.820556                            5.687685       0.075589       2.078133                    0.999586      22.257250      61.906375       0.626954       0.469206      -1.024201      -0.004585      -0.049253      -0.040622       0.064008      -0.015518      -0.028453      -0.031470       0.140924      -0.117805      -0.082373      -0.014250       0.096622              9.822461       4.845920       0.801921       1.342628      11.981047       3.644563      12.640418           0.000000
          246              C      35.055486      10.427782      19.561414      -0.016913      37.860067 0.43964723E+03  0.10293968E+05                                 9.746981                            6.938386       0.018902       2.005027                    0.999364      27.369669      76.777146       0.637065       0.410624      -1.075313       0.003960       0.035871       0.037638       0.052144      -0.005356      -0.004290      -0.017107      -0.016210       0.010662      -0.017948      -0.004190       0.022138             12.545048       5.736456       0.999895       1.571919      16.690391       5.720288      15.208297          -0.000000
          247              C      34.979325      11.744952      19.120904      -0.208029      35.312898 0.46130917E+03  0.11012380E+05                                 9.317488                            7.158606       0.075546       1.978267                    0.999639      30.691025      89.041965       0.615915       0.416578      -1.063612      -0.001903      -0.017764      -0.003966       0.018301      -0.005736       0.001168      -0.027606       0.007926       0.021020      -0.029267       0.000265       0.029002             10.974925       5.180692       0.292392       0.427433      15.773611       3.780344      11.970473           0.000000
          248              C      35.028205      12.770732      20.063016       0.147364      31.658692 0.39453904E+03  0.90078770E+04                                 8.763076                            6.684542       0.094585       2.048872                    0.999484      25.648138      71.479762       0.631668       0.424702      -1.064308      -0.008228       0.063990      -0.034870       0.073337      -0.001797      -0.000735      -0.018544      -0.082382      -0.045766      -0.033693      -0.020132       0.053826             10.345022       4.646261      -0.054668       0.363881      14.160902       2.581227      12.227904           0.000000
          249              C      35.170297      12.500998      21.397406      -0.048384      38.353356 0.46866471E+03  0.11177950E+05                                 9.929221                            7.279220      -0.141919       1.961505                    0.998684      27.883951      79.590549       0.605714       0.423974      -1.064092      -0.006311       0.050173       0.042796       0.066247       0.011568      -0.000091       0.029618       0.008890      -0.042470      -0.037587       0.007768       0.029819             12.912586       5.751224      -0.911887      -0.079223      17.783967       5.493999      15.202567           0.000000
          250              C      23.934882       4.607146       0.406426       0.151995      31.655489 0.41205835E+03  0.95337858E+04                                 8.854177                            6.903417       0.101790       2.052456                    0.999655      25.923557      73.309745       0.610378       0.433711      -1.056163       0.006529      -0.031087       0.072178       0.078859      -0.005610       0.007688      -0.012229      -0.017860       0.131036      -0.032623      -0.014551       0.047175             10.527330       5.042807      -0.493780       0.694939      13.999021       2.260857      12.540160           0.000000
          251              C      35.233953      10.150173      20.897090      -0.195834      34.993344 0.48039026E+03  0.11620472E+05                                 9.373684                            7.387082       0.021266       1.971858                    0.999376      30.699449      90.565148       0.594420       0.425974      -1.054439      -0.007365      -0.005497      -0.019357       0.021428      -0.000840      -0.000505      -0.028255       0.021412      -0.024027      -0.035635       0.014718       0.020917             11.157436       5.847897      -0.064454       1.010329      13.120034       4.021098      14.504375           0.000000
          252              C      34.927036      14.221786      19.586494      -0.526045      26.805708 0.43229435E+03  0.10133798E+05                                 7.563803                            6.738043       0.231061       2.020632                    0.999162      32.346367      92.407269       0.663428       0.393840      -1.080739       0.007366      -0.069558       0.017832       0.072184       0.001804       0.003491      -0.002870      -0.049788      -0.049895      -0.020301      -0.013125       0.033426              7.835082       6.251560       0.064066      -0.017776       9.796435      -0.807805       7.457250           0.000000
          253              C      24.132674       4.264564       1.864931      -0.520516      26.465727 0.44113725E+03  0.10419112E+05                                 7.491978                            6.776097       0.212820       2.025032                    0.998278      32.289723      93.337978       0.664404       0.390316      -1.080514      -0.012826       0.005947      -0.064145       0.065684      -0.001606       0.002364      -0.001559      -0.001148       0.120681      -0.021837      -0.018525       0.040363              7.821725       6.552712      -0.301106       0.165356       8.075977      -0.728472       8.836484           0.000000
          254              C      23.276723      10.161318       3.884202       0.579070      28.203399 0.28503382E+03  0.60491019E+04                                 8.506968                            5.916926       0.091905       2.072767                    0.999553      22.625374      62.443059       0.626591       0.460603      -1.034418      -0.007022       0.046445       0.053713       0.071355      -0.001989       0.014634      -0.088730       0.015296       0.108041      -0.089358      -0.011300       0.100658             11.942215       9.141673      -0.194868      -0.860799      15.109713       8.336938      11.575260           0.000001
          255              C      23.419949       9.039064       2.868779      -0.018143      43.608279 0.45016972E+03  0.10591795E+05                                10.756036                            7.003055      -0.118323       1.953140                    0.999274      27.790302      77.881231       0.637210       0.408536      -1.077808       0.002582      -0.036504      -0.034128       0.050039       0.000743      -0.002759       0.001547       0.030373      -0.049455      -0.016930      -0.006702       0.023632             16.327724      10.907073      -0.307087      -1.034757      21.240110      13.170258      16.835990          -0.000000
          256              C      22.321872       8.377524       2.385183      -0.195613      38.383967 0.43631243E+03  0.10288789E+05                                 9.932754                            6.987776      -0.001726       1.959298                    0.999641      30.318910      87.903854       0.618910       0.419674      -1.059871       0.011280       0.012442       0.008140       0.018663      -0.001061      -0.003403      -0.026567       0.029904      -0.025764      -0.036386       0.016084       0.020302             13.494875       9.578763       1.532973       0.820556      17.452619      10.143081      13.453243          -0.000000
          257              C      22.440090       7.369465       1.475225       0.155312      34.107836 0.37689725E+03  0.85123181E+04                                 9.249316                            6.531645       0.040752       2.036111                    0.999554      25.332905      70.356633       0.638892       0.424476      -1.063814      -0.067706      -0.030285      -0.013009       0.075303       0.028241       0.017600       0.009373       0.026283      -0.042340      -0.024662      -0.020243       0.044906             12.253372      11.375372       1.490348       0.314298      14.237382       7.855011      11.147362           0.000000
          258              C      23.674573       7.030819       0.985841      -0.040014      39.664298 0.46839446E+03  0.11158914E+05                                10.113832                            7.235617      -0.173382       1.951464                    0.998688      27.758240      78.933116       0.613374       0.419151      -1.068190       0.004227      -0.048304      -0.042681       0.064598      -0.009511       0.008068       0.005663      -0.054672       0.059162      -0.040133       0.015761       0.024372             13.519401      11.402586       0.155145      -0.845445      16.141813       8.976168      13.013805           0.000000
          259              C      24.819255       7.714016       1.421849       0.138952      35.364087 0.41220596E+03  0.94976570E+04                                 9.424704                            6.806054       0.065510       2.034645                    0.999621      25.922860      72.148377       0.630806       0.421413      -1.068311       0.072728      -0.013635      -0.010478       0.074733      -0.016673      -0.024439       0.016315       0.063027      -0.059755      -0.037498      -0.018366       0.055864             12.134193      11.976304      -0.392796      -1.409376      13.353456       7.349732      11.072818           0.000000
          260              C      24.705584       8.729951       2.383897      -0.209450      38.704479 0.47415106E+03  0.11395896E+05                                 9.964600                            7.270817      -0.012942       1.947478                    0.999528      31.006032      90.235022       0.609528       0.418101      -1.062736      -0.008167       0.014047       0.013290       0.020992       0.011237       0.003577      -0.013949       0.042451      -0.061982      -0.031990      -0.002357       0.034347             12.924974      10.454500      -1.430959      -2.173986      15.359372       8.907895      12.961050           0.000000
          261              C      21.189692       6.633109       1.008992      -0.524265      28.662356 0.45812400E+03  0.10923863E+05                                 7.979230                            6.927852       0.132097       1.994626                    0.998316      32.682641      94.948913       0.653834       0.392867      -1.078672       0.054294       0.039773       0.030388       0.073846       0.012460       0.011188       0.001001      -0.003757      -0.005720      -0.016552      -0.000789       0.017341              8.853246      10.354800       2.516252       1.846164       9.055153       1.969823       7.149784           0.000000
          262              C      26.232204       7.314336       0.960118      -0.530671      28.158813 0.45008226E+03  0.10653599E+05                                 7.836837                            6.856610       0.239238       2.023996                    0.998538      32.506551      93.199639       0.660607       0.391704      -1.082623      -0.067054       0.029728       0.033020       0.080439      -0.009380      -0.012892       0.006336       0.024070      -0.022271      -0.014560      -0.010651       0.025211              8.410534      10.044296      -1.010196      -1.764253       8.146071       1.623189       7.041235           0.000000
          263              C      25.505845      12.405171       7.866580       0.599732      24.701484 0.25854670E+03  0.53832691E+04                                 7.820557                            5.687685       0.075590       2.078133                    0.999586      22.257250      61.906377       0.626954       0.469206      -1.024201      -0.044947       0.020656      -0.040622       0.064008       0.053263      -0.041480      -0.008906      -0.097340      -0.117805      -0.082373      -0.014250       0.096622              9.822464      10.891757      -2.688641       3.827604       5.935218      -0.659532      12.640417           0.000000
          264              C      26.558454      12.019274       8.843418      -0.016913      37.860092 0.43964742E+03  0.10293974E+05                                 9.746985                            6.938387       0.018902       2.005026                    0.999364      27.369669      76.777147       0.637065       0.410624      -1.075313       0.033045      -0.014506       0.037638       0.052144      -0.009698      -0.016960       0.004838      -0.001172       0.010662      -0.017948      -0.004191       0.022139             12.545055      14.817855      -4.243250       5.739880       7.609010      -1.498823      15.208300          -0.000000
          265              C      27.661076      11.294731       8.402908      -0.208029      35.312910 0.46130926E+03  0.11012382E+05                                 9.317490                            7.158607       0.075546       1.978267                    0.999639      30.691027      89.041974       0.615915       0.416578      -1.063612      -0.016336       0.007234      -0.003966       0.018301       0.000564      -0.023323       0.014814      -0.013898       0.021020      -0.029267       0.000265       0.029002             10.974930      13.378610      -4.440676       3.487596       7.575706      -1.520006      11.970473           0.000000
          266              C      28.573868      10.824173       9.345020       0.147364      31.658703 0.39453917E+03  0.90078804E+04                                 8.763078                            6.684543       0.094585       2.048872                    0.999484      25.648139      71.479765       0.631668       0.424702      -1.064308       0.051303      -0.039121      -0.034870       0.073337      -0.036571      -0.016427       0.008635       0.038078      -0.045766      -0.033693      -0.020132       0.053826             10.345025      11.734904      -4.147296       2.417352       7.072267      -0.975484      12.227906           0.000000
          267              C      28.411318      11.082095      10.679411      -0.048384      38.353381 0.46866520E+03  0.11177964E+05                                 9.929225                            7.279224      -0.141919       1.961505                    0.998684      27.883952      79.590550       0.605714       0.423974      -1.064092       0.040296      -0.030552       0.042796       0.066247       0.009633       0.025605      -0.014888       0.015592      -0.042470      -0.037587       0.007768       0.029819             12.912592      13.986066      -5.666275       4.718338       9.549131      -2.815616      15.202579           0.000000
          268              C      27.324609      11.861766      11.124422       0.151995      31.655492 0.41205857E+03  0.95337921E+04                                 8.854177                            6.903419       0.101790       2.052456                    0.999655      25.923557      73.309744       0.610378       0.433711      -1.056163      -0.023657       0.021198       0.072178       0.078859      -0.010539      -0.006747       0.012772      -0.000786       0.131036      -0.032624      -0.014551       0.047175             10.527330      11.332342      -4.125044       2.305434       7.709487      -0.528597      12.540162           0.000000
          269              C      26.407271      12.312636      10.179095      -0.195834      34.993348 0.48039044E+03  0.11620477E+05                                 9.373686                            7.387084       0.021266       1.971858                    0.999376      30.699449      90.565152       0.594420       0.425974      -1.054439      -0.008443      -0.003630      -0.019357       0.021428       0.008851      -0.024722       0.013690      -0.012161      -0.024027      -0.035635       0.014718       0.020917             11.157437      11.246183      -3.181153       3.987539       7.721750      -1.135580      14.504379           0.000000
          270              C      29.779932      10.011031       8.868498      -0.526045      26.805712 0.43229435E+03  0.10133797E+05                                 7.563803                            6.738042       0.231061       2.020632                    0.999162      32.346364      92.407248       0.663429       0.393839      -1.080739      -0.056556       0.041158       0.017832       0.072184      -0.020657      -0.000740       0.004458       0.028018      -0.049896      -0.020301      -0.013126       0.033426              7.835082       8.965699      -1.502947      -0.708468       7.082297       0.388509       7.457249          -0.000000
          271              C      27.126821      12.204350      12.582927      -0.520516      26.465700 0.44113675E+03  0.10419098E+05                                 7.491973                            6.776094       0.212820       2.025032                    0.998278      32.289723      93.337980       0.664404       0.390316      -1.080514      -0.001263      -0.014081      -0.064145       0.065684      -0.001300      -0.000169       0.002827      -0.002208       0.120681      -0.021837      -0.018525       0.040363              7.821719       7.434392      -0.810145      -0.548193       7.194293       0.507435       8.836473           0.000000
          272              C      31.805583       8.514697      14.602197       0.579070      28.203400 0.28503383E+03  0.60491024E+04                                 8.506968                            5.916926       0.091905       2.072767                    0.999553      22.625374      62.443058       0.626591       0.460603      -1.034418       0.036712      -0.029304       0.053713       0.071355       0.005629      -0.069526       0.057038      -0.011092       0.108041      -0.089358      -0.011301       0.100659             11.942216      13.448933      -2.681675       6.789597      10.802454      -4.913949      11.575260           0.000001
          273              C      30.905296       9.199862      13.586774      -0.018143      43.608255 0.45016953E+03  0.10591790E+05                                10.756031                            7.003053      -0.118323       1.953140                    0.999274      27.790303      77.881234       0.637210       0.408536      -1.077808      -0.030322       0.020488      -0.034128       0.050039       0.013523      -0.000040      -0.003163      -0.013899      -0.049455      -0.016930      -0.006702       0.023632             16.327714      18.390888      -4.627875      10.888387      13.756278      -7.481253      16.835977           0.000000
          274              C      29.783348       8.579669      13.103178      -0.195613      38.383987 0.43631296E+03  0.10288804E+05                                 9.932757                            6.987780      -0.001726       1.959299                    0.999641      30.318910      87.903856       0.618910       0.419674      -1.059871       0.016416       0.003548       0.008140       0.018663       0.012418      -0.024709       0.010336      -0.016789      -0.025764      -0.036386       0.016084       0.020302             13.494878      16.811753      -2.642992       9.194442      10.219639      -4.360919      13.453243           0.000000
          275              C      28.969451       9.186079      12.193220       0.155312      34.107816 0.37689717E+03  0.85123159E+04                                 9.249314                            6.531645       0.040752       2.036111                    0.999554      25.332899      70.356615       0.638892       0.424476      -1.063814      -0.060081      -0.043493      -0.013009       0.075303       0.025501       0.016918       0.010556       0.035773      -0.042340      -0.024662      -0.020243       0.044906             12.253365      14.812551      -0.494103       6.959775      10.800197      -3.655310      11.147347           0.000000
          276              C      29.293417      10.424495      11.703837      -0.040014      39.664279 0.46839415E+03  0.11158905E+05                                10.113828                            7.235614      -0.173382       1.951464                    0.998688      27.758239      78.933113       0.613374       0.419151      -1.068190      -0.039719       0.027813      -0.042681       0.064598      -0.028429       0.008938       0.004155       0.010862       0.059162      -0.040134       0.015761       0.024372             13.519396      15.091354      -1.974568       7.350860      12.453034      -5.220259      13.013798          -0.000000
          277              C      30.457424      11.074221      12.139845       0.138952      35.364095 0.41220588E+03  0.94976548E+04                                 9.424705                            6.806053       0.065510       2.034645                    0.999621      25.922861      72.148380       0.630807       0.421413      -1.068311       0.024556       0.069802      -0.010478       0.074733       0.018955       0.001910      -0.029322      -0.060392      -0.059755      -0.037498      -0.018366       0.055864             12.134195      12.668996      -0.792722       5.660365      12.660773      -4.895425      11.072817           0.000000
          278              C      31.280414      10.467811      13.101892      -0.209450      38.704507 0.47415123E+03  0.11395901E+05                                 9.964605                            7.270818      -0.012942       1.947478                    0.999528      31.006032      90.235023       0.609528       0.418101      -1.062736       0.008082      -0.014097       0.013290       0.020992       0.024000      -0.010292       0.010072      -0.001762      -0.061982      -0.031990      -0.002357       0.034347             12.924982      12.893916      -2.839357       6.627477      12.919974      -6.336681      12.961057           0.000000
          279              C      27.706549       8.471380      11.726988      -0.524265      28.662354 0.45812398E+03  0.10923860E+05                                 7.979218                            6.927842       0.132097       1.994626                    0.998316      32.682670      94.948932       0.653836       0.392866      -1.078673       0.061592       0.027133       0.030388       0.073846       0.004603       0.006460       0.009188       0.023459      -0.005720      -0.016552      -0.000789       0.017341              8.853231      11.559178       1.820884       2.628985       7.850745       0.613913       7.149769           0.000000
          280              C      30.817766      12.497710      11.678114      -0.530671      28.158828 0.45008241E+03  0.10653604E+05                                 7.836840                            6.856611       0.239238       2.023996                    0.998538      32.506551      93.199641       0.660607       0.391704      -1.082623      -0.007782      -0.072935       0.033020       0.080439       0.005733      -0.000958      -0.014333      -0.028281      -0.022271      -0.014560      -0.010651       0.025211              8.410538       7.745767       0.316859       0.523597      10.444605      -2.339487       7.041242           0.000001
          281              C      21.972904      15.886125       7.866580       0.601077      24.674274 0.25821711E+03  0.53748012E+04                                 7.816227                            5.685051       0.079623       2.079483                    0.999557      22.240420      61.854420       0.626922       0.469370      -1.024091       0.004574      -0.049659      -0.040568       0.064286       0.015844       0.028031      -0.032136       0.139905      -0.117776      -0.082740      -0.013259       0.095999              9.816187       4.843346      -0.800686      -1.341139      11.973293       3.641111      12.631920           0.000000
          282              C      21.780798      16.990659       8.843418      -0.016008      37.834772 0.43934110E+03  0.10285175E+05                                 9.743471                            6.936636       0.017585       2.004780                    0.999394      27.359448      76.746455       0.637043       0.410702      -1.075244      -0.003594       0.035927       0.037939       0.052374       0.005595       0.004333      -0.017201      -0.016228       0.010296      -0.018193      -0.004034       0.022226             12.539173       5.734413      -0.998430      -1.570041      16.683390       5.716318      15.199716          -0.000000
          283              C      21.856958      18.307830       8.402908      -0.209721      35.339515 0.46179885E+03  0.11026563E+05                                 9.320371                            7.161169       0.074159       1.977675                    0.999660      30.708062      89.090113       0.615988       0.416434      -1.063745       0.002230      -0.017966      -0.003600       0.018459       0.005778      -0.001827      -0.027465       0.009251       0.018053      -0.029491       0.001061       0.028431             10.977940       5.182293      -0.291838      -0.426712      15.780363       3.781160      11.971164           0.000000
          284              C      21.808080      19.333609       9.345020       0.148223      31.644632 0.39437797E+03  0.90033560E+04                                 8.761497                            6.683869       0.092802       2.048278                    0.999447      25.640849      71.458062       0.631597       0.424790      -1.064244       0.008192       0.064010      -0.034606       0.073226       0.001614       0.000426      -0.018450      -0.082725      -0.044002      -0.034100      -0.019600       0.053700             10.342682       4.645428       0.055217      -0.362845      14.159902       2.580349      12.222716           0.000000
          285              C      21.665991      19.063876      10.679411      -0.048642      38.304255 0.46813679E+03  0.11161400E+05                                 9.919541                            7.273521      -0.136894       1.963593                    0.998618      27.860474      79.490526       0.606195       0.423787      -1.064287       0.005292       0.050150       0.043627       0.066680      -0.011375      -0.000679       0.029926       0.012267      -0.045268      -0.038673       0.008751       0.029922             12.898016       5.745466       0.911792       0.080381      17.764010       5.486196      15.184573           0.000000
          286              C      21.534132      17.732923      11.124422       0.152978      31.628745 0.41171005E+03  0.95236309E+04                                 8.849939                            6.901144       0.107732       2.054526                    0.999643      25.909457      73.259729       0.610398       0.433792      -1.056123      -0.006072      -0.031530       0.070756       0.077701       0.004994      -0.007691      -0.011700      -0.019055       0.131528      -0.032995      -0.014111       0.047106             10.521243       5.040474       0.494499      -0.692932      13.989825       2.259830      12.533430           0.000000
          287              C      21.602334      16.713050      10.179095      -0.197927      35.039965 0.48126351E+03  0.11646576E+05                                 9.380675                            7.393213       0.023139       1.972062                    0.999371      30.724971      90.652027       0.594259       0.425907      -1.054508       0.007067      -0.005838      -0.019819       0.021836       0.000912       0.000808      -0.027861       0.021956      -0.026007      -0.035565       0.015340       0.020225             11.165188       5.852597       0.065433      -1.009906      13.127408       4.025008      14.515558           0.000000
          288              C      21.909248      20.784663       8.868498      -0.524365      26.779483 0.43171655E+03  0.10117093E+05                                 7.559901                            6.734329       0.233913       2.021677                    0.999143      32.325984      92.341265       0.663480       0.393932      -1.080651      -0.007918      -0.069057       0.016859       0.071524      -0.002001      -0.002989      -0.002576      -0.048959      -0.051379      -0.019773      -0.013472       0.033244              7.831232       6.249714      -0.064183       0.017508       9.791356      -0.805395       7.452627          -0.000000
          289              C      21.336344      17.390341      12.582927      -0.518930      26.405103 0.43972875E+03  0.10376834E+05                                 7.479252                            6.764378       0.217067       2.026845                    0.998281      32.238084      93.127421       0.665157       0.390213      -1.080660       0.011866       0.006488      -0.063967       0.065381       0.000865      -0.002038      -0.001176      -0.000667       0.119330      -0.020833      -0.019037       0.039870              7.808419       6.542042       0.301773      -0.162981       8.063377      -0.723261       8.819838           0.000000
          290              C      22.192300      23.287095      14.602197       0.578027      28.264920 0.28574669E+03  0.60680357E+04                                 8.518381                            5.923875       0.093345       2.072551                    0.999577      22.655611      62.546685       0.626293       0.460534      -1.034454       0.007566       0.046448       0.053840       0.071508       0.001766      -0.014850      -0.089294       0.015506       0.107416      -0.090014      -0.011046       0.101060             11.960133       9.151911       0.194590       0.861327      15.135352       8.352299      11.593135           0.000001
          291              C      22.049071      22.164841      13.586774      -0.018102      43.567755 0.44974955E+03  0.10578857E+05                                10.747274                            6.998180      -0.116177       1.953958                    0.999230      27.776916      77.818504       0.637687       0.408348      -1.077991      -0.002586      -0.036436      -0.033437       0.049521      -0.000937       0.003463       0.001586       0.030365      -0.051586      -0.017733      -0.006359       0.024092             16.312447      10.895912       0.303407       1.030925      21.220991      13.157071      16.820437          -0.000000
          292              C      23.147147      21.503302      13.103178      -0.194237      38.377080 0.43614515E+03  0.10284504E+05                                 9.937935                            6.991286      -0.004712       1.958677                    0.999643      30.302143      87.871797       0.618072       0.420256      -1.059437      -0.010563       0.013018       0.008348       0.018728       0.000765       0.003659      -0.025800       0.031497      -0.027090      -0.036125       0.014890       0.021235             13.504138       9.580066      -1.540061      -0.826471      17.469108      10.152724      13.463241           0.000000
          293              C      23.028927      20.495242      12.193220       0.155272      34.117267 0.37701172E+03  0.85158389E+04                                 9.252069                            6.533482       0.035386       2.034388                    0.999596      25.336336      70.377824       0.638657       0.424586      -1.063709       0.067935      -0.030204      -0.013608       0.075582      -0.027320      -0.017746       0.010013       0.024964      -0.039447      -0.023820      -0.020051       0.043871             12.257304      11.379573      -1.495857      -0.317736      14.242946       7.856999      11.149392           0.000000
          294              C      21.794443      20.156597      11.703837      -0.039261      39.610066 0.46777707E+03  0.11140291E+05                                10.106014                            7.231234      -0.177446       1.950659                    0.998675      27.735978      78.850399       0.613524       0.419196      -1.068184      -0.005257      -0.047807      -0.042883       0.064437       0.010037      -0.007731       0.006161      -0.054592       0.057998      -0.040030       0.015317       0.024712             13.506866      11.392839      -0.157106       0.843780      16.126592       8.965964      13.001168          -0.000000
          295              C      20.649761      20.839794      12.139845       0.137711      35.367735 0.41241709E+03  0.95030060E+04                                 9.422080                            6.805539       0.068572       2.035683                    0.999573      25.926230      72.141438       0.631193       0.421133      -1.068571      -0.072992      -0.014829      -0.011015       0.075293       0.018049       0.025910       0.017554       0.061365      -0.064143      -0.038965      -0.018606       0.057572             12.128329      11.970256       0.385431       1.405023      13.346319       7.344606      11.068412           0.000000
          296              C      20.763435      21.855729      13.101892      -0.208386      38.655820 0.47344563E+03  0.11374918E+05                                 9.958197                            7.267777      -0.060033       1.935833                    0.999728      30.977728      90.142195       0.609345       0.418374      -1.062543       0.007783       0.013626       0.013066       0.020419      -0.011123      -0.003766      -0.013146       0.042566      -0.063025      -0.031431      -0.003093       0.034524             12.913785      10.447281       1.426360       2.169789      15.344117       8.897733      12.949958           0.000000
          297              C      24.279323      19.758886      11.726988      -0.527702      28.719985 0.45933683E+03  0.10959000E+05                                 7.982223                            6.929575       0.145464       1.997777                    0.998383      32.731054      95.087508       0.654867       0.392025      -1.079352      -0.054483       0.040778       0.032141       0.075261      -0.012387      -0.011340       0.001751      -0.001216      -0.002120      -0.016000      -0.001688       0.017688              8.857201      10.358287      -2.517244      -1.846159       9.061232       1.971085       7.152083           0.000000
          298              C      19.236811      20.440114      11.678114      -0.521986      27.984978 0.44620175E+03  0.10541746E+05                                 7.827876                            6.851674       0.201337       2.015107                    0.998445      32.357256      92.765289       0.657100       0.394542      -1.080380       0.066800       0.021636       0.029831       0.076290       0.010986       0.013504       0.007940       0.014757      -0.025053      -0.015793      -0.009008       0.024801              8.398842      10.036071       1.007973       1.764322       8.126287       1.615007       7.034168           0.000001
          299              C      20.724780      11.086031       7.866580       0.602855      24.642178 0.25781015E+03  0.53645360E+04                                 7.811461                            5.681850       0.073165       2.077855                    0.999567      22.223033      61.807817       0.626849       0.469581      -1.023914       0.039993       0.028840      -0.041217       0.064265      -0.068014       0.013285       0.040760      -0.041992      -0.115948      -0.082269      -0.013169       0.095437              9.809736       9.491005       3.484495      -2.480263       7.314281      -2.979067      12.623923           0.000000
          300              C      19.864280      10.367396       8.843418      -0.017128      37.927118 0.44049975E+03  0.10320693E+05                                 9.764764                            6.949955       0.011864       2.002494                    0.999382      27.396635      76.921010       0.635760       0.411197      -1.074754      -0.029033      -0.021120       0.037947       0.052239       0.004734       0.012548       0.012561       0.018143       0.009216      -0.018346      -0.004040       0.022386             12.569306      13.112602       5.254315      -4.178909       9.358010      -4.230396      15.237305          -0.000000
          301              C      18.685496       9.774767       8.402908      -0.207243      35.232848 0.46007913E+03  0.10974856E+05                                 9.299524                            7.145721       0.076661       1.979063                    0.999659      30.655111      88.882736       0.616949       0.416189      -1.063941       0.013418       0.009863      -0.003783       0.017077      -0.006204       0.024254       0.012077       0.005816       0.023421      -0.028589      -0.000327       0.028915             10.951956      12.843362       4.720016      -3.049555       8.064267      -2.252622      11.948238           0.000000
          302              C      17.821586       9.219547       9.345020       0.147660      31.660304 0.39461239E+03  0.90101845E+04                                 8.765434                            6.686719       0.094327       2.048591                    0.999498      25.649070      71.490419       0.631330       0.424900      -1.064158      -0.060134      -0.025336      -0.034357       0.073745       0.034722       0.015880       0.009408       0.043923      -0.047539      -0.033187      -0.020702       0.053889             10.347782      11.834406       4.094884      -2.055566       6.980125      -1.605844      12.228816           0.000000
          303              C      18.126230       9.231362      10.679411      -0.051244      38.407623 0.46968455E+03  0.11205418E+05                                 9.926560                            7.277612      -0.117497       1.968535                    0.998404      27.906233      79.596983       0.607130       0.422866      -1.065068      -0.046284      -0.020001       0.043345       0.066490      -0.000256      -0.025788      -0.016072      -0.027502      -0.045182      -0.039439       0.008950       0.030489             12.908269      15.562818       4.752744      -4.796109       7.966389      -2.675751      15.195599           0.000000
          304              C      19.344800       9.782644      11.124422       0.153964      31.592919 0.41106291E+03  0.95053741E+04                                 8.845765                            6.897291       0.105208       2.054239                    0.999630      25.891430      73.207458       0.610331       0.433990      -1.055953       0.029698       0.009423       0.071800       0.078269       0.005330       0.014579      -0.000285       0.016190       0.129433      -0.031570      -0.015120       0.046690             10.516367      12.174821       3.625375      -1.607639       6.846410      -1.729097      12.527871           0.000000
          305              C      20.193932      10.351646      10.179095      -0.198099      35.051055 0.48148841E+03  0.11652824E+05                                 9.379035                            7.391622       0.028436       1.973467                    0.999366      30.729756      90.655184       0.594752       0.425525      -1.054795      -0.000112       0.008066      -0.019996       0.021562      -0.009868       0.024388       0.014457      -0.008890      -0.024140      -0.035771       0.014763       0.021009             11.163385      11.362294       3.116228      -2.979963       7.613549      -2.886963      14.514311           0.000000
          306              C      16.514352       8.581635       8.868498      -0.524340      26.763330 0.43135914E+03  0.10106458E+05                                 7.555745                            6.730502       0.229498       2.020604                    0.999159      32.316468      92.298804       0.663833       0.393810      -1.080753       0.063764       0.027140       0.018421       0.071706       0.023033       0.004472      -0.001706       0.019842      -0.048637      -0.020561      -0.012783       0.033344              7.826835       8.842925       1.564330       0.687284       7.187582       0.416987       7.449999          -0.000000
          307              C      19.740382       9.782645      12.582927      -0.519811      26.473427 0.44132871E+03  0.10425214E+05                                 7.498237                            6.782618       0.207589       2.023485                    0.998267      32.287227      93.350967       0.663315       0.390898      -1.080065      -0.012524       0.007478      -0.063739       0.065387      -0.000342       0.001957      -0.001291       0.002654       0.118470      -0.021134      -0.018450       0.039584              7.828081       7.960688       0.509842       0.716398       6.676091       0.221464       8.847465           0.000000
          308              C      14.205670       7.575548      14.602197       0.577015      28.293336 0.28609731E+03  0.60772765E+04                                 8.523544                            5.927279       0.090780       2.071614                    0.999564      22.668991      62.590588       0.626156       0.460499      -1.034486      -0.044319      -0.016555       0.054409       0.072102      -0.007026       0.083964       0.031619      -0.005337       0.109403      -0.089127      -0.011525       0.100652             11.968261      13.817369       2.496003      -7.670125      10.485961      -3.433378      11.601453           0.000001
          309              C      15.249182       8.012636      13.586774      -0.016003      43.397790 0.44785161E+03  0.10522584E+05                                10.720150                            6.983411      -0.117582       1.954429                    0.999243      27.714221      77.587962       0.638389       0.408350      -1.078041       0.032349       0.016139      -0.034117       0.049708      -0.012824      -0.003448       0.001555      -0.017950      -0.049736      -0.017341      -0.006818       0.024160             16.264546      18.842724       4.300994     -11.868406      13.181778      -5.666105      16.769136          -0.000000
          310              C      15.273053       9.294367      13.103178      -0.198097      38.530873 0.43818365E+03  0.10344692E+05                                 9.963766                            7.007462      -0.007253       1.957066                    0.999629      30.370649      88.123958       0.617374       0.420239      -1.059441      -0.005930      -0.015778       0.008591       0.018919      -0.014121       0.021820       0.015788      -0.015368      -0.025844      -0.037110       0.015980       0.021130             13.543846      14.204044       4.204584      -8.407300      12.922713      -5.814273      13.504782          -0.000000
          311              C      16.205166       9.696015      12.193220       0.156233      34.083114 0.37656709E+03  0.85032912E+04                                 9.246425                            6.529564       0.035952       2.034894                    0.999602      25.321211      70.325574       0.638858       0.424578      -1.063714      -0.008600       0.072901      -0.011843       0.074356       0.003305       0.000024      -0.020653      -0.060620      -0.040104      -0.024147      -0.020375       0.044521             12.249456      12.223678       1.985395      -6.640712      13.382261      -4.199953      11.142429           0.000000
          312              C      17.115683       8.796243      11.703837      -0.039315      39.596639 0.46754074E+03  0.11133322E+05                                10.104926                            7.230145      -0.176675       1.951063                    0.998646      27.727882      78.824152       0.613472       0.419282      -1.068123       0.044111       0.020992      -0.043694       0.065541       0.018213      -0.001323      -0.009747       0.045238       0.059602      -0.040255       0.015572       0.024683             13.505637      14.806446       2.127698      -8.186490      12.710259      -3.751441      13.000205           0.000000
          313              C      17.096359       7.463321      12.139845       0.139424      35.321370 0.41182165E+03  0.94861262E+04                                 9.416196                            6.802254       0.068248       2.035710                    0.999617      25.903117      72.071763       0.631101       0.421335      -1.068412       0.049485      -0.054971      -0.011317       0.074824      -0.035057      -0.028290       0.012395       0.000090      -0.065935      -0.039694      -0.017080       0.056773             12.119446      13.323559       0.403236      -7.055796      11.974755      -2.454787      11.060023           0.000000
          314              C      16.159698       7.053798      13.101892      -0.208976      38.694807 0.47405432E+03  0.11393135E+05                                 9.963936                            7.271852      -0.014368       1.947102                    0.999527      30.998581      90.215362       0.609253       0.418305      -1.062593      -0.016038      -0.000491       0.014474       0.021609      -0.012834       0.012824       0.003417      -0.041572      -0.063197      -0.031227      -0.003736       0.034963             12.920934      15.361944       1.407565      -8.794739      10.444326      -2.571753      12.956532           0.000000
          315              C      16.217670      11.147068      11.726988      -0.524130      28.680889 0.45847327E+03  0.10934260E+05                                 7.983745                            6.930568       0.127715       1.993113                    0.998346      32.693478      94.988987       0.653696       0.392876      -1.078668      -0.007084      -0.067199       0.032133       0.074823       0.007586       0.004073      -0.008090      -0.018404      -0.007565      -0.014675      -0.000880       0.015554              8.860506       7.206221       0.697754      -0.784248      12.221964      -2.588826       7.153331           0.000000
          316              C      18.148966       6.439511      11.678114      -0.520469      27.946218 0.44541130E+03  0.10518523E+05                                 7.821350                            6.846215       0.199792       2.015191                    0.998420      32.328560      92.666315       0.657266       0.394613      -1.080320      -0.053018       0.046366       0.028919       0.076139      -0.011753      -0.013722       0.008004       0.010333      -0.024552      -0.015932      -0.008678       0.024611              8.391398       9.465640      -1.328534      -2.276521       8.678693       0.718949       7.029862           0.000001
          317              C      19.963181      13.846384      13.569411       0.599732      24.701485 0.25854670E+03  0.53832691E+04                                 7.820557                            5.687685       0.075590       2.078133                    0.999586      22.257250      61.906377       0.626954       0.469206      -1.024201       0.044947      -0.020656       0.040622       0.064008       0.053263      -0.041480      -0.008906      -0.097340      -0.117805      -0.082373      -0.014250       0.096622              9.822464      10.891757      -2.688641       3.827604       5.935218      -0.659532      12.640418           0.000000
          318              C      18.910572      14.232281      12.592573      -0.016913      37.860092 0.43964742E+03  0.10293974E+05                                 9.746985                            6.938387       0.018902       2.005026                    0.999364      27.369669      76.777146       0.637065       0.410623      -1.075313      -0.033045       0.014506      -0.037638       0.052144      -0.009698      -0.016960       0.004838      -0.001172       0.010662      -0.017948      -0.004191       0.022139             12.545055      14.817855      -4.243250       5.739880       7.609009      -1.498823      15.208300          -0.000000
          319              C      17.807950      14.956824      13.033083      -0.208029      35.312909 0.46130925E+03  0.11012382E+05                                 9.317490                            7.158607       0.075546       1.978267                    0.999639      30.691027      89.041971       0.615915       0.416578      -1.063612       0.016336      -0.007234       0.003966       0.018301       0.000564      -0.023323       0.014814      -0.013898       0.021020      -0.029267       0.000265       0.029002             10.974929      13.378609      -4.440676       3.487596       7.575706      -1.520006      11.970472           0.000000
          320              C      16.895158      15.427382      12.090971       0.147364      31.658702 0.39453914E+03  0.90078797E+04                                 8.763077                            6.684543       0.094585       2.048872                    0.999484      25.648138      71.479763       0.631668       0.424702      -1.064308      -0.051303       0.039121       0.034870       0.073337      -0.036571      -0.016427       0.008635       0.038078      -0.045766      -0.033693      -0.020132       0.053826             10.345025      11.734904      -4.147296       2.417352       7.072267      -0.975484      12.227906           0.000000
          321              C      17.057708      15.169460      10.756580      -0.048384      38.353381 0.46866521E+03  0.11177964E+05                                 9.929225                            7.279224      -0.141919       1.961505                    0.998684      27.883952      79.590550       0.605714       0.423974      -1.064092      -0.040296       0.030552      -0.042796       0.066247       0.009633       0.025605      -0.014888       0.015592      -0.042470      -0.037587       0.007768       0.029819             12.912592      13.986066      -5.666275       4.718338       9.549131      -2.815616      15.202579           0.000000
          322              C      18.144417      14.389789      10.311569       0.151995      31.655492 0.41205857E+03  0.95337921E+04                                 8.854178                            6.903419       0.101790       2.052456                    0.999655      25.923557      73.309744       0.610378       0.433711      -1.056163       0.023657      -0.021198      -0.072178       0.078859      -0.010539      -0.006747       0.012772      -0.000786       0.131036      -0.032624      -0.014551       0.047175             10.527330      11.332342      -4.125045       2.305434       7.709487      -0.528597      12.540162           0.000000
          323              C      19.061755      13.938919      11.256896      -0.195834      34.993348 0.48039044E+03  0.11620477E+05                                 9.373686                            7.387084       0.021266       1.971858                    0.999376      30.699449      90.565152       0.594420       0.425974      -1.054439       0.008443       0.003630       0.019357       0.021428       0.008851      -0.024722       0.013690      -0.012161      -0.024027      -0.035635       0.014718       0.020917             11.157437      11.246183      -3.181153       3.987539       7.721750      -1.135580      14.504379           0.000000
          324              C      15.689094      16.240524      12.567493      -0.526045      26.805712 0.43229434E+03  0.10133797E+05                                 7.563803                            6.738042       0.231061       2.020632                    0.999162      32.346366      92.407258       0.663429       0.393839      -1.080739       0.056556      -0.041158      -0.017832       0.072184      -0.020657      -0.000740       0.004458       0.028018      -0.049895      -0.020301      -0.013126       0.033426              7.835082       8.965699      -1.502946      -0.708469       7.082297       0.388509       7.457250          -0.000000
          325              C      18.342205      14.047205       8.853064      -0.520516      26.465700 0.44113675E+03  0.10419098E+05                                 7.491973                            6.776093       0.212820       2.025032                    0.998278      32.289723      93.337977       0.664404       0.390316      -1.080514       0.001263       0.014081       0.064144       0.065684      -0.001300      -0.000169       0.002827      -0.002208       0.120681      -0.021837      -0.018525       0.040363              7.821719       7.434391      -0.810145      -0.548193       7.194293       0.507436       8.836473           0.000000
          326              C      13.663443      17.736858       6.833794       0.579070      28.203400 0.28503383E+03  0.60491024E+04                                 8.506968                            5.916926       0.091905       2.072767                    0.999553      22.625374      62.443058       0.626591       0.460603      -1.034418      -0.036712       0.029304      -0.053713       0.071355       0.005629      -0.069526       0.057038      -0.011092       0.108041      -0.089358      -0.011301       0.100659             11.942216      13.448933      -2.681675       6.789597      10.802454      -4.913949      11.575260           0.000001
          327              C      14.563730      17.051693       7.849217      -0.018143      43.608253 0.45016950E+03  0.10591789E+05                                10.756031                            7.003053      -0.118323       1.953140                    0.999274      27.790302      77.881232       0.637210       0.408536      -1.077808       0.030322      -0.020488       0.034128       0.050039       0.013523      -0.000040      -0.003163      -0.013899      -0.049455      -0.016930      -0.006702       0.023632             16.327715      18.390889      -4.627875      10.888387      13.756278      -7.481252      16.835977          -0.000000
          328              C      15.685678      17.671886       8.332813      -0.195613      38.383987 0.43631295E+03  0.10288804E+05                                 9.932757                            6.987780      -0.001726       1.959299                    0.999641      30.318911      87.903860       0.618910       0.419674      -1.059871      -0.016416      -0.003548      -0.008140       0.018663       0.012418      -0.024709       0.010336      -0.016789      -0.025764      -0.036386       0.016084       0.020302             13.494878      16.811754      -2.642992       9.194442      10.219639      -4.360919      13.453243          -0.000000
          329              C      16.499575      17.065476       9.242771       0.155312      34.107827 0.37689733E+03  0.85123203E+04                                 9.249315                            6.531646       0.040753       2.036111                    0.999554      25.332905      70.356633       0.638892       0.424476      -1.063814       0.060081       0.043493       0.013009       0.075303       0.025501       0.016918       0.010556       0.035773      -0.042340      -0.024662      -0.020243       0.044906             12.253367      14.812554      -0.494103       6.959776      10.800198      -3.655311      11.147348           0.000000
          330              C      16.175609      15.827060       9.732154      -0.040014      39.664278 0.46839413E+03  0.11158905E+05                                10.113829                            7.235614      -0.173382       1.951464                    0.998688      27.758239      78.933114       0.613374       0.419151      -1.068190       0.039719      -0.027813       0.042681       0.064598      -0.028429       0.008938       0.004155       0.010862       0.059162      -0.040134       0.015761       0.024372             13.519396      15.091354      -1.974568       7.350860      12.453034      -5.220259      13.013798          -0.000000
          331              C      15.011602      15.177334       9.296146       0.138952      35.364093 0.41220585E+03  0.94976540E+04                                 9.424705                            6.806053       0.065510       2.034645                    0.999621      25.922860      72.148377       0.630807       0.421413      -1.068311      -0.024556      -0.069802       0.010478       0.074733       0.018955       0.001910      -0.029322      -0.060392      -0.059755      -0.037498      -0.018366       0.055864             12.134195      12.668996      -0.792722       5.660364      12.660773      -4.895425      11.072816           0.000000
          332              C      14.188612      15.783744       8.334099      -0.209450      38.704506 0.47415122E+03  0.11395901E+05                                 9.964604                            7.270817      -0.012942       1.947478                    0.999528      31.006032      90.235020       0.609528       0.418101      -1.062736      -0.008082       0.014097      -0.013290       0.020992       0.024000      -0.010292       0.010072      -0.001762      -0.061982      -0.031990      -0.002357       0.034347             12.924981      12.893915      -2.839357       6.627476      12.919973      -6.336680      12.961056           0.000000
          333              C      17.762477      17.780175       9.709003      -0.524265      28.662325 0.45812339E+03  0.10923845E+05                                 7.979224                            6.927847       0.132097       1.994626                    0.998316      32.682640      94.948907       0.653834       0.392867      -1.078672      -0.061592      -0.027133      -0.030388       0.073846       0.004603       0.006460       0.009188       0.023459      -0.005720      -0.016552      -0.000789       0.017341              8.853237      11.559188       1.820887       2.628989       7.850751       0.613914       7.149773           0.000000
          334              C      14.651260      13.753845       9.757877      -0.530671      28.158830 0.45008245E+03  0.10653605E+05                                 7.836841                            6.856612       0.239238       2.023996                    0.998538      32.506552      93.199645       0.660607       0.391704      -1.082623       0.007782       0.072935      -0.033020       0.080439       0.005733      -0.000958      -0.014333      -0.028281      -0.022271      -0.014559      -0.010651       0.025211              8.410539       7.745768       0.316860       0.523597      10.444606      -2.339487       7.041242           0.000001
          335              C      23.496122      10.365430      13.569411       0.601077      24.674276 0.25821713E+03  0.53748017E+04                                 7.816227                            5.685051       0.079623       2.079483                    0.999557      22.240421      61.854421       0.626922       0.469370      -1.024091      -0.004574       0.049659       0.040568       0.064286       0.015844       0.028031      -0.032136       0.139905      -0.117776      -0.082740      -0.013259       0.095999              9.816187       4.843346      -0.800686      -1.341139      11.973293       3.641111      12.631920           0.000000
          336              C      23.688228       9.260896      12.592573      -0.016008      37.834772 0.43934110E+03  0.10285175E+05                                 9.743471                            6.936636       0.017585       2.004780                    0.999394      27.359448      76.746455       0.637043       0.410702      -1.075244       0.003594      -0.035927      -0.037939       0.052374       0.005595       0.004333      -0.017201      -0.016228       0.010296      -0.018193      -0.004034       0.022226             12.539173       5.734413      -0.998430      -1.570041      16.683390       5.716319      15.199716          -0.000000
          337              C      23.612068       7.943725      13.033083      -0.209721      35.339514 0.46179884E+03  0.11026563E+05                                 9.320371                            7.161169       0.074159       1.977675                    0.999660      30.708061      89.090111       0.615988       0.416434      -1.063745      -0.002230       0.017966       0.003600       0.018459       0.005778      -0.001826      -0.027465       0.009251       0.018053      -0.029492       0.001061       0.028431             10.977940       5.182293      -0.291838      -0.426712      15.780364       3.781161      11.971164           0.000000
          338              C      23.660946       6.917946      12.090971       0.148223      31.644634 0.39437800E+03  0.90033568E+04                                 8.761497                            6.683868       0.092802       2.048278                    0.999447      25.640850      71.458063       0.631597       0.424790      -1.064244      -0.008192      -0.064010       0.034606       0.073226       0.001614       0.000426      -0.018450      -0.082725      -0.044002      -0.034100      -0.019600       0.053700             10.342682       4.645428       0.055217      -0.362845      14.159902       2.580349      12.222716           0.000000
          339              C      23.803035       7.187679      10.756580      -0.048642      38.304255 0.46813679E+03  0.11161400E+05                                 9.919541                            7.273521      -0.136894       1.963593                    0.998618      27.860475      79.490533       0.606195       0.423787      -1.064287      -0.005292      -0.050150      -0.043627       0.066680      -0.011375      -0.000679       0.029926       0.012267      -0.045268      -0.038673       0.008751       0.029922             12.898018       5.745467       0.911792       0.080381      17.764012       5.486197      15.184574           0.000000
          340              C      23.934894       8.518632      10.311569       0.152978      31.628744 0.41171004E+03  0.95236307E+04                                 8.849939                            6.901144       0.107732       2.054526                    0.999643      25.909457      73.259731       0.610398       0.433792      -1.056123       0.006072       0.031530      -0.070756       0.077701       0.004994      -0.007691      -0.011700      -0.019055       0.131528      -0.032995      -0.014111       0.047106             10.521243       5.040474       0.494499      -0.692932      13.989826       2.259830      12.533431           0.000000
          341              C      23.866692       9.538505      11.256896      -0.197927      35.039966 0.48126354E+03  0.11646576E+05                                 9.380675                            7.393213       0.023139       1.972062                    0.999371      30.724972      90.652028       0.594259       0.425907      -1.054508      -0.007067       0.005838       0.019819       0.021836       0.000912       0.000808      -0.027861       0.021956      -0.026007      -0.035565       0.015340       0.020225             11.165188       5.852597       0.065433      -1.009906      13.127408       4.025008      14.515558           0.000000
          342              C      23.559778       5.466892      12.567493      -0.524365      26.779481 0.43171652E+03  0.10117092E+05                                 7.559901                            6.734329       0.233913       2.021677                    0.999143      32.325982      92.341258       0.663480       0.393932      -1.080651       0.007918       0.069057      -0.016859       0.071524      -0.002001      -0.002989      -0.002576      -0.048959      -0.051379      -0.019773      -0.013472       0.033244              7.831232       6.249713      -0.064184       0.017508       9.791356      -0.805395       7.452628           0.000000
          343              C      24.132682       8.861214       8.853064      -0.518930      26.405103 0.43972875E+03  0.10376834E+05                                 7.479251                            6.764378       0.217068       2.026845                    0.998281      32.238084      93.127418       0.665157       0.390213      -1.080660      -0.011866      -0.006488       0.063967       0.065381       0.000865      -0.002038      -0.001176      -0.000667       0.119330      -0.020833      -0.019037       0.039870              7.808419       6.542042       0.301773      -0.162981       8.063377      -0.723261       8.819838           0.000000
          344              C      23.276726       2.964460       6.833794       0.578027      28.264923 0.28574671E+03  0.60680362E+04                                 8.518382                            5.923876       0.093345       2.072551                    0.999577      22.655612      62.546689       0.626293       0.460534      -1.034454      -0.007566      -0.046448      -0.053840       0.071508       0.001766      -0.014850      -0.089294       0.015506       0.107416      -0.090014      -0.011046       0.101060             11.960134       9.151912       0.194590       0.861328      15.135353       8.352300      11.593136           0.000001
          345              C      23.419955       4.086714       7.849217      -0.018102      43.567759 0.44974957E+03  0.10578858E+05                                10.747274                            6.998180      -0.116177       1.953958                    0.999230      27.776917      77.818508       0.637687       0.408348      -1.077991       0.002586       0.036436       0.033437       0.049521      -0.000937       0.003463       0.001586       0.030365      -0.051586      -0.017733      -0.006359       0.024092             16.312447      10.895912       0.303407       1.030925      21.220992      13.157072      16.820438          -0.000000
          346              C      22.321879       4.748253       8.332813      -0.194237      38.377082 0.43614515E+03  0.10284504E+05                                 9.937935                            6.991287      -0.004712       1.958677                    0.999643      30.302142      87.871796       0.618072       0.420257      -1.059437       0.010563      -0.013018      -0.008348       0.018728       0.000765       0.003659      -0.025800       0.031497      -0.027090      -0.036125       0.014890       0.021235             13.504139       9.580066      -1.540060      -0.826470      17.469109      10.152724      13.463241          -0.000000
          347              C      22.440099       5.756313       9.242771       0.155272      34.117275 0.37701179E+03  0.85158408E+04                                 9.252070                            6.533483       0.035386       2.034388                    0.999596      25.336339      70.377834       0.638657       0.424586      -1.063709      -0.067935       0.030204       0.013608       0.075582      -0.027320      -0.017746       0.010013       0.024964      -0.039447      -0.023820      -0.020051       0.043871             12.257305      11.379574      -1.495857      -0.317736      14.242949       7.857001      11.149394           0.000000
          348              C      23.674583       6.094958       9.732154      -0.039261      39.610068 0.46777708E+03  0.11140292E+05                                10.106015                            7.231234      -0.177446       1.950659                    0.998675      27.735979      78.850404       0.613524       0.419196      -1.068184       0.005257       0.047807       0.042883       0.064437       0.010037      -0.007731       0.006161      -0.054592       0.057998      -0.040030       0.015317       0.024712             13.506867      11.392839      -0.157106       0.843780      16.126594       8.965965      13.001169          -0.000000
          349              C      24.819265       5.411761       9.296146       0.137711      35.367735 0.41241708E+03  0.95030059E+04                                 9.422080                            6.805538       0.068572       2.035683                    0.999573      25.926230      72.141438       0.631193       0.421133      -1.068571       0.072992       0.014829       0.011015       0.075293       0.018049       0.025910       0.017554       0.061365      -0.064143      -0.038965      -0.018606       0.057572             12.128329      11.970255       0.385431       1.405023      13.346319       7.344606      11.068412           0.000000
          350              C      24.705591       4.395826       8.334099      -0.208386      38.655822 0.47344565E+03  0.11374919E+05                                 9.958198                            7.267777      -0.060033       1.935833                    0.999728      30.977729      90.142201       0.609345       0.418374      -1.062543      -0.007783      -0.013626      -0.013066       0.020419      -0.011123      -0.003766      -0.013146       0.042566      -0.063025      -0.031431      -0.003093       0.034524             12.913786      10.447281       1.426360       2.169789      15.344118       8.897734      12.949960           0.000000
          351              C      21.189703       6.492669       9.709003      -0.527702      28.720042 0.45933795E+03  0.10959029E+05                                 7.982216                            6.929569       0.145464       1.997777                    0.998383      32.731111      95.087571       0.654870       0.392023      -1.079354       0.054483      -0.040778      -0.032141       0.075261      -0.012387      -0.011340       0.001751      -0.001216      -0.002120      -0.016000      -0.001688       0.017688              8.857191      10.358274      -2.517239      -1.846156       9.061223       1.971081       7.152077           0.000000
          352              C      26.232215       5.811441       9.757877      -0.521986      27.984978 0.44620177E+03  0.10541747E+05                                 7.827876                            6.851674       0.201337       2.015107                    0.998445      32.357256      92.765291       0.657100       0.394542      -1.080380      -0.066800      -0.021636      -0.029831       0.076290       0.010986       0.013504       0.007940       0.014757      -0.025053      -0.015793      -0.009008       0.024801              8.398842      10.036070       1.007973       1.764322       8.126287       1.615007       7.034169           0.000001
          353              C      24.744246      15.165524      13.569411       0.602855      24.642178 0.25781015E+03  0.53645360E+04                                 7.811461                            5.681850       0.073165       2.077855                    0.999567      22.223033      61.807818       0.626849       0.469581      -1.023914      -0.039993      -0.028840       0.041217       0.064265      -0.068014       0.013285       0.040760      -0.041992      -0.115948      -0.082269      -0.013169       0.095437              9.809737       9.491005       3.484495      -2.480263       7.314281      -2.979067      12.623924           0.000000
          354              C      25.604746      15.884159      12.592573      -0.017128      37.927118 0.44049975E+03  0.10320693E+05                                 9.764764                            6.949955       0.011864       2.002494                    0.999382      27.396635      76.921009       0.635760       0.411197      -1.074754       0.029033       0.021120      -0.037947       0.052239       0.004734       0.012548       0.012561       0.018143       0.009216      -0.018346      -0.004040       0.022386             12.569305      13.112601       5.254314      -4.178909       9.358010      -4.230395      15.237305          -0.000000
          355              C      26.783530      16.476788      13.033083      -0.207243      35.232847 0.46007911E+03  0.10974856E+05                                 9.299524                            7.145721       0.076661       1.979063                    0.999659      30.655110      88.882734       0.616949       0.416189      -1.063941      -0.013418      -0.009863       0.003783       0.017077      -0.006204       0.024254       0.012077       0.005816       0.023421      -0.028589      -0.000327       0.028915             10.951956      12.843362       4.720016      -3.049555       8.064267      -2.252622      11.948238           0.000000
          356              C      27.647440      17.032008      12.090971       0.147660      31.660302 0.39461237E+03  0.90101838E+04                                 8.765434                            6.686719       0.094327       2.048591                    0.999498      25.649069      71.490417       0.631330       0.424900      -1.064158       0.060134       0.025336       0.034357       0.073745       0.034722       0.015880       0.009408       0.043923      -0.047539      -0.033187      -0.020702       0.053889             10.347782      11.834406       4.094884      -2.055566       6.980125      -1.605844      12.228816           0.000000
          357              C      27.342796      17.020193      10.756580      -0.051244      38.407622 0.46968452E+03  0.11205417E+05                                 9.926560                            7.277612      -0.117497       1.968535                    0.998404      27.906232      79.596981       0.607130       0.422866      -1.065068       0.046284       0.020001      -0.043345       0.066490      -0.000256      -0.025788      -0.016072      -0.027502      -0.045182      -0.039439       0.008950       0.030489             12.908269      15.562819       4.752744      -4.796109       7.966389      -2.675751      15.195600           0.000000
          358              C      26.124226      16.468911      10.311569       0.153964      31.592919 0.41106291E+03  0.95053741E+04                                 8.845765                            6.897291       0.105208       2.054239                    0.999630      25.891430      73.207457       0.610331       0.433990      -1.055953      -0.029698      -0.009423      -0.071800       0.078269       0.005330       0.014579      -0.000285       0.016190       0.129433      -0.031570      -0.015120       0.046690             10.516367      12.174821       3.625375      -1.607639       6.846410      -1.729097      12.527871           0.000000
          359              C      25.275094      15.899909      11.256896      -0.198099      35.051055 0.48148841E+03  0.11652824E+05                                 9.379035                            7.391622       0.028436       1.973467                    0.999366      30.729756      90.655186       0.594752       0.425525      -1.054795       0.000112      -0.008066       0.019996       0.021562      -0.009868       0.024388       0.014457      -0.008890      -0.024140      -0.035771       0.014763       0.021009             11.163385      11.362294       3.116229      -2.979964       7.613549      -2.886963      14.514312           0.000000
          360              C      28.954674      17.669920      12.567493      -0.524340      26.763330 0.43135914E+03  0.10106458E+05                                 7.555745                            6.730502       0.229498       2.020604                    0.999159      32.316468      92.298803       0.663833       0.393810      -1.080753      -0.063764      -0.027140      -0.018421       0.071706       0.023033       0.004472      -0.001706       0.019842      -0.048637      -0.020561      -0.012783       0.033344              7.826835       8.842925       1.564331       0.687284       7.187582       0.416987       7.449999          -0.000000
          361              C      25.728644      16.468910       8.853064      -0.519811      26.473427 0.44132872E+03  0.10425214E+05                                 7.498237                            6.782618       0.207589       2.023485                    0.998267      32.287227      93.350967       0.663315       0.390898      -1.080065       0.012524      -0.007478       0.063739       0.065387      -0.000342       0.001957      -0.001291       0.002654       0.118470      -0.021134      -0.018450       0.039584              7.828081       7.960688       0.509842       0.716398       6.676091       0.221464       8.847465           0.000000
          362              C      31.263356      18.676007       6.833794       0.577015      28.293337 0.28609732E+03  0.60772768E+04                                 8.523545                            5.927279       0.090780       2.071614                    0.999564      22.668991      62.590591       0.626156       0.460499      -1.034486       0.044319       0.016555      -0.054409       0.072102      -0.007026       0.083964       0.031619      -0.005337       0.109403      -0.089127      -0.011525       0.100652             11.968262      13.817371       2.496003      -7.670126      10.485962      -3.433379      11.601454           0.000001
          363              C      30.219844      18.238919       7.849217      -0.016003      43.397790 0.44785159E+03  0.10522584E+05                                10.720151                            6.983411      -0.117581       1.954429                    0.999243      27.714220      77.587962       0.638389       0.408350      -1.078041      -0.032349      -0.016139       0.034117       0.049708      -0.012824      -0.003448       0.001555      -0.017950      -0.049736      -0.017341      -0.006818       0.024160             16.264547      18.842725       4.300995     -11.868407      13.181779      -5.666106      16.769137          -0.000000
          364              C      30.195973      16.957188       8.332813      -0.198097      38.530875 0.43818368E+03  0.10344693E+05                                 9.963766                            7.007462      -0.007253       1.957066                    0.999629      30.370650      88.123961       0.617374       0.420239      -1.059441       0.005930       0.015778      -0.008591       0.018919      -0.014121       0.021820       0.015788      -0.015368      -0.025844      -0.037110       0.015980       0.021130             13.543847      14.204045       4.204584      -8.407300      12.922713      -5.814273      13.504782          -0.000000
          365              C      29.263860      16.555540       9.242771       0.156233      34.083114 0.37656709E+03  0.85032911E+04                                 9.246425                            6.529564       0.035952       2.034894                    0.999602      25.321211      70.325573       0.638858       0.424578      -1.063714       0.008600      -0.072901       0.011843       0.074356       0.003305       0.000024      -0.020653      -0.060620      -0.040104      -0.024147      -0.020375       0.044521             12.249456      12.223678       1.985395      -6.640712      13.382261      -4.199953      11.142428           0.000000
          366              C      28.353343      17.455312       9.732154      -0.039315      39.596639 0.46754074E+03  0.11133322E+05                                10.104926                            7.230145      -0.176675       1.951063                    0.998646      27.727882      78.824152       0.613472       0.419282      -1.068123      -0.044111      -0.020992       0.043694       0.065541       0.018213      -0.001323      -0.009747       0.045238       0.059602      -0.040255       0.015572       0.024683             13.505637      14.806446       2.127698      -8.186490      12.710259      -3.751441      13.000206           0.000000
          367              C      28.372667      18.788234       9.296146       0.139424      35.321370 0.41182165E+03  0.94861261E+04                                 9.416196                            6.802254       0.068248       2.035710                    0.999617      25.903117      72.071762       0.631101       0.421335      -1.068412      -0.049485       0.054971       0.011317       0.074824      -0.035058      -0.028290       0.012395       0.000090      -0.065935      -0.039694      -0.017080       0.056773             12.119446      13.323560       0.403236      -7.055796      11.974755      -2.454787      11.060023           0.000000
          368              C      29.309328      19.197757       8.334099      -0.208976      38.694807 0.47405432E+03  0.11393135E+05                                 9.963936                            7.271852      -0.014368       1.947102                    0.999527      30.998581      90.215360       0.609253       0.418305      -1.062593       0.016038       0.000491      -0.014474       0.021609      -0.012834       0.012824       0.003417      -0.041572      -0.063197      -0.031227      -0.003736       0.034963             12.920934      15.361944       1.407565      -8.794738      10.444326      -2.571752      12.956532           0.000000
          369              C      29.251356      15.104487       9.709003      -0.524130      28.680889 0.45847326E+03  0.10934260E+05                                 7.983745                            6.930569       0.127715       1.993113                    0.998346      32.693477      94.988987       0.653696       0.392876      -1.078668       0.007084       0.067199      -0.032133       0.074823       0.007586       0.004073      -0.008090      -0.018404      -0.007565      -0.014675      -0.000880       0.015554              8.860506       7.206222       0.697754      -0.784248      12.221964      -2.588826       7.153332           0.000000
          370              C      27.320060      19.812044       9.757877      -0.520469      27.946220 0.44541136E+03  0.10518525E+05                                 7.821351                            6.846216       0.199792       2.015191                    0.998420      32.328561      92.666320       0.657266       0.394613      -1.080320       0.053018      -0.046366      -0.028919       0.076139      -0.011753      -0.013722       0.008004       0.010333      -0.024552      -0.015932      -0.008678       0.024611              8.391399       9.465642      -1.328534      -2.276521       8.678694       0.718949       7.029862           0.000001
          371              C      20.724774       2.039747       2.851416       0.601077      24.674289 0.25821733E+03  0.53748068E+04                                 7.816230                            5.685054       0.079623       2.079483                    0.999557      22.240421      61.854421       0.626922       0.469370      -1.024091       0.040719      -0.028791       0.040568       0.064286       0.068503      -0.013815       0.040343      -0.042510      -0.117776      -0.082740      -0.013259       0.095999              9.816191       9.497393      -3.487699       2.482727       7.319249      -2.982020      12.631931           0.000000
          372              C      19.864272       2.758382       1.874577      -0.016008      37.834761 0.43934097E+03  0.10285172E+05                                 9.743470                            6.936635       0.017585       2.004780                    0.999394      27.359447      76.746455       0.637043       0.410702      -1.075244      -0.029316       0.021076      -0.037939       0.052374      -0.004229      -0.012730       0.012353       0.017806       0.010296      -0.018193      -0.004034       0.022226             12.539171      13.081473      -5.240255       4.165456       9.336318      -4.217854      15.199724          -0.000000
          373              C      18.685488       3.351011       2.315087      -0.209721      35.339514 0.46179898E+03  0.11026567E+05                                 9.320371                            7.161170       0.074159       1.977675                    0.999660      30.708063      89.090119       0.615988       0.416434      -1.063745       0.014444      -0.010915       0.003600       0.018459       0.006894      -0.024699       0.012151       0.005382       0.018053      -0.029491       0.001060       0.028431             10.977940      12.878105      -4.735016       3.061226       8.084548      -2.260121      11.971167           0.000000
          374              C      17.821576       3.906230       1.372975       0.148223      31.644614 0.39437771E+03  0.90033489E+04                                 8.761493                            6.683866       0.092802       2.048278                    0.999447      25.640849      71.458062       0.631597       0.424790      -1.064244      -0.059531       0.024910       0.034606       0.073226      -0.035014      -0.015765       0.009593       0.044159      -0.044001      -0.034101      -0.019600       0.053701             10.342677      11.829098      -4.092277       2.053218       6.976223      -1.604403      12.222709           0.000000
          375              C      18.126217       3.894416       0.038585      -0.048642      38.304254 0.46813671E+03  0.11161398E+05                                 9.919541                            7.273520      -0.136894       1.963593                    0.998618      27.860475      79.490530       0.606195       0.423787      -1.064287      -0.046077       0.020492      -0.043627       0.066680      -0.000376       0.025577      -0.015551      -0.025835      -0.045268      -0.038673       0.008751       0.029922             12.898017      15.549007      -4.748289       4.791370       7.960471      -2.673489      15.184573           0.000000
          376              C      30.712062       9.906033      21.029565       0.152978      31.628752 0.41170992E+03  0.95236273E+04                                 8.849940                            6.901143       0.107732       2.054526                    0.999643      25.909457      73.259730       0.610398       0.433792      -1.056123       0.030342      -0.010507      -0.070756       0.077701      -0.005754      -0.013978      -0.000810       0.018177       0.131528      -0.032995      -0.014111       0.047106             10.521246      12.180731      -3.627932       1.610606       6.849564      -1.730016      12.533442           0.000000
          377              C      20.193920       2.774132       0.538901      -0.197927      35.039975 0.48126333E+03  0.11646570E+05                                 9.380676                            7.393211       0.023139       1.972062                    0.999371      30.724971      90.652027       0.594259       0.425907      -1.054508       0.001522      -0.009039       0.019819       0.021836       0.009963      -0.023724       0.014630      -0.009398      -0.026007      -0.035564       0.015340       0.020225             11.165191      11.365372      -3.117372       2.980808       7.614636      -2.887111      14.515565           0.000000
          378              C      16.514343       4.544143       1.849497      -0.524365      26.779475 0.43171636E+03  0.10117087E+05                                 7.559900                            6.734327       0.233913       2.021677                    0.999143      32.325984      92.341268       0.663480       0.393932      -1.080651       0.063764      -0.027671      -0.016859       0.071525      -0.022201      -0.003725      -0.001301       0.021015      -0.051379      -0.019773      -0.013472       0.033244              7.831231       8.850356      -1.565666      -0.688741       7.190712       0.417861       7.452625          -0.000000
          379              C      31.107640       9.906032      19.571060      -0.518930      26.405104 0.43972861E+03  0.10376830E+05                                 7.479252                            6.764377       0.217068       2.026845                    0.998281      32.238083      93.127415       0.665157       0.390213      -1.080660      -0.011552      -0.007033       0.063967       0.065381       0.000144      -0.002038      -0.001177       0.001833       0.119330      -0.020834      -0.019037       0.039870              7.808420       7.944383      -0.507868      -0.707854       6.661030       0.220483       8.819847           0.000000
          380              C      25.572924      12.113129      17.551789       0.578027      28.264879 0.28574619E+03  0.60680219E+04                                 8.518369                            5.923867       0.093345       2.072551                    0.999577      22.655601      62.546622       0.626294       0.460534      -1.034454      -0.044008       0.016671      -0.053840       0.071508       0.007597      -0.084756       0.031787      -0.004694       0.107416      -0.090013      -0.011046       0.101059             11.960112      13.807983      -2.493605       7.663951      10.479237      -3.430213      11.593117           0.000001
          381              C      26.616438      11.676042      18.567212      -0.018102      43.567765 0.44974965E+03  0.10578860E+05                                10.747276                            6.998181      -0.116177       1.953958                    0.999230      27.776913      77.818496       0.637687       0.408348      -1.077991       0.032848      -0.015978       0.033437       0.049521       0.012680       0.003105       0.002206      -0.016806      -0.051586      -0.017733      -0.006359       0.024092             16.312451      18.902480      -4.319195      11.909825      13.214426      -5.685736      16.820447          -0.000000
          382              C      26.640310      10.394311      19.050808      -0.194238      38.377079 0.43614516E+03  0.10284504E+05                                 9.937935                            6.991287      -0.004712       1.958677                    0.999643      30.302145      87.871807       0.618072       0.420257      -1.059437      -0.005992       0.015657      -0.008348       0.018728       0.014021      -0.020514       0.016069      -0.014423      -0.027090      -0.036124       0.014890       0.021235             13.504138      14.163119      -4.186084       8.379283      12.886053      -5.792106      13.463242          -0.000000
          383              C      27.572426       9.992663      19.960766       0.155272      34.117287 0.37701212E+03  0.85158501E+04                                 9.252074                            6.533486       0.035386       2.034388                    0.999596      25.336338      70.377835       0.638657       0.424586      -1.063709      -0.007810      -0.073936       0.013608       0.075582      -0.002850      -0.000202      -0.020375      -0.059802      -0.039447      -0.023820      -0.020051       0.043871             12.257311      12.231668      -1.987805       6.645504      13.390860      -4.203664      11.149404           0.000000
          384              C      28.482943      10.892435      20.450150      -0.039261      39.610062 0.46777688E+03  0.11140286E+05                                10.106013                            7.231232      -0.177446       1.950659                    0.998675      27.735979      78.850401       0.613524       0.419196      -1.068184       0.044031      -0.019350       0.042883       0.064437      -0.018621       0.001470      -0.009775       0.044681       0.057998      -0.040030       0.015317       0.024712             13.506865      14.807086      -2.128332       8.186640      12.712338      -3.752253      13.001171           0.000000
          385              C      28.463618      12.225356      20.014142       0.137711      35.367729 0.41241705E+03  0.95030048E+04                                 9.422078                            6.805538       0.068572       2.035683                    0.999573      25.926231      72.141440       0.631193       0.421133      -1.068571       0.049338       0.055798       0.011015       0.075293       0.035596       0.028157       0.013661       0.000579      -0.064143      -0.038965      -0.018606       0.057572             12.128325      13.336081      -0.403142       7.063119      11.980485      -2.455525      11.068409           0.000000
          386              C      27.526956      12.634880      19.052094      -0.208386      38.655795 0.47344558E+03  0.11374917E+05                                 9.958195                            7.267778      -0.060034       1.935833                    0.999728      30.977729      90.142205       0.609345       0.418374      -1.062543      -0.015692       0.000073      -0.013066       0.020419       0.012870      -0.013267       0.003312      -0.040549      -0.063025      -0.031431      -0.003092       0.034523             12.913781      15.355161      -1.407218       8.790552      10.436225      -2.569779      12.949957           0.000000
          387              C      27.584930       8.541609      20.426999      -0.527702      28.719997 0.45933744E+03  0.10959018E+05                                 7.982226                            6.929581       0.145464       1.997777                    0.998383      32.731053      95.087507       0.654867       0.392025      -1.079352      -0.008073       0.067572      -0.032141       0.075261      -0.006720      -0.004154      -0.010696      -0.020847      -0.002119      -0.016000      -0.001688       0.017688              8.857202       7.205500      -0.696978       0.783933      12.214016      -2.584362       7.152090           0.000000
          388              C      29.516226      13.249167      20.475873      -0.521986      27.984957 0.44620145E+03  0.10541737E+05                                 7.827871                            6.851671       0.201341       2.015109                    0.998445      32.357250      92.765261       0.657100       0.394542      -1.080380      -0.052137      -0.047032      -0.029831       0.076290       0.011883       0.013628       0.007725       0.011650      -0.025053      -0.015793      -0.009008       0.024801              8.398836       9.476655       1.330944       2.280792       8.685693       0.720444       7.034161           0.000001
          389              C      14.138589      20.409262       2.851416       0.602855      24.642186 0.25781028E+03  0.53645392E+04                                 7.811463                            5.681852       0.073165       2.077855                    0.999567      22.223033      61.807818       0.626849       0.469581      -1.023914      -0.044972      -0.020215       0.041217       0.064265      -0.052190       0.041942      -0.008875      -0.096807      -0.115948      -0.082269      -0.013169       0.095437              9.809739      10.876120       2.684795      -3.820084       5.929163      -0.658438      12.623935           0.000000
          390              C       3.823945       1.106504       1.874577      -0.017128      37.927108 0.44049969E+03  0.10320692E+05                                 9.764763                            6.949955       0.011864       2.002494                    0.999382      27.396635      76.921012       0.635760       0.411197      -1.074754       0.032807       0.014584      -0.037947       0.052239       0.010223       0.017152       0.004586      -0.000872       0.009216      -0.018346      -0.004040       0.022386             12.569304      14.847017       4.252939      -5.753085       7.623582      -1.503842      15.237311          -0.000000
          391              C       4.926569       1.831047       2.315087      -0.207243      35.232848 0.46007916E+03  0.10974857E+05                                 9.299524                            7.145721       0.076661       1.979063                    0.999659      30.655111      88.882736       0.616949       0.416189      -1.063941      -0.015250      -0.006689       0.003783       0.017077      -0.000583       0.022586       0.014966      -0.013654       0.023421      -0.028589      -0.000327       0.028915             10.951955      13.346687       4.429414      -3.475607       7.560934      -1.514683      11.948245           0.000000
          392              C       5.839358       2.301605       1.372975       0.147660      31.660290 0.39461219E+03  0.90101787E+04                                 8.765432                            6.686717       0.094327       2.048591                    0.999498      25.649070      71.490419       0.631330       0.424900      -1.064158       0.052008       0.039410       0.034357       0.073745       0.036380       0.016088       0.009049       0.038180      -0.047539      -0.033187      -0.020702       0.053889             10.347779      11.739961       4.149403      -2.418489       7.074559      -0.977251      12.228818           0.000000
          393              C       5.676805       2.043682       0.038585      -0.051244      38.407615 0.46968438E+03  0.11205413E+05                                 9.926559                            7.277611      -0.117497       1.968535                    0.998404      27.906233      79.596984       0.607130       0.422866      -1.065068       0.040463       0.030082      -0.043345       0.066490      -0.012037      -0.026812      -0.014297       0.013308      -0.045182      -0.039439       0.008950       0.030489             12.908268      13.981490       5.665720      -4.715325       9.547711      -2.815675      15.195601           0.000000
          394              C      15.957371       7.826911      21.029565       0.153964      31.592923 0.41106294E+03  0.95053749E+04                                 8.845766                            6.897291       0.105208       2.054239                    0.999630      25.891430      73.207458       0.610330       0.433990      -1.055953      -0.023010      -0.021008      -0.071800       0.078269       0.009675       0.007042       0.012768       0.001137       0.129433      -0.031570      -0.015120       0.046690             10.516368      11.318179       4.119956      -2.301262       7.703049      -0.527709      12.527876           0.000000
          395              C       3.672759       0.813142       0.538901      -0.198099      35.051049 0.48148818E+03  0.11652818E+05                                 9.379034                            7.391620       0.028436       1.973466                    0.999366      30.729755      90.655181       0.594752       0.425525      -1.054795      -0.006929       0.004130       0.019996       0.021562      -0.008783       0.024714       0.013892      -0.012646      -0.024140      -0.035771       0.014763       0.021009             11.163383      11.249465       3.181368      -3.990163       7.726374      -1.137241      14.514310           0.000000
          396              C       7.045424       3.114747       1.849497      -0.524340      26.763316 0.43135902E+03  0.10106454E+05                                 7.555742                            6.730501       0.229498       2.020604                    0.999159      32.316468      92.298803       0.663833       0.393810      -1.080753      -0.055386      -0.041652      -0.018421       0.071706       0.020108       0.000759       0.004726       0.029974      -0.048637      -0.020561      -0.012783       0.033344              7.826832       8.956161       1.498944       0.704760       7.074336       0.386712       7.449998          -0.000000
          397              C      15.759579       7.484328      19.571060      -0.519811      26.473460 0.44132935E+03  0.10425233E+05                                 7.498243                            6.782623       0.207589       2.023485                    0.998267      32.287227      93.350968       0.663314       0.390898      -1.080065      -0.000214       0.014585       0.063739       0.065387       0.000978      -0.000140       0.002341      -0.001919       0.118471      -0.021134      -0.018451       0.039584              7.828088       7.438780       0.811169       0.549995       7.198005       0.509688       8.847480           0.000000
          398              C      20.438337      11.173980      17.551789       0.577015      28.293328 0.28609719E+03  0.60772735E+04                                 8.523543                            5.927278       0.090780       2.071614                    0.999564      22.668991      62.590591       0.626156       0.460499      -1.034486       0.036497       0.030104      -0.054409       0.072102      -0.005824       0.069365       0.056905      -0.009501       0.109403      -0.089127      -0.011525       0.100652             11.968259      13.480412       2.690543      -6.808453      10.822913      -4.925835      11.601452           0.000001
          399              C      19.538052      10.488816      18.567212      -0.016004      43.397789 0.44785163E+03  0.10522585E+05                                10.720151                            6.983412      -0.117582       1.954429                    0.999243      27.714221      77.587966       0.638389       0.408350      -1.078041      -0.030151      -0.019945       0.034117       0.049708      -0.014185      -0.000377      -0.003764      -0.013236      -0.049736      -0.017341      -0.006818       0.024160             16.264546      18.321778       4.601759     -10.841192      13.702720      -7.445291      16.769140          -0.000000
          400              C      18.416105      11.109009      19.050808      -0.198097      38.530865 0.43818369E+03  0.10344693E+05                                 9.963765                            7.007463      -0.007253       1.957066                    0.999629      30.370650      88.123962       0.617374       0.420239      -1.059441       0.016629      -0.002753      -0.008591       0.018919      -0.013715       0.024583       0.011003      -0.016774      -0.025844      -0.037110       0.015980       0.021130             13.543843      16.884315       2.657124      -9.238954      10.242436      -4.373798      13.504779          -0.000000
          401              C      17.602211      10.502599      19.960766       0.156233      34.083115 0.37656716E+03  0.85032932E+04                                 9.246426                            6.529565       0.035952       2.034894                    0.999602      25.321211      70.325574       0.638858       0.424578      -1.063714      -0.058834       0.043898       0.011843       0.074356      -0.024597      -0.017874       0.010347       0.036035      -0.040104      -0.024147      -0.020375       0.044522             12.249455      14.812012       0.491020      -6.957620      10.793923      -3.651054      11.142432           0.000000
          402              C      17.926178       9.264183      20.450150      -0.039315      39.596631 0.46754057E+03  0.11133317E+05                                10.104925                            7.230143      -0.176675       1.951063                    0.998646      27.727882      78.824153       0.613472       0.419282      -1.068123      -0.040235      -0.027705       0.043694       0.065541       0.028695      -0.009102       0.003728       0.008927       0.059602      -0.040255       0.015572       0.024683             13.505635      15.076936       1.971524      -7.342085      12.439759      -5.213992      13.000210           0.000000
          403              C      19.090184       8.614457      20.014142       0.139424      35.321372 0.41182182E+03  0.94861312E+04                                 9.416197                            6.802256       0.068248       2.035710                    0.999617      25.903117      72.071764       0.631100       0.421335      -1.068412       0.022864      -0.070341       0.011317       0.074824      -0.017490      -0.003411      -0.030697      -0.060766      -0.065935      -0.039694      -0.017079       0.056773             12.119446      12.661172       0.785665      -5.653810      12.637140      -4.883101      11.060027           0.000000
          404              C      19.913172       9.220867      19.052094      -0.208976      38.694782 0.47405415E+03  0.11393130E+05                                 9.963932                            7.271851      -0.014368       1.947102                    0.999527      30.998581      90.215361       0.609253       0.418305      -1.062593       0.008444       0.013644      -0.014474       0.021609      -0.024418       0.009371       0.009397      -0.001443      -0.063197      -0.031227      -0.003736       0.034963             12.920926      12.892710       2.833167      -6.624567      12.913543      -6.330585      12.956526           0.000000
          405              C      16.339310      11.217297      20.426999      -0.524130      28.680897 0.45847364E+03  0.10934271E+05                                 7.983746                            6.930571       0.127715       1.993113                    0.998346      32.693478      94.988986       0.653696       0.392875      -1.078668       0.061738      -0.027464      -0.032133       0.074823      -0.004176      -0.004969       0.007573       0.022342      -0.007565      -0.014675      -0.000880       0.015554              8.860506      11.572300      -1.823003      -2.634111       7.855883       0.615234       7.153334           0.000000
          406              C      19.450526       7.190967      20.475873      -0.520469      27.946207 0.44541125E+03  0.10518522E+05                                 7.821348                            6.846215       0.199792       2.015191                    0.998420      32.328561      92.666318       0.657266       0.394613      -1.080320      -0.013645       0.069098      -0.028919       0.076139      -0.001402       0.000071      -0.015886      -0.025523      -0.024552      -0.015932      -0.008678       0.024611              8.391395       7.724890      -0.323508      -0.515631      10.419439      -2.330993       7.029855           0.000001
          407              C      33.340148      16.928308       2.851416       0.599732      24.701478 0.25854672E+03  0.53832697E+04                                 7.820556                            5.687685       0.075589       2.078133                    0.999586      22.257250      61.906375       0.626954       0.469206      -1.024201       0.004585       0.049253       0.040622       0.064008      -0.015518      -0.028453      -0.031470       0.140924      -0.117805      -0.082373      -0.014250       0.096622              9.822461       4.845920       0.801921       1.342628      11.981046       3.644563      12.640418           0.000000
          408              C      10.413540      15.823773       1.874577      -0.016913      37.860067 0.43964723E+03  0.10293968E+05                                 9.746980                            6.938386       0.018902       2.005027                    0.999364      27.369669      76.777145       0.637065       0.410623      -1.075313      -0.003960      -0.035871      -0.037638       0.052144      -0.005356      -0.004290      -0.017107      -0.016210       0.010662      -0.017948      -0.004190       0.022138             12.545048       5.736456       0.999895       1.571919      16.690391       5.720288      15.208296          -0.000000
          409              C      10.489701      14.506603       2.315087      -0.208029      35.312898 0.46130918E+03  0.11012380E+05                                 9.317487                            7.158606       0.075546       1.978267                    0.999639      30.691026      89.041966       0.615915       0.416578      -1.063612       0.001903       0.017764       0.003966       0.018301      -0.005736       0.001168      -0.027606       0.007926       0.021020      -0.029267       0.000265       0.029002             10.974925       5.180692       0.292392       0.427433      15.773609       3.780344      11.970473           0.000000
          410              C      10.440821      13.480823       1.372975       0.147364      31.658690 0.39453902E+03  0.90078763E+04                                 8.763075                            6.684542       0.094585       2.048872                    0.999484      25.648137      71.479759       0.631668       0.424702      -1.064308       0.008228      -0.063990       0.034870       0.073337      -0.001797      -0.000735      -0.018544      -0.082382      -0.045766      -0.033693      -0.020132       0.053826             10.345022       4.646261      -0.054668       0.363881      14.160901       2.581227      12.227904           0.000000
          411              C      10.298729      13.750557       0.038585      -0.048384      38.353357 0.46866473E+03  0.11177950E+05                                 9.929221                            7.279220      -0.141919       1.961505                    0.998684      27.883951      79.590547       0.605714       0.423973      -1.064092       0.006311      -0.050173      -0.042796       0.066247       0.011568      -0.000091       0.029618       0.008890      -0.042470      -0.037587       0.007768       0.029819             12.912586       5.751224      -0.911887      -0.079223      17.783966       5.493999      15.202567           0.000000
          412              C      21.534144      21.644409      21.029565       0.151995      31.655489 0.41205835E+03  0.95337858E+04                                 8.854177                            6.903417       0.101790       2.052456                    0.999655      25.923557      73.309744       0.610378       0.433711      -1.056163      -0.006529       0.031087      -0.072178       0.078859      -0.005610       0.007688      -0.012229      -0.017860       0.131036      -0.032623      -0.014551       0.047175             10.527329       5.042807      -0.493780       0.694939      13.999021       2.260857      12.540160           0.000000
          413              C      10.235073      16.101382       0.538901      -0.195834      34.993344 0.48039026E+03  0.11620472E+05                                 9.373684                            7.387082       0.021266       1.971858                    0.999376      30.699449      90.565148       0.594420       0.425974      -1.054439       0.007365       0.005497       0.019357       0.021428      -0.000840      -0.000505      -0.028255       0.021412      -0.024027      -0.035635       0.014718       0.020917             11.157436       5.847897      -0.064454       1.010329      13.120034       4.021098      14.504375           0.000000
          414              C      10.541990      12.029769       1.849497      -0.526045      26.805709 0.43229437E+03  0.10133798E+05                                 7.563803                            6.738043       0.231061       2.020632                    0.999162      32.346367      92.407262       0.663429       0.393839      -1.080739      -0.007366       0.069558      -0.017832       0.072184       0.001804       0.003491      -0.002870      -0.049788      -0.049895      -0.020301      -0.013125       0.033426              7.835081       6.251559       0.064066      -0.017777       9.796434      -0.807805       7.457250           0.000000
          415              C      21.336352      21.986991      19.571060      -0.520516      26.465728 0.44113725E+03  0.10419112E+05                                 7.491978                            6.776097       0.212820       2.025032                    0.998278      32.289724      93.337981       0.664404       0.390316      -1.080514       0.012826      -0.005947       0.064145       0.065684      -0.001606       0.002364      -0.001559      -0.001148       0.120681      -0.021837      -0.018525       0.040363              7.821725       6.552712      -0.301106       0.165356       8.075977      -0.728472       8.836484           0.000000
          416              C      22.192303      16.090237      17.551789       0.579070      28.203399 0.28503381E+03  0.60491019E+04                                 8.506968                            5.916926       0.091905       2.072767                    0.999553      22.625374      62.443059       0.626591       0.460603      -1.034418       0.007022      -0.046445      -0.053713       0.071355      -0.001989       0.014634      -0.088730       0.015296       0.108041      -0.089358      -0.011300       0.100658             11.942215       9.141673      -0.194868      -0.860799      15.109712       8.336938      11.575259           0.000001
          417              C      22.049077      17.212491      18.567212      -0.018143      43.608280 0.45016972E+03  0.10591796E+05                                10.756036                            7.003055      -0.118323       1.953140                    0.999274      27.790302      77.881233       0.637210       0.408536      -1.077808      -0.002582       0.036504       0.034128       0.050039       0.000743      -0.002759       0.001547       0.030373      -0.049455      -0.016930      -0.006702       0.023632             16.327725      10.907073      -0.307087      -1.034757      21.240111      13.170258      16.835990          -0.000000
          418              C      23.147154      17.874031      19.050808      -0.195613      38.383968 0.43631244E+03  0.10288789E+05                                 9.932754                            6.987776      -0.001726       1.959298                    0.999641      30.318909      87.903852       0.618910       0.419674      -1.059871      -0.011280      -0.012442      -0.008140       0.018663      -0.001061      -0.003403      -0.026567       0.029904      -0.025764      -0.036386       0.016084       0.020302             13.494875       9.578763       1.532973       0.820555      17.452619      10.143081      13.453244          -0.000000
          419              C      23.028936      18.882090      19.960766       0.155312      34.107825 0.37689709E+03  0.85123138E+04                                 9.249315                            6.531645       0.040752       2.036111                    0.999554      25.332899      70.356615       0.638892       0.424476      -1.063814       0.067706       0.030285       0.013010       0.075303       0.028241       0.017600       0.009373       0.026283      -0.042340      -0.024662      -0.020243       0.044906             12.253370      11.375370       1.490348       0.314298      14.237380       7.855010      11.147361           0.000000
          420              C      21.794453      19.220736      20.450150      -0.040014      39.664294 0.46839441E+03  0.11158913E+05                                10.113832                            7.235617      -0.173382       1.951464                    0.998688      27.758238      78.933111       0.613374       0.419151      -1.068190      -0.004227       0.048304       0.042681       0.064598      -0.009511       0.008068       0.005663      -0.054672       0.059162      -0.040133       0.015761       0.024372             13.519401      11.402585       0.155145      -0.845445      16.141813       8.976168      13.013805          -0.000000
          421              C      20.649771      18.537539      20.014142       0.138952      35.364087 0.41220596E+03  0.94976570E+04                                 9.424704                            6.806054       0.065510       2.034645                    0.999621      25.922860      72.148376       0.630806       0.421413      -1.068311      -0.072728       0.013635       0.010478       0.074733      -0.016673      -0.024439       0.016315       0.063027      -0.059755      -0.037498      -0.018366       0.055864             12.134193      11.976304      -0.392796      -1.409376      13.353456       7.349732      11.072818           0.000000
          422              C      20.763442      17.521604      19.052094      -0.209450      38.704480 0.47415108E+03  0.11395896E+05                                 9.964600                            7.270817      -0.012942       1.947478                    0.999528      31.006033      90.235025       0.609528       0.418101      -1.062736       0.008167      -0.014047      -0.013290       0.020992       0.011237       0.003577      -0.013949       0.042451      -0.061982      -0.031990      -0.002357       0.034347             12.924974      10.454500      -1.430959      -2.173986      15.359372       8.907895      12.961050           0.000000
          423              C      24.279334      19.618446      20.426999      -0.524265      28.662386 0.45812461E+03  0.10923879E+05                                 7.979224                            6.927847       0.132097       1.994626                    0.998316      32.682672      94.948941       0.653836       0.392866      -1.078673      -0.054294      -0.039773      -0.030388       0.073846       0.012460       0.011188       0.001001      -0.003757      -0.005720      -0.016552      -0.000789       0.017341              8.853239      10.354791       2.516248       1.846162       9.055147       1.969820       7.149780           0.000000
          424              C      19.236822      18.937219      20.475873      -0.530671      28.158816 0.45008231E+03  0.10653601E+05                                 7.836838                            6.856611       0.239238       2.023996                    0.998538      32.506552      93.199643       0.660607       0.391704      -1.082623       0.067054      -0.029728      -0.033020       0.080439      -0.009380      -0.012892       0.006337       0.024070      -0.022271      -0.014560      -0.010651       0.025211              8.410535      10.044297      -1.010197      -1.764254       8.146072       1.623189       7.041236           0.000001
          425              O      25.089474      24.275402      17.373013      -0.553854      34.393171 0.47430253E+03  0.11022749E+05                                 8.316099                            6.625765       0.546645       2.232069                    0.998431      26.887681      68.926922       0.759318       0.347095      -1.151505      -0.001458      -0.009411       0.022357       0.024301       0.045340      -0.007740       0.000419      -0.039365       0.174846      -0.078897       0.019897       0.059000             10.130290       6.312781      -0.770431       1.568219       6.407025      -2.877481      17.671064           0.000000
          426              O      23.697329      24.759547      19.064956      -0.555161      34.909322 0.52101717E+03  0.12374593E+05                                 8.350347                            6.949760       0.624548       2.266367                    0.997855      26.795322      69.048050       0.741837       0.347631      -1.153062       0.020357      -0.015139       0.006526       0.026195      -0.019422      -0.022288       0.032814      -0.002153      -0.165104      -0.068803       0.008457       0.060346              9.693369      12.412795      -4.637031       0.495261       9.699565      -1.277550       6.967746          -0.000000
          427              O      19.917700      12.880321       4.160083      -0.519868      32.473694 0.43660863E+03  0.99182640E+04                                 7.972939                            6.302029       0.648647       2.278756                    0.998541      26.097414      65.697135       0.790429       0.341114      -1.158919      -0.021854       0.009759      -0.009756       0.025846      -0.022997      -0.029244      -0.019399      -0.096082      -0.025803      -0.067601       0.007412       0.060190             10.125485       8.879057      -4.296947       3.813299      12.584444      -4.726336       8.912954           0.000000
          428              O      20.750920      15.075606       4.201240      -0.540984      33.599779 0.46092084E+03  0.10611631E+05                                 8.144533                            6.472438       0.577944       2.247353                    0.998600      26.521103      67.176077       0.780566       0.340832      -1.159348      -0.024158       0.005800      -0.010868       0.027118       0.054637      -0.006580       0.031631       0.028092      -0.029489      -0.066729       0.002393       0.064336             10.164115      14.670716       1.616757       6.189738       6.581238       0.736693       9.240392           0.000000
          429              O      31.212898       5.511523      17.373013      -0.555114      34.430638 0.47490308E+03  0.11040269E+05                                 8.322509                            6.630135       0.548004       2.232309                    0.998468      26.901934      68.976039       0.759033       0.347113      -1.151482      -0.007413       0.005625       0.021161       0.023117      -0.039734       0.004053       0.005441      -0.059020       0.173558      -0.078690       0.020323       0.058366             10.139307       7.055952       0.344975      -3.280120       5.673174       0.079478      17.688794           0.000000
          430              O      32.328255       6.475087      19.064956      -0.555356      34.928721 0.52134107E+03  0.12384508E+05                                 8.354781                            6.952868       0.625072       2.266614                    0.997931      26.797144      69.064362       0.741501       0.347726      -1.152956      -0.023139      -0.009598       0.006226       0.025813       0.008369       0.039429       0.003318       0.036044      -0.164426      -0.068462       0.007807       0.060655              9.699189      14.403236       3.496560      -1.355627       7.722899       0.209401       6.971432          -0.000000
          431              O      23.930340      15.687923       4.160083      -0.518910      32.441553 0.43613392E+03  0.99048528E+04                                 7.968026                            6.299016       0.646045       2.278323                    0.998555      26.081315      65.649346       0.790535       0.341159      -1.158873       0.019097       0.013224      -0.009743       0.025189      -0.030002      -0.002628       0.035271       0.088147      -0.028279      -0.067661       0.006874       0.060787             10.117364      15.365321       0.541963      -5.993034       6.080885      -0.937922       8.905885           0.000000
          432              O      25.414903      13.868692       4.201240      -0.541119      33.603623 0.46100145E+03  0.10613846E+05                                 8.144426                            6.472510       0.576746       2.246878                    0.998550      26.525737      67.186777       0.780659       0.340780      -1.159404       0.017476       0.017940      -0.011188       0.027430      -0.015319       0.031548      -0.010267      -0.109470      -0.029386      -0.067761       0.002904       0.064857             10.163685       7.203610       2.693949      -2.456765      14.047560      -5.727942       9.239887          -0.000000
          433              O      11.901191       9.590422      17.373013      -0.553518      34.392590 0.47426228E+03  0.11021704E+05                                 8.316636                            6.625939       0.546359       2.231976                    0.998422      26.885266      68.922926       0.759221       0.347142      -1.151452       0.008784       0.003649       0.022609       0.024528      -0.005500       0.003083      -0.006494       0.098233       0.175204      -0.078914       0.019918       0.058996             10.131544       5.716720       0.426336       1.708895       7.003874       2.797348      17.674037           0.000000
          434              O      12.177985       8.142716      19.064956      -0.554193      34.891826 0.52067741E+03  0.12364772E+05                                 8.348831                            6.948465       0.624029       2.266545                    0.997916      26.784098      69.019069       0.741734       0.347729      -1.152957       0.003273       0.026133       0.005914       0.026993       0.010884      -0.017183      -0.035928      -0.033197      -0.164132      -0.068582       0.007882       0.060700              9.691743       6.360712       1.143828       0.858651      15.748110       1.067018       6.966409          -0.000000
          435              O      24.355475      10.809075       4.160083      -0.520261      32.503363 0.43706593E+03  0.99313725E+04                                 7.978297                            6.305616       0.644218       2.277235                    0.998538      26.106837      65.732482       0.790141       0.341145      -1.158878       0.002132      -0.023615      -0.009842       0.025673       0.053225       0.031558      -0.016168       0.009709      -0.029018      -0.067949       0.007119       0.060829             10.133433       7.941762       3.755238       2.187978      13.537789       5.672163       8.920748           0.000000
          436              O      22.037693      10.433021       4.201240      -0.541597      33.655488 0.46177498E+03  0.10636450E+05                                 8.154677                            6.479136       0.573059       2.245344                    0.998564      26.540063      67.245196       0.780018       0.340906      -1.159260       0.006744      -0.024436      -0.010968       0.027620      -0.040004      -0.024391      -0.021794       0.080988      -0.029167      -0.067475       0.002653       0.064822             10.179762      10.017388      -4.319645      -3.740175      11.266841       5.003113       9.255056           0.000000
          437              O      25.623381      12.074400       6.655018      -0.553518      34.392601 0.47426238E+03  0.11021707E+05                                 8.316639                            6.625940       0.546359       2.231976                    0.998422      26.885266      68.922930       0.759221       0.347142      -1.151452       0.007552       0.005783       0.022609       0.024528       0.039786      -0.004082       0.005917      -0.058642       0.175204      -0.078914       0.019918       0.058996             10.131549       7.051309      -0.344186       3.277031       5.669293       0.081273      17.674044          -0.000000
          438              O      24.508028      13.037964       8.346961      -0.554193      34.891835 0.52067752E+03  0.12364776E+05                                 8.348834                            6.948466       0.624029       2.266545                    0.997916      26.784097      69.019068       0.741734       0.347729      -1.152957       0.024269      -0.010232       0.005914       0.026993      -0.008933      -0.039706       0.003083       0.035450      -0.164132      -0.068582       0.007882       0.060700              9.691747      14.391852      -3.492950       1.353391       7.716978       0.210104       6.966409          -0.000000
          439              O      32.905933       9.125046      14.878078      -0.520261      32.503356 0.43706603E+03  0.99313751E+04                                 7.978296                            6.305617       0.644218       2.277235                    0.998538      26.106836      65.732478       0.790141       0.341145      -1.158878      -0.019385       0.013654      -0.009842       0.025673       0.030817       0.001777       0.035414       0.087335      -0.029018      -0.067949       0.007119       0.060829             10.133430      15.390905      -0.545531       6.006223       6.088638      -0.941237       8.920746           0.000000
          440              O      31.421371       7.305814      14.919235      -0.541597      33.655494 0.46177485E+03  0.10636446E+05                                 8.154678                            6.479135       0.573059       2.245344                    0.998564      26.540063      67.245195       0.780018       0.340906      -1.159260      -0.017790       0.018058      -0.010968       0.027620       0.015067      -0.031070      -0.010226      -0.109783      -0.029167      -0.067475       0.002653       0.064822             10.179765       7.213556      -2.700857       2.462738      14.070681      -5.740646       9.255057           0.000000
          441              O      22.200588      16.153299       6.655018      -0.553854      34.393166 0.47430244E+03  0.11022747E+05                                 8.316098                            6.625764       0.546645       2.232069                    0.998431      26.887680      68.926918       0.759318       0.347095      -1.151505      -0.008879       0.003443       0.022357       0.024301       0.005624      -0.003507      -0.006912       0.098215       0.174846      -0.078897       0.019897       0.059000             10.130288       5.716249      -0.426024      -1.707858       7.003555       2.796859      17.671061          -0.000000
          442              O      21.923798      14.705594       8.346961      -0.555161      34.909333 0.52101720E+03  0.12374595E+05                                 8.350350                            6.949760       0.624547       2.266367                    0.997855      26.795324      69.048062       0.741837       0.347631      -1.153062      -0.002933       0.025199       0.006526       0.026195      -0.010643       0.017274      -0.035709      -0.032564      -0.165104      -0.068803       0.008457       0.060346              9.693372       6.362086      -1.143652      -0.858759      15.750284       1.067682       6.967747           0.000000
          443              O      21.113548      23.934852      14.878078      -0.519868      32.473647 0.43660793E+03  0.99182439E+04                                 7.972931                            6.302024       0.648645       2.278756                    0.998541      26.097394      65.697069       0.790430       0.341114      -1.158919      -0.002475      -0.023807      -0.009757       0.025847      -0.053104      -0.031423      -0.015625       0.008206      -0.025804      -0.067601       0.007410       0.060192             10.125474       7.936824      -3.752948      -2.186473      13.526654       5.665574       8.912944           0.000000
          444              O      23.431331      23.558799      14.919235      -0.540984      33.599776 0.46092086E+03  0.10611631E+05                                 8.144532                            6.472438       0.577944       2.247353                    0.998600      26.521102      67.176074       0.780566       0.340832      -1.159348      -0.007056      -0.023822      -0.010868       0.027118       0.039483       0.024103      -0.021514       0.080588      -0.029489      -0.066729       0.002393       0.064336             10.164114      10.003760       4.311224       3.732862      11.248192       4.992122       9.240390           0.000000
          445              O      20.379555      11.149624       6.655018      -0.555114      34.430633 0.47490299E+03  0.11040266E+05                                 8.322508                            6.630134       0.548004       2.232309                    0.998468      26.901932      68.976031       0.759033       0.347113      -1.151482       0.001165      -0.009232       0.021161       0.023117      -0.045423       0.006739       0.000789      -0.039310       0.173558      -0.078690       0.020323       0.058366             10.139306       6.317625       0.771248      -1.571231       6.411500      -2.880406      17.688791          -0.000000
          446              O      21.771704      11.633770       8.346961      -0.555356      34.928724 0.52134089E+03  0.12384503E+05                                 8.354781                            6.952867       0.625072       2.266614                    0.997931      26.797145      69.064362       0.741501       0.347726      -1.152956      -0.019882      -0.015240       0.006226       0.025813       0.019792       0.022588       0.032487      -0.003527      -0.164426      -0.068462       0.007807       0.060655              9.699190      12.421094       4.640954      -0.496465       9.705044      -1.278706       6.971431          -0.000000
          447              O      14.184073       6.317444      14.878078      -0.518910      32.441552 0.43613385E+03  0.99048508E+04                                 7.968026                            6.299015       0.646045       2.278323                    0.998555      26.081315      65.649346       0.790535       0.341159      -1.158873       0.021001       0.009927      -0.009743       0.025189       0.023167       0.029231      -0.019911      -0.096039      -0.028279      -0.067661       0.006874       0.060787             10.117364       8.871349       4.291260      -3.808783      12.574858      -4.721160       8.905886           0.000000
          448              O      13.350853       8.512729      14.919235      -0.541119      33.603629 0.46100160E+03  0.10613850E+05                                 8.144427                            6.472511       0.576746       2.246878                    0.998550      26.525737      67.186775       0.780659       0.340780      -1.159404       0.024274       0.006164      -0.011188       0.027430      -0.055062       0.006882       0.032455       0.028201      -0.029386      -0.067761       0.002904       0.064857             10.163686      14.669604      -1.616542      -6.188926       6.581568       0.736349       9.239887           0.000000
          449              O      11.367270       6.562896      16.393603      -1.033028      56.591547 0.12759698E+04  0.37847259E+05                                11.123817                           10.464163      -0.072656       1.897859                    0.997965      37.513478     107.435158       0.641671       0.321810      -1.177509      -0.000072      -0.000250       0.002009       0.002025      -0.000290      -0.000350       0.000286       0.000289      -0.003435      -0.001241       0.000251       0.000991             12.631301      12.075843      -0.000545      -0.000171      12.076917      -0.000431      13.741143           0.000000
          450              O      22.734507      13.125774       5.675607      -1.033028      56.591545 0.12759699E+04  0.37847262E+05                                11.123817                           10.464163      -0.072655       1.897859                    0.997965      37.513478     107.435157       0.641671       0.321810      -1.177509      -0.000252       0.000062       0.002009       0.002025      -0.000020       0.000072      -0.000446      -0.000646      -0.003435      -0.001241       0.000251       0.000990             12.631299      12.076182      -0.000741      -0.000462      12.076586       0.000067      13.741130           0.000000
          451              O      19.845645      14.177155      14.780973      -0.553518      34.392600 0.47426236E+03  0.11021707E+05                                 8.316639                            6.625939       0.546359       2.231976                    0.998422      26.885266      68.922929       0.759221       0.347142      -1.151452      -0.007552      -0.005783      -0.022609       0.024528       0.039786      -0.004082       0.005917      -0.058642       0.175204      -0.078914       0.019918       0.058996             10.131548       7.051309      -0.344186       3.277031       5.669293       0.081273      17.674043           0.000000
          452              O      20.960998      13.213591      13.089030      -0.554193      34.891835 0.52067751E+03  0.12364775E+05                                 8.348833                            6.948466       0.624029       2.266545                    0.997916      26.784097      69.019067       0.741734       0.347729      -1.152957      -0.024269       0.010232      -0.005914       0.026993      -0.008933      -0.039706       0.003083       0.035450      -0.164132      -0.068582       0.007882       0.060700              9.691746      14.391852      -3.492950       1.353391       7.716978       0.210104       6.966409          -0.000000
          453              O      12.563093      17.126509       6.557913      -0.520261      32.503357 0.43706605E+03  0.99313756E+04                                 7.978296                            6.305617       0.644218       2.277235                    0.998538      26.106837      65.732480       0.790141       0.341145      -1.158878       0.019385      -0.013654       0.009842       0.025673       0.030817       0.001777       0.035414       0.087335      -0.029018      -0.067949       0.007119       0.060829             10.133430      15.390906      -0.545531       6.006223       6.088638      -0.941237       8.920746           0.000000
          454              O      14.047655      18.945741       6.516756      -0.541597      33.655495 0.46177487E+03  0.10636447E+05                                 8.154678                            6.479135       0.573059       2.245344                    0.998564      26.540063      67.245196       0.780018       0.340906      -1.159260       0.017790      -0.018058       0.010968       0.027620       0.015067      -0.031070      -0.010226      -0.109783      -0.029167      -0.067475       0.002653       0.064822             10.179765       7.213556      -2.700857       2.462738      14.070682      -5.740647       9.255057           0.000000
          455              O      23.268438      10.098256      14.780973      -0.553854      34.393166 0.47430244E+03  0.11022747E+05                                 8.316097                            6.625764       0.546644       2.232069                    0.998431      26.887681      68.926919       0.759318       0.347095      -1.151505       0.008879      -0.003443      -0.022357       0.024301       0.005624      -0.003507      -0.006912       0.098215       0.174846      -0.078897       0.019897       0.059000             10.130288       5.716249      -0.426024      -1.707858       7.003555       2.796858      17.671061           0.000000
          456              O      23.545228      11.545961      13.089030      -0.555161      34.909333 0.52101720E+03  0.12374595E+05                                 8.350350                            6.949760       0.624548       2.266367                    0.997855      26.795324      69.048062       0.741837       0.347631      -1.153062       0.002933      -0.025199      -0.006526       0.026195      -0.010643       0.017274      -0.035709      -0.032564      -0.165104      -0.068803       0.008457       0.060346              9.693372       6.362086      -1.143652      -0.858759      15.750284       1.067682       6.967747          -0.000000
          457              O      24.355478       2.316703       6.557913      -0.519868      32.473650 0.43660796E+03  0.99182449E+04                                 7.972932                            6.302024       0.648645       2.278756                    0.998541      26.097394      65.697071       0.790430       0.341114      -1.158919       0.002475       0.023807       0.009757       0.025847      -0.053104      -0.031423      -0.015625       0.008206      -0.025804      -0.067601       0.007410       0.060192             10.125475       7.936824      -3.752948      -2.186474      13.526656       5.665575       8.912945           0.000000
          458              O      22.037695       2.692756       6.516756      -0.540984      33.599777 0.46092088E+03  0.10611632E+05                                 8.144532                            6.472438       0.577944       2.247353                    0.998600      26.521103      67.176076       0.780566       0.340832      -1.159348       0.007056       0.023822       0.010868       0.027118       0.039483       0.024103      -0.021514       0.080588      -0.029489      -0.066729       0.002393       0.064336             10.164114      10.003760       4.311224       3.732862      11.248192       4.992122       9.240390           0.000000
          459              O      25.089471      15.101931      14.780973      -0.555114      34.430634 0.47490301E+03  0.11040267E+05                                 8.322508                            6.630134       0.548004       2.232309                    0.998468      26.901933      68.976033       0.759033       0.347113      -1.151482      -0.001165       0.009232      -0.021161       0.023117      -0.045423       0.006739       0.000789      -0.039310       0.173558      -0.078690       0.020323       0.058366             10.139306       6.317625       0.771248      -1.571231       6.411500      -2.880406      17.688791          -0.000000
          460              O      23.697322      14.617785      13.089030      -0.555356      34.928724 0.52134089E+03  0.12384503E+05                                 8.354781                            6.952867       0.625072       2.266614                    0.997931      26.797145      69.064362       0.741501       0.347726      -1.152956       0.019882       0.015240      -0.006226       0.025813       0.019792       0.022588       0.032487      -0.003527      -0.164426      -0.068462       0.007807       0.060655              9.699190      12.421094       4.640954      -0.496465       9.705044      -1.278706       6.971431           0.000000
          461              O      31.284953      19.934111       6.557913      -0.518910      32.441552 0.43613385E+03  0.99048509E+04                                 7.968026                            6.299015       0.646045       2.278323                    0.998555      26.081315      65.649346       0.790535       0.341159      -1.158873      -0.021001      -0.009927       0.009743       0.025189       0.023167       0.029231      -0.019911      -0.096039      -0.028279      -0.067661       0.006874       0.060787             10.117364       8.871349       4.291260      -3.808783      12.574858      -4.721160       8.905886           0.000000
          462              O      32.118173      17.738826       6.516756      -0.541119      33.603630 0.46100162E+03  0.10613850E+05                                 8.144427                            6.472511       0.576746       2.246878                    0.998550      26.525738      67.186777       0.780659       0.340780      -1.159404      -0.024274      -0.006164       0.011188       0.027430      -0.055062       0.006882       0.032455       0.028201      -0.029386      -0.067761       0.002904       0.064857             10.163687      14.669604      -1.616542      -6.188927       6.581568       0.736349       9.239887           0.000000
          463              O      20.379552       1.976153       4.062978      -0.553854      34.393171 0.47430253E+03  0.11022749E+05                                 8.316099                            6.625765       0.546645       2.232069                    0.998431      26.887681      68.926922       0.759318       0.347095      -1.151505       0.001458       0.009411      -0.022357       0.024301       0.045340      -0.007740       0.000419      -0.039365       0.174846      -0.078897       0.019897       0.059000             10.130290       6.312781      -0.770431       1.568219       6.407025      -2.877481      17.671063           0.000000
          464              O      21.771697       1.492008       2.371035      -0.555161      34.909321 0.52101715E+03  0.12374593E+05                                 8.350347                            6.949759       0.624548       2.266367                    0.997855      26.795322      69.048049       0.741837       0.347631      -1.153062      -0.020357       0.015139      -0.006526       0.026195      -0.019422      -0.022288       0.032814      -0.002153      -0.165104      -0.068803       0.008457       0.060346              9.693369      12.412795      -4.637031       0.495261       9.699565      -1.277550       6.967746          -0.000000
          465              O      25.551326      13.371234      17.275908      -0.519868      32.473695 0.43660865E+03  0.99182645E+04                                 7.972939                            6.302029       0.648647       2.278756                    0.998541      26.097415      65.697137       0.790429       0.341114      -1.158919       0.021854      -0.009759       0.009756       0.025846      -0.022997      -0.029244      -0.019399      -0.096082      -0.025803      -0.067601       0.007412       0.060190             10.125485       8.879057      -4.296947       3.813299      12.584444      -4.726336       8.912954           0.000000
          466              O      24.718106      11.175949      17.234751      -0.540984      33.599778 0.46092083E+03  0.10611631E+05                                 8.144533                            6.472438       0.577944       2.247353                    0.998600      26.521103      67.176077       0.780566       0.340832      -1.159348       0.024158      -0.005800       0.010868       0.027118       0.054637      -0.006580       0.031631       0.028092      -0.029489      -0.066729       0.002393       0.064336             10.164115      14.670716       1.616756       6.189738       6.581238       0.736693       9.240392          -0.000000
          467              O      14.256128      20.740032       4.062978      -0.555114      34.430638 0.47490308E+03  0.11040269E+05                                 8.322509                            6.630135       0.548004       2.232309                    0.998468      26.901934      68.976039       0.759033       0.347113      -1.151482       0.007413      -0.005625      -0.021161       0.023117      -0.039734       0.004053       0.005441      -0.059020       0.173558      -0.078690       0.020323       0.058366             10.139307       7.055952       0.344975      -3.280120       5.673174       0.079478      17.688794           0.000000
          468              O      13.140771      19.776468       2.371035      -0.555356      34.928722 0.52134109E+03  0.12384509E+05                                 8.354781                            6.952868       0.625072       2.266614                    0.997931      26.797145      69.064363       0.741501       0.347726      -1.152956       0.023139       0.009598      -0.006226       0.025813       0.008369       0.039429       0.003318       0.036044      -0.164426      -0.068462       0.007807       0.060655              9.699189      14.403235       3.496560      -1.355627       7.722899       0.209401       6.971432          -0.000000
          469              O      21.538686      10.563632      17.275908      -0.518910      32.441553 0.43613392E+03  0.99048528E+04                                 7.968026                            6.299016       0.646045       2.278323                    0.998555      26.081315      65.649346       0.790535       0.341159      -1.158873      -0.019097      -0.013224       0.009743       0.025189      -0.030002      -0.002628       0.035271       0.088147      -0.028279      -0.067661       0.006874       0.060787             10.117364      15.365321       0.541964      -5.993034       6.080885      -0.937922       8.905885           0.000000
          470              O      20.054123      12.382863      17.234751      -0.541119      33.603621 0.46100143E+03  0.10613845E+05                                 8.144425                            6.472510       0.576746       2.246878                    0.998550      26.525738      67.186777       0.780659       0.340780      -1.159404      -0.017476      -0.017940       0.011188       0.027430      -0.015319       0.031548      -0.010267      -0.109470      -0.029386      -0.067761       0.002904       0.064857             10.163685       7.203609       2.693949      -2.456765      14.047559      -5.727942       9.239886           0.000000
          471              O      33.567835      16.661133       4.062978      -0.553518      34.392592 0.47426231E+03  0.11021705E+05                                 8.316637                            6.625939       0.546359       2.231976                    0.998422      26.885266      68.922928       0.759221       0.347142      -1.151452      -0.008784      -0.003649      -0.022609       0.024528      -0.005500       0.003083      -0.006494       0.098233       0.175204      -0.078914       0.019918       0.058996             10.131545       5.716721       0.426336       1.708895       7.003875       2.797349      17.674038           0.000000
          472              O      33.291041      18.108839       2.371035      -0.554193      34.891826 0.52067741E+03  0.12364772E+05                                 8.348831                            6.948465       0.624029       2.266545                    0.997916      26.784098      69.019069       0.741734       0.347729      -1.152957      -0.003273      -0.026133      -0.005914       0.026993       0.010884      -0.017183      -0.035928      -0.033197      -0.164132      -0.068582       0.007882       0.060700              9.691743       6.360712       1.143828       0.858651      15.748110       1.067018       6.966409          -0.000000
          473              O      21.113551      15.442480      17.275908      -0.520261      32.503364 0.43706594E+03  0.99313728E+04                                 7.978297                            6.305616       0.644218       2.277235                    0.998538      26.106837      65.732483       0.790141       0.341145      -1.158878      -0.002132       0.023615       0.009842       0.025673       0.053225       0.031558      -0.016168       0.009709      -0.029018      -0.067949       0.007119       0.060829             10.133433       7.941762       3.755239       2.187978      13.537790       5.672164       8.920749           0.000000
          474              O      23.431333      15.818534      17.234751      -0.541597      33.655488 0.46177499E+03  0.10636450E+05                                 8.154677                            6.479136       0.573059       2.245344                    0.998564      26.540064      67.245197       0.780018       0.340906      -1.159260      -0.006744       0.024436       0.010968       0.027620      -0.040004      -0.024391      -0.021794       0.080988      -0.029167      -0.067475       0.002653       0.064822             10.179761      10.017388      -4.319645      -3.740175      11.266841       5.003113       9.255055           0.000000
          475              O      22.734519      13.125781      15.760384      -1.033028      56.591545 0.12759699E+04  0.37847262E+05                                11.123817                           10.464163      -0.072655       1.897859                    0.997965      37.513478     107.435157       0.641671       0.321810      -1.177509       0.000252      -0.000062      -0.002009       0.002025      -0.000020       0.000072      -0.000446      -0.000646      -0.003435      -0.001241       0.000251       0.000990             12.631299      12.076182      -0.000741      -0.000462      12.076586       0.000067      13.741130           0.000000
          476              O      34.101756      19.688659       5.042388      -1.033028      56.591547 0.12759698E+04  0.37847259E+05                                11.123817                           10.464163      -0.072656       1.897859                    0.997965      37.513478     107.435158       0.641671       0.321810      -1.177509       0.000072       0.000250      -0.002009       0.002025      -0.000290      -0.000350       0.000286       0.000289      -0.003435      -0.001241       0.000251       0.000991             12.631301      12.075843      -0.000545      -0.000171      12.076917      -0.000431      13.741143           0.000000

******************************************************
Auxiliary information for the entire system
The total spin magnetic moment of the unit cell is   0.000033
The total net atomic charge of the unit cell is   0.000002
Accuracy of reproducing the electrostatic potential in the unit cell:
  The inner radius (bohr) =    5.0000
  The outer radius (bohr) =   12.0000
  Valid grid points have density less than (e/(bohr^3)) =    0.0001
  The number of valid grid points were=       966656
  The rms potential error without charges in kcal/mol is=      3.46563
  The rms potential error with partial charges in kcal/mol is=      0.95446
  The RRMSE value at monopole order=      0.27541
  The rms potential error with partial charges and cloud penetration in kcal/mol is=      0.95382
  The RRMSE value at monopole order with cloud penetration is=      0.27522
  The rms potential error with partial charges and atomic dipoles in kcal/mol is=      0.24696
  The RRMSE value at dipole order=      0.07126
  The rms potential error with partial charges, atomic dipoles and cloud penetration in kcal/mol is=      0.23481
  The RRMSE value at dipole order with cloud penetration=      0.06775

******************************************************
The electron densities and ab initio electrostatic potential were computed in VASP using the PBE functional and
projector augmented wave method. See the main text of the journal article for a description of computational details.
The atomic charges, dipoles, and quadrupoles were computed with the DDEC6 method as described in
(a) T. A. Manz and N. Gabaldon Limas, RSC Adv. 6 (2016) 47771-47801 DOI: 10.1039/c6ra04656h
(b) N. Gabaldon Limas and T. A. Manz, RSC Adv. 8 (2018) 2678-2707 DOI: 10.1039/c7ra11829e.
For each atom in the material, the electron cloud parameters were fit to the spherically averaged atom-in-material
electron density using radial positions for which this density was between 10^-4 and 10^-2 electrons per cubic bohr.
The polarizabilities, dispersion coefficients, and quantum Drude oscillator (QDO) parameters were fit using the MCLF method.
The magnetic structure of the system was optimized in VASP from the default ferromagnetic initial guess using spin polarization.
The atomic spin moments (ASMs) were computed on this optimized magnetic structure using the DDEC6 partition as inputs
to the method of T. A. Manz and D. S. Sholl, J. Chem. Theory Comput. 7 (2011) 4146-4164 DOI: 10.1021/ct200539n.
The RMSE and RRMSE were computed using a uniform grid with Ewald summation.
