# Supplementary material for: A collection of forcefield precursors for metal–organic frameworks
Source: RSC Adv. 2019 Nov 13;9(63):36492–507. doi: 10.1039/c9ra07327b (PMC9075174; doi:10.1039/c9ra07327b)
Supplement: RA-009-C9RA07327B-s5691 [file RA-009-C9RA07327B-s5691.xyz]

  468
jmolscript: load "" {1 1 1} spacegroup "x,y,z" unitcell [{     21.728900     0.000000     0.000000 }, {    -10.013101    19.284266     0.000000 }, {     -4.211676    -6.932441    28.884755 }]
Cu     4.533724     9.426795    21.160683     0.857659
Cu     7.112782     9.715517    21.445775     0.861794
Cu    -1.836000    15.101222    15.375355     0.860939
Cu    -0.878710     0.517901    22.166450     0.857664
Cu     0.053532    -1.904046    21.881357     0.861826
Cu    -8.850022     3.556106    27.951777     0.835823
Cu     2.970399     2.925030     7.724072     0.857610
Cu     0.391341     2.636308     7.438980     0.861812
Cu     9.340123    -2.749397    13.509400     0.860982
Cu     8.382833    11.833924     6.718305     0.857632
Cu     7.450591    14.255871     7.003398     0.861769
Cu    16.354145     8.795719     0.932978     0.835851
H      8.253207     5.594722    20.632380     0.127790
H      4.566383     5.727996    19.000392     0.129772
H      9.649959     3.737788    20.366641     0.157904
H      8.997924     2.356949    19.892931     0.155179
H      9.692792     3.321876    18.821306     0.161631
H      3.718037     3.537612    18.099187     0.161366
H      4.557085     3.795639    16.758935     0.166219
H      4.778840     2.451041    17.596593     0.156224
H      8.248021     1.144064    14.991188     0.123023
H      7.023839    -1.035469    18.070303     0.119471
H      7.202528     4.208653    16.371879     0.155429
H      7.728328     3.514730    15.028738     0.159127
H      8.766386     3.928654    16.172574     0.162322
H      5.895300    -0.046085    19.942035     0.162980
H      5.608363     1.527423    19.910262     0.162275
H      7.001121     0.980099    20.479291     0.158716
H      3.281033    13.104568    22.920053     0.128308
H     17.279944    -5.491792    22.914276     0.128068
H     11.773112    -4.520159    23.630618     0.157873
H     12.223179    -4.258609    25.144179     0.160748
H     12.295441    -3.073842    24.072555     0.156756
H     -3.517073    -3.492952    23.777930     0.165969
H     -4.512773    -2.256302    23.968570     0.162776
H     -4.181100    -3.212532    25.204837     0.161959
H     13.970882     0.699692    24.941986     0.127204
H     14.096917    -1.667996    28.194409     0.126514
H     15.274661    -1.546330    22.625429     0.155505
H     13.694233    -1.279299    22.573436     0.158406
H     14.704300    -0.060220    22.813179     0.162785
H     15.568644    -4.438732    26.698179     0.157793
H     15.011202    -3.861271    28.084647     0.157777
H     14.004353    -4.531412    27.036131     0.161305
H      6.742901    14.124643    11.253501     0.128408
H      6.730372    10.169773    10.424508     0.128591
H      6.566268    14.942647    13.405415     0.157419
H      6.930542    13.954239    14.607021     0.157417
H      5.407000    14.143228    14.165084     0.161027
H      5.864937     9.124381    13.711593     0.153116
H      7.176807     8.715736    12.891266     0.163889
H      5.746613     8.686411    12.177813     0.156869
H      8.074621    10.730030    17.434838     0.131594
H      4.056897    10.962426    17.157544     0.131327
H      8.729536    10.770814    13.994664     0.158228
H      9.046551    12.129543    14.777441     0.162278
H      9.410491    10.718548    15.441790     0.160665
H      2.954525    11.086426    15.025850     0.162033
H      3.562454    12.480506    14.520366     0.166610
H      3.808553    11.147363    13.671155     0.157293
H      4.236241    -1.017223    22.694752     0.127839
H      2.419002     2.193395    24.326741     0.129813
H      6.527910    -1.401120    22.960492     0.157983
H      7.452926    -0.186126    23.434202     0.155198
H      6.916768    -1.247474    24.505826     0.161610
H      3.972020     3.955669    25.227945     0.161427
H      4.129672     3.092115    26.568198     0.166222
H      5.425183     3.514925    25.730540     0.156192
H      8.183784     1.038330    28.335945     0.123392
H      9.553979     3.129155    25.256830     0.119834
H      4.982197     0.553976    26.955253     0.155532
H      5.840348     0.407104    28.298394     0.159226
H      5.951350    -0.704910    27.154558     0.162424
H      8.155854     3.674798    23.385098     0.163109
H      6.627149     3.204350    23.416871     0.162388
H      7.754706     2.220503    22.847841     0.158860
H     -4.719975    -0.065133    20.407079     0.128264
H     -3.493749    -3.919515    20.412856     0.128030
H     14.835178     0.520017    19.696514     0.157774
H     14.810454     0.000058    18.182953     0.160785
H     13.792280    -0.610038    19.254578     0.156783
H      6.877522    13.616606    19.549202     0.165895
H      5.321165    13.930411    19.358563     0.162792
H      6.322655    14.076703    18.122295     0.162004
H     11.215367    -3.835899    18.385147     0.126753
H     13.374755    -2.856678    15.132723     0.126112
H     13.809505    -3.957985    20.701704     0.155351
H     12.844225    -2.678417    20.753696     0.158207
H     12.227758    -4.136622    20.513953     0.162649
H     16.511967    -2.886018    16.628953     0.157640
H     15.742594    -2.657396    15.242485     0.157679
H     15.873364    -1.455010    16.291002     0.161190
H      0.181687     3.324851     3.188877     0.128429
H      3.685836     5.158452     4.017869     0.128605
H     -0.625683     3.104659     1.036963     0.157425
H     -3.792288    -3.695595    28.720112     0.157391
H     -0.450416     4.501891     0.277294     0.160991
H      4.214806     6.408258     0.730784     0.153104
H      5.182011     5.432292     1.551111     0.163902
H      4.548976     6.715094     2.264565     0.156861
H     -0.403608    -3.225179    25.892294     0.131609
H     -2.461304     0.233434    26.169588     0.131334
H      4.073670     3.107234     0.447714     0.158238
H     -1.197783    -4.732684    28.549692     0.162276
H      0.222177    -4.405465    27.885342     0.160665
H     -3.079348     1.154640    28.301283     0.162037
H     -4.036439    -0.027312    28.806766     0.166588
H      1.471799     7.301056     0.771223     0.157279
H     -0.749084     6.757103     8.252375     0.127789
H      2.937740     6.623829     9.884363     0.129759
H     -2.145836     8.614037     8.518114     0.157902
H     -1.493801     9.994876     8.991824     0.155179
H     -2.188669     9.029949    10.063449     0.161627
H      3.786086     8.814213    10.785568     0.161362
H      2.947038     8.556186    12.125820     0.166210
H      2.725283     9.900784    11.288162     0.156221
H     -0.743898    11.207761    13.893567     0.123008
H      0.480284    13.387294    10.814452     0.119476
H      0.301595     8.143172    12.512876     0.155420
H     -0.224205     8.837095    13.856017     0.159097
H     -1.262263     8.423171    12.712181     0.162306
H      1.608823    12.397910     8.942720     0.162980
H      1.895760    10.824402     8.974493     0.162276
H      0.503002    11.371726     8.405464     0.158718
H      4.223090    -0.752743     5.964702     0.128298
H      0.237280    -1.440649     5.970479     0.128068
H     -4.268989    16.871984     5.254137     0.157857
H     -4.719056    16.610434     3.740576     0.160727
H     -4.791318    15.425667     4.812200     0.156751
H     11.021196    15.844777     5.106825     0.165971
H     12.016896    14.608127     4.916185     0.162779
H     11.685223    15.564357     3.679918     0.161960
H     -6.466759    11.652133     3.942769     0.127209
H     -6.592794    14.019821     0.690346     0.126506
H     -7.770538    13.898155     6.259326     0.155506
H     -6.190110    13.631124     6.311319     0.158408
H     -7.200177    12.412045     6.071576     0.162783
H     -8.064521    16.790557     2.186576     0.157783
H     -7.507079    16.213096     0.800108     0.157768
H     -6.500230    16.883237     1.848624     0.161288
H      0.761222    -1.772818    17.631254     0.128414
H      0.773751     2.182052    18.460247     0.128595
H      0.937855    -2.590822    15.479340     0.157419
H      0.573581    -1.602414    14.277734     0.157415
H      2.097123    -1.791403    14.719671     0.161027
H      1.639186     3.227444    15.173162     0.153119
H      0.327316     3.636089    15.993489     0.163890
H      1.757510     3.665414    16.706942     0.156870
H     -0.570498     1.621795    11.449917     0.131598
H      3.447226     1.389399    11.727211     0.131327
H     -1.225413     1.581011    14.890091     0.158233
H     -1.542428     0.222282    14.107314     0.162284
H     -1.906368     1.633277    13.442965     0.160657
H      4.549598     1.265399    13.858905     0.162043
H      3.941669    -0.128681    14.364389     0.166614
H      3.695570     1.204462    15.213600     0.157292
H      3.267882    13.369048     6.190003     0.127835
H      5.085121    10.158430     4.558014     0.129791
H      0.976213    13.752945     5.924263     0.157972
H      0.051197    12.537951     5.450553     0.155193
H      0.587355    13.599299     4.378929     0.161595
H      3.532103     8.396156     3.656810     0.161419
H      3.374451     9.259710     2.316557     0.166208
H      2.078940     8.836900     3.154215     0.156188
H     -0.679661    11.313495     0.548810     0.123375
H     -2.049856     9.222670     3.627925     0.119828
H      2.521926    11.797849     1.929502     0.155516
H      1.663775    11.944721     0.586361     0.159201
H      1.552773    13.056735     1.730197     0.162395
H     -0.651731     8.677027     5.499657     0.163107
H      0.876974     9.147475     5.467884     0.162386
H     -0.250583    10.131322     6.036914     0.158860
H     12.224098    12.416958     8.477676     0.128252
H    -10.731028    16.271340     8.471899     0.128022
H     -7.331055    11.831808     9.188241     0.157767
H     -7.306331    12.351767    10.701802     0.160772
H     -6.288157    12.961863     9.630177     0.156776
H      0.626601    -1.264781     9.335553     0.165898
H      2.182958    -1.578586     9.526192     0.162792
H      1.181468    -1.724878    10.762460     0.162003
H     -3.711244    16.187724    10.499608     0.126752
H     -5.870632    15.208503    13.752032     0.126096
H     -6.305382    16.309810     8.183051     0.155351
H     -5.340102    15.030242     8.131059     0.158205
H     -4.723635    16.488447     8.370802     0.162640
H     -9.007844    15.237843    12.255802     0.157624
H     -8.238471    15.009221    13.642270     0.157664
H     -8.369241    13.806835    12.593753     0.161167
H      7.322436     9.026974    25.695878     0.128422
H      3.818287     7.193373    24.866886     0.128606
H      8.129806     9.247166    27.847792     0.157424
H     11.296411    16.047420     0.164643     0.157387
H      7.954539     7.849934    28.607461     0.160989
H      3.289317     5.943567    28.153971     0.153101
H      2.322112     6.919533    27.333644     0.163894
H      2.955147     5.636731    26.620190     0.156866
H      7.907731    15.577004     2.992461     0.131605
H      9.965427    12.118391     2.715167     0.131332
H      3.430453     9.244591    28.437041     0.158237
H      8.701906    17.084509     0.335063     0.162274
H      7.281946    16.757290     0.999413     0.160660
H     10.583471    11.197185     0.583472     0.162041
H     11.540562    12.379137     0.077989     0.166591
H      6.032324     5.050769    28.113532     0.157278
C      6.152351     7.215459    20.435964     0.600509
C      6.380970     5.875005    19.858269    -0.004025
C      7.593554     5.217095    20.060462    -0.197625
C      7.830689     3.997955    19.419221     0.142913
C      6.889390     3.428558    18.601782    -0.046224
C      5.622847     4.062028    18.437139     0.144630
C      5.406016     5.293129    19.092823    -0.201710
C      9.160713     3.290146    19.644522    -0.506316
C      4.583328     3.409645    17.660139    -0.508364
C      8.056615    -1.381322    15.678645     0.597412
C      7.692881    -0.127358    16.423872     0.005807
C      7.925956     1.086054    15.883727    -0.195302
C      7.709851     2.268276    16.614511     0.155353
C      7.163467     2.184388    17.847890    -0.046559
C      6.885499     0.918542    18.445805     0.142920
C      7.182679    -0.180304    17.689024    -0.203579
C      7.864780     3.589113    15.996377    -0.507755
C      6.297372     0.837476    19.812053    -0.501814
C      5.526595    11.908003    22.200823     0.594618
C      5.331020    13.245621    22.830510    -0.010498
C      4.022865    13.646076    23.162685    -0.199888
C     13.834870    -4.445570    23.850142     0.141300
C     14.919391    -3.690499    24.231421    -0.043676
C     16.251674    -4.051238    23.870362     0.148373
C     16.406162    -5.227586    23.171350    -0.195280
C     12.404348    -4.039090    24.205425    -0.501385
C     -4.321475    -3.178924    24.237198    -0.505598
C     13.519173     0.857479    27.538725     0.589309
C     13.980588    -0.321541    26.698179     0.003573
C     14.111479    -0.156166    25.326153    -0.205129
C     14.449107    -1.231353    24.502938     0.140103
C     14.678101    -2.471046    25.112406    -0.047239
C     14.589098    -2.624698    26.475766     0.146319
C     14.206879    -1.551377    27.258543    -0.200848
C     14.540395    -1.009562    22.992265    -0.501996
C     14.812934    -3.987331    27.131450    -0.503596
C      7.208186    12.494191     9.208460     0.605900
C      6.873472    12.193611    10.629590    -0.005669
C      6.702275    13.220852    11.548125    -0.200973
C      6.472744    12.957493    12.862381     0.148991
C      6.406217    11.624796    13.312984    -0.037195
C      6.488323    10.608282    12.406002     0.133631
C      6.701601    10.880653    11.054196    -0.197554
C      6.332416    14.099922    13.847352    -0.507209
C      6.302791     9.151233    12.836385    -0.504388
C      5.955930    10.361439    18.922403     0.592284
C      6.042881    10.769228    17.472388     0.002218
C      7.295576    10.856894    16.906247    -0.205433
C      7.404853    11.144062    15.516890     0.141804
C      6.246992    11.334099    14.757221    -0.049901
C      5.000516    11.242362    15.372467     0.138966
C      4.905914    10.986503    16.735827    -0.196027
C      8.765646    11.195062    14.878537    -0.504214
C      3.714474    11.514691    14.575247    -0.508478
C      1.829733     0.100406    22.891168     0.600512
C      3.124730     0.515216    23.468863    -0.003939
C      4.267403    -0.257767    23.266670    -0.197531
C      5.458658     0.093581    23.907912     0.142925
C      5.530226     1.191367    24.725350    -0.046409
C      4.384377     2.023501    24.889993     0.144609
C      3.191863     1.648621    24.234309    -0.201661
C      6.699736    -0.760635    23.682611    -0.506322
C      4.484332     3.246698    25.666993    -0.508373
C     10.336845     2.371948    27.648487     0.594108
C      9.056344     2.116909    26.903261     0.009185
C      8.086854     1.350892    27.443406    -0.195932
C      6.938053     0.997894    26.712621     0.155712
C      6.760720     1.521463    25.479242    -0.046409
C      7.756057     2.351485    24.881328     0.143324
C      8.868222     2.594108    25.638109    -0.204228
C      5.837213     0.251727    27.330755    -0.507654
C      7.556982     2.910800    23.515079    -0.501706
C     -2.623232    -1.506655    21.126310     0.594616
C     -3.900485    -1.949483    20.496622    -0.010632
C     -4.858709    -0.973042    20.164447    -0.199982
C     15.719078    -1.344152    19.476990     0.141295
C     15.548726    -2.654610    19.095712    -0.043447
C     16.482822    -3.670767    19.456771     0.148384
C     17.598015    -3.265790    20.155782    -0.195352
C     14.699118    -0.261887    19.121708    -0.501376
C      6.228140    14.185797    19.089935    -0.505590
C     10.867177    -3.507722    15.788407     0.592353
C     12.126178    -3.373910    16.628953    -0.000048
C     12.039726    -3.566282    18.000979    -0.204511
C     13.149533    -3.370458    18.824195     0.139537
C     14.355278    -3.002414    18.214727    -0.047334
C     14.450629    -2.852618    16.851366     0.145816
C     13.321929    -3.008009    16.068589    -0.200105
C     12.994762    -3.553681    20.334868    -0.502131
C     15.763106    -2.423344    16.195682    -0.503752
C      1.843116     3.663258     5.233918     0.605879
C      1.955636     4.098827     3.812788    -0.005633
C      0.965075     3.777391     2.894252    -0.200972
C      1.093032     4.102459     1.579996     0.148972
C      2.245135     4.775634     1.129394    -0.037231
C      3.185122     5.171195     2.036375     0.133612
C      3.041677     4.856399     3.388182    -0.197560
C      0.014467     3.700546     0.595026    -0.507218
C      4.392747     6.007290     1.605992    -0.504394
C     -1.052820    -1.175000    24.404729     0.592262
C     -1.374662    -1.440086    25.854744     0.002229
C     -0.875198    -2.592242    26.420885    -0.205437
C     -1.079701    -2.821558    27.810242     0.141794
C     -1.781922    -1.881537    28.569911    -0.049912
C     -2.274907    -0.733022    27.954666     0.138929
C     -2.091428    -0.531159    26.591305    -0.196080
C     -0.497884    -4.052755    28.448595    -0.504217
C     -3.109231     0.282837    28.751885    -0.508481
C      1.351772     5.136366     8.448791     0.600508
C      1.123153     6.476820     9.026486    -0.004026
C     -0.089431     7.134730     8.824293    -0.197628
C     -0.326566     8.353870     9.465534     0.142914
C      0.614733     8.923267    10.282973    -0.046224
C      1.881276     8.289797    10.447616     0.144629
C      2.098107     7.058696     9.791932    -0.201710
C     -1.656590     9.061679     9.240233    -0.506315
C      2.920795     8.942180    11.224616    -0.508360
C     -0.552492    13.733147    13.206110     0.597412
C     -0.188758    12.479183    12.460883     0.005804
C     -0.421833    11.265771    13.001028    -0.195297
C     -0.205728    10.083549    12.270244     0.155352
C      0.340656    10.167437    11.036865    -0.046558
C      0.618624    11.433283    10.438950     0.142920
C      0.321444    12.532129    11.195731    -0.203582
C     -0.360657     8.762712    12.888378    -0.507743
C      1.206751    11.514349     9.072702    -0.501814
C      1.977528     0.443822     6.683932     0.594616
C      2.173103    -0.893796     6.054245    -0.010496
C      3.481258    -1.294251     5.722070    -0.199882
C     -6.330747    16.797395     5.034613     0.141299
C     -7.415268    16.042324     4.653334    -0.043675
C     -8.747551    16.403063     5.014393     0.148374
C     -8.902039    17.579411     5.713405    -0.195281
C     -4.900225    16.390915     4.679330    -0.501373
C     11.825598    15.530749     4.647557    -0.505599
C     -6.015050    11.494346     1.346030     0.589308
C     -6.476465    12.673366     2.186576     0.003572
C     -6.607356    12.507991     3.558602    -0.205131
C     -6.944984    13.583178     4.381817     0.140103
C     -7.173978    14.822871     3.772349    -0.047240
C     -7.084975    14.976523     2.408989     0.146318
C     -6.702756    13.903202     1.626212    -0.200846
C     -7.036272    13.361387     5.892490    -0.501995
C     -7.308811    16.339156     1.753305    -0.503588
C      0.295937    -0.142366    19.676295     0.605897
C      0.630651     0.158214    18.255165    -0.005669
C      0.801848    -0.869027    17.336630    -0.200977
C      1.031379    -0.605668    16.022374     0.148989
C      1.097906     0.727029    15.571771    -0.037199
C      1.015800     1.743543    16.478753     0.133629
C      0.802522     1.471172    17.830559    -0.197559
C      1.171707    -1.748097    15.037403    -0.507207
C      1.201332     3.200592    16.048370    -0.504389
C      1.548193     1.990386     9.962352     0.592282
C      1.461242     1.582597    11.412367     0.002221
C      0.208547     1.494931    11.978508    -0.205430
C      0.099270     1.207763    13.367865     0.141806
C      1.257131     1.017726    14.127534    -0.049898
C      2.503607     1.109463    13.512288     0.138966
C      2.598209     1.365322    12.148928    -0.196025
C     -1.261523     1.156763    14.006218    -0.504213
C      3.789649     0.837134    14.309508    -0.508481
C      5.674390    12.251419     5.993587     0.600512
C      4.379393    11.836609     5.415892    -0.003942
C      3.236720    12.609592     5.618085    -0.197530
C      2.045465    12.258244     4.976843     0.142926
C      1.973897    11.160458     4.159405    -0.046404
C      3.119746    10.328324     3.994762     0.144611
C      4.312260    10.703204     4.650446    -0.201659
C      0.804387    13.112460     5.202144    -0.506315
C      3.019791     9.105127     3.217762    -0.508366
C     -2.832722     9.979877     1.236268     0.594107
C     -1.552221    10.234916     1.981494     0.009182
C     -0.582731    11.000933     1.441349    -0.195928
C      0.566070    11.353931     2.172134     0.155710
C      0.743403    10.830362     3.405513    -0.046411
C     -0.251934    10.000340     4.003427     0.143323
C     -1.364099     9.757717     3.246646    -0.204230
C      1.666910    12.100098     1.554000    -0.507640
C     -0.052859     9.441025     5.369676    -0.501706
C     10.127355    13.858480     7.758445     0.594615
C     11.404608    14.301308     8.388133    -0.010635
C     12.362832    13.324867     8.720308    -0.199980
C     -8.214955    13.695977     9.407765     0.141297
C     -8.044603    15.006435     9.789043    -0.043443
C     -8.978699    16.022592     9.427984     0.148386
C    -10.093892    15.617615     8.728973    -0.195352
C     -7.194995    12.613712     9.763047    -0.501370
C      1.275983    -1.833972     9.794820    -0.505591
C     -3.363054    15.859547    13.096348     0.592351
C     -4.622055    15.725735    12.255802    -0.000050
C     -4.535603    15.918107    10.883776    -0.204513
C     -5.645410    15.722283    10.060560     0.139537
C     -6.851155    15.354239    10.670028    -0.047335
C     -6.946506    15.204443    12.033389     0.145814
C     -5.817806    15.359834    12.816166    -0.200103
C     -5.490639    15.905506     8.549887    -0.502127
C     -8.258983    14.775169    12.689073    -0.503741
C      5.661007     8.688567    23.650837     0.605878
C      5.548487     8.252998    25.071967    -0.005638
C      6.539048     8.574434    25.990503    -0.200973
C      6.411091     8.249366    27.304759     0.148969
C      5.258988     7.576191    27.755361    -0.037234
C      4.319001     7.180630    26.848380     0.133611
C      4.462446     7.495426    25.496573    -0.197567
C      7.489656     8.651279    28.289729    -0.507217
C      3.111376     6.344535    27.278763    -0.504394
C      8.556943    13.526825     4.480026     0.592263
C      8.878785    13.791911     3.030011     0.002228
C      8.379321    14.944067     2.463870    -0.205429
C      8.583824    15.173383     1.074513     0.141796
C      9.286045    14.233362     0.314844    -0.049907
C      9.779030    13.084847     0.930089     0.138931
C      9.595551    12.882984     2.293450    -0.196079
C      8.002007    16.404580     0.436160    -0.504214
C     10.613354    12.068988     0.132870    -0.508484
O      4.990831     7.692752    20.343533    -0.531478
O      7.140343     7.825948    20.961667    -0.549229
O      4.514904    11.201280    21.995741    -0.533313
O      6.733305    11.583777    21.920641    -0.540181
O      7.600635    11.545006     8.495006    -0.537673
O      7.153249    13.698489     8.858954    -0.536856
O      4.785189    10.251301    19.413444    -0.536195
O      7.027924    10.173129    19.546314    -0.531624
O     12.994178     0.536974    28.665231    -0.536352
O     -8.140808     1.986670    27.036131    -0.508484
O      7.715818    -2.493070    16.213013    -0.538323
O      8.689962    -1.261589    14.601244    -0.538157
O      0.870887     0.911303    22.983600    -0.531494
O      1.743214    -1.057756    22.365466    -0.549241
O     -2.462226    -0.283114    21.331392    -0.533308
O     -1.779408    -2.428193    21.406492    -0.540187
O      2.866360     3.752364     5.947371    -0.537701
O      0.748993     3.157050     5.583423    -0.536894
O     -1.494573    -0.085221    23.913689    -0.536232
O     -0.391701    -2.039611    23.780819    -0.531659
O     10.909694    -2.894097    14.661902    -0.542670
O     -0.116316    15.195026    16.291002    -0.515053
O     11.166469     3.186718    27.114120    -0.532795
O     10.522441     1.754681    28.725889    -0.532010
O      2.513292     4.659073     8.541222    -0.531471
O      0.363780     4.525877     7.923088    -0.549236
O      2.989219     1.150545     6.889014    -0.533305
O      0.770818     0.768048     6.964114    -0.540188
O     -0.096512     0.806819    20.389749    -0.537688
O      0.350874    -1.346664    20.025801    -0.536865
O      2.718934     2.100524     9.471311    -0.536186
O      0.476199     2.178696     9.338441    -0.531628
O     -5.490055    11.814851     0.219524    -0.536344
O     15.644931    10.365155     1.848624    -0.508488
O     -0.211695    14.844895    12.671742    -0.538329
O     -1.185839    13.613414    14.283511    -0.538148
O      6.633236    11.440522     5.901155    -0.531482
O      5.760909    13.409581     6.519289    -0.549233
O      9.966349    12.634939     7.553363    -0.533298
O      9.283531    14.780018     7.478263    -0.540181
O      4.637763     8.599461    22.937384    -0.537712
O      6.755130     9.194775    23.301332    -0.536889
O      8.998696    12.437046     4.971066    -0.536220
O      7.895824    14.391436     5.103936    -0.531647
O     -3.405571    15.245922    14.222853    -0.542660
O      7.620439    -2.843201    12.593753    -0.515058
O     -3.662346     9.165107     1.770635    -0.532799
O     -3.018318    10.597144     0.158866    -0.532003

The following XYZ coordinates are in angstroms. Other properties are in atomic units.
The sperically averaged electron density of each atom fit to a function of the form exp(a - br)
eigen_1, eigen_2 and eigen_3 are the three eigenvalues of traceless quadrupole moment tensor
  atom number  atomic symbol              X              Y              Z     net charge C6 coefficient C8 coefficient C10 coefficient fluctuating dipole atomic polarizability isotropic forcefield polarizability              a              b squared Pearson coefficient          <r^3>          <r^4>         wp_QDO          m_QDO          q_QDO       dipole_x       dipole_y       dipole_z         dipole            Qxy            Qxz            Qyz     Q(x^2-y^2)  Q(3z^2 - R^2)        eigen_1        eigen_2        eigen_3 static polarizability      alpha(xx)      alpha(xy)      alpha(xz)      alpha(yy)      alpha(yz)      alpha(zz) atomic spin moment
            1             Cu       4.533724       9.426795      21.160683       0.857659      52.639044 0.76586752E+03  0.19459223E+05                                12.325694                            9.596294       0.986257       2.247640                    0.995973      40.057282      97.159098       0.534625       0.450905      -1.112100      -0.139632      -0.013182      -0.011628       0.140734      -0.020535      -0.018711       0.000696      -0.166620       0.167132      -0.115654       0.054895       0.060759             17.411717       7.489669      -1.141597      -0.942798      22.948664      -0.576622      21.796818          -0.652009
            2             Cu       7.112782       9.715517      21.445775       0.861794      52.944608 0.76543510E+03  0.19448589E+05                                12.379812                            9.596191       0.964450       2.241518                    0.995934      40.030780      97.146243       0.534325       0.451150      -1.111771       0.140803       0.009081       0.012522       0.141650      -0.017615      -0.019459      -0.002208      -0.165996       0.175878      -0.116351       0.055529       0.060823             17.578145       7.512919      -1.165653      -0.985367      23.739549      -0.431424      21.481967           0.651069
            3             Cu      -1.836000      15.101222      15.375355       0.860939      52.784354 0.75773342E+03  0.19197642E+05                                12.332067                            9.534654       0.998724       2.253576                    0.996035      39.931776      96.657486       0.537341       0.449909      -1.112922      -0.064795      -0.083869       0.100151       0.145817      -0.039978       0.054765       0.071539       0.014457      -0.082992      -0.117286       0.053696       0.063591             17.548260      20.129571      -4.031409       4.612744      17.220354       5.928081      15.294857          -0.650078
            4             Cu      -0.878710       0.517901      22.166450       0.857664      52.636799 0.76583352E+03  0.19458126E+05                                12.325310                            9.596055       0.986267       2.247648                    0.995973      40.056767      97.156988       0.534635       0.450902      -1.112102      -0.052644       0.130009       0.011637       0.140745       0.056323       0.009245      -0.016288       0.129424       0.167120      -0.115641       0.054885       0.060756             17.411121      20.598976       5.665278      -0.077601       9.838336      -1.102445      21.796052           0.652184
            5             Cu       0.053532      -1.904046      21.881357       0.861826      52.942931 0.76540435E+03  0.19447588E+05                                12.379494                            9.595943       0.964496       2.241535                    0.995935      40.030396      97.144370       0.534337       0.451144      -1.111776       0.056824      -0.129131      -0.012514       0.141634       0.057756       0.007010      -0.018284       0.124310       0.175886      -0.116353       0.055528       0.060825             17.577680      21.246437       5.965468       0.071222      10.005087      -1.073314      21.481517          -0.650984
            6             Cu      -8.850022       3.556106      27.951777       0.835823      54.870107 0.79319333E+03  0.20350908E+05                                12.701707                            9.802963       0.915424       2.222539                    0.995764      40.467355      98.950164       0.525454       0.454325      -1.108911       0.042931       0.093610      -0.097367       0.141726      -0.029027       0.038504       0.081425       0.056100      -0.083855      -0.117209       0.053662       0.063546             18.113386      21.826270      -3.633781       3.245501      16.732299       7.060431      15.781588          -0.000323
            7             Cu       2.970399       2.925030       7.724072       0.857610      52.642656 0.76592797E+03  0.19461189E+05                                12.326373                            9.596779       0.986135       2.247595                    0.995973      40.058036      97.162751       0.534602       0.450915      -1.112091       0.139646       0.013183       0.011629       0.140749      -0.020534      -0.018710       0.000694      -0.166613       0.167129      -0.115651       0.054895       0.060755             17.412755       7.490049      -1.141673      -0.942857      22.950184      -0.576597      21.798033           0.652133
            8             Cu       0.391341       2.636308       7.438980       0.861812      52.943736 0.76541827E+03  0.19448047E+05                                12.379662                            9.596067       0.964535       2.241549                    0.995935      40.030457      97.145048       0.534330       0.451148      -1.111773      -0.140803      -0.009081      -0.012522       0.141650      -0.017615      -0.019460      -0.002209      -0.166000       0.175887      -0.116355       0.055529       0.060826             17.577935       7.512829      -1.165637      -0.985363      23.739358      -0.431364      21.481619          -0.651028
            9             Cu       9.340123      -2.749397      13.509400       0.860982      52.780670 0.75767478E+03  0.19195741E+05                                12.331381                            9.534183       0.998833       2.253617                    0.996035      39.931026      96.653908       0.537364       0.449899      -1.112931       0.064790       0.083862      -0.100143       0.145805      -0.039985       0.054772       0.071549       0.014460      -0.082998      -0.117302       0.053704       0.063598             17.547169      20.128292      -4.031125       4.612414      17.219285       5.927673      15.293929           0.650154
           10             Cu       8.382833      11.833924       6.718305       0.857632      52.643726 0.76594000E+03  0.19461593E+05                                12.326608                            9.596909       0.986192       2.247619                    0.995973      40.057934      97.163101       0.534593       0.450920      -1.112086       0.052645      -0.130011      -0.011638       0.140747       0.056325       0.009245      -0.016290       0.129430       0.167131      -0.115646       0.054889       0.060757             17.413253      20.601618       5.666107      -0.077575       9.839411      -1.102587      21.798729          -0.652117
           11             Cu       7.450591      14.255871       7.003398       0.861769      52.948548 0.76549676E+03  0.19450597E+05                                12.380547                            9.596687       0.964355       2.241481                    0.995934      40.031504      97.149913       0.534301       0.451160      -1.111762      -0.056829       0.129142       0.012515       0.141647       0.057759       0.007011      -0.018285       0.124317       0.175904      -0.116361       0.055530       0.060831             17.579338      21.248546       5.966133       0.071263      10.005972      -1.073402      21.483497           0.651116
           12             Cu      16.354145       8.795719       0.932978       0.835851      54.865669 0.79312735E+03  0.20348736E+05                                12.700873                            9.802430       0.915492       2.222564                    0.995765      40.466648      98.946388       0.525479       0.454314      -1.108921      -0.042929      -0.093604       0.097361       0.141717      -0.029031       0.038507       0.081433       0.056107      -0.083862      -0.117221       0.053669       0.063552             18.111996      21.824576      -3.633440       3.245228      16.731011       7.059790      15.780400           0.000301
           13              H       8.253207       5.594722      20.632380       0.127790       1.258021 0.95825137E+01  0.96945629E+02                                 1.825019                            1.734692      -1.149023       2.335444                    0.997013       3.403092       9.207347       0.514116       1.177597      -0.734802       0.025091       0.017518       0.022602       0.038043       0.000107       0.009225       0.008596       0.011602      -0.009815      -0.014354       0.000382       0.013971              1.861611       1.795386       0.116859       0.348085       1.919825       0.312079       1.869620           0.000271
           14              H       4.566383       5.727996      19.000392       0.129772       1.158335 0.87550589E+01  0.86469354E+02                                 1.714998                            1.648196      -1.068325       2.376211                    0.997610       3.304350       8.790867       0.532983       1.163563      -0.738095      -0.033215       0.018115      -0.002886       0.037944      -0.004151       0.007491       0.003206       0.014569      -0.021212      -0.012203      -0.001805       0.014008              1.728362       1.863152      -0.287179       0.109927       1.865079       0.119366       1.456854          -0.000283
           15              H       9.649959       3.737788      20.366641       0.157904       1.047843 0.75325239E+01  0.70927896E+02                                 1.548223                            1.481461      -0.883662       2.465306                    0.999547       3.016436       7.580782       0.595330       1.092626      -0.757424       0.002040       0.011072       0.011330       0.015973      -0.002414       0.001831       0.003683      -0.003354      -0.003739      -0.005441       0.000595       0.004846              1.566373       1.540791       0.105181       0.313763       1.424045       0.235689       1.734281           0.000002
           16              H       8.997924       2.356949      19.892931       0.155179       1.133486 0.87654976E+01  0.86708668E+02                                 1.699736                            1.652042      -1.113426       2.351244                    0.998273       3.317598       8.869897       0.530302       1.167608      -0.736516      -0.006691      -0.013783       0.003809       0.015788      -0.000399      -0.000244      -0.004043      -0.003951      -0.024726      -0.009313       0.002135       0.007179              1.709414       1.472972       0.064100       0.023230       2.165751      -0.188912       1.489519          -0.000016
           17              H       9.692792       3.321876      18.821306       0.161631       1.075398 0.81009022E+01  0.78021026E+02                                 1.604994                            1.560844      -0.919674       2.449312                    0.999331       3.100675       7.994562       0.563911       1.127761      -0.748168       0.004382       0.004165      -0.015265       0.016419      -0.001887      -0.002873      -0.003266       0.001798       0.013077      -0.006055      -0.000142       0.006196              1.607155       1.642183      -0.040837      -0.336415       1.305199       0.020875       1.874081          -0.000001
           18              H       3.718037       3.537612      18.099187       0.161366       1.016889 0.74798177E+01  0.71284674E+02                                 1.604762                            1.544944      -0.818464       2.501876                    0.999609       3.133226       8.286960       0.537076       1.196645      -0.730255      -0.009658       0.004083       0.015748       0.018920       0.000674      -0.006389       0.003662       0.002836       0.003919      -0.007242      -0.000697       0.007939              1.614263       2.081433       0.033568      -0.140468       1.337874       0.076170       1.423483           0.000011
           19              H       4.557085       3.795639      16.758935       0.166219       1.052256 0.80218029E+01  0.77629697E+02                                 1.637761                            1.599047      -0.714530       2.552792                    0.999976       3.094768       8.189772       0.529503       1.195314      -0.732049       0.005668       0.009926      -0.011466       0.016190       0.001513      -0.001859      -0.004186      -0.005613       0.013033      -0.005452      -0.002071       0.007522              1.654971       1.447313       0.012402       0.190513       1.452037      -0.211809       2.065563           0.000007
           20              H       4.778840       2.451041      17.596593       0.156224       1.053037 0.80981305E+01  0.79927148E+02                                 1.726536                            1.671914      -1.143614       2.335629                    0.998374       3.531569       9.987801       0.479427       1.294418      -0.705288       0.004997      -0.015117       0.004570       0.016565       0.003216       0.002065      -0.001470      -0.013826      -0.002747      -0.007948      -0.000246       0.008194              1.766391       1.589873      -0.127149       0.107200       2.263869       0.140756       1.445431           0.000024
           21              H       8.248021       1.144064      14.991188       0.123023       1.250764 0.95216138E+01  0.95992291E+02                                 1.805022                            1.718846      -1.120943       2.346336                    0.997230       3.382147       9.077748       0.522138       1.163576      -0.738417       0.013144       0.000075      -0.034093       0.036539       0.003880      -0.007720      -0.002322      -0.011291       0.027119      -0.013474       0.000652       0.012822              1.829709       1.540390      -0.088811      -0.282644       1.721052       0.134392       2.227685           0.000212
           22              H       7.023839      -1.035469      18.070303       0.119471       1.218051 0.93315708E+01  0.93573317E+02                                 1.764771                            1.693823      -1.132374       2.337104                    0.997008       3.406338       9.108633       0.529781       1.152956      -0.740349      -0.005097      -0.032705       0.013525       0.035757       0.002143      -0.005651      -0.006751      -0.015580       0.011355      -0.011745      -0.001204       0.012949              1.774770       1.444694      -0.025148      -0.105217       2.200636      -0.060149       1.678978          -0.000299
           23              H       7.202528       4.208653      16.371879       0.155429       1.131392 0.86484378E+01  0.85475548E+02                                 1.708713                            1.648183      -1.135247       2.335302                    0.998695       3.376586       9.097102       0.526135       1.177889      -0.733082      -0.013558       0.006671       0.006111       0.016299      -0.001786      -0.000810      -0.002695      -0.004668      -0.029490      -0.010335       0.002181       0.008154              1.733999       1.731487      -0.395648      -0.262597       1.863756       0.183081       1.606754          -0.000025
           24              H       7.728328       3.514730      15.028738       0.159127       1.027041 0.73786386E+01  0.69016387E+02                                 1.518990                            1.459442      -0.881626       2.466358                    0.999610       2.980171       7.427737       0.604925       1.082502      -0.760342      -0.005610      -0.008619      -0.011618       0.015515      -0.000002       0.002848       0.002787      -0.007503       0.004206      -0.005747       0.000295       0.005453              1.529284       1.234684      -0.000177       0.090710       1.336777      -0.012797       2.016391          -0.000004
           25              H       8.766386       3.928654      16.172574       0.162322       1.061110 0.79443543E+01  0.75991918E+02                                 1.582480                            1.539484      -0.829691       2.492945                    0.999756       3.040062       7.761705       0.572366       1.118725      -0.751144       0.013479      -0.001160       0.006479       0.015001      -0.000985       0.003477       0.000225       0.005123      -0.010473      -0.004895      -0.000846       0.005741              1.576495       1.924358       0.292741       0.082722       1.470039       0.011368       1.335088           0.000004
           26              H       5.895300      -0.046085      19.942035       0.162980       1.019156 0.74990889E+01  0.71134171E+02                                 1.578150                            1.525821      -0.824305       2.499885                    0.999801       3.038893       7.880253       0.554634       1.164206      -0.739219      -0.006059      -0.014788      -0.006325       0.017188       0.002911      -0.001043       0.002949      -0.004226      -0.003637      -0.004716      -0.000315       0.005031              1.578850       1.435559       0.277131      -0.117308       1.818691      -0.117247       1.482300           0.000006
           27              H       5.608363       1.527423      19.910262       0.162275       1.044031 0.80804000E+01  0.79157191E+02                                 1.682654                            1.646170      -1.008796       2.408168                    0.998865       3.314694       9.130074       0.497165       1.257615      -0.715339      -0.014492       0.012174      -0.003967       0.019338      -0.008794       0.000719      -0.000009       0.007380      -0.002275      -0.009176      -0.000774       0.009950              1.698807       1.776740      -0.381093      -0.104317       1.778356       0.019645       1.541323           0.000012
           28              H       7.001121       0.980099      20.479291       0.158716       1.064978 0.80442638E+01  0.78782619E+02                                 1.712056                            1.646042      -0.901035       2.459526                    0.999274       3.336244       9.214062       0.495148       1.263069      -0.713952       0.012731       0.001403       0.005173       0.013813      -0.000426       0.002634       0.000065       0.007076      -0.002277      -0.003217      -0.001900       0.005117              1.757812       1.728779       0.108338       0.432956       1.393682       0.091817       2.150973           0.000010
           29              H       3.281033      13.104568      22.920053       0.128308       1.205857 0.92263415E+01  0.92483084E+02                                 1.775448                            1.703583      -1.126049       2.348376                    0.997360       3.364176       9.066646       0.518018       1.179583      -0.734329      -0.028445      -0.022727      -0.009058       0.037519       0.007253       0.000604       0.005920       0.012503      -0.023336      -0.012183      -0.001728       0.013911              1.796639       1.836203       0.260116       0.120370       1.994216       0.229186       1.559499          -0.000228
           30              H      17.279944      -5.491792      22.914276       0.128068       1.166285 0.90457827E+01  0.90569926E+02                                 1.762274                            1.707700      -1.082633       2.370185                    0.997619       3.384411       9.229885       0.506011       1.208950      -0.727059       0.033335      -0.010083      -0.010047       0.036247      -0.000332      -0.002234       0.004699       0.019789      -0.023958      -0.011849      -0.002298       0.014147              1.768820       1.953676      -0.127954      -0.172913       1.760311       0.172979       1.592473           0.000297
           31              H      11.773112      -4.520159      23.630618       0.157873       1.040662 0.75319371E+01  0.70936477E+02                                 1.543079                            1.483424      -0.894507       2.461588                    0.999541       3.011754       7.575169       0.593592       1.095608      -0.756743      -0.004479      -0.009762      -0.011669       0.015859      -0.001490       0.000406       0.004517       0.000537      -0.001908      -0.005127       0.000708       0.004419              1.550908       1.664524       0.190785       0.270015       1.434348       0.214879       1.553851           0.000007
           32              H      12.223179      -4.258609      25.144179       0.160748       1.085456 0.81887416E+01  0.79108495E+02                                 1.617457                            1.571098      -0.948330       2.435975                    0.999219       3.116033       8.055942       0.560893       1.130370      -0.747466       0.001130      -0.004720       0.014514       0.015304      -0.001988      -0.000043      -0.002357       0.000248       0.013782      -0.004641      -0.000712       0.005354              1.620728       1.423938       0.027517      -0.149343       1.346787      -0.138442       2.091459           0.000005
           33              H      12.295441      -3.073842      24.072555       0.156756       1.129007 0.87531261E+01  0.86676589E+02                                 1.705671                            1.659737      -1.111906       2.352425                    0.998714       3.318231       8.916766       0.524108       1.180176      -0.733523       0.001637       0.016148      -0.004270       0.016782      -0.003181      -0.003854      -0.003845      -0.004733      -0.014178      -0.008690       0.002008       0.006683              1.719782       1.504798      -0.152597       0.025985       2.233644      -0.059130       1.420905           0.000024
           34              H      -3.517073      -3.492952      23.777930       0.165969       1.037257 0.78334340E+01  0.76427700E+02                                 1.709432                            1.648776      -0.862166       2.491948                    0.999164       3.260462       9.071804       0.482398       1.301374      -0.706622       0.012578      -0.009270      -0.012221       0.019837      -0.001307      -0.003562       0.003226      -0.000224      -0.012604      -0.006531       0.000804       0.005727              1.733066       2.083028      -0.029470      -0.302112       1.443505       0.112769       1.672665          -0.000012
           35              H      -4.512773      -2.256302      23.968570       0.162776       0.989722 0.78023822E+01  0.76557033E+02                                 1.687662                            1.668822      -1.031277       2.403016                    0.998141       3.448947       9.834957       0.466363       1.338517      -0.697014      -0.005051       0.016486      -0.008227       0.019105      -0.000304       0.003089      -0.005308      -0.011720      -0.023833      -0.010401      -0.000992       0.011393              1.691624       1.555237      -0.065925       0.050587       2.005308      -0.191319       1.514326          -0.000007
           36              H      -4.181100      -3.212532      25.204837       0.161959       1.053367 0.79066590E+01  0.77454906E+02                                 1.729483                            1.654948      -0.997466       2.416359                    0.998555       3.384830       9.490093       0.481330       1.298993      -0.705731      -0.000800      -0.004351       0.015523       0.016141       0.001011      -0.000743      -0.002536      -0.004062       0.025716      -0.006556      -0.002638       0.009194              1.797149       1.549972       0.084009       0.261874       1.354501       0.074789       2.486974          -0.000015
           37              H      13.970882       0.699692      24.941986       0.127204       1.176665 0.88872043E+01  0.88027984E+02                                 1.725618                            1.654594      -1.104039       2.357183                    0.997328       3.325872       8.835996       0.535305       1.155178      -0.740068      -0.005250       0.034255      -0.014363       0.037514      -0.004138      -0.000547      -0.007148      -0.018211       0.011598      -0.012239      -0.000973       0.013211              1.744575       1.433473      -0.251723      -0.006711       2.123831      -0.053879       1.676420           0.000004
           38              H      14.096917      -1.667996      28.194409       0.126514       1.220354 0.92285156E+01  0.92495866E+02                                 1.787946                            1.701555      -1.115076       2.352123                    0.997208       3.375638       9.092450       0.519427       1.176498      -0.734925      -0.008356      -0.004371       0.036236       0.037443       0.000075      -0.002800      -0.004220      -0.015876       0.038345      -0.014623       0.000183       0.014440              1.825139       1.482985      -0.143822      -0.058627       1.662342       0.071578       2.330089          -0.000006
           39              H      15.274661      -1.546330      22.625429       0.155505       0.999637 0.75896051E+01  0.74532123E+02                                 1.730884                            1.666924      -1.373581       2.231457                    0.995315       3.753075      10.981441       0.454295       1.372915      -0.687255       0.015412      -0.010064      -0.002021       0.018518      -0.005150      -0.000113       0.003182       0.005249      -0.005932      -0.006453      -0.000679       0.007132              1.787880       1.916483      -0.393161      -0.339759       1.638898       0.205021       1.808259          -0.000001
           40              H      13.694233      -1.279299      22.573436       0.158406       1.098038 0.85218443E+01  0.84296017E+02                                 1.720137                            1.674335      -0.884745       2.464602                    0.999394       3.308622       9.050921       0.501938       1.233622      -0.721378      -0.013218      -0.004165      -0.001068       0.013900       0.001717       0.000674      -0.000194       0.008747      -0.008450      -0.003457      -0.002694       0.006151              1.744125       1.953124       0.163176       0.381882       1.457332       0.158041       1.821918           0.000002
           41              H      14.704300      -0.060220      22.813179       0.162785       1.031434 0.77150044E+01  0.73625203E+02                                 1.586680                            1.545353      -0.812154       2.506383                    0.999810       3.035829       7.868742       0.552924       1.160781      -0.740550       0.005005       0.015513       0.003783       0.016733       0.003035      -0.000832       0.002387      -0.006125      -0.000026      -0.004928      -0.000137       0.005065              1.577909       1.308149       0.059364      -0.061031       1.928483      -0.103221       1.497094           0.000007
           42              H      15.568644      -4.438732      26.698179       0.157793       1.123504 0.87822155E+01  0.87202678E+02                                 1.715416                            1.675208      -1.063228       2.376178                    0.998884       3.323601       8.999205       0.514773       1.198297      -0.729344       0.014549      -0.003904      -0.009259       0.017682      -0.003858      -0.005251      -0.002029       0.001570      -0.019854      -0.009711       0.001804       0.007907              1.721715       1.814870      -0.312781      -0.207444       1.652886       0.158764       1.697388           0.000006
           43              H      15.011202      -3.861271      28.084647       0.157777       1.074249 0.76869200E+01  0.73374804E+02                                 1.624424                            1.533104      -0.977219       2.424139                    0.998657       3.156499       8.213339       0.559615       1.146626      -0.741970       0.003092       0.008026       0.013366       0.015894      -0.002174       0.001245       0.002220      -0.004967       0.004860      -0.004743       0.000800       0.003943              1.675357       1.419997       0.018760       0.333512       1.386836       0.068813       2.219237          -0.000000
           44              H      14.004353      -4.531412      27.036131       0.161305       1.056383 0.79283754E+01  0.75981611E+02                                 1.587950                            1.545317      -0.915729       2.451477                    0.999389       3.091958       7.963314       0.565848       1.129489      -0.747566      -0.014764      -0.004364      -0.003433       0.015773       0.001836       0.001598       0.000163       0.003912      -0.013626      -0.004829      -0.000370       0.005200              1.589401       1.759339       0.367069       0.118990       1.628995       0.024514       1.379868           0.000001
           45              H       6.742901      14.124643      11.253501       0.128408       1.195661 0.90484197E+01  0.90033430E+02                                 1.745901                            1.670728      -1.142699       2.340209                    0.997187       3.336140       8.885032       0.532114       1.156831      -0.739764      -0.000518       0.033981      -0.012773       0.036306      -0.001073      -0.003310      -0.001688      -0.023651      -0.007061      -0.011907      -0.001300       0.013207              1.765346       1.401296       0.116304      -0.130452       2.029596      -0.243142       1.865145           0.000258
           46              H       6.730372      10.169773      10.424508       0.128591       1.213954 0.91587212E+01  0.91496983E+02                                 1.773953                            1.689699      -1.061886       2.378882                    0.997535       3.334800       8.927798       0.524468       1.169001      -0.737108       0.002075      -0.028132      -0.025672       0.038141       0.000043       0.000689       0.005653      -0.026930       0.012731      -0.015612       0.001139       0.014473              1.809685       1.447340       0.097981      -0.072220       1.871178       0.312628       2.110536          -0.000235
           47              H       6.566268      14.942647      13.405415       0.157419       1.044166 0.76219645E+01  0.72153521E+02                                 1.559218                            1.501684      -0.920030       2.447519                    0.999382       3.053576       7.754577       0.583169       1.109484      -0.752738       0.005891       0.007666      -0.013922       0.016950       0.002537      -0.000824      -0.002730      -0.001201       0.007468      -0.004061      -0.000654       0.004715              1.570149       1.313671       0.179965      -0.143788       1.876582      -0.164320       1.520195          -0.000007
           48              H       6.930542      13.954239      14.607021       0.157417       1.103570 0.86178647E+01  0.85381714E+02                                 1.712646                            1.673379      -1.040135       2.389649                    0.998946       3.333264       9.089647       0.507365       1.218485      -0.724483       0.012323      -0.005241       0.009559       0.016453      -0.002680       0.005081       0.002546       0.007717       0.006064      -0.007619       0.000081       0.007538              1.727955       1.627548      -0.038459       0.353360       1.523361       0.021702       2.032955          -0.000025
           49              H       5.407000      14.143228      14.165084       0.161027       1.033342 0.78401216E+01  0.76487079E+02                                 1.690703                            1.635567      -1.000539       2.417038                    0.998235       3.361572       9.343913       0.490677       1.279515      -0.709827      -0.015991      -0.003330       0.000653       0.016347       0.000205      -0.000296       0.000783       0.008452      -0.002079      -0.004070      -0.000522       0.004592              1.725411       2.107585      -0.069513      -0.385858       1.488681       0.137387       1.579967          -0.000003
           50              H       5.864937       9.124381      13.711593       0.153116       1.155795 0.89514243E+01  0.89171859E+02                                 1.732230                            1.677577      -1.112813       2.345387                    0.998954       3.371600       9.098581       0.521515       1.178973      -0.733432      -0.009121       0.002280       0.013582       0.016518      -0.000209      -0.004924      -0.006146      -0.000767      -0.002929      -0.008217       0.000604       0.007613              1.755438       1.515216       0.054580      -0.282150       1.543048      -0.008299       2.208049           0.000033
           51              H       7.176807       8.715736      12.891266       0.163889       1.009924 0.74138598E+01  0.69564495E+02                                 1.516857                            1.475356      -0.805004       2.505989                    0.999880       2.971422       7.465186       0.592901       1.100982      -0.755651       0.014610      -0.001171      -0.000570       0.014668      -0.000680      -0.001056      -0.001360       0.008684      -0.006263      -0.004318      -0.001242       0.005560              1.511508       1.777507      -0.284624       0.075950       1.492585      -0.042873       1.264431          -0.000002
           52              H       5.746613       8.686411      12.177813       0.156869       1.061299 0.75679171E+01  0.71878568E+02                                 1.600831                            1.512131      -0.981868       2.415233                    0.998974       3.158204       8.167866       0.569180       1.133009      -0.745008      -0.008084      -0.001908      -0.011301       0.014025       0.002904       0.002035      -0.000881      -0.005289       0.007214      -0.005734       0.002725       0.003010              1.651598       1.682318       0.315063       0.410940       1.576416       0.278509       1.696061           0.000002
           53              H       8.074621      10.730030      17.434838       0.131594       1.187626 0.89657905E+01  0.89040855E+02                                 1.741228                            1.666223      -1.112640       2.354296                    0.997445       3.317972       8.839213       0.531124       1.161206      -0.738784       0.031053      -0.003978       0.023275       0.039011       0.000238       0.005475      -0.002563       0.023415      -0.002621      -0.011968      -0.002190       0.014158              1.761755       1.860895      -0.078196       0.280390       1.442713      -0.141580       1.981656           0.000254
           54              H       4.056897      10.962426      17.157544       0.131327       1.175857 0.89793505E+01  0.89422706E+02                                 1.748259                            1.682929      -1.115079       2.356446                    0.997338       3.326949       8.944970       0.519978       1.182818      -0.733630      -0.033048       0.001510       0.018088       0.037704      -0.002773      -0.003904      -0.001792       0.024937      -0.003456      -0.012642      -0.001600       0.014242              1.756035       1.933961      -0.000051      -0.236107       1.432578      -0.067688       1.901566          -0.000287
           55              H       8.729536      10.770814      13.994664       0.158228       1.144968 0.87732342E+01  0.86738687E+02                                 1.708097                            1.650475      -1.102572       2.356678                    0.998850       3.290873       8.774374       0.532063       1.164366      -0.737586      -0.004413      -0.010085      -0.012827       0.016903       0.003880      -0.004449       0.005517      -0.000085       0.004490      -0.009261       0.003006       0.006255              1.723944       1.499898       0.024801       0.033693       1.491606       0.320857       2.180328          -0.000031
           56              H       9.046551      12.129543      14.777441       0.162278       1.033355 0.76976163E+01  0.73091367E+02                                 1.551816                            1.512040      -0.883702       2.466773                    0.999545       3.053694       7.781099       0.579155       1.113786      -0.751583      -0.000636       0.015437       0.000693       0.015465      -0.000252      -0.001632       0.000522      -0.010004      -0.010082      -0.004976      -0.001745       0.006721              1.565752       1.461513       0.294234      -0.060410       1.937891      -0.110007       1.297852          -0.000009
           57              H       9.410491      10.718548      15.441790       0.160665       1.008774 0.71967372E+01  0.66821608E+02                                 1.492917                            1.434881      -0.871465       2.472396                    0.999615       2.952881       7.306025       0.614890       1.072821      -0.762903       0.003711      -0.009746       0.012535       0.016306      -0.001561      -0.001560      -0.003707      -0.000311       0.009241      -0.004905      -0.000325       0.005230              1.494715       1.628911      -0.221874       0.237380       1.369413      -0.208406       1.485822          -0.000009
           58              H       2.954525      11.086426      15.025850       0.162033       1.018071 0.75555698E+01  0.71688694E+02                                 1.563527                            1.520908      -0.886649       2.466740                    0.999590       3.049871       7.868161       0.562280       1.148074      -0.743001      -0.006871      -0.008478       0.011656       0.015967       0.002515      -0.000980      -0.003780       0.000872       0.006203      -0.004605      -0.000708       0.005313              1.561295       1.823143       0.238843      -0.131483       1.390099      -0.091423       1.470643           0.000002
           59              H       3.562454      12.480506      14.520366       0.166610       0.970021 0.73376434E+01  0.70173124E+02                                 1.602957                            1.569439      -0.875458       2.476354                    0.999600       3.211752       8.742494       0.508778       1.258820      -0.715126       0.000517       0.014728       0.001915       0.014861      -0.001234       0.000792      -0.000897      -0.006724      -0.004879      -0.003067      -0.001498       0.004565              1.610552       1.431493      -0.145273       0.040103       2.071501       0.022291       1.328663          -0.000003
           60              H       3.808553      11.147363      13.671155       0.157293       0.994409 0.73874027E+01  0.71320758E+02                                 1.670970                            1.604100      -1.032018       2.394314                    0.998725       3.428671       9.618389       0.485713       1.306178      -0.703067       0.005070      -0.008941      -0.013572       0.017025      -0.004646       0.001789       0.005028      -0.003174       0.012058      -0.008551       0.001135       0.007416              1.728742       1.483538       0.027209       0.059227       1.474475       0.406179       2.228213           0.000026
           61              H       4.236241      -1.017223      22.694752       0.127839       1.257756 0.95799692E+01  0.96913805E+02                                 1.824809                            1.734500      -1.148752       2.335615                    0.997016       3.402628       9.205912       0.514125       1.177648      -0.734791      -0.003984      -0.030334      -0.022620       0.038049      -0.004683       0.003376       0.012146      -0.006859      -0.009799      -0.014348       0.000376       0.013972              1.861399       1.797613       0.118125       0.116558       1.917170       0.452649       1.869414          -0.000257
           62              H       2.419002       2.193395      24.326741       0.129813       1.158103 0.87526869E+01  0.86439118E+02                                 1.714689                            1.647909      -1.068203       2.376290                    0.997612       3.303912       8.789039       0.533066       1.163473      -0.738118      -0.031385       0.021135       0.002876       0.037947      -0.008349      -0.000609       0.008122      -0.001595      -0.021208      -0.012198      -0.001811       0.014009              1.728058       2.099198      -0.164396       0.055269       1.628367       0.152506       1.456610           0.000303
           63              H       6.527910      -1.401120      22.960492       0.157983       1.047567 0.75301127E+01  0.70900456E+02                                 1.548070                            1.481324      -0.883308       2.465558                    0.999549       3.015860       7.579409       0.595290       1.092773      -0.757388      -0.008883      -0.006913      -0.011350       0.015985      -0.000017       0.002423       0.003321       0.005877      -0.003720      -0.005438       0.000595       0.004843              1.566215       1.362680       0.012773       0.064590       1.601858       0.386994       1.734106           0.000006
           64              H       7.452926      -0.186126      23.434202       0.155198       1.133253 0.87630202E+01  0.86676761E+02                                 1.699401                            1.651726      -1.113174       2.351376                    0.998274       3.317142       8.867873       0.530400       1.167491      -0.736545       0.009145       0.012278      -0.003835       0.015783       0.001385      -0.003481      -0.002076       0.002932      -0.024707      -0.009309       0.002130       0.007179              1.709082       1.965792       0.320130      -0.178284       1.672189      -0.066421       1.489264           0.000018
           65              H       6.916768      -1.247474      24.505826       0.161610       1.075404 0.81007562E+01  0.78017762E+02                                 1.604845                            1.560701      -0.919705       2.449250                    0.999332       3.100729       7.994102       0.564018       1.127574      -0.748213      -0.001682      -0.005817       0.015246       0.016405      -0.001822      -0.001574      -0.004054       0.002047       0.013068      -0.006053      -0.000141       0.006194              1.607012       1.410048      -0.161279       0.173549       1.537086      -0.288910       1.873901           0.000013
           66              H       3.972020       3.955669      25.227945       0.161427       1.016613 0.74772116E+01  0.71253404E+02                                 1.604463                            1.544670      -0.818289       2.502018                    0.999610       3.132666       8.285019       0.537127       1.196638      -0.730258      -0.008083       0.006697      -0.015755       0.018932      -0.000773       0.006196      -0.003985      -0.002732       0.003926      -0.007242      -0.000700       0.007943              1.613961       1.468088      -0.284716       0.132311       1.950550      -0.089564       1.423244          -0.000002
           67              H       4.129672       3.092115      26.568198       0.166222       1.052233 0.80214268E+01  0.77623915E+02                                 1.637619                            1.598913      -0.714584       2.552759                    0.999976       3.094665       8.188962       0.529582       1.195169      -0.732082      -0.006210      -0.009596       0.011461       0.016187       0.003168      -0.002865      -0.003577       0.000760       0.013028      -0.005453      -0.002073       0.007526              1.654822       1.440804       0.009069      -0.275737       1.458326       0.071445       2.065334           0.000001
           68              H       5.425183       3.514925      25.730540       0.156192       1.053141 0.80989226E+01  0.79935467E+02                                 1.726520                            1.671890      -1.143541       2.335640                    0.998373       3.531542       9.987163       0.479484       1.294254      -0.705323       0.015707       0.002539      -0.004576       0.016556       0.007501      -0.002255       0.001157       0.002696      -0.002777      -0.007941      -0.000253       0.008195              1.766394       2.224795       0.202499       0.075550       1.628973       0.159985       1.445413          -0.000021
           69              H       8.183784       1.038330      28.335945       0.123392       1.250547 0.95197635E+01  0.95970633E+02                                 1.804960                            1.718797      -1.124092       2.345065                    0.997217       3.381347       9.075971       0.522083       1.163736      -0.738378       0.005890      -0.011779       0.034143       0.036595       0.006762       0.001394      -0.007948      -0.000120       0.027306      -0.013371       0.000449       0.012922              1.829639       1.755367       0.022832       0.249490       1.506080      -0.188866       2.227470          -0.000008
           70              H       9.553979       3.129155      25.256830       0.119834       1.218069 0.93318521E+01  0.93577481E+02                                 1.764825                            1.693874      -1.135974       2.335582                    0.996992       3.405909       9.107754       0.529757       1.152990      -0.740339       0.026651       0.019644      -0.013670       0.035819       0.007550      -0.003571      -0.008152       0.005256       0.011230      -0.011602      -0.001456       0.013059              1.774835       2.060727       0.294651      -0.004780       1.584677      -0.121089       1.679100           0.000003
           71              H       4.982197       0.553976      26.955253       0.155532       1.130973 0.86441416E+01  0.85421187E+02                                 1.708209                            1.647710      -1.135067       2.335468                    0.998696       3.375538       9.093197       0.526249       1.177798      -0.733107      -0.012193       0.008937      -0.006097       0.016300       0.000890      -0.002023      -0.001967       0.005627      -0.029521      -0.010348       0.002176       0.008172              1.733512       2.158723      -0.173423       0.283373       1.435558      -0.148604       1.606255           0.000005
           72              H       5.840348       0.407104      28.298394       0.159226       1.025871 0.73677516E+01  0.68886603E+02                                 1.517611                            1.458188      -0.880537       2.466982                    0.999614       2.978330       7.420757       0.605317       1.082239      -0.760416       0.005059       0.008939       0.011638       0.015523       0.003078       0.001172       0.003814       0.004341       0.004234      -0.005760       0.000291       0.005470              1.527870       1.314161       0.041596      -0.053054       1.255199       0.074497       2.014250           0.000001
           73              H       5.951350      -0.704910      27.154558       0.162424       1.060210 0.79354440E+01  0.75882920E+02                                 1.581367                            1.538445      -0.829097       2.493313                    0.999758       3.038609       7.755955       0.572676       1.118469      -0.751212       0.007221      -0.011446      -0.006468       0.014999      -0.002654      -0.001404       0.003186      -0.001341      -0.010510      -0.004902      -0.000836       0.005737              1.575384       1.326238      -0.017362      -0.027994       2.065690       0.078566       1.334225           0.000009
           74              H       8.155854       3.674798      23.385098       0.163109       1.018053 0.74885141E+01  0.71006491E+02                                 1.576827                            1.524603      -0.823070       2.500597                    0.999805       3.036893       7.872711       0.554951       1.163989      -0.739278       0.010348       0.012208       0.006298       0.017198       0.003423       0.003113       0.000431      -0.002308      -0.003633      -0.004735      -0.000317       0.005052              1.577513       1.509431       0.315709      -0.049902       1.742030      -0.157908       1.481079           0.000006
           75              H       6.627149       3.204350      23.416871       0.162388       1.043541 0.80754273E+01  0.79096299E+02                                 1.682166                            1.645698      -1.008239       2.408535                    0.998869       3.313561       9.126249       0.497221       1.257668      -0.715332      -0.017486       0.007262       0.003920       0.019335      -0.008081      -0.000327       0.000626       0.010163      -0.002249      -0.009189      -0.000764       0.009954              1.698336       2.089115      -0.218526       0.065552       1.464972      -0.083513       1.540921           0.000004
           76              H       7.754706       2.220503      22.847841       0.158860       1.064345 0.80381015E+01  0.78706564E+02                                 1.711359                            1.645402      -0.900714       2.459818                    0.999274       3.334825       9.208986       0.495253       1.263054      -0.713960       0.004617      -0.011929      -0.005220       0.013816      -0.003144      -0.001152       0.002370      -0.003371      -0.002237      -0.003229      -0.001888       0.005116              1.757078       1.375725      -0.074667      -0.117918       1.745478       0.426291       2.150031           0.000001
           77              H      -4.719975      -0.065133      20.407079       0.128264       1.206131 0.92290012E+01  0.92516308E+02                                 1.775694                            1.703808      -1.126341       2.348194                    0.997357       3.364654       9.068223       0.517994       1.179554      -0.734334       0.007068       0.035715       0.009034       0.037512      -0.000940       0.004980       0.003263      -0.019047      -0.023347      -0.012187      -0.001721       0.013907              1.796888       1.748129       0.214292       0.147965       2.082844       0.212492       1.559692           0.000243
           78              H      -3.493749      -3.919515      20.412856       0.128030       1.166461 0.90475228E+01  0.90591393E+02                                 1.762413                            1.707831      -1.082751       2.370089                    0.997617       3.384753       9.230920       0.506008       1.208903      -0.727069       0.024309      -0.024933       0.010032       0.036238      -0.008278       0.005201       0.000183      -0.010839      -0.023957      -0.011848      -0.002292       0.014141              1.768950       1.906156      -0.152704       0.233210       1.808113      -0.073745       1.592582          -0.000282
           79              H      14.835178       0.520017      19.696514       0.157774       1.041047 0.75353763E+01  0.70976240E+02                                 1.543365                            1.483681      -0.894858       2.461313                    0.999540       3.012488       7.577155       0.593595       1.095488      -0.756771       0.006598       0.008465       0.011647       0.015838      -0.001081       0.003823       0.002439       0.002134      -0.001921      -0.005130       0.000710       0.004421              1.551202       1.327395       0.015609       0.066287       1.772080       0.338776       1.554130           0.000006
           80              H      14.810454       0.000058      18.182953       0.160785       1.085547 0.81898902E+01  0.79124599E+02                                 1.617774                            1.571395      -0.948316       2.436037                    0.999219       3.116073       8.057043       0.560723       1.130639      -0.747400       0.004702       0.001154      -0.014529       0.015315      -0.001249      -0.002072      -0.001120       0.003111       0.013786      -0.004644      -0.000710       0.005354              1.621045       1.340889      -0.015743      -0.054082       1.430327      -0.196382       2.091918           0.000004
           81              H      13.792280      -0.610038      19.254578       0.156783       1.129108 0.87544076E+01  0.86694880E+02                                 1.705981                            1.660028      -1.112089       2.352365                    0.998713       3.318502       8.918598       0.523967       1.180416      -0.733465      -0.013587      -0.008910       0.004245       0.016793       0.000106      -0.001637      -0.005198       0.007926      -0.014174      -0.008694       0.002012       0.006683              1.720089       2.204118       0.210335      -0.064499       1.535035      -0.004194       1.421114          -0.000022
           82              H       6.877522      13.616606      19.549202       0.165895       1.037522 0.78359171E+01  0.76457310E+02                                 1.709641                            1.648969      -0.862237       2.491840                    0.999163       3.260967       9.073267       0.482404       1.301267      -0.706643       0.014017      -0.006883       0.012209       0.019822      -0.000658       0.004504      -0.001676       0.002261      -0.012604      -0.006532       0.000807       0.005725              1.733276       1.603575      -0.278546       0.239321       1.923403      -0.216180       1.672849           0.000020
           83              H       5.321165      13.930411      19.358563       0.162792       0.989635 0.78015776E+01  0.76547605E+02                                 1.687598                            1.668764      -1.031367       2.402983                    0.998142       3.448913       9.834946       0.466356       1.338563      -0.697004      -0.016975      -0.003102       0.008211       0.019110       0.004620      -0.006139       0.000298       0.007244      -0.023822      -0.010402      -0.000994       0.011396              1.691551       1.963556       0.146128      -0.193107       1.596836      -0.043248       1.514262           0.000011
           84              H       6.322655      14.076703      18.122295       0.162004       1.053161 0.79048350E+01  0.77433526E+02                                 1.729357                            1.654839      -0.997451       2.416418                    0.998554       3.384543       9.489455       0.481305       1.299121      -0.705704       0.003479       0.002728      -0.015539       0.016155       0.002247      -0.001905      -0.001829       0.000681       0.025730      -0.006562      -0.002636       0.009198              1.797015       1.327196      -0.031605      -0.054304       1.577080       0.266853       2.486769           0.000019
           85              H      11.215367      -3.835899      18.385147       0.126753       1.177959 0.88995691E+01  0.88181678E+02                                 1.726871                            1.655728      -1.101989       2.357830                    0.997332       3.328516       8.844775       0.535126       1.155155      -0.740067      -0.032800      -0.011097       0.014228       0.037436       0.005091      -0.005958      -0.003749       0.017388       0.011886      -0.012356      -0.000773       0.013130              1.745873       2.184988       0.137679      -0.044806       1.375022      -0.030807       1.677610          -0.000204
           86              H      13.374755      -2.856678      15.132723       0.126112       1.220506 0.92296337E+01  0.92507540E+02                                 1.787885                            1.701491      -1.111459       2.353578                    0.997224       3.376389       9.093746       0.519526       1.176267      -0.734980      -0.000107       0.009392      -0.036177       0.037377       0.006556      -0.002338      -0.004415       0.009356       0.038196      -0.014728       0.000385       0.014343              1.825079       1.741699      -0.009396       0.090505       1.403376      -0.019050       2.330163           0.000232
           87              H      13.809505      -3.957985      20.701704       0.155351       1.000079 0.75938980E+01  0.74584701E+02                                 1.731359                            1.667364      -1.373380       2.231419                    0.995318       3.754293      10.985713       0.454248       1.372864      -0.687262       0.016037      -0.009051       0.001967       0.018519      -0.005107       0.002873       0.001358       0.005377      -0.005963      -0.006439      -0.000689       0.007128              1.788357       2.020021      -0.339825       0.338605       1.536337      -0.207115       1.808712           0.000013
           88              H      12.844225      -2.678417      20.753696       0.158207       1.098929 0.85308000E+01  0.84407308E+02                                 1.721072                            1.675210      -0.884952       2.464317                    0.999394       3.310441       9.057305       0.501806       1.233616      -0.721374      -0.002396       0.013658       0.000998       0.013902      -0.002582      -0.000476       0.000507      -0.007844      -0.008516      -0.003446      -0.002712       0.006158              1.745097       1.429846      -0.108984      -0.035772       1.982493       0.412093       1.822952           0.000021
           89              H      12.227758      -4.136622      20.513953       0.162649       1.032755 0.77280471E+01  0.73783805E+02                                 1.588279                            1.546850      -0.813588       2.505570                    0.999806       3.038113       7.877525       0.552531       1.161069      -0.740474      -0.011445      -0.011581      -0.003828       0.016726       0.004229       0.002498       0.000360      -0.001476      -0.000054      -0.004910      -0.000136       0.005047              1.579503       1.750021       0.288286      -0.063609       1.489888      -0.101904       1.498600           0.000006
           90              H      16.511967      -2.886018      16.628953       0.157640       1.124223 0.87896398E+01  0.87295490E+02                                 1.716153                            1.675915      -1.063558       2.375878                    0.998883       3.325163       9.004639       0.514661       1.198296      -0.729339       0.010123      -0.011127       0.009279       0.017675      -0.002863       0.000625      -0.005587       0.005361      -0.019800      -0.009686       0.001796       0.007890              1.722432       1.943894      -0.246324       0.236611       1.525256      -0.111006       1.698146          -0.000033
           91              H      15.742594      -2.657396      15.242485       0.157679       1.075321 0.76966835E+01  0.73493899E+02                                 1.625708                            1.534230      -0.978219       2.423566                    0.998650       3.158447       8.220799       0.559307       1.146855      -0.741907      -0.005711      -0.006452      -0.013342       0.015882       0.000773       0.001383       0.002129       0.006374       0.004841      -0.004723       0.000805       0.003918              1.676743       1.379506      -0.002781      -0.092765       1.429387       0.328152       2.221337          -0.000005
           92              H      15.873364      -1.455010      16.291002       0.161190       1.057347 0.79379063E+01  0.76098034E+02                                 1.589091                            1.546382      -0.916422       2.451038                    0.999385       3.093682       7.969831       0.565562       1.129689      -0.747511      -0.002961       0.015098       0.003446       0.015767      -0.000553      -0.000587       0.001496      -0.005257      -0.013580      -0.004814      -0.000383       0.005197              1.590551       1.357306       0.158024      -0.033122       2.033538       0.117042       1.380808           0.000003
           93              H       0.181687       3.324851       3.188877       0.128429       1.195572 0.90475394E+01  0.90022245E+02                                 1.745797                            1.670633      -1.142654       2.340243                    0.997187       3.335968       8.884378       0.532137       1.156813      -0.739768      -0.030401      -0.015193       0.012778       0.036309       0.009053       0.000027      -0.003714       0.015368      -0.007065      -0.011906      -0.001302       0.013208              1.765237       1.800941       0.323834      -0.155669       1.629759      -0.227805       1.865010          -0.000265
           94              H       3.685836       5.158452       4.017869       0.128605       1.213805 0.91572688E+01  0.91478313E+02                                 1.773764                            1.689529      -1.061860       2.378906                    0.997536       3.334580       8.926836       0.524514       1.168952      -0.737120       0.025924       0.011120       0.025676       0.038145       0.011037       0.004700       0.003219       0.015426       0.012727      -0.015611       0.001136       0.014475              1.809481       1.700860       0.229661       0.310684       1.617313       0.079947       2.110270           0.000237
           95              H      -0.625683       3.104659       1.036963       0.157425       1.043973 0.76200619E+01  0.72129757E+02                                 1.558899                            1.501394      -0.919977       2.447544                    0.999382       3.053293       7.753110       0.583294       1.109334      -0.752777      -0.004085      -0.008759       0.013939       0.016962       0.001946      -0.002049      -0.001989      -0.003461       0.007460      -0.004060      -0.000656       0.004716              1.569819       1.609499       0.333627      -0.079578       1.580085      -0.203280       1.519874           0.000005
           96              H      -3.792288      -3.695595      28.720112       0.157391       1.103729 0.86192765E+01  0.85397691E+02                                 1.712667                            1.673397      -1.040402       2.389485                    0.998945       3.333446       9.089725       0.507426       1.218312      -0.724521       0.010345      -0.008523      -0.009548       0.016457      -0.004700      -0.000086       0.005684      -0.000065       0.006048      -0.007617       0.000074       0.007543              1.727972       1.576960      -0.064753      -0.143596       1.573996       0.323606       2.032960           0.000028
           97              H      -0.450416       4.501891       0.277294       0.160991       1.033284 0.78393683E+01  0.76476363E+02                                 1.690508                            1.635384      -1.000104       2.417206                    0.998241       3.361289       9.342310       0.490761       1.279351      -0.709864      -0.004409       0.015733      -0.000635       0.016352      -0.003349       0.000829       0.000094      -0.005181      -0.002106      -0.004067      -0.000533       0.004600              1.725215       1.676795      -0.293108       0.299661       1.919097      -0.279095       1.579753           0.000001
           98              H       4.214806       6.408258       0.730784       0.153104       1.155867 0.89520613E+01  0.89179028E+02                                 1.732230                            1.677577      -1.112886       2.345334                    0.998954       3.371691       9.098614       0.521547       1.178890      -0.733451      -0.006229       0.007038      -0.013581       0.016516       0.000194      -0.003184      -0.007201       0.000784      -0.002927      -0.008215       0.000603       0.007612              1.755436       1.492505       0.042781       0.122649       1.565770      -0.254242       2.208034          -0.000025
           99              H       5.182011       5.432292       1.551111       0.163902       1.009808 0.74127021E+01  0.69550374E+02                                 1.516680                            1.475190      -0.804967       2.506013                    0.999880       2.971280       7.464464       0.592970       1.100907      -0.755669       0.007771      -0.012430       0.000574       0.014671      -0.003944      -0.000717      -0.001565      -0.003885      -0.006260      -0.004317      -0.001244       0.005562              1.511334       1.785684      -0.280221      -0.073028       1.484022       0.047633       1.264297           0.000012
          100              H       4.548976       6.715094       2.264565       0.156861       1.061270 0.75676490E+01  0.71874923E+02                                 1.600757                            1.512068      -0.981836       2.415244                    0.998974       3.158147       8.167485       0.569215       1.132956      -0.745022      -0.002030       0.008050       0.011305       0.014026       0.003833      -0.001719       0.001401      -0.001710       0.007219      -0.005735       0.002723       0.003012              1.651508       1.341154       0.137933       0.057807       1.917404       0.492988       1.695967           0.000002
          101              H      -0.403608      -3.225179      25.892294       0.131609       1.187550 0.89650389E+01  0.89031380E+02                                 1.741141                            1.666143      -1.112632       2.354309                    0.997445       3.317855       8.838754       0.531143       1.161191      -0.738787       0.017841      -0.025728      -0.023277       0.039013      -0.009439      -0.004796       0.003680      -0.013862      -0.002627      -0.011967      -0.002193       0.014160              1.761669       1.595411      -0.216004      -0.254845       1.708056       0.183586       1.981539          -0.000233
          102              H      -2.461304       0.233434      26.169588       0.131334       1.175744 0.89781233E+01  0.89406161E+02                                 1.748029                            1.682718      -1.115190       2.356391                    0.997337       3.326789       8.943909       0.520063       1.182683      -0.733661      -0.016562       0.028640      -0.018091       0.037707      -0.011798       0.000210      -0.004291      -0.009811      -0.003463      -0.012644      -0.001603       0.014247              1.755804       1.538922      -0.205054       0.048709       1.827210      -0.240687       1.901280           0.000298
          103              H       4.073670       3.107234       0.447714       0.158238       1.144932 0.87728660E+01  0.86733874E+02                                 1.708038                            1.650421      -1.102560       2.356687                    0.998850       3.290806       8.774049       0.532083       1.164338      -0.737593       0.006918       0.008566       0.012828       0.016905       0.002267       0.006947      -0.001406      -0.006297       0.004492      -0.009261       0.003005       0.006257              1.723878       1.473037       0.010868       0.269212       1.518371       0.177739       2.180225           0.000036
          104              H      -1.197783      -4.732684      28.549692       0.162276       1.033370 0.76976884E+01  0.73091575E+02                                 1.551760                            1.511989      -0.883759       2.466730                    0.999545       3.053730       7.780940       0.579203       1.113700      -0.751604      -0.013991      -0.006545      -0.000695       0.015462       0.003946       0.001215      -0.001206       0.006168      -0.010082      -0.004975      -0.001746       0.006721              1.565695       1.595998       0.364067      -0.069791       1.803276      -0.104301       1.297810           0.000015
          105              H       0.222177      -4.405465      27.885342       0.160665       1.008738 0.71963998E+01  0.66817687E+02                                 1.492885                            1.434851      -0.871429       2.472421                    0.999615       2.952810       7.305804       0.614895       1.072826      -0.762902       0.010362       0.001198      -0.012538       0.016309      -0.000771      -0.002572      -0.003092       0.002734       0.009243      -0.004904      -0.000326       0.005230              1.494687       1.605973      -0.233772      -0.294339       1.392304       0.114633       1.485785           0.000028
          106              H      -3.079348       1.154640      28.301283       0.162037       1.017907 0.75538608E+01  0.71667270E+02                                 1.563250                            1.520648      -0.886515       2.466800                    0.999591       3.049556       7.866648       0.562386       1.147942      -0.743034       0.004360       0.010003      -0.011666       0.015974       0.001086      -0.002908      -0.002614      -0.004620       0.006203      -0.004611      -0.000706       0.005317              1.561018       1.286512      -0.039709      -0.020543       1.926158      -0.158811       1.470385           0.000003
          107              H      -4.036439      -0.027312      28.806766       0.166588       0.970043 0.73376960E+01  0.70172657E+02                                 1.602893                            1.569374      -0.875317       2.476395                    0.999601       3.211540       8.741411       0.508831       1.258707      -0.715153      -0.012828      -0.007249      -0.001913       0.014858       0.002045      -0.001153       0.000292       0.005882      -0.004859      -0.003069      -0.001491       0.004559              1.610495       2.054393       0.178113       0.001278       1.448493       0.045838       1.328600           0.000001
          108              H       1.471799       7.301056       0.771223       0.157279       0.994483 0.73880255E+01  0.71327303E+02                                 1.670951                            1.604086      -1.032184       2.394211                    0.998725       3.428685       9.618036       0.485758       1.306045      -0.703094       0.010276      -0.000390       0.013568       0.017025      -0.001377       0.003634       0.003903       0.009439       0.012049      -0.008554       0.001142       0.007412              1.728704       1.454145       0.011927       0.333171       1.503836       0.239698       2.228131          -0.000026
          109              H      -0.749084       6.757103       8.252375       0.127789       1.258084 0.95831581E+01  0.96954260E+02                                 1.825125                            1.734786      -1.149027       2.335442                    0.997012       3.403165       9.207794       0.514083       1.177645      -0.734791      -0.025090      -0.017518      -0.022602       0.038043       0.000106       0.009225       0.008596       0.011600      -0.009813      -0.014354       0.000384       0.013970              1.861721       1.795489       0.116869       0.348116       1.919944       0.312109       1.869731          -0.000272
          110              H       2.937740       6.623829       9.884363       0.129759       1.158380 0.87555227E+01  0.86475438E+02                                 1.715078                            1.648269      -1.068345       2.376202                    0.997609       3.304418       8.791243       0.532955       1.163604      -0.738086       0.033216      -0.018115       0.002885       0.037944      -0.004151       0.007492       0.003206       0.014568      -0.021212      -0.012203      -0.001804       0.014007              1.728444       1.863243      -0.287199       0.109935       1.865173       0.119377       1.456916           0.000291
          111              H      -2.145836       8.614037       8.518114       0.157902       1.047843 0.75325210E+01  0.70927811E+02                                 1.548217                            1.481456      -0.883672       2.465300                    0.999547       3.016443       7.580779       0.595335       1.092618      -0.757426      -0.002040      -0.011072      -0.011330       0.015972      -0.002414       0.001831       0.003682      -0.003352      -0.003739      -0.005441       0.000596       0.004845              1.566365       1.540787       0.105180       0.313760       1.424041       0.235686       1.734269          -0.000013
          112              H      -1.493801       9.994876       8.991824       0.155179       1.133484 0.87654700E+01  0.86708278E+02                                 1.699729                            1.652036      -1.113420       2.351247                    0.998273       3.317594       8.869864       0.530305       1.167602      -0.736517       0.006690       0.013783      -0.003809       0.015788      -0.000399      -0.000244      -0.004043      -0.003951      -0.024726      -0.009313       0.002134       0.007179              1.709407       1.472966       0.064097       0.023231       2.165741      -0.188909       1.489513           0.000007
          113              H      -2.188669       9.029949      10.063449       0.161627       1.075357 0.81004648E+01  0.78015428E+02                                 1.604919                            1.560774      -0.919678       2.449311                    0.999331       3.100632       7.994269       0.563941       1.127721      -0.748178      -0.004383      -0.004166       0.015266       0.016419      -0.001887      -0.002874      -0.003266       0.001800       0.013077      -0.006055      -0.000142       0.006197              1.607079       1.642103      -0.040833      -0.336390       1.305146       0.020873       1.873987          -0.000011
          114              H       3.786086       8.814213      10.785568       0.161362       1.016898 0.74799173E+01  0.71286050E+02                                 1.604790                            1.544969      -0.818463       2.501876                    0.999609       3.133258       8.287141       0.537062       1.196669      -0.730249       0.009658      -0.004083      -0.015748       0.018920       0.000674      -0.006389       0.003662       0.002836       0.003919      -0.007242      -0.000697       0.007939              1.614292       2.081476       0.033571      -0.140473       1.337895       0.076172       1.423507          -0.000008
          115              H       2.947038       8.556186      12.125820       0.166210       1.052278 0.80220341E+01  0.77632629E+02                                 1.637799                            1.599083      -0.714544       2.552785                    0.999976       3.094804       8.189951       0.529490       1.195332      -0.732044      -0.005669      -0.009926       0.011466       0.016191       0.001513      -0.001859      -0.004185      -0.005612       0.013033      -0.005451      -0.002070       0.007522              1.655010       1.447344       0.012403       0.190519       1.452067      -0.211816       2.065618          -0.000004
          116              H       2.725283       9.900784      11.288162       0.156221       1.053045 0.80982067E+01  0.79928060E+02                                 1.726543                            1.671920      -1.143613       2.335627                    0.998374       3.531584       9.987842       0.479427       1.294414      -0.705288      -0.004997       0.015117      -0.004569       0.016564       0.003216       0.002065      -0.001470      -0.013826      -0.002747      -0.007948      -0.000246       0.008194              1.766398       1.589878      -0.127151       0.107199       2.263881       0.140756       1.445434          -0.000023
          117              H      -0.743898      11.207761      13.893567       0.123008       1.250797 0.95219430E+01  0.95996591E+02                                 1.805070                            1.718889      -1.120963       2.346327                    0.997230       3.382195       9.077970       0.522125       1.163594      -0.738413      -0.013145      -0.000076       0.034093       0.036540       0.003880      -0.007720      -0.002322      -0.011289       0.027114      -0.013474       0.000652       0.012822              1.829758       1.540426      -0.088816      -0.282657       1.721098       0.134398       2.227751          -0.000227
          118              H       0.480284      13.387294      10.814452       0.119476       1.218036 0.93314198E+01  0.93571330E+02                                 1.764747                            1.693802      -1.132362       2.337109                    0.997008       3.406319       9.108529       0.529788       1.152945      -0.740352       0.005097       0.032705      -0.013525       0.035756       0.002143      -0.005651      -0.006752      -0.015580       0.011355      -0.011746      -0.001203       0.012949              1.774745       1.444677      -0.025148      -0.105215       2.200601      -0.060148       1.678956           0.000288
          119              H       0.301595       8.143172      12.512876       0.155420       1.131421 0.86487237E+01  0.85479257E+02                                 1.708759                            1.648223      -1.135249       2.335299                    0.998695       3.376643       9.097364       0.526121       1.177908      -0.733077       0.013558      -0.006671      -0.006111       0.016299      -0.001787      -0.000811      -0.002694      -0.004668      -0.029490      -0.010335       0.002182       0.008153              1.734047       1.731528      -0.395665      -0.262614       1.863810       0.183097       1.606803           0.000026
          120              H      -0.224205       8.837095      13.856017       0.159097       1.027158 0.73797306E+01  0.69029521E+02                                 1.519150                            1.459587      -0.881686       2.466325                    0.999610       2.980316       7.428384       0.604868       1.082557      -0.760329       0.005610       0.008619       0.011618       0.015515      -0.000002       0.002848       0.002787      -0.007502       0.004200      -0.005747       0.000294       0.005453              1.529447       1.234794      -0.000177       0.090722       1.336908      -0.012803       2.016640          -0.000001
          121              H      -1.262263       8.423171      12.712181       0.162306       1.061088 0.79441091E+01  0.75988654E+02                                 1.582425                            1.539432      -0.829715       2.492930                    0.999756       3.040067       7.761560       0.572394       1.118683      -0.751154      -0.013480       0.001160      -0.006479       0.015001      -0.000985       0.003476       0.000225       0.005128      -0.010476      -0.004895      -0.000848       0.005742              1.576440       1.924289       0.292725       0.082724       1.469984       0.011371       1.335046          -0.000015
          122              H       1.608823      12.397910       8.942720       0.162980       1.019156 0.74990965E+01  0.71134298E+02                                 1.578153                            1.525824      -0.824308       2.499883                    0.999801       3.038899       7.880285       0.554632       1.164210      -0.739218       0.006059       0.014788       0.006325       0.017187       0.002911      -0.001043       0.002949      -0.004225      -0.003637      -0.004716      -0.000315       0.005031              1.578854       1.435563       0.277132      -0.117309       1.818694      -0.117248       1.482304          -0.000010
          123              H       1.895760      10.824402       8.974493       0.162276       1.044022 0.80803171E+01  0.79156201E+02                                 1.682647                            1.646163      -1.008795       2.408169                    0.998865       3.314687       9.130054       0.497165       1.257618      -0.715339       0.014493      -0.012174       0.003967       0.019339      -0.008794       0.000719      -0.000008       0.007380      -0.002275      -0.009176      -0.000774       0.009950              1.698799       1.776732      -0.381090      -0.104317       1.778348       0.019644       1.541317          -0.000009
          124              H       0.503002      11.371726       8.405464       0.158718       1.064970 0.80441937E+01  0.78781770E+02                                 1.712049                            1.646036      -0.901029       2.459530                    0.999274       3.336234       9.214028       0.495149       1.263069      -0.713952      -0.012731      -0.001403      -0.005173       0.013813      -0.000426       0.002634       0.000065       0.007076      -0.002277      -0.003217      -0.001900       0.005117              1.757804       1.728771       0.108337       0.432952       1.393677       0.091816       2.150962          -0.000013
          125              H       4.223090      -0.752743       5.964702       0.128298       1.205899 0.92267933E+01  0.92489179E+02                                 1.775531                            1.703659      -1.126059       2.348373                    0.997360       3.364237       9.067026       0.517989       1.179630      -0.734318       0.028445       0.022727       0.009058       0.037519       0.007252       0.000605       0.005920       0.012502      -0.023334      -0.012183      -0.001728       0.013910              1.796724       1.836290       0.260134       0.120378       1.994318       0.229206       1.559565           0.000238
          126              H       0.237280      -1.440649       5.970479       0.128068       1.166322 0.90462195E+01  0.90575966E+02                                 1.762364                            1.707784      -1.082628       2.370189                    0.997619       3.384480       9.230349       0.505977       1.209010      -0.727046      -0.033335       0.010083       0.010048       0.036247      -0.000331      -0.002234       0.004699       0.019787      -0.023957      -0.011849      -0.002296       0.014146              1.768912       1.953781      -0.127963      -0.172928       1.760405       0.172995       1.592550          -0.000288
          127              H      -4.268989      16.871984       5.254137       0.157857       1.040739 0.75326766E+01  0.70945580E+02                                 1.543202                            1.483536      -0.894523       2.461580                    0.999541       3.011842       7.575643       0.593543       1.095665      -0.756729       0.004480       0.009762       0.011669       0.015860      -0.001491       0.000406       0.004517       0.000536      -0.001907      -0.005128       0.000708       0.004420              1.551033       1.664664       0.190808       0.270053       1.434454       0.214908       1.553981          -0.000001
          128              H      -4.719056      16.610434       3.740576       0.160727       1.085559 0.81897859E+01  0.79121719E+02                                 1.617626                            1.571253      -0.948350       2.435966                    0.999219       3.116154       8.056618       0.560831       1.130449      -0.747447      -0.001129       0.004720      -0.014515       0.015305      -0.001988      -0.000042      -0.002357       0.000247       0.013783      -0.004641      -0.000713       0.005354              1.620899       1.424076       0.027521      -0.149368       1.346908      -0.138461       2.091712           0.000011
          129              H      -4.791318      15.425667       4.812200       0.156751       1.129019 0.87532608E+01  0.86678443E+02                                 1.705702                            1.659765      -1.111890       2.352431                    0.998714       3.318260       8.916933       0.524096       1.180197      -0.733518      -0.001636      -0.016148       0.004269       0.016782      -0.003181      -0.003854      -0.003845      -0.004734      -0.014179      -0.008691       0.002007       0.006683              1.719814       1.504819      -0.152598       0.025986       2.233698      -0.059136       1.420926          -0.000030
          130              H      11.021196      15.844777       5.106825       0.165971       1.037252 0.78334190E+01  0.76427758E+02                                 1.709450                            1.648792      -0.862170       2.491948                    0.999164       3.260483       9.071968       0.482386       1.301403      -0.706616      -0.012578       0.009271       0.012221       0.019837      -0.001306      -0.003562       0.003226      -0.000224      -0.012603      -0.006531       0.000804       0.005727              1.733084       2.083053      -0.029467      -0.302117       1.443519       0.112770       1.672681           0.000017
          131              H      12.016896      14.608127       4.916185       0.162779       0.989725 0.78024181E+01  0.76557493E+02                                 1.687665                            1.668825      -1.031282       2.403012                    0.998141       3.448961       9.835012       0.466363       1.338517      -0.697013       0.005051      -0.016486       0.008227       0.019104      -0.000304       0.003089      -0.005308      -0.011720      -0.023833      -0.010401      -0.000992       0.011393              1.691627       1.555242      -0.065923       0.050587       2.005312      -0.191319       1.514328           0.000008
          132              H      11.685223      15.564357       3.679918       0.161960       1.053364 0.79066433E+01  0.77454794E+02                                 1.729487                            1.654952      -0.997466       2.416359                    0.998555       3.384838       9.490150       0.481327       1.299002      -0.705729       0.000800       0.004352      -0.015523       0.016141       0.001011      -0.000743      -0.002536      -0.004062       0.025716      -0.006556      -0.002638       0.009195              1.797153       1.549976       0.084010       0.261873       1.354504       0.074789       2.486978           0.000018
          133              H      -6.466759      11.652133       3.942769       0.127209       1.176622 0.88867581E+01  0.88022116E+02                                 1.725542                            1.654526      -1.104021       2.357191                    0.997328       3.325811       8.835649       0.535331       1.155141      -0.740077       0.005251      -0.034255       0.014364       0.037514      -0.004139      -0.000546      -0.007149      -0.018213       0.011598      -0.012240      -0.000973       0.013213              1.744497       1.433419      -0.251704      -0.006710       2.123725      -0.053878       1.676347          -0.000016
          134              H      -6.592794      14.019821       0.690346       0.126506       1.220404 0.92290233E+01  0.92502658E+02                                 1.788035                            1.701635      -1.115088       2.352117                    0.997208       3.375706       9.092855       0.519397       1.176544      -0.734914       0.008356       0.004371      -0.036236       0.037443       0.000075      -0.002799      -0.004219      -0.015876       0.038345      -0.014623       0.000183       0.014440              1.825232       1.483051      -0.143835      -0.058633       1.662425       0.071588       2.330221           0.000005
          135              H      -7.770538      13.898155       6.259326       0.155506       0.999643 0.75896617E+01  0.74532827E+02                                 1.730890                            1.666930      -1.373587       2.231453                    0.995315       3.753092      10.981506       0.454294       1.372915      -0.687255      -0.015412       0.010063       0.002021       0.018517      -0.005150      -0.000112       0.003182       0.005249      -0.005933      -0.006453      -0.000679       0.007132              1.787886       1.916492      -0.393162      -0.339762       1.638902       0.205021       1.808266           0.000001
          136              H      -6.190110      13.631124       6.311319       0.158408       1.098025 0.85217227E+01  0.84294517E+02                                 1.720125                            1.674323      -0.884738       2.464607                    0.999394       3.308601       9.050849       0.501940       1.233623      -0.721377       0.013218       0.004165       0.001069       0.013900       0.001717       0.000675      -0.000194       0.008748      -0.008451      -0.003457      -0.002694       0.006151              1.744112       1.953111       0.163174       0.381877       1.457322       0.158038       1.821902          -0.000010
          137              H      -7.200177      12.412045       6.071576       0.162783       1.031427 0.77149293E+01  0.73624226E+02                                 1.586666                            1.545339      -0.812157       2.506382                    0.999810       3.035818       7.868671       0.552931       1.160771      -0.740552      -0.005005      -0.015513      -0.003783       0.016733       0.003034      -0.000832       0.002387      -0.006126      -0.000027      -0.004928      -0.000137       0.005065              1.577894       1.308138       0.059363      -0.061030       1.928464      -0.103220       1.497080          -0.000016
          138              H      -8.064521      16.790557       2.186576       0.157783       1.123534 0.87825252E+01  0.87206650E+02                                 1.715459                            1.675248      -1.063238       2.376170                    0.998884       3.323658       8.999449       0.514761       1.198312      -0.729341      -0.014549       0.003905       0.009259       0.017682      -0.003858      -0.005251      -0.002029       0.001571      -0.019853      -0.009711       0.001804       0.007907              1.721758       1.814923      -0.312795      -0.207456       1.652923       0.158771       1.697429           0.000001
          139              H      -7.507079      16.213096       0.800108       0.157768       1.074279 0.76871876E+01  0.73378167E+02                                 1.624473                            1.533146      -0.977221       2.424137                    0.998657       3.156544       8.213563       0.559598       1.146650      -0.741964      -0.003092      -0.008026      -0.013366       0.015894      -0.002174       0.001246       0.002221      -0.004968       0.004861      -0.004744       0.000800       0.003943              1.675409       1.420037       0.018763       0.333532       1.386873       0.068820       2.219317           0.000006
          140              H      -6.500230      16.883237       1.848624       0.161288       1.056457 0.79291362E+01  0.75991220E+02                                 1.588079                            1.545436      -0.915749       2.451468                    0.999388       3.092052       7.963847       0.565798       1.129555      -0.747550       0.014764       0.004364       0.003433       0.015774       0.001836       0.001599       0.000163       0.003911      -0.013627      -0.004830      -0.000370       0.005200              1.589531       1.759490       0.367118       0.119006       1.629132       0.024517       1.379971           0.000012
          141              H       0.761222      -1.772818      17.631254       0.128414       1.195618 0.90479819E+01  0.90027613E+02                                 1.745823                            1.670658      -1.142693       2.340210                    0.997187       3.336089       8.884704       0.532142       1.156790      -0.739773       0.000519      -0.033981       0.012772       0.036305      -0.001073      -0.003310      -0.001688      -0.023652      -0.007062      -0.011908      -0.001300       0.013208              1.765265       1.401243       0.116295      -0.130441       2.029497      -0.243123       1.865055          -0.000265
          142              H       0.773751       2.182052      18.460247       0.128595       1.213884 0.91580052E+01  0.91487351E+02                                 1.773820                            1.689579      -1.061886       2.378880                    0.997535       3.334719       8.927240       0.524515       1.168928      -0.737125      -0.002075       0.028132       0.025671       0.038141       0.000042       0.000688       0.005654      -0.026932       0.012730      -0.015612       0.001138       0.014475              1.809544       1.447246       0.097969      -0.072210       1.871032       0.312592       2.110355           0.000241
          143              H       0.937855      -2.590822      15.479340       0.157419       1.044150 0.76218040E+01  0.72151526E+02                                 1.559193                            1.501660      -0.920024       2.447523                    0.999382       3.053551       7.754454       0.583179       1.109473      -0.752741      -0.005890      -0.007667       0.013921       0.016949       0.002538      -0.000824      -0.002730      -0.001201       0.007468      -0.004061      -0.000655       0.004716              1.570124       1.313652       0.179960      -0.143784       1.876550      -0.164317       1.520170          -0.000000
          144              H       0.573581      -1.602414      14.277734       0.157415       1.103570 0.86178717E+01  0.85381851E+02                                 1.712652                            1.673384      -1.040133       2.389651                    0.998946       3.333266       9.089674       0.507362       1.218492      -0.724481      -0.012323       0.005240      -0.009560       0.016453      -0.002680       0.005081       0.002546       0.007717       0.006065      -0.007619       0.000081       0.007538              1.727960       1.627554      -0.038459       0.353362       1.523366       0.021703       2.032961           0.000024
          145              H       2.097123      -1.791403      14.719671       0.161027       1.033332 0.78400233E+01  0.76485935E+02                                 1.690698                            1.635563      -1.000529       2.417045                    0.998235       3.361555       9.343876       0.490675       1.279523      -0.709825       0.015991       0.003329      -0.000654       0.016347       0.000205      -0.000296       0.000783       0.008452      -0.002079      -0.004070      -0.000522       0.004592              1.725405       2.107577      -0.069514      -0.385855       1.488677       0.137387       1.579961           0.000000
          146              H       1.639186       3.227444      15.173162       0.153119       1.155788 0.89513591E+01  0.89171039E+02                                 1.732222                            1.677570      -1.112809       2.345390                    0.998954       3.371588       9.098537       0.521516       1.178972      -0.733432       0.009120      -0.002280      -0.013582       0.016518      -0.000209      -0.004924      -0.006146      -0.000767      -0.002929      -0.008217       0.000604       0.007613              1.755429       1.515210       0.054579      -0.282147       1.543042      -0.008299       2.208035          -0.000030
          147              H       0.327316       3.636089      15.993489       0.163890       1.009906 0.74136844E+01  0.69562382E+02                                 1.516834                            1.475334      -0.804994       2.505995                    0.999880       2.971396       7.465076       0.592909       1.100976      -0.755652      -0.014610       0.001171       0.000570       0.014668      -0.000680      -0.001056      -0.001360       0.008684      -0.006262      -0.004318      -0.001242       0.005560              1.511484       1.777477      -0.284616       0.075947       1.492562      -0.042871       1.264413           0.000003
          148              H       1.757510       3.665414      16.706942       0.156870       1.061292 0.75678420E+01  0.71877519E+02                                 1.600807                            1.512110      -0.981866       2.415232                    0.998974       3.158191       8.167755       0.569193       1.132989      -0.745013       0.008084       0.001908       0.011301       0.014025       0.002904       0.002035      -0.000881      -0.005289       0.007214      -0.005734       0.002725       0.003010              1.651573       1.682291       0.315055       0.410930       1.576393       0.278504       1.696036           0.000001
          149              H      -0.570498       1.621795      11.449917       0.131598       1.187640 0.89659525E+01  0.89043181E+02                                 1.741272                            1.666263      -1.112619       2.354308                    0.997445       3.317979       8.839369       0.531104       1.161240      -0.738776      -0.031053       0.003978      -0.023275       0.039011       0.000238       0.005475      -0.002563       0.023413      -0.002619      -0.011968      -0.002189       0.014157              1.761799       1.860943      -0.078199       0.280400       1.442745      -0.141586       1.981711          -0.000252
          150              H       3.447226       1.389399      11.727211       0.131327       1.175835 0.89791152E+01  0.89419619E+02                                 1.748223                            1.682896      -1.115073       2.356450                    0.997338       3.326914       8.944787       0.519989       1.182803      -0.733634       0.033048      -0.001510      -0.018089       0.037705      -0.002773      -0.003905      -0.001792       0.024937      -0.003458      -0.012641      -0.001601       0.014242              1.755998       1.933919      -0.000051      -0.236100       1.432553      -0.067685       1.901521           0.000288
          151              H      -1.225413       1.581011      14.890091       0.158233       1.144965 0.87732054E+01  0.86738305E+02                                 1.708092                            1.650470      -1.102570       2.356677                    0.998850       3.290869       8.774350       0.532066       1.164362      -0.737587       0.004414       0.010085       0.012827       0.016903       0.003880      -0.004449       0.005517      -0.000085       0.004491      -0.009262       0.003006       0.006256              1.723938       1.499892       0.024802       0.033696       1.491599       0.320854       2.180323           0.000028
          152              H      -1.542428       0.222282      14.107314       0.162284       1.033349 0.76975599E+01  0.73090691E+02                                 1.551808                            1.512032      -0.883697       2.466775                    0.999545       3.053690       7.781079       0.579158       1.113782      -0.751584       0.000636      -0.015437      -0.000694       0.015465      -0.000251      -0.001632       0.000522      -0.010004      -0.010083      -0.004977      -0.001744       0.006721              1.565744       1.461503       0.294228      -0.060409       1.937883      -0.110008       1.297846           0.000005
          153              H      -1.906368       1.633277      13.442965       0.160657       1.008838 0.71973467E+01  0.66828998E+02                                 1.493018                            1.434974      -0.871485       2.472386                    0.999615       2.952943       7.306386       0.614847       1.072869      -0.762890      -0.003710       0.009747      -0.012536       0.016306      -0.001561      -0.001560      -0.003707      -0.000313       0.009242      -0.004904      -0.000326       0.005230              1.494818       1.629032      -0.221898       0.237404       1.369500      -0.208428       1.485921           0.000001
          154              H       4.549598       1.265399      13.858905       0.162043       1.018057 0.75554097E+01  0.71686610E+02                                 1.563490                            1.520874      -0.886642       2.466741                    0.999590       3.049849       7.868007       0.562298       1.148046      -0.743007       0.006870       0.008477      -0.011656       0.015966       0.002515      -0.000981      -0.003780       0.000871       0.006204      -0.004605      -0.000709       0.005314              1.561258       1.823094       0.238833      -0.131478       1.390069      -0.091419       1.470610          -0.000003
          155              H       3.941669      -0.128681      14.364389       0.166614       0.970007 0.73375169E+01  0.70171640E+02                                 1.602945                            1.569428      -0.875450       2.476361                    0.999600       3.211729       8.742426       0.508778       1.258824      -0.715125      -0.000517      -0.014729      -0.001915       0.014862      -0.001235       0.000792      -0.000897      -0.006724      -0.004878      -0.003067      -0.001498       0.004565              1.610540       1.431484      -0.145272       0.040102       2.071482       0.022292       1.328655           0.000001
          156              H       3.695570       1.204462      15.213600       0.157292       0.994418 0.73874831E+01  0.71321695E+02                                 1.670975                            1.604105      -1.032029       2.394307                    0.998725       3.428687       9.618430       0.485714       1.306172      -0.703068      -0.005071       0.008941       0.013572       0.017025      -0.004646       0.001789       0.005028      -0.003174       0.012058      -0.008551       0.001135       0.007416              1.728747       1.483544       0.027209       0.059230       1.474480       0.406180       2.228219          -0.000026
          157              H       3.267882      13.369048       6.190003       0.127835       1.257801 0.95804390E+01  0.96920187E+02                                 1.824893                            1.734575      -1.148757       2.335613                    0.997015       3.402685       9.206281       0.514097       1.177693      -0.734781       0.003985       0.030335       0.022619       0.038049      -0.004682       0.003376       0.012146      -0.006857      -0.009798      -0.014348       0.000377       0.013971              1.861486       1.797700       0.118134       0.116569       1.917259       0.452681       1.869500           0.000261
          158              H       5.085121      10.158430       4.558014       0.129791       1.158223 0.87539387E+01  0.86455581E+02                                 1.714905                            1.648105      -1.068244       2.376270                    0.997611       3.304103       8.790091       0.532990       1.163584      -0.738092       0.031385      -0.021135      -0.002876       0.037947      -0.008347      -0.000609       0.008123      -0.001595      -0.021206      -0.012198      -0.001809       0.014007              1.728280       2.099499      -0.164424       0.055286       1.628567       0.152538       1.456775          -0.000286
          159              H       0.976213      13.752945       5.924263       0.157972       1.047622 0.75306334E+01  0.70906828E+02                                 1.548153                            1.481399      -0.883322       2.465549                    0.999549       3.015927       7.579741       0.595259       1.092808      -0.757380       0.008883       0.006913       0.011350       0.015985      -0.000017       0.002423       0.003322       0.005878      -0.003719      -0.005439       0.000596       0.004843              1.566300       1.362748       0.012773       0.064595       1.601943       0.387028       1.734209          -0.000008
          160              H       0.051197      12.537951       5.450553       0.155193       1.133265 0.87631415E+01  0.86678323E+02                                 1.699419                            1.651743      -1.113169       2.351376                    0.998274       3.317167       8.867979       0.530395       1.167498      -0.736544      -0.009145      -0.012278       0.003835       0.015783       0.001385      -0.003481      -0.002076       0.002932      -0.024708      -0.009309       0.002130       0.007180              1.709101       1.965816       0.320140      -0.178289       1.672210      -0.066424       1.489277          -0.000025
          161              H       0.587355      13.599299       4.378929       0.161595       1.075464 0.81013703E+01  0.78025597E+02                                 1.604953                            1.560800      -0.919715       2.449247                    0.999332       3.100799       7.994529       0.563975       1.127632      -0.748199       0.001682       0.005818      -0.015247       0.016406      -0.001822      -0.001575      -0.004054       0.002048       0.013071      -0.006054      -0.000141       0.006195              1.607121       1.410137      -0.161299       0.173571       1.537184      -0.288939       1.874041          -0.000003
          162              H       3.532103       8.396156       3.656810       0.161419       1.016631 0.74774159E+01  0.71256201E+02                                 1.604520                            1.544722      -0.818285       2.502019                    0.999610       3.132721       8.285352       0.537099       1.196686      -0.730247       0.008084      -0.006697       0.015755       0.018932      -0.000773       0.006195      -0.003985      -0.002732       0.003926      -0.007242      -0.000700       0.007943              1.614019       1.468135      -0.284731       0.132319       1.950632      -0.089569       1.423291           0.000009
          163              H       3.374451       9.259710       2.316557       0.166208       1.052267 0.80217857E+01  0.77628479E+02                                 1.637679                            1.598969      -0.714604       2.552749                    0.999976       3.094722       8.189247       0.529561       1.195199      -0.732076       0.006210       0.009597      -0.011461       0.016187       0.003168      -0.002864      -0.003577       0.000759       0.013029      -0.005452      -0.002073       0.007525              1.654883       1.440850       0.009070      -0.275751       1.458377       0.071448       2.065420           0.000010
          164              H       2.078940       8.836900       3.154215       0.156188       1.053152 0.80990315E+01  0.79936780E+02                                 1.726530                            1.671899      -1.143543       2.335636                    0.998374       3.531562       9.987222       0.479484       1.294251      -0.705324      -0.015707      -0.002538       0.004576       0.016556       0.007501      -0.002255       0.001157       0.002696      -0.002776      -0.007941      -0.000253       0.008195              1.766406       2.224817       0.202502       0.075551       1.628981       0.159985       1.445419           0.000022
          165              H      -0.679661      11.313495       0.548810       0.123375       1.250641 0.95207239E+01  0.95983405E+02                                 1.805115                            1.718936      -1.124114       2.345054                    0.997217       3.381461       9.076630       0.522034       1.163807      -0.738362      -0.005889       0.011780      -0.034144       0.036596       0.006762       0.001393      -0.007947      -0.000118       0.027304      -0.013370       0.000450       0.012920              1.829800       1.755522       0.022837       0.249529       1.506193      -0.188891       2.227685           0.000010
          166              H      -2.049856       9.222670       3.627925       0.119828       1.218081 0.93319603E+01  0.93578775E+02                                 1.764831                            1.693880      -1.135982       2.335577                    0.996992       3.405927       9.107793       0.529759       1.152985      -0.740340      -0.026651      -0.019644       0.013670       0.035819       0.007550      -0.003571      -0.008152       0.005258       0.011231      -0.011603      -0.001456       0.013059              1.774842       2.060736       0.294653      -0.004781       1.584683      -0.121090       1.679106          -0.000013
          167              H       2.521926      11.797849       1.929502       0.155516       1.131014 0.86445418E+01  0.85426350E+02                                 1.708273                            1.647766      -1.135074       2.335462                    0.998696       3.375617       9.093551       0.526230       1.177824      -0.733101       0.012193      -0.008937       0.006097       0.016301       0.000889      -0.002022      -0.001968       0.005627      -0.029521      -0.010348       0.002176       0.008171              1.733579       2.158816      -0.173441       0.283397       1.435607      -0.148617       1.606313           0.000005
          168              H       1.663775      11.944721       0.586361       0.159201       1.025951 0.73684937E+01  0.68895491E+02                                 1.517717                            1.458283      -0.880579       2.466956                    0.999613       2.978439       7.421209       0.605282       1.082272      -0.760408      -0.005059      -0.008939      -0.011639       0.015523       0.003078       0.001172       0.003814       0.004341       0.004235      -0.005761       0.000291       0.005470              1.527978       1.314244       0.041601      -0.053060       1.255275       0.074510       2.014416           0.000018
          169              H       1.552773      13.056735       1.730197       0.162395       1.060337 0.79367148E+01  0.75898692E+02                                 1.581562                            1.538625      -0.829132       2.493294                    0.999758       3.038752       7.756699       0.572607       1.118551      -0.751192      -0.007221       0.011446       0.006468       0.015000      -0.002655      -0.001404       0.003187      -0.001341      -0.010510      -0.004902      -0.000836       0.005738              1.575579       1.326382      -0.017363      -0.028000       2.065984       0.078582       1.334371           0.000021
          170              H      -0.651731       8.677027       5.499657       0.163107       1.018067 0.74886475E+01  0.71008131E+02                                 1.576847                            1.524620      -0.823083       2.500590                    0.999805       3.036920       7.872823       0.554945       1.163996      -0.739276      -0.010348      -0.012208      -0.006298       0.017198       0.003423       0.003113       0.000431      -0.002308      -0.003632      -0.004735      -0.000317       0.005052              1.577533       1.509449       0.315715      -0.049903       1.742053      -0.157913       1.481097          -0.000008
          171              H       0.876974       9.147475       5.467884       0.162386       1.043540 0.80754260E+01  0.79096311E+02                                 1.682168                            1.645700      -1.008247       2.408530                    0.998869       3.313569       9.126283       0.497219       1.257671      -0.715331       0.017486      -0.007262      -0.003920       0.019335      -0.008081      -0.000327       0.000626       0.010164      -0.002249      -0.009190      -0.000764       0.009954              1.698338       2.089119      -0.218525       0.065552       1.464974      -0.083513       1.540922          -0.000001
          172              H      -0.250583      10.131322       6.036914       0.158860       1.064344 0.80380942E+01  0.78706452E+02                                 1.711355                            1.645399      -0.900714       2.459817                    0.999274       3.334825       9.208975       0.495254       1.263051      -0.713960      -0.004617       0.011930       0.005220       0.013816      -0.003144      -0.001152       0.002370      -0.003371      -0.002238      -0.003229      -0.001888       0.005116              1.757074       1.375723      -0.074666      -0.117917       1.745475       0.426289       2.150024          -0.000004
          173              H      12.224098      12.416958       8.477676       0.128252       1.206216 0.92298724E+01  0.92527816E+02                                 1.775834                            1.703935      -1.126363       2.348185                    0.997357       3.364764       9.068845       0.517950       1.179618      -0.734320      -0.007068      -0.035716      -0.009033       0.037512      -0.000941       0.004980       0.003263      -0.019044      -0.023345      -0.012186      -0.001720       0.013906              1.797034       1.748271       0.214322       0.147986       2.083025       0.212520       1.559805          -0.000246
          174              H     -10.731028      16.271340       8.471899       0.128022       1.166514 0.90481082E+01  0.90599341E+02                                 1.762523                            1.707933      -1.082764       2.370084                    0.997617       3.384844       9.231481       0.505969       1.208969      -0.727054      -0.024309       0.024933      -0.010031       0.036239      -0.008276       0.005202       0.000183      -0.010840      -0.023956      -0.011848      -0.002291       0.014140              1.769063       1.906283      -0.152715       0.233235       1.808229      -0.073751       1.592676           0.000286
          175              H      -7.331055      11.831808       9.188241       0.157767       1.041033 0.75352270E+01  0.70974269E+02                                 1.543327                            1.483647      -0.894872       2.461303                    0.999540       3.012489       7.577053       0.593616       1.095459      -0.756778      -0.006598      -0.008465      -0.011647       0.015838      -0.001082       0.003824       0.002439       0.002132      -0.001922      -0.005130       0.000710       0.004420              1.551162       1.327367       0.015610       0.066285       1.772034       0.338760       1.554087          -0.000018
          176              H      -7.306331      12.351767      10.701802       0.160772       1.085497 0.81893588E+01  0.79117735E+02                                 1.617680                            1.571308      -0.948329       2.436032                    0.999218       3.116033       8.056703       0.560762       1.130586      -0.747413      -0.004702      -0.001155       0.014530       0.015316      -0.001249      -0.002072      -0.001121       0.003108       0.013787      -0.004644      -0.000710       0.005354              1.620950       1.340820      -0.015741      -0.054080       1.430248      -0.196364       2.091781          -0.000021
          177              H      -6.288157      12.961863       9.630177       0.156776       1.129125 0.87545774E+01  0.86696942E+02                                 1.705996                            1.660041      -1.112095       2.352360                    0.998713       3.318528       8.918674       0.523967       1.180413      -0.733466       0.013587       0.008910      -0.004245       0.016793       0.000107      -0.001637      -0.005197       0.007926      -0.014174      -0.008694       0.002012       0.006683              1.720104       2.204143       0.210336      -0.064497       1.535046      -0.004193       1.421123           0.000012
          178              H       0.626601      -1.264781       9.335553       0.165898       1.037517 0.78358909E+01  0.76457135E+02                                 1.709648                            1.648976      -0.862227       2.491843                    0.999163       3.260981       9.073367       0.482397       1.301282      -0.706639      -0.014017       0.006883      -0.012209       0.019822      -0.000658       0.004504      -0.001676       0.002260      -0.012603      -0.006532       0.000807       0.005724              1.733283       1.603580      -0.278545       0.239322       1.923413      -0.216180       1.672857          -0.000018
          179              H       2.182958      -1.578586       9.526192       0.162792       0.989635 0.78015809E+01  0.76547649E+02                                 1.687598                            1.668765      -1.031370       2.402981                    0.998142       3.448915       9.834954       0.466356       1.338564      -0.697003       0.016975       0.003102      -0.008211       0.019110       0.004620      -0.006139       0.000298       0.007245      -0.023822      -0.010402      -0.000994       0.011396              1.691552       1.963557       0.146128      -0.193107       1.596837      -0.043248       1.514262          -0.000011
          180              H       1.181468      -1.724878      10.762460       0.162003       1.053157 0.79048103E+01  0.77433286E+02                                 1.729360                            1.654841      -0.997449       2.416419                    0.998554       3.384546       9.489489       0.481302       1.299130      -0.705703      -0.003479      -0.002728       0.015539       0.016156       0.002247      -0.001905      -0.001829       0.000681       0.025731      -0.006562      -0.002636       0.009198              1.797018       1.327197      -0.031605      -0.054303       1.577083       0.266853       2.486773          -0.000018
          181              H      -3.711244      16.187724      10.499608       0.126752       1.177967 0.88996522E+01  0.88182802E+02                                 1.726887                            1.655743      -1.101985       2.357832                    0.997332       3.328529       8.844856       0.535120       1.155165      -0.740065       0.032800       0.011097      -0.014229       0.037435       0.005091      -0.005958      -0.003749       0.017389       0.011887      -0.012357      -0.000773       0.013130              1.745890       2.185011       0.137681      -0.044806       1.375033      -0.030808       1.677627           0.000192
          182              H      -5.870632      15.208503      13.752032       0.126096       1.220555 0.92301149E+01  0.92513817E+02                                 1.787958                            1.701555      -1.111487       2.353565                    0.997223       3.376461       9.094091       0.519506       1.176295      -0.734973       0.000107      -0.009393       0.036178       0.037377       0.006556      -0.002338      -0.004414       0.009356       0.038195      -0.014728       0.000385       0.014343              1.825155       1.741771      -0.009396       0.090513       1.403423      -0.019052       2.330272          -0.000246
          183              H      -6.305382      16.309810       8.183051       0.155351       1.000085 0.75939605E+01  0.74585462E+02                                 1.731366                            1.667370      -1.373373       2.231420                    0.995318       3.754307      10.985762       0.454248       1.372863      -0.687263      -0.016036       0.009051      -0.001967       0.018519      -0.005108       0.002873       0.001358       0.005377      -0.005963      -0.006439      -0.000689       0.007128              1.788364       2.020034      -0.339827       0.338608       1.536341      -0.207116       1.808718          -0.000013
          184              H      -5.340102      15.030242       8.131059       0.158205       1.098933 0.85308483E+01  0.84407983E+02                                 1.721084                            1.675221      -0.884950       2.464318                    0.999394       3.310452       9.057373       0.501801       1.233625      -0.721372       0.002397      -0.013658      -0.000998       0.013903      -0.002582      -0.000476       0.000507      -0.007845      -0.008516      -0.003447      -0.002712       0.006158              1.745109       1.429853      -0.108984      -0.035772       1.982510       0.412097       1.822963          -0.000028
          185              H      -4.723635      16.488447       8.370802       0.162640       1.032791 0.77284223E+01  0.73788567E+02                                 1.588348                            1.546914      -0.813603       2.505565                    0.999806       3.038162       7.877814       0.552504       1.161108      -0.740465       0.011446       0.011581       0.003828       0.016726       0.004228       0.002498       0.000360      -0.001476      -0.000053      -0.004910      -0.000136       0.005046              1.579571       1.750100       0.288306      -0.063615       1.489949      -0.101913       1.498665          -0.000013
          186              H      -9.007844      15.237843      12.255802       0.157624       1.124265 0.87900715E+01  0.87301034E+02                                 1.716214                            1.675971      -1.063572       2.375867                    0.998883       3.325239       9.004972       0.514644       1.198318      -0.729334      -0.010124       0.011127      -0.009280       0.017675      -0.002863       0.000625      -0.005587       0.005360      -0.019798      -0.009686       0.001795       0.007890              1.722494       1.943969      -0.246340       0.236628       1.525306      -0.111014       1.698207           0.000032
          187              H      -8.238471      15.009221      13.642270       0.157664       1.075366 0.76970905E+01  0.73498912E+02                                 1.625772                            1.534285      -0.978226       2.423559                    0.998650       3.158517       8.221101       0.559288       1.146876      -0.741902       0.005711       0.006452       0.013342       0.015882       0.000773       0.001384       0.002130       0.006374       0.004841      -0.004724       0.000805       0.003919              1.676811       1.379554      -0.002780      -0.092769       1.429438       0.328174       2.221442          -0.000003
          188              H      -8.369241      13.806835      12.593753       0.161167       1.057394 0.79383631E+01  0.76103595E+02                                 1.589151                            1.546437      -0.916453       2.451023                    0.999385       3.093750       7.970098       0.565545       1.129705      -0.747508       0.002961      -0.015099      -0.003446       0.015768      -0.000554      -0.000587       0.001497      -0.005257      -0.013581      -0.004815      -0.000383       0.005198              1.590612       1.357352       0.158035      -0.033123       2.033629       0.117050       1.380855          -0.000015
          189              H       7.322436       9.026974      25.695878       0.128422       1.195547 0.90472740E+01  0.90018605E+02                                 1.745743                            1.670584      -1.142665       2.340237                    0.997187       3.335942       8.884150       0.532159       1.156779      -0.739777       0.030402       0.015193      -0.012778       0.036309       0.009053       0.000027      -0.003714       0.015369      -0.007067      -0.011906      -0.001303       0.013209              1.765180       1.800884       0.323817      -0.155662       1.629709      -0.227793       1.864948           0.000273
          190              H       3.818287       7.193373      24.866886       0.128606       1.213787 0.91570675E+01  0.91475465E+02                                 1.773713                            1.689484      -1.061871       2.378899                    0.997536       3.334567       8.926654       0.524536       1.168915      -0.737129      -0.025924      -0.011120      -0.025676       0.038144       0.011038       0.004701       0.003219       0.015427       0.012727      -0.015612       0.001136       0.014476              1.809428       1.700811       0.229650       0.310669       1.617268       0.079943       2.110204          -0.000219
          191              H       8.129806       9.247166      27.847792       0.157424       1.043948 0.76198074E+01  0.72126594E+02                                 1.558859                            1.501357      -0.919969       2.447549                    0.999382       3.053258       7.752927       0.583310       1.109316      -0.752782       0.004086       0.008759      -0.013939       0.016962       0.001947      -0.002049      -0.001989      -0.003461       0.007459      -0.004060      -0.000656       0.004716              1.569778       1.609456       0.333613      -0.079576       1.580043      -0.203273       1.519836           0.000004
          192              H      11.296411      16.047420       0.164643       0.157387       1.103734 0.86193270E+01  0.85398365E+02                                 1.712677                            1.673406      -1.040405       2.389484                    0.998945       3.333458       9.089784       0.507422       1.218318      -0.724520      -0.010344       0.008524       0.009549       0.016457      -0.004700      -0.000086       0.005684      -0.000064       0.006049      -0.007617       0.000074       0.007543              1.727982       1.576969      -0.064754      -0.143596       1.574004       0.323609       2.032971          -0.000022
          193              H       7.954539       7.849934      28.607461       0.160989       1.033282 0.78393491E+01  0.76476143E+02                                 1.690508                            1.635384      -1.000103       2.417207                    0.998241       3.361287       9.342308       0.490760       1.279354      -0.709863       0.004410      -0.015733       0.000635       0.016351      -0.003349       0.000829       0.000094      -0.005181      -0.002106      -0.004067      -0.000533       0.004600              1.725214       1.676797      -0.293108       0.299662       1.919094      -0.279093       1.579752          -0.000001
          194              H       3.289317       5.943567      28.153971       0.153101       1.155875 0.89521394E+01  0.89180053E+02                                 1.732243                            1.677588      -1.112890       2.345332                    0.998954       3.371704       9.098679       0.521543       1.178895      -0.733450       0.006228      -0.007038       0.013582       0.016516       0.000194      -0.003184      -0.007201       0.000784      -0.002926      -0.008215       0.000603       0.007612              1.755449       1.492515       0.042781       0.122650       1.565783      -0.254248       2.208050           0.000037
          195              H       2.322112       6.919533      27.333644       0.163894       1.009808 0.74127010E+01  0.69550350E+02                                 1.516681                            1.475191      -0.804973       2.506012                    0.999880       2.971279       7.464457       0.592969       1.100908      -0.755669      -0.007771       0.012431      -0.000574       0.014671      -0.003944      -0.000717      -0.001564      -0.003885      -0.006259      -0.004316      -0.001244       0.005561              1.511335       1.785687      -0.280220      -0.073026       1.484020       0.047631       1.264297           0.000019
          196              H       2.955147       5.636731      26.620190       0.156866       1.061240 0.75673409E+01  0.71870819E+02                                 1.600678                            1.511999      -0.981821       2.415247                    0.998974       3.158097       8.167123       0.569254       1.132898      -0.745036       0.002030      -0.008049      -0.011305       0.014025       0.003833      -0.001718       0.001401      -0.001708       0.007218      -0.005734       0.002723       0.003011              1.651424       1.341094       0.137921       0.057802       1.917295       0.492949       1.695882           0.000012
          197              H       7.907731      15.577004       2.992461       0.131605       1.187601 0.89655741E+01  0.89038577E+02                                 1.741246                            1.666238      -1.112626       2.354314                    0.997445       3.317906       8.839163       0.531103       1.161254      -0.738773      -0.017842       0.025728       0.023277       0.039014      -0.009439      -0.004796       0.003680      -0.013859      -0.002626      -0.011966      -0.002193       0.014158              1.761776       1.595501      -0.216025      -0.254870       1.708158       0.183603       1.981671           0.000253
          198              H       9.965427      12.118391       2.715167       0.131332       1.175789 0.89786078E+01  0.89412659E+02                                 1.748117                            1.682798      -1.115192       2.356390                    0.997337       3.326857       8.944328       0.520032       1.182732      -0.733650       0.016562      -0.028640       0.018091       0.037707      -0.011798       0.000210      -0.004291      -0.009808      -0.003461      -0.012644      -0.001602       0.014246              1.755894       1.538993      -0.205070       0.048711       1.827303      -0.240707       1.901386          -0.000290
          199              H       3.430453       9.244591      28.437041       0.158237       1.144933 0.87728738E+01  0.86733959E+02                                 1.708038                            1.650421      -1.102560       2.356686                    0.998850       3.290808       8.774051       0.532084       1.164337      -0.737593      -0.006918      -0.008567      -0.012828       0.016905       0.002267       0.006947      -0.001406      -0.006298       0.004492      -0.009261       0.003005       0.006257              1.723879       1.473036       0.010869       0.269211       1.518371       0.177741       2.180230          -0.000018
          200              H       8.701906      17.084509       0.335063       0.162274       1.033387 0.76978601E+01  0.73093702E+02                                 1.551786                            1.512013      -0.883767       2.466724                    0.999545       3.053757       7.781066       0.579194       1.113710      -0.751602       0.013991       0.006545       0.000695       0.015462       0.003946       0.001215      -0.001207       0.006168      -0.010083      -0.004975      -0.001746       0.006721              1.565722       1.596028       0.364078      -0.069795       1.803307      -0.104306       1.297830          -0.000001
          201              H       7.281946      16.757290       0.999413       0.160660       1.008782 0.71968232E+01  0.66822842E+02                                 1.492957                            1.434917      -0.871437       2.472417                    0.999615       2.952852       7.306061       0.614863       1.072862      -0.762893      -0.010362      -0.001198       0.012538       0.016310      -0.000770      -0.002572      -0.003092       0.002734       0.009244      -0.004904      -0.000326       0.005230              1.494761       1.606056      -0.233791      -0.294361       1.392370       0.114641       1.485856           0.000006
          202              H      10.583471      11.197185       0.583472       0.162041       1.017918 0.75539717E+01  0.71668606E+02                                 1.563261                            1.520659      -0.886520       2.466794                    0.999591       3.049578       7.866728       0.562384       1.147942      -0.743034      -0.004360      -0.010002       0.011667       0.015974       0.001086      -0.002908      -0.002614      -0.004619       0.006204      -0.004610      -0.000706       0.005317              1.561030       1.286521      -0.039710      -0.020544       1.926171      -0.158812       1.470397           0.000002
          203              H      11.540562      12.379137       0.077989       0.166591       0.970039 0.73376623E+01  0.70172289E+02                                 1.602891                            1.569373      -0.875318       2.476396                    0.999601       3.211537       8.741414       0.508829       1.258711      -0.715152       0.012828       0.007250       0.001913       0.014859       0.002045      -0.001153       0.000292       0.005882      -0.004858      -0.003069      -0.001491       0.004559              1.610494       2.054392       0.178113       0.001277       1.448492       0.045838       1.328600          -0.000002
          204              H       6.032324       5.050769      28.113532       0.157278       0.994494 0.73881287E+01  0.71328542E+02                                 1.670961                            1.604096      -1.032198       2.394202                    0.998725       3.428709       9.618117       0.485758       1.306043      -0.703094      -0.010277       0.000391      -0.013568       0.017025      -0.001377       0.003634       0.003903       0.009439       0.012049      -0.008554       0.001142       0.007412              1.728716       1.454153       0.011926       0.333172       1.503845       0.239700       2.228149           0.000027
          205              C       6.152351       7.215459      20.435964       0.600509      24.570575 0.25693277E+03  0.53570953E+04                                 7.984027                            5.723674      -0.074236       2.035656                    0.999644      22.298413      62.665565       0.614377       0.478147      -1.016372      -0.007443       0.052880       0.021838       0.057694       0.020089      -0.015721      -0.072688       0.040633       0.254466      -0.094787      -0.023351       0.118137             11.158128       6.579643      -1.722428       0.087629      19.352573       5.708774       7.542169           0.000297
          206              C       6.380970       5.875005      19.858269      -0.004025      41.055417 0.42362017E+03  0.98210774E+04                                10.338395                            6.791034      -0.079972       1.974044                    0.999182      27.132784      75.586844       0.647138       0.408250      -1.077527       0.006278      -0.037350      -0.018698       0.042238       0.000690       0.001180      -0.001750       0.024120      -0.014709      -0.010231      -0.004367       0.014597             15.271512       9.357471      -2.838537       0.947774      26.070992       8.496001      10.386072          -0.000442
          207              C       7.593554       5.217095      20.060462      -0.197625      37.187030 0.46491978E+03  0.11116263E+05                                 9.667115                            7.173598       0.106499       1.989971                    0.999673      30.607354      88.766571       0.617160       0.415076      -1.064952      -0.013588       0.016534      -0.001709       0.021469       0.012241       0.007533      -0.006695       0.033005      -0.006057      -0.023223       0.000551       0.022672             12.171010       9.375733      -4.115137       0.564664      18.333326       5.119255       8.803971          -0.000894
          208              C       7.830689       3.997955      19.419221       0.142913      33.753670 0.39936814E+03  0.91577860E+04                                 9.200439                            6.752806       0.058096       2.036503                    0.999605      25.879214      72.587556       0.623825       0.428180      -1.060762       0.067761      -0.022692       0.016896       0.073430      -0.031391       0.007119      -0.001009       0.034231      -0.067266      -0.026652      -0.020944       0.047595             11.575615      10.341665      -2.701053       1.851078      15.116374       5.040174       9.268806          -0.000486
          209              C       6.889390       3.428558      18.601782      -0.046224      39.014021 0.47373388E+03  0.11327879E+05                                10.019145                            7.292138      -0.244282       1.927136                    0.998418      27.979679      79.933964       0.608535       0.420927      -1.066145       0.017372      -0.055394      -0.035203       0.067893       0.000941      -0.018993      -0.000834      -0.044719       0.011442      -0.033849       0.013204       0.020645             13.041984      10.466379      -2.070069       1.419895      17.165054       7.193964      11.494519           0.000002
          210              C       5.622847       4.062028      18.437139       0.144630      34.852840 0.40417912E+03  0.92745700E+04                                 9.338282                            6.732513       0.028104       2.020743                    0.999624      25.881838      72.077552       0.634709       0.420544      -1.067994      -0.065281      -0.023037      -0.039196       0.079552       0.014448       0.022630       0.023913       0.019888      -0.016430      -0.031219      -0.010527       0.041746             12.040686      10.878096       0.244003       2.817897      15.618769       6.250167       9.625193           0.000540
          211              C       5.406016       5.293129      19.092823      -0.201710      37.865315 0.46041212E+03  0.10975535E+05                                 9.792725                            7.133657       0.047806       1.970992                    0.999601      30.546106      88.294051       0.619895       0.414485      -1.065930       0.005767       0.014121       0.013736       0.020526      -0.001394       0.009347      -0.015781       0.044564      -0.014843      -0.030099       0.001868       0.028231             12.797586       8.507863       0.366441       1.972693      19.409701       7.819958      10.475193           0.000772
          212              C       9.160713       3.290146      19.644522      -0.506316      27.535507 0.44709085E+03  0.10569353E+05                                 7.678646                            6.822504       0.225691       2.016194                    0.999175      32.573459      93.453116       0.663637       0.390412      -1.083088      -0.055237       0.038574      -0.009788       0.068080      -0.022487       0.007541      -0.004703       0.012297      -0.075382      -0.026429      -0.010705       0.037134              8.124929       9.367577      -1.824251       0.858153       7.794307       0.052397       7.212903          -0.000181
          213              C       4.583328       3.409645      17.660139      -0.508364      29.108943 0.44847653E+03  0.10627853E+05                                 7.993062                            6.802151       0.156141       2.000191                    0.998691      32.456062      93.733549       0.668061       0.386887      -1.083756       0.045089       0.033789       0.043271       0.071043       0.009044      -0.004856       0.004515      -0.015952      -0.001229      -0.014657       0.002002       0.012655              8.973123      10.117421       1.948114       2.885170       8.420126       2.009542       8.381822           0.000158
          214              C       8.056615      -1.381322      15.678645       0.597412      24.344747 0.26049825E+03  0.54426544E+04                                 7.921207                            5.757068      -0.012103       2.057497                    0.999588      22.241220      62.287505       0.614428       0.477122      -1.018325       0.017087      -0.048807      -0.027531       0.058584       0.011222       0.073435      -0.031676       0.141584      -0.002967      -0.093541      -0.023740       0.117281             10.885940       6.607616      -3.461004      -2.834884      15.973383       6.055765      10.076820           0.000267
          215              C       7.692881      -0.127358      16.423872       0.005807      39.227963 0.40800595E+03  0.93745815E+04                                10.049101                            6.675273      -0.049313       1.988415                    0.999247      26.784703      74.383992       0.650905       0.409546      -1.076227      -0.011275       0.024260       0.025614       0.037038       0.005921      -0.002991      -0.009072       0.009612       0.008812      -0.012679       0.000397       0.012282             14.587203       7.504295      -4.489760      -4.071350      21.810835       8.105174      14.446481          -0.000623
          216              C       7.925956       1.086054      15.883727      -0.195302      35.910370 0.44455169E+03  0.10513916E+05                                 9.447249                            7.009691       0.111670       1.994953                    0.999704      30.238910      87.303192       0.624823       0.414483      -1.065025      -0.001574      -0.010931       0.005832       0.012489       0.002013      -0.009848      -0.015669       0.041332       0.028575      -0.031484       0.005829       0.025655             11.799250       5.932853      -2.212273      -1.986006      18.956455       4.407110      10.508440          -0.000791
          217              C       7.709851       2.268276      16.614511       0.155353      31.935740 0.37478474E+03  0.84630055E+04                                 8.866230                            6.531570       0.041741       2.035518                    0.999655      25.427792      70.894519       0.635446       0.426859      -1.061035       0.016418       0.059082      -0.048620       0.078257       0.006390      -0.006237      -0.016083      -0.056046      -0.042329      -0.024838      -0.016047       0.040885             11.010460       5.451197      -1.330657      -2.325386      16.482108       2.711407      11.098076          -0.000540
          218              C       7.163467       2.184388      17.847890      -0.046559      37.817048 0.46505519E+03  0.11072802E+05                                 9.826446                            7.228755      -0.241987       1.929943                    0.998347      27.841268      79.455733       0.610519       0.421360      -1.065511      -0.016643       0.051201       0.036109       0.064826      -0.011298       0.020722       0.021836      -0.009424      -0.045626      -0.040188       0.015822       0.024366             12.625559       6.446040      -1.712683      -2.805776      17.993222       4.744341      13.437414           0.000079
          219              C       6.885499       0.918542      18.445805       0.142920      34.240432 0.39851812E+03  0.91142419E+04                                 9.226293                            6.693176       0.043258       2.027973                    0.999579      25.773727      71.702256       0.635310       0.421549      -1.067151      -0.031451      -0.015718       0.070495       0.078777       0.000458      -0.028715      -0.006583      -0.003799       0.093671      -0.031131      -0.014033       0.045164             11.725588       6.357886      -1.622539      -3.885096      13.925996       3.775765      14.892882           0.000451
          220              C       7.182679      -0.180304      17.689024      -0.203579      36.965098 0.44320447E+03  0.10482941E+05                                 9.633741                            7.003794       0.052273       1.972978                    0.999672      30.457491      88.180592       0.623926       0.415044      -1.063768       0.012125      -0.005858      -0.027623       0.030731       0.012048       0.005234      -0.031958       0.014313      -0.013913      -0.039755       0.011165       0.028590             12.460974       6.973042      -3.067859      -4.101818      15.210394       6.613758      15.199485           0.000723
          221              C       7.864780       3.589113      15.996377      -0.507755      27.081959 0.43055640E+03  0.10089604E+05                                 7.592772                            6.693263       0.242799       2.025270                    0.999405      32.246909      92.307637       0.669861       0.390191      -1.082536      -0.009716      -0.062752       0.026230       0.068704      -0.003892      -0.000469      -0.008745      -0.032493      -0.048217      -0.018050      -0.008445       0.026495              7.985656       6.239205       0.159862      -0.482059      10.135580      -1.140797       7.582183          -0.000142
          222              C       6.297372       0.837476      19.812053      -0.501814      28.697783 0.45118611E+03  0.10697921E+05                                 7.894189                            6.816196       0.241100       2.026329                    0.999163      32.387254      93.268043       0.668964       0.386153      -1.085310       0.022638      -0.003828      -0.064572       0.068532      -0.007798      -0.009711       0.005607       0.012795       0.032103      -0.015479      -0.003822       0.019301              8.694995       7.006408      -0.004327      -1.750674       6.800936       0.093252      12.277640           0.000136
          223              C       5.526595      11.908003      22.200823       0.594618      23.823315 0.26188853E+03  0.54901138E+04                                 7.825849                            5.790059      -0.069675       2.035137                    0.999638      22.517165      63.586258       0.608640       0.480044      -1.014711       0.006622      -0.054615      -0.022502       0.059439       0.003492       0.013741      -0.071141       0.041274       0.244426      -0.091770      -0.020072       0.111842             10.546157       6.469090      -0.754853      -0.673723      18.025196       5.120714       7.144186          -0.000304
          224              C       5.331020      13.245621      22.830510      -0.010498      39.858307 0.44163016E+03  0.10349743E+05                                10.171051                            6.964687       0.015848       2.005320                    0.999404      27.343622      76.683217       0.634541       0.411885      -1.074727      -0.000329       0.039100       0.018772       0.043374       0.002505      -0.005634      -0.000526       0.028498      -0.029733      -0.010966      -0.009511       0.020477             14.412665       9.509564      -0.831070      -0.732299      23.989725       8.339461       9.738707          -0.000163
          225              C       4.022865      13.646076      23.162685      -0.199888      35.327760 0.47130421E+03  0.11310532E+05                                 9.353116                            7.234503       0.077595       1.980604                    0.999686      30.713094      89.318210       0.612882       0.416435      -1.063788       0.013405      -0.015025      -0.003257       0.020398       0.016451       0.002245      -0.014728       0.032082      -0.010625      -0.029363       0.004067       0.025296             11.317703       9.470208      -2.464576      -1.475947      15.790163       5.779943       8.692736           0.001040
          226              C      13.834870      -4.445570      23.850142       0.141300      32.165977 0.40398917E+03  0.92965923E+04                                 8.921416                            6.806710       0.020199       2.025725                    0.999639      25.979223      73.155361       0.618894       0.430067      -1.058894      -0.073573       0.009613       0.010529       0.074942      -0.019910      -0.015955       0.008026       0.046941      -0.060235      -0.025659      -0.019955       0.045614             10.785684      10.800724      -1.082380      -0.702481      13.132143       5.427803       8.424184           0.000452
          227              C      14.919391      -3.690499      24.231421      -0.043676      38.259723 0.48792669E+03  0.11754215E+05                                 9.929089                            7.427476      -0.190003       1.945062                    0.998062      28.116016      80.634288       0.599664       0.423993      -1.064163      -0.009870       0.048823       0.034318       0.060488      -0.013223      -0.005687       0.003689      -0.066829       0.041217      -0.043228       0.012817       0.030411             12.624483      11.250779      -0.768115      -1.105695      15.283018       7.447909      11.339653           0.000094
          228              C      16.251674      -4.051238      23.870362       0.148373      33.267425 0.40617971E+03  0.93540425E+04                                 9.119007                            6.808689       0.034266       2.025555                    0.999608      25.984358      73.054336       0.621420       0.427996      -1.060808       0.067637       0.037485       0.009874       0.077957       0.025615       0.010803       0.013115       0.025457      -0.066877      -0.028718      -0.014984       0.043702             11.337036      11.376055       1.871190       0.190407      14.020756       5.661239       8.614296          -0.000536
          229              C      16.406162      -5.227586      23.171350      -0.195280      35.509554 0.45523303E+03  0.10851555E+05                                 9.422595                            7.132709       0.056093       1.977914                    0.999683      30.568298      89.162213       0.613114       0.419089      -1.060039      -0.015443      -0.019552      -0.011847       0.027588      -0.001852       0.003718      -0.021334       0.050172      -0.002166      -0.037203       0.010598       0.026605             11.848311       8.705998       1.910945       0.377187      17.553176       6.655350       9.285759          -0.000696
          230              C      12.404348      -4.039090      24.205425      -0.501385      27.092704 0.44435835E+03  0.10485738E+05                                 7.574400                            6.788271       0.267329       2.030787                    0.999236      32.445588      92.917091       0.667458       0.388881      -1.084456       0.063416      -0.027294      -0.019205       0.071661      -0.018292      -0.014513       0.005414       0.027163      -0.060659      -0.024583      -0.012454       0.037037              7.888271       9.418245      -1.097746      -0.584020       7.160032       0.676680       7.086536           0.000196
          231              C      -4.321475      -3.178924      24.237198      -0.505598      28.819963 0.46267530E+03  0.11064566E+05                                 7.938911                            6.906539       0.126005       1.992623                    0.998137      32.730237      95.363032       0.662479       0.386613      -1.082531      -0.041414      -0.043891      -0.024550       0.065148       0.016333       0.001148       0.000985      -0.011219      -0.059814      -0.019994      -0.007290       0.027284              8.796853      10.239455       2.642955       1.219397       7.935037       1.206146       8.216067          -0.000162
          232              C      13.519173       0.857479      27.538725       0.589309      24.070301 0.26270832E+03  0.55014251E+04                                 7.861047                            5.781387      -0.030490       2.049013                    0.999553      22.404413      62.853431       0.613032       0.477113      -1.018146      -0.020407       0.043945       0.033939       0.059157       0.029200       0.076289      -0.018906       0.146515      -0.032674      -0.093521      -0.030220       0.123742             10.771115       6.943717      -4.104840      -3.195912      14.721462       5.727854      10.648165           0.000001
          233              C      13.980588      -0.321541      26.698179       0.003573      40.494431 0.43156468E+03  0.10044183E+05                                10.250048                            6.854517      -0.060845       1.978522                    0.999260      27.179578      75.675657       0.644612       0.408262      -1.078341       0.005648      -0.030921      -0.021933       0.038329       0.004696      -0.013681      -0.009107      -0.005591       0.007690      -0.015122      -0.003988       0.019111             14.960299       8.113784      -6.240525      -3.667686      20.508747       8.023477      16.258366           0.000003
          234              C      14.111479      -0.156166      25.326153      -0.205129      37.370170 0.46282243E+03  0.11048000E+05                                 9.697976                            7.145632       0.053891       1.970985                    0.999668      30.673590      88.738460       0.620210       0.413712      -1.066370      -0.001902       0.004540       0.019617       0.020226       0.002911       0.007396      -0.029208       0.001960      -0.016800      -0.032862       0.004993       0.027868             12.522287       6.516323      -3.483528      -2.914047      14.146050       6.377447      16.904488           0.000004
          235              C      14.449107      -1.231353      24.502938       0.140103      34.357303 0.41023378E+03  0.94514142E+04                                 9.273713                            6.804007       0.007948       2.015009                    0.999576      25.994851      72.609446       0.628219       0.423184      -1.066003       0.003631       0.020805      -0.071129       0.074199       0.001785      -0.009879      -0.007592      -0.017494       0.142691      -0.033770      -0.015923       0.049692             11.802219       5.693910      -2.653870      -1.948675      13.100501       3.472507      16.612247           0.000006
          236              C      14.678101      -2.471046      25.112406      -0.047239      38.478108 0.47701864E+03  0.11424789E+05                                 9.930016                            7.314354      -0.234519       1.930545                    0.997685      28.046384      80.157919       0.608059       0.420579      -1.066491       0.010068      -0.048552      -0.031493       0.058741      -0.001843      -0.010473       0.031897       0.012085      -0.070020      -0.044873       0.014350       0.030523             12.826183       6.039120      -2.652388      -1.285461      16.150334       4.945486      16.289095           0.000001
          237              C      14.589098      -2.624698      26.475766       0.146319      33.189135 0.39689934E+03  0.90893193E+04                                 9.101080                            6.735457       0.018129       2.024381                    0.999611      25.831390      72.464591       0.623979       0.428632      -1.060220       0.004943      -0.059309       0.041303       0.072443      -0.014294       0.003111      -0.025667      -0.058659      -0.040827      -0.027626      -0.022236       0.049862             11.389792       5.624501      -3.084633      -0.785711      14.811950       2.593059      13.732924           0.000005
          238              C      14.206879      -1.551377      27.258543      -0.200848      36.328855 0.45312255E+03  0.10777560E+05                                 9.525771                            7.090634       0.047200       1.971779                    0.999684      30.574013      88.780760       0.618893       0.416088      -1.063043      -0.019528       0.014005      -0.005251       0.024598       0.014916      -0.007302      -0.020866       0.020556       0.039535      -0.030729      -0.000091       0.030820             11.942806       6.684843      -4.464975      -1.430444      17.348720       4.162112      11.794856          -0.000007
          239              C      14.540395      -1.009562      22.992265      -0.501996      29.238689 0.46989999E+03  0.11261288E+05                                 8.030069                            6.974547       0.138024       1.992963                    0.998175      32.788802      95.091961       0.658363       0.388202      -1.083309      -0.001774       0.000494       0.071701       0.071725       0.001575      -0.002884       0.000572      -0.000327       0.064416      -0.012511      -0.009221       0.021733              8.920618       6.766169      -0.548052      -0.770811       6.841067       0.572115      13.154619           0.000008
          240              C      14.812934      -3.987331      27.131450      -0.503596      27.648467 0.44931954E+03  0.10636317E+05                                 7.696317                            6.830078       0.235620       2.021984                    0.998959      32.508695      93.360475       0.664573       0.389338      -1.083726      -0.013258       0.061993      -0.023979       0.067778      -0.016440      -0.003299      -0.016380      -0.038305      -0.043036      -0.026699      -0.009802       0.036501              8.183340       6.537260      -0.740667       1.032866       9.521826      -1.051305       8.490934           0.000005
          241              C       7.208186      12.494191       9.208460       0.605900      23.790867 0.25046019E+03  0.51915475E+04                                 7.819247                            5.656878      -0.088995       2.032989                    0.999552      22.177764      62.245858       0.616740       0.479122      -1.015344       0.013680       0.012410      -0.053752       0.056837       0.025678       0.061357       0.024025       0.119012      -0.217579      -0.095792      -0.026972       0.122764             10.810972       6.034924       0.890600      -4.180461       7.228281      -2.539560      19.169712           0.000211
          242              C       6.873472      12.193611      10.629590      -0.005669      41.558200 0.43087582E+03  0.10019267E+05                                10.411567                            6.838018      -0.056550       1.981081                    0.999194      27.140553      75.413483       0.647266       0.406949      -1.079736      -0.003937      -0.002098       0.042282       0.042517      -0.006096      -0.001523       0.003500      -0.017489      -0.030076      -0.010606      -0.005615       0.016221             15.443249       7.309026       1.778211      -5.984044      10.710069      -3.415244      28.310651           0.000205
          243              C       6.702275      13.220852      11.548125      -0.200973      36.964780 0.44463684E+03  0.10513028E+05                                 9.610959                            6.997893       0.054841       1.974732                    0.999696      30.350226      87.519817       0.627225       0.413010      -1.066319      -0.000001      -0.010777      -0.026374       0.028490      -0.005638       0.002117       0.002751      -0.011286      -0.091894      -0.030923       0.007574       0.023349             12.484318       5.921061       0.409694      -3.666265       9.022359       0.296390      22.509534          -0.000890
          244              C       6.472744      12.957493      12.862381       0.148991      33.866752 0.39006136E+03  0.88798425E+04                                 9.193399                            6.642708       0.068826       2.041229                    0.999624      25.592078      71.208953       0.634228       0.424218      -1.064663      -0.007731       0.059900       0.038957       0.071871      -0.008499      -0.002671       0.032113      -0.040706       0.021047      -0.026782      -0.018607       0.045388             11.795481       5.249248       0.241385      -2.756350      11.096125       0.566813      19.041068          -0.000498
          245              C       6.406217      11.624796      13.312984      -0.037195      38.760515 0.46101497E+03  0.10957234E+05                                 9.994354                            7.202265      -0.228694       1.935732                    0.998409      27.764291      79.273478       0.610753       0.421944      -1.064701      -0.001845      -0.004664       0.067820       0.068006      -0.000826      -0.003629      -0.012234       0.048178       0.048317      -0.035119       0.013914       0.021205             13.142479       5.693363       0.727298      -1.811590      11.370243      -1.310713      22.363832          -0.000020
          246              C       6.488323      10.608282      12.406002       0.133631      33.880741 0.40566779E+03  0.93351460E+04                                 9.200985                            6.788932      -0.002826       2.013099                    0.999593      26.051832      73.109639       0.624729       0.426053      -1.062489      -0.004581      -0.073440       0.005231       0.073768       0.009715      -0.003482      -0.026029      -0.074022      -0.025386      -0.034035      -0.019572       0.053606             11.565600       5.286583       1.446041      -1.801544      11.854830      -1.144747      17.555387           0.000499
          247              C       6.701601      10.880653      11.054196      -0.197554      37.114765 0.46427336E+03  0.11098477E+05                                 9.668623                            7.177978       0.035396       1.967516                    0.999615      30.617251      88.825968       0.615680       0.416161      -1.064110       0.006176       0.010319      -0.008231       0.014573      -0.008409      -0.000576       0.017434      -0.021993      -0.062081      -0.027194      -0.002603       0.029797             12.224523       6.093039       2.037701      -2.984850      10.961744      -3.666440      19.618787           0.000988
          248              C       6.332416      14.099922      13.847352      -0.507209      28.918808 0.45834667E+03  0.10907658E+05                                 7.951505                            6.883759       0.218601       2.015815                    0.999191      32.628893      94.054517       0.663866       0.387693      -1.084519       0.008395      -0.051063      -0.055063       0.075564       0.000005       0.003673       0.011200       0.005299       0.034417      -0.013646      -0.003424       0.017070              8.785991       6.563908      -0.327360      -1.129980       9.372992       2.910563      10.421072          -0.000195
          249              C       6.302791       9.151233      12.836385      -0.504388      27.724836 0.44766989E+03  0.10586900E+05                                 7.731692                            6.837790       0.187456       2.007536                    0.998666      32.481764      93.219471       0.661287       0.391656      -1.082183       0.007723       0.065482      -0.021015       0.069204       0.008820      -0.011335      -0.019141      -0.045433      -0.001746      -0.027255      -0.009433       0.036688              8.227624       6.663398       1.032813       0.279363      10.174469      -0.676631       7.845006           0.000206
          250              C       5.955930      10.361439      18.922403       0.592284      23.631403 0.26328969E+03  0.55277367E+04                                 7.807528                            5.820191      -0.056312       2.042009                    0.999534      22.500571      63.620016       0.604673       0.482472      -1.013270      -0.004113      -0.018440       0.057068       0.060114      -0.005464       0.001802       0.056648      -0.117757      -0.228834      -0.093302      -0.020756       0.114057             10.452959       6.431950      -0.029257      -0.293185       6.522196      -4.256960      18.404731           0.000161
          251              C       6.042881      10.769228      17.472388       0.002218      38.852701 0.43047365E+03  0.10030929E+05                                10.016503                            6.883410      -0.044327       1.987799                    0.999417      27.208419      76.259712       0.636824       0.412755      -1.073414      -0.000567       0.011311      -0.041354       0.042877      -0.003750      -0.000993       0.002721       0.019234      -0.016620      -0.009263      -0.003948       0.013211             14.121596       9.432844      -0.148863      -0.072262       7.171962      -5.331030      25.759980          -0.000392
          252              C       7.295576      10.856894      16.906247      -0.205433      36.410386 0.47088964E+03  0.11287138E+05                                 9.527072                            7.215572       0.082369       1.979852                    0.999680      30.732573      89.038950       0.616294       0.414623      -1.065982      -0.007519      -0.003073       0.015301       0.017323       0.001982       0.012838       0.005575       0.023771      -0.062627      -0.025395      -0.000877       0.026272             11.754960       9.395762       0.427815      -2.479965       5.977970      -3.102684      19.891149          -0.000878
          253              C       7.404853      11.144062      15.516890       0.141804      33.580611 0.41145336E+03  0.94822229E+04                                 9.110496                            6.807389       0.035853       2.023674                    0.999598      25.989149      72.495781       0.629281       0.422349      -1.067016       0.072432      -0.004428      -0.020678       0.075456       0.002762      -0.027659      -0.002429       0.063547      -0.002099      -0.031624      -0.016413       0.048037             11.214876      11.014605       0.191583      -1.349861       5.205837      -2.436479      17.424185          -0.000587
          254              C       6.246992      11.334099      14.757221      -0.049901      39.080459 0.47633048E+03  0.11402122E+05                                10.007944                            7.294706      -0.193555       1.941241                    0.998156      28.064568      80.140652       0.610788       0.418927      -1.067735       0.002273       0.015847      -0.066766       0.068659      -0.006426      -0.007361      -0.003380      -0.048464       0.055949      -0.035502       0.014643       0.020859             13.007180      10.848545       0.157291      -1.199804       6.027392      -2.763020      22.145603          -0.000015
          255              C       5.000516      11.242362      15.372467       0.138966      33.982467 0.40855600E+03  0.94087807E+04                                 9.212922                            6.804315       0.039168       2.025995                    0.999542      26.001661      72.755981       0.625858       0.424960      -1.064247      -0.064800       0.014009      -0.026072       0.071239      -0.009955       0.032622      -0.005885       0.057760       0.017847      -0.033530      -0.018096       0.051626             11.575203      11.244040      -0.422070       0.980357       5.300476      -2.352830      18.181092           0.000537
          256              C       4.905914      10.986503      16.735827      -0.196027      36.095950 0.45138790E+03  0.10723251E+05                                 9.500255                            7.081906       0.066742       1.980778                    0.999624      30.403945      88.159109       0.618797       0.416660      -1.062952       0.009062       0.005077       0.019004       0.021657      -0.007905      -0.006244       0.002719       0.014482      -0.083652      -0.028752       0.003222       0.025530             12.037605       9.083128      -0.735011       2.097535       6.011255      -3.157969      21.018432           0.000754
          257              C       8.765646      11.195062      14.878537      -0.504214      27.181449 0.43752947E+03  0.10277776E+05                                 7.585875                            6.732293       0.260518       2.029070                    0.999393      32.261674      91.978247       0.671219       0.388463      -1.085477      -0.060529      -0.006644       0.035380       0.070424       0.003923      -0.020733       0.003533       0.019464       0.003928      -0.019054      -0.007249       0.026303              7.948033       9.600552       0.508797      -1.370674       6.211554      -0.375534       8.031994          -0.000208
          258              C       3.714474      11.514691      14.575247      -0.508478      28.787940 0.47272501E+03  0.11323481E+05                                 7.908376                            6.990017       0.261966       2.030485                    0.999139      32.614028      93.950946       0.659714       0.387596      -1.085886       0.054816      -0.012064       0.042785       0.070576      -0.008752       0.016972      -0.001199       0.029722       0.035430      -0.023551      -0.004824       0.028375              8.561284      10.017845      -0.329194       2.436184       6.599904       0.240283       9.066104           0.000180
          259              C       1.829733       0.100406      22.891168       0.600512      24.569621 0.25692379E+03  0.53568460E+04                                 7.983792                            5.723557      -0.074184       2.035687                    0.999644      22.297742      62.662740       0.614387       0.478144      -1.016377      -0.050343      -0.017743      -0.021874       0.057686      -0.005032      -0.057273      -0.047460      -0.056204       0.254467      -0.094767      -0.023385       0.118152             11.158122      18.049289       4.232890       5.026166       7.883002       2.708362       7.542075          -0.000287
          260              C       3.124730       0.515216      23.468863      -0.003939      41.050831 0.42357025E+03  0.98196079E+04                                10.337719                            6.790682      -0.079837       1.974119                    0.999182      27.130679      75.579209       0.647150       0.408256      -1.077526       0.036038       0.011673       0.018629       0.042214      -0.009465      -0.002137       0.000208      -0.015045      -0.014585      -0.010285      -0.004300       0.014585             15.271232      24.843830       5.202535       7.103694      10.584110       4.755828      10.385755           0.000446
          261              C       4.267403      -0.257767      23.266670      -0.197531      37.182404 0.46485059E+03  0.11114170E+05                                 9.666426                            7.173126       0.106538       1.990034                    0.999673      30.604233      88.755099       0.617174       0.415083      -1.064950      -0.020908       0.004485       0.001612       0.021444      -0.006442      -0.009423       0.003557      -0.038988      -0.005949      -0.023230       0.000607       0.022623             12.170817      19.797265       1.296498       4.283684       7.911380       2.859892       8.803807           0.000914
          262              C       5.458658       0.093581      23.907912       0.142925      33.753316 0.39936295E+03  0.91576148E+04                                 9.200332                            6.752720       0.058190       2.036530                    0.999605      25.879041      72.586279       0.623836       0.428175      -1.060768       0.051359      -0.049639      -0.016959       0.073413      -0.032090      -0.004176       0.005878       0.031631      -0.067223      -0.026683      -0.020929       0.047612             11.576054      16.313006       0.399559       3.621221       9.145950       3.965273       9.269204           0.000490
          263              C       5.530226       1.191367      24.725350      -0.046409      39.019176 0.47379301E+03  0.11329542E+05                                10.019722                            7.292307      -0.244076       1.927176                    0.998417      27.981217      79.936838       0.608569       0.420894      -1.066175       0.057172       0.010130       0.035171       0.067884       0.018804       0.008107      -0.017160       0.024298       0.011361      -0.033830       0.013203       0.020627             13.044410      17.440818       1.549819       5.733061      10.196057       4.575629      11.496356           0.000000
          264              C       4.384377       2.023501      24.889993       0.144609      34.852615 0.40417697E+03  0.92744538E+04                                 9.338050                            6.732358       0.028355       2.020810                    0.999624      25.881806      72.075815       0.634739       0.420527      -1.068011      -0.009638       0.068563       0.039141       0.079535       0.000144       0.010792       0.031131      -0.035099      -0.016433      -0.031252      -0.010520       0.041772             12.040803      14.413932       2.079471       4.249186      12.083385       5.380515       9.625091          -0.000530
          265              C       3.191863       1.648621      24.234309      -0.201661      37.861030 0.46035277E+03  0.10973686E+05                                 9.791876                            7.133115       0.047953       1.971065                    0.999601      30.543643      88.283074       0.619934       0.414476      -1.065944      -0.009864      -0.011580      -0.013793       0.020534      -0.019008      -0.018312       0.001003      -0.023356      -0.014763      -0.030097       0.001903       0.028194             12.796969      16.795057       4.669229       6.031222      11.121352       5.353587      10.474498          -0.000741
          266              C       6.699736      -0.760635      23.682611      -0.506322      27.534715 0.44707476E+03  0.10568811E+05                                 7.678426                            6.822348       0.225769       2.016233                    0.999174      32.572195      93.446837       0.663653       0.390408      -1.083098      -0.059688       0.031231       0.009708       0.068061      -0.017998      -0.007669       0.004483       0.029718      -0.075303      -0.026397      -0.010750       0.037147              8.124682       9.620380      -1.692534      -0.348392       7.540933       0.785503       7.212733           0.000205
          267              C       4.484332       3.246698      25.666993      -0.508373      29.108507 0.44846685E+03  0.10627497E+05                                 7.992867                            6.802020       0.156206       2.000215                    0.998691      32.455320      93.728847       0.668080       0.386880      -1.083767      -0.009240      -0.055549      -0.043292       0.071030       0.011745       0.006227      -0.002211      -0.005577      -0.001242      -0.014647       0.001975       0.012672              8.972711       7.187599       0.426669       0.454167      11.349283       3.485985       8.381252          -0.000141
          268              C      10.336845       2.371948      27.648487       0.594108      24.430757 0.26135859E+03  0.54645434E+04                                 7.938056                            5.764797      -0.009420       2.057797                    0.999587      22.272092      62.374337       0.614365       0.476829      -1.018591       0.051685       0.007352       0.027771       0.059132      -0.051395      -0.059996       0.051848      -0.096709      -0.005312      -0.090482      -0.026380       0.116861             10.921084      16.881316       1.847522       6.714398       5.775455       0.277256      10.106481          -0.000002
          269              C       9.056344       2.116909      26.903261       0.009185      39.229811 0.40783805E+03  0.93700485E+04                                10.050904                            6.674389      -0.046857       1.988957                    0.999270      26.779514      74.374398       0.650857       0.409606      -1.076154      -0.025173      -0.000768      -0.024635       0.035230      -0.000447      -0.005674      -0.005978      -0.013548       0.007936      -0.011060       0.000283       0.010777             14.597816      22.467404       3.270889       9.081884       6.871749       0.123607      14.454297           0.000001
          270              C       8.086854       1.350892      27.443406      -0.195932      35.924430 0.44469093E+03  0.10517987E+05                                 9.449806                            7.010649       0.112080       1.995066                    0.999705      30.243853      87.319434       0.624802       0.414467      -1.065041       0.008297       0.006153      -0.005869       0.011881      -0.016261      -0.009865      -0.015851      -0.028534       0.028682      -0.032463       0.006501       0.025962             11.805978      18.015017       4.057051       4.831786       6.891198       0.269608      10.511719          -0.000011
          271              C       6.938053       0.997894      26.712621       0.155712      31.923173 0.37458788E+03  0.84573636E+04                                 8.864204                            6.529944       0.041424       2.035535                    0.999655      25.419633      70.864415       0.635519       0.426871      -1.061039      -0.044717      -0.041836       0.048777       0.078288       0.026533      -0.011244      -0.012922       0.021917      -0.042290      -0.024873      -0.015893       0.040766             11.009861      15.229893       3.745823       3.480199       6.703944      -0.812876      11.095745           0.000001
          272              C       6.760720       1.521463      25.479242      -0.046409      37.813669 0.46498821E+03  0.11070658E+05                                 9.825781                            7.228058      -0.241974       1.929994                    0.998346      27.837233      79.438696       0.610579       0.421340      -1.065538      -0.053167      -0.008830      -0.036135       0.064888      -0.002745       0.009784       0.028523       0.023767      -0.045750      -0.040253       0.015979       0.024274             12.627234      16.947198       3.737832       5.507480       7.496875      -0.302366      13.437630          -0.000001
          273              C       7.756057       2.351485      24.881328       0.143324      34.225162 0.39828351E+03  0.91074347E+04                                 9.223863                            6.691290       0.043095       2.028044                    0.999577      25.764660      71.668778       0.635395       0.421559      -1.067156      -0.000337       0.035251      -0.070458       0.078785       0.001849       0.007425      -0.028403       0.001550       0.093232      -0.031075      -0.013890       0.044965             11.724668      13.647320       2.161237       5.144190       6.636114      -1.706527      14.890570           0.000005
          274              C       8.868222       2.594108      25.638109      -0.204228      36.980623 0.44334761E+03  0.10487080E+05                                 9.636330                            7.004620       0.052630       1.973050                    0.999674      30.463018      88.197207       0.623936       0.415008      -1.063800       0.010380      -0.008062       0.027006       0.030034       0.000576      -0.031550      -0.010016      -0.029088      -0.014653      -0.040932       0.012166       0.028767             12.468659      15.982942       1.604510       7.769269       6.214531      -0.592213      15.208503           0.000002
          275              C       5.837213       0.251727      27.330755      -0.507654      27.073422 0.43039026E+03  0.10084338E+05                                 7.590515                            6.691526       0.243715       2.025668                    0.999405      32.236610      92.259935       0.670042       0.390139      -1.082615       0.051195       0.037504      -0.026201       0.068659       0.011164      -0.007565      -0.004494       0.025232      -0.048350      -0.018111      -0.008552       0.026663              7.983566       9.176801       1.685520      -0.789450       7.195133      -0.953035       7.578762           0.000013
          276              C       7.556982       2.910800      23.515079      -0.501706      28.688497 0.45100871E+03  0.10692314E+05                                 7.892035                            6.814558       0.241823       2.026704                    0.999159      32.376338      93.220562       0.669110       0.386120      -1.085369       0.013842      -0.018294       0.064484       0.068444      -0.009699       0.009565      -0.006123       0.005494       0.032615      -0.015555      -0.003960       0.019515              8.692990       6.847114      -0.087053       0.891040       6.956813      -1.510183      12.275042           0.000007
          277              C      -2.623232      -1.506655      21.126310       0.594616      23.824120 0.26189651E+03  0.54903220E+04                                 7.825959                            5.790104      -0.069628       2.035133                    0.999639      22.517710      63.587997       0.608645       0.480036      -1.014715       0.051558       0.019297       0.022452       0.059454      -0.014891      -0.069454      -0.020590      -0.029522       0.244438      -0.091793      -0.020036       0.111829             10.545989      16.188090       4.291756       4.854872       8.305737       1.761819       7.144141           0.000312
          278              C      -3.900485      -1.949483      20.496622      -0.010632      39.865556 0.44171863E+03  0.10352363E+05                                10.172164                            6.965335       0.015858       2.005266                    0.999404      27.346998      76.695368       0.634516       0.411879      -1.074728      -0.034829      -0.017719      -0.018887       0.043401      -0.010206       0.002196      -0.005239      -0.020483      -0.029865      -0.011015      -0.009480       0.020496             14.413667      21.595439       5.444278       7.738953      11.906195       3.193474       9.739367           0.000170
          279              C      -4.858709      -0.973042      20.164447      -0.199982      35.330921 0.47135423E+03  0.11312032E+05                                 9.353469                            7.234738       0.077880       1.980647                    0.999686      30.715677      89.326896       0.612891       0.416418      -1.063799       0.019584      -0.004971       0.003120       0.020444      -0.003658      -0.014098      -0.004796      -0.045416      -0.010740      -0.029369       0.004031       0.025338             11.317532      16.463126       1.166557       5.809345       8.796904       1.353689       8.692566          -0.001027
          280              C      15.719078      -1.344152      19.476990       0.141295      32.165422 0.40397967E+03  0.92963228E+04                                 8.921332                            6.806645       0.020360       2.025788                    0.999639      25.978798      73.154065       0.618894       0.430069      -1.058893      -0.042419       0.060881      -0.010637       0.074960      -0.030621       0.014459      -0.010466       0.005662      -0.060212      -0.025628      -0.019954       0.045582             10.785119      13.521015       0.330374       5.140001      10.410831       1.877793       8.423511          -0.000449
          281              C      15.548726      -2.654610      19.095712      -0.043447      38.253859 0.48784545E+03  0.11751880E+05                                 9.928468                            7.427198      -0.190330       1.944992                    0.998063      28.113745      80.628971       0.599628       0.424032      -1.064128      -0.047844      -0.013721      -0.034369       0.060486       0.019722       0.005705      -0.003414       0.060075       0.041343      -0.043248       0.012960       0.030288             12.622281      15.050978       1.206683       7.116864      11.478446       2.450648      11.337417          -0.000093
          282              C      16.482822      -3.670767      19.456771       0.148384      33.266958 0.40617339E+03  0.93538789E+04                                 9.118991                            6.808698       0.034106       2.025517                    0.999608      25.984042      73.053849       0.621410       0.428004      -1.060801      -0.002080      -0.077310      -0.009961       0.077977       0.004363       0.006654       0.015614      -0.056485      -0.066826      -0.028685      -0.014979       0.043665             11.336628      11.927302       2.157963       4.935795      13.468763       2.777943       8.613819           0.000554
          283              C      17.598015      -3.265790      20.155782      -0.195352      35.512135 0.45527252E+03  0.10852730E+05                                 9.422877                            7.132899       0.056336       1.977950                    0.999684      30.570417      89.169304       0.613122       0.419075      -1.060048       0.010278       0.022745       0.011754       0.027588      -0.021596      -0.020632      -0.006550      -0.025867      -0.002232      -0.037210       0.010592       0.026619             11.848213      14.110453       4.717551       5.732263      12.148562       3.401859       9.285623           0.000715
          284              C      14.699118      -0.261887      19.121708      -0.501376      27.093082 0.44436686E+03  0.10486084E+05                                 7.574584                            6.788387       0.267335       2.030782                    0.999237      32.446604      92.923385       0.667439       0.388886      -1.084442       0.053445      -0.043752       0.019124       0.071668      -0.021639       0.011517      -0.010334       0.014273      -0.060771      -0.024596      -0.012454       0.037050              7.888432       8.537341      -1.555354       0.869194       8.041381      -0.206274       7.086575          -0.000172
          285              C       6.228140      14.185797      19.089935      -0.505590      28.820519 0.46268960E+03  0.11065014E+05                                 7.939072                            6.906693       0.126054       1.992629                    0.998140      32.730710      95.365463       0.662464       0.386618      -1.082525       0.019836       0.057027       0.024498       0.065159       0.013977       0.000379       0.001448      -0.020241      -0.059867      -0.020009      -0.007271       0.027280              8.797150       6.262359       0.577980       0.508317      11.912947       1.638348       8.216143           0.000177
          286              C      10.867177      -3.507722      15.788407       0.592353      23.990097 0.26188635E+03  0.54805181E+04                                 7.844863                            5.773742      -0.032855       2.048741                    0.999553      22.377999      62.780664       0.613146       0.477346      -1.017910      -0.047985      -0.002310      -0.033713       0.058690      -0.042779      -0.054346       0.058055      -0.134838      -0.031005      -0.096736      -0.027533       0.124269             10.736822      16.363845       0.817471       6.522427       5.229724      -0.195984      10.616897           0.000140
          287              C      12.126178      -3.373910      16.628953      -0.000048      40.502866 0.43182480E+03  0.10051533E+05                                10.250114                            6.856189      -0.064124       1.977721                    0.999234      27.187947      75.698463       0.644603       0.408215      -1.078396       0.031808       0.009491       0.023124       0.040454       0.005144      -0.003178      -0.017221      -0.006762       0.008072      -0.015084      -0.005849       0.020933             14.952855      22.964473       1.479009       8.799670       5.640815       0.442370      16.253275           0.000184
          288              C      12.039726      -3.566282      18.000979      -0.204511      37.365869 0.46279108E+03  0.11047427E+05                                 9.697880                            7.146029       0.052863       1.970638                    0.999666      30.673798      88.749253       0.620089       0.413786      -1.066288      -0.005181      -0.000555      -0.020345       0.021001       0.001266      -0.028737      -0.006616      -0.004735      -0.015100      -0.031745       0.004041       0.027704             12.518820      15.370175       1.116528       6.996147       5.286886       0.352966      16.899399           0.000933
          289              C      13.149533      -3.370458      18.824195       0.139537      34.378023 0.41052657E+03  0.94599514E+04                                 9.277021                            6.806223       0.008516       2.015038                    0.999577      26.006104      72.650382       0.628139       0.423158      -1.066008      -0.016587      -0.012665       0.071200       0.074196       0.008096      -0.002312      -0.012384       0.007182       0.143376      -0.033825      -0.016135       0.049960             11.804912      13.700335       1.502949       3.977286       5.097372      -0.129389      16.617030           0.000658
          290              C      14.355278      -3.002414      18.214727      -0.047334      38.483374 0.47710394E+03  0.11427517E+05                                 9.931011                            7.315150      -0.234521       1.930487                    0.997688      28.050745      80.176771       0.607999       0.420596      -1.066465       0.047649       0.013457       0.031437       0.058649      -0.005922       0.033168       0.005417      -0.003612      -0.069786      -0.044808       0.014171       0.030637             12.825398      16.169863       2.609209       4.977114       6.017064       1.137833      16.289267           0.000076
          291              C      14.450629      -2.852618      16.851366       0.145816      33.205799 0.39715455E+03  0.90966721E+04                                 9.103552                            6.737339       0.018641       2.024394                    0.999611      25.841369      72.499808       0.623928       0.428596      -1.060237       0.055061       0.022855      -0.041102       0.072411       0.015896      -0.024423      -0.009017       0.057204      -0.040828      -0.027607      -0.022471       0.050078             11.391177      15.383702       1.983216       2.660025       5.053455       0.497499      13.736375          -0.000580
          292              C      13.321929      -3.008009      16.068589      -0.200105      36.312657 0.45293758E+03  0.10772123E+05                                 9.522943                            7.089394       0.046934       1.971729                    0.999683      30.567475      88.759195       0.618916       0.416113      -1.063022      -0.022288       0.010875       0.005217       0.025343       0.000151      -0.014681      -0.016130      -0.034083       0.039746      -0.029555      -0.000799       0.030355             11.935657      18.720620       1.791404       4.346623       5.295610       0.648086      11.790742          -0.000626
          293              C      12.994762      -3.553681      20.334868      -0.502131      29.249410 0.47010673E+03  0.11267878E+05                                 8.032450                            6.976324       0.137722       1.992690                    0.998184      32.801406      95.146348       0.658222       0.388229      -1.083253      -0.001256       0.001348      -0.071837       0.071861       0.000969       0.001841      -0.002303      -0.002499       0.063498      -0.012353      -0.009080       0.021432              8.923045       7.275145      -0.284426       0.861545       6.335844      -0.420384      13.158147           0.000203
          294              C      15.763106      -2.423344      16.195682      -0.503752      27.659460 0.44953265E+03  0.10643020E+05                                 7.698910                            6.832028       0.234693       2.021542                    0.998960      32.521021      93.414525       0.664405       0.389376      -1.083659      -0.061178      -0.016826       0.024016       0.067842       0.006126      -0.012949      -0.010430       0.048596      -0.042807      -0.026554      -0.009707       0.036261              8.186016       9.495272       0.794620      -1.410388       6.567694       0.432688       8.495083          -0.000178
          295              C       1.843116       3.663258       5.233918       0.605879      23.791195 0.25046370E+03  0.51916460E+04                                 7.819339                            5.656931      -0.089073       2.032963                    0.999551      22.178075      62.247179       0.616733       0.479124      -1.015341      -0.004718      -0.017839       0.053755       0.056834      -0.033908      -0.006957       0.065517      -0.110484      -0.217531      -0.095773      -0.026989       0.122762             10.811009       6.246477       1.000353      -0.327313       7.016919      -4.880559      19.169632          -0.000207
          296              C       1.955636       4.098827       3.812788      -0.005633      41.557896 0.43086992E+03  0.10019111E+05                                10.411596                            6.838029      -0.056670       1.981048                    0.999194      27.140275      75.413026       0.647256       0.406956      -1.079730       0.000044       0.004466      -0.042271       0.042507       0.003631       0.003805       0.000280       0.020051      -0.030141      -0.010624      -0.005611       0.016235             15.443134       8.533351       2.413754      -0.273424       9.485849      -6.885049      28.310201          -0.000205
          297              C       0.965075       3.777391       2.894252      -0.200972      36.964219 0.44463154E+03  0.10512850E+05                                 9.610792                            6.997815       0.054839       1.974733                    0.999696      30.349993      87.518382       0.627235       0.413006      -1.066324       0.009547       0.004987       0.026386       0.028500       0.001357       0.001456       0.003150       0.015757      -0.091861      -0.030913       0.007553       0.023360             12.483832       8.028548       1.503778       1.952357       6.914723      -3.117665      22.508226           0.000881
          298              C       1.093032       4.102459       1.579996       0.148972      33.866759 0.39006664E+03  0.88799808E+04                                 9.193304                            6.642710       0.068846       2.041230                    0.999624      25.592339      71.209436       0.634234       0.424212      -1.064668      -0.056731      -0.020743      -0.038961       0.071880       0.011774       0.029737       0.012433       0.037376       0.021077      -0.026814      -0.018601       0.045415             11.795046       9.656869       2.529743       1.772775       6.688222      -2.185578      19.040048           0.000496
          299              C       2.245135       4.775634       1.129394      -0.037231      38.761736 0.46103279E+03  0.10957763E+05                                 9.994516                            7.202377      -0.228660       1.935732                    0.998409      27.764981      79.275816       0.610752       0.421940      -1.064703       0.003297       0.003778      -0.067817       0.068002      -0.020167      -0.009187      -0.008869      -0.026344       0.048359      -0.035114       0.013897       0.021218             13.142465       9.570109       2.739937      -0.328634       7.493800      -2.212273      22.363487           0.000021
          300              C       3.185122       5.171195       2.036375       0.133612      33.881349 0.40567740E+03  0.93354132E+04                                 9.201025                            6.788971      -0.002803       2.013096                    0.999593      26.052219      73.110666       0.624734       0.426048      -1.062493       0.063077       0.037894      -0.005236       0.073770       0.035876      -0.021491      -0.015090       0.026712      -0.025371      -0.034054      -0.019564       0.053618             11.565497       9.277464       3.518052      -0.185851       7.864121      -2.126722      17.554905          -0.000498
          301              C       3.041677       4.856399       3.388182      -0.197560      37.114693 0.46427324E+03  0.11098450E+05                                 9.668566                            7.177956       0.035395       1.967515                    0.999615      30.617105      88.824819       0.615685       0.416159      -1.064114      -0.006299      -0.010248       0.008241       0.014581       0.004153       0.015731       0.007526       0.026426      -0.062041      -0.027182      -0.002613       0.029795             12.224330       8.261149       3.163333      -1.878527       8.793596      -4.338885      19.618243          -0.000984
          302              C       0.014467       3.700546       0.595026      -0.507218      28.918819 0.45835315E+03  0.10907774E+05                                 7.951321                            6.883722       0.218776       2.015842                    0.999193      32.629097      94.052780       0.663884       0.387684      -1.084534       0.049213       0.016102       0.055118       0.075625      -0.002212       0.008175       0.008417      -0.003090       0.034289      -0.013631      -0.003362       0.016993              8.785494       9.043901       0.959794       3.103164       6.892609       0.338053      10.419973           0.000195
          303              C       4.392747       6.007290       1.605992      -0.504394      27.725075 0.44767376E+03  0.10586982E+05                                 7.731673                            6.837785       0.187472       2.007532                    0.998667      32.481889      93.218849       0.661295       0.391652      -1.082189      -0.054553      -0.037045       0.021026       0.069213       0.023654      -0.011742      -0.018879       0.011699      -0.001687      -0.027265      -0.009405       0.036670              8.227617       8.584474       2.030146      -0.729227       8.253575      -0.064084       7.844802          -0.000184
          304              C      -1.052820      -1.175000      24.404729       0.592262      23.632079 0.26329544E+03  0.55278945E+04                                 7.807690                            5.820254      -0.056376       2.041983                    0.999534      22.501028      63.621770       0.604669       0.482472      -1.013269       0.014467       0.012144      -0.057069       0.060113       0.045024       0.049445       0.027703       0.076678      -0.228770      -0.093282      -0.020771       0.114054             10.453211       6.527260       0.020025      -3.643242       6.427338      -2.221935      18.405036          -0.000154
          305              C      -1.374662      -1.440086      25.854744       0.002229      38.853844 0.43047935E+03  0.10031117E+05                                10.016776                            6.883498      -0.044457       1.987754                    0.999417      27.208703      76.261276       0.636813       0.412760      -1.073408      -0.010284      -0.004698       0.041355       0.042872      -0.010017       0.002885       0.000385      -0.004951      -0.016655      -0.009277      -0.003935       0.013212             14.122080       7.774432      -1.010441      -4.698605       8.831285      -2.520927      25.760523           0.000397
          306              C      -0.875198      -2.592242      26.420885      -0.205437      36.410904 0.47089484E+03  0.11287292E+05                                 9.527175                            7.215621       0.082348       1.979844                    0.999680      30.732686      89.039379       0.616291       0.414624      -1.065982      -0.000724       0.008090      -0.015306       0.017328      -0.008577      -0.000961       0.013967      -0.016932      -0.062606      -0.025392      -0.000881       0.026272             11.755029       6.354052      -1.151829      -1.610960       9.020217      -3.630902      19.890817           0.000899
          307              C      -1.079701      -2.821558      27.810242       0.141794      33.581325 0.41146023E+03  0.94824258E+04                                 9.110630                            6.807444       0.035826       2.023660                    0.999598      25.989443      72.496899       0.629279       0.422349      -1.067016       0.037320      -0.062239       0.020683       0.075460      -0.024403       0.010585      -0.025666      -0.041091      -0.002089      -0.031632      -0.016407       0.048039             11.215039       6.283013      -2.265738      -1.540480       9.938258      -2.320905      17.423847           0.000590
          308              C      -1.781922      -1.881537      28.569911      -0.049912      39.081732 0.47634296E+03  0.11402515E+05                                10.008214                            7.294832      -0.193601       1.941220                    0.998156      28.065132      80.143040       0.610778       0.418931      -1.067731      -0.013000      -0.009313       0.066768       0.068656       0.016123       0.000382      -0.008097       0.038377       0.055949      -0.035496       0.014628       0.020868             13.007502       6.923098      -1.881666      -1.899496       9.953924      -2.338415      22.145486           0.000016
          309              C      -2.274907      -0.733022      27.954666       0.138929      33.984189 0.40857578E+03  0.94093345E+04                                 9.213129                            6.804404       0.039085       2.025951                    0.999542      26.002459      72.758203       0.625865       0.424951      -1.064254      -0.042269       0.051072       0.026085       0.071242      -0.029374      -0.020281       0.026237      -0.016971       0.017874      -0.033563      -0.018094       0.051657             11.575508       6.908765      -2.674172      -2.540368       9.637062      -0.214422      18.180697          -0.000533
          310              C      -2.091428      -0.531159      26.591305      -0.196080      36.098709 0.45142412E+03  0.10724302E+05                                 9.500662                            7.082148       0.066603       1.980710                    0.999624      30.405299      88.163154       0.618793       0.416655      -1.062958      -0.000284      -0.010358      -0.019004       0.021645      -0.010487       0.005287      -0.004296       0.004552      -0.083604      -0.028737       0.003203       0.025535             12.038167       7.265714      -1.679524      -3.770171       7.829951       0.406297      21.018835          -0.000737
          311              C      -0.497884      -4.052755      28.448595      -0.504217      27.181659 0.43753159E+03  0.10277823E+05                                 7.585897                            6.732297       0.260509       2.029064                    0.999393      32.261707      91.977860       0.671222       0.388462      -1.085480      -0.021994       0.056786      -0.035384       0.070430      -0.005700       0.012689      -0.016764      -0.017613       0.003932      -0.019050      -0.007243       0.026293              7.948139       6.515205      -1.093597       0.298320       9.297426      -1.389575       8.031786           0.000238
          312              C      -3.109231       0.282837      28.751885      -0.508481      28.787379 0.47270544E+03  0.11322822E+05                                 7.908122                            6.989757       0.262337       2.030583                    0.999142      32.613528      93.946751       0.659747       0.387583      -1.085902       0.035977      -0.043107      -0.042791       0.070595      -0.017195      -0.008900       0.014475      -0.002752       0.035433      -0.023548      -0.004810       0.028358              8.561085       7.596063      -1.588092      -0.909745       9.022146       2.272197       9.065045          -0.000174
          313              C       1.351772       5.136366       8.448791       0.600508      24.570481 0.25693180E+03  0.53570710E+04                                 7.984006                            5.723663      -0.074225       2.035659                    0.999644      22.298400      62.665546       0.614377       0.478147      -1.016372       0.007442      -0.052879      -0.021838       0.057693       0.020090      -0.015720      -0.072688       0.040635       0.254464      -0.094788      -0.023349       0.118137             11.158106       6.579624      -1.722426       0.087624      19.352552       5.708763       7.542143          -0.000290
          314              C       1.123153       6.476820       9.026486      -0.004026      41.055379 0.42361963E+03  0.98210614E+04                                10.338386                            6.791027      -0.079958       1.974049                    0.999182      27.132768      75.586782       0.647139       0.408250      -1.077528      -0.006277       0.037350       0.018697       0.042238       0.000689       0.001180      -0.001749       0.024121      -0.014713      -0.010230      -0.004368       0.014598             15.271501       9.357499      -2.838514       0.947803      26.070946       8.495982      10.386058           0.000446
          315              C      -0.089431       7.134730       8.824293      -0.197628      37.187239 0.46492183E+03  0.11116339E+05                                 9.667175                            7.173624       0.106494       1.989969                    0.999673      30.607496      88.767474       0.617157       0.415077      -1.064950       0.013588      -0.016534       0.001710       0.021469       0.012240       0.007533      -0.006694       0.033003      -0.006054      -0.023221       0.000551       0.022670             12.171096       9.375795      -4.115110       0.564709      18.333443       5.119316       8.804050           0.000897
          316              C      -0.326566       8.353870       9.465534       0.142914      33.753734 0.39936837E+03  0.91577967E+04                                 9.200469                            6.752818       0.058093       2.036503                    0.999605      25.879222      72.587700       0.623822       0.428181      -1.060761      -0.067761       0.022691      -0.016894       0.073429      -0.031391       0.007119      -0.001010       0.034231      -0.067264      -0.026651      -0.020944       0.047595             11.575665      10.341659      -2.701030       1.851095      15.116470       5.040229       9.268867           0.000486
          317              C       0.614733       8.923267      10.282973      -0.046224      39.014026 0.47373342E+03  0.11327866E+05                                10.019150                            7.292135      -0.244280       1.927137                    0.998418      27.979665      79.933924       0.608535       0.420927      -1.066144      -0.017372       0.055393       0.035204       0.067893       0.000942      -0.018993      -0.000834      -0.044720       0.011442      -0.033849       0.013204       0.020645             13.042000      10.466374      -2.070058       1.419895      17.165076       7.193988      11.494550          -0.000000
          318              C       1.881276       8.289797      10.447616       0.144629      34.852811 0.40417845E+03  0.92745530E+04                                 9.338289                            6.732515       0.028111       2.020747                    0.999624      25.881809      72.077515       0.634707       0.420545      -1.067993       0.065280       0.023036       0.039197       0.079553       0.014448       0.022629       0.023912       0.019889      -0.016428      -0.031218      -0.010527       0.041745             12.040705      10.878104       0.244003       2.817893      15.618804       6.250189       9.625206          -0.000537
          319              C       2.098107       7.058696       9.791932      -0.201710      37.865328 0.46041141E+03  0.10975526E+05                                 9.792758                            7.133668       0.047798       1.970992                    0.999601      30.546096      88.294390       0.619892       0.414487      -1.065928      -0.005766      -0.014121      -0.013736       0.020526      -0.001394       0.009347      -0.015780       0.044564      -0.014840      -0.030098       0.001868       0.028230             12.797636       8.507925       0.366424       1.972704      19.409770       7.819979      10.475212          -0.000758
          320              C      -1.656590       9.061679       9.240233      -0.506315      27.535500 0.44709095E+03  0.10569350E+05                                 7.678641                            6.822509       0.225690       2.016194                    0.999175      32.573390      93.452688       0.663636       0.390412      -1.083089       0.055235      -0.038574       0.009789       0.068079      -0.022488       0.007541      -0.004704       0.012302      -0.075383      -0.026429      -0.010707       0.037136              8.124923       9.367575      -1.824267       0.858176       7.794329       0.052392       7.212865           0.000149
          321              C       2.920795       8.942180      11.224616      -0.508360      29.108794 0.44847372E+03  0.10627775E+05                                 7.993034                            6.802125       0.156146       2.000194                    0.998691      32.456017      93.733524       0.668063       0.386886      -1.083755      -0.045091      -0.033790      -0.043270       0.071044       0.009043      -0.004856       0.004516      -0.015951      -0.001229      -0.014658       0.002003       0.012654              8.973090      10.117376       1.948103       2.885132       8.420097       2.009522       8.381797          -0.000152
          322              C      -0.552492      13.733147      13.206110       0.597412      24.344763 0.26049850E+03  0.54426604E+04                                 7.921212                            5.757072      -0.012100       2.057498                    0.999588      22.241212      62.287472       0.614428       0.477122      -1.018325      -0.017088       0.048808       0.027530       0.058584       0.011223       0.073435      -0.031677       0.141584      -0.002964      -0.093543      -0.023738       0.117281             10.885946       6.607630      -3.461018      -2.834898      15.973377       6.055768      10.076832          -0.000272
          323              C      -0.188758      12.479183      12.460883       0.005804      39.227987 0.40800649E+03  0.93745962E+04                                10.049101                            6.675275      -0.049305       1.988417                    0.999247      26.784719      74.384024       0.650906       0.409546      -1.076227       0.011274      -0.024259      -0.025616       0.037038       0.005920      -0.002991      -0.009072       0.009609       0.008812      -0.012677       0.000395       0.012281             14.587197       7.504304      -4.489769      -4.071360      21.810809       8.105151      14.446478           0.000617
          324              C      -0.421833      11.265771      13.001028      -0.195297      35.909928 0.44454556E+03  0.10513737E+05                                 9.447169                            7.009639       0.111673       1.994958                    0.999704      30.238725      87.302559       0.624826       0.414483      -1.065025       0.001574       0.010930      -0.005832       0.012488       0.002013      -0.009848      -0.015671       0.041335       0.028570      -0.031486       0.005830       0.025656             11.799135       5.932812      -2.212259      -1.986008      18.956223       4.407032      10.508369           0.000772
          325              C      -0.205728      10.083549      12.270244       0.155352      31.935623 0.37478350E+03  0.84629678E+04                                 8.866204                            6.531555       0.041764       2.035526                    0.999655      25.427724      70.894216       0.635448       0.426859      -1.061036      -0.016418      -0.059081       0.048620       0.078256       0.006390      -0.006236      -0.016082      -0.056041      -0.042328      -0.024836      -0.016046       0.040882             11.010423       5.451181      -1.330679      -2.325387      16.482013       2.711358      11.098074           0.000536
          326              C       0.340656      10.167437      11.036865      -0.046558      37.817077 0.46505517E+03  0.11072801E+05                                 9.826452                            7.228753      -0.241984       1.929944                    0.998347      27.841259      79.455683       0.610519       0.421360      -1.065511       0.016643      -0.051201      -0.036108       0.064826      -0.011299       0.020722       0.021836      -0.009423      -0.045626      -0.040188       0.015822       0.024365             12.625572       6.446042      -1.712688      -2.805784      17.993229       4.744338      13.437446          -0.000079
          327              C       0.618624      11.433283      10.438950       0.142920      34.240479 0.39851856E+03  0.91142545E+04                                 9.226301                            6.693179       0.043254       2.027971                    0.999579      25.773748      71.702332       0.635310       0.421549      -1.067151       0.031450       0.015718      -0.070495       0.078776       0.000457      -0.028716      -0.006583      -0.003799       0.093672      -0.031132      -0.014032       0.045164             11.725600       6.357900      -1.622543      -3.885113      13.925993       3.775751      14.892906          -0.000452
          328              C       0.321444      12.532129      11.195731      -0.203582      36.965299 0.44320728E+03  0.10483023E+05                                 9.633774                            7.003816       0.052273       1.972976                    0.999672      30.457582      88.180876       0.623925       0.415044      -1.063768      -0.012128       0.005857       0.027623       0.030731       0.012047       0.005233      -0.031959       0.014312      -0.013912      -0.039755       0.011164       0.028591             12.461021       6.973081      -3.067886      -4.101852      15.210424       6.613792      15.199559          -0.000737
          329              C      -0.360657       8.762712      12.888378      -0.507743      27.081647 0.43054892E+03  0.10089394E+05                                 7.592723                            6.693205       0.242782       2.025269                    0.999405      32.246757      92.307339       0.669864       0.390191      -1.082535       0.009715       0.062752      -0.026229       0.068703      -0.003892      -0.000470      -0.008744      -0.032485      -0.048228      -0.018053      -0.008439       0.026492              7.985606       6.239129       0.159819      -0.482056      10.135430      -1.140755       7.582258           0.000121
          330              C       1.206751      11.514349       9.072702      -0.501814      28.697825 0.45118679E+03  0.10697941E+05                                 7.894200                            6.816203       0.241097       2.026328                    0.999163      32.387250      93.268044       0.668963       0.386153      -1.085309      -0.022638       0.003828       0.064572       0.068532      -0.007799      -0.009712       0.005607       0.012795       0.032103      -0.015480      -0.003822       0.019302              8.695010       7.006420      -0.004322      -1.750694       6.800944       0.093237      12.277665          -0.000140
          331              C       1.977528       0.443822       6.683932       0.594616      23.823195 0.26188722E+03  0.54900799E+04                                 7.825814                            5.790039      -0.069661       2.035141                    0.999638      22.517151      63.586198       0.608642       0.480043      -1.014711      -0.006622       0.054614       0.022503       0.059438       0.003492       0.013740      -0.071141       0.041277       0.244425      -0.091771      -0.020070       0.111841             10.546115       6.469059      -0.754836      -0.673714      18.025138       5.120692       7.144147           0.000312
          332              C       2.173103      -0.893796       6.054245      -0.010496      39.858221 0.44162886E+03  0.10349703E+05                                10.171026                            6.964669       0.015869       2.005327                    0.999404      27.343577      76.682985       0.634543       0.411884      -1.074728       0.000329      -0.039100      -0.018773       0.043374       0.002506      -0.005634      -0.000524       0.028500      -0.029735      -0.010966      -0.009512       0.020478             14.412635       9.509599      -0.831056      -0.732302      23.989646       8.339424       9.738659           0.000165
          333              C       3.481258      -1.294251       5.722070      -0.199882      35.327544 0.47130031E+03  0.11310425E+05                                 9.353095                            7.234478       0.077597       1.980608                    0.999686      30.712987      89.318091       0.612882       0.416436      -1.063787      -0.013405       0.015026       0.003255       0.020398       0.016449       0.002246      -0.014727       0.032083      -0.010618      -0.029362       0.004069       0.025294             11.317676       9.470227      -2.464544      -1.475938      15.790101       5.779931       8.692701          -0.001027
          334              C      -6.330747      16.797395       5.034613       0.141299      32.166007 0.40398951E+03  0.92966025E+04                                 8.921426                            6.806714       0.020216       2.025731                    0.999639      25.979227      73.155396       0.618893       0.430067      -1.058894       0.073571      -0.009612      -0.010531       0.074940      -0.019909      -0.015954       0.008026       0.046939      -0.060232      -0.025657      -0.019955       0.045611             10.785703      10.800797      -1.082381      -0.702507      13.132125       5.427808       8.424188          -0.000451
          335              C      -7.415268      16.042324       4.653334      -0.043675      38.259749 0.48792699E+03  0.11754225E+05                                 9.929094                            7.427478      -0.190003       1.945062                    0.998062      28.116033      80.634359       0.599664       0.423993      -1.064163       0.009870      -0.048822      -0.034319       0.060488      -0.013223      -0.005687       0.003688      -0.066830       0.041214      -0.043228       0.012817       0.030412             12.624489      11.250835      -0.768112      -1.105714      15.282986       7.447893      11.339645          -0.000093
          336              C      -8.747551      16.403063       5.014393       0.148374      33.267524 0.40618035E+03  0.93540655E+04                                 9.119042                            6.808704       0.034262       2.025554                    0.999608      25.984394      73.054585       0.621417       0.427998      -1.060807      -0.067638      -0.037484      -0.009876       0.077958       0.025616       0.010803       0.013116       0.025457      -0.066879      -0.028719      -0.014984       0.043703             11.337096      11.376131       1.871194       0.190382      14.020828       5.661270       8.614327           0.000539
          337              C      -8.902039      17.579411       5.713405      -0.195281      35.509747 0.45523529E+03  0.10851635E+05                                 9.422644                            7.132731       0.056092       1.977913                    0.999683      30.568427      89.163025       0.613112       0.419090      -1.060038       0.015443       0.019553       0.011845       0.027588      -0.001851       0.003716      -0.021331       0.050171      -0.002166      -0.037200       0.010597       0.026603             11.848385       8.706087       1.910942       0.377162      17.553276       6.655389       9.285791           0.000708
          338              C      -4.900225      16.390915       4.679330      -0.501373      27.092358 0.44434974E+03  0.10485513E+05                                 7.574370                            6.788212       0.267332       2.030794                    0.999236      32.445491      92.917549       0.667458       0.388881      -1.084452      -0.063413       0.027294       0.019204       0.071659      -0.018295      -0.014511       0.005415       0.027164      -0.060663      -0.024584      -0.012456       0.037040              7.888248       9.418152      -1.097691      -0.583994       7.159980       0.676677       7.086614          -0.000178
          339              C      11.825598      15.530749       4.647557      -0.505599      28.820123 0.46267871E+03  0.11064675E+05                                 7.938957                            6.906576       0.125999       1.992621                    0.998137      32.730357      95.363713       0.662475       0.386614      -1.082529       0.041415       0.043893       0.024550       0.065150       0.016332       0.001147       0.000984      -0.011219      -0.059813      -0.019994      -0.007289       0.027283              8.796914      10.239551       2.643004       1.219386       7.935097       1.206154       8.216095           0.000170
          340              C      -6.015050      11.494346       1.346030       0.589308      24.070362 0.26270904E+03  0.55014436E+04                                 7.861060                            5.781395      -0.030488       2.049013                    0.999553      22.404430      62.853480       0.613032       0.477113      -1.018146       0.020409      -0.043946      -0.033937       0.059157       0.029201       0.076289      -0.018906       0.146515      -0.032672      -0.093523      -0.030219       0.123741             10.771139       6.943744      -4.104862      -3.195932      14.721489       5.727869      10.648185          -0.000005
          341              C      -6.476465      12.673366       2.186576       0.003572      40.494409 0.43156455E+03  0.10044179E+05                                10.250043                            6.854515      -0.060840       1.978524                    0.999260      27.179574      75.675646       0.644612       0.408262      -1.078341      -0.005644       0.030921       0.021934       0.038329       0.004696      -0.013682      -0.009106      -0.005592       0.007688      -0.015123      -0.003987       0.019110             14.960290       8.113794      -6.240530      -3.667702      20.508717       8.023471      16.258359          -0.000006
          342              C      -6.607356      12.507991       3.558602      -0.205131      37.370241 0.46282408E+03  0.11048044E+05                                 9.697987                            7.145650       0.053893       1.970985                    0.999668      30.673583      88.738295       0.620209       0.413713      -1.066371       0.001906      -0.004539      -0.019617       0.020225       0.002910       0.007396      -0.029209       0.001960      -0.016800      -0.032863       0.004993       0.027870             12.522289       6.516343      -3.483520      -2.914070      14.145994       6.377459      16.904529          -0.000019
          343              C      -6.944984      13.583178       4.381817       0.140103      34.357274 0.41023389E+03  0.94514173E+04                                 9.273703                            6.804008       0.007945       2.015008                    0.999576      25.994855      72.609457       0.628219       0.423184      -1.066003      -0.003628      -0.020805       0.071129       0.074198       0.001784      -0.009880      -0.007592      -0.017493       0.142690      -0.033769      -0.015923       0.049692             11.802190       5.693909      -2.653852      -1.948686      13.100434       3.472478      16.612228          -0.000008
          344              C      -7.173978      14.822871       3.772349      -0.047240      38.478097 0.47701907E+03  0.11424801E+05                                 9.930009                            7.314355      -0.234517       1.930546                    0.997685      28.046399      80.157959       0.608059       0.420579      -1.066492      -0.010066       0.048553       0.031493       0.058741      -0.001844      -0.010474       0.031896       0.012086      -0.070021      -0.044873       0.014349       0.030524             12.826166       6.039122      -2.652379      -1.285478      16.150288       4.945482      16.289087          -0.000001
          345              C      -7.084975      14.976523       2.408989       0.146318      33.189122 0.39689892E+03  0.90893099E+04                                 9.101092                            6.735461       0.018142       2.024386                    0.999611      25.831371      72.464606       0.623978       0.428633      -1.060219      -0.004940       0.059309      -0.041303       0.072442      -0.014294       0.003110      -0.025666      -0.058655      -0.040828      -0.027626      -0.022234       0.049860             11.389817       5.624501      -3.084635      -0.785738      14.811999       2.593100      13.732952          -0.000004
          346              C      -6.702756      13.903202       1.626212      -0.200846      36.328844 0.45312169E+03  0.10777548E+05                                 9.525800                            7.090643       0.047198       1.971780                    0.999684      30.574011      88.781151       0.618890       0.416090      -1.063041       0.019533      -0.014003       0.005252       0.024601       0.014915      -0.007300      -0.020867       0.020557       0.039533      -0.030730      -0.000089       0.030819             11.942858       6.684856      -4.464987      -1.430472      17.348754       4.162163      11.794964           0.000004
          347              C      -7.036272      13.361387       5.892490      -0.501995      29.238665 0.46989954E+03  0.11261273E+05                                 8.030064                            6.974544       0.138019       1.992962                    0.998175      32.788765      95.091781       0.658364       0.388202      -1.083310       0.001776      -0.000495      -0.071700       0.071724       0.001573      -0.002884       0.000570      -0.000327       0.064416      -0.012509      -0.009224       0.021733              8.920607       6.766181      -0.548054      -0.770828       6.841054       0.572100      13.154584          -0.000019
          348              C      -7.308811      16.339156       1.753305      -0.503588      27.648204 0.44931352E+03  0.10636159E+05                                 7.696288                            6.830035       0.235618       2.021987                    0.998959      32.508633      93.360790       0.664574       0.389339      -1.083723       0.013260      -0.061992       0.023979       0.067777      -0.016443      -0.003297      -0.016379      -0.038307      -0.043035      -0.026698      -0.009804       0.036503              8.183307       6.537285      -0.740612       1.032861       9.521756      -1.051242       8.490882           0.000018
          349              C       0.295937      -0.142366      19.676295       0.605897      23.791078 0.25046258E+03  0.51916085E+04                                 7.819306                            5.656916      -0.089021       2.032980                    0.999552      22.177789      62.245958       0.616736       0.479124      -1.015343      -0.013679      -0.012411       0.053754       0.056838       0.025677       0.061357       0.024024       0.119011      -0.217583      -0.095793      -0.026971       0.122764             10.811039       6.034962       0.890599      -4.180470       7.228341      -2.539555      19.169812          -0.000208
          350              C       0.630651       0.158214      18.255165      -0.005669      41.558160 0.43087642E+03  0.10019287E+05                                10.411564                            6.838028      -0.056573       1.981073                    0.999194      27.140583      75.413650       0.647264       0.406949      -1.079735       0.003939       0.002099      -0.042281       0.042516      -0.006097      -0.001524       0.003500      -0.017488      -0.030072      -0.010605      -0.005616       0.016221             15.443204       7.309017       1.778205      -5.984003      10.710022      -3.415246      28.310572          -0.000204
          351              C       0.801848      -0.869027      17.336630      -0.200977      36.964952 0.44464039E+03  0.10513126E+05                                 9.610980                            6.997922       0.054834       1.974728                    0.999696      30.350316      87.519967       0.627224       0.413010      -1.066320       0.000006       0.010777       0.026374       0.028490      -0.005639       0.002117       0.002751      -0.011290      -0.091898      -0.030924       0.007573       0.023351             12.484333       5.921080       0.409689      -3.666260       9.022337       0.296418      22.509584           0.000883
          352              C       1.031379      -0.605668      16.022374       0.148989      33.866769 0.39006213E+03  0.88798638E+04                                 9.193393                            6.642710       0.068820       2.041225                    0.999624      25.592114      71.209047       0.634228       0.424217      -1.064663       0.007733      -0.059899      -0.038955       0.071869      -0.008499      -0.002670       0.032113      -0.040706       0.021049      -0.026783      -0.018605       0.045388             11.795455       5.249242       0.241379      -2.756327      11.096120       0.566839      19.041004           0.000496
          353              C       1.097906       0.727029      15.571771      -0.037199      38.760546 0.46101621E+03  0.10957271E+05                                 9.994355                            7.202276      -0.228698       1.935730                    0.998409      27.764337      79.273654       0.610753       0.421944      -1.064701       0.001846       0.004664      -0.067819       0.068005      -0.000827      -0.003628      -0.012233       0.048177       0.048318      -0.035119       0.013915       0.021205             13.142452       5.693359       0.727295      -1.811562      11.370242      -1.310712      22.363754           0.000021
          354              C       1.015800       1.743543      16.478753       0.133629      33.880728 0.40566853E+03  0.93351658E+04                                 9.200969                            6.788932      -0.002835       2.013095                    0.999593      26.051865      73.109707       0.624730       0.426052      -1.062490       0.004581       0.073440      -0.005231       0.073768       0.009714      -0.003482      -0.026030      -0.074025      -0.025385      -0.034036      -0.019572       0.053608             11.565549       5.286575       1.446043      -1.801515      11.854834      -1.144749      17.555240          -0.000499
          355              C       0.802522       1.471172      17.830559      -0.197559      37.114899 0.46427708E+03  0.11098576E+05                                 9.668628                            7.178007       0.035378       1.967507                    0.999615      30.617310      88.825835       0.615679       0.416161      -1.064112      -0.006175      -0.010320       0.008232       0.014574      -0.008411      -0.000578       0.017435      -0.021995      -0.062082      -0.027195      -0.002605       0.029800             12.224497       6.093052       2.037706      -2.984830      10.961734      -3.666501      19.618706          -0.000983
          356              C       1.171707      -1.748097      15.037403      -0.507207      28.918696 0.45834436E+03  0.10907586E+05                                 7.951479                            6.883737       0.218602       2.015817                    0.999191      32.628764      94.053973       0.663868       0.387693      -1.084520      -0.008393       0.051060       0.055061       0.075560       0.000004       0.003673       0.011203       0.005294       0.034422      -0.013646      -0.003427       0.017074              8.785961       6.563890      -0.327365      -1.129963       9.372966       2.910563      10.421025           0.000187
          357              C       1.201332       3.200592      16.048370      -0.504389      27.724875 0.44767072E+03  0.10586918E+05                                 7.731689                            6.837790       0.187459       2.007535                    0.998666      32.481766      93.219292       0.661289       0.391655      -1.082184      -0.007725      -0.065482       0.021015       0.069204       0.008819      -0.011335      -0.019140      -0.045434      -0.001741      -0.027256      -0.009432       0.036687              8.227619       6.663384       1.032814       0.279360      10.174487      -0.676622       7.844985          -0.000197
          358              C       1.548193       1.990386       9.962352       0.592282      23.631337 0.26328911E+03  0.55277200E+04                                 7.807504                            5.820179      -0.056303       2.042012                    0.999534      22.500531      63.619814       0.604675       0.482471      -1.013271       0.004112       0.018440      -0.057066       0.060113      -0.005464       0.001802       0.056648      -0.117759      -0.228832      -0.093301      -0.020757       0.114058             10.452907       6.431928      -0.029246      -0.293210       6.522173      -4.256937      18.404621          -0.000155
          359              C       1.461242       1.582597      11.412367       0.002221      38.852541 0.43047204E+03  0.10030880E+05                                10.016469                            6.883395      -0.044321       1.987802                    0.999417      27.208351      76.259417       0.636825       0.412754      -1.073415       0.000568      -0.011312       0.041354       0.042877      -0.003750      -0.000993       0.002721       0.019234      -0.016627      -0.009263      -0.003949       0.013212             14.121518       9.432817      -0.148859      -0.072271       7.171934      -5.330995      25.759805           0.000395
          360              C       0.208547       1.494931      11.978508      -0.205430      36.410234 0.47088756E+03  0.11287079E+05                                 9.527048                            7.215555       0.082385       1.979858                    0.999680      30.732506      89.038826       0.616294       0.414623      -1.065982       0.007518       0.003072      -0.015302       0.017323       0.001981       0.012837       0.005575       0.023766      -0.062624      -0.025394      -0.000875       0.026269             11.754916       9.395748       0.427810      -2.479940       5.977947      -3.102665      19.891053           0.000883
          361              C       0.099270       1.207763      13.367865       0.141806      33.580545 0.41145245E+03  0.94821975E+04                                 9.110490                            6.807385       0.035856       2.023675                    0.999598      25.989114      72.495694       0.629281       0.422350      -1.067016      -0.072433       0.004427       0.020678       0.075456       0.002761      -0.027659      -0.002428       0.063547      -0.002101      -0.031623      -0.016414       0.048037             11.214856      11.014626       0.191568      -1.349835       5.205826      -2.436463      17.424116           0.000588
          362              C       1.257131       1.017726      14.127534      -0.049898      39.080360 0.47632941E+03  0.11402090E+05                                10.007925                            7.294698      -0.193555       1.941242                    0.998156      28.064529      80.140507       0.610788       0.418927      -1.067735      -0.002273      -0.015848       0.066767       0.068660      -0.006426      -0.007361      -0.003379      -0.048465       0.055951      -0.035502       0.014644       0.020859             13.007124      10.848538       0.157281      -1.199760       6.027375      -2.763002      22.145458           0.000017
          363              C       2.503607       1.109463      13.512288       0.138966      33.982415 0.40855559E+03  0.94087665E+04                                 9.212903                            6.804307       0.039171       2.025995                    0.999542      26.001645      72.755863       0.625859       0.424960      -1.064247       0.064800      -0.014011       0.026072       0.071240      -0.009956       0.032622      -0.005885       0.057761       0.017847      -0.033531      -0.018096       0.051627             11.575161      11.244022      -0.422074       0.980380       5.300466      -2.352817      18.180996          -0.000535
          364              C       2.598209       1.365322      12.148928      -0.196025      36.095745 0.45138532E+03  0.10723168E+05                                 9.500208                            7.081880       0.066753       1.980783                    0.999624      30.403816      88.158468       0.618799       0.416659      -1.062953      -0.009062      -0.005079      -0.019005       0.021659      -0.007905      -0.006245       0.002719       0.014478      -0.083652      -0.028753       0.003224       0.025529             12.037524       9.083079      -0.735009       2.097542       6.011229      -3.157943      21.018264          -0.000749
          365              C      -1.261523       1.156763      14.006218      -0.504213      27.181497 0.43753011E+03  0.10277804E+05                                 7.585898                            6.732305       0.260523       2.029070                    0.999393      32.261775      91.978863       0.671217       0.388464      -1.085476       0.060531       0.006644      -0.035382       0.070427       0.003924      -0.020733       0.003534       0.019459       0.003928      -0.019055      -0.007247       0.026301              7.948056       9.600596       0.508761      -1.370635       6.211563      -0.375555       8.032010           0.000185
          366              C       3.789649       0.837134      14.309508      -0.508481      28.788109 0.47272855E+03  0.11323584E+05                                 7.908408                            6.990047       0.261964       2.030482                    0.999139      32.614130      93.951236       0.659712       0.387596      -1.085886      -0.054818       0.012061      -0.042786       0.070577      -0.008752       0.016969      -0.001199       0.029721       0.035436      -0.023551      -0.004821       0.028373              8.561322      10.017895      -0.329206       2.436224       6.599923       0.240290       9.066148          -0.000181
          367              C       5.674390      12.251419       5.993587       0.600512      24.569437 0.25692154E+03  0.53567905E+04                                 7.983747                            5.723524      -0.074161       2.035695                    0.999644      22.297759      62.662853       0.614390       0.478143      -1.016377       0.050343       0.017742       0.021872       0.057685      -0.005034      -0.057273      -0.047460      -0.056205       0.254463      -0.094768      -0.023384       0.118152             11.158099      18.049283       4.232915       5.026185       7.882969       2.708358       7.542046           0.000294
          368              C       4.379393      11.836609       5.415892      -0.003942      41.051036 0.42357105E+03  0.98196308E+04                                10.337751                            6.790683      -0.079815       1.974125                    0.999182      27.130711      75.579307       0.647150       0.408255      -1.077527      -0.036038      -0.011670      -0.018630       0.042214      -0.009465      -0.002135       0.000209      -0.015045      -0.014588      -0.010284      -0.004302       0.014586             15.271342      24.844055       5.202537       7.103741      10.584180       4.755865      10.385790          -0.000442
          369              C       3.236720      12.609592       5.618085      -0.197530      37.182565 0.46485128E+03  0.11114203E+05                                 9.666484                            7.173144       0.106536       1.990034                    0.999673      30.604281      88.755638       0.617171       0.415084      -1.064948       0.020909      -0.004483      -0.001616       0.021445      -0.006442      -0.009422       0.003557      -0.038986      -0.005947      -0.023229       0.000607       0.022622             12.170922      19.797461       1.296490       4.283732       7.911442       2.859928       8.803863          -0.000902
          370              C       2.045465      12.258244       4.976843       0.142926      33.753357 0.39936281E+03  0.91576132E+04                                 9.200354                            6.752726       0.058202       2.036535                    0.999605      25.879029      72.586312       0.623835       0.428176      -1.060767      -0.051357       0.049641       0.016956       0.073412      -0.032088      -0.004176       0.005876       0.031630      -0.067221      -0.026680      -0.020929       0.047610             11.576108      16.313130       0.399533       3.621256       9.145972       3.965274       9.269221          -0.000487
          371              C       1.973897      11.160458       4.159405      -0.046404      39.019110 0.47379162E+03  0.11329500E+05                                10.019713                            7.292295      -0.244071       1.927178                    0.998418      27.981166      79.936648       0.608570       0.420894      -1.066175      -0.057171      -0.010129      -0.035172       0.067884       0.018805       0.008106      -0.017161       0.024297       0.011357      -0.033830       0.013202       0.020629             13.044424      17.440882       1.549802       5.733082      10.196042       4.575606      11.496348           0.000001
          372              C       3.119746      10.328324       3.994762       0.144611      34.852648 0.40417611E+03  0.92744336E+04                                 9.338084                            6.732366       0.028365       2.020815                    0.999624      25.881766      72.075813       0.634736       0.420529      -1.068010       0.009638      -0.068562      -0.039143       0.079535       0.000144       0.010791       0.031129      -0.035099      -0.016433      -0.031250      -0.010521       0.041770             12.040890      14.414135       2.079494       4.249272      12.083407       5.380518       9.625128           0.000535
          373              C       4.312260      10.703204       4.650446      -0.201659      37.861119 0.46035151E+03  0.10973676E+05                                 9.791938                            7.133122       0.047947       1.971066                    0.999601      30.543703      88.284045       0.619930       0.414478      -1.065940       0.009863       0.011581       0.013790       0.020532      -0.019007      -0.018311       0.001004      -0.023358      -0.014762      -0.030095       0.001902       0.028194             12.797095      16.795356       4.669200       6.031287      11.121403       5.353601      10.474527           0.000764
          374              C       0.804387      13.112460       5.202144      -0.506315      27.534515 0.44706957E+03  0.10568677E+05                                 7.678416                            6.822317       0.225769       2.016237                    0.999174      32.572145      93.447213       0.663652       0.390409      -1.083095       0.059687      -0.031229      -0.009710       0.068059      -0.017997      -0.007670       0.004484       0.029724      -0.075304      -0.026398      -0.010751       0.037150              8.124680       9.620346      -1.692520      -0.348352       7.540915       0.785489       7.212779          -0.000203
          375              C       3.019791       9.105127       3.217762      -0.508366      29.108280 0.44846260E+03  0.10627382E+05                                 7.992827                            6.801982       0.156216       2.000221                    0.998691      32.455261      93.728912       0.668082       0.386880      -1.083767       0.009241       0.055551       0.043292       0.071032       0.011744       0.006229      -0.002212      -0.005576      -0.001243      -0.014647       0.001976       0.012671              8.972665       7.187577       0.426672       0.454181      11.349207       3.485923       8.381211           0.000155
          376              C      -2.832722       9.979877       1.236268       0.594107      24.430686 0.26135789E+03  0.54645258E+04                                 7.938040                            5.764789      -0.009415       2.057799                    0.999587      22.272077      62.374302       0.614365       0.476829      -1.018591      -0.051686      -0.007353      -0.027770       0.059133      -0.051395      -0.059997       0.051847      -0.096711      -0.005309      -0.090484      -0.026377       0.116861             10.921065      16.881288       1.847516       6.714388       5.775445       0.277252      10.106462          -0.000002
          377              C      -1.552221      10.234916       1.981494       0.009182      39.229826 0.40783825E+03  0.93700536E+04                                10.050903                            6.674388      -0.046846       1.988961                    0.999270      26.779517      74.374386       0.650857       0.409606      -1.076154       0.025171       0.000769       0.024636       0.035230      -0.000446      -0.005673      -0.005978      -0.013545       0.007935      -0.011057       0.000282       0.010776             14.597816      22.467383       3.270889       9.081860       6.871755       0.123577      14.454310          -0.000005
          378              C      -0.582731      11.000933       1.441349      -0.195928      35.924197 0.44468624E+03  0.10517864E+05                                 9.449795                            7.010621       0.112080       1.995069                    0.999705      30.243765      87.319577       0.624801       0.414468      -1.065038      -0.008296      -0.006151       0.005870       0.011880      -0.016261      -0.009867      -0.015850      -0.028534       0.028680      -0.032464       0.006503       0.025961             11.805983      18.014967       4.057032       4.831826       6.891178       0.269580      10.511805           0.000008
          379              C       0.566070      11.353931       2.172134       0.155710      31.923160 0.37458699E+03  0.84573399E+04                                 8.864220                            6.529944       0.041450       2.035545                    0.999655      25.419579      70.864293       0.635517       0.426872      -1.061038       0.044714       0.041837      -0.048776       0.078286       0.026530      -0.011244      -0.012921       0.021914      -0.042290      -0.024870      -0.015892       0.040762             11.009908      15.229964       3.745861       3.480248       6.703974      -0.812882      11.095787          -0.000001
          380              C       0.743403      10.830362       3.405513      -0.046411      37.813711 0.46498841E+03  0.11070662E+05                                 9.825786                            7.228056      -0.241969       1.929995                    0.998346      27.837234      79.438670       0.610580       0.421340      -1.065539       0.053167       0.008831       0.036135       0.064888      -0.002745       0.009784       0.028522       0.023767      -0.045752      -0.040253       0.015980       0.024273             12.627263      16.947247       3.737833       5.507505       7.496888      -0.302383      13.437655           0.000000
          381              C      -0.251934      10.000340       4.003427       0.143323      34.225205 0.39828383E+03  0.91074447E+04                                 9.223873                            6.691295       0.043090       2.028043                    0.999577      25.764673      71.668844       0.635394       0.421560      -1.067156       0.000337      -0.035250       0.070458       0.078785       0.001848       0.007425      -0.028403       0.001551       0.093232      -0.031075      -0.013890       0.044965             11.724685      13.647343       2.161240       5.144190       6.636132      -1.706548      14.890581          -0.000007
          382              C      -1.364099       9.757717       3.246646      -0.204230      36.980708 0.44334853E+03  0.10487108E+05                                 9.636345                            7.004628       0.052624       1.973047                    0.999674      30.463073      88.197413       0.623935       0.415008      -1.063800      -0.010380       0.008064      -0.027005       0.030034       0.000576      -0.031551      -0.010016      -0.029085      -0.014651      -0.040932       0.012164       0.028768             12.468676      15.982957       1.604507       7.769270       6.214544      -0.592235      15.208527          -0.000015
          383              C       1.666910      12.100098       1.554000      -0.507640      27.072978 0.43037988E+03  0.10084064E+05                                 7.590466                            6.691454       0.243701       2.025670                    0.999405      32.236508      92.260413       0.670042       0.390140      -1.082611      -0.051195      -0.037503       0.026200       0.068658       0.011164      -0.007564      -0.004492       0.025235      -0.048349      -0.018110      -0.008553       0.026663              7.983516       9.176667       1.685452      -0.789381       7.195156      -0.952975       7.578724           0.000045
          384              C      -0.052859       9.441025       5.369676      -0.501706      28.688530 0.45100925E+03  0.10692332E+05                                 7.892043                            6.814563       0.241816       2.026701                    0.999159      32.376377      93.220746       0.669110       0.386120      -1.085368      -0.013842       0.018295      -0.064485       0.068444      -0.009700       0.009565      -0.006123       0.005496       0.032613      -0.015556      -0.003959       0.019515              8.692997       6.847125      -0.087044       0.891035       6.956833      -1.510203      12.275031          -0.000008
          385              C      10.127355      13.858480       7.758445       0.594615      23.823938 0.26189414E+03  0.54902613E+04                                 7.825906                            5.790065      -0.069606       2.035140                    0.999639      22.517709      63.587982       0.608649       0.480034      -1.014716      -0.051558      -0.019299      -0.022449       0.059453      -0.014891      -0.069454      -0.020590      -0.029525       0.244438      -0.091794      -0.020035       0.111829             10.545954      16.188069       4.291777       4.854869       8.305694       1.761826       7.144099          -0.000309
          386              C      11.404608      14.301308       8.388133      -0.010635      39.865745 0.44171950E+03  0.10352388E+05                                10.172195                            6.965338       0.015879       2.005272                    0.999404      27.347024      76.695447       0.634517       0.411879      -1.074728       0.034826       0.017720       0.018891       0.043402      -0.010207       0.002197      -0.005239      -0.020483      -0.029865      -0.011016      -0.009481       0.020496             14.413777      21.595614       5.444356       7.739017      11.906321       3.193514       9.739396          -0.000169
          387              C      12.362832      13.324867       8.720308      -0.199980      35.330843 0.47135109E+03  0.11311954E+05                                 9.353478                            7.234717       0.077884       1.980651                    0.999686      30.715675      89.327276       0.612891       0.416418      -1.063797      -0.019585       0.004970      -0.003114       0.020444      -0.003660      -0.014098      -0.004795      -0.045413      -0.010737      -0.029369       0.004033       0.025335             11.317576      16.463160       1.166638       5.809367       8.797004       1.353748       8.692564           0.001026
          388              C      -8.214955      13.695977       9.407765       0.141297      32.165442 0.40397932E+03  0.92963144E+04                                 8.921351                            6.806650       0.020373       2.025793                    0.999639      25.978767      73.154014       0.618893       0.430070      -1.058892       0.042416      -0.060882       0.010641       0.074960      -0.030619       0.014457      -0.010466       0.005664      -0.060209      -0.025626      -0.019954       0.045580             10.785173      13.521129       0.330460       5.140057      10.410833       1.877849       8.423556           0.000448
          389              C      -8.044603      15.006435       9.789043      -0.043443      38.253844 0.48784455E+03  0.11751853E+05                                 9.928469                            7.427190      -0.190328       1.944993                    0.998063      28.113713      80.628853       0.599629       0.424032      -1.064128       0.047843       0.013720       0.034372       0.060487       0.019722       0.005704      -0.003414       0.060076       0.041338      -0.043248       0.012959       0.030289             12.622314      15.051053       1.206716       7.116911      11.478433       2.450663      11.337455           0.000094
          390              C      -8.978699      16.022592       9.427984       0.148386      33.267002 0.40617322E+03  0.93538776E+04                                 9.119016                            6.808705       0.034108       2.025518                    0.999608      25.984039      73.053939       0.621408       0.428005      -1.060800       0.002079       0.077310       0.009965       0.077978       0.004364       0.006653       0.015613      -0.056485      -0.066829      -0.028685      -0.014980       0.043665             11.336689      11.927412       2.158006       4.935859      13.468786       2.777960       8.613869          -0.000552
          391              C     -10.093892      15.617615       8.728973      -0.195352      35.512225 0.45527230E+03  0.10852738E+05                                 9.422916                            7.132903       0.056330       1.977950                    0.999684      30.570474      89.169914       0.613120       0.419076      -1.060046      -0.010282      -0.022746      -0.011749       0.027589      -0.021594      -0.020630      -0.006551      -0.025868      -0.002230      -0.037208       0.010593       0.026616             11.848298      14.110590       4.717576       5.732329      12.148644       3.401868       9.285661          -0.000712
          392              C      -7.194995      12.613712       9.763047      -0.501370      27.092858 0.44436236E+03  0.10485936E+05                                 7.574518                            6.788342       0.267331       2.030784                    0.999237      32.446352      92.922055       0.667444       0.388885      -1.084444      -0.053444       0.043750      -0.019121       0.071665      -0.021642       0.011518      -0.010337       0.014267      -0.060778      -0.024599      -0.012455       0.037054              7.888362       8.537337      -1.555335       0.869196       8.041288      -0.206267       7.086460           0.000130
          393              C       1.275983      -1.833972       9.794820      -0.505591      28.820617 0.46269184E+03  0.11065086E+05                                 7.939101                            6.906719       0.126059       1.992630                    0.998140      32.730776      95.365866       0.662461       0.386619      -1.082524      -0.019837      -0.057029      -0.024497       0.065160       0.013979       0.000379       0.001447      -0.020240      -0.059869      -0.020009      -0.007271       0.027281              8.797189       6.262386       0.578005       0.508331      11.913008       1.638359       8.216172          -0.000174
          394              C      -3.363054      15.859547      13.096348       0.592351      23.990104 0.26188648E+03  0.54805220E+04                                 7.844866                            5.773745      -0.032849       2.048743                    0.999553      22.378007      62.780703       0.613146       0.477346      -1.017910       0.047986       0.002309       0.033712       0.058690      -0.042778      -0.054348       0.058054      -0.134839      -0.031002      -0.096738      -0.027530       0.124268             10.736831      16.363848       0.817466       6.522443       5.229726      -0.195988      10.616919          -0.000145
          395              C      -4.622055      15.725735      12.255802      -0.000050      40.502911 0.43182525E+03  0.10051546E+05                                10.250121                            6.856192      -0.064116       1.977724                    0.999234      27.187961      75.698516       0.644603       0.408215      -1.078396      -0.031806      -0.009494      -0.023124       0.040454       0.005145      -0.003176      -0.017221      -0.006759       0.008072      -0.015086      -0.005847       0.020933             14.952871      22.964490       1.479010       8.799662       5.640817       0.442361      16.253307          -0.000191
          396              C      -4.535603      15.918107      10.883776      -0.204513      37.366001 0.46279258E+03  0.11047476E+05                                 9.697919                            7.146051       0.052858       1.970636                    0.999666      30.673846      88.749581       0.620087       0.413787      -1.066286       0.005181       0.000552       0.020344       0.021001       0.001266      -0.028737      -0.006617      -0.004734      -0.015097      -0.031745       0.004040       0.027705             12.518879      15.370247       1.116529       6.996181       5.286902       0.352959      16.899489          -0.000947
          397              C      -5.645410      15.722283      10.060560       0.139537      34.378040 0.41052639E+03  0.94599478E+04                                 9.277033                            6.806226       0.008519       2.015040                    0.999578      26.006097      72.650399       0.628139       0.423158      -1.066007       0.016589       0.012664      -0.071200       0.074195       0.008096      -0.002313      -0.012385       0.007182       0.143374      -0.033824      -0.016135       0.049959             11.804936      13.700366       1.502952       3.977280       5.097376      -0.129404      16.617065          -0.000659
          398              C      -6.851155      15.354239      10.670028      -0.047335      38.483450 0.47710429E+03  0.11427526E+05                                 9.931026                            7.315150      -0.234517       1.930488                    0.997688      28.050754      80.176779       0.607999       0.420595      -1.066465      -0.047648      -0.013458      -0.031436       0.058649      -0.005922       0.033167       0.005416      -0.003611      -0.069789      -0.044808       0.014170       0.030638             12.825442      16.169939       2.609221       4.977146       6.017070       1.137832      16.289318          -0.000076
          399              C      -6.946506      15.204443      12.033389       0.145814      33.205811 0.39715437E+03  0.90966665E+04                                 9.103561                            6.737338       0.018660       2.024400                    0.999611      25.841349      72.499735       0.623928       0.428597      -1.060237      -0.055059      -0.022857       0.041101       0.072410       0.015895      -0.024421      -0.009018       0.057201      -0.040828      -0.027607      -0.022469       0.050076             11.391202      15.383748       1.983223       2.660048       5.053454       0.497491      13.736405           0.000577
          400              C      -5.817806      15.359834      12.816166      -0.200103      36.312463 0.45293405E+03  0.10772026E+05                                 9.522922                            7.089370       0.046928       1.971729                    0.999683      30.567404      88.759125       0.618917       0.416113      -1.063021       0.022288      -0.010881      -0.005218       0.025345       0.000152      -0.014682      -0.016130      -0.034083       0.039745      -0.029556      -0.000799       0.030355             11.935637      18.720549       1.791397       4.346615       5.295591       0.648072      11.790772           0.000608
          401              C      -5.490639      15.905506       8.549887      -0.502127      29.249253 0.47010323E+03  0.11267781E+05                                 8.032426                            6.976296       0.137726       1.992694                    0.998184      32.801349      95.146341       0.658223       0.388229      -1.083252       0.001258      -0.001347       0.071837       0.071861       0.000966       0.001840      -0.002304      -0.002500       0.063499      -0.012352      -0.009081       0.021433              8.923016       7.275149      -0.284406       0.861527       6.335834      -0.420392      13.158065          -0.000212
          402              C      -8.258983      14.775169      12.689073      -0.503741      27.659098 0.44952410E+03  0.10642781E+05                                 7.698852                            6.831960       0.234688       2.021546                    0.998960      32.520857      93.414271       0.664408       0.389376      -1.083658       0.061177       0.016823      -0.024016       0.067841       0.006125      -0.012947      -0.010429       0.048601      -0.042805      -0.026553      -0.009708       0.036261              8.185955       9.495162       0.794599      -1.410322       6.567674       0.432695       8.495030           0.000156
          403              C       5.661007       8.688567      23.650837       0.605878      23.791329 0.25046484E+03  0.51916764E+04                                 7.819382                            5.656952      -0.089088       2.032958                    0.999551      22.178114      62.247371       0.616731       0.479126      -1.015341       0.004717       0.017838      -0.053757       0.056835      -0.033908      -0.006956       0.065517      -0.110482      -0.217532      -0.095773      -0.026988       0.122761             10.811099       6.246516       1.000361      -0.327327       7.016961      -4.880603      19.169821           0.000217
          404              C       5.548487       8.252998      25.071967      -0.005638      41.558062 0.43087131E+03  0.10019155E+05                                10.411635                            6.838046      -0.056687       1.981042                    0.999194      27.140329      75.413295       0.647254       0.406956      -1.079729      -0.000043      -0.004466       0.042271       0.042506       0.003630       0.003805       0.000279       0.020052      -0.030137      -0.010623      -0.005611       0.016234             15.443236       8.533363       2.413740      -0.273431       9.485876      -6.885101      28.310470           0.000209
          405              C       6.539048       8.574434      25.990503      -0.200973      36.964213 0.44463152E+03  0.10512846E+05                                 9.610795                            6.997821       0.054823       1.974728                    0.999696      30.349961      87.518167       0.627234       0.413006      -1.066324      -0.009546      -0.004988      -0.026386       0.028500       0.001358       0.001456       0.003150       0.015760      -0.091866      -0.030914       0.007552       0.023362             12.483855       8.028538       1.503757       1.952379       6.914716      -3.117661      22.508311          -0.000870
          406              C       6.411091       8.249366      27.304759       0.148969      33.866764 0.39006686E+03  0.88799856E+04                                 9.193300                            6.642708       0.068847       2.041230                    0.999624      25.592346      71.209421       0.634235       0.424212      -1.064668       0.056731       0.020743       0.038960       0.071879       0.011774       0.029736       0.012433       0.037376       0.021077      -0.026814      -0.018600       0.045414             11.795054       9.656861       2.529726       1.772790       6.688210      -2.185572      19.040091          -0.000495
          407              C       5.258988       7.576191      27.755361      -0.037234      38.761787 0.46103352E+03  0.10957784E+05                                 9.994525                            7.202383      -0.228661       1.935732                    0.998409      27.765005      79.275903       0.610752       0.421940      -1.064703      -0.003297      -0.003778       0.067817       0.068002      -0.020168      -0.009187      -0.008869      -0.026342       0.048360      -0.035114       0.013896       0.021218             13.142501       9.570105       2.739921      -0.328650       7.493798      -2.212294      22.363600          -0.000020
          408              C       4.319001       7.180630      26.848380       0.133611      33.881405 0.40567798E+03  0.93354307E+04                                 9.201038                            6.788977      -0.002809       2.013094                    0.999593      26.052245      73.110781       0.624733       0.426048      -1.062493      -0.063077      -0.037892       0.005236       0.073770       0.035876      -0.021492      -0.015090       0.026714      -0.025371      -0.034054      -0.019565       0.053619             11.565528       9.277469       3.518037      -0.185884       7.864112      -2.126748      17.555002           0.000501
          409              C       4.462446       7.495426      25.496573      -0.197567      37.115117 0.46427925E+03  0.11098628E+05                                 9.668648                            7.178011       0.035375       1.967505                    0.999615      30.617297      88.825485       0.615681       0.416160      -1.064114       0.006299       0.010250      -0.008240       0.014582       0.004154       0.015732       0.007526       0.026430      -0.062041      -0.027182      -0.002615       0.029797             12.224463       8.261202       3.163344      -1.878585       8.793664      -4.338959      19.618523           0.001006
          410              C       7.489656       8.651279      28.289729      -0.507217      28.918729 0.45835124E+03  0.10907712E+05                                 7.951296                            6.883700       0.218776       2.015844                    0.999193      32.628984      94.052239       0.663887       0.387683      -1.084535      -0.049211      -0.016101      -0.055117       0.075623      -0.002211       0.008175       0.008417      -0.003088       0.034290      -0.013631      -0.003363       0.016994              8.785470       9.043879       0.959775       3.103166       6.892578       0.338064      10.419954          -0.000181
          411              C       3.111376       6.344535      27.278763      -0.504394      27.724982 0.44767196E+03  0.10586918E+05                                 7.731632                            6.837757       0.187477       2.007533                    0.998667      32.481808      93.218238       0.661299       0.391650      -1.082191       0.054551       0.037047      -0.021025       0.069212       0.023656      -0.011740      -0.018877       0.011703      -0.001683      -0.027266      -0.009403       0.036669              8.227567       8.584448       2.030117      -0.729240       8.253487      -0.064138       7.844767           0.000242
          412              C       8.556943      13.526825       4.480026       0.592263      23.631903 0.26329334E+03  0.55278398E+04                                 7.807635                            5.820217      -0.056354       2.041991                    0.999534      22.501018      63.621704       0.604673       0.482469      -1.013270      -0.014468      -0.012146       0.057067       0.060112       0.045025       0.049446       0.027702       0.076677      -0.228766      -0.093282      -0.020772       0.114054             10.453152       6.527212       0.020042      -3.643239       6.427295      -2.221944      18.404948           0.000161
          413              C       8.878785      13.791911       3.030011       0.002228      38.853940 0.43047953E+03  0.10031122E+05                                10.016791                            6.883497      -0.044439       1.987760                    0.999417      27.208699      76.261237       0.636813       0.412759      -1.073409       0.010282       0.004697      -0.041356       0.042873      -0.010016       0.002885       0.000386      -0.004950      -0.016659      -0.009277      -0.003935       0.013212             14.122130       7.774450      -1.010451      -4.698636       8.831336      -2.520970      25.760603          -0.000392
          414              C       8.379321      14.944067       2.463870      -0.205429      36.410569 0.47088880E+03  0.11287121E+05                                 9.527127                            7.215573       0.082365       1.979853                    0.999680      30.732524      89.039047       0.616292       0.414624      -1.065981       0.000722      -0.008091       0.015306       0.017328      -0.008575      -0.000961       0.013966      -0.016927      -0.062606      -0.025391      -0.000878       0.026269             11.754973       6.354027      -1.151846      -1.610980       9.020191      -3.630848      19.890702          -0.000877
          415              C       8.583824      15.173383       1.074513       0.141796      33.581256 0.41145888E+03  0.94823873E+04                                 9.110628                            6.807438       0.035840       2.023666                    0.999598      25.989381      72.496714       0.629278       0.422350      -1.067015      -0.037320       0.062238      -0.020684       0.075460      -0.024402       0.010585      -0.025666      -0.041089      -0.002093      -0.031630      -0.016408       0.048038             11.215049       6.283016      -2.265742      -1.540495       9.938256      -2.320905      17.423877          -0.000585
          416              C       9.286045      14.233362       0.314844      -0.049907      39.081649 0.47634114E+03  0.11402460E+05                                10.008205                            7.294818      -0.193598       1.941222                    0.998156      28.065066      80.142803       0.610778       0.418931      -1.067731       0.013000       0.009313      -0.066769       0.068657       0.016124       0.000382      -0.008097       0.038379       0.055947      -0.035497       0.014629       0.020868             13.007511       6.923097      -1.881667      -1.899504       9.953921      -2.338429      22.145514          -0.000016
          417              C       9.779030      13.084847       0.930089       0.138931      33.984230 0.40857530E+03  0.94093233E+04                                 9.213151                            6.804406       0.039086       2.025952                    0.999542      26.002443      72.758220       0.625864       0.424952      -1.064254       0.042270      -0.051072      -0.026086       0.071243      -0.029375      -0.020282       0.026237      -0.016969       0.017873      -0.033563      -0.018095       0.051658             11.575562       6.908781      -2.674171      -2.540391       9.637074      -0.214448      18.180830           0.000537
          418              C       9.595551      12.882984       2.293450      -0.196079      36.098847 0.45142471E+03  0.10724330E+05                                 9.500704                            7.082157       0.066613       1.980713                    0.999624      30.405362      88.163685       0.618791       0.416655      -1.062956       0.000283       0.010358       0.019003       0.021645      -0.010488       0.005286      -0.004297       0.004556      -0.083603      -0.028737       0.003201       0.025535             12.038251       7.265747      -1.679537      -3.770204       7.830000       0.406248      21.019005           0.000753
          419              C       8.002007      16.404580       0.436160      -0.504214      27.181594 0.43752995E+03  0.10277784E+05                                 7.585897                            6.732289       0.260514       2.029066                    0.999393      32.261726      91.978187       0.671221       0.388462      -1.085479       0.021994      -0.056787       0.035384       0.070432      -0.005700       0.012688      -0.016765      -0.017612       0.003929      -0.019050      -0.007243       0.026294              7.948140       6.515226      -1.093596       0.298290       9.297401      -1.389562       8.031791          -0.000167
          420              C      10.613354      12.068988       0.132870      -0.508484      28.787561 0.47270917E+03  0.11322938E+05                                 7.908164                            6.989790       0.262331       2.030579                    0.999142      32.613696      93.947461       0.659744       0.387584      -1.085901      -0.035977       0.043111       0.042792       0.070598      -0.017194      -0.008899       0.014472      -0.002751       0.035438      -0.023548      -0.004808       0.028355              8.561136       7.596102      -1.588107      -0.909771       9.022180       2.272219       9.065127           0.000180
          421              O       4.990831       7.692752      20.343533      -0.531478      32.041290 0.49280005E+03  0.11612552E+05                                 8.102630                            6.864308       0.275336       2.129043                    0.998784      27.524875      72.056957       0.724928       0.358554      -1.137288       0.022875      -0.010085      -0.002922       0.025170      -0.043462      -0.025978      -0.030388       0.015187       0.066735      -0.072170       0.032982       0.039188              9.805541       7.260524      -3.379411      -0.543987      15.091552       2.537686       7.064547          -0.057229
          422              O       7.140343       7.825948      20.961667      -0.549229      34.155714 0.51619937E+03  0.12302356E+05                                 8.467160                            7.022629       0.284187       2.124628                    0.998879      27.931190      73.467588       0.717335       0.358272      -1.137833      -0.019102      -0.017103      -0.004059       0.025959       0.057876       0.012219      -0.007671      -0.037422       0.106519      -0.080367       0.037133       0.043234             10.689786       6.272896       1.182042       1.088134      17.104411       4.457287       8.692051           0.055524
          423              O       4.514904      11.201280      21.995741      -0.533313      33.275165 0.50030751E+03  0.11836595E+05                                 8.324547                            6.923909       0.290594       2.133084                    0.998960      27.580844      72.397339       0.720476       0.359333      -1.136432       0.013851       0.017231       0.006072       0.022927       0.043753       0.026693      -0.021787      -0.033869       0.110105      -0.075757       0.028172       0.047585             10.417393       6.295029       1.752433       0.458336      17.384531       3.530593       7.572619          -0.051864
          424              O       6.733305      11.583777      21.920641      -0.540181      32.103639 0.50794455E+03  0.12053397E+05                                 8.093477                            6.963731       0.318351       2.141001                    0.998672      27.727575      72.704845       0.720965       0.358013      -1.138373      -0.020945       0.011523       0.004824       0.024387      -0.047201      -0.021307      -0.014338       0.030010       0.049169      -0.064958       0.020252       0.044706              9.635453       7.139796      -2.582679      -1.426321      14.331860       2.610238       7.434704           0.059374
          425              O       7.600635      11.545006       8.495006      -0.537673      32.405907 0.49136534E+03  0.11573263E+05                                 8.158490                            6.850869       0.276026       2.127441                    0.998822      27.604596      72.308847       0.726000       0.358194      -1.137283      -0.011783       0.016645       0.015247       0.025464       0.001986      -0.000119       0.050961       0.085631      -0.012100      -0.076615       0.031676       0.044938             10.055162       7.298316       0.387619      -3.620149       6.473861       0.638507      16.393310          -0.052657
          426              O       7.153249      13.698489       8.858954      -0.536856      32.557191 0.49666576E+03  0.11728939E+05                                 8.191924                            6.894616       0.272416       2.127042                    0.998856      27.608547      72.402607       0.722644       0.358911      -1.136771       0.005829      -0.020468       0.011916       0.024390       0.021754       0.036722      -0.040853       0.018374      -0.080211      -0.073791       0.031655       0.042135             10.000277       6.801189       1.707940      -2.408161       8.566852      -4.066771      14.632789           0.056250
          427              O       4.785189      10.251301      19.413444      -0.536195      31.675233 0.49955394E+03  0.11807941E+05                                 8.011506                            6.902196       0.377874       2.160922                    0.999069      27.620021      72.339368       0.724588       0.357621      -1.138403       0.019700       0.008983      -0.010430       0.024033       0.010895      -0.053365       0.011516      -0.033368      -0.061852      -0.069924       0.029548       0.040376              9.482134       6.820849       0.576839      -2.463485       7.558053      -2.890739      14.067500          -0.059137
          428              O       7.027924      10.173129      19.546314      -0.531624      32.863615 0.50420413E+03  0.11957808E+05                                 8.262165                            6.965153       0.283790       2.131921                    0.998782      27.627149      72.723520       0.715772       0.360816      -1.134705      -0.016706       0.002729      -0.016211       0.023438      -0.014522       0.050814       0.016371      -0.056802      -0.027315      -0.072297       0.033056       0.039241             10.121310       6.557810      -0.916109       2.185226       7.949014      -3.483976      15.857105           0.051606
          429              O      12.994178       0.536974      28.665231      -0.536352      32.452683 0.50154115E+03  0.11858417E+05                                 8.145000                            6.902228       0.336596       2.145646                    0.998838      27.659446      72.288561       0.727248       0.356208      -1.140326       0.007639      -0.001690      -0.017311       0.018997       0.007806      -0.010126       0.007105       0.104522       0.116356      -0.072788       0.026403       0.046385             10.001466       8.358900      -3.164705      -3.293711       9.879878       4.435853      11.765621           0.000022
          430              O      -8.140808       1.986670      27.036131      -0.508484      30.756232 0.46170749E+03  0.10710770E+05                                 7.874399                            6.639162       0.322665       2.151530                    0.998936      27.053325      70.414265       0.737499       0.358006      -1.137008      -0.006744      -0.018807       0.002120       0.020092       0.007136       0.050908      -0.005159      -0.009550      -0.133189      -0.073680       0.026903       0.046777              9.573460       7.045151      -3.102195      -1.053002      14.320210       3.242451       7.355019          -0.000024
          431              O       7.715818      -2.493070      16.213013      -0.538323      31.774868 0.49392035E+03  0.11632934E+05                                 8.012542                            6.841952       0.334685       2.145108                    0.999067      27.589754      71.952694       0.731711       0.355414      -1.141029       0.007301       0.019173      -0.005407       0.021216       0.012838       0.042229      -0.019313      -0.033552      -0.123797      -0.071510       0.029090       0.042420              9.530793       6.651676      -1.898161      -0.575519      14.764157       2.990468       7.176546          -0.060369
          432              O       8.689962      -1.261589      14.601244      -0.538157      32.999244 0.49678963E+03  0.11729044E+05                                 8.263444                            6.886724       0.302459       2.135287                    0.998904      27.626352      72.368996       0.724656       0.358001      -1.137838      -0.009470       0.002403       0.019948       0.022212      -0.015737       0.006947       0.013636       0.119729       0.101634      -0.080654       0.033434       0.047220             10.295072       8.183405      -3.315805      -3.028057      11.291424       5.179345      11.410386           0.049786
          433              O       0.870887       0.911303      22.983600      -0.531494      32.039204 0.49276486E+03  0.11611479E+05                                 8.102137                            6.863951       0.275444       2.129074                    0.998785      27.524634      72.054824       0.724967       0.358542      -1.137301       0.019473      -0.015655       0.002873       0.025150      -0.031224      -0.015025      -0.037085       0.062360       0.066695      -0.072196       0.032996       0.039200              9.805078      16.192149       1.258387       2.502660       6.158954       0.686487       7.064132           0.057242
          434              O       1.743214      -1.057756      22.365466      -0.549241      34.155684 0.51620071E+03  0.12302391E+05                                 8.467138                            7.022626       0.284241       2.124641                    0.998879      27.931348      73.467919       0.717337       0.358271      -1.137834       0.006353       0.024848       0.004011       0.025959       0.048615      -0.012473       0.007305      -0.073187       0.106565      -0.080404       0.037160       0.043244             10.689963      13.837883       5.110001       3.454527       9.539898       3.019648       8.692109          -0.055461
          435              O      -2.462226      -0.283114      21.331392      -0.533308      33.275419 0.50030923E+03  0.11836649E+05                                 8.324597                            6.923929       0.290472       2.133044                    0.998960      27.580884      72.397549       0.720473       0.359334      -1.136431      -0.008918      -0.020230      -0.006138       0.022945       0.039015      -0.031586       0.013645      -0.052089       0.110122      -0.075727       0.028167       0.047559             10.417284      13.595815       5.543332       2.922016      10.083409       2.033790       7.572627           0.051934
          436              O      -1.779408      -2.428193      21.406492      -0.540187      32.103976 0.50794880E+03  0.12053522E+05                                 8.093521                            6.963750       0.318340       2.140992                    0.998672      27.727768      72.705405       0.720965       0.358012      -1.138374      -0.019895       0.013276      -0.004889       0.024413      -0.039405      -0.002880      -0.025496       0.059949       0.049170      -0.064925       0.020230       0.044695              9.635315      14.916670       1.455427       2.973724       6.554591      -0.062987       7.434683          -0.059379
          437              O       2.866360       3.752364       5.947371      -0.537701      32.406711 0.49138056E+03  0.11573712E+05                                 8.158597                            6.850953       0.275923       2.127396                    0.998822      27.605162      72.310631       0.725999       0.358192      -1.137285      -0.020215       0.002798      -0.015209       0.025452      -0.033881       0.045299       0.023388      -0.052504      -0.012140      -0.076633       0.031688       0.044945             10.055220       6.332029      -0.114232       2.234990       7.440330      -2.918660      16.393302           0.052636
          438              O       0.748993       3.157050       5.583423      -0.536894      32.558847 0.49669798E+03  0.11729901E+05                                 8.192208                            6.894851       0.272369       2.127011                    0.998856      27.609399      72.405687       0.722629       0.358913      -1.136769       0.020844       0.004284      -0.011884       0.024373       0.004992      -0.053186       0.013759      -0.046141      -0.080288      -0.073801       0.031662       0.042139             10.000574       6.795086       1.704642      -2.499485       8.573521      -4.011525      14.633114          -0.056217
          439              O      -1.494573      -0.085221      23.913689      -0.536232      31.676284 0.49957246E+03  0.11808486E+05                                 8.011644                            6.902285       0.377781       2.160875                    0.999069      27.620787      72.341662       0.724589       0.357617      -1.138407       0.001114      -0.021624       0.010400       0.024021       0.019910       0.034826      -0.042057       0.001345      -0.061890      -0.069937       0.029548       0.040389              9.482310       6.929920       0.633259      -1.430510       7.449356      -3.518490      14.067654           0.059141
          440              O      -0.391701      -2.039611      23.780819      -0.531659      32.865653 0.50423851E+03  0.11958840E+05                                 8.262530                            6.965400       0.283712       2.131879                    0.998782      27.628036      72.726759       0.715757       0.360817      -1.134703      -0.010133       0.013574       0.016187       0.023430       0.014880      -0.008890       0.052651       0.056425      -0.027355      -0.072308       0.033059       0.039249             10.121854       8.403449       0.041862      -4.099396       6.104207       0.333904      15.857905          -0.051545
          441              O      10.909694      -2.894097      14.661902      -0.542670      32.614823 0.50493325E+03  0.11959780E+05                                 8.174793                            6.928500       0.333561       2.143084                    0.998863      27.751822      72.614581       0.725339       0.356513      -1.139984       0.007861      -0.005893       0.019052       0.021436      -0.037965       0.009131      -0.005296      -0.073310       0.111741      -0.071766       0.027278       0.044488             10.037433      12.183989      -1.204641       5.471540       6.118479      -0.878941      11.809831           0.059323
          442              O      -0.116316      15.195026      16.291002      -0.515053      30.926318 0.46510468E+03  0.10810339E+05                                 7.906321                            6.666610       0.319412       2.148834                    0.998960      27.148328      70.750171       0.735405       0.358336      -1.136645       0.016026       0.014642      -0.000291       0.021710       0.007034      -0.028706       0.042520      -0.008638      -0.132895      -0.073458       0.025559       0.047900              9.612576      15.373727       1.194230       3.374805       6.079865       0.565274       7.384136          -0.051590
          443              O      11.166469       3.186718      27.114120      -0.532795      31.644254 0.49110678E+03  0.11549243E+05                                 7.987670                            6.819320       0.373242       2.158966                    0.999158      27.512028      71.677339       0.733485       0.355089      -1.141380      -0.011005      -0.014948       0.007158       0.019894       0.022697      -0.036334       0.029137       0.000166      -0.126129      -0.072515       0.028127       0.044389              9.502121      14.553368       2.221789       2.915678       6.797327       0.862000       7.155668          -0.000030
          444              O      10.522441       1.754681      28.725889      -0.532010      32.844698 0.49360919E+03  0.11634249E+05                                 8.234926                            6.861645       0.305557       2.137805                    0.998880      27.537208      72.054054       0.726518       0.357688      -1.138185      -0.003726       0.007945      -0.018829       0.020774      -0.057987       0.010327       0.012154      -0.041659       0.103193      -0.080884       0.034827       0.046057             10.260180      13.302485      -0.631058       5.975340       6.107258      -0.302619      11.370798           0.000010
          445              O       2.513292       4.659073       8.541222      -0.531471      32.041377 0.49280067E+03  0.11612576E+05                                 8.102675                            6.864336       0.275346       2.129051                    0.998784      27.524706      72.056656       0.724923       0.358556      -1.137286      -0.022870       0.010087       0.002922       0.025166      -0.043464      -0.025977      -0.030387       0.015190       0.066726      -0.072171       0.032987       0.039184              9.805617       7.260550      -3.379432      -0.543997      15.091722       2.537746       7.064581           0.057263
          446              O       0.363780       4.525877       7.923088      -0.549236      34.156398 0.51621146E+03  0.12302726E+05                                 8.467311                            7.022743       0.284195       2.124630                    0.998879      27.931316      73.468354       0.717324       0.358276      -1.137830       0.019102       0.017106       0.004061       0.025961       0.057875       0.012218      -0.007672      -0.037428       0.106521      -0.080367       0.037134       0.043233             10.690016       6.272991       1.182041       1.088141      17.104852       4.457410       8.692204          -0.055520
          447              O       2.989219       1.150545       6.889014      -0.533305      33.275196 0.50030703E+03  0.11836585E+05                                 8.324579                            6.923925       0.290608       2.133093                    0.998960      27.580665      72.396965       0.720472       0.359335      -1.136430      -0.013846      -0.017231      -0.006071       0.022923       0.043756       0.026694      -0.021786      -0.033868       0.110098      -0.075758       0.028176       0.047582             10.417455       6.295049       1.752437       0.458335      17.384683       3.530640       7.572632           0.051891
          448              O       0.770818       0.768048       6.964114      -0.540188      32.104674 0.50796413E+03  0.12053995E+05                                 8.093720                            6.963922       0.318356       2.141002                    0.998672      27.727759      72.706074       0.720945       0.358019      -1.138366       0.020946      -0.011526      -0.004824       0.024390      -0.047200      -0.021308      -0.014338       0.030003       0.049174      -0.064957       0.020254       0.044703              9.635790       7.139970      -2.582754      -1.426365      14.332471       2.610369       7.434928          -0.059355
          449              O      -0.096512       0.806819      20.389749      -0.537688      32.404221 0.49133687E+03  0.11572395E+05                                 8.158082                            6.850570       0.276010       2.127431                    0.998822      27.604497      72.307359       0.726034       0.358183      -1.137294       0.011784      -0.016646      -0.015246       0.025464       0.001983      -0.000119       0.050960       0.085626      -0.012106      -0.076612       0.031676       0.044937             10.054561       7.297945       0.387551      -3.619853       6.473575       0.638594      16.392163           0.052675
          450              O       0.350874      -1.346664      20.025801      -0.536865      32.556864 0.49666029E+03  0.11728767E+05                                 8.191824                            6.894540       0.272389       2.127029                    0.998856      27.608687      72.402631       0.722654       0.358907      -1.136775      -0.005827       0.020472      -0.011919       0.024395       0.021753       0.036721      -0.040850       0.018375      -0.080215      -0.073788       0.031653       0.042135             10.000132       6.801117       1.707915      -2.408084       8.566768      -4.066711      14.632511          -0.056242
          451              O       2.718934       2.100524       9.471311      -0.536186      31.674707 0.49954352E+03  0.11807629E+05                                 8.011406                            6.902115       0.377884       2.160930                    0.999069      27.619757      72.338388       0.724593       0.357620      -1.138405      -0.019696      -0.008982       0.010427       0.024027       0.010897      -0.053369       0.011515      -0.033361      -0.061859      -0.069927       0.029546       0.040381              9.481993       6.820773       0.576838      -2.463454       7.557955      -2.890691      14.067251           0.059157
          452              O       0.476199       2.178696       9.338441      -0.531628      32.863940 0.50421061E+03  0.11958008E+05                                 8.262247                            6.965224       0.283804       2.131926                    0.998782      27.627189      72.723908       0.715764       0.360819      -1.134703       0.016706      -0.002728       0.016211       0.023438      -0.014522       0.050814       0.016372      -0.056805      -0.027317      -0.072299       0.033055       0.039243             10.121408       6.557852      -0.916106       2.185215       7.949103      -3.484017      15.857270          -0.051596
          453              O      -5.490055      11.814851       0.219524      -0.536344      32.453300 0.50155033E+03  0.11858699E+05                                 8.145159                            6.902330       0.336618       2.145657                    0.998838      27.659396      72.288855       0.727236       0.356212      -1.140322      -0.007636       0.001695       0.017311       0.018996       0.007807      -0.010126       0.007106       0.104525       0.116362      -0.072791       0.026405       0.046386             10.001729       8.359110      -3.164855      -3.293833       9.880183       4.436052      11.765894          -0.000029
          454              O      15.644931      10.365155       1.848624      -0.508488      30.755322 0.46169300E+03  0.10710334E+05                                 7.874173                            6.639006       0.322653       2.151523                    0.998937      27.053269      70.413468       0.737517       0.358001      -1.137014       0.006746       0.018811      -0.002120       0.020096       0.007136       0.050905      -0.005159      -0.009552      -0.133177      -0.073675       0.026902       0.046773              9.573118       7.044934      -3.102036      -1.052932      14.319670       3.242233       7.354752           0.000010
          455              O      -0.211695      14.844895      12.671742      -0.538329      31.774717 0.49391872E+03  0.11632881E+05                                 8.012492                            6.841925       0.334679       2.145103                    0.999067      27.589853      71.952818       0.731715       0.355412      -1.141031      -0.007304      -0.019175       0.005406       0.021220       0.012837       0.042230      -0.019311      -0.033550      -0.123789      -0.071508       0.029090       0.042417              9.530715       6.651643      -1.898136      -0.575509      14.764008       2.990414       7.176493           0.060358
          456              O      -1.185839      13.613414      14.283511      -0.538148      32.998951 0.49678310E+03  0.11728850E+05                                 8.263400                            6.886680       0.302480       2.135298                    0.998904      27.626119      72.368231       0.724658       0.358001      -1.137838       0.009468      -0.002407      -0.019948       0.022212      -0.015735       0.006944       0.013636       0.119727       0.101634      -0.080653       0.033436       0.047217             10.295027       8.183370      -3.315804      -3.028057      11.291380       5.179332      11.410332          -0.049807
          457              O       6.633236      11.440522       5.901155      -0.531482      32.041604 0.49280636E+03  0.11612743E+05                                 8.102715                            6.864376       0.275451       2.129081                    0.998785      27.524860      72.057144       0.724921       0.358556      -1.137286      -0.019477       0.015653      -0.002875       0.025152      -0.031220      -0.015024      -0.037085       0.062369       0.066704      -0.072197       0.032995       0.039202              9.805928      16.193712       1.258702       2.503046       6.159395       0.686607       7.064677          -0.057210
          458              O       5.760909      13.409581       6.519289      -0.549233      34.155888 0.51620355E+03  0.12302482E+05                                 8.467199                            7.022667       0.284267       2.124653                    0.998880      27.931206      73.467734       0.717332       0.358273      -1.137832      -0.006352      -0.024843      -0.004013       0.025954       0.048617      -0.012471       0.007306      -0.073188       0.106560      -0.080404       0.037158       0.043246             10.690072      13.838105       5.110078       3.454593       9.539968       3.019680       8.692142           0.055484
          459              O       9.966349      12.634939       7.553363      -0.533298      33.276840 0.50033216E+03  0.11837350E+05                                 8.324931                            6.924161       0.290481       2.133051                    0.998960      27.580979      72.398745       0.720448       0.359341      -1.136423       0.008920       0.020231       0.006142       0.022947       0.039016      -0.031585       0.013645      -0.052085       0.110127      -0.075727       0.028167       0.047560             10.417809      13.596674       5.543689       2.922265      10.083809       2.033916       7.572944          -0.051927
          460              O       9.283531      14.780018       7.478263      -0.540181      32.104958 0.50796652E+03  0.12054068E+05                                 8.093771                            6.963940       0.318361       2.141003                    0.998672      27.727755      72.706150       0.720944       0.358019      -1.138366       0.019891      -0.013273       0.004892       0.024408      -0.039403      -0.002878      -0.025496       0.059957       0.049171      -0.064926       0.020230       0.044696              9.635675      14.917320       1.455597       2.973884       6.554809      -0.062948       7.434897           0.059403
          461              O       4.637763       8.599461      22.937384      -0.537712      32.406954 0.49138528E+03  0.11573849E+05                                 8.158623                            6.850972       0.275905       2.127385                    0.998822      27.605410      72.311319       0.726000       0.358190      -1.137286       0.020220      -0.002799       0.015213       0.025459      -0.033881       0.045295       0.023387      -0.052511      -0.012139      -0.076630       0.031683       0.044947             10.055272       6.332053      -0.114235       2.235005       7.440353      -2.918665      16.393411          -0.052594
          462              O       6.755130       9.194775      23.301332      -0.536889      32.558199 0.49668584E+03  0.11729532E+05                                 8.192057                            6.894729       0.272356       2.127008                    0.998856      27.609279      72.404894       0.722642       0.358909      -1.136773      -0.020843      -0.004285       0.011884       0.024372       0.004993      -0.053185       0.013758      -0.046136      -0.080289      -0.073799       0.031663       0.042136             10.000376       6.794989       1.704613      -2.499450       8.573345      -4.011423      14.632793           0.056232
          463              O       8.998696      12.437046       4.971066      -0.536220      31.677872 0.49960097E+03  0.11809356E+05                                 8.012024                            6.902570       0.377789       2.160881                    0.999069      27.620929      72.343189       0.724559       0.357626      -1.138397      -0.001115       0.021624      -0.010401       0.024021       0.019912       0.034828      -0.042058       0.001350      -0.061884      -0.069939       0.029549       0.040390              9.482847       6.930269       0.633341      -1.430714       7.449666      -3.518716      14.068605          -0.059119
          464              O       7.895824      14.391436       5.103936      -0.531647      32.865902 0.50424276E+03  0.11958977E+05                                 8.262616                            6.965468       0.283745       2.131895                    0.998782      27.627861      72.726616       0.715747       0.360821      -1.134699       0.010130      -0.013572      -0.016183       0.023424       0.014878      -0.008891       0.052653       0.056427      -0.027351      -0.072310       0.033061       0.039249             10.121974       8.403507       0.041875      -4.099453       6.104263       0.333862      15.858153           0.051577
          465              O      -3.405571      15.245922      14.222853      -0.542660      32.614740 0.50493028E+03  0.11959695E+05                                 8.174801                            6.928493       0.333576       2.143095                    0.998863      27.751612      72.614039       0.725337       0.356515      -1.139982      -0.007864       0.005889      -0.019052       0.021436      -0.037963       0.009133      -0.005297      -0.073309       0.111742      -0.071765       0.027276       0.044490             10.037467      12.184052      -1.204645       5.471595       6.118479      -0.878946      11.809869          -0.059348
          466              O       7.620439      -2.843201      12.593753      -0.515058      30.926372 0.46510669E+03  0.10810396E+05                                 7.906319                            6.666618       0.319399       2.148826                    0.998960      27.148454      70.750500       0.735406       0.358335      -1.136645      -0.016028      -0.014645       0.000290       0.021713       0.007033      -0.028704       0.042521      -0.008640      -0.132889      -0.073457       0.025556       0.047901              9.612562      15.373684       1.194231       3.374788       6.079867       0.565275       7.384134           0.051579
          467              O      -3.662346       9.165107       1.770635      -0.532799      31.643825 0.49110044E+03  0.11549051E+05                                 7.987570                            6.819258       0.373228       2.158959                    0.999158      27.512024      71.677076       0.733491       0.355087      -1.141382       0.011008       0.014951      -0.007158       0.019898       0.022696      -0.036330       0.029137       0.000171      -0.126119      -0.072510       0.028124       0.044386              9.501963      14.553079       2.221753       2.915576       6.797253       0.861968       7.155557           0.000016
          468              O      -3.018318      10.597144       0.158866      -0.532003      32.845506 0.49362143E+03  0.11634625E+05                                 8.235134                            6.861784       0.305579       2.137817                    0.998880      27.537162      72.054515       0.726501       0.357694      -1.138179       0.003730      -0.007940       0.018829       0.020772      -0.057989       0.010328       0.012155      -0.041660       0.103193      -0.080886       0.034827       0.046058             10.260510      13.303011      -0.631056       5.975617       6.107392      -0.302599      11.371125          -0.000016

******************************************************
Auxiliary information for the entire system
The total spin magnetic moment of the unit cell is   0.001041
The total net atomic charge of the unit cell is   -0.000002
Accuracy of reproducing the electrostatic potential in the unit cell:
  The inner radius (bohr) =    5.0000
  The outer radius (bohr) =   12.0000
  Valid grid points have density less than (e/(bohr^3)) =    0.0001
  The number of valid grid points were=      1494516
  The rms potential error without charges in kcal/mol is=      2.62880
  The rms potential error with partial charges in kcal/mol is=      0.72496
  The RRMSE value at monopole order=      0.27578
  The rms potential error with partial charges and cloud penetration in kcal/mol is=      0.72690
  The RRMSE value at monopole order with cloud penetration is=      0.27651
  The rms potential error with partial charges and atomic dipoles in kcal/mol is=      0.26910
  The RRMSE value at dipole order=      0.10237
  The rms potential error with partial charges, atomic dipoles and cloud penetration in kcal/mol is=      0.25671
  The RRMSE value at dipole order with cloud penetration=      0.09765

******************************************************
The electron densities and ab initio electrostatic potential were computed in VASP using the PBE functional and
projector augmented wave method. See the main text of the journal article for a description of computational details.
The atomic charges, dipoles, and quadrupoles were computed with the DDEC6 method as described in
(a) T. A. Manz and N. Gabaldon Limas, RSC Adv. 6 (2016) 47771-47801 DOI: 10.1039/c6ra04656h
(b) N. Gabaldon Limas and T. A. Manz, RSC Adv. 8 (2018) 2678-2707 DOI: 10.1039/c7ra11829e.
For each atom in the material, the electron cloud parameters were fit to the spherically averaged atom-in-material
electron density using radial positions for which this density was between 10^-4 and 10^-2 electrons per cubic bohr.
The polarizabilities, dispersion coefficients, and quantum Drude oscillator (QDO) parameters were fit using the MCLF method.
The magnetic structure of the system was optimized in VASP from the default ferromagnetic initial guess using spin polarization.
The atomic spin moments (ASMs) were computed on this optimized magnetic structure using the DDEC6 partition as inputs
to the method of T. A. Manz and D. S. Sholl, J. Chem. Theory Comput. 7 (2011) 4146-4164 DOI: 10.1021/ct200539n.
The RMSE and RRMSE were computed using a uniform grid with Ewald summation.
