# Supplementary material for: A collection of forcefield precursors for metal–organic frameworks
Source: RSC Adv. 2019 Nov 13;9(63):36492–507. doi: 10.1039/c9ra07327b (PMC9075174; doi:10.1039/c9ra07327b)
Supplement: RA-009-C9RA07327B-s5692 [file RA-009-C9RA07327B-s5692.xyz]

  242
jmolscript: load "" {1 1 1} spacegroup "x,y,z" unitcell [{     17.517600     0.000000     0.000000 }, {     -7.886010    15.642160     0.000000 }, {     -7.886010    -5.930589    14.474297 }]
Zn    -9.448657     2.472694    11.179658     0.763633
Zn     3.035089     1.476455     6.362901     0.763639
Zn     4.264090    -0.821881    10.695637     0.763635
Zn     5.640637     5.509499     7.947547     0.763633
Zn    -2.518510    10.533452     3.778660     0.763635
Zn    -3.895057     4.202072     6.526750     0.763633
Zn    11.194237     7.238877     3.294639     0.763633
Zn    -1.289509     8.235116     8.111396     0.763639
H      3.745290     2.832506    13.477018     0.129209
H     -5.336122    10.553560     0.351725     0.116657
H     -3.217555    11.598335    -0.014474     0.133157
H     -6.624402     2.128784    11.777735     0.098141
H     -5.053845     0.497280    12.220649     0.150763
H      9.496060    -2.181927    12.067221     0.158843
H      8.099185    -0.465369    11.580885     0.089740
H     -3.960239    -1.274156    13.173058     0.101152
H     -3.854110    -1.477573    11.615623     0.103592
H      1.368214     4.805292     9.563168     0.129211
H     -0.793865     4.007350     9.693437     0.116658
H     -1.281605     1.958398     8.562994     0.133157
H      2.450146     0.441517     3.709762     0.098084
H      2.832165     0.870729     1.474931     0.150743
H      4.739980     4.202553     2.601031     0.158844
H      4.329381     3.598941     4.746122     0.089741
H     -4.967704    -4.014850    13.914142     0.101151
H     -3.578646    -4.732090    14.099413     0.103590
H      6.531784    -1.545355     6.401982     0.129208
H     -0.003127    12.356660     7.090958     0.116653
H      7.862075    -3.842206     9.415530     0.133148
H      2.685586    -2.272759    12.659220     0.098141
H      0.521723    -2.935850    13.109371     0.150763
H     -0.534660    -1.331875     9.599354     0.158846
H      1.626962    -0.701920     9.344606     0.089738
H     -1.552379    -3.885041    12.913968     0.101151
H     -1.781793    -2.445099    13.507414     0.103582
H      9.363472     2.544323     6.743575     0.129209
H      9.624274     3.291946     4.575325     0.116655
H      8.014255     4.852829     3.747395     0.133147
H      4.979831     8.339225     8.039025     0.098139
H      5.191118    10.204609     9.380792     0.150761
H    -10.210220     7.948017    11.918136     0.158845
H    -10.564369     6.205116    10.514129     0.089739
H     -3.546118    -3.761934    10.658872     0.101147
H     -4.811891    -4.281219    11.437589     0.103653
H     -4.786204    11.256926     8.072315     0.129208
H      1.748707    -2.645089     7.383339     0.116653
H      1.769515    -2.088383     5.058767     0.133148
H     -0.940006    11.984330     1.815077     0.098141
H      1.223857    12.647421     1.364926     0.150762
H      2.280240    11.043446     4.874943     0.158845
H      0.118618    10.413491     5.129691     0.089738
H      3.297959    13.596612     1.560329     0.101151
H      3.527373    12.156670     0.966883     0.103582
H     -7.617892     7.167248     7.730722     0.129209
H     -7.878694     6.419625     9.898972     0.116655
H     -6.268675     4.858742    10.726902     0.133147
H     -3.234251     1.372346     6.435272     0.098139
H     -3.445538    -0.493038     5.093505     0.150761
H     11.955800     1.763554     2.556161     0.158844
H     12.309949     3.506455     3.960168     0.089739
H      5.291698    13.473505     3.815425     0.101147
H      6.557471    13.992790     3.036708     0.103653
H     -1.999710     6.879065     0.997279     0.129209
H      7.081702    -0.841989    14.122572     0.116657
H     12.849145     4.043825     0.014474     0.133157
H      8.369982     7.582787     2.696562     0.098141
H      6.799425     9.214291     2.253648     0.150763
H     -7.750480    11.893498     2.407076     0.158843
H     -6.353605    10.176940     2.893412     0.089739
H      5.705819    10.985727     1.301239     0.101152
H      5.599690    11.189144     2.858674     0.103592
H      0.377366     4.906279     4.911129     0.129211
H      2.539445     5.704221     4.780860     0.116658
H      3.027185     7.753173     5.911303     0.133157
H     -0.704566     9.270054    10.764535     0.098084
H     -1.086585     8.840842    12.999366     0.150743
H     -2.994400     5.509018    11.873266     0.158844
H     -2.583801     6.112630     9.728175     0.089741
H      6.713284    13.726421     0.560155     0.101151
H      5.324226    14.443661     0.374884     0.103590
C      5.365056     1.418785    11.742997     0.557851
C      5.527301     2.667183    12.582506     0.130068
C      4.594308     3.209311    13.427805    -0.143736
C    -12.621904     4.292213    14.197838    -0.017694
C    -11.338450     4.897690    13.995198    -0.109283
C    -10.476213     4.330096    13.116608     0.116432
C     -9.095658     4.800279    12.824227     0.535924
C     -6.909171     1.244906    11.842870     0.141514
C     -5.946723     0.270445    12.094723    -0.285887
C     -6.358146    -1.033777    12.151172     0.311055
C     -7.696740    -1.311912    11.997745    -0.258496
C     -8.525104    -0.264689    11.740102     0.101659
C     -4.171080    -1.875649    12.442106    -0.076936
C      3.423328     3.956217     7.924678     0.557848
C      2.021402     3.471149     8.222848     0.130074
C      1.115378     4.061390     9.065252    -0.143742
C     -0.151257     3.572836     9.181047    -0.017692
C     -0.447384     2.359415     8.477596    -0.109274
C      0.507316     1.808236     7.688747     0.116420
C      0.350670     0.584436     6.857922     0.535939
C      2.914715     1.214683     3.479621     0.141635
C      3.150941     1.451064     2.127722    -0.285889
C      3.868341     2.566882     1.790471     0.311050
C      4.282695     3.414115     2.792092    -0.258504
C      3.997554     3.052529     4.071620     0.101660
C     -4.009269    -3.873685    13.959012    -0.076939
C      4.540239    -0.247877     7.808883     0.557851
C      5.581943    -1.292712     8.144687     0.130071
C      6.486041    -1.851565     7.279124    -0.143727
C      7.317328    -2.850971     7.687299    -0.017694
C      7.280201    -3.201317     9.076832    -0.109281
C      6.385217    -2.583358     9.885945     0.116424
C      6.183569    -2.860445    11.333375     0.535942
C      2.024532    -2.085761    12.031036     0.141521
C      0.721126    -2.478325    12.324864    -0.285890
C     -0.258253    -2.168668    11.420220     0.311060
C      0.095993    -1.526042    10.256487    -0.258490
C      1.404010    -1.185933    10.105954     0.101665
C     -1.994560    -3.034620    12.766330    -0.076940
C      7.680137     3.509642     8.709185     0.557843
C      7.878114     3.791147     7.235701     0.130075
C      8.813033     3.217631     6.413561    -0.143729
C      8.946993     3.622689     5.119559    -0.017691
C      7.996792     4.580979     4.636117    -0.109279
C      7.074839     5.081793     5.494443     0.116428
C      6.052579     6.112498     5.170219     0.535949
C      5.461083     8.262939     8.832216     0.141519
C    -11.951784     9.393583     9.638434    -0.285882
C    -11.278382     9.272330    10.823879     0.311050
C    -10.708388     8.060606    11.139419    -0.258494
C    -10.902900     7.034861    10.268066     0.101680
C     -3.851531    -4.152027    11.492592    -0.077012
C     -3.506610    -3.233995    12.665010     0.076596
C     -2.794659     9.959448     6.665414     0.557851
C     -3.836363    11.004283     6.329610     0.130071
C     -4.740461    11.563136     7.195173    -0.143727
C     -5.571748    12.562542     6.786998    -0.017694
C     -5.534621    12.912888     5.397465    -0.109281
C     -4.639637    12.294929     4.588352     0.116423
C     -4.437989    12.572016     3.140922     0.535942
C     -0.278952    11.797332     2.443261     0.141521
C      1.024454    12.189896     2.149433    -0.285891
C      2.003833    11.880239     3.054077     0.311060
C      1.649587    11.237613     4.217810    -0.258490
C      0.341570    10.897504     4.368343     0.101665
C      3.740140    12.746191     1.707967    -0.076940
C     -5.934557     6.201929     5.765112     0.557843
C     -6.132534     5.920424     7.238596     0.130075
C     -7.067453     6.493940     8.060736    -0.143729
C     -7.201413     6.088882     9.354738    -0.017691
C     -6.251212     5.130592     9.838180    -0.109279
C     -5.329259     4.629778     8.979854     0.116428
C     -4.306999     3.599073     9.304078     0.535949
C     -3.715503     1.448632     5.642081     0.141519
C     -3.820236     0.317988     4.835863    -0.285882
C     13.023962     0.439241     3.650418     0.311049
C     12.453968     1.650965     3.334878    -0.258494
C     12.648480     2.676710     4.206231     0.101680
C      5.597111    13.863598     2.981705    -0.077012
C     -3.619476     8.292786     2.731300     0.557851
C     -3.781721     7.044388     1.891791     0.130068
C     -2.848728     6.502260     1.046492    -0.143736
C     14.367484     5.419358     0.276459    -0.017694
C     13.084030     4.813881     0.479099    -0.109283
C     12.221793     5.381475     1.357689     0.116432
C     10.841238     4.911292     1.650070     0.535924
C      8.654751     8.466665     2.631427     0.141514
C      7.692303     9.441126     2.379574    -0.285887
C      8.103726    10.745348     2.323125     0.311055
C      9.442320    11.023483     2.476552    -0.258496
C     10.270684     9.976260     2.734195     0.101659
C      5.916660    11.587220     2.032191    -0.076936
C     -1.677748     5.755354     6.549619     0.557848
C     -0.275822     6.240422     6.251449     0.130074
C      0.630202     5.650181     5.409045    -0.143742
C      1.896837     6.138735     5.293250    -0.017692
C      2.192964     7.352156     5.996701    -0.109274
C      1.238264     7.903335     6.785550     0.116420
C      1.394910     9.127135     7.616375     0.535939
C     -1.169135     8.496888    10.994676     0.141635
C     -1.405361     8.260507    12.346575    -0.285889
C     -2.122761     7.144689    12.683826     0.311050
C     -2.537115     6.297456    11.682205    -0.258504
C     -2.251974     6.659042    10.402677     0.101660
C      5.754849    13.585256     0.515285    -0.076939
C      5.252190    12.945566     1.809287     0.076596
N     -8.176829     1.007226    11.693785    -0.219310
N    -10.827289     3.223858    12.449343    -0.276648
N      3.295986     1.998153     4.442162    -0.219348
N      1.706927     2.391992     7.577294    -0.276647
N      2.382968    -1.478073    10.941121    -0.219307
N      5.555460    -1.658242     9.388029    -0.276646
N      5.989035     7.109461     9.108675    -0.219320
N      7.056062     4.679160     6.771076    -0.276651
N     -0.637388    11.189644     3.533176    -0.219307
N     -3.809880    11.369813     5.086268    -0.276646
N     -4.243455     2.602110     5.365622    -0.219320
N     -5.310482     5.032411     7.703221    -0.276651
N      9.922409     8.704345     2.780512    -0.219310
N     12.572869     6.487713     2.024954    -0.276648
N     -1.550406     7.713418    10.032135    -0.219348
N      0.038653     7.319579     6.897003    -0.276647
O      6.308778     1.087936    11.026085    -0.531264
O      4.265872     0.805552    11.822172    -0.516253
O     -8.435216     4.139055    11.983270    -0.559416
O     -8.726762     5.869657    13.382935    -0.585678
O     -5.558744    -2.093368    12.376392    -0.177961
O      4.105070     3.286192     7.149868    -0.531270
O      3.807409     5.009774     8.501768    -0.516245
O      1.346291     0.225944     6.179077    -0.559426
O     -0.740584    -0.040153     6.962137    -0.585679
O      4.190015     2.936175     0.536417    -0.177956
O      3.819970     0.152481     8.722646    -0.531270
O      4.487485     0.155656     6.615188    -0.516236
O      5.295822    -2.193010    11.922478    -0.559419
O      6.972391    -3.684850    11.871818    -0.585664
O     -1.564276    -2.466859    11.553963    -0.177961
O      6.774942     4.110158     9.287143    -0.531268
O      8.447994     2.665786     9.246615    -0.516230
O      5.284264     6.464779     6.100916    -0.559419
O      5.986116     6.492114     3.968852    -0.585668
O    -11.093435    10.260819    11.718970    -0.177957
O     -2.074390     9.559090     5.751651    -0.531270
O     -2.741905     9.555915     7.859109    -0.516236
O     -3.550242    11.904581     2.551819    -0.559419
O     -5.226811    13.396421     2.602479    -0.585664
O      3.309856    12.178430     2.920334    -0.177961
O     -5.029362     5.601413     5.187154    -0.531268
O     -6.702414     7.045785     5.227682    -0.516230
O     -3.538684     3.246792     8.373381    -0.559419
O     -4.240536     3.219457    10.505445    -0.585668
O     12.839015    -0.549248     2.755327    -0.177957
O     -4.563198     8.623635     3.448212    -0.531264
O     -2.520292     8.906019     2.652125    -0.516253
O     10.180796     5.572516     2.491027    -0.559416
O     10.472342     3.841914     1.091362    -0.585678
O      7.304324    11.804939     2.097905    -0.177961
O     -2.359490     6.425379     7.324429    -0.531270
O     -2.061829     4.701797     5.972529    -0.516245
O      0.399289     9.485627     8.295220    -0.559427
O      2.486164     9.751724     7.512160    -0.585679
O     -2.444435     6.775396    13.937880    -0.177956

The following XYZ coordinates are in angstroms. Other properties are in atomic units.
The sperically averaged electron density of each atom fit to a function of the form exp(a - br)
eigen_1, eigen_2 and eigen_3 are the three eigenvalues of traceless quadrupole moment tensor
  atom number  atomic symbol              X              Y              Z     net charge C6 coefficient C8 coefficient C10 coefficient fluctuating dipole atomic polarizability isotropic forcefield polarizability              a              b squared Pearson coefficient          <r^3>          <r^4>         wp_QDO          m_QDO          q_QDO       dipole_x       dipole_y       dipole_z         dipole            Qxy            Qxz            Qyz     Q(x^2-y^2)  Q(3z^2 - R^2)        eigen_1        eigen_2        eigen_3 static polarizability      alpha(xx)      alpha(xy)      alpha(xz)      alpha(yy)      alpha(yz)      alpha(zz) atomic spin moment
            1             Zn      -9.448657       2.472694      11.179658       0.763633      94.953635 0.20900168E+04  0.68213535E+05                                16.867009                           14.840735       0.348939       1.958788                    0.996457      48.184980     132.212082       0.474890       0.395178      -1.150050       0.012523       0.018792      -0.090418       0.093195       0.074382       0.024607       0.010075       0.011872      -0.052357      -0.067761      -0.021434       0.089196             18.889767      17.755170      -3.050405      -1.448334      18.697651      -2.243192      20.216479           0.000004
            2             Zn       3.035089       1.476455       6.362901       0.763639      94.953351 0.20900131E+04  0.68213448E+05                                16.867024                           14.840763       0.348943       1.958789                    0.996457      48.184948     132.212443       0.474887       0.395180      -1.150048       0.063050      -0.065325       0.021063       0.093200       0.049571       0.041746       0.024617      -0.024400      -0.136289      -0.067745      -0.021452       0.089196             18.889764      17.094677      -3.006377      -1.398153      18.894015      -1.941178      20.680600           0.000004
            3             Zn       4.264090      -0.821881      10.695637       0.763635      94.950495 0.20899160E+04  0.68209648E+05                                16.867153                           14.840817       0.348924       1.958784                    0.996457      48.185055     132.213155       0.474866       0.395201      -1.150030       0.011136       0.076231       0.052470       0.093211      -0.012822       0.037548      -0.049832      -0.067928       0.121927      -0.067645      -0.021114       0.088759             18.889935      20.958760       1.794216      -0.815007      17.922080       3.298341      17.788964           0.000004
            4             Zn       5.640637       5.509499       7.947547       0.763633      94.950597 0.20899179E+04  0.68209695E+05                                16.867141                           14.840803       0.348915       1.958781                    0.996457      48.185078     132.213023       0.474867       0.395200      -1.150031      -0.086711      -0.029686       0.016901       0.093197      -0.017646       0.035393      -0.069350      -0.012208       0.020817      -0.067581      -0.021178       0.088759             18.889939      20.947010       1.425630      -0.566233      18.380586       3.490137      17.342222           0.000004
            5             Zn      -2.518510      10.533452       3.778660       0.763635      94.950496 0.20899160E+04  0.68209649E+05                                16.867154                           14.840817       0.348924       1.958784                    0.996457      48.185055     132.213158       0.474866       0.395201      -1.150030      -0.011136      -0.076231      -0.052470       0.093211      -0.012822       0.037548      -0.049832      -0.067928       0.121927      -0.067645      -0.021114       0.088759             18.889936      20.958761       1.794217      -0.815007      17.922081       3.298341      17.788964           0.000004
            6             Zn      -3.895057       4.202072       6.526750       0.763633      94.950598 0.20899179E+04  0.68209696E+05                                16.867141                           14.840803       0.348915       1.958781                    0.996457      48.185078     132.213023       0.474867       0.395200      -1.150031       0.086711       0.029686      -0.016901       0.093197      -0.017646       0.035393      -0.069350      -0.012208       0.020817      -0.067581      -0.021178       0.088759             18.889940      20.947010       1.425630      -0.566233      18.380586       3.490137      17.342223           0.000004
            7             Zn      11.194237       7.238877       3.294639       0.763633      94.953635 0.20900168E+04  0.68213534E+05                                16.867009                           14.840735       0.348938       1.958788                    0.996457      48.184980     132.212081       0.474890       0.395178      -1.150050      -0.012524      -0.018792       0.090418       0.093195       0.074382       0.024607       0.010075       0.011872      -0.052357      -0.067761      -0.021434       0.089196             18.889767      17.755171      -3.050405      -1.448333      18.697652      -2.243192      20.216479           0.000004
            8             Zn      -1.289509       8.235116       8.111396       0.763639      94.953353 0.20900132E+04  0.68213452E+05                                16.867024                           14.840764       0.348943       1.958789                    0.996457      48.184949     132.212446       0.474887       0.395180      -1.150048      -0.063049       0.065325      -0.021063       0.093200       0.049571       0.041746       0.024617      -0.024400      -0.136289      -0.067744      -0.021452       0.089196             18.889764      17.094677      -3.006377      -1.398153      18.894015      -1.941178      20.680600           0.000004
            9              H       3.745290       2.832506      13.477018       0.129209       1.081973 0.80435375E+01  0.78076026E+02                                 1.669167                            1.606705      -0.876521       2.473253                    0.999374       3.204528       8.558546       0.524299       1.203528      -0.729080      -0.035489      -0.011931       0.002080       0.037499       0.004587      -0.006604       0.003474       0.022017      -0.019741      -0.012926      -0.003788       0.016714              1.669119       2.049266       0.293149      -0.083238       1.515039       0.034116       1.443052           0.000002
           10              H      -5.336122      10.553560       0.351725       0.116657       1.092928 0.76313530E+01  0.74078026E+02                                 1.762936                            1.622670      -0.847731       2.483985                    0.999267       3.404803       9.493994       0.487672       1.293869      -0.706624      -0.022925       0.014717       0.029308       0.040013       0.002547      -0.006404       0.010227       0.004471      -0.004188      -0.014087       0.003927       0.010161              1.844834       1.885436      -0.220606      -0.576824       1.541066       0.329212       2.107999           0.000001
           11              H      -3.217555      11.598335      -0.014474       0.133157       1.209978 0.89369988E+01  0.90596590E+02                                 1.902529                            1.768491      -1.348566       2.249137                    0.995247       3.663871      10.573444       0.460406       1.312337      -0.701398       0.008486       0.031611       0.020065       0.038391       0.000941       0.002222       0.005990      -0.012122      -0.021347      -0.009523      -0.002195       0.011718              1.970001       1.611533       0.210760       0.060673       2.210298       0.536269       2.088172           0.000001
           12              H      -6.624402       2.128784      11.777735       0.098141       1.253642 0.88787491E+01  0.89274934E+02                                 1.905453                            1.728338      -1.089223       2.363190                    0.996500       3.605404      10.143948       0.482827       1.261644      -0.712975       0.017200       0.046008      -0.005479       0.049423       0.004375       0.009088      -0.002770      -0.005384      -0.033106      -0.016341       0.005392       0.010949              1.991196       1.720839       0.268747      -0.067903       2.775506      -0.246230       1.477244           0.000001
           13              H      -5.053845       0.497280      12.220649       0.150763       1.096880 0.79426630E+01  0.77144201E+02                                 1.705663                            1.610059      -1.054487       2.402133                    0.997853       3.241950       8.768433       0.515253       1.223908      -0.723295       0.033099       0.015045       0.004165       0.036596       0.005298       0.007755       0.001535       0.004777      -0.054055      -0.019939       0.003521       0.016418              1.747594       2.287986       0.024195       0.132486       1.618089      -0.069870       1.336708           0.000001
           14              H       9.496060      -2.181927      12.067221       0.158843       1.075059 0.78157956E+01  0.76049667E+02                                 1.720220                            1.626702      -1.167960       2.357846                    0.996590       3.283433       9.059798       0.495802       1.269620      -0.712523      -0.011599      -0.032955       0.003460       0.035108      -0.001042       0.002200      -0.003796      -0.010505      -0.031574      -0.011533       0.000178       0.011355              1.742759       1.724238       0.263921       0.047785       2.150472      -0.027251       1.353568           0.000000
           15              H       8.099185      -0.465369      11.580885       0.089740       1.041501 0.72147648E+01  0.69921106E+02                                 1.774158                            1.623853      -1.163820       2.320451                    0.995211       3.773708      10.949411       0.461124       1.370574      -0.687927      -0.042376      -0.013761      -0.011483       0.046010       0.008172       0.004193      -0.003289       0.001398      -0.029168      -0.012704      -0.000394       0.013098              1.863772       2.637067       0.137767       0.219329       1.537890       0.037540       1.416360           0.000001
           16              H      -3.960239      -1.274156      13.173058       0.101152       1.254720 0.10095068E+02  0.10339260E+03                                 1.823961                            1.777489      -0.961364       2.411355                    0.997379       3.491322       9.480941       0.509554       1.173643      -0.735972       0.008044       0.023420       0.027519       0.037020       0.005091      -0.002306       0.013010       0.009619      -0.019534      -0.018244       0.006712       0.011532              1.853345       1.681231      -0.064839       0.182052       1.842351       0.242709       2.036452          -0.000000
           17              H      -3.854110      -1.477573      11.615623       0.103592       1.244476 0.98945795E+01  0.10107055E+03                                 1.830867                            1.773605      -0.975377       2.407677                    0.997510       3.488968       9.535214       0.502957       1.192196      -0.731364       0.009885       0.014468      -0.033459       0.037770       0.006935       0.005226      -0.005028       0.000818       0.031766      -0.014346       0.001643       0.012703              1.869447       1.847722      -0.045381      -0.271413       1.741841      -0.289971       2.018779          -0.000000
           18              H       1.368214       4.805292       9.563168       0.129211       1.081831 0.80422479E+01  0.78060591E+02                                 1.669030                            1.606581      -0.876516       2.473253                    0.999374       3.204464       8.558291       0.524316       1.203536      -0.729077       0.008433       0.028591       0.022752       0.037499       0.000670      -0.001749       0.014494      -0.008213       0.000109      -0.012924      -0.003792       0.016717              1.668980       1.521016       0.144128       0.080417       1.898599       0.368468       1.587325           0.000002
           19              H      -0.793865       4.007350       9.693437       0.116658       1.092971 0.76316871E+01  0.74081937E+02                                 1.762976                            1.622704      -0.847713       2.483992                    0.999267       3.404748       9.493823       0.487669       1.293865      -0.706626      -0.030089       0.017930       0.019345       0.040014       0.001211      -0.006021       0.008811       0.008700      -0.017070      -0.014088       0.003931       0.010157              1.844878       2.113846      -0.450285      -0.450287       1.737355       0.333025       1.683435           0.000001
           20              H      -1.281605       1.958398       8.562994       0.133157       1.209917 0.89364856E+01  0.90590662E+02                                 1.902520                            1.768483      -1.348537       2.249152                    0.995248       3.663848      10.573555       0.460387       1.312400      -0.701385      -0.034950      -0.015316       0.004221       0.038391       0.009193      -0.004102      -0.001380       0.007041      -0.003023      -0.009525      -0.002192       0.011716              1.969992       2.645543       0.262173      -0.098525       1.754931       0.002804       1.509501           0.000001
           21              H       2.450146       0.441517       3.709762       0.098084       1.254040 0.88820502E+01  0.89316840E+02                                 1.905887                            1.728681      -1.089464       2.363048                    0.996496       3.605994      10.146257       0.482768       1.261676      -0.712967      -0.022707      -0.042642       0.010532       0.049446       0.012400       0.004717      -0.002708      -0.007044       0.012143      -0.016343       0.005396       0.010947              1.991674       1.671962       0.495735      -0.214212       2.515583      -0.336636       1.787477           0.000001
           22              H       2.832165       0.870729       1.474931       0.150743       1.096896 0.79428589E+01  0.77146572E+02                                 1.705665                            1.610066      -1.054655       2.402048                    0.997851       3.242103       8.768871       0.515258       1.223888      -0.723298      -0.015090      -0.026145      -0.020699       0.036602       0.016158       0.002678       0.005031      -0.007066       0.020126      -0.019939       0.003517       0.016422              1.747593       1.393117       0.199972       0.122461       1.740900       0.280650       2.108761           0.000001
           23              H       4.739980       4.202553       2.601031       0.158844       1.075126 0.78163568E+01  0.76056095E+02                                 1.720257                            1.626733      -1.167919       2.357866                    0.996592       3.283432       9.059698       0.495812       1.269579      -0.712533       0.016568       0.029896      -0.008019       0.035108       0.007775      -0.002848      -0.004714      -0.009570       0.014411      -0.011534       0.000180       0.011354              1.742798       1.614270       0.422234      -0.045161       1.997285      -0.053136       1.616839           0.000000
           24              H       4.329381       3.598941       4.746122       0.089741       1.041484 0.72146145E+01  0.69919182E+02                                 1.774129                            1.623829      -1.163752       2.320483                    0.995212       3.773657      10.949174       0.461131       1.370562      -0.687929       0.021340       0.026713       0.030788       0.046009       0.009809       0.004577       0.001917      -0.013534      -0.000233      -0.012709      -0.000392       0.013101              1.863741       1.551541       0.262380       0.266618       1.795954       0.507437       2.243728           0.000001
           25              H      -4.967704      -4.014850      13.914142       0.101151       1.254586 0.10093695E+02  0.10337487E+03                                 1.823801                            1.777342      -0.961334       2.411369                    0.997379       3.491287       9.480632       0.509587       1.173608      -0.735979      -0.036526      -0.005885      -0.001383       0.037023       0.006988      -0.003479       0.012451       0.010838      -0.011034      -0.018244       0.006710       0.011535              1.853178       2.218225       0.023103       0.058246       1.530243      -0.065336       1.811067          -0.000000
           26              H      -3.578646      -4.732090      14.099413       0.103590       1.244515 0.98949578E+01  0.10107510E+03                                 1.830880                            1.773619      -0.975341       2.407692                    0.997510       3.489008       9.535268       0.502965       1.192169      -0.731370       0.018640      -0.032033       0.007282       0.037770      -0.003406       0.011280      -0.003408      -0.001805      -0.020092      -0.014345       0.001643       0.012702              1.869460       1.616605      -0.314077      -0.063256       2.160388      -0.040949       1.831388          -0.000000
           27              H       6.531784      -1.545355       6.401982       0.129208       1.081674 0.80406192E+01  0.78039712E+02                                 1.668759                            1.606329      -0.876493       2.473260                    0.999374       3.204225       8.556974       0.524408       1.203402      -0.729108       0.005322       0.012127      -0.035080       0.037497      -0.003282      -0.007951      -0.003939      -0.000178       0.041016      -0.012887      -0.003810       0.016698              1.668707       1.387316      -0.047521      -0.063121       1.506785      -0.215300       2.112021           0.000002
           28              H      -0.003127      12.356660       7.090958       0.116653       1.093134 0.76330939E+01  0.74099049E+02                                 1.763165                            1.622865      -0.847719       2.483983                    0.999267       3.404862       9.494380       0.487639       1.293884      -0.706623       0.023458      -0.021870      -0.023926       0.040012      -0.010994      -0.004794      -0.001089      -0.001236       0.012228      -0.014053       0.003899       0.010153              1.845083       1.788445      -0.410161      -0.459489       1.783304       0.426272       1.963501           0.000001
           29              H       7.862075      -3.842206       9.415530       0.133148       1.210507 0.89412579E+01  0.90644831E+02                                 1.902556                            1.768502      -1.348613       2.249105                    0.995246       3.663903      10.571648       0.460593       1.311728      -0.701524       0.024402      -0.026836       0.012570       0.038388      -0.006068       0.003392      -0.006048       0.009155      -0.011078      -0.009496      -0.002214       0.011709              1.970037       1.919527      -0.556628       0.167518       2.268937      -0.145441       1.721646           0.000001
           30              H       2.685586      -2.272759      12.659220       0.098141       1.252695 0.88703823E+01  0.89164058E+02                                 1.903891                            1.727049      -1.089212       2.363183                    0.996499       3.604547      10.137888       0.483237       1.260951      -0.713119       0.033342      -0.008610       0.035457       0.049427       0.004275       0.006915      -0.011357       0.007186      -0.000121      -0.016342       0.005398       0.010944              1.989495       2.343529      -0.046150       0.611208       1.452718      -0.113940       2.172237           0.000001
           31              H       0.521723      -2.935850      13.109371       0.150763       1.096162 0.79359567E+01  0.77059667E+02                                 1.704525                            1.609054      -1.054548       2.402098                    0.997853       3.241538       8.765055       0.515591       1.223413      -0.723397      -0.001462      -0.017636       0.032034       0.036597       0.001499       0.001956      -0.016892       0.011319       0.013907      -0.019939       0.003535       0.016404              1.746392       1.733187       0.209304      -0.189372       1.516727      -0.354435       1.989261           0.000001
           32              H      -0.534660      -1.331875       9.599354       0.158846       1.075036 0.78155192E+01  0.76045289E+02                                 1.720104                            1.626605      -1.167944       2.357853                    0.996591       3.283217       9.058706       0.495854       1.269514      -0.712548      -0.024207       0.006353      -0.024623       0.035109       0.002693       0.005008      -0.004310       0.017908      -0.001735      -0.011536       0.000153       0.011383              1.742634       1.851769      -0.082033       0.321111       1.471008      -0.256416       1.905127           0.000000
           33              H       1.626962      -0.701920       9.344606       0.089738       1.041544 0.72150497E+01  0.69923535E+02                                 1.774097                            1.623801      -1.163744       2.320485                    0.995212       3.773587      10.948511       0.461174       1.370431      -0.687955       0.006787       0.027321      -0.036394       0.046011       0.002857       0.005839      -0.009131       0.002989       0.021491      -0.012714      -0.000360       0.013074              1.863703       1.649823       0.196802      -0.308317       1.724952      -0.540534       2.216335           0.000001
           34              H      -1.552379      -3.885041      12.913968       0.101151       1.253509 0.10081852E+02  0.10321589E+03                                 1.822047                            1.775703      -0.961452       2.411311                    0.997377       3.490533       9.474640       0.510115       1.172821      -0.736155       0.017293      -0.032188       0.005972       0.037024      -0.011390      -0.005560      -0.008561      -0.002224       0.015416      -0.018227       0.006708       0.011520              1.851359       1.859774      -0.134467      -0.026798       2.170855      -0.062073       1.523447          -0.000000
           35              H      -1.781793      -2.445099      13.507414       0.103582       1.245332 0.99029098E+01  0.10117325E+03                                 1.831437                            1.774143      -0.975591       2.407565                    0.997508       3.489434       9.536185       0.502988       1.191917      -0.731433       0.008466       0.025140       0.026877       0.037763       0.004895       0.006111       0.001833      -0.021901       0.000854      -0.014332       0.001636       0.012696              1.870040       1.800419       0.152995      -0.012518       1.724639       0.346099       2.085062          -0.000000
           36              H       9.363472       2.544323       6.743575       0.129209       1.081744 0.80412335E+01  0.78046891E+02                                 1.668814                            1.606378      -0.876476       2.473266                    0.999375       3.204215       8.556916       0.524407       1.203384      -0.729113       0.021732      -0.028786       0.010252       0.037497      -0.014088      -0.001765      -0.002821      -0.001306      -0.015358      -0.012886      -0.003808       0.016694              1.668764       1.705975      -0.360934       0.108734       1.771993      -0.213557       1.528325           0.000002
           37              H       9.624274       3.291946       4.575325       0.116655       1.093115 0.76329338E+01  0.74097095E+02                                 1.763141                            1.622845      -0.847733       2.483980                    0.999267       3.404857       9.494336       0.487644       1.293879      -0.706623       0.029555      -0.010774      -0.024727       0.040012      -0.008716      -0.006558      -0.003203       0.004282       0.016971      -0.014049       0.003897       0.010153              1.845057       2.175894      -0.303881      -0.577512       1.505497       0.182459       1.853780           0.000001
           38              H       8.014255       4.852829       3.747395       0.133147       1.210543 0.89416959E+01  0.90651514E+02                                 1.902702                            1.768631      -1.348650       2.249089                    0.995246       3.664014      10.572531       0.460538       1.311855      -0.701498       0.002060       0.010542      -0.036855       0.038388      -0.001556       0.002221      -0.000776      -0.006500       0.034228      -0.009500      -0.002211       0.011711              1.970193       1.724794       0.033278      -0.204808       1.616470      -0.347485       2.569316           0.000001
           39              H       4.979831       8.339225       8.039025       0.098139       1.252722 0.88706279E+01  0.89167213E+02                                 1.903922                            1.727075      -1.089181       2.363191                    0.996499       3.604610      10.138130       0.483232       1.260954      -0.713118      -0.027847       0.005225      -0.040502       0.049428       0.000346       0.011180      -0.002747      -0.016271       0.010510      -0.016345       0.005401       0.010944              1.989527       1.943990      -0.051354       0.662901       1.610646       0.084809       2.413946           0.000001
           40              H       5.191118      10.204609       9.380792       0.150761       1.096227 0.79365343E+01  0.77066579E+02                                 1.704589                            1.609111      -1.054536       2.402105                    0.997853       3.241564       8.765163       0.515583       1.223411      -0.723399      -0.016548       0.028724      -0.015506       0.036597      -0.007749       0.010282      -0.003595      -0.024320       0.012487      -0.019938       0.003535       0.016403              1.746459       1.508765      -0.278699       0.165126       2.202884       0.001977       1.527729           0.000001
           41              H     -10.210220       7.948017      11.918136       0.158845       1.075026 0.78154257E+01  0.76044053E+02                                 1.720079                            1.626583      -1.167919       2.357860                    0.996592       3.283232       9.058689       0.495864       1.269495      -0.712551       0.019236      -0.003291       0.029188       0.035111      -0.000495       0.008962       0.004681      -0.006759       0.014499      -0.011539       0.000152       0.011387              1.742608       1.580048      -0.128463       0.385021       1.631181      -0.099628       2.016597           0.000000
           42              H     -10.564369       6.205116      10.514129       0.089739       1.041539 0.72149919E+01  0.69922762E+02                                 1.774083                            1.623788      -1.163726       2.320493                    0.995212       3.773563      10.948388       0.461179       1.370422      -0.687956       0.014249      -0.040273       0.017089       0.046011      -0.003930       0.010597      -0.004873      -0.007710      -0.000421      -0.012716      -0.000356       0.013072              1.863689       1.535437      -0.404619       0.109003       2.508946      -0.180926       1.546685           0.000001
           43              H      -3.546118      -3.761934      10.658872       0.101147       1.253566 0.10082456E+02  0.10322370E+03                                 1.822113                            1.775766      -0.961404       2.411334                    0.997378       3.490584       9.474878       0.510101       1.172834      -0.736152       0.011192       0.014652      -0.032112       0.037028      -0.011655      -0.004982      -0.006801      -0.007122       0.020615      -0.018229       0.006708       0.011521              1.851428       1.649686       0.177642      -0.210867       1.866258      -0.116409       2.038341          -0.000000
           44              H      -4.811891      -4.281219      11.437589       0.103653       1.245201 0.99017556E+01  0.10116004E+03                                 1.831442                            1.774149      -0.976422       2.407272                    0.997500       3.489199       9.535948       0.502933       1.192063      -0.731400      -0.036958      -0.007569      -0.000689       0.037731       0.008013       0.001888      -0.008433       0.006381      -0.020627      -0.014327       0.001635       0.012693              1.870046       2.303384      -0.004636       0.032584       1.728071       0.178771       1.578682          -0.000000
           45              H      -4.786204      11.256926       8.072315       0.129208       1.081675 0.80406205E+01  0.78039727E+02                                 1.668759                            1.606329      -0.876493       2.473260                    0.999374       3.204225       8.556974       0.524408       1.203402      -0.729108      -0.005322      -0.012127       0.035080       0.037497      -0.003282      -0.007951      -0.003939      -0.000178       0.041016      -0.012887      -0.003810       0.016698              1.668708       1.387316      -0.047521      -0.063121       1.506785      -0.215300       2.112021           0.000002
           46              H       1.748707      -2.645089       7.383339       0.116653       1.093134 0.76330933E+01  0.74099045E+02                                 1.763165                            1.622865      -0.847719       2.483983                    0.999267       3.404862       9.494382       0.487639       1.293885      -0.706623      -0.023458       0.021870       0.023926       0.040012      -0.010994      -0.004794      -0.001089      -0.001236       0.012228      -0.014053       0.003899       0.010153              1.845084       1.788446      -0.410162      -0.459489       1.783304       0.426272       1.963501           0.000001
           47              H       1.769515      -2.088383       5.058767       0.133148       1.210506 0.89412565E+01  0.90644813E+02                                 1.902556                            1.768502      -1.348613       2.249105                    0.995246       3.663903      10.571648       0.460593       1.311728      -0.701524      -0.024402       0.026836      -0.012570       0.038388      -0.006068       0.003392      -0.006048       0.009155      -0.011078      -0.009496      -0.002214       0.011709              1.970037       1.919527      -0.556628       0.167518       2.268937      -0.145441       1.721646           0.000001
           48              H      -0.940006      11.984330       1.815077       0.098141       1.252695 0.88703777E+01  0.89164003E+02                                 1.903891                            1.727049      -1.089212       2.363184                    0.996499       3.604546      10.137886       0.483237       1.260951      -0.713119      -0.033342       0.008610      -0.035457       0.049427       0.004275       0.006915      -0.011357       0.007186      -0.000121      -0.016342       0.005398       0.010945              1.989494       2.343529      -0.046150       0.611208       1.452718      -0.113940       2.172236           0.000001
           49              H       1.223857      12.647421       1.364926       0.150762       1.096162 0.79359564E+01  0.77059659E+02                                 1.704525                            1.609054      -1.054547       2.402098                    0.997853       3.241538       8.765053       0.515591       1.223413      -0.723398       0.001462       0.017636      -0.032034       0.036597       0.001499       0.001956      -0.016892       0.011319       0.013907      -0.019939       0.003535       0.016404              1.746392       1.733187       0.209304      -0.189372       1.516727      -0.354435       1.989261           0.000001
           50              H       2.280240      11.043446       4.874943       0.158845       1.075036 0.78155204E+01  0.76045301E+02                                 1.720104                            1.626605      -1.167945       2.357852                    0.996591       3.283217       9.058705       0.495854       1.269514      -0.712548       0.024208      -0.006353       0.024623       0.035109       0.002693       0.005008      -0.004310       0.017908      -0.001735      -0.011536       0.000153       0.011383              1.742635       1.851769      -0.082033       0.321112       1.471008      -0.256416       1.905127           0.000000
           51              H       0.118618      10.413491       5.129691       0.089738       1.041544 0.72150488E+01  0.69923527E+02                                 1.774097                            1.623801      -1.163744       2.320485                    0.995212       3.773587      10.948512       0.461174       1.370432      -0.687954      -0.006787      -0.027321       0.036394       0.046011       0.002857       0.005839      -0.009131       0.002989       0.021491      -0.012714      -0.000360       0.013074              1.863704       1.649823       0.196802      -0.308317       1.724952      -0.540534       2.216336           0.000001
           52              H       3.297959      13.596612       1.560329       0.101151       1.253509 0.10081854E+02  0.10321592E+03                                 1.822046                            1.775703      -0.961452       2.411311                    0.997377       3.490534       9.474642       0.510115       1.172821      -0.736155      -0.017293       0.032188      -0.005971       0.037024      -0.011390      -0.005560      -0.008561      -0.002224       0.015416      -0.018227       0.006708       0.011520              1.851359       1.859774      -0.134467      -0.026798       2.170855      -0.062073       1.523447          -0.000000
           53              H       3.527373      12.156670       0.966883       0.103582       1.245332 0.99029059E+01  0.10117320E+03                                 1.831437                            1.774143      -0.975591       2.407565                    0.997508       3.489433       9.536183       0.502988       1.191917      -0.731433      -0.008466      -0.025140      -0.026877       0.037763       0.004895       0.006111       0.001833      -0.021901       0.000854      -0.014332       0.001636       0.012696              1.870040       1.800419       0.152995      -0.012518       1.724639       0.346099       2.085062          -0.000000
           54              H      -7.617892       7.167248       7.730722       0.129209       1.081744 0.80412343E+01  0.78046905E+02                                 1.668815                            1.606379      -0.876476       2.473266                    0.999375       3.204215       8.556918       0.524407       1.203385      -0.729113      -0.021732       0.028786      -0.010252       0.037497      -0.014088      -0.001765      -0.002821      -0.001306      -0.015358      -0.012886      -0.003808       0.016694              1.668765       1.705975      -0.360934       0.108734       1.771994      -0.213557       1.528325           0.000002
           55              H      -7.878694       6.419625       9.898972       0.116655       1.093115 0.76329347E+01  0.74097109E+02                                 1.763141                            1.622845      -0.847733       2.483980                    0.999267       3.404857       9.494337       0.487644       1.293879      -0.706623      -0.029555       0.010774       0.024727       0.040012      -0.008716      -0.006558      -0.003203       0.004282       0.016971      -0.014049       0.003897       0.010153              1.845057       2.175895      -0.303882      -0.577512       1.505497       0.182459       1.853780           0.000001
           56              H      -6.268675       4.858742      10.726902       0.133147       1.210544 0.89417017E+01  0.90651586E+02                                 1.902703                            1.768631      -1.348651       2.249089                    0.995246       3.664015      10.572534       0.460538       1.311855      -0.701498      -0.002060      -0.010542       0.036855       0.038388      -0.001556       0.002221      -0.000776      -0.006500       0.034228      -0.009500      -0.002211       0.011711              1.970194       1.724795       0.033278      -0.204808       1.616470      -0.347485       2.569316           0.000001
           57              H      -3.234251       1.372346       6.435272       0.098139       1.252722 0.88706250E+01  0.89167176E+02                                 1.903921                            1.727075      -1.089181       2.363191                    0.996499       3.604609      10.138127       0.483232       1.260954      -0.713118       0.027847      -0.005225       0.040502       0.049428       0.000346       0.011180      -0.002747      -0.016271       0.010510      -0.016345       0.005401       0.010944              1.989527       1.943990      -0.051354       0.662901       1.610646       0.084809       2.413946           0.000001
           58              H      -3.445538      -0.493038       5.093505       0.150761       1.096227 0.79365382E+01  0.77066626E+02                                 1.704589                            1.609111      -1.054537       2.402105                    0.997853       3.241565       8.765166       0.515583       1.223410      -0.723399       0.016548      -0.028724       0.015506       0.036597      -0.007749       0.010282      -0.003595      -0.024320       0.012487      -0.019938       0.003535       0.016403              1.746459       1.508765      -0.278699       0.165126       2.202885       0.001977       1.527729           0.000001
           59              H      11.955800       1.763554       2.556161       0.158844       1.075026 0.78154335E+01  0.76044145E+02                                 1.720080                            1.626584      -1.167920       2.357860                    0.996592       3.283234       9.058695       0.495864       1.269495      -0.712551      -0.019236       0.003291      -0.029188       0.035111      -0.000495       0.008962       0.004681      -0.006759       0.014499      -0.011539       0.000152       0.011387              1.742609       1.580049      -0.128464       0.385021       1.631181      -0.099628       2.016598           0.000000
           60              H      12.309949       3.506455       3.960168       0.089739       1.041539 0.72149919E+01  0.69922763E+02                                 1.774083                            1.623788      -1.163726       2.320493                    0.995212       3.773563      10.948388       0.461179       1.370422      -0.687956      -0.014249       0.040273      -0.017089       0.046011      -0.003930       0.010597      -0.004873      -0.007710      -0.000421      -0.012716      -0.000356       0.013072              1.863689       1.535437      -0.404619       0.109003       2.508946      -0.180926       1.546685           0.000001
           61              H       5.291698      13.473505       3.815425       0.101147       1.253566 0.10082459E+02  0.10322375E+03                                 1.822114                            1.775767      -0.961404       2.411334                    0.997378       3.490584       9.474881       0.510101       1.172835      -0.736152      -0.011192      -0.014652       0.032112       0.037028      -0.011655      -0.004982      -0.006801      -0.007122       0.020615      -0.018229       0.006708       0.011521              1.851429       1.649687       0.177642      -0.210868       1.866259      -0.116409       2.038342          -0.000000
           62              H       6.557471      13.992790       3.036708       0.103653       1.245201 0.99017549E+01  0.10116004E+03                                 1.831443                            1.774150      -0.976421       2.407272                    0.997500       3.489199       9.535950       0.502933       1.192064      -0.731399       0.036958       0.007569       0.000689       0.037731       0.008013       0.001888      -0.008433       0.006381      -0.020627      -0.014327       0.001635       0.012693              1.870046       2.303385      -0.004636       0.032584       1.728071       0.178771       1.578682          -0.000000
           63              H      -1.999710       6.879065       0.997279       0.129209       1.081973 0.80435402E+01  0.78076068E+02                                 1.669168                            1.606706      -0.876521       2.473253                    0.999374       3.204528       8.558550       0.524298       1.203530      -0.729080       0.035489       0.011931      -0.002080       0.037499       0.004587      -0.006604       0.003474       0.022017      -0.019741      -0.012926      -0.003788       0.016714              1.669120       2.049268       0.293149      -0.083238       1.515040       0.034116       1.443053           0.000002
           64              H       7.081702      -0.841989      14.122572       0.116657       1.092928 0.76313517E+01  0.74078011E+02                                 1.762935                            1.622670      -0.847731       2.483985                    0.999267       3.404803       9.493994       0.487672       1.293869      -0.706624       0.022924      -0.014717      -0.029308       0.040013       0.002547      -0.006404       0.010227       0.004471      -0.004188      -0.014087       0.003927       0.010161              1.844833       1.885435      -0.220606      -0.576824       1.541066       0.329212       2.107999           0.000001
           65              H      12.849145       4.043825       0.014474       0.133157       1.209978 0.89369977E+01  0.90596574E+02                                 1.902529                            1.768491      -1.348566       2.249137                    0.995247       3.663871      10.573443       0.460406       1.312337      -0.701398      -0.008486      -0.031611      -0.020065       0.038391       0.000941       0.002222       0.005990      -0.012122      -0.021347      -0.009523      -0.002195       0.011718              1.970000       1.611532       0.210760       0.060673       2.210298       0.536269       2.088171           0.000001
           66              H       8.369982       7.582787       2.696562       0.098141       1.253642 0.88787488E+01  0.89274932E+02                                 1.905453                            1.728338      -1.089223       2.363190                    0.996500       3.605404      10.143949       0.482827       1.261645      -0.712975      -0.017200      -0.046008       0.005479       0.049423       0.004375       0.009088      -0.002770      -0.005384      -0.033106      -0.016341       0.005392       0.010949              1.991196       1.720839       0.268747      -0.067903       2.775506      -0.246230       1.477244           0.000001
           67              H       6.799425       9.214291       2.253648       0.150763       1.096880 0.79426634E+01  0.77144211E+02                                 1.705664                            1.610060      -1.054487       2.402133                    0.997853       3.241950       8.768435       0.515252       1.223909      -0.723295      -0.033099      -0.015045      -0.004165       0.036596       0.005298       0.007755       0.001535       0.004777      -0.054055      -0.019939       0.003521       0.016418              1.747595       2.287986       0.024195       0.132486       1.618090      -0.069870       1.336708           0.000001
           68              H      -7.750480      11.893498       2.407076       0.158843       1.075058 0.78157931E+01  0.76049631E+02                                 1.720219                            1.626701      -1.167960       2.357846                    0.996590       3.283433       9.059795       0.495802       1.269619      -0.712523       0.011599       0.032955      -0.003460       0.035108      -0.001042       0.002200      -0.003796      -0.010505      -0.031574      -0.011533       0.000178       0.011355              1.742758       1.724237       0.263921       0.047785       2.150470      -0.027251       1.353567           0.000000
           69              H      -6.353605      10.176940       2.893412       0.089739       1.041501 0.72147636E+01  0.69921092E+02                                 1.774158                            1.623853      -1.163820       2.320452                    0.995211       3.773708      10.949411       0.461124       1.370574      -0.687927       0.042376       0.013761       0.011483       0.046010       0.008172       0.004193      -0.003289       0.001398      -0.029168      -0.012704      -0.000394       0.013098              1.863773       2.637067       0.137767       0.219329       1.537890       0.037540       1.416360           0.000001
           70              H       5.705819      10.985727       1.301239       0.101152       1.254720 0.10095071E+02  0.10339262E+03                                 1.823960                            1.777489      -0.961364       2.411355                    0.997379       3.491323       9.480941       0.509554       1.173642      -0.735972      -0.008044      -0.023420      -0.027519       0.037020       0.005091      -0.002306       0.013010       0.009619      -0.019534      -0.018244       0.006712       0.011532              1.853344       1.681230      -0.064839       0.182052       1.842351       0.242709       2.036451          -0.000000
           71              H       5.599690      11.189144       2.858674       0.103592       1.244476 0.98945803E+01  0.10107057E+03                                 1.830867                            1.773606      -0.975376       2.407677                    0.997510       3.488968       9.535216       0.502957       1.192197      -0.731364      -0.009885      -0.014468       0.033459       0.037770       0.006935       0.005226      -0.005028       0.000818       0.031766      -0.014346       0.001643       0.012703              1.869448       1.847722      -0.045381      -0.271413       1.741842      -0.289971       2.018780          -0.000000
           72              H       0.377366       4.906279       4.911129       0.129211       1.081832 0.80422506E+01  0.78060623E+02                                 1.669030                            1.606581      -0.876516       2.473253                    0.999374       3.204465       8.558294       0.524316       1.203535      -0.729077      -0.008433      -0.028591      -0.022752       0.037499       0.000670      -0.001749       0.014494      -0.008213       0.000109      -0.012925      -0.003792       0.016717              1.668980       1.521016       0.144129       0.080417       1.898599       0.368468       1.587325           0.000002
           73              H       2.539445       5.704221       4.780860       0.116658       1.092971 0.76316852E+01  0.74081918E+02                                 1.762976                            1.622704      -0.847713       2.483992                    0.999267       3.404748       9.493825       0.487669       1.293866      -0.706625       0.030089      -0.017930      -0.019345       0.040014       0.001211      -0.006021       0.008811       0.008700      -0.017070      -0.014088       0.003931       0.010157              1.844879       2.113846      -0.450285      -0.450287       1.737355       0.333025       1.683435           0.000001
           74              H       3.027185       7.753173       5.911303       0.133157       1.209917 0.89364812E+01  0.90590608E+02                                 1.902520                            1.768483      -1.348537       2.249153                    0.995248       3.663847      10.573552       0.460387       1.312400      -0.701385       0.034950       0.015316      -0.004221       0.038391       0.009193      -0.004102      -0.001380       0.007041      -0.003023      -0.009525      -0.002192       0.011716              1.969991       2.645543       0.262173      -0.098525       1.754931       0.002804       1.509501           0.000001
           75              H      -0.704566       9.270054      10.764535       0.098084       1.254040 0.88820510E+01  0.89316843E+02                                 1.905886                            1.728680      -1.089464       2.363048                    0.996496       3.605994      10.146254       0.482768       1.261675      -0.712967       0.022707       0.042642      -0.010532       0.049446       0.012399       0.004717      -0.002708      -0.007044       0.012143      -0.016343       0.005396       0.010947              1.991673       1.671961       0.495735      -0.214212       2.515582      -0.336636       1.787477           0.000001
           76              H      -1.086585       8.840842      12.999366       0.150743       1.096896 0.79428562E+01  0.77146541E+02                                 1.705665                            1.610066      -1.054656       2.402048                    0.997851       3.242102       8.768868       0.515258       1.223888      -0.723298       0.015090       0.026145       0.020699       0.036602       0.016158       0.002677       0.005031      -0.007066       0.020126      -0.019939       0.003517       0.016422              1.747592       1.393117       0.199972       0.122461       1.740899       0.280650       2.108761           0.000001
           77              H      -2.994400       5.509018      11.873266       0.158844       1.075125 0.78163528E+01  0.76056046E+02                                 1.720256                            1.626733      -1.167918       2.357866                    0.996592       3.283431       9.059694       0.495812       1.269579      -0.712533      -0.016568      -0.029896       0.008019       0.035108       0.007775      -0.002848      -0.004714      -0.009570       0.014411      -0.011534       0.000180       0.011354              1.742798       1.614270       0.422234      -0.045161       1.997285      -0.053136       1.616838           0.000000
           78              H      -2.583801       6.112630       9.728175       0.089741       1.041484 0.72146136E+01  0.69919174E+02                                 1.774129                            1.623829      -1.163752       2.320483                    0.995212       3.773657      10.949175       0.461131       1.370562      -0.687929      -0.021340      -0.026713      -0.030788       0.046009       0.009809       0.004577       0.001917      -0.013534      -0.000233      -0.012709      -0.000392       0.013101              1.863741       1.551541       0.262380       0.266618       1.795954       0.507437       2.243729           0.000001
           79              H       6.713284      13.726421       0.560155       0.101151       1.254587 0.10093701E+02  0.10337494E+03                                 1.823801                            1.777342      -0.961335       2.411369                    0.997379       3.491288       9.480635       0.509587       1.173608      -0.735979       0.036526       0.005885       0.001383       0.037023       0.006988      -0.003479       0.012451       0.010838      -0.011034      -0.018244       0.006710       0.011535              1.853179       2.218226       0.023103       0.058246       1.530244      -0.065336       1.811067          -0.000000
           80              H       5.324226      14.443661       0.374884       0.103590       1.244515 0.98949586E+01  0.10107511E+03                                 1.830881                            1.773619      -0.975341       2.407692                    0.997510       3.489008       9.535270       0.502965       1.192170      -0.731370      -0.018640       0.032033      -0.007282       0.037770      -0.003406       0.011280      -0.003408      -0.001805      -0.020093      -0.014345       0.001643       0.012702              1.869461       1.616605      -0.314078      -0.063256       2.160388      -0.040949       1.831388          -0.000000
           81              C       5.365056       1.418785      11.742997       0.557851      22.268584 0.25618920E+03  0.53329388E+04                                 7.295918                            5.672322       0.036544       2.069204                    0.999586      22.520567      63.053655       0.624753       0.470969      -1.021138      -0.016566      -0.056187      -0.050667       0.077451      -0.030232       0.043183      -0.074973      -0.018638       0.104831      -0.064778      -0.046701       0.111479              8.339305       8.255615       2.555533      -0.318635       9.754465       3.245890       7.007835           0.000005
           82              C       5.527301       2.667183      12.582506       0.130068      30.920041 0.37074919E+03  0.83754986E+04                                 8.734043                            6.563433      -0.037713       2.017611                    0.999397      25.658584      72.290841       0.622246       0.435726      -1.052288       0.026101       0.060172       0.016385       0.067604      -0.001646       0.028199      -0.044553       0.006084       0.052974      -0.050016      -0.008900       0.058917             10.158625       9.332548       1.756539      -1.758523      11.465091       4.640554       9.678234           0.000003
           83              C       4.594308       3.209311      13.427805      -0.143736      28.917802 0.40439821E+03  0.93445366E+04                                 8.161705                            6.716318       0.215638       2.050943                    0.999741      28.754202      82.171513       0.633684       0.418297      -1.062138       0.011638       0.015078      -0.001797       0.019132       0.007511       0.001878      -0.032947       0.035925       0.014767      -0.043938       0.015775       0.028163              8.812431       8.616750       0.480323      -1.974903       8.575056       3.631271       9.245486           0.000004
           84              C     -12.621904       4.292213      14.197838      -0.017694      27.611984 0.38105224E+03  0.86791553E+04                                 8.029102                            6.572629       0.256448       2.086630                    0.999554      27.294185      77.556370       0.632540       0.425133      -1.057354       0.021720      -0.003348      -0.001967       0.022064      -0.003945       0.006743      -0.006009       0.005334       0.012685      -0.007847      -0.004531       0.012378              8.768644       8.853094       0.987372      -2.355069       8.098262       2.991562       9.354574           0.000003
           85              C     -11.338450       4.897690      13.995198      -0.109283      31.204368 0.43221563E+03  0.10200804E+05                                 8.790848                            7.075783      -0.072891       1.964635                    0.999116      29.193571      85.567836       0.597437       0.434390      -1.047417      -0.020319      -0.016033       0.012355       0.028681      -0.010136       0.028974      -0.020517      -0.024161       0.046391      -0.036139      -0.008556       0.044695              9.691741      10.013139       1.192712      -2.982264       8.742013       2.972369      10.320072           0.000003
           86              C     -10.476213       4.330096      13.116608       0.116432      31.636327 0.38129305E+03  0.86788824E+04                                 8.846936                            6.646184       0.035733       2.034528                    0.999563      25.982056      73.605783       0.619418       0.434427      -1.052516      -0.049874      -0.046370      -0.010803       0.068951      -0.005942       0.043281      -0.023227      -0.057635       0.077407      -0.063167       0.003561       0.059606             10.194621      11.964466       2.245157      -3.272569       9.229295       2.571301       9.390102           0.000001
           87              C      -9.095658       4.800279      12.824227       0.535924      24.100246 0.27133254E+03  0.57258967E+04                                 7.590489                            5.809156      -0.030998       2.032179                    0.999501      23.165224      65.156431       0.622313       0.466397      -1.024338       0.078264       0.011392      -0.020783       0.081774      -0.037083       0.038432      -0.071857      -0.019866       0.130622      -0.065835      -0.046363       0.112198              8.516747       9.391593       1.736791      -1.836827       8.339934       2.402315       7.818713           0.000004
           88              C      -6.909171       1.244906      11.842870       0.141514      26.231863 0.30091050E+03  0.64773327E+04                                 7.784289                            5.853862       0.106616       2.065114                    0.999522      25.075041      69.843165       0.666298       0.427050      -1.053487      -0.022717      -0.038558      -0.011015       0.046088       0.022895      -0.004792       0.006679      -0.013841       0.110443      -0.043093       0.005319       0.037774              9.006142      11.672160      -1.814453       1.018023      10.931929      -1.516053       4.414337           0.000003
           89              C      -5.946723       0.270445      12.094723      -0.285887      35.474641 0.46277340E+03  0.11033393E+05                                 9.314459                            7.141993       0.078997       1.991975                    0.999480      30.577313      88.062970       0.621532       0.413335      -1.067884       0.001121       0.039216      -0.011182       0.040794       0.007190       0.014040      -0.000561       0.022558      -0.069411      -0.027316      -0.001114       0.028430             10.835962      13.114430      -3.776444       1.627447      14.123609      -2.061796       5.269846           0.000002
           90              C      -6.358146      -1.033777      12.151172       0.311055      31.333439 0.31658728E+03  0.68465547E+04                                 8.741158                            5.999795       0.096257       2.057904                    0.999302      23.817117      64.769030       0.664228       0.426394      -1.062406       0.031105      -0.041474       0.005377       0.052121      -0.017703       0.005502      -0.004514       0.028491      -0.007253      -0.021672      -0.003966       0.025638             11.424149      16.787579      -5.435224       2.283570      12.566701      -1.722731       4.918168           0.000001
           91              C      -7.696740      -1.311912      11.997745      -0.258496      35.702328 0.44128852E+03  0.10401463E+05                                 9.340590                            6.958266       0.098169       2.001551                    0.999353      29.974979      85.960167       0.631573       0.411444      -1.068635      -0.019064      -0.010679      -0.004702       0.022352       0.002413      -0.001252      -0.002906      -0.044152       0.023313      -0.026128       0.007026       0.019102             11.155317      16.746164      -3.067645       2.075944      11.461921      -1.126303       5.257866           0.000001
           92              C      -8.525104      -0.264689      11.740102       0.101659      27.087899 0.32552430E+03  0.71512973E+04                                 7.971073                            6.105393       0.235870       2.093806                    0.999822      25.862216      72.940534       0.649276       0.429413      -1.051293       0.042340       0.036976      -0.010473       0.057180       0.024263      -0.002674       0.000775       0.022680       0.098776      -0.043302       0.010171       0.033131              9.174581      11.828738      -1.704067       1.321108      11.178573      -0.988302       4.516433           0.000003
           93              C      -4.171080      -1.875649      12.442106      -0.076936      27.110252 0.36393649E+03  0.82296002E+04                                 8.015171                            6.375924      -0.366136       1.889914                    0.997006      27.971937      80.305014       0.646638       0.418882      -1.056765      -0.072705      -0.044292       0.000701       0.085137       0.007448       0.011084       0.005938       0.067477      -0.090021      -0.033261      -0.017974       0.051235              9.937144      12.919370      -4.441896       0.775271      10.055079      -0.923119       6.836983           0.000000
           94              C       3.423328       3.956217       7.924678       0.557848      22.268444 0.25618753E+03  0.53328911E+04                                 7.295844                            5.672269       0.036510       2.069193                    0.999586      22.520547      63.053355       0.624762       0.470963      -1.021142       0.074670       0.020410      -0.002651       0.077455      -0.032479       0.046750      -0.065460      -0.044963       0.128312      -0.064807      -0.046672       0.111479              8.339219      11.067883       2.746095      -0.785663       8.453382       1.769312       5.496393           0.000005
           95              C       2.021402       3.471149       8.222848       0.130074      30.919953 0.37074785E+03  0.83754675E+04                                 8.734058                            6.563444      -0.037691       2.017619                    0.999397      25.658540      72.290912       0.622242       0.435729      -1.052285      -0.049495      -0.045763       0.005089       0.067601      -0.012880       0.038421      -0.027967      -0.038448       0.052924      -0.050039      -0.008881       0.058920             10.158641      14.380026       1.788650      -2.388828       9.511799       2.146937       6.584098           0.000003
           96              C       1.115378       4.061390       9.065252      -0.143742      28.918382 0.40441016E+03  0.93448747E+04                                 8.161801                            6.716410       0.215622       2.050935                    0.999740      28.754460      82.172316       0.633682       0.418296      -1.062139      -0.008027      -0.017298      -0.001517       0.019130      -0.013739       0.021859       0.001018      -0.055565       0.024430      -0.043985       0.015814       0.028171              8.812534      12.088073       0.046979      -2.102882       7.792614       2.146179       6.556914           0.000004
           97              C      -0.151257       3.572836       9.181047      -0.017692      27.611759 0.38104754E+03  0.86790552E+04                                 8.029194                            6.572694       0.256419       2.086621                    0.999554      27.294195      77.557415       0.632519       0.425147      -1.057341       0.001319      -0.010835      -0.019173       0.022062      -0.003787       0.007122      -0.004120       0.000012       0.020691      -0.007870      -0.004508       0.012377              8.768755      11.425629      -0.293395      -1.806082       8.700210       2.375230       6.180426           0.000003
           98              C      -0.447384       2.359415       8.477596      -0.109274      31.203961 0.43220965E+03  0.10200627E+05                                 8.790768                            7.075720      -0.072873       1.964642                    0.999116      29.193277      85.566824       0.597442       0.434388      -1.047418       0.000707       0.028108       0.005648       0.028679      -0.003359       0.022456      -0.031946       0.006681       0.041030      -0.036110      -0.008584       0.044694              9.691655      12.195740      -0.584006      -2.053397      10.102360       2.797520       6.776865           0.000003
           99              C       0.507316       1.808236       7.688747       0.116420      31.636701 0.38129858E+03  0.86790580E+04                                 8.847083                            6.646289       0.035738       2.034528                    0.999563      25.982270      73.607110       0.619404       0.434435      -1.052510       0.039604       0.052697       0.020230       0.068954       0.001989       0.032054      -0.051268       0.019665       0.015490      -0.063147       0.003540       0.059607             10.194791      11.431319       0.261789      -1.877550      11.874182       3.833920       7.278871           0.000001
          100              C       0.350670       0.584436       6.857922       0.535939      24.099946 0.27132868E+03  0.57257966E+04                                 7.590443                            5.809126      -0.030996       2.032181                    0.999501      23.165026      65.155830       0.622313       0.466399      -1.024337       0.003056      -0.061469      -0.053853       0.081780      -0.041387       0.042062      -0.066649      -0.033657       0.126172      -0.065844      -0.046339       0.112183              8.516688      10.084771       0.806497      -1.296231       9.222669       2.531445       6.242623           0.000004
          101              C       2.914715       1.214683       3.479621       0.141635      26.227023 0.30084114E+03  0.64754209E+04                                 7.783064                            5.852946       0.106835       2.065217                    0.999522      25.072405      69.831965       0.666396       0.427015      -1.053516       0.032732       0.032364       0.001823       0.046067      -0.012698       0.012531      -0.002093       0.017406      -0.122677      -0.043067       0.005364       0.037703              9.004676       5.067154       2.121189      -0.826117       8.588041      -0.260528      13.358832           0.000003
          102              C       3.150941       1.451064       2.127722      -0.285889      35.475914 0.46279579E+03  0.11034040E+05                                 9.314655                            7.142164       0.078968       1.991967                    0.999479      30.577541      88.063534       0.621526       0.413334      -1.067887      -0.012612      -0.032154       0.021677       0.040777       0.019359       0.010200       0.010879      -0.011806       0.042208      -0.027356      -0.001128       0.028483             10.836184       6.030887       2.380266      -1.649184       9.227759      -1.691671      17.249907           0.000002
          103              C       3.868341       2.566882       1.790471       0.311050      31.333928 0.31659259E+03  0.68467008E+04                                 8.741255                            5.999849       0.096215       2.057885                    0.999303      23.817340      64.769871       0.664224       0.426394      -1.062405       0.015443       0.012807      -0.048089       0.052106      -0.008437       0.002430       0.003649       0.003840       0.075721      -0.021679      -0.003973       0.025652             11.424287       5.584080       1.899962      -1.286837       7.781380       0.075089      20.907402           0.000001
          104              C       4.282695       3.414115       2.792092      -0.258504      35.702431 0.44128779E+03  0.10401435E+05                                 9.340569                            6.958229       0.098172       2.001551                    0.999353      29.975185      85.960561       0.631579       0.411440      -1.068638       0.011709       0.015216       0.011451       0.022355       0.001554      -0.004775      -0.019147       0.001642      -0.043000      -0.026078       0.006995       0.019083             11.155309       6.249782       2.306279      -0.263852       8.823627       1.313983      18.392518           0.000001
          105              C       3.997554       3.052529       4.071620       0.101660      27.088115 0.32552653E+03  0.71513488E+04                                 7.971060                            6.105373       0.235835       2.093791                    0.999822      25.862393      72.940722       0.649285       0.429407      -1.051298      -0.016063      -0.053152      -0.013635       0.057176      -0.016114       0.021766       0.010382       0.003192      -0.091226      -0.043294       0.010182       0.033112              9.174582       5.760456       2.480083      -0.754481       8.326521      -0.121165      13.436768           0.000003
          106              C      -4.009269      -3.873685      13.959012      -0.076939      27.110905 0.36394692E+03  0.82298888E+04                                 8.015315                            6.376030      -0.366197       1.889892                    0.997005      27.972180      80.305777       0.646631       0.418884      -1.056765       0.031220       0.069837       0.037371       0.085137       0.017322       0.012472       0.033570      -0.012004       0.070187      -0.033274      -0.017986       0.051260              9.937354       6.677636      -0.071854      -1.404130       7.040031      -0.064581      16.094396           0.000000
          107              C       4.540239      -0.247877       7.808883       0.557851      22.268482 0.25618815E+03  0.53328767E+04                                 7.295761                            5.672226       0.036661       2.069242                    0.999587      22.520093      63.050746       0.624776       0.470955      -1.021153      -0.042718       0.062088      -0.017884       0.077457       0.084000       0.023149       0.025604      -0.013830      -0.116536      -0.064867      -0.046757       0.111625              8.339130       7.395965      -3.619253       0.810548       8.351632      -2.103500       9.269792           0.000005
          108              C       5.581943      -1.292712       8.144687       0.130071      30.918249 0.37072780E+03  0.83747875E+04                                 8.733300                            6.562963      -0.037529       2.017670                    0.999398      25.657538      72.283897       0.622317       0.435688      -1.052324       0.041981      -0.034270       0.040424       0.067608       0.049961       0.016841       0.005658      -0.026518      -0.024556      -0.050059      -0.009006       0.059065             10.157717       9.619900      -5.287471      -0.111328      10.256846      -0.895289      10.596406           0.000003
          109              C       6.486041      -1.851565       7.279124      -0.143727      28.916288 0.40437191E+03  0.93436395E+04                                 8.161023                            6.715811       0.215846       2.051013                    0.999741      28.752657      82.161880       0.633758       0.418261      -1.062176       0.008226      -0.004842       0.016575       0.019127       0.031919       0.002406       0.006348      -0.015839       0.066497      -0.044032       0.015533       0.028499              8.811696       8.196788      -3.924837      -1.317483       9.118491       0.179891       9.119810           0.000004
          110              C       7.317328      -2.850971       7.687299      -0.017694      27.612040 0.38104998E+03  0.86791168E+04                                 8.029235                            6.572712       0.256403       2.086615                    0.999555      27.294223      77.557290       0.632520       0.425146      -1.057342      -0.012771      -0.004965       0.017296       0.022066       0.009596      -0.000823       0.000668      -0.005570      -0.014574      -0.007929      -0.004492       0.012421              8.768817       7.457565      -3.560586      -1.152302       8.844261       0.490062      10.004624           0.000003
          111              C       7.280201      -3.201317       9.076832      -0.109281      31.201566 0.43215747E+03  0.10198953E+05                                 8.789842                            7.075000      -0.072829       1.964654                    0.999117      29.192507      85.559014       0.597517       0.434352      -1.047453      -0.005171      -0.001823      -0.028152       0.028681       0.027782       0.015492       0.001972      -0.013521      -0.087484      -0.036150      -0.008742       0.044892              9.690612       8.039745      -3.773030      -1.331519       9.446184       0.805393      11.585908           0.000003
          112              C       6.385217      -2.583358       9.885945       0.116424      31.634682 0.38127600E+03  0.86782156E+04                                 8.845901                            6.645537       0.035773       2.034536                    0.999563      25.981021      73.596640       0.619531       0.434362      -1.052578      -0.018950       0.034799      -0.056434       0.068955       0.029876       0.033552       0.001400      -0.027523      -0.137586      -0.063190       0.003447       0.059744             10.193342       7.977698      -3.576814      -1.210765       8.700932      -0.084568      13.901397           0.000001
          113              C       6.183569      -2.860445      11.333375       0.535942      24.098451 0.27131143E+03  0.57252755E+04                                 7.589853                            5.808757      -0.030810       2.032246                    0.999501      23.163846      65.149174       0.622369       0.466369      -1.024365      -0.025065      -0.009219       0.077303       0.081787       0.080793       0.017944       0.034178      -0.016223      -0.132954      -0.065957      -0.046355       0.112312              8.515984       7.156113      -2.981234      -0.562147       7.822453      -0.568758      10.569386           0.000004
          114              C       2.024532      -2.085761      12.031036       0.141521      26.229078 0.30088953E+03  0.64765609E+04                                 7.782917                            5.853209       0.106515       2.065074                    0.999522      25.073282      69.829236       0.666433       0.426985      -1.053561      -0.024200       0.024455      -0.030655       0.046080      -0.014719       0.014768       0.015400      -0.062506       0.008010      -0.043074       0.005336       0.037738              9.004310      12.537898       2.198212      -0.587051       5.384543      -2.142790       9.090489           0.000003
          115              C       0.721126      -2.478325      12.324864      -0.285890      35.475656 0.46280967E+03  0.11034312E+05                                 9.314381                            7.142258       0.078997       1.991973                    0.999480      30.576614      88.056948       0.621532       0.413333      -1.067901       0.034515       0.003254       0.021499       0.040793       0.008234      -0.001686      -0.025104       0.007153       0.025909      -0.027307      -0.000848       0.028155             10.835648      16.954749       3.078842      -0.726685       6.358754      -2.132502       9.193441           0.000002
          116              C      -0.258253      -2.168668      11.420220       0.311060      31.333311 0.31658733E+03  0.68465476E+04                                 8.741106                            5.999777       0.096317       2.057922                    0.999302      23.817045      64.768533       0.664232       0.426391      -1.062409      -0.051036      -0.008424       0.006390       0.052120       0.014395      -0.017818      -0.001224       0.007814      -0.018787      -0.021669      -0.003954       0.025623             11.424134      17.791892       4.243443      -3.588450       6.759793      -3.231290       9.720717           0.000001
          117              C       0.095993      -1.526042      10.256487      -0.258490      35.701154 0.44127477E+03  0.10401028E+05                                 9.340343                            6.958159       0.098224       2.001573                    0.999353      29.974468      85.957471       0.631580       0.411444      -1.068638      -0.000950       0.012636      -0.018407       0.022347      -0.005276       0.018665       0.010005       0.004912      -0.030196      -0.026316       0.006919       0.019397             11.155029      14.998707       3.292385      -2.918207       7.345540      -3.748890      11.120840           0.000001
          118              C       1.404010      -1.185933      10.105954       0.101665      27.085548 0.32549439E+03  0.71503785E+04                                 7.970113                            6.104763       0.235872       2.093808                    0.999822      25.861273      72.933293       0.649374       0.429364      -1.051338       0.013954      -0.010951       0.054356       0.057177      -0.003670       0.004333       0.009790      -0.070523       0.043747      -0.043157       0.010001       0.033156              9.173421      12.678767       1.850035      -0.619504       5.866569      -2.561651       8.974928           0.000003
          119              C      -1.994560      -3.034620      12.766330      -0.076940      27.113061 0.36396948E+03  0.82305276E+04                                 8.016256                            6.376658      -0.366218       1.889884                    0.997005      27.972276      80.306712       0.646533       0.418941      -1.056729      -0.006818       0.031510      -0.078799       0.085139       0.008407      -0.020988      -0.033668       0.000279       0.066139      -0.033090      -0.017924       0.051014              9.938778      14.209452       2.525074      -3.065972       7.309180      -0.874643       8.297703           0.000000
          120              C       7.680137       3.509642       8.709185       0.557843      22.268574 0.25618984E+03  0.53329127E+04                                 7.295735                            5.672213       0.036606       2.069224                    0.999587      22.520139      63.050568       0.624783       0.470950      -1.021157      -0.015390      -0.026312       0.071210       0.077460       0.074108       0.029096       0.027788      -0.018131      -0.163707      -0.064856      -0.046765       0.111621              8.339093       6.775450      -2.009918      -0.194399       6.604982      -2.610953      11.636846           0.000005
          121              C       7.878114       3.791147       7.235701       0.130075      30.918169 0.37072733E+03  0.83747787E+04                                 8.733315                            6.562985      -0.037549       2.017666                    0.999397      25.657489      72.283896       0.622312       0.435692      -1.052321      -0.018584       0.019862      -0.061892       0.067606       0.036246       0.023358       0.001646      -0.012685      -0.116698      -0.050051      -0.009010       0.059061             10.157724       9.059609      -2.430111      -1.960899       6.950462      -2.062047      14.463100           0.000003
          122              C       8.813033       3.217631       6.413561      -0.143729      28.916105 0.40436820E+03  0.93435288E+04                                 8.160961                            6.715759       0.215895       2.051028                    0.999741      28.752638      82.161613       0.633764       0.418258      -1.062178      -0.011827       0.007066      -0.013266       0.019126       0.003026       0.016646      -0.000020       0.007442      -0.119692      -0.044002       0.015533       0.028469              8.811621       8.624365      -2.004925      -2.657139       6.591953      -0.998802      11.218544           0.000004
          123              C       8.946993       3.622689       5.119559      -0.017691      27.611847 0.38104682E+03  0.86790168E+04                                 8.029148                            6.572643       0.256387       2.086612                    0.999554      27.294145      77.556650       0.632530       0.425141      -1.057347      -0.010264       0.019148       0.003847       0.022064       0.007347       0.000672       0.001740      -0.008154      -0.023135      -0.007907      -0.004520       0.012427              8.768715       9.488386      -2.233376      -2.287624       6.439743      -1.176486      10.378016           0.000003
          124              C       7.996792       4.580979       4.636117      -0.109279      31.202409 0.43217147E+03  0.10199429E+05                                 8.790214                            7.075261      -0.072851       1.964647                    0.999117      29.192948      85.562661       0.597484       0.434370      -1.047436       0.024783      -0.010257       0.010150       0.028678       0.037681       0.010503       0.003716      -0.020252      -0.025387      -0.036173      -0.008725       0.044899              9.691051      10.995269      -2.715867      -2.397419       7.024042      -1.178563      11.053841           0.000003
          125              C       7.074839       5.081793       5.494443       0.116428      31.634742 0.38127577E+03  0.86782394E+04                                 8.846048                            6.645624       0.035831       2.034558                    0.999563      25.981038      73.597653       0.619512       0.434374      -1.052567       0.029224      -0.041125       0.047006       0.068956       0.058369       0.016739      -0.003630      -0.018688       0.003103      -0.063206       0.003456       0.059750             10.193531      11.572411      -4.075711      -1.309662       7.952508      -1.597123      11.055674           0.000002
          126              C       6.052579       6.112498       5.170219       0.535949      24.098162 0.27130763E+03  0.57251825E+04                                 7.589836                            5.808745      -0.030781       2.032259                    0.999501      23.163665      65.148853       0.622365       0.466373      -1.024361      -0.056259       0.059300      -0.002672       0.081784       0.076860       0.019574       0.032085      -0.009599      -0.162915      -0.065948      -0.046355       0.112303              8.515967       8.748220      -2.681645      -0.955188       6.849849      -1.501335       9.949834           0.000004
          127              C       5.461083       8.262939       8.832216       0.141519      26.229491 0.30089443E+03  0.64767003E+04                                 7.783020                            5.853270       0.106505       2.065071                    0.999522      25.073596      69.830559       0.666426       0.426987      -1.053558       0.014180      -0.018288       0.039846       0.046078       0.012567      -0.010560      -0.026919       0.051319       0.000464      -0.043051       0.005325       0.037725              9.004448       6.168864      -1.143767       2.423385      11.915163       2.669698       8.929315           0.000003
          128              C     -11.951784       9.393583       9.638434      -0.285882      35.476238 0.46281675E+03  0.11034530E+05                                 9.314485                            7.142310       0.078940       1.991956                    0.999480      30.576900      88.058153       0.621530       0.413332      -1.067901      -0.023009      -0.010333      -0.032049       0.040784      -0.010748       0.013251      -0.006579      -0.041332      -0.010278      -0.027346      -0.000798       0.028144             10.835796       6.666145      -0.313046       2.789930      14.436949       4.629006      11.404294           0.000002
          129              C     -11.278382       9.272330      10.823879       0.311050      31.333463 0.31658776E+03  0.68465640E+04                                 8.741155                            5.999795       0.096257       2.057906                    0.999302      23.817059      64.768754       0.664229       0.426393      -1.062407       0.004487       0.037079       0.036332       0.052106       0.000537      -0.006842       0.012632      -0.028515      -0.043997      -0.021675      -0.003957       0.025632             11.424224       5.808438      -1.361528       1.617409      18.205866       5.478728      10.258367           0.000001
          130              C     -10.708388       8.060606      11.139419      -0.258494      35.701799 0.44128418E+03  0.10401303E+05                                 9.340445                            6.958228       0.098179       2.001556                    0.999353      29.974762      85.958465       0.631577       0.411444      -1.068639       0.008301      -0.017162       0.011666       0.022350       0.013850       0.006054       0.001285       0.025880       0.043913      -0.026311       0.006906       0.019405             11.155165       6.447754      -2.107945       1.736373      17.238266       3.173099       9.779476           0.000001
          131              C     -10.902900       7.034861      10.268066       0.101680      27.085235 0.32548951E+03  0.71502431E+04                                 7.970057                            6.104722       0.235920       2.093827                    0.999822      25.861012      72.932370       0.649376       0.429364      -1.051338      -0.040243       0.027120      -0.030257       0.057189       0.004708      -0.009708      -0.028742       0.036226      -0.055561      -0.043109       0.009979       0.033130              9.173359       5.811853      -1.164277       2.231067      12.182121       2.329723       9.526102           0.000003
          132              C      -3.851531      -4.152027      11.492592      -0.077012      27.114884 0.36399846E+03  0.82313362E+04                                 8.016492                            6.376809      -0.366065       1.889910                    0.997006      27.973526      80.310718       0.646542       0.418927      -1.056739       0.048380      -0.057060       0.040702       0.085165      -0.028181       0.004903      -0.009804      -0.060064      -0.048456      -0.033165      -0.017869       0.051035              9.939120       7.025546      -0.570904      -0.122369      13.846136       4.213853       8.945680           0.000000
          133              C      -3.506610      -3.233995      12.665010       0.076596      35.106068 0.43358885E+03  0.10194116E+05                                 9.913552                            7.343230      -0.718238       1.806103                    0.996391      26.608998      76.677023       0.558608       0.466367      -1.033748       0.000005       0.000002       0.000003       0.000007       0.005116       0.007633      -0.004558      -0.004971      -0.002482      -0.012214       0.005960       0.006254             13.039176      13.503805      -1.102126      -1.643517      12.392749       1.011994      13.220973          -0.000001
          134              C      -2.794659       9.959448       6.665414       0.557851      22.268482 0.25618815E+03  0.53328768E+04                                 7.295761                            5.672226       0.036661       2.069242                    0.999587      22.520093      63.050745       0.624776       0.470955      -1.021153       0.042718      -0.062088       0.017884       0.077457       0.084000       0.023149       0.025604      -0.013830      -0.116536      -0.064867      -0.046757       0.111625              8.339130       7.395965      -3.619253       0.810548       8.351632      -2.103500       9.269792           0.000005
          135              C      -3.836363      11.004283       6.329610       0.130071      30.918249 0.37072780E+03  0.83747875E+04                                 8.733300                            6.562963      -0.037529       2.017670                    0.999398      25.657538      72.283895       0.622317       0.435688      -1.052324      -0.041981       0.034269      -0.040424       0.067608       0.049961       0.016841       0.005658      -0.026518      -0.024556      -0.050059      -0.009006       0.059065             10.157717       9.619900      -5.287470      -0.111329      10.256846      -0.895288      10.596406           0.000003
          136              C      -4.740461      11.563136       7.195173      -0.143727      28.916287 0.40437188E+03  0.93436388E+04                                 8.161023                            6.715811       0.215846       2.051013                    0.999741      28.752656      82.161878       0.633758       0.418261      -1.062176      -0.008226       0.004842      -0.016575       0.019127       0.031919       0.002406       0.006348      -0.015839       0.066497      -0.044032       0.015533       0.028499              8.811696       8.196788      -3.924837      -1.317483       9.118491       0.179891       9.119810           0.000004
          137              C      -5.571748      12.562542       6.786998      -0.017694      27.612042 0.38105002E+03  0.86791181E+04                                 8.029235                            6.572713       0.256404       2.086615                    0.999555      27.294224      77.557296       0.632519       0.425146      -1.057342       0.012771       0.004965      -0.017296       0.022066       0.009596      -0.000823       0.000668      -0.005570      -0.014574      -0.007929      -0.004492       0.012421              8.768818       7.457566      -3.560586      -1.152303       8.844262       0.490062      10.004625           0.000003
          138              C      -5.534621      12.912888       5.397465      -0.109281      31.201561 0.43215737E+03  0.10198950E+05                                 8.789841                            7.074999      -0.072828       1.964654                    0.999117      29.192503      85.558999       0.597517       0.434352      -1.047453       0.005171       0.001823       0.028152       0.028681       0.027782       0.015492       0.001972      -0.013521      -0.087484      -0.036150      -0.008742       0.044892              9.690611       8.039744      -3.773029      -1.331519       9.446183       0.805393      11.585907           0.000003
          139              C      -4.639637      12.294929       4.588352       0.116423      31.634682 0.38127600E+03  0.86782156E+04                                 8.845901                            6.645536       0.035773       2.034536                    0.999563      25.981021      73.596637       0.619531       0.434362      -1.052578       0.018950      -0.034799       0.056433       0.068955       0.029876       0.033552       0.001400      -0.027523      -0.137586      -0.063190       0.003447       0.059744             10.193342       7.977698      -3.576814      -1.210765       8.700931      -0.084568      13.901396           0.000001
          140              C      -4.437989      12.572016       3.140922       0.535942      24.098450 0.27131141E+03  0.57252751E+04                                 7.589854                            5.808757      -0.030810       2.032246                    0.999501      23.163845      65.149174       0.622369       0.466369      -1.024365       0.025065       0.009219      -0.077303       0.081787       0.080793       0.017944       0.034178      -0.016223      -0.132954      -0.065957      -0.046355       0.112312              8.515984       7.156113      -2.981235      -0.562147       7.822453      -0.568758      10.569387           0.000004
          141              C      -0.278952      11.797332       2.443261       0.141521      26.229081 0.30088958E+03  0.64765624E+04                                 7.782917                            5.853210       0.106514       2.065074                    0.999522      25.073284      69.829244       0.666433       0.426985      -1.053561       0.024200      -0.024455       0.030655       0.046080      -0.014719       0.014768       0.015400      -0.062506       0.008010      -0.043074       0.005336       0.037738              9.004311      12.537899       2.198212      -0.587051       5.384544      -2.142791       9.090490           0.000003
          142              C       1.024454      12.189896       2.149433      -0.285891      35.475655 0.46280965E+03  0.11034312E+05                                 9.314382                            7.142258       0.078998       1.991973                    0.999480      30.576613      88.056946       0.621532       0.413333      -1.067901      -0.034515      -0.003254      -0.021499       0.040793       0.008234      -0.001686      -0.025104       0.007153       0.025909      -0.027307      -0.000848       0.028155             10.835648      16.954750       3.078842      -0.726686       6.358754      -2.132502       9.193441           0.000002
          143              C       2.003833      11.880239       3.054077       0.311060      31.333309 0.31658732E+03  0.68465471E+04                                 8.741105                            5.999777       0.096318       2.057922                    0.999302      23.817044      64.768529       0.664232       0.426391      -1.062409       0.051036       0.008424      -0.006390       0.052120       0.014395      -0.017818      -0.001224       0.007814      -0.018787      -0.021669      -0.003954       0.025623             11.424134      17.791891       4.243443      -3.588450       6.759793      -3.231289       9.720716           0.000001
          144              C       1.649587      11.237613       4.217810      -0.258490      35.701145 0.44127464E+03  0.10401025E+05                                 9.340341                            6.958157       0.098224       2.001573                    0.999353      29.974464      85.957453       0.631580       0.411444      -1.068638       0.000950      -0.012636       0.018407       0.022347      -0.005276       0.018665       0.010005       0.004912      -0.030196      -0.026316       0.006919       0.019397             11.155027      14.998704       3.292384      -2.918206       7.345538      -3.748889      11.120838           0.000001
          145              C       0.341570      10.897504       4.368343       0.101665      27.085545 0.32549436E+03  0.71503775E+04                                 7.970113                            6.104763       0.235873       2.093808                    0.999822      25.861271      72.933286       0.649374       0.429364      -1.051338      -0.013954       0.010951      -0.054356       0.057177      -0.003670       0.004333       0.009790      -0.070523       0.043747      -0.043157       0.010001       0.033156              9.173421      12.678766       1.850034      -0.619504       5.866568      -2.561651       8.974927           0.000003
          146              C       3.740140      12.746191       1.707967      -0.076940      27.113061 0.36396949E+03  0.82305278E+04                                 8.016256                            6.376658      -0.366218       1.889884                    0.997005      27.972276      80.306712       0.646533       0.418941      -1.056729       0.006818      -0.031510       0.078799       0.085139       0.008407      -0.020988      -0.033668       0.000279       0.066139      -0.033090      -0.017924       0.051014              9.938778      14.209452       2.525074      -3.065972       7.309180      -0.874643       8.297703           0.000000
          147              C      -5.934557       6.201929       5.765112       0.557843      22.268574 0.25618984E+03  0.53329127E+04                                 7.295734                            5.672213       0.036606       2.069224                    0.999587      22.520139      63.050566       0.624783       0.470950      -1.021157       0.015390       0.026312      -0.071210       0.077460       0.074108       0.029096       0.027788      -0.018131      -0.163707      -0.064856      -0.046765       0.111621              8.339092       6.775450      -2.009918      -0.194399       6.604982      -2.610952      11.636845           0.000005
          148              C      -6.132534       5.920424       7.238596       0.130075      30.918167 0.37072730E+03  0.83747781E+04                                 8.733314                            6.562984      -0.037549       2.017666                    0.999397      25.657488      72.283891       0.622312       0.435692      -1.052321       0.018584      -0.019862       0.061892       0.067606       0.036246       0.023358       0.001646      -0.012685      -0.116698      -0.050051      -0.009010       0.059061             10.157723       9.059609      -2.430111      -1.960899       6.950461      -2.062047      14.463099           0.000003
          149              C      -7.067453       6.493940       8.060736      -0.143729      28.916103 0.40436816E+03  0.93435277E+04                                 8.160960                            6.715758       0.215895       2.051028                    0.999741      28.752637      82.161607       0.633764       0.418258      -1.062178       0.011827      -0.007066       0.013266       0.019126       0.003026       0.016646      -0.000020       0.007442      -0.119692      -0.044002       0.015533       0.028469              8.811620       8.624364      -2.004925      -2.657138       6.591953      -0.998802      11.218543           0.000004
          150              C      -7.201413       6.088882       9.354738      -0.017691      27.611846 0.38104681E+03  0.86790166E+04                                 8.029148                            6.572642       0.256387       2.086612                    0.999554      27.294145      77.556649       0.632530       0.425141      -1.057347       0.010264      -0.019148      -0.003847       0.022064       0.007347       0.000672       0.001740      -0.008154      -0.023135      -0.007907      -0.004519       0.012427              8.768715       9.488386      -2.233376      -2.287624       6.439743      -1.176486      10.378015           0.000003
          151              C      -6.251212       5.130592       9.838180      -0.109279      31.202408 0.43217144E+03  0.10199429E+05                                 8.790214                            7.075261      -0.072851       1.964647                    0.999117      29.192948      85.562661       0.597484       0.434370      -1.047436      -0.024783       0.010257      -0.010150       0.028678       0.037682       0.010503       0.003716      -0.020252      -0.025387      -0.036173      -0.008725       0.044899              9.691051      10.995269      -2.715867      -2.397419       7.024042      -1.178563      11.053841           0.000003
          152              C      -5.329259       4.629778       8.979854       0.116428      31.634743 0.38127577E+03  0.86782394E+04                                 8.846048                            6.645624       0.035831       2.034558                    0.999563      25.981038      73.597653       0.619512       0.434374      -1.052567      -0.029223       0.041125      -0.047006       0.068956       0.058369       0.016739      -0.003630      -0.018688       0.003103      -0.063206       0.003456       0.059750             10.193531      11.572411      -4.075711      -1.309662       7.952508      -1.597123      11.055674           0.000002
          153              C      -4.306999       3.599073       9.304078       0.535949      24.098162 0.27130763E+03  0.57251826E+04                                 7.589837                            5.808745      -0.030781       2.032259                    0.999501      23.163665      65.148854       0.622365       0.466374      -1.024361       0.056259      -0.059300       0.002672       0.081784       0.076860       0.019574       0.032085      -0.009599      -0.162915      -0.065948      -0.046355       0.112303              8.515968       8.748220      -2.681645      -0.955188       6.849849      -1.501335       9.949834           0.000004
          154              C      -3.715503       1.448632       5.642081       0.141519      26.229494 0.30089447E+03  0.64767013E+04                                 7.783020                            5.853270       0.106505       2.065071                    0.999522      25.073598      69.830562       0.666427       0.426987      -1.053558      -0.014180       0.018288      -0.039846       0.046078       0.012567      -0.010560      -0.026919       0.051318       0.000464      -0.043051       0.005325       0.037725              9.004447       6.168864      -1.143767       2.423385      11.915163       2.669698       8.929315           0.000003
          155              C      -3.820236       0.317988       4.835863      -0.285882      35.476234 0.46281668E+03  0.11034528E+05                                 9.314484                            7.142309       0.078940       1.991956                    0.999480      30.576899      88.058147       0.621530       0.413332      -1.067901       0.023009       0.010333       0.032049       0.040784      -0.010748       0.013251      -0.006579      -0.041332      -0.010278      -0.027346      -0.000798       0.028144             10.835795       6.666144      -0.313046       2.789930      14.436948       4.629005      11.404292           0.000002
          156              C      13.023962       0.439241       3.650418       0.311049      31.333467 0.31658779E+03  0.68465650E+04                                 8.741156                            5.999796       0.096257       2.057906                    0.999302      23.817060      64.768762       0.664228       0.426393      -1.062407      -0.004487      -0.037079      -0.036332       0.052106       0.000537      -0.006842       0.012632      -0.028515      -0.043997      -0.021675      -0.003957       0.025632             11.424226       5.808439      -1.361529       1.617409      18.205870       5.478728      10.258368           0.000001
          157              C      12.453968       1.650965       3.334878      -0.258494      35.701795 0.44128410E+03  0.10401301E+05                                 9.340445                            6.958228       0.098178       2.001556                    0.999353      29.974760      85.958462       0.631577       0.411444      -1.068639      -0.008301       0.017162      -0.011666       0.022350       0.013850       0.006054       0.001285       0.025880       0.043913      -0.026311       0.006906       0.019405             11.155165       6.447754      -2.107946       1.736373      17.238265       3.173098       9.779476           0.000001
          158              C      12.648480       2.676710       4.206231       0.101680      27.085234 0.32548949E+03  0.71502426E+04                                 7.970057                            6.104722       0.235920       2.093827                    0.999822      25.861011      72.932369       0.649376       0.429364      -1.051338       0.040243      -0.027120       0.030257       0.057189       0.004708      -0.009708      -0.028742       0.036226      -0.055561      -0.043109       0.009979       0.033130              9.173359       5.811854      -1.164277       2.231067      12.182121       2.329724       9.526103           0.000003
          159              C       5.597111      13.863598       2.981705      -0.077012      27.114880 0.36399840E+03  0.82313349E+04                                 8.016492                            6.376809      -0.366065       1.889910                    0.997006      27.973525      80.310722       0.646542       0.418927      -1.056739      -0.048380       0.057060      -0.040702       0.085165      -0.028181       0.004903      -0.009804      -0.060064      -0.048456      -0.033165      -0.017869       0.051035              9.939120       7.025546      -0.570904      -0.122369      13.846136       4.213853       8.945679           0.000000
          160              C      -3.619476       8.292786       2.731300       0.557851      22.268586 0.25618922E+03  0.53329392E+04                                 7.295918                            5.672322       0.036544       2.069204                    0.999586      22.520568      63.053657       0.624753       0.470969      -1.021138       0.016566       0.056187       0.050667       0.077451      -0.030232       0.043183      -0.074973      -0.018638       0.104831      -0.064778      -0.046701       0.111479              8.339305       8.255615       2.555533      -0.318635       9.754465       3.245890       7.007835           0.000005
          161              C      -3.781721       7.044388       1.891791       0.130068      30.920041 0.37074919E+03  0.83754986E+04                                 8.734043                            6.563433      -0.037713       2.017611                    0.999397      25.658584      72.290840       0.622246       0.435726      -1.052288      -0.026101      -0.060172      -0.016385       0.067604      -0.001646       0.028199      -0.044553       0.006084       0.052974      -0.050016      -0.008900       0.058917             10.158625       9.332549       1.756539      -1.758523      11.465091       4.640553       9.678234           0.000003
          162              C      -2.848728       6.502260       1.046492      -0.143736      28.917801 0.40439820E+03  0.93445363E+04                                 8.161705                            6.716317       0.215638       2.050943                    0.999741      28.754202      82.171516       0.633684       0.418297      -1.062138      -0.011638      -0.015078       0.001797       0.019132       0.007511       0.001878      -0.032947       0.035925       0.014767      -0.043938       0.015775       0.028163              8.812431       8.616751       0.480324      -1.974903       8.575056       3.631271       9.245485           0.000004
          163              C      14.367484       5.419358       0.276459      -0.017694      27.611988 0.38105231E+03  0.86791574E+04                                 8.029103                            6.572630       0.256448       2.086630                    0.999554      27.294187      77.556381       0.632540       0.425133      -1.057354      -0.021720       0.003348       0.001967       0.022064      -0.003945       0.006743      -0.006009       0.005334       0.012685      -0.007847      -0.004531       0.012378              8.768645       8.853095       0.987372      -2.355069       8.098264       2.991562       9.354575           0.000003
          164              C      13.084030       4.813881       0.479099      -0.109283      31.204367 0.43221561E+03  0.10200803E+05                                 8.790848                            7.075783      -0.072891       1.964635                    0.999116      29.193570      85.567834       0.597437       0.434390      -1.047417       0.020319       0.016033      -0.012355       0.028681      -0.010137       0.028974      -0.020517      -0.024161       0.046391      -0.036139      -0.008556       0.044695              9.691741      10.013139       1.192712      -2.982264       8.742013       2.972369      10.320071           0.000003
          165              C      12.221793       5.381475       1.357689       0.116432      31.636327 0.38129305E+03  0.86788824E+04                                 8.846936                            6.646184       0.035733       2.034528                    0.999563      25.982056      73.605783       0.619418       0.434427      -1.052516       0.049874       0.046370       0.010803       0.068952      -0.005942       0.043281      -0.023227      -0.057635       0.077407      -0.063167       0.003561       0.059606             10.194621      11.964467       2.245157      -3.272569       9.229295       2.571300       9.390102           0.000002
          166              C      10.841238       4.911292       1.650070       0.535924      24.100246 0.27133254E+03  0.57258966E+04                                 7.590489                            5.809156      -0.030998       2.032179                    0.999501      23.165225      65.156433       0.622313       0.466397      -1.024338      -0.078264      -0.011392       0.020783       0.081774      -0.037083       0.038432      -0.071857      -0.019866       0.130622      -0.065835      -0.046363       0.112198              8.516747       9.391593       1.736791      -1.836826       8.339934       2.402315       7.818713           0.000004
          167              C       8.654751       8.466665       2.631427       0.141514      26.231871 0.30091062E+03  0.64773359E+04                                 7.784292                            5.853863       0.106616       2.065114                    0.999522      25.075046      69.843189       0.666298       0.427050      -1.053487       0.022717       0.038558       0.011015       0.046088       0.022895      -0.004792       0.006679      -0.013841       0.110443      -0.043093       0.005319       0.037774              9.006145      11.672164      -1.814454       1.018023      10.931932      -1.516053       4.414338           0.000003
          168              C       7.692303       9.441126       2.379574      -0.285887      35.474643 0.46277341E+03  0.11033394E+05                                 9.314460                            7.141994       0.078997       1.991975                    0.999480      30.577313      88.062976       0.621532       0.413335      -1.067884      -0.001121      -0.039216       0.011183       0.040794       0.007190       0.014040      -0.000561       0.022558      -0.069411      -0.027316      -0.001114       0.028431             10.835963      13.114432      -3.776445       1.627447      14.123611      -2.061796       5.269846           0.000002
          169              C       8.103726      10.745348       2.323125       0.311055      31.333442 0.31658731E+03  0.68465554E+04                                 8.741159                            5.999795       0.096257       2.057904                    0.999302      23.817118      64.769037       0.664227       0.426394      -1.062406      -0.031105       0.041474      -0.005377       0.052121      -0.017703       0.005502      -0.004514       0.028491      -0.007253      -0.021672      -0.003966       0.025638             11.424151      16.787581      -5.435225       2.283570      12.566704      -1.722731       4.918168           0.000001
          170              C       9.442320      11.023483       2.476552      -0.258496      35.702333 0.44128858E+03  0.10401464E+05                                 9.340591                            6.958267       0.098169       2.001551                    0.999353      29.974980      85.960175       0.631573       0.411444      -1.068635       0.019064       0.010679       0.004702       0.022352       0.002413      -0.001252      -0.002906      -0.044152       0.023313      -0.026128       0.007026       0.019102             11.155319      16.746168      -3.067646       2.075944      11.461923      -1.126303       5.257867           0.000001
          171              C      10.270684       9.976260       2.734195       0.101659      27.087901 0.32552433E+03  0.71512980E+04                                 7.971073                            6.105394       0.235870       2.093806                    0.999822      25.862217      72.940540       0.649276       0.429413      -1.051293      -0.042340      -0.036976       0.010473       0.057180       0.024263      -0.002674       0.000775       0.022680       0.098776      -0.043302       0.010171       0.033131              9.174582      11.828739      -1.704067       1.321108      11.178573      -0.988302       4.516433           0.000003
          172              C       5.916660      11.587220       2.032191      -0.076936      27.110247 0.36393642E+03  0.82295980E+04                                 8.015170                            6.375923      -0.366136       1.889914                    0.997006      27.971934      80.305001       0.646638       0.418882      -1.056765       0.072705       0.044292      -0.000701       0.085137       0.007448       0.011084       0.005938       0.067477      -0.090021      -0.033261      -0.017974       0.051235              9.937143      12.919368      -4.441895       0.775270      10.055078      -0.923119       6.836983           0.000000
          173              C      -1.677748       5.755354       6.549619       0.557848      22.268446 0.25618756E+03  0.53328917E+04                                 7.295843                            5.672269       0.036510       2.069193                    0.999586      22.520548      63.053355       0.624762       0.470963      -1.021142      -0.074670      -0.020410       0.002651       0.077455      -0.032479       0.046750      -0.065460      -0.044963       0.128312      -0.064807      -0.046672       0.111479              8.339219      11.067882       2.746095      -0.785663       8.453382       1.769312       5.496393           0.000005
          174              C      -0.275822       6.240422       6.251449       0.130074      30.919953 0.37074785E+03  0.83754675E+04                                 8.734058                            6.563444      -0.037691       2.017619                    0.999397      25.658540      72.290912       0.622242       0.435729      -1.052285       0.049495       0.045763      -0.005089       0.067601      -0.012880       0.038421      -0.027967      -0.038448       0.052924      -0.050039      -0.008881       0.058920             10.158641      14.380026       1.788649      -2.388828       9.511798       2.146937       6.584098           0.000003
          175              C       0.630202       5.650181       5.409045      -0.143742      28.918380 0.40441012E+03  0.93448734E+04                                 8.161801                            6.716410       0.215622       2.050935                    0.999740      28.754458      82.172314       0.633681       0.418296      -1.062139       0.008027       0.017298       0.001517       0.019130      -0.013739       0.021859       0.001018      -0.055565       0.024430      -0.043985       0.015814       0.028171              8.812534      12.088073       0.046979      -2.102882       7.792614       2.146179       6.556915           0.000004
          176              C       1.896837       6.138735       5.293250      -0.017692      27.611764 0.38104764E+03  0.86790582E+04                                 8.029196                            6.572695       0.256419       2.086621                    0.999554      27.294198      77.557431       0.632519       0.425147      -1.057341      -0.001319       0.010835       0.019173       0.022062      -0.003787       0.007122      -0.004120       0.000011       0.020691      -0.007870      -0.004508       0.012377              8.768757      11.425632      -0.293395      -1.806083       8.700211       2.375230       6.180427           0.000003
          177              C       2.192964       7.352156       5.996701      -0.109274      31.203961 0.43220964E+03  0.10200627E+05                                 8.790768                            7.075720      -0.072873       1.964642                    0.999116      29.193276      85.566821       0.597442       0.434388      -1.047418      -0.000707      -0.028108      -0.005648       0.028679      -0.003359       0.022456      -0.031946       0.006681       0.041030      -0.036110      -0.008584       0.044694              9.691655      12.195740      -0.584007      -2.053397      10.102360       2.797521       6.776865           0.000003
          178              C       1.238264       7.903335       6.785550       0.116420      31.636699 0.38129855E+03  0.86790573E+04                                 8.847083                            6.646289       0.035738       2.034529                    0.999563      25.982269      73.607108       0.619404       0.434435      -1.052509      -0.039604      -0.052697      -0.020230       0.068954       0.001989       0.032054      -0.051268       0.019665       0.015490      -0.063147       0.003540       0.059607             10.194791      11.431319       0.261788      -1.877551      11.874182       3.833920       7.278871           0.000002
          179              C       1.394910       9.127135       7.616375       0.535939      24.099947 0.27132870E+03  0.57257970E+04                                 7.590443                            5.809127      -0.030997       2.032181                    0.999501      23.165026      65.155831       0.622313       0.466399      -1.024337      -0.003056       0.061469       0.053853       0.081780      -0.041387       0.042062      -0.066649      -0.033657       0.126172      -0.065844      -0.046339       0.112183              8.516688      10.084772       0.806497      -1.296231       9.222669       2.531445       6.242624           0.000004
          180              C      -1.169135       8.496888      10.994676       0.141635      26.227022 0.30084114E+03  0.64754209E+04                                 7.783063                            5.852945       0.106835       2.065217                    0.999522      25.072406      69.831960       0.666396       0.427015      -1.053516      -0.032732      -0.032364      -0.001823       0.046067      -0.012698       0.012531      -0.002093       0.017406      -0.122677      -0.043067       0.005364       0.037703              9.004674       5.067154       2.121189      -0.826117       8.588040      -0.260527      13.358830           0.000003
          181              C      -1.405361       8.260507      12.346575      -0.285889      35.475904 0.46279566E+03  0.11034036E+05                                 9.314653                            7.142162       0.078969       1.991967                    0.999479      30.577537      88.063512       0.621526       0.413334      -1.067887       0.012612       0.032154      -0.021677       0.040777       0.019359       0.010200       0.010879      -0.011806       0.042208      -0.027356      -0.001128       0.028483             10.836181       6.030886       2.380265      -1.649183       9.227757      -1.691670      17.249901           0.000002
          182              C      -2.122761       7.144689      12.683826       0.311050      31.333928 0.31659259E+03  0.68467009E+04                                 8.741254                            5.999849       0.096215       2.057885                    0.999303      23.817340      64.769869       0.664224       0.426394      -1.062405      -0.015443      -0.012807       0.048089       0.052106      -0.008437       0.002430       0.003649       0.003840       0.075721      -0.021679      -0.003973       0.025652             11.424287       5.584080       1.899962      -1.286837       7.781380       0.075089      20.907401           0.000001
          183              C      -2.537115       6.297456      11.682205      -0.258504      35.702434 0.44128784E+03  0.10401437E+05                                 9.340569                            6.958230       0.098172       2.001551                    0.999353      29.975187      85.960565       0.631579       0.411440      -1.068638      -0.011709      -0.015216      -0.011451       0.022355       0.001553      -0.004775      -0.019147       0.001642      -0.043000      -0.026078       0.006995       0.019083             11.155309       6.249782       2.306279      -0.263851       8.823626       1.313983      18.392519           0.000001
          184              C      -2.251974       6.659042      10.402677       0.101660      27.088117 0.32552657E+03  0.71513499E+04                                 7.971060                            6.105373       0.235835       2.093791                    0.999822      25.862395      72.940727       0.649285       0.429407      -1.051298       0.016063       0.053152       0.013635       0.057176      -0.016114       0.021766       0.010382       0.003192      -0.091226      -0.043294       0.010182       0.033112              9.174582       5.760456       2.480083      -0.754481       8.326521      -0.121165      13.436769           0.000003
          185              C       5.754849      13.585256       0.515285      -0.076939      27.110899 0.36394683E+03  0.82298863E+04                                 8.015314                            6.376029      -0.366197       1.889892                    0.997005      27.972177      80.305766       0.646631       0.418884      -1.056765      -0.031220      -0.069837      -0.037371       0.085137       0.017322       0.012472       0.033571      -0.012004       0.070187      -0.033274      -0.017986       0.051260              9.937352       6.677635      -0.071854      -1.404129       7.040030      -0.064581      16.094392           0.000000
          186              C       5.252190      12.945566       1.809287       0.076596      35.106068 0.43358885E+03  0.10194116E+05                                 9.913552                            7.343230      -0.718238       1.806103                    0.996391      26.608998      76.677024       0.558608       0.466367      -1.033748      -0.000005      -0.000002      -0.000003       0.000007       0.005116       0.007633      -0.004558      -0.004971      -0.002483      -0.012214       0.005960       0.006254             13.039176      13.503805      -1.102127      -1.643517      12.392749       1.011994      13.220973          -0.000000
          187              N      -8.176829       1.007226      11.693785      -0.219310      33.520761 0.44566422E+03  0.10336319E+05                                 8.577976                            6.756569       0.157761       2.095002                    0.999046      26.472803      70.863444       0.687499       0.384128      -1.107575       0.084436      -0.098889       0.007172       0.130230       0.060298       0.003175       0.001749      -0.002062       0.028759      -0.065114       0.009340       0.055774              9.747444      12.482603      -1.112293       1.066241      11.892215      -1.303021       4.867513           0.000002
          188              N     -10.827289       3.223858      12.449343      -0.276648      38.561293 0.52525695E+03  0.12769941E+05                                 9.477875                            7.408575      -0.027592       1.995164                    0.999653      28.882334      80.730120       0.642925       0.391858      -1.095448      -0.085005       0.066794       0.073931       0.130970       0.014887       0.049941      -0.033314      -0.025443       0.020166      -0.069625       0.015177       0.054448             10.720525      11.557417       4.194749      -1.088523      11.969505       3.111056       8.634652           0.000001
          189              N       3.295986       1.998153       4.442162      -0.219348      33.522282 0.44568934E+03  0.10337041E+05                                 8.578236                            6.756769       0.157707       2.094973                    0.999046      26.473478      70.865600       0.687488       0.384129      -1.107575       0.040488       0.021984      -0.121796       0.130218       0.018515       0.028802       0.013051      -0.026039      -0.162702      -0.065103       0.009328       0.055775              9.747742       5.961241       2.663728      -0.680727       9.715197      -0.007357      13.566788           0.000002
          190              N       1.706927       2.391992       7.577294      -0.276647      38.561215 0.52525710E+03  0.12769955E+05                                 9.477883                            7.408590      -0.027598       1.995162                    0.999653      28.882347      80.730384       0.642922       0.391860      -1.095447      -0.089648       0.040747       0.086349       0.130971       0.016871       0.048284      -0.035645      -0.019270       0.022471      -0.069626       0.015174       0.054452             10.720527      12.823110       3.315833      -0.651471      12.571974       2.933308       6.766498           0.000001
          191              N       2.382968      -1.478073      10.941121      -0.219307      33.520606 0.44566964E+03  0.10336444E+05                                 8.577879                            6.756635       0.157756       2.095005                    0.999046      26.472588      70.862163       0.687494       0.384131      -1.107576      -0.126308      -0.018341       0.025852       0.130224      -0.013956       0.033997      -0.014157      -0.069313       0.107195      -0.065046       0.009365       0.055682              9.747266      12.906491       1.861683      -0.208526       6.072790      -2.575964      10.262518           0.000002
          192              N       5.555460      -1.658242       9.388029      -0.276646      38.560669 0.52524761E+03  0.12769602E+05                                 9.477685                            7.408481      -0.027550       1.995180                    0.999653      28.881837      80.727233       0.642935       0.391855      -1.095455       0.097913      -0.051029      -0.070445       0.130971       0.041210       0.037602      -0.018842      -0.034041      -0.056684      -0.069620       0.015077       0.054543             10.720299       8.513417      -4.032597       1.222595       9.852209      -2.543059      13.795271           0.000001
          193              N       5.989035       7.109461       9.108675      -0.219320      33.520968 0.44567488E+03  0.10336594E+05                                 8.577926                            6.756661       0.157731       2.094994                    0.999046      26.472778      70.862727       0.687495       0.384129      -1.107578       0.001391       0.095267       0.088778       0.130228      -0.006846       0.020469      -0.053371       0.039607      -0.001841      -0.065023       0.009363       0.055660              9.747334       6.812481      -1.449677       2.748165      12.461321       2.086028       9.968201           0.000002
          194              N       7.056062       4.679160       6.771076      -0.276651      38.560397 0.52524400E+03  0.12769476E+05                                 9.477584                            7.408406      -0.027549       1.995179                    0.999653      28.881744      80.726512       0.642946       0.391850      -1.095460       0.076738      -0.056511      -0.089837       0.130969       0.042938       0.036904      -0.017843      -0.037178      -0.043188      -0.069624       0.015081       0.054543             10.720183       9.956765      -3.404189       0.626902       8.531018      -3.568548      13.672765           0.000001
          195              N      -0.637388      11.189644       3.533176      -0.219307      33.520608 0.44566967E+03  0.10336445E+05                                 8.577880                            6.756635       0.157756       2.095005                    0.999046      26.472589      70.862167       0.687494       0.384131      -1.107576       0.126308       0.018341      -0.025852       0.130224      -0.013956       0.033997      -0.014157      -0.069313       0.107195      -0.065046       0.009365       0.055682              9.747267      12.906492       1.861683      -0.208526       6.072791      -2.575964      10.262518           0.000002
          196              N      -3.809880      11.369813       5.086268      -0.276646      38.560667 0.52524758E+03  0.12769601E+05                                 9.477685                            7.408481      -0.027550       1.995180                    0.999653      28.881836      80.727231       0.642935       0.391855      -1.095455      -0.097913       0.051029       0.070445       0.130971       0.041210       0.037602      -0.018842      -0.034041      -0.056684      -0.069620       0.015077       0.054543             10.720299       8.513417      -4.032597       1.222595       9.852208      -2.543059      13.795271           0.000001
          197              N      -4.243455       2.602110       5.365622      -0.219320      33.520971 0.44567492E+03  0.10336596E+05                                 8.577927                            6.756662       0.157731       2.094994                    0.999046      26.472779      70.862733       0.687495       0.384129      -1.107578      -0.001391      -0.095267      -0.088778       0.130228      -0.006846       0.020469      -0.053371       0.039607      -0.001841      -0.065023       0.009363       0.055660              9.747335       6.812481      -1.449677       2.748165      12.461322       2.086029       9.968202           0.000002
          198              N      -5.310482       5.032411       7.703221      -0.276651      38.560397 0.52524401E+03  0.12769476E+05                                 9.477584                            7.408406      -0.027549       1.995179                    0.999653      28.881744      80.726512       0.642946       0.391850      -1.095460      -0.076738       0.056511       0.089837       0.130969       0.042938       0.036904      -0.017843      -0.037178      -0.043188      -0.069624       0.015081       0.054543             10.720183       9.956765      -3.404189       0.626902       8.531018      -3.568547      13.672766           0.000001
          199              N       9.922409       8.704345       2.780512      -0.219310      33.520763 0.44566424E+03  0.10336319E+05                                 8.577977                            6.756569       0.157761       2.095002                    0.999046      26.472804      70.863448       0.687499       0.384128      -1.107575      -0.084436       0.098889      -0.007172       0.130230       0.060298       0.003175       0.001749      -0.002062       0.028759      -0.065114       0.009340       0.055774              9.747444      12.482604      -1.112293       1.066241      11.892216      -1.303021       4.867513           0.000002
          200              N      12.572869       6.487713       2.024954      -0.276648      38.561293 0.52525695E+03  0.12769941E+05                                 9.477875                            7.408574      -0.027592       1.995164                    0.999653      28.882334      80.730119       0.642925       0.391858      -1.095448       0.085005      -0.066794      -0.073931       0.130970       0.014887       0.049941      -0.033314      -0.025443       0.020166      -0.069625       0.015177       0.054448             10.720525      11.557417       4.194750      -1.088523      11.969505       3.111056       8.634652           0.000001
          201              N      -1.550406       7.713418      10.032135      -0.219348      33.522283 0.44568937E+03  0.10337042E+05                                 8.578236                            6.756769       0.157707       2.094973                    0.999046      26.473479      70.865603       0.687488       0.384129      -1.107575      -0.040488      -0.021984       0.121796       0.130218       0.018515       0.028802       0.013051      -0.026039      -0.162702      -0.065103       0.009328       0.055775              9.747742       5.961241       2.663728      -0.680727       9.715197      -0.007358      13.566788           0.000002
          202              N       0.038653       7.319579       6.897003      -0.276647      38.561214 0.52525710E+03  0.12769955E+05                                 9.477883                            7.408590      -0.027598       1.995162                    0.999653      28.882347      80.730384       0.642922       0.391860      -1.095447       0.089648      -0.040747      -0.086349       0.130971       0.016871       0.048284      -0.035645      -0.019270       0.022471      -0.069626       0.015174       0.054452             10.720527      12.823110       3.315833      -0.651472      12.571973       2.933308       6.766498           0.000001
          203              O       6.308778       1.087936      11.026085      -0.531264      32.413349 0.55005444E+03  0.13296644E+05                                 8.053306                            7.312591       0.285466       2.155821                    0.994754      27.191714      71.636823       0.695027       0.364559      -1.134805      -0.011599       0.012371      -0.008059       0.018776      -0.044352      -0.020219      -0.046506       0.079370       0.047603      -0.091416       0.039816       0.051600              8.465420       9.994509       0.356844      -1.956653       7.738441       1.529063       7.663309           0.000003
          204              O       4.265872       0.805552      11.822172      -0.516253      30.809335 0.45312854E+03  0.10428891E+05                                 7.730546                            6.511392       0.497137       2.224686                    0.998337      26.467460      67.898236       0.758458       0.350879      -1.146430       0.034838      -0.010726      -0.031228       0.048000       0.047505       0.031418      -0.022048      -0.022621      -0.063569      -0.068985       0.009486       0.059499              8.643528       9.476241       4.253473       0.968291       9.939398       2.160206       6.514944           0.000004
          205              O      -8.435216       4.139055      11.983270      -0.559416      36.255942 0.55874986E+03  0.13577335E+05                                 8.716316                            7.362426       0.302033       2.148905                    0.995221      27.809512      73.764180       0.692872       0.363794      -1.133944      -0.010452       0.028070       0.015513       0.033731      -0.042264      -0.012228       0.027520      -0.074434       0.113479      -0.075228       0.007500       0.067729              9.570478       9.499113      -0.918594      -3.665446       8.682101       2.590193      10.530220           0.000002
          206              O      -8.726762       5.869657      13.382935      -0.585678      31.012114 0.46150164E+03  0.10649684E+05                                 7.620944                            6.495444       0.939401       2.321741                    0.999485      27.956086      71.358922       0.774225       0.342828      -1.155338      -0.007552      -0.037969      -0.017035       0.042295      -0.019453       0.078766       0.012106      -0.175025       0.158472      -0.147683       0.062773       0.084910              8.203035       6.701613       2.426194       1.381520       9.656036       2.661163       8.251457           0.000003
          207              O      -5.558744      -2.093368      12.376392      -0.177961      29.482038 0.30523409E+03  0.63354105E+04                                 7.657257                            5.295845       0.535199       2.314417                    0.999396      21.684156      52.046373       0.856437       0.344563      -1.156905       0.109495       0.143608      -0.013196       0.181071      -0.064819       0.028916      -0.012972       0.196380      -0.288346      -0.100375      -0.069058       0.169433             10.446953      16.411715      -7.150585       2.211292      10.073345      -1.550500       4.855798          -0.000001
          208              O       4.105070       3.286192       7.149868      -0.531270      32.416319 0.55012068E+03  0.13298720E+05                                 8.054019                            7.313218       0.285053       2.155688                    0.994746      27.192638      71.641836       0.694967       0.364578      -1.134784       0.000957      -0.005813       0.017828       0.018776      -0.059272       0.000177       0.003289      -0.057755       0.152864      -0.091435       0.039805       0.051630              8.466195       8.828490      -0.106814      -1.504859       8.752836       2.336027       7.817259           0.000003
          209              O       3.807409       5.009774       8.501768      -0.516245      30.808139 0.45310679E+03  0.10428238E+05                                 7.730261                            6.511166       0.497192       2.224706                    0.998338      26.467066      67.896143       0.758486       0.350872      -1.146439       0.028277      -0.028133      -0.026703       0.048001       0.041615       0.037401      -0.010817      -0.053097      -0.054016      -0.068993       0.009483       0.059510              8.643194      10.204837       3.961029       1.076411      10.022537       1.949771       5.702208           0.000004
          210              O       1.346291       0.225944       6.179077      -0.559426      36.256111 0.55875398E+03  0.13577456E+05                                 8.716311                            7.362429       0.301978       2.148883                    0.995220      27.809731      73.764731       0.692876       0.363792      -1.133946      -0.027326      -0.004794       0.019173       0.033724      -0.025855      -0.035972      -0.032554       0.091298      -0.022391      -0.075206       0.007504       0.067702              9.570460      11.619893      -1.888556      -3.270379       9.072500       2.038686       8.018987           0.000002
          211              O      -0.740584      -0.040153       6.962137      -0.585679      31.011629 0.46149282E+03  0.10649434E+05                                 7.620873                            6.495384       0.939355       2.321729                    0.999484      27.955990      71.358614       0.774227       0.342828      -1.155338       0.035875       0.020528      -0.008962       0.042293       0.021820       0.028219      -0.101737       0.137200      -0.042047      -0.147665       0.062766       0.084899              8.202961      11.601241       2.592589       0.678963       7.593327       0.172284       5.414315           0.000003
          212              O       4.190015       2.936175       0.536417      -0.177956      29.481724 0.30523055E+03  0.63353194E+04                                 7.657211                            5.295818       0.535159       2.314406                    0.999395      21.684043      52.046054       0.856439       0.344564      -1.156904      -0.079622      -0.162006      -0.014215       0.181074       0.014389       0.004728       0.064922      -0.037247       0.451493      -0.100390      -0.069051       0.169441             10.446890       4.727714       0.370863      -1.426188       5.240605       0.389061      21.372352          -0.000001
          213              O       3.819970       0.152481       8.722646      -0.531270      32.412452 0.55003670E+03  0.13296076E+05                                 8.053050                            7.312397       0.285520       2.155835                    0.994755      27.191642      71.635697       0.695049       0.364552      -1.134814       0.016267       0.009276      -0.001378       0.018777       0.052209      -0.041486       0.040602       0.021155       0.037619      -0.091594       0.040047       0.051547              8.465135       7.908469      -1.815087      -1.494236       7.230741      -0.003675      10.256194           0.000003
          214              O       4.487485       0.155656       6.615188      -0.516236      30.805214 0.45305582E+03  0.10426721E+05                                 7.729601                            6.510665       0.497310       2.224752                    0.998339      26.466279      67.891922       0.758542       0.350857      -1.146457      -0.025270       0.018928       0.036156       0.048001       0.017239       0.047505      -0.034919      -0.021166       0.060775      -0.068999       0.009550       0.059448              8.642426       6.425110      -2.410751       1.946547       8.733435      -3.579950      10.768733           0.000004
          215              O       5.295822      -2.193010      11.922478      -0.559419      36.255073 0.55873617E+03  0.13576774E+05                                 8.715807                            7.362073       0.302172       2.148949                    0.995222      27.808802      73.759103       0.692934       0.363768      -1.133976       0.029765      -0.015602      -0.002829       0.033725      -0.029533      -0.006843       0.038757       0.014907      -0.179440      -0.075393       0.007748       0.067645              9.569859       9.585329      -3.335276      -2.311561       8.773383       2.179995      10.350866           0.000002
          216              O       6.972391      -3.684850      11.871818      -0.585664      31.009989 0.46146272E+03  0.10648494E+05                                 7.620457                            6.495058       0.939642       2.321830                    0.999485      27.954944      71.353549       0.774272       0.342816      -1.155356      -0.030516       0.024799      -0.015585       0.042298       0.000613       0.063824      -0.002315      -0.043366      -0.378348      -0.147689       0.062922       0.084767              8.202531       7.106192      -2.620431       1.768693      10.101000      -2.082886       7.400400           0.000003
          217              O      -1.564276      -2.466859      11.553963      -0.177961      29.480837 0.30521962E+03  0.63350267E+04                                 7.657027                            5.295666       0.535204       2.314421                    0.999396      21.683950      52.045312       0.856466       0.344556      -1.156912       0.078940      -0.049360       0.155303       0.181072       0.067332      -0.099343      -0.066955       0.102375       0.056105      -0.100400      -0.068998       0.169397             10.446651      17.106139       4.780108      -5.390406       6.401168      -2.496031       7.832647          -0.000001
          218              O       6.774942       4.110158       9.287143      -0.531268      32.412231 0.55003156E+03  0.13295916E+05                                 8.052998                            7.312351       0.285504       2.155832                    0.994755      27.191608      71.635429       0.695053       0.364551      -1.134815      -0.005625      -0.015828      -0.008390       0.018776       0.002034      -0.012069       0.048631       0.007934      -0.213366      -0.091586       0.040018       0.051567              8.465080       8.852998      -2.521056      -1.134455       7.741981      -0.111049       8.800260           0.000003
          219              O       8.447994       2.665786       9.246615      -0.516230      30.804499 0.45304295E+03  0.10426329E+05                                 7.729425                            6.510530       0.497370       2.224772                    0.998340      26.465922      67.890242       0.758559       0.350852      -1.146463      -0.037845       0.019941       0.021771       0.047999       0.007132       0.052815      -0.035804      -0.016790       0.000727      -0.068996       0.009549       0.059447              8.642219       6.874336      -2.027768       1.635399       8.091293      -3.993608      10.961026           0.000004
          220              O       5.284264       6.464779       6.100916      -0.559419      36.255582 0.55874606E+03  0.13577086E+05                                 8.715939                            7.362175       0.302148       2.148941                    0.995222      27.808810      73.759524       0.692923       0.363772      -1.133973       0.008020      -0.007669      -0.031858       0.033736       0.031766      -0.043167       0.027390       0.035452       0.121239      -0.075408       0.007753       0.067655              9.570019      11.106690      -2.232527      -3.235010       6.838662       0.876955      10.764705           0.000002
          221              O       5.986116       6.492114       3.968852      -0.585668      31.009738 0.46145917E+03  0.10648407E+05                                 7.620452                            6.495060       0.939633       2.321828                    0.999485      27.954969      71.353937       0.774266       0.342819      -1.155351       0.002165      -0.007337       0.041599       0.042297       0.111869       0.000343      -0.013012      -0.034026       0.205105      -0.147694       0.062932       0.084762              8.202519       6.320990       0.166953      -0.006817       6.966036      -3.103948      11.320531           0.000003
          222              O     -11.093435      10.260819      11.718970      -0.177957      29.481494 0.30522538E+03  0.63351843E+04                                 7.657181                            5.295748       0.535186       2.314415                    0.999395      21.684010      52.045834       0.856451       0.344560      -1.156907      -0.108813       0.067755      -0.127883       0.181067      -0.060548       0.000636       0.055272      -0.217239      -0.197473      -0.100399      -0.069003       0.169402             10.446896       4.838606      -1.077831       0.019421      18.266766       6.481188       8.235317          -0.000001
          223              O      -2.074390       9.559090       5.751651      -0.531270      32.412450 0.55003666E+03  0.13296075E+05                                 8.053050                            7.312397       0.285520       2.155835                    0.994755      27.191641      71.635694       0.695049       0.364552      -1.134814      -0.016267      -0.009276       0.001378       0.018777       0.052209      -0.041486       0.040602       0.021155       0.037619      -0.091594       0.040047       0.051547              8.465134       7.908469      -1.815087      -1.494236       7.230741      -0.003675      10.256193           0.000003
          224              O      -2.741905       9.555915       7.859109      -0.516236      30.805211 0.45305577E+03  0.10426719E+05                                 7.729600                            6.510664       0.497310       2.224752                    0.998339      26.466279      67.891919       0.758543       0.350857      -1.146457       0.025270      -0.018928      -0.036156       0.048001       0.017239       0.047505      -0.034919      -0.021166       0.060775      -0.068999       0.009550       0.059448              8.642425       6.425110      -2.410750       1.946547       8.733433      -3.579950      10.768732           0.000004
          225              O      -3.550242      11.904581       2.551819      -0.559419      36.255072 0.55873616E+03  0.13576774E+05                                 8.715806                            7.362072       0.302172       2.148949                    0.995222      27.808802      73.759102       0.692934       0.363768      -1.133976      -0.029765       0.015602       0.002829       0.033725      -0.029533      -0.006843       0.038757       0.014907      -0.179440      -0.075393       0.007748       0.067645              9.569859       9.585329      -3.335276      -2.311561       8.773383       2.179995      10.350866           0.000002
          226              O      -5.226811      13.396421       2.602479      -0.585664      31.009990 0.46146274E+03  0.10648495E+05                                 7.620457                            6.495058       0.939642       2.321830                    0.999485      27.954946      71.353553       0.774273       0.342816      -1.155356       0.030516      -0.024799       0.015585       0.042298       0.000613       0.063824      -0.002315      -0.043366      -0.378348      -0.147689       0.062922       0.084767              8.202530       7.106191      -2.620431       1.768693      10.101000      -2.082886       7.400399           0.000003
          227              O       3.309856      12.178430       2.920334      -0.177961      29.480833 0.30521960E+03  0.63350259E+04                                 7.657026                            5.295665       0.535204       2.314421                    0.999396      21.683950      52.045310       0.856466       0.344556      -1.156912      -0.078940       0.049360      -0.155303       0.181072       0.067332      -0.099343      -0.066955       0.102375       0.056105      -0.100400      -0.068998       0.169397             10.446650      17.106137       4.780107      -5.390405       6.401167      -2.496030       7.832646          -0.000001
          228              O      -5.029362       5.601413       5.187154      -0.531268      32.412230 0.55003154E+03  0.13295916E+05                                 8.052998                            7.312351       0.285504       2.155832                    0.994755      27.191607      71.635428       0.695053       0.364551      -1.134815       0.005625       0.015828       0.008390       0.018776       0.002034      -0.012069       0.048631       0.007934      -0.213366      -0.091586       0.040018       0.051567              8.465080       8.852998      -2.521056      -1.134455       7.741981      -0.111049       8.800260           0.000003
          229              O      -6.702414       7.045785       5.227682      -0.516230      30.804496 0.45304290E+03  0.10426328E+05                                 7.729425                            6.510530       0.497370       2.224773                    0.998340      26.465920      67.890236       0.758559       0.350853      -1.146463       0.037845      -0.019941      -0.021771       0.047999       0.007132       0.052815      -0.035804      -0.016790       0.000727      -0.068996       0.009549       0.059447              8.642218       6.874336      -2.027768       1.635399       8.091293      -3.993607      10.961025           0.000004
          230              O      -3.538684       3.246792       8.373381      -0.559419      36.255583 0.55874607E+03  0.13577087E+05                                 8.715938                            7.362175       0.302148       2.148941                    0.995222      27.808811      73.759525       0.692923       0.363772      -1.133973      -0.008020       0.007669       0.031858       0.033735       0.031766      -0.043167       0.027390       0.035452       0.121239      -0.075408       0.007753       0.067655              9.570019      11.106689      -2.232527      -3.235010       6.838662       0.876955      10.764705           0.000002
          231              O      -4.240536       3.219457      10.505445      -0.585668      31.009738 0.46145918E+03  0.10648408E+05                                 7.620451                            6.495060       0.939632       2.321828                    0.999485      27.954972      71.353943       0.774266       0.342819      -1.155352      -0.002165       0.007338      -0.041599       0.042297       0.111869       0.000343      -0.013012      -0.034025       0.205105      -0.147694       0.062932       0.084762              8.202519       6.320990       0.166953      -0.006817       6.966036      -3.103948      11.320530           0.000003
          232              O      12.839015      -0.549248       2.755327      -0.177957      29.481496 0.30522541E+03  0.63351850E+04                                 7.657181                            5.295748       0.535186       2.314416                    0.999395      21.684011      52.045836       0.856451       0.344560      -1.156907       0.108813      -0.067755       0.127883       0.181067      -0.060548       0.000636       0.055272      -0.217239      -0.197473      -0.100399      -0.069003       0.169402             10.446896       4.838606      -1.077831       0.019421      18.266766       6.481188       8.235317          -0.000001
          233              O      -4.563198       8.623635       3.448212      -0.531264      32.413349 0.55005444E+03  0.13296644E+05                                 8.053306                            7.312591       0.285466       2.155821                    0.994754      27.191714      71.636823       0.695027       0.364559      -1.134805       0.011599      -0.012371       0.008059       0.018776      -0.044352      -0.020219      -0.046506       0.079370       0.047603      -0.091416       0.039816       0.051600              8.465420       9.994509       0.356844      -1.956653       7.738441       1.529063       7.663309           0.000003
          234              O      -2.520292       8.906019       2.652125      -0.516253      30.809340 0.45312863E+03  0.10428894E+05                                 7.730547                            6.511393       0.497137       2.224686                    0.998337      26.467461      67.898242       0.758458       0.350879      -1.146430      -0.034838       0.010726       0.031229       0.048000       0.047505       0.031418      -0.022048      -0.022621      -0.063569      -0.068985       0.009486       0.059499              8.643529       9.476243       4.253474       0.968291       9.939399       2.160207       6.514945           0.000004
          235              O      10.180796       5.572516       2.491027      -0.559416      36.255943 0.55874988E+03  0.13577336E+05                                 8.716316                            7.362426       0.302034       2.148905                    0.995221      27.809512      73.764181       0.692872       0.363794      -1.133944       0.010452      -0.028070      -0.015513       0.033731      -0.042264      -0.012228       0.027520      -0.074434       0.113479      -0.075228       0.007500       0.067729              9.570479       9.499113      -0.918594      -3.665446       8.682102       2.590193      10.530221           0.000002
          236              O      10.472342       3.841914       1.091362      -0.585678      31.012134 0.46150200E+03  0.10649695E+05                                 7.620948                            6.495447       0.939401       2.321741                    0.999485      27.956090      71.358945       0.774224       0.342828      -1.155338       0.007552       0.037969       0.017035       0.042295      -0.019453       0.078766       0.012106      -0.175024       0.158472      -0.147683       0.062773       0.084910              8.203040       6.701617       2.426196       1.381521       9.656042       2.661165       8.251462           0.000003
          237              O       7.304324      11.804939       2.097905      -0.177961      29.482041 0.30523411E+03  0.63354110E+04                                 7.657258                            5.295846       0.535199       2.314418                    0.999396      21.684155      52.046374       0.856437       0.344563      -1.156905      -0.109495      -0.143608       0.013196       0.181071      -0.064819       0.028916      -0.012972       0.196380      -0.288346      -0.100375      -0.069058       0.169433             10.446955      16.411718      -7.150587       2.211292      10.073347      -1.550500       4.855799          -0.000001
          238              O      -2.359490       6.425379       7.324429      -0.531270      32.416319 0.55012069E+03  0.13298720E+05                                 8.054020                            7.313218       0.285053       2.155688                    0.994746      27.192638      71.641838       0.694966       0.364578      -1.134784      -0.000957       0.005813      -0.017828       0.018776      -0.059272       0.000177       0.003289      -0.057755       0.152864      -0.091435       0.039805       0.051630              8.466195       8.828491      -0.106814      -1.504860       8.752836       2.336028       7.817259           0.000003
          239              O      -2.061829       4.701797       5.972529      -0.516245      30.808135 0.45310672E+03  0.10428236E+05                                 7.730260                            6.511165       0.497193       2.224706                    0.998338      26.467065      67.896137       0.758486       0.350872      -1.146439      -0.028277       0.028133       0.026703       0.048001       0.041615       0.037401      -0.010817      -0.053097      -0.054016      -0.068993       0.009483       0.059510              8.643193      10.204836       3.961028       1.076410      10.022536       1.949770       5.702207           0.000004
          240              O       0.399289       9.485627       8.295220      -0.559427      36.256118 0.55875412E+03  0.13577460E+05                                 8.716313                            7.362430       0.301978       2.148882                    0.995220      27.809734      73.764743       0.692876       0.363792      -1.133946       0.027326       0.004794      -0.019173       0.033724      -0.025855      -0.035972      -0.032554       0.091298      -0.022391      -0.075206       0.007504       0.067702              9.570461      11.619894      -1.888557      -3.270379       9.072502       2.038687       8.018988           0.000002
          241              O       2.486164       9.751724       7.512160      -0.585679      31.011608 0.46149244E+03  0.10649423E+05                                 7.620869                            6.495381       0.939356       2.321729                    0.999484      27.955985      71.358589       0.774228       0.342828      -1.155338      -0.035875      -0.020528       0.008962       0.042293       0.021820       0.028219      -0.101737       0.137200      -0.042047      -0.147665       0.062766       0.084899              8.202956      11.601234       2.592588       0.678962       7.593322       0.172283       5.414312           0.000003
          242              O      -2.444435       6.775396      13.937880      -0.177956      29.481723 0.30523055E+03  0.63353192E+04                                 7.657210                            5.295818       0.535158       2.314405                    0.999395      21.684044      52.046054       0.856439       0.344564      -1.156904       0.079622       0.162006       0.014215       0.181074       0.014389       0.004728       0.064922      -0.037247       0.451493      -0.100390      -0.069051       0.169441             10.446889       4.727713       0.370863      -1.426187       5.240605       0.389061      21.372349          -0.000001

******************************************************
Auxiliary information for the entire system
The total spin magnetic moment of the unit cell is   0.000457
The total net atomic charge of the unit cell is   -0.000002
Accuracy of reproducing the electrostatic potential in the unit cell:
  The inner radius (bohr) =    5.0000
  The outer radius (bohr) =   12.0000
  Valid grid points have density less than (e/(bohr^3)) =    0.0001
  The number of valid grid points were=       196838
  The rms potential error without charges in kcal/mol is=      4.19429
  The rms potential error with partial charges in kcal/mol is=      0.70796
  The RRMSE value at monopole order=      0.16879
  The rms potential error with partial charges and cloud penetration in kcal/mol is=      0.71038
  The RRMSE value at monopole order with cloud penetration is=      0.16937
  The rms potential error with partial charges and atomic dipoles in kcal/mol is=      0.50622
  The RRMSE value at dipole order=      0.12069
  The rms potential error with partial charges, atomic dipoles and cloud penetration in kcal/mol is=      0.49345
  The RRMSE value at dipole order with cloud penetration=      0.11765

******************************************************
The electron densities and ab initio electrostatic potential were computed in VASP using the PBE functional and
projector augmented wave method. See the main text of the journal article for a description of computational details.
The atomic charges, dipoles, and quadrupoles were computed with the DDEC6 method as described in
(a) T. A. Manz and N. Gabaldon Limas, RSC Adv. 6 (2016) 47771-47801 DOI: 10.1039/c6ra04656h
(b) N. Gabaldon Limas and T. A. Manz, RSC Adv. 8 (2018) 2678-2707 DOI: 10.1039/c7ra11829e.
For each atom in the material, the electron cloud parameters were fit to the spherically averaged atom-in-material
electron density using radial positions for which this density was between 10^-4 and 10^-2 electrons per cubic bohr.
The polarizabilities, dispersion coefficients, and quantum Drude oscillator (QDO) parameters were fit using the MCLF method.
The magnetic structure of the system was optimized in VASP from the default ferromagnetic initial guess using spin polarization.
The atomic spin moments (ASMs) were computed on this optimized magnetic structure using the DDEC6 partition as inputs
to the method of T. A. Manz and D. S. Sholl, J. Chem. Theory Comput. 7 (2011) 4146-4164 DOI: 10.1021/ct200539n.
The RMSE and RRMSE were computed using a uniform grid with Ewald summation.
