# Supplementary material for: A collection of forcefield precursors for metal–organic frameworks
Source: RSC Adv. 2019 Nov 13;9(63):36492–507. doi: 10.1039/c9ra07327b (PMC9075174; doi:10.1039/c9ra07327b)
Supplement: RA-009-C9RA07327B-s5693 [file RA-009-C9RA07327B-s5693.xyz]

  284
jmolscript: load "" {1 1 1} spacegroup "x,y,z" unitcell [{     14.489000     0.000000     0.000000 }, {      0.000000    18.115000     0.000000 }, {      0.000000     0.000000    22.113000 }]
Zn     7.131051     5.977769    16.599787     0.944969
Zn     9.500148     4.580015    18.335657     1.014439
Zn     9.282523     4.295066    15.129493     0.933973
Zn     7.173794     2.815614    17.128066     1.024599
Zn     7.357949    12.137231     5.543287     0.944969
Zn     4.988852    13.534985     7.279157     1.014439
Zn     5.206477    13.819933     4.072993     0.933973
Zn     7.315206    15.299386     6.071566     1.024599
Zn     0.113449    15.035269    16.599787     0.944969
Zn    12.233352    13.637515    18.335657     1.014439
Zn    12.450977    13.352566    15.129493     0.933973
Zn     0.070706    11.873114    17.128066     1.024599
Zn    14.375551     3.079731     5.543287     0.944969
Zn     2.255648     4.477485     7.279157     1.014439
Zn     2.038023     4.762434     4.072993     0.933973
Zn    14.418294     6.241886     6.071566     1.024599
H      1.853143     2.746234    18.650104     0.154612
H      3.112237     3.657418    18.855755     0.181892
H      3.232496     2.325966    18.035363     0.176697
H      8.422456     5.818538    21.653050     0.173423
H      7.650192     5.941720     0.899999     0.161424
H      8.931020     6.809428     0.645700     0.173324
H      7.684966     7.356502     2.560685     0.156923
H      6.640309     7.954296     3.564616     0.175130
H      8.032702     8.649912     3.376655     0.178393
H      4.753841     0.822421    21.347890     0.160985
H      5.463802     1.076031    19.974673     0.170937
H      4.952340     2.287924    20.826023     0.181578
H      0.320207     2.806014    18.557230     0.152872
H     13.474770     2.222710    17.975658     0.181934
H     13.467526     3.595827    18.734134     0.177157
H      4.356842    16.763621     1.536853     0.184251
H      4.632133    17.116863     0.035381     0.172190
H      4.126467     0.110501     1.019409     0.160809
H     12.635857    15.368766     7.593604     0.154612
H     11.376763    14.457581     7.799255     0.181892
H     11.256504    15.789034     6.978863     0.176697
H      6.066544    12.296462    10.596550     0.173423
H      6.838808    12.173280    11.956499     0.161424
H      5.557980    11.305571    11.702200     0.173324
H      6.804034    10.758498    13.617185     0.156923
H      7.848691    10.160704    14.621116     0.175130
H      6.456298     9.465087    14.433155     0.178393
H      9.735159    17.292579    10.291390     0.160985
H      9.025198    17.038969     8.918173     0.170937
H      9.536660    15.827075     9.769523     0.181578
H     14.168793    15.308986     7.500730     0.152872
H      1.014230    15.892289     6.919158     0.181934
H      1.021474    14.519172     7.677634     0.177157
H     10.132158     1.351379    12.593353     0.184251
H      9.856867     0.998136    11.091881     0.172190
H     10.362533    18.004499    12.075909     0.160809
H      5.391357    11.803734    18.650104     0.154612
H      4.132263    12.714918    18.855755     0.181893
H      4.012004    11.383466    18.035363     0.176697
H     13.311044    14.876038    21.653050     0.173423
H     14.083308    14.999220     0.899999     0.161424
H     12.802480    15.866929     0.645700     0.173324
H     14.048534    16.414002     2.560685     0.156923
H      0.604191    17.011796     3.564616     0.175130
H     13.700798    17.707413     3.376655     0.178393
H      2.490659     9.879921    21.347890     0.160985
H      1.780698    10.133531    19.974673     0.170937
H      2.292160    11.345425    20.826023     0.181578
H      6.924293    11.863513    18.557230     0.152872
H      8.258730    11.280211    17.975658     0.181934
H      8.265975    12.653328    18.734134     0.177157
H      2.887658     7.706121     1.536853     0.184251
H      2.612367     8.059363     0.035381     0.172190
H      3.118033     9.168001     1.019409     0.160809
H      9.097643     6.311266     7.593604     0.154612
H     10.356737     5.400081     7.799255     0.181893
H     10.476996     6.731534     6.978863     0.176697
H      1.177956     3.238962    10.596550     0.173423
H      0.405692     3.115780    11.956499     0.161424
H      1.686520     2.248072    11.702200     0.173324
H      0.440466     1.700998    13.617185     0.156923
H     13.884809     1.103204    14.621116     0.175130
H      0.788202     0.407587    14.433155     0.178393
H     11.998341     8.235079    10.291390     0.160985
H     12.708302     7.981469     8.918173     0.170937
H     12.196840     6.769576     9.769523     0.181578
H      7.564707     6.251486     7.500730     0.152872
H      6.230270     6.834790     6.919158     0.181934
H      6.223025     5.461672     7.677634     0.177157
H     11.601342    10.408879    12.593353     0.184251
H     11.876633    10.055637    11.091881     0.172190
H     11.370967     8.946998    12.075909     0.160809
C      4.798757     4.606645    16.429959     0.617432
C      3.294799     4.483462    16.228731    -0.233913
C      2.345769     3.775166    17.053546     0.188034
C      2.661629     3.068681    18.245436    -0.514168
C      7.432857     6.843847    19.225042     0.657019
C      6.992391     7.637284    20.405876    -0.229456
C      7.308252     7.499610    21.772460     0.167716
C      6.757670     8.568395     0.446683    -0.081501
C      6.073789     9.475956    21.776882    -0.093018
C      6.750425     9.028516     1.815477     0.180644
C      6.167967    10.222295     1.968057    -0.194601
C      8.152960     6.421767     0.236609    -0.516734
C      7.331434     8.168053     2.932184    -0.501685
C      8.083413     2.981729    20.032167     0.618461
C      7.757411     2.181046    21.266072    -0.217327
C      6.643207     1.478184    21.551330     0.197622
C      5.339196     1.411158    20.865827    -0.507849
C     11.795495     4.036022    16.160180     0.633261
C     13.234253     4.166450    16.045193    -0.237078
C     14.205016     3.697271    16.936347     0.193977
C      1.043208     4.026965    16.513988    -0.080964
C      1.009883     4.762434    15.410550    -0.080912
C     13.970294     3.027016    18.145928    -0.520885
C      6.751874    16.057136     3.179849     0.596646
C      6.959067    17.198381     2.262160    -0.221289
C      6.147683    17.799799     1.291399     0.175637
C      6.893866     0.682935     0.614741    -0.082002
C      8.145716     0.842348     1.176412    -0.083280
C      4.674151    17.442933     0.937591    -0.497973
C      6.182456    11.164274     3.009579     0.609988
C      9.690243    13.508355     5.373459     0.617432
C     11.194201    13.631537     5.172231    -0.233913
C     12.143231    14.339834     5.997046     0.188034
C     11.827371    15.046319     7.188936    -0.514168
C      7.056143    11.271153     8.168542     0.657019
C      7.496609    10.477716     9.349376    -0.229456
C      7.180748    10.615390    10.715960     0.167716
C      7.731330     9.546605    11.503183    -0.081501
C      8.415211     8.639043    10.720382    -0.093018
C      7.738575     9.086484    12.871977     0.180644
C      8.321033     7.892705    13.024557    -0.194601
C      6.336040    11.693232    11.293109    -0.516734
C      7.157566     9.946947    13.988684    -0.501685
C      6.405587    15.133271     8.975667     0.618461
C      6.731589    15.933954    10.209572    -0.217327
C      7.845793    16.636816    10.494830     0.197622
C      9.149803    16.703841     9.809327    -0.507849
C      2.693505    14.078978     5.103680     0.633261
C      1.254747    13.948550     4.988693    -0.237078
C      0.283984    14.417728     5.879847     0.193977
C     13.445792    14.088035     5.457488    -0.080964
C     13.479117    13.352566     4.354050    -0.080912
C      0.518706    15.087983     7.089428    -0.520885
C      7.737126     2.057864    14.236349     0.596646
C      7.529933     0.916619    13.318660    -0.221290
C      8.341317     0.315201    12.347899     0.175637
C      7.595134    17.432064    11.671241    -0.082002
C      6.343284    17.272653    12.232912    -0.083280
C      9.814849     0.672066    11.994091    -0.497973
C      8.306544     6.950725    14.066079     0.609988
C      2.445743    13.664144    16.429959     0.617432
C      3.949701    13.540963    16.228731    -0.233913
C      4.898731    12.832666    17.053546     0.188034
C      4.582871    12.126181    18.245436    -0.514167
C     14.300643    15.901347    19.225042     0.657019
C      0.252109    16.694784    20.405876    -0.229456
C     14.425248    16.557110    21.772460     0.167716
C      0.486830    17.625895     0.446683    -0.081501
C      1.170711     0.418456    21.776882    -0.093018
C      0.494075    -0.028984     1.815477     0.180644
C      1.076533     1.164794     1.968057    -0.194601
C     13.580540    15.479268     0.236609    -0.516734
C     14.402066    17.225554     2.932184    -0.501685
C     13.650087    12.039229    20.032167     0.618461
C     13.976089    11.238546    21.266072    -0.217327
C      0.601293    10.535684    21.551330     0.197622
C      1.905304    10.468658    20.865827    -0.507849
C      9.938005    13.093522    16.160180     0.633261
C      8.499247    13.223950    16.045193    -0.237078
C      7.528484    12.754771    16.936347     0.193977
C      6.201292    13.084465    16.513988    -0.080964
C      6.234617    13.819933    15.410550    -0.080912
C      7.763206    12.084516    18.145928    -0.520885
C      0.492626     6.999636     3.179849     0.596646
C      0.285433     8.140881     2.262160    -0.221290
C      1.096817     8.742299     1.291399     0.175637
C      0.350634     9.740435     0.614741    -0.082002
C     13.587784     9.899847     1.176412    -0.083280
C      2.570349     8.385433     0.937591    -0.497973
C      1.062044     2.106775     3.009579     0.609988
C     12.043257     4.450856     5.373459     0.617432
C     10.539299     4.574038     5.172231    -0.233913
C      9.590269     5.282334     5.997046     0.188034
C      9.906129     5.988819     7.188936    -0.514168
C      0.188357     2.213653     8.168542     0.657019
C     14.236891     1.420216     9.349376    -0.229456
C      0.063752     1.557890    10.715960     0.167716
C     14.002170     0.489105    11.503183    -0.081501
C     13.318289    17.696544    10.720382    -0.093018
C     13.994925     0.028984    12.871977     0.180644
C     13.412467    16.950206    13.024557    -0.194601
C      0.908460     2.635732    11.293109    -0.516734
C      0.086934     0.889446    13.988684    -0.501685
C      0.838913     6.075771     8.975667     0.618461
C      0.512911     6.876454    10.209572    -0.217327
C     13.887707     7.579316    10.494830     0.197622
C     12.583697     7.646342     9.809327    -0.507849
C      4.550995     5.021478     5.103680     0.633261
C      5.989753     4.891050     4.988693    -0.237078
C      6.960516     5.360228     5.879847     0.193977
C      8.287708     5.030535     5.457488    -0.080964
C      8.254383     4.295066     4.354050    -0.080912
C      6.725794     6.030483     7.089428    -0.520885
C     13.996374    11.115364    14.236349     0.596646
C     14.203567     9.974119    13.318660    -0.221290
C     13.392183     9.372701    12.347899     0.175637
C     14.138366     8.374564    11.671241    -0.082002
C      0.901216     8.215153    12.232912    -0.083280
C     11.918651     9.729566    11.994091    -0.497973
C     13.426956    16.008226    14.066079     0.609988
S      2.603673     5.323998    14.848879     0.092889
S      6.069442     9.075615    20.083027     0.105279
S      5.539145    10.879869     0.466584     0.106780
S      9.106336     1.960043     0.271990     0.123728
S     13.958703     5.034158    14.696300     0.114448
S      8.497798    17.912112     2.443486     0.150561
S     11.885327    12.791002     3.792380     0.092889
S      8.419558     9.039385     9.026527     0.105279
S      8.949855     7.235131    11.523084     0.106780
S      5.382663    16.154957    11.328490     0.123728
S      0.530297    13.080841     3.639800     0.114448
S      5.991201     0.202888    13.499986     0.150561
S      4.640827    14.381499    14.848879     0.092889
S      1.175058     0.018115    20.083027     0.105279
S      1.705355     1.822369     0.466584     0.106780
S     12.627164    11.017543     0.271990     0.123728
S      7.774797    14.091658    14.696300     0.114448
S     13.235702     8.854612     2.443486     0.150561
S      9.848173     3.733502     3.792380     0.092889
S     13.313942    -0.018115     9.026527     0.105279
S     12.783645    16.292631    11.523084     0.106780
S      1.861837     7.097457    11.328490     0.123728
S      6.714203     4.023341     3.639800     0.114448
S      1.253298     9.260388    13.499986     0.150561
O      8.338420     4.483462    16.757231    -1.011751
O      5.358032     3.825888    17.188435    -0.539241
O      5.347890     5.619273    15.806372    -0.547514
O      6.833012     7.070284    18.170252    -0.538191
O      8.352908     6.095697    19.435116    -0.559866
O      9.268613     3.427358    19.868530    -0.534107
O      7.167708     3.126649    19.167548    -0.551941
O     11.250708     3.612131    17.130941    -0.562829
O     11.207241     4.537808    15.120869    -0.567847
O      5.543491    15.386881     3.016213    -0.569009
O      7.576298    15.712951     3.995819    -0.526823
O      6.691020    10.816466     4.197047    -0.583924
O      5.653608    12.276535     2.826041    -0.534953
O      6.150580    13.631537     5.700731    -1.011751
O      9.130968    14.289112     6.131935    -0.539241
O      9.141110    12.495727     4.749872    -0.547514
O      7.655988    11.044716     7.113752    -0.538191
O      6.136092    12.019302     8.378616    -0.559866
O      5.220387    14.687642     8.812030    -0.534107
O      7.321292    14.988351     8.111048    -0.551941
O      3.238291    14.502869     6.074441    -0.562829
O      3.281759    13.577193     4.064369    -0.567847
O      8.945509     2.728119    14.072713    -0.569009
O      6.912702     2.402049    15.052319    -0.526823
O      7.797980     7.298534    15.253547    -0.583924
O      8.835392     5.838464    13.882541    -0.534953
O     13.395080    13.540963    16.757231    -1.011751
O      1.886468    12.883388    17.188435    -0.539241
O      1.896610    14.676773    15.806372    -0.547514
O      0.411488    16.127785    18.170252    -0.538191
O     13.380591    15.153198    19.435116    -0.559866
O     12.464887    12.484858    19.868530    -0.534107
O      0.076792    12.184149    19.167548    -0.551941
O     10.482792    12.669631    17.130941    -0.562829
O     10.526259    13.595307    15.120869    -0.567847
O      1.701009     6.329381     3.016213    -0.569009
O     14.157202     6.655451     3.995819    -0.526823
O      0.553480     1.758967     4.197047    -0.583924
O      1.590892     3.219035     2.826041    -0.534953
O      1.093919     4.574038     5.700731    -1.011751
O     12.602532     5.231612     6.131935    -0.539241
O     12.592390     3.438227     4.749872    -0.547514
O     14.077512     1.987215     7.113752    -0.538192
O      1.108409     2.961803     8.378616    -0.559866
O      2.024113     5.630142     8.812030    -0.534107
O     14.412208     5.930851     8.111048    -0.551941
O      4.006209     5.445369     6.074441    -0.562829
O      3.962742     4.519692     4.064369    -0.567847
O     12.787991    11.785619    14.072713    -0.569009
O      0.331798    11.459549    15.052319    -0.526823
O     13.935520    16.356033    15.253547    -0.583924
O     12.898108    14.895965    13.882541    -0.534953

The following XYZ coordinates are in angstroms. Other properties are in atomic units.
The sperically averaged electron density of each atom fit to a function of the form exp(a - br)
eigen_1, eigen_2 and eigen_3 are the three eigenvalues of traceless quadrupole moment tensor
  atom number  atomic symbol              X              Y              Z     net charge C6 coefficient C8 coefficient C10 coefficient fluctuating dipole atomic polarizability isotropic forcefield polarizability              a              b squared Pearson coefficient          <r^3>          <r^4>         wp_QDO          m_QDO          q_QDO       dipole_x       dipole_y       dipole_z         dipole            Qxy            Qxz            Qyz     Q(x^2-y^2)  Q(3z^2 - R^2)        eigen_1        eigen_2        eigen_3 static polarizability      alpha(xx)      alpha(xy)      alpha(xz)      alpha(yy)      alpha(yz)      alpha(zz) atomic spin moment
            1             Zn       7.131051       5.977769      16.599787       0.944969      85.511068 0.18252415E+04  0.58054167E+05                                16.339910                           14.303052      -0.055601       1.854590                    0.998507      46.133102     128.292075       0.458168       0.420309      -1.123371      -0.004373       0.013605      -0.007309       0.016051      -0.064873       0.002655      -0.009147      -0.060540      -0.126175      -0.051377      -0.041858       0.093235             19.109059      17.854132       0.969185      -1.532446      17.784733       0.837253      21.688312           0.000000
            2             Zn       9.500148       4.580015      18.335657       1.014439      75.580582 0.15697181E+04  0.48030008E+05                                15.141963                           13.344181       0.190089       1.936551                    0.999448      44.107206     119.901382       0.470567       0.425396      -1.121152       0.084845       0.047853       0.027036       0.101092       0.090335       0.082562       0.002157       0.074508      -0.055208      -0.114716      -0.024822       0.139538             17.349683      17.534170      -1.651396      -4.876370      12.946874      -0.234323      21.568004           0.000000
            3             Zn       9.282523       4.295066      15.129493       0.933973      90.910927 0.18315360E+04  0.58361707E+05                                16.978514                           14.315737      -0.082969       1.840554                    0.998747      46.645151     130.251843       0.458089       0.419607      -1.122739      -0.003032       0.019321      -0.034241       0.039432      -0.008544      -0.059847       0.016210       0.050319       0.188236      -0.058709      -0.040775       0.099484             20.166112      22.695449      -0.254481       0.176278      20.119361       0.934187      17.683525           0.000001
            4             Zn       7.173794       2.815614      17.128066       1.024599      75.222301 0.15771922E+04  0.48344212E+05                                15.140062                           13.412567       0.218197       1.945883                    0.999494      44.058067     120.102331       0.467171       0.427731      -1.118966      -0.043878      -0.054373       0.001540       0.069886       0.010839      -0.031637      -0.027201      -0.090018      -0.294412      -0.109811       0.009482       0.100330             17.358337      13.954417       0.092315      -0.312417      13.540931       2.268676      24.579662          -0.000001
            5             Zn       7.357949      12.137231       5.543287       0.944969      85.511064 0.18252410E+04  0.58054149E+05                                16.339910                           14.303050      -0.055601       1.854590                    0.998507      46.133101     128.292074       0.458168       0.420309      -1.123371       0.004373      -0.013605      -0.007309       0.016051      -0.064873      -0.002655       0.009147      -0.060540      -0.126175      -0.051377      -0.041858       0.093235             19.109060      17.854136       0.969183       1.532447      17.784733      -0.837253      21.688311           0.000000
            6             Zn       4.988852      13.534985       7.279157       1.014439      75.580577 0.15697183E+04  0.48030016E+05                                15.141962                           13.344182       0.190089       1.936551                    0.999448      44.107206     119.901384       0.470567       0.425396      -1.121152      -0.084845      -0.047853       0.027036       0.101092       0.090335      -0.082562      -0.002157       0.074508      -0.055208      -0.114716      -0.024822       0.139538             17.349680      17.534166      -1.651393       4.876364      12.946874       0.234331      21.568000           0.000000
            7             Zn       5.206477      13.819933       4.072993       0.933973      90.910940 0.18315363E+04  0.58361718E+05                                16.978516                           14.315738      -0.082969       1.840554                    0.998747      46.645151     130.251844       0.458089       0.419608      -1.122739       0.003032      -0.019321      -0.034241       0.039432      -0.008544       0.059847      -0.016210       0.050319       0.188236      -0.058709      -0.040775       0.099484             20.166115      22.695456      -0.254495      -0.176275      20.119364      -0.934180      17.683524           0.000001
            8             Zn       7.315206      15.299386       6.071566       1.024599      75.222312 0.15771924E+04  0.48344222E+05                                15.140064                           13.412569       0.218197       1.945883                    0.999494      44.058067     120.102332       0.467171       0.427731      -1.118966       0.043878       0.054373       0.001540       0.069886       0.010839       0.031637       0.027201      -0.090018      -0.294412      -0.109811       0.009482       0.100330             17.358339      13.954415       0.092313       0.312416      13.540933      -2.268678      24.579668          -0.000001
            9             Zn       0.113449      15.035269      16.599787       0.944969      85.511065 0.18252411E+04  0.58054152E+05                                16.339910                           14.303051      -0.055601       1.854590                    0.998507      46.133102     128.292077       0.458168       0.420309      -1.123371       0.004373       0.013605      -0.007309       0.016051       0.064873      -0.002655      -0.009147      -0.060540      -0.126175      -0.051377      -0.041858       0.093235             19.109059      17.854134      -0.969182       1.532447      17.784734       0.837249      21.688308           0.000000
           10             Zn      12.233352      13.637515      18.335657       1.014439      75.580580 0.15697181E+04  0.48030008E+05                                15.141963                           13.344181       0.190089       1.936551                    0.999448      44.107206     119.901382       0.470567       0.425396      -1.121152      -0.084845       0.047853       0.027036       0.101092      -0.090335      -0.082562       0.002157       0.074508      -0.055208      -0.114716      -0.024822       0.139538             17.349682      17.534167       1.651396       4.876367      12.946876      -0.234326      21.568003           0.000000
           11             Zn      12.450977      13.352566      15.129493       0.933973      90.910934 0.18315363E+04  0.58361719E+05                                16.978515                           14.315738      -0.082969       1.840554                    0.998747      46.645152     130.251844       0.458089       0.419607      -1.122739       0.003032       0.019321      -0.034241       0.039432       0.008544       0.059847       0.016210       0.050319       0.188236      -0.058709      -0.040775       0.099484             20.166112      22.695452       0.254485      -0.176278      20.119363       0.934195      17.683521           0.000001
           12             Zn       0.070706      11.873114      17.128066       1.024599      75.222305 0.15771923E+04  0.48344215E+05                                15.140062                           13.412567       0.218197       1.945883                    0.999494      44.058067     120.102327       0.467171       0.427731      -1.118966       0.043878      -0.054373       0.001540       0.069886      -0.010839       0.031637      -0.027201      -0.090018      -0.294412      -0.109811       0.009482       0.100330             17.358337      13.954416      -0.092312       0.312416      13.540931       2.268676      24.579664          -0.000001
           13             Zn      14.375551       3.079731       5.543287       0.944969      85.511056 0.18252411E+04  0.58054153E+05                                16.339909                           14.303051      -0.055601       1.854590                    0.998507      46.133102     128.292075       0.458168       0.420309      -1.123371      -0.004373      -0.013605      -0.007309       0.016051       0.064873       0.002655       0.009147      -0.060540      -0.126175      -0.051377      -0.041858       0.093235             19.109057      17.854126      -0.969184      -1.532446      17.784735      -0.837250      21.688308           0.000000
           14             Zn       2.255648       4.477485       7.279157       1.014439      75.580586 0.15697185E+04  0.48030021E+05                                15.141964                           13.344182       0.190089       1.936551                    0.999448      44.107207     119.901387       0.470567       0.425396      -1.121152       0.084845      -0.047853       0.027036       0.101092      -0.090335       0.082562      -0.002157       0.074508      -0.055208      -0.114716      -0.024822       0.139538             17.349683      17.534173       1.651396      -4.876369      12.946877       0.234322      21.567999           0.000000
           15             Zn       2.038023       4.762434       4.072993       0.933973      90.910940 0.18315369E+04  0.58361744E+05                                16.978516                           14.315741      -0.082969       1.840554                    0.998747      46.645152     130.251843       0.458089       0.419607      -1.122739      -0.003032      -0.019321      -0.034241       0.039432       0.008544      -0.059847      -0.016210       0.050319       0.188236      -0.058709      -0.040775       0.099484             20.166112      22.695450       0.254481       0.176276      20.119365      -0.934193      17.683520           0.000001
           16             Zn      14.418294       6.241886       6.071566       1.024599      75.222295 0.15771919E+04  0.48344202E+05                                15.140061                           13.412566       0.218197       1.945883                    0.999494      44.058067     120.102328       0.467171       0.427731      -1.118966      -0.043878       0.054373       0.001540       0.069886      -0.010839      -0.031637       0.027201      -0.090018      -0.294412      -0.109811       0.009482       0.100330             17.358336      13.954414      -0.092315      -0.312416      13.540932      -2.268675      24.579660          -0.000001
           17              H       1.853143       2.746234      18.650104       0.154612       0.949996 0.63353962E+01  0.58938548E+02                                 1.628930                            1.487150      -1.079029       2.373259                    0.998072       3.360317       9.294055       0.502937       1.309083      -0.701737      -0.015442      -0.000428      -0.000003       0.015448      -0.001080       0.000691       0.001217       0.002338       0.011699      -0.003791      -0.000367       0.004158              1.693757       2.307815       0.235011      -0.232610       1.342705      -0.184921       1.430751           0.000000
           18              H       3.112237       3.657418      18.855755       0.181892       0.950903 0.68386910E+01  0.63813134E+02                                 1.552803                            1.492635      -0.771217       2.542511                    0.999955       2.955146       7.766626       0.537283       1.221703      -0.725543       0.007544       0.016089       0.003395       0.018091       0.004757       0.002553       0.003900      -0.008628      -0.010873      -0.005678      -0.004136       0.009813              1.580718       1.580890       0.245278       0.315985       1.494367       0.240875       1.666897          -0.000000
           19              H       3.232496       2.325966      18.035363       0.176697       1.083142 0.81321837E+01  0.79850177E+02                                 1.744953                            1.667818      -0.908343       2.471348                    0.999490       3.203128       8.854177       0.486313       1.282689      -0.711297       0.007529      -0.007797      -0.011561       0.015847      -0.005623      -0.000712       0.006639      -0.003161       0.008305      -0.008568      -0.001138       0.009705              1.776055       1.912586      -0.459104      -0.046409       1.937483       0.006690       1.478095          -0.000001
           20              H       8.422456       5.818538      21.653050       0.173423       0.955264 0.66600914E+01  0.62993739E+02                                 1.666702                            1.553100      -1.006070       2.422500                    0.998756       3.339507       9.437745       0.476803       1.358156      -0.692490       0.001585      -0.006551      -0.017337       0.018602      -0.001232       0.001678       0.004101       0.002687      -0.012137      -0.006836       0.002988       0.003848              1.730096       1.349776      -0.194356      -0.179832       1.819011       0.502480       2.021502           0.000000
           21              H       7.650192       5.941720       0.899999       0.161424       1.094121 0.83508277E+01  0.83338162E+02                                 1.799647                            1.721568      -1.127778       2.351974                    0.997614       3.543890      10.190188       0.461149       1.330914      -0.698037      -0.011744      -0.003464       0.003168       0.012648      -0.000611      -0.000647       0.001332       0.009617      -0.011560      -0.004788      -0.002036       0.006824              1.820668       1.578217       0.186716      -0.335147       1.803755      -0.315431       2.080031          -0.000000
           22              H       8.931020       6.809428       0.645700       0.173324       0.942014 0.69128359E+01  0.64777763E+02                                 1.549342                            1.507021      -0.721478       2.559126                    0.999987       3.004462       7.952399       0.530546       1.232007      -0.722918       0.010571       0.010048       0.002425       0.014785       0.002978       0.001565       0.002387      -0.003398      -0.010583      -0.004385      -0.001657       0.006042              1.552907       1.775243       0.205171       0.264185       1.400844       0.164420       1.482635          -0.000000
           23              H       7.684966       7.356502       2.560685       0.156923       0.963789 0.69398387E+01  0.66278321E+02                                 1.664512                            1.577408      -1.059905       2.389304                    0.997748       3.446444       9.767930       0.476995       1.344528      -0.694658       0.004723      -0.010007      -0.008695       0.014073      -0.004378       0.002648      -0.001103       0.000351       0.013693      -0.006766       0.000432       0.006335              1.694263       1.397511      -0.304611      -0.129123       2.024568       0.314578       1.660711           0.000000
           24              H       6.640309       7.954296       3.564616       0.175130       0.955536 0.70750212E+01  0.67071562E+02                                 1.592695                            1.545780      -0.887754       2.480619                    0.999520       3.137072       8.511734       0.510148       1.266482      -0.713789      -0.013655       0.000506       0.008927       0.016321      -0.000675      -0.003758      -0.001923       0.015470       0.001535      -0.008549      -0.000572       0.009121              1.603444       1.633434       0.128896      -0.367146       1.428039      -0.198758       1.748858          -0.000000
           25              H       8.032702       8.649912       3.376655       0.178393       0.929745 0.67122078E+01  0.62161539E+02                                 1.502917                            1.457389      -0.904004       2.470377                    0.999761       2.971516       7.707181       0.557357       1.186633      -0.732958       0.010046       0.011958       0.005844       0.016675       0.005924       0.004811      -0.002149       0.001409      -0.001765      -0.008649       0.001583       0.007066              1.517480       1.595386       0.248376       0.285804       1.494969       0.198575       1.462085          -0.000000
           26              H       4.753841       0.822421      21.347890       0.160985       1.024712 0.71563656E+01  0.69026613E+02                                 1.738977                            1.601562      -1.377758       2.238360                    0.994514       3.621484      10.390219       0.472450       1.344084      -0.693172      -0.002993      -0.010187       0.010949       0.015251       0.000732       0.004195      -0.003256       0.000280       0.003804      -0.005496       0.000045       0.005452              1.803455       1.770412       0.404567      -0.316996       1.841193      -0.529187       1.798760           0.000000
           27              H       5.463802       1.076031      19.974673       0.170937       1.031422 0.76716523E+01  0.73728395E+02                                 1.641385                            1.583106      -0.798620       2.514818                    0.999904       3.098335       8.284446       0.520233       1.225075      -0.724493       0.005902      -0.006362      -0.009890       0.013158      -0.004661      -0.001423       0.005220      -0.000643       0.007895      -0.006865      -0.001145       0.008010              1.658541       1.392346      -0.002156      -0.065189       1.401612       0.157588       2.181665          -0.000000
           28              H       4.952340       2.287924      20.826023       0.181578       0.998172 0.73679000E+01  0.70607202E+02                                 1.656191                            1.591038      -0.774489       2.542876                    0.999913       3.095121       8.461898       0.496080       1.288394      -0.710259      -0.001168       0.017685       0.001996       0.017835      -0.000549       0.004166       0.002061      -0.014619      -0.016638      -0.009425      -0.000925       0.010350              1.682361       1.575887      -0.322334       0.083432       2.060502      -0.173581       1.410694          -0.000000
           29              H       0.320207       2.806014      18.557230       0.152872       0.991745 0.66136438E+01  0.62037630E+02                                 1.656873                            1.503914      -1.158303       2.335239                    0.997276       3.397402       9.359335       0.509161       1.282438      -0.707107       0.015441       0.003651      -0.001579       0.015946       0.001012      -0.000593       0.004704       0.006338       0.006926      -0.006917       0.002167       0.004749              1.733703       2.417209      -0.191262       0.374611       1.306794      -0.155671       1.477107           0.000000
           30              H      13.474770       2.222710      17.975658       0.181934       1.011562 0.74871637E+01  0.71703691E+02                                 1.637385                            1.577311      -0.869126       2.495241                    0.999519       3.077192       8.283068       0.513255       1.246088      -0.719559      -0.008540      -0.010531      -0.012056       0.018144       0.006917       0.000617       0.006319      -0.004354       0.001588      -0.008905      -0.001347       0.010252              1.649863       1.637643       0.365870       0.078955       1.935083       0.040317       1.376864          -0.000001
           31              H      13.467526       3.595827      18.734134       0.177157       0.961422 0.69293249E+01  0.64499658E+02                                 1.526374                            1.472385      -0.805509       2.518329                    0.999858       2.936825       7.565362       0.560863       1.173230      -0.737155      -0.006483       0.012817       0.003356       0.014750      -0.002701      -0.003508       0.002095      -0.008382      -0.003572      -0.006202      -0.000610       0.006812              1.540148       1.585523      -0.274892      -0.276235       1.451287       0.247193       1.583633          -0.000000
           32              H       4.356842      16.763621       1.536853       0.184251       0.896769 0.62102287E+01  0.56893237E+02                                 1.514198                            1.437113      -0.922920       2.467835                    0.999723       3.017238       8.005332       0.536102       1.247112      -0.717705      -0.003950      -0.013630       0.012568       0.018956       0.005659      -0.002235       0.000947       0.004296      -0.005575      -0.006136      -0.001041       0.007177              1.547479       1.378993       0.154154      -0.121487       1.691799      -0.441891       1.571646           0.000000
           33              H       4.632133      17.116863       0.035381       0.172190       0.959767 0.71404497E+01  0.67348730E+02                                 1.557921                            1.523701      -0.714604       2.560823                    0.999995       3.014974       7.965270       0.532595       1.219285      -0.725938       0.001322      -0.009107      -0.013636       0.016451       0.000543      -0.004693       0.005211       0.003408       0.013279      -0.007501      -0.001237       0.008738              1.555137       1.311497       0.051707       0.047563       1.443454       0.150248       1.910461          -0.000000
           34              H       4.126467       0.110501       1.019409       0.160809       1.039871 0.78272423E+01  0.76820143E+02                                 1.725761                            1.654684      -1.239698       2.296526                    0.997112       3.553794      10.117157       0.475759       1.311755      -0.700924      -0.005817       0.009423       0.007382       0.013309       0.006183      -0.001676       0.005560      -0.003093      -0.001670      -0.009004       0.000792       0.008212              1.749055       1.889664      -0.436325      -0.069613       1.928493      -0.036736       1.429007           0.000000
           35              H      12.635857      15.368766       7.593604       0.154612       0.949996 0.63353954E+01  0.58938541E+02                                 1.628930                            1.487150      -1.079029       2.373259                    0.998072       3.360317       9.294056       0.502936       1.309083      -0.701737       0.015442       0.000428      -0.000003       0.015448      -0.001080      -0.000691      -0.001217       0.002338       0.011699      -0.003791      -0.000367       0.004158              1.693757       2.307814       0.235011       0.232610       1.342705       0.184921       1.430751           0.000000
           36              H      11.376763      14.457581       7.799255       0.181892       0.950903 0.68386940E+01  0.63813168E+02                                 1.552803                            1.492635      -0.771217       2.542511                    0.999955       2.955146       7.766626       0.537283       1.221703      -0.725543      -0.007544      -0.016089       0.003395       0.018091       0.004757      -0.002553      -0.003900      -0.008628      -0.010873      -0.005678      -0.004136       0.009813              1.580718       1.580890       0.245278      -0.315985       1.494368      -0.240875       1.666897          -0.000000
           37              H      11.256504      15.789034       6.978863       0.176697       1.083142 0.81321859E+01  0.79850199E+02                                 1.744952                            1.667818      -0.908343       2.471348                    0.999490       3.203129       8.854178       0.486314       1.282688      -0.711297      -0.007529       0.007797      -0.011561       0.015847      -0.005623       0.000712      -0.006639      -0.003161       0.008305      -0.008568      -0.001138       0.009705              1.776055       1.912586      -0.459104       0.046409       1.937482      -0.006690       1.478095          -0.000001
           38              H       6.066544      12.296462      10.596550       0.173423       0.955265 0.66600945E+01  0.62993774E+02                                 1.666702                            1.553100      -1.006070       2.422500                    0.998756       3.339507       9.437745       0.476803       1.358156      -0.692490      -0.001585       0.006551      -0.017337       0.018601      -0.001232      -0.001678      -0.004101       0.002687      -0.012137      -0.006836       0.002988       0.003848              1.730097       1.349777      -0.194356       0.179832       1.819012      -0.502480       2.021502           0.000000
           39              H       6.838808      12.173280      11.956499       0.161424       1.094122 0.83508309E+01  0.83338201E+02                                 1.799647                            1.721568      -1.127778       2.351974                    0.997614       3.543890      10.190188       0.461149       1.330914      -0.698037       0.011744       0.003464       0.003168       0.012648      -0.000611       0.000647      -0.001332       0.009617      -0.011560      -0.004788      -0.002036       0.006824              1.820668       1.578216       0.186716       0.335146       1.803756       0.315431       2.080031          -0.000000
           40              H       5.557980      11.305571      11.702200       0.173324       0.942014 0.69128358E+01  0.64777762E+02                                 1.549342                            1.507020      -0.721478       2.559126                    0.999987       3.004462       7.952399       0.530546       1.232007      -0.722918      -0.010571      -0.010048       0.002425       0.014785       0.002978      -0.001565      -0.002387      -0.003398      -0.010583      -0.004385      -0.001657       0.006042              1.552907       1.775243       0.205171      -0.264185       1.400844      -0.164420       1.482635          -0.000000
           41              H       6.804034      10.758498      13.617185       0.156923       0.963789 0.69398429E+01  0.66278366E+02                                 1.664512                            1.577408      -1.059905       2.389304                    0.997748       3.446445       9.767931       0.476996       1.344527      -0.694658      -0.004723       0.010007      -0.008695       0.014073      -0.004378      -0.002648       0.001103       0.000351       0.013693      -0.006766       0.000432       0.006335              1.694263       1.397511      -0.304611       0.129123       2.024568      -0.314577       1.660711           0.000000
           42              H       7.848691      10.160704      14.621116       0.175130       0.955536 0.70750200E+01  0.67071545E+02                                 1.592695                            1.545780      -0.887753       2.480620                    0.999520       3.137072       8.511733       0.510149       1.266481      -0.713789       0.013655      -0.000506       0.008927       0.016321      -0.000675       0.003758       0.001923       0.015470       0.001535      -0.008549      -0.000572       0.009121              1.603444       1.633434       0.128896       0.367145       1.428039       0.198758       1.748858          -0.000000
           43              H       6.456298       9.465087      14.433155       0.178393       0.929745 0.67122113E+01  0.62161579E+02                                 1.502918                            1.457389      -0.904004       2.470377                    0.999761       2.971516       7.707181       0.557357       1.186633      -0.732958      -0.010046      -0.011958       0.005844       0.016675       0.005924      -0.004811       0.002149       0.001409      -0.001765      -0.008649       0.001583       0.007066              1.517480       1.595386       0.248376      -0.285804       1.494970      -0.198576       1.462085          -0.000000
           44              H       9.735159      17.292579      10.291390       0.160985       1.024712 0.71563720E+01  0.69026689E+02                                 1.738977                            1.601563      -1.377758       2.238360                    0.994514       3.621484      10.390219       0.472450       1.344084      -0.693172       0.002993       0.010187       0.010949       0.015251       0.000732      -0.004195       0.003256       0.000280       0.003804      -0.005496       0.000045       0.005452              1.803456       1.770413       0.404567       0.316996       1.841194       0.529187       1.798760           0.000000
           45              H       9.025198      17.038969       8.918173       0.170937       1.031421 0.76716519E+01  0.73728391E+02                                 1.641385                            1.583106      -0.798619       2.514818                    0.999904       3.098335       8.284446       0.520233       1.225075      -0.724493      -0.005902       0.006362      -0.009890       0.013158      -0.004661       0.001423      -0.005220      -0.000643       0.007895      -0.006865      -0.001145       0.008010              1.658541       1.392346      -0.002156       0.065188       1.401612      -0.157588       2.181665          -0.000000
           46              H       9.536660      15.827075       9.769523       0.181578       0.998173 0.73679020E+01  0.70607226E+02                                 1.656192                            1.591039      -0.774488       2.542876                    0.999913       3.095121       8.461898       0.496080       1.288394      -0.710259       0.001168      -0.017685       0.001996       0.017835      -0.000549      -0.004166      -0.002061      -0.014619      -0.016638      -0.009425      -0.000925       0.010350              1.682361       1.575888      -0.322334      -0.083432       2.060502       0.173581       1.410695          -0.000000
           47              H      14.168793      15.308986       7.500730       0.152872       0.991745 0.66136449E+01  0.62037643E+02                                 1.656873                            1.503914      -1.158303       2.335239                    0.997276       3.397402       9.359335       0.509161       1.282438      -0.707107      -0.015441      -0.003651      -0.001579       0.015946       0.001012       0.000593      -0.004704       0.006338       0.006926      -0.006917       0.002167       0.004749              1.733704       2.417209      -0.191263      -0.374612       1.306794       0.155671       1.477107           0.000000
           48              H       1.014230      15.892289       6.919158       0.181934       1.011562 0.74871639E+01  0.71703695E+02                                 1.637385                            1.577311      -0.869126       2.495241                    0.999519       3.077192       8.283069       0.513255       1.246088      -0.719559       0.008540       0.010531      -0.012056       0.018144       0.006917      -0.000617      -0.006319      -0.004354       0.001588      -0.008905      -0.001347       0.010252              1.649864       1.637643       0.365870      -0.078955       1.935083      -0.040317       1.376864          -0.000001
           49              H       1.021474      14.519172       7.677634       0.177157       0.961422 0.69293254E+01  0.64499666E+02                                 1.526374                            1.472385      -0.805509       2.518329                    0.999858       2.936825       7.565363       0.560863       1.173230      -0.737155       0.006483      -0.012817       0.003356       0.014750      -0.002701       0.003508      -0.002095      -0.008382      -0.003572      -0.006202      -0.000610       0.006812              1.540148       1.585523      -0.274892       0.276235       1.451288      -0.247194       1.583634          -0.000000
           50              H      10.132158       1.351379      12.593353       0.184251       0.896769 0.62102308E+01  0.56893261E+02                                 1.514198                            1.437113      -0.922920       2.467835                    0.999723       3.017238       8.005332       0.536102       1.247112      -0.717705       0.003950       0.013630       0.012568       0.018956       0.005659       0.002235      -0.000947       0.004296      -0.005575      -0.006136      -0.001041       0.007177              1.547479       1.378993       0.154154       0.121487       1.691799       0.441892       1.571646           0.000000
           51              H       9.856867       0.998136      11.091881       0.172190       0.959767 0.71404498E+01  0.67348731E+02                                 1.557921                            1.523701      -0.714604       2.560823                    0.999995       3.014974       7.965270       0.532595       1.219285      -0.725938      -0.001322       0.009107      -0.013636       0.016451       0.000543       0.004693      -0.005211       0.003408       0.013279      -0.007501      -0.001237       0.008738              1.555137       1.311497       0.051707      -0.047563       1.443454      -0.150247       1.910461          -0.000000
           52              H      10.362533      18.004499      12.075909       0.160809       1.039871 0.78272378E+01  0.76820087E+02                                 1.725760                            1.654684      -1.239698       2.296526                    0.997112       3.553794      10.117156       0.475759       1.311755      -0.700924       0.005817      -0.009423       0.007382       0.013309       0.006183       0.001676      -0.005560      -0.003093      -0.001670      -0.009004       0.000792       0.008212              1.749054       1.889664      -0.436325       0.069613       1.928492       0.036736       1.429007           0.000000
           53              H       5.391357      11.803734      18.650104       0.154612       0.949996 0.63353962E+01  0.58938548E+02                                 1.628930                            1.487150      -1.079029       2.373259                    0.998072       3.360317       9.294055       0.502937       1.309083      -0.701737       0.015442      -0.000428      -0.000003       0.015448       0.001080      -0.000691       0.001217       0.002338       0.011699      -0.003791      -0.000367       0.004158              1.693757       2.307815      -0.235011       0.232610       1.342705      -0.184921       1.430751           0.000000
           54              H       4.132263      12.714918      18.855755       0.181893       0.950902 0.68386889E+01  0.63813114E+02                                 1.552803                            1.492635      -0.771216       2.542511                    0.999955       2.955145       7.766625       0.537283       1.221703      -0.725543      -0.007544       0.016089       0.003395       0.018091      -0.004757      -0.002553       0.003900      -0.008628      -0.010873      -0.005678      -0.004136       0.009813              1.580718       1.580890      -0.245278      -0.315985       1.494367       0.240875       1.666897          -0.000000
           55              H       4.012004      11.383466      18.035363       0.176697       1.083142 0.81321837E+01  0.79850177E+02                                 1.744953                            1.667818      -0.908343       2.471348                    0.999490       3.203128       8.854177       0.486313       1.282689      -0.711297      -0.007529      -0.007797      -0.011561       0.015847       0.005623       0.000712       0.006639      -0.003161       0.008305      -0.008568      -0.001138       0.009705              1.776055       1.912586       0.459104       0.046409       1.937483       0.006690       1.478095          -0.000001
           56              H      13.311044      14.876038      21.653050       0.173423       0.955264 0.66600938E+01  0.62993765E+02                                 1.666702                            1.553100      -1.006070       2.422500                    0.998756       3.339507       9.437744       0.476803       1.358156      -0.692490      -0.001585      -0.006551      -0.017337       0.018602       0.001232      -0.001678       0.004101       0.002687      -0.012137      -0.006836       0.002988       0.003848              1.730096       1.349776       0.194356       0.179832       1.819011       0.502480       2.021501           0.000000
           57              H      14.083308      14.999220       0.899999       0.161424       1.094122 0.83508304E+01  0.83338198E+02                                 1.799647                            1.721568      -1.127778       2.351973                    0.997614       3.543890      10.190189       0.461149       1.330915      -0.698037       0.011744      -0.003464       0.003168       0.012648       0.000611       0.000647       0.001332       0.009617      -0.011560      -0.004788      -0.002036       0.006824              1.820668       1.578217      -0.186716       0.335146       1.803756      -0.315431       2.080031          -0.000000
           58              H      12.802480      15.866929       0.645700       0.173324       0.942014 0.69128358E+01  0.64777762E+02                                 1.549342                            1.507020      -0.721478       2.559126                    0.999987       3.004462       7.952399       0.530546       1.232007      -0.722918      -0.010571       0.010048       0.002425       0.014785      -0.002978      -0.001565       0.002387      -0.003398      -0.010583      -0.004385      -0.001657       0.006042              1.552907       1.775243      -0.205171      -0.264185       1.400844       0.164420       1.482635          -0.000000
           59              H      14.048534      16.414002       2.560685       0.156923       0.963790 0.69398474E+01  0.66278418E+02                                 1.664513                            1.577408      -1.059905       2.389304                    0.997748       3.446445       9.767931       0.476996       1.344527      -0.694658      -0.004723      -0.010007      -0.008695       0.014073       0.004378      -0.002648      -0.001103       0.000351       0.013693      -0.006766       0.000432       0.006335              1.694264       1.397511       0.304611       0.129123       2.024569       0.314577       1.660711           0.000000
           60              H       0.604191      17.011796       3.564616       0.175130       0.955536 0.70750222E+01  0.67071575E+02                                 1.592696                            1.545780      -0.887753       2.480619                    0.999520       3.137072       8.511735       0.510148       1.266482      -0.713789       0.013655       0.000506       0.008927       0.016321       0.000675       0.003758      -0.001923       0.015470       0.001535      -0.008549      -0.000572       0.009121              1.603444       1.633434      -0.128897       0.367145       1.428040      -0.198758       1.748859          -0.000000
           61              H      13.700798      17.707413       3.376655       0.178393       0.929745 0.67122090E+01  0.62161556E+02                                 1.502918                            1.457389      -0.904004       2.470377                    0.999761       2.971516       7.707182       0.557356       1.186634      -0.732958      -0.010046       0.011958       0.005844       0.016675      -0.005924      -0.004811      -0.002149       0.001409      -0.001765      -0.008649       0.001583       0.007066              1.517481       1.595386      -0.248376      -0.285804       1.494970       0.198576       1.462085          -0.000000
           62              H       2.490659       9.879921      21.347890       0.160985       1.024712 0.71563653E+01  0.69026610E+02                                 1.738976                            1.601562      -1.377758       2.238360                    0.994514       3.621484      10.390219       0.472450       1.344084      -0.693172       0.002993      -0.010187       0.010949       0.015251      -0.000732      -0.004195      -0.003256       0.000280       0.003804      -0.005496       0.000045       0.005452              1.803455       1.770412      -0.404567       0.316996       1.841193      -0.529187       1.798760           0.000000
           63              H       1.780698      10.133531      19.974673       0.170937       1.031421 0.76716504E+01  0.73728371E+02                                 1.641385                            1.583106      -0.798620       2.514818                    0.999904       3.098335       8.284445       0.520233       1.225074      -0.724493      -0.005902      -0.006362      -0.009890       0.013158       0.004661       0.001423       0.005220      -0.000643       0.007895      -0.006865      -0.001145       0.008010              1.658541       1.392346       0.002156       0.065188       1.401611       0.157587       2.181665          -0.000000
           64              H       2.292160      11.345425      20.826023       0.181578       0.998173 0.73679050E+01  0.70607260E+02                                 1.656192                            1.591039      -0.774488       2.542876                    0.999913       3.095121       8.461898       0.496080       1.288394      -0.710259       0.001168       0.017685       0.001996       0.017835       0.000549      -0.004166       0.002061      -0.014619      -0.016638      -0.009425      -0.000925       0.010350              1.682362       1.575888       0.322334      -0.083432       2.060503      -0.173581       1.410695          -0.000000
           65              H       6.924293      11.863513      18.557230       0.152872       0.991744 0.66136397E+01  0.62037588E+02                                 1.656873                            1.503914      -1.158303       2.335239                    0.997276       3.397401       9.359335       0.509161       1.282439      -0.707106      -0.015441       0.003651      -0.001579       0.015946      -0.001012       0.000593       0.004704       0.006338       0.006926      -0.006917       0.002167       0.004749              1.733704       2.417209       0.191262      -0.374612       1.306794      -0.155671       1.477108           0.000000
           66              H       8.258730      11.280211      17.975658       0.181934       1.011561 0.74871587E+01  0.71703632E+02                                 1.637384                            1.577311      -0.869126       2.495241                    0.999519       3.077192       8.283068       0.513255       1.246088      -0.719559       0.008540      -0.010531      -0.012056       0.018144      -0.006917      -0.000617       0.006319      -0.004354       0.001588      -0.008905      -0.001347       0.010252              1.649863       1.637643      -0.365870      -0.078955       1.935082       0.040317       1.376864          -0.000001
           67              H       8.265975      12.653328      18.734134       0.177157       0.961423 0.69293305E+01  0.64499721E+02                                 1.526374                            1.472385      -0.805509       2.518329                    0.999858       2.936825       7.565362       0.560863       1.173230      -0.737155       0.006483       0.012817       0.003356       0.014750       0.002701       0.003508       0.002095      -0.008382      -0.003572      -0.006202      -0.000610       0.006812              1.540148       1.585523       0.274892       0.276235       1.451288       0.247194       1.583634          -0.000000
           68              H       2.887658       7.706121       1.536853       0.184251       0.896769 0.62102287E+01  0.56893237E+02                                 1.514198                            1.437113      -0.922920       2.467835                    0.999723       3.017238       8.005332       0.536102       1.247112      -0.717705       0.003950      -0.013630       0.012568       0.018956      -0.005659       0.002235       0.000947       0.004296      -0.005575      -0.006136      -0.001041       0.007177              1.547479       1.378993      -0.154154       0.121487       1.691799      -0.441891       1.571646           0.000000
           69              H       2.612367       8.059363       0.035381       0.172190       0.959767 0.71404497E+01  0.67348730E+02                                 1.557921                            1.523701      -0.714604       2.560823                    0.999995       3.014974       7.965270       0.532595       1.219285      -0.725938      -0.001322      -0.009107      -0.013636       0.016451      -0.000543       0.004693       0.005211       0.003408       0.013279      -0.007501      -0.001237       0.008738              1.555137       1.311497      -0.051707      -0.047563       1.443454       0.150248       1.910461          -0.000000
           70              H       3.118033       9.168001       1.019409       0.160809       1.039871 0.78272436E+01  0.76820159E+02                                 1.725761                            1.654684      -1.239698       2.296526                    0.997112       3.553794      10.117157       0.475759       1.311755      -0.700924       0.005817       0.009423       0.007382       0.013309      -0.006183       0.001676       0.005560      -0.003093      -0.001670      -0.009004       0.000792       0.008212              1.749055       1.889665       0.436325       0.069613       1.928494      -0.036736       1.429007           0.000000
           71              H       9.097643       6.311266       7.593604       0.154612       0.949996 0.63353961E+01  0.58938547E+02                                 1.628930                            1.487150      -1.079029       2.373259                    0.998072       3.360317       9.294055       0.502937       1.309083      -0.701737      -0.015442       0.000428      -0.000003       0.015448       0.001080       0.000691      -0.001217       0.002338       0.011699      -0.003791      -0.000367       0.004158              1.693757       2.307814      -0.235011      -0.232610       1.342705       0.184921       1.430751           0.000000
           72              H      10.356737       5.400081       7.799255       0.181893       0.950903 0.68386939E+01  0.63813167E+02                                 1.552803                            1.492635      -0.771217       2.542511                    0.999955       2.955146       7.766626       0.537284       1.221702      -0.725543       0.007544      -0.016089       0.003395       0.018091      -0.004757       0.002553      -0.003900      -0.008628      -0.010873      -0.005678      -0.004136       0.009813              1.580718       1.580890      -0.245278       0.315985       1.494368      -0.240875       1.666897          -0.000000
           73              H      10.476996       6.731534       6.978863       0.176697       1.083142 0.81321836E+01  0.79850175E+02                                 1.744953                            1.667818      -0.908343       2.471348                    0.999490       3.203128       8.854177       0.486313       1.282689      -0.711297       0.007529       0.007797      -0.011561       0.015847       0.005623      -0.000712      -0.006639      -0.003161       0.008305      -0.008568      -0.001138       0.009705              1.776055       1.912586       0.459104      -0.046409       1.937483      -0.006690       1.478095          -0.000001
           74              H       1.177956       3.238962      10.596550       0.173423       0.955265 0.66600945E+01  0.62993775E+02                                 1.666702                            1.553100      -1.006070       2.422500                    0.998756       3.339507       9.437745       0.476803       1.358156      -0.692490       0.001585       0.006551      -0.017337       0.018601       0.001232       0.001678      -0.004101       0.002687      -0.012137      -0.006836       0.002988       0.003848              1.730097       1.349777       0.194356      -0.179832       1.819012      -0.502480       2.021502           0.000000
           75              H       0.405692       3.115780      11.956499       0.161424       1.094122 0.83508310E+01  0.83338203E+02                                 1.799647                            1.721568      -1.127778       2.351973                    0.997614       3.543890      10.190188       0.461149       1.330914      -0.698037      -0.011744       0.003464       0.003168       0.012648       0.000611      -0.000647      -0.001332       0.009617      -0.011560      -0.004788      -0.002036       0.006824              1.820668       1.578217      -0.186716      -0.335147       1.803756       0.315431       2.080031          -0.000000
           76              H       1.686520       2.248072      11.702200       0.173324       0.942013 0.69128340E+01  0.64777743E+02                                 1.549342                            1.507021      -0.721478       2.559126                    0.999987       3.004462       7.952400       0.530546       1.232008      -0.722918       0.010571      -0.010048       0.002425       0.014785      -0.002978       0.001565      -0.002387      -0.003398      -0.010583      -0.004385      -0.001657       0.006042              1.552907       1.775243      -0.205171       0.264185       1.400844      -0.164420       1.482635          -0.000000
           77              H       0.440466       1.700998      13.617185       0.156923       0.963790 0.69398474E+01  0.66278418E+02                                 1.664513                            1.577408      -1.059905       2.389304                    0.997748       3.446445       9.767931       0.476996       1.344527      -0.694658       0.004723       0.010007      -0.008695       0.014073       0.004378       0.002648       0.001103       0.000351       0.013693      -0.006766       0.000432       0.006335              1.694264       1.397511       0.304611      -0.129123       2.024569      -0.314577       1.660711           0.000000
           78              H      13.884809       1.103204      14.621116       0.175130       0.955536 0.70750210E+01  0.67071559E+02                                 1.592695                            1.545780      -0.887753       2.480620                    0.999520       3.137072       8.511734       0.510148       1.266482      -0.713789      -0.013655      -0.000506       0.008927       0.016321       0.000675      -0.003758       0.001923       0.015470       0.001535      -0.008549      -0.000572       0.009121              1.603444       1.633434      -0.128897      -0.367145       1.428040       0.198758       1.748858          -0.000000
           79              H       0.788202       0.407587      14.433155       0.178393       0.929745 0.67122090E+01  0.62161555E+02                                 1.502918                            1.457389      -0.904004       2.470377                    0.999761       2.971516       7.707182       0.557356       1.186634      -0.732958       0.010046      -0.011958       0.005844       0.016675      -0.005924       0.004811       0.002149       0.001409      -0.001765      -0.008649       0.001583       0.007066              1.517480       1.595386      -0.248376       0.285804       1.494970      -0.198575       1.462085          -0.000000
           80              H      11.998341       8.235079      10.291390       0.160985       1.024712 0.71563689E+01  0.69026652E+02                                 1.738977                            1.601563      -1.377758       2.238360                    0.994514       3.621484      10.390219       0.472450       1.344084      -0.693172      -0.002993       0.010187       0.010949       0.015251      -0.000732       0.004195       0.003256       0.000280       0.003804      -0.005496       0.000045       0.005452              1.803455       1.770413      -0.404567      -0.316996       1.841193       0.529187       1.798760           0.000000
           81              H      12.708302       7.981469       8.918173       0.170937       1.031421 0.76716501E+01  0.73728370E+02                                 1.641385                            1.583106      -0.798619       2.514818                    0.999904       3.098335       8.284446       0.520233       1.225075      -0.724493       0.005902       0.006362      -0.009890       0.013158       0.004661      -0.001423      -0.005220      -0.000643       0.007895      -0.006865      -0.001145       0.008010              1.658541       1.392346       0.002156      -0.065188       1.401612      -0.157588       2.181665          -0.000000
           82              H      12.196840       6.769576       9.769523       0.181578       0.998173 0.73679022E+01  0.70607228E+02                                 1.656191                            1.591039      -0.774488       2.542876                    0.999913       3.095121       8.461898       0.496080       1.288394      -0.710259      -0.001168      -0.017685       0.001996       0.017835       0.000549       0.004166      -0.002061      -0.014619      -0.016638      -0.009425      -0.000925       0.010350              1.682361       1.575888       0.322334       0.083432       2.060502       0.173581       1.410695          -0.000000
           83              H       7.564707       6.251486       7.500730       0.152872       0.991745 0.66136446E+01  0.62037639E+02                                 1.656873                            1.503914      -1.158303       2.335239                    0.997276       3.397402       9.359335       0.509161       1.282438      -0.707107       0.015441      -0.003651      -0.001579       0.015946      -0.001012      -0.000593      -0.004704       0.006338       0.006926      -0.006917       0.002167       0.004749              1.733703       2.417208       0.191262       0.374611       1.306794       0.155671       1.477107           0.000000
           84              H       6.230270       6.834790       6.919158       0.181934       1.011562 0.74871684E+01  0.71703748E+02                                 1.637385                            1.577312      -0.869126       2.495241                    0.999519       3.077192       8.283069       0.513255       1.246088      -0.719559      -0.008540       0.010531      -0.012056       0.018144      -0.006917       0.000617      -0.006319      -0.004354       0.001588      -0.008905      -0.001347       0.010252              1.649864       1.637643      -0.365870       0.078954       1.935084      -0.040317       1.376865          -0.000001
           85              H       6.223025       5.461672       7.677634       0.177157       0.961422 0.69293278E+01  0.64499692E+02                                 1.526374                            1.472385      -0.805509       2.518329                    0.999858       2.936825       7.565363       0.560862       1.173230      -0.737155      -0.006483      -0.012817       0.003356       0.014750       0.002701      -0.003508      -0.002095      -0.008382      -0.003572      -0.006202      -0.000610       0.006812              1.540148       1.585524       0.274892      -0.276235       1.451287      -0.247193       1.583634          -0.000000
           86              H      11.601342      10.408879      12.593353       0.184251       0.896769 0.62102315E+01  0.56893270E+02                                 1.514199                            1.437114      -0.922920       2.467835                    0.999723       3.017238       8.005333       0.536102       1.247112      -0.717705      -0.003950       0.013630       0.012568       0.018956      -0.005659      -0.002235      -0.000947       0.004296      -0.005575      -0.006136      -0.001041       0.007177              1.547480       1.378993      -0.154154      -0.121487       1.691799       0.441891       1.571646           0.000000
           87              H      11.876633      10.055637      11.091881       0.172190       0.959767 0.71404513E+01  0.67348749E+02                                 1.557921                            1.523701      -0.714604       2.560823                    0.999995       3.014974       7.965270       0.532595       1.219285      -0.725938       0.001322       0.009107      -0.013636       0.016451      -0.000543      -0.004693      -0.005211       0.003408       0.013279      -0.007501      -0.001237       0.008738              1.555137       1.311497      -0.051707       0.047563       1.443454      -0.150248       1.910461          -0.000000
           88              H      11.370967       8.946998      12.075909       0.160809       1.039871 0.78272429E+01  0.76820152E+02                                 1.725761                            1.654684      -1.239698       2.296526                    0.997112       3.553794      10.117158       0.475759       1.311755      -0.700924      -0.005817      -0.009423       0.007382       0.013309      -0.006183      -0.001676      -0.005560      -0.003093      -0.001670      -0.009004       0.000792       0.008212              1.749055       1.889665       0.436325      -0.069613       1.928494       0.036736       1.429007           0.000000
           89              C       4.798757       4.606645      16.429959       0.617432      24.889345 0.26017759E+03  0.54518848E+04                                 7.949284                            5.761940      -0.001561       2.053466                    0.999622      22.657750      64.221808       0.610844       0.478519      -1.014295       0.041986       0.006015       0.011088       0.043840      -0.014351      -0.032520       0.053429      -0.070890       0.224307      -0.079833      -0.029274       0.109107              9.799621      15.683504       1.205352       1.225011       7.646279      -1.970166       6.069080           0.000001
           90              C       3.294799       4.483462      16.228731      -0.233913      59.039349 0.67908166E+03  0.17680235E+05                                13.060211                            8.621466      -0.097866       1.919804                    0.999130      32.310732      94.777387       0.573150       0.410461      -1.078189      -0.014452       0.026642      -0.030234       0.042811      -0.016403       0.033681      -0.048798       0.003863       0.051146      -0.049186      -0.022226       0.071412             17.900487      34.572335       3.753402       1.106101       8.944147      -2.301879      10.184979          -0.000001
           91              C       2.345769       3.775166      17.053546       0.188034      33.910227 0.37840298E+03  0.85394933E+04                                 9.119459                            6.503413       0.101513       2.050740                    0.999210      25.231438      69.636963       0.647544       0.419140      -1.069103       0.004997      -0.041568       0.070189       0.081727      -0.000568       0.013898      -0.023122      -0.004714       0.020300      -0.024914      -0.004935       0.029849             11.213120      15.637296      -0.268829       2.591694       7.130299      -3.887806      10.871764           0.000000
           92              C       2.661629       3.068681      18.245436      -0.514168      28.095325 0.41498469E+03  0.96727419E+04                                 7.861221                            6.597796       0.099257       1.996858                    0.998243      31.849830      92.078462       0.668023       0.393366      -1.076191      -0.023294       0.040717      -0.065054       0.080203       0.002920       0.004862       0.008912       0.003558       0.004458      -0.009716      -0.001895       0.011611              8.518313       8.931441      -0.361595       1.123933       7.286125      -2.223513       9.337371           0.000000
           93              C       7.432857       6.843847      19.225042       0.657019      22.166960 0.22290610E+03  0.45013602E+04                                 7.357129                            5.342639      -0.046534       2.051754                    0.999510      21.673861      60.640897       0.631631       0.480199      -1.011700       0.012041      -0.022582      -0.030894       0.040117       0.075429      -0.007648      -0.048277      -0.037405      -0.131746      -0.078693      -0.032976       0.111669              8.979201       6.210994      -2.422664       0.190216       7.951254       3.108998      12.775355           0.000000
           94              C       6.992391       7.637284      20.405876      -0.229456      55.995811 0.62757700E+03  0.16016538E+05                                12.556835                            8.259513      -0.111661       1.919410                    0.999464      31.643407      91.829074       0.588751       0.407637      -1.080302      -0.012497       0.023627      -0.007619       0.027793      -0.066413       0.020886      -0.009559      -0.032733      -0.082944      -0.058555      -0.027361       0.085916             17.330036       8.274057      -3.949393      -2.650610      15.702973       9.986253      28.013079          -0.000001
           95              C       7.308252       7.499610      21.772460       0.167716      35.051242 0.39954646E+03  0.91473895E+04                                 9.345538                            6.705872       0.000768       2.011967                    0.999102      25.826188      71.982140       0.633872       0.422060      -1.066391       0.042424      -0.050146       0.036271       0.075033      -0.032336       0.004702      -0.009206      -0.027873      -0.054515      -0.026318      -0.019626       0.045944             11.454702       7.202612      -4.408286      -0.021356      12.950974       2.687906      14.210521           0.000001
           96              C       6.757670       8.568395       0.446683      -0.081501      43.308405 0.46153050E+03  0.10976924E+05                                10.711457                            7.130734       0.080938       2.012814                    0.999550      28.673514      82.003917       0.623342       0.413142      -1.069900       0.013151      -0.015933       0.013998       0.024955      -0.006746       0.018829      -0.035597       0.000087      -0.019383      -0.039983      -0.002357       0.042341             14.514169       7.470150      -4.095571      -1.879860      15.292660       8.370267      20.779697           0.000001
           97              C       6.073789       9.475956      21.776882      -0.093018      43.707984 0.61746007E+03  0.15785674E+05                                10.871931                            8.342915      -0.214329       1.878885                    0.999262      31.536802      93.349743       0.566753       0.422725      -1.064343       0.001173       0.000145      -0.007328       0.007423      -0.010698       0.002400      -0.003456      -0.002039       0.039383      -0.017320       0.002541       0.014779             13.172834       8.167776      -3.544408      -0.520787      13.326737       4.533501      18.023990           0.000000
           98              C       6.750425       9.028516       1.815477       0.180644      34.277886 0.37900198E+03  0.85744967E+04                                 9.261522                            6.574534       0.056751       2.040889                    0.998868      25.301108      70.401245       0.633023       0.427681      -1.061479       0.027895      -0.045977       0.046833       0.071312      -0.000664       0.019299      -0.023299       0.014554       0.047585      -0.030597      -0.006037       0.036635             11.469982       6.160028      -3.049639       0.789403      12.917798       2.404485      15.332119           0.000001
           99              C       6.167967      10.222295       1.968057      -0.194601      53.288928 0.53583924E+03  0.13197143E+05                                12.222970                            7.688405      -0.060063       1.952604                    0.999117      30.217319      87.253718       0.601162       0.413685      -1.072122      -0.014826       0.006331      -0.025187       0.029905      -0.014084       0.023460      -0.040410       0.016056       0.143654      -0.049427      -0.023593       0.073020             17.242224       7.790641      -3.340325      -0.529587      23.311972      12.403428      20.624059           0.000000
          100              C       8.152960       6.421767       0.236609      -0.516734      27.626437 0.43616054E+03  0.10298734E+05                                 7.779228                            6.770248       0.121614       1.999669                    0.997918      32.384246      94.384681       0.658225       0.394089      -1.075162      -0.038821       0.057544      -0.042529       0.081407      -0.007036       0.006609      -0.000948       0.005178      -0.044908      -0.016637       0.000491       0.016146              8.182832       6.762944      -1.537113       0.369249       9.242784      -0.194039       8.542767           0.000000
          101              C       7.331434       8.168053       2.932184      -0.501685      27.521712 0.43941977E+03  0.10349724E+05                                 7.696477                            6.766115       0.173052       2.019937                    0.997648      31.770196      91.169228       0.665620       0.390688      -1.082210      -0.030752       0.044242      -0.053382       0.075847      -0.017216       0.016594      -0.022572      -0.006203       0.053470      -0.026542      -0.015026       0.041568              8.090088       6.446908      -0.855344       0.831039       8.713039      -1.258062       9.110318           0.000000
          102              C       8.083413       2.981729      20.032167       0.618461      25.532905 0.26440292E+03  0.55521873E+04                                 8.058703                            5.782018      -0.041788       2.034787                    0.999600      22.645748      63.856966       0.615155       0.474159      -1.018559       0.003111       0.046998      -0.027380       0.054481      -0.047588      -0.006337       0.055440      -0.050180      -0.185895      -0.085648      -0.015364       0.101012             10.009098       8.582871       2.214952      -0.929717       8.352424      -5.079521      13.091998           0.000001
          103              C       7.757411       2.181046      21.266072      -0.217327      54.524837 0.59891544E+03  0.15126568E+05                                12.388974                            8.097908       0.005648       1.966471                    0.999415      31.121823      90.217499       0.590636       0.410593      -1.076991       0.024300       0.004851       0.032012       0.040481      -0.017378       0.051417      -0.019469       0.038164       0.008365      -0.042436      -0.027197       0.069634             16.950527      12.116081       5.210300      -3.874430      16.438397     -11.776769      22.297102           0.000000
          104              C       6.643207       1.478184      21.551330       0.197622      32.760501 0.36777999E+03  0.82731756E+04                                 9.021706                            6.494985      -0.016808       2.020267                    0.999021      25.163506      70.229475       0.633027       0.430130      -1.058062      -0.075174      -0.004589      -0.028875       0.080659      -0.015047       0.018463       0.009296       0.011030      -0.010757      -0.028638       0.005449       0.023189             10.952921      11.680699       1.974911       1.474111       9.235132      -5.044827      11.942931           0.000001
          105              C       5.339196       1.411158      20.865827      -0.507849      27.947045 0.42861659E+03  0.10076887E+05                                 7.857353                            6.727071       0.018418       1.974520                    0.996901      32.066746      93.267248       0.658013       0.395926      -1.073877       0.070265       0.003999       0.039652       0.080780      -0.004004       0.028681       0.004554       0.003528      -0.015745      -0.030678       0.002025       0.028653              8.361578       9.624814       0.368866       1.285083       6.959548      -1.393139       8.500371           0.000000
          106              C      11.795495       4.036022      16.160180       0.633261      23.294444 0.23502427E+03  0.48031802E+04                                 7.572912                            5.449604      -0.048815       2.039033                    0.999553      22.137027      62.049512       0.632472       0.473858      -1.016361      -0.040035      -0.020663      -0.006228       0.045481      -0.002216       0.019466       0.035709      -0.167497      -0.044277      -0.082920      -0.019198       0.102118              9.357163      15.667325      -0.309071      -0.041208       4.687863      -1.400875       7.716302           0.000001
          107              C      13.234253       4.166450      16.045193      -0.237078      56.430405 0.61887605E+03  0.15766920E+05                                12.670072                            8.237777      -0.103286       1.927801                    0.999229      31.567453      92.051587       0.584676       0.411195      -1.076079       0.010543       0.020977      -0.045148       0.050887       0.018206      -0.015896      -0.049532       0.018956       0.133799      -0.058228      -0.016453       0.074681             17.545811      34.669058      -1.135963       2.495459       7.747278      -2.009917      10.221096           0.000000
          108              C      14.205016       3.697271      16.936347       0.193977      32.102862 0.36414068E+03  0.81621526E+04                                 8.847015                            6.417036       0.117076       2.059301                    0.999165      25.096277      69.670920       0.644376       0.424064      -1.062973      -0.002218      -0.038095       0.067110       0.077200       0.007353      -0.014355      -0.012289      -0.023780       0.023771      -0.022683      -0.003278       0.025961             10.682008      15.283327       0.476222       0.147565       6.459927      -3.330508      10.302770           0.000001
          109              C       1.043208       4.026965      16.513988      -0.080964      40.372175 0.42809928E+03  0.10007206E+05                                10.230168                            6.866340       0.094886       2.024572                    0.999612      28.188303      80.314968       0.634454       0.412988      -1.068395       0.005640      -0.009736       0.016107       0.019648       0.004601      -0.009789      -0.002397      -0.061293       0.070437      -0.044092       0.017883       0.026209             13.627279      24.913951       0.626958       1.869744       6.741317      -2.365884       9.226569           0.000001
          110              C       1.009883       4.762434      15.410550      -0.080912      43.621223 0.61088671E+03  0.15644665E+05                                10.978047                            8.391164      -0.282620       1.859114                    0.999098      31.893242      95.856118       0.553332       0.432230      -1.053790       0.005897       0.002048      -0.002792       0.006838       0.002680      -0.006229      -0.002637       0.027570       0.012056      -0.016271       0.000617       0.015653             13.139917      20.243521       0.824883       1.631531       8.168984      -3.129442      11.007246          -0.000000
          111              C      13.970294       3.027016      18.145928      -0.520885      27.022241 0.41006401E+03  0.95370142E+04                                 7.682409                            6.593770       0.007177       1.966013                    0.998136      31.964028      92.542086       0.662366       0.397601      -1.072479       0.016512       0.039166      -0.062125       0.075273       0.009303      -0.006379       0.016854       0.012640       0.010343      -0.024479       0.008964       0.015515              8.079226       8.308725      -0.039844      -0.095214       7.022791      -1.822733       8.906161          -0.000000
          112              C       6.751874      16.057136       3.179849       0.596646      27.703274 0.27351552E+03  0.57842507E+04                                 8.444897                            5.846904      -0.001546       2.039639                    0.999489      22.959529      64.672581       0.617931       0.468707      -1.022947       0.006529      -0.058143       0.004955       0.058718      -0.046640      -0.032453       0.070946       0.016757      -0.041477      -0.079652      -0.021142       0.100794             10.811166       8.171778       1.040995       1.532215      12.690823      -6.747330      11.570897           0.000001
          113              C       6.959067      17.198381       2.262160      -0.221289      57.485811 0.60618195E+03  0.15382937E+05                                12.877500                            8.166220      -0.076428       1.937280                    0.999525      31.482777      91.999563       0.585059       0.412544      -1.073854       0.015813       0.006531      -0.016310       0.023637       0.037520       0.002833       0.000922       0.053108      -0.124916      -0.041732      -0.025133       0.066865             18.159397      10.503219       0.679584       1.543985      23.266417     -14.817538      20.708553           0.000000
          114              C       6.147683      17.799799       1.291399       0.175637      35.242215 0.40230711E+03  0.92329236E+04                                 9.446885                            6.778715      -0.002269       2.018431                    0.998909      25.682207      71.831642       0.623098       0.428320      -1.061730      -0.067736      -0.018647      -0.008778       0.070802       0.015784       0.001732       0.011954       0.038621      -0.057499      -0.028408      -0.006728       0.035137             11.573911      12.667328       2.136863       1.339221      11.298140      -5.584420      10.756265           0.000001
          115              C       6.893866       0.682935       0.614741      -0.082002      42.888218 0.46060541E+03  0.10977302E+05                                10.713166                            7.154958       0.015247       1.992606                    0.999455      28.877123      83.359941       0.616628       0.416789      -1.064841      -0.005153       0.004338      -0.008068       0.010510      -0.013744       0.008605       0.018716       0.038212      -0.048649      -0.036324       0.004527       0.031797             14.411749      10.243211       2.810725      -0.229145      15.686795     -10.298057      17.305241           0.000001
          116              C       8.145716       0.842348       1.176412      -0.083280      43.585110 0.60772479E+03  0.15538062E+05                                11.002945                            8.378580      -0.295091       1.862901                    0.998972      31.532238      94.584676       0.553033       0.433177      -1.053583       0.006211       0.002241       0.001390       0.006748       0.012935       0.012519       0.008068       0.019016      -0.031572      -0.016701      -0.010449       0.027150             13.217510      11.130892       2.364323       0.773266      13.938931      -7.136897      14.582706           0.000000
          117              C       4.674151      17.442933       0.937591      -0.497973      27.594141 0.44096502E+03  0.10408819E+05                                 7.767163                            6.825345       0.096592       1.999485                    0.996851      31.886534      91.994482       0.654987       0.396165      -1.077043       0.068913       0.007427       0.027380       0.074524       0.021986       0.004077       0.024715       0.057799      -0.055443      -0.045931      -0.001934       0.047865              8.144914      10.192690       0.467277       0.688627       7.298029      -0.984931       6.944023           0.000000
          118              C       6.182456      11.164274       3.009579       0.609988      26.702704 0.25527952E+03  0.53172621E+04                                 8.267465                            5.670218       0.036454       2.061739                    0.999562      22.501815      63.330529       0.622614       0.472297      -1.018888       0.005551       0.024716       0.036569       0.044485       0.032506      -0.032678      -0.040989       0.100091      -0.120744      -0.076472      -0.017782       0.094254             10.631037       5.710705      -1.767867       1.096977      13.412712       5.417293      12.769696           0.000001
          119              C       9.690243      13.508355       5.373459       0.617432      24.889345 0.26017758E+03  0.54518846E+04                                 7.949284                            5.761939      -0.001561       2.053466                    0.999622      22.657750      64.221806       0.610844       0.478519      -1.014295      -0.041986      -0.006015       0.011088       0.043840      -0.014351       0.032520      -0.053429      -0.070890       0.224307      -0.079833      -0.029274       0.109107              9.799621      15.683505       1.205348      -1.225013       7.646278       1.970166       6.069081           0.000001
          120              C      11.194201      13.631537       5.172231      -0.233913      59.039334 0.67908150E+03  0.17680230E+05                                13.060209                            8.621465      -0.097866       1.919804                    0.999130      32.310732      94.777386       0.573150       0.410461      -1.078189       0.014452      -0.026642      -0.030234       0.042811      -0.016403      -0.033681       0.048798       0.003863       0.051146      -0.049186      -0.022226       0.071412             17.900484      34.572329       3.753396      -1.106108       8.944146       2.301880      10.184978          -0.000001
          121              C      12.143231      14.339834       5.997046       0.188034      33.910231 0.37840309E+03  0.85394962E+04                                 9.119460                            6.503415       0.101513       2.050740                    0.999210      25.231438      69.636963       0.647544       0.419140      -1.069103      -0.004997       0.041568       0.070189       0.081727      -0.000568      -0.013898       0.023122      -0.004714       0.020300      -0.024914      -0.004935       0.029849             11.213120      15.637294      -0.268829      -2.591696       7.130301       3.887807      10.871765           0.000000
          122              C      11.827371      15.046319       7.188936      -0.514168      28.095333 0.41498485E+03  0.96727465E+04                                 7.861222                            6.597798       0.099257       1.996858                    0.998243      31.849829      92.078459       0.668023       0.393366      -1.076191       0.023294      -0.040717      -0.065054       0.080203       0.002920      -0.004862      -0.008912       0.003558       0.004458      -0.009716      -0.001895       0.011611              8.518314       8.931442      -0.361595      -1.123933       7.286129       2.223514       9.337371           0.000000
          123              C       7.056143      11.271153       8.168542       0.657019      22.166947 0.22290596E+03  0.45013567E+04                                 7.357126                            5.342638      -0.046534       2.051754                    0.999510      21.673861      60.640900       0.631631       0.480199      -1.011700      -0.012041       0.022582      -0.030894       0.040117       0.075429       0.007648       0.048277      -0.037405      -0.131746      -0.078693      -0.032976       0.111669              8.979197       6.210993      -2.422662      -0.190217       7.951248      -3.108995      12.775350           0.000000
          124              C       7.496609      10.477716       9.349376      -0.229456      55.995815 0.62757705E+03  0.16016540E+05                                12.556836                            8.259513      -0.111661       1.919410                    0.999464      31.643408      91.829076       0.588751       0.407637      -1.080302       0.012497      -0.023627      -0.007619       0.027793      -0.066413      -0.020886       0.009559      -0.032733      -0.082944      -0.058555      -0.027361       0.085916             17.330035       8.274057      -3.949393       2.650609      15.702970      -9.986250      28.013079          -0.000001
          125              C       7.180748      10.615390      10.715960       0.167716      35.051237 0.39954633E+03  0.91473858E+04                                 9.345537                            6.705870       0.000768       2.011967                    0.999102      25.826189      71.982142       0.633872       0.422060      -1.066391      -0.042424       0.050146       0.036271       0.075033      -0.032336      -0.004702       0.009206      -0.027873      -0.054515      -0.026318      -0.019626       0.045944             11.454700       7.202612      -4.408285       0.021354      12.950969      -2.687903      14.210520           0.000001
          126              C       7.731330       9.546605      11.503183      -0.081501      43.308416 0.46153070E+03  0.10976930E+05                                10.711459                            7.130736       0.080938       2.012814                    0.999550      28.673513      82.003916       0.623342       0.413142      -1.069900      -0.013151       0.015933       0.013998       0.024955      -0.006746      -0.018829       0.035597       0.000087      -0.019383      -0.039983      -0.002357       0.042340             14.514171       7.470152      -4.095575       1.879863      15.292667      -8.370269      20.779695           0.000001
          127              C       8.415211       8.639043      10.720382      -0.093018      43.707990 0.61746021E+03  0.15785678E+05                                10.871932                            8.342916      -0.214329       1.878885                    0.999262      31.536802      93.349744       0.566753       0.422725      -1.064343      -0.001173      -0.000145      -0.007328       0.007423      -0.010698      -0.002400       0.003456      -0.002039       0.039383      -0.017320       0.002541       0.014779             13.172834       8.167776      -3.544409       0.520790      13.326741      -4.533503      18.023986           0.000000
          128              C       7.738575       9.086484      12.871977       0.180644      34.277877 0.37900196E+03  0.85744960E+04                                 9.261520                            6.574534       0.056751       2.040889                    0.998868      25.301108      70.401244       0.633023       0.427681      -1.061479      -0.027895       0.045977       0.046833       0.071312      -0.000664      -0.019299       0.023299       0.014554       0.047585      -0.030597      -0.006037       0.036635             11.469978       6.160028      -3.049639      -0.789403      12.917794      -2.404481      15.332112           0.000001
          129              C       8.321033       7.892705      13.024557      -0.194601      53.288923 0.53583946E+03  0.13197149E+05                                12.222969                            7.688407      -0.060063       1.952604                    0.999117      30.217319      87.253716       0.601162       0.413685      -1.072122       0.014826      -0.006331      -0.025187       0.029905      -0.014084      -0.023460       0.040410       0.016056       0.143654      -0.049427      -0.023593       0.073020             17.242221       7.790641      -3.340325       0.529587      23.311971     -12.403422      20.624050           0.000000
          130              C       6.336040      11.693232      11.293109      -0.516734      27.626452 0.43616076E+03  0.10298741E+05                                 7.779231                            6.770250       0.121614       1.999669                    0.997918      32.384246      94.384684       0.658225       0.394089      -1.075162       0.038821      -0.057544      -0.042529       0.081407      -0.007036      -0.006609       0.000948       0.005178      -0.044908      -0.016637       0.000491       0.016146              8.182835       6.762947      -1.537115      -0.369252       9.242791       0.194041       8.542767           0.000000
          131              C       7.157566       9.946947      13.988684      -0.501685      27.521718 0.43941990E+03  0.10349728E+05                                 7.696478                            6.766117       0.173052       2.019937                    0.997648      31.770195      91.169224       0.665620       0.390688      -1.082210       0.030752      -0.044242      -0.053382       0.075847      -0.017216      -0.016594       0.022572      -0.006203       0.053470      -0.026542      -0.015026       0.041568              8.090089       6.446908      -0.855343      -0.831038       8.713042       1.258061       9.110318           0.000000
          132              C       6.405587      15.133271       8.975667       0.618461      25.532905 0.26440293E+03  0.55521878E+04                                 8.058703                            5.782018      -0.041789       2.034787                    0.999600      22.645749      63.856970       0.615155       0.474159      -1.018559      -0.003111      -0.046998      -0.027380       0.054481      -0.047588       0.006337      -0.055440      -0.050179      -0.185895      -0.085648      -0.015364       0.101012             10.009097       8.582872       2.214952       0.929717       8.352423       5.079520      13.091996           0.000001
          133              C       6.731589      15.933954      10.209572      -0.217327      54.524850 0.59891562E+03  0.15126574E+05                                12.388977                            8.097910       0.005648       1.966471                    0.999415      31.121823      90.217503       0.590636       0.410593      -1.076991      -0.024300      -0.004851       0.032012       0.040481      -0.017378      -0.051417       0.019469       0.038164       0.008365      -0.042436      -0.027197       0.069634             16.950530      12.116087       5.210303       3.874432      16.438400      11.776770      22.297102           0.000000
          134              C       7.845793      16.636816      10.494830       0.197622      32.760498 0.36777971E+03  0.82731681E+04                                 9.021706                            6.494982      -0.016808       2.020267                    0.999021      25.163507      70.229479       0.633028       0.430130      -1.058062       0.075174       0.004589      -0.028875       0.080659      -0.015047      -0.018463      -0.009296       0.011030      -0.010757      -0.028638       0.005449       0.023189             10.952921      11.680698       1.974905      -1.474117       9.235129       5.044828      11.942935           0.000001
          135              C       9.149803      16.703841       9.809327      -0.507849      27.947075 0.42861703E+03  0.10076899E+05                                 7.857359                            6.727075       0.018418       1.974520                    0.996901      32.066747      93.267253       0.658013       0.395926      -1.073877      -0.070265      -0.003999       0.039652       0.080780      -0.004004      -0.028681      -0.004554       0.003529      -0.015745      -0.030678       0.002025       0.028653              8.361585       9.624827       0.368864      -1.285092       6.959552       1.393139       8.500375           0.000000
          136              C       2.693505      14.078978       5.103680       0.633261      23.294429 0.23502409E+03  0.48031758E+04                                 7.572909                            5.449602      -0.048815       2.039033                    0.999553      22.137027      62.049512       0.632472       0.473858      -1.016361       0.040035       0.020663      -0.006228       0.045481      -0.002216      -0.019466      -0.035709      -0.167497      -0.044277      -0.082920      -0.019198       0.102118              9.357158      15.667311      -0.309071       0.041202       4.687860       1.400875       7.716302           0.000001
          137              C       1.254747      13.948550       4.988693      -0.237078      56.430411 0.61887605E+03  0.15766920E+05                                12.670073                            8.237777      -0.103286       1.927801                    0.999229      31.567453      92.051590       0.584676       0.411195      -1.076079      -0.010543      -0.020977      -0.045148       0.050887       0.018206       0.015896       0.049532       0.018957       0.133799      -0.058228      -0.016453       0.074681             17.545813      34.669064      -1.135959      -2.495464       7.747277       2.009916      10.221096           0.000000
          138              C       0.283984      14.417728       5.879847       0.193977      32.102860 0.36414055E+03  0.81621490E+04                                 8.847014                            6.417034       0.117076       2.059301                    0.999165      25.096277      69.670922       0.644376       0.424064      -1.062973       0.002218       0.038095       0.067110       0.077200       0.007353       0.014355       0.012289      -0.023780       0.023771      -0.022683      -0.003278       0.025961             10.682009      15.283334       0.476222      -0.147565       6.459924       3.330505      10.302768           0.000001
          139              C      13.445792      14.088035       5.457488      -0.080964      40.372173 0.42809922E+03  0.10007204E+05                                10.230167                            6.866340       0.094886       2.024572                    0.999612      28.188303      80.314967       0.634454       0.412988      -1.068395      -0.005640       0.009736       0.016107       0.019648       0.004601       0.009789       0.002397      -0.061293       0.070437      -0.044092       0.017883       0.026209             13.627278      24.913951       0.626957      -1.869742       6.741316       2.365884       9.226568           0.000001
          140              C      13.479117      13.352566       4.354050      -0.080912      43.621225 0.61088669E+03  0.15644664E+05                                10.978047                            8.391164      -0.282620       1.859114                    0.999098      31.893242      95.856119       0.553332       0.432230      -1.053790      -0.005897      -0.002048      -0.002792       0.006838       0.002680       0.006229       0.002637       0.027570       0.012056      -0.016271       0.000617       0.015653             13.139919      20.243526       0.824883      -1.631532       8.168984       3.129442      11.007245          -0.000000
          141              C       0.518706      15.087983       7.089428      -0.520885      27.022242 0.41006406E+03  0.95370158E+04                                 7.682409                            6.593770       0.007177       1.966013                    0.998136      31.964027      92.542086       0.662366       0.397601      -1.072479      -0.016512      -0.039166      -0.062125       0.075273       0.009303       0.006379      -0.016854       0.012640       0.010343      -0.024479       0.008964       0.015515              8.079226       8.308725      -0.039847       0.095214       7.022791       1.822733       8.906162          -0.000000
          142              C       7.737126       2.057864      14.236349       0.596646      27.703271 0.27351550E+03  0.57842501E+04                                 8.444897                            5.846904      -0.001546       2.039639                    0.999489      22.959528      64.672581       0.617931       0.468707      -1.022947      -0.006529       0.058143       0.004955       0.058718      -0.046640       0.032453      -0.070946       0.016757      -0.041477      -0.079652      -0.021142       0.100794             10.811166       8.171778       1.040995      -1.532215      12.690823       6.747330      11.570896           0.000001
          143              C       7.529933       0.916619      13.318660      -0.221290      57.485833 0.60618218E+03  0.15382944E+05                                12.877504                            8.166222      -0.076428       1.937280                    0.999525      31.482777      91.999563       0.585059       0.412544      -1.073854      -0.015813      -0.006531      -0.016310       0.023637       0.037520      -0.002833      -0.000922       0.053108      -0.124916      -0.041732      -0.025133       0.066865             18.159402      10.503222       0.679582      -1.543986      23.266424      14.817543      20.708559           0.000000
          144              C       8.341317       0.315201      12.347899       0.175637      35.242215 0.40230721E+03  0.92329264E+04                                 9.446885                            6.778715      -0.002269       2.018431                    0.998909      25.682206      71.831637       0.623098       0.428320      -1.061730       0.067736       0.018647      -0.008778       0.070802       0.015784      -0.001732      -0.011954       0.038621      -0.057499      -0.028408      -0.006728       0.035137             11.573911      12.667329       2.136857      -1.339224      11.298138       5.584420      10.756266           0.000001
          145              C       7.595134      17.432064      11.671241      -0.082002      42.888222 0.46060538E+03  0.10977301E+05                                10.713167                            7.154958       0.015247       1.992606                    0.999455      28.877122      83.359938       0.616628       0.416789      -1.064841       0.005153      -0.004338      -0.008068       0.010510      -0.013744      -0.008605      -0.018716       0.038212      -0.048649      -0.036324       0.004527       0.031797             14.411751      10.243210       2.810714       0.229136      15.686792      10.298060      17.305251           0.000001
          146              C       6.343284      17.272653      12.232912      -0.083280      43.585113 0.60772484E+03  0.15538064E+05                                11.002945                            8.378581      -0.295091       1.862902                    0.998972      31.532238      94.584675       0.553033       0.433177      -1.053583      -0.006211      -0.002241       0.001390       0.006748       0.012935      -0.012519      -0.008068       0.019016      -0.031572      -0.016701      -0.010449       0.027150             13.217509      11.130896       2.364313      -0.773277      13.938924       7.136896      14.582707           0.000000
          147              C       9.814849       0.672066      11.994091      -0.497973      27.594137 0.44096493E+03  0.10408816E+05                                 7.767162                            6.825345       0.096592       1.999485                    0.996851      31.886534      91.994484       0.654987       0.396165      -1.077043      -0.068913      -0.007427       0.027380       0.074524       0.021986      -0.004077      -0.024715       0.057799      -0.055443      -0.045931      -0.001934       0.047865              8.144913      10.192692       0.467273      -0.688627       7.298027       0.984931       6.944021           0.000000
          148              C       8.306544       6.950725      14.066079       0.609988      26.702707 0.25527966E+03  0.53172659E+04                                 8.267466                            5.670220       0.036454       2.061739                    0.999562      22.501815      63.330528       0.622614       0.472297      -1.018888      -0.005551      -0.024716       0.036569       0.044485       0.032506       0.032678       0.040989       0.100091      -0.120744      -0.076472      -0.017782       0.094254             10.631037       5.710706      -1.767869      -1.096976      13.412716      -5.417288      12.769688           0.000001
          149              C       2.445743      13.664144      16.429959       0.617432      24.889342 0.26017756E+03  0.54518841E+04                                 7.949283                            5.761940      -0.001561       2.053466                    0.999622      22.657750      64.221809       0.610844       0.478519      -1.014295      -0.041986       0.006015       0.011088       0.043840       0.014351       0.032520       0.053429      -0.070890       0.224307      -0.079833      -0.029274       0.109107              9.799620      15.683504      -1.205342      -1.225016       7.646275      -1.970166       6.069081           0.000001
          150              C       3.949701      13.540963      16.228731      -0.233913      59.039358 0.67908185E+03  0.17680241E+05                                13.060213                            8.621468      -0.097866       1.919804                    0.999130      32.310733      94.777393       0.573150       0.410461      -1.078189       0.014452       0.026642      -0.030234       0.042811       0.016403      -0.033681      -0.048798       0.003863       0.051146      -0.049186      -0.022226       0.071412             17.900489      34.572340      -3.753394      -1.106108       8.944148      -2.301880      10.184979          -0.000001
          151              C       4.898731      12.832666      17.053546       0.188034      33.910231 0.37840309E+03  0.85394964E+04                                 9.119460                            6.503415       0.101513       2.050740                    0.999210      25.231438      69.636963       0.647544       0.419140      -1.069103      -0.004997      -0.041568       0.070189       0.081727       0.000568      -0.013898      -0.023122      -0.004714       0.020300      -0.024914      -0.004935       0.029849             11.213121      15.637296       0.268829      -2.591697       7.130300      -3.887806      10.871765           0.000000
          152              C       4.582871      12.126181      18.245436      -0.514167      28.095324 0.41498467E+03  0.96727413E+04                                 7.861220                            6.597796       0.099257       1.996858                    0.998243      31.849829      92.078456       0.668023       0.393366      -1.076191       0.023294       0.040717      -0.065054       0.080203      -0.002920      -0.004862       0.008912       0.003558       0.004458      -0.009716      -0.001895       0.011611              8.518312       8.931440       0.361595      -1.123933       7.286125      -2.223512       9.337370           0.000000
          153              C      14.300643      15.901347      19.225042       0.657019      22.166958 0.22290616E+03  0.45013617E+04                                 7.357128                            5.342640      -0.046534       2.051754                    0.999510      21.673861      60.640897       0.631631       0.480199      -1.011700      -0.012041      -0.022582      -0.030894       0.040117      -0.075429       0.007648      -0.048277      -0.037405      -0.131746      -0.078693      -0.032976       0.111669              8.979199       6.210996       2.422664      -0.190216       7.951250       3.108994      12.775352           0.000000
          154              C       0.252109      16.694784      20.405876      -0.229456      55.995808 0.62757700E+03  0.16016538E+05                                12.556835                            8.259513      -0.111661       1.919410                    0.999464      31.643407      91.829075       0.588751       0.407637      -1.080302       0.012497       0.023627      -0.007619       0.027793       0.066413      -0.020886      -0.009559      -0.032733      -0.082944      -0.058555      -0.027361       0.085916             17.330034       8.274057       3.949392       2.650609      15.702966       9.986247      28.013080          -0.000001
          155              C      14.425248      16.557110      21.772460       0.167716      35.051239 0.39954634E+03  0.91473859E+04                                 9.345537                            6.705870       0.000768       2.011967                    0.999102      25.826189      71.982142       0.633872       0.422060      -1.066391      -0.042424      -0.050146       0.036271       0.075033       0.032336      -0.004702      -0.009206      -0.027873      -0.054515      -0.026318      -0.019626       0.045944             11.454701       7.202613       4.408286       0.021354      12.950970       2.687902      14.210519           0.000001
          156              C       0.486830      17.625895       0.446683      -0.081501      43.308408 0.46153049E+03  0.10976924E+05                                10.711458                            7.130734       0.080938       2.012814                    0.999550      28.673513      82.003915       0.623342       0.413142      -1.069900      -0.013151      -0.015933       0.013998       0.024955       0.006746      -0.018829      -0.035597       0.000087      -0.019383      -0.039983      -0.002357       0.042341             14.514170       7.470151       4.095573       1.879861      15.292661       8.370268      20.779698           0.000001
          157              C       1.170711       0.418456      21.776882      -0.093018      43.707981 0.61746009E+03  0.15785675E+05                                10.871930                            8.342915      -0.214329       1.878885                    0.999262      31.536803      93.349744       0.566753       0.422725      -1.064343      -0.001173       0.000145      -0.007328       0.007423       0.010698      -0.002400      -0.003456      -0.002039       0.039383      -0.017320       0.002541       0.014779             13.172831       8.167775       3.544408       0.520787      13.326733       4.533497      18.023985           0.000000
          158              C       0.494075      -0.028984       1.815477       0.180644      34.277869 0.37900164E+03  0.85744872E+04                                 9.261518                            6.574531       0.056751       2.040889                    0.998868      25.301109      70.401247       0.633023       0.427681      -1.061479      -0.027895      -0.045977       0.046833       0.071312       0.000664      -0.019299      -0.023299       0.014554       0.047585      -0.030597      -0.006037       0.036635             11.469976       6.160027       3.049639      -0.789405      12.917788       2.404480      15.332113           0.000001
          159              C       1.076533       1.164794       1.968057      -0.194601      53.288916 0.53583940E+03  0.13197147E+05                                12.222968                            7.688407      -0.060063       1.952604                    0.999117      30.217319      87.253716       0.601162       0.413685      -1.072122       0.014826       0.006331      -0.025187       0.029905       0.014084      -0.023460      -0.040410       0.016056       0.143654      -0.049427      -0.023593       0.073020             17.242218       7.790642       3.340331       0.529590      23.311976      12.403417      20.624037          -0.000000
          160              C      13.580540      15.479268       0.236609      -0.516734      27.626454 0.43616079E+03  0.10298742E+05                                 7.779231                            6.770250       0.121614       1.999669                    0.997918      32.384247      94.384686       0.658225       0.394089      -1.075162       0.038821       0.057544      -0.042529       0.081407       0.007036      -0.006609      -0.000948       0.005178      -0.044908      -0.016637       0.000491       0.016146              8.182835       6.762947       1.537116      -0.369252       9.242792      -0.194042       8.542767           0.000000
          161              C      14.402066      17.225554       2.932184      -0.501685      27.521728 0.43941998E+03  0.10349730E+05                                 7.696480                            6.766117       0.173052       2.019937                    0.997648      31.770195      91.169224       0.665620       0.390688      -1.082210       0.030752       0.044242      -0.053382       0.075847       0.017216      -0.016594      -0.022572      -0.006203       0.053470      -0.026542      -0.015026       0.041568              8.090092       6.446909       0.855343      -0.831043       8.713044      -1.258065       9.110323           0.000000
          162              C      13.650087      12.039229      20.032167       0.618461      25.532906 0.26440292E+03  0.55521874E+04                                 8.058703                            5.782018      -0.041788       2.034787                    0.999600      22.645748      63.856968       0.615155       0.474159      -1.018559      -0.003111       0.046998      -0.027380       0.054481       0.047588       0.006337       0.055440      -0.050180      -0.185895      -0.085648      -0.015364       0.101012             10.009098       8.582872      -2.214953       0.929717       8.352424      -5.079521      13.091999           0.000001
          163              C      13.976089      11.238546      21.266072      -0.217327      54.524837 0.59891544E+03  0.15126568E+05                                12.388974                            8.097908       0.005648       1.966471                    0.999415      31.121823      90.217499       0.590636       0.410593      -1.076991      -0.024300       0.004851       0.032012       0.040481       0.017378      -0.051417      -0.019469       0.038164       0.008365      -0.042436      -0.027197       0.069634             16.950527      12.116082      -5.210300       3.874430      16.438397     -11.776769      22.297101           0.000000
          164              C       0.601293      10.535684      21.551330       0.197622      32.760503 0.36777998E+03  0.82731754E+04                                 9.021707                            6.494985      -0.016808       2.020267                    0.999021      25.163506      70.229476       0.633027       0.430130      -1.058062       0.075174      -0.004589      -0.028875       0.080659       0.015047      -0.018463       0.009296       0.011030      -0.010757      -0.028638       0.005449       0.023189             10.952922      11.680699      -1.974910      -1.474111       9.235134      -5.044829      11.942932           0.000001
          165              C       1.905304      10.468658      20.865827      -0.507849      27.947062 0.42861694E+03  0.10076897E+05                                 7.857356                            6.727074       0.018418       1.974520                    0.996901      32.066747      93.267254       0.658013       0.395926      -1.073877      -0.070265       0.003999       0.039652       0.080780       0.004004      -0.028681       0.004554       0.003528      -0.015745      -0.030678       0.002025       0.028653              8.361581       9.624818      -0.368867      -1.285084       6.959552      -1.393140       8.500374           0.000000
          166              C       9.938005      13.093522      16.160180       0.633261      23.294440 0.23502420E+03  0.48031784E+04                                 7.572912                            5.449604      -0.048816       2.039033                    0.999553      22.137027      62.049513       0.632472       0.473858      -1.016361       0.040035      -0.020663      -0.006228       0.045481       0.002216      -0.019466       0.035709      -0.167497      -0.044277      -0.082920      -0.019198       0.102118              9.357162      15.667323       0.309070       0.041206       4.687861      -1.400874       7.716302           0.000001
          167              C       8.499247      13.223950      16.045193      -0.237078      56.430404 0.61887606E+03  0.15766920E+05                                12.670072                            8.237777      -0.103286       1.927801                    0.999229      31.567453      92.051587       0.584676       0.411195      -1.076079      -0.010543       0.020977      -0.045148       0.050887      -0.018206       0.015896      -0.049532       0.018956       0.133799      -0.058228      -0.016453       0.074681             17.545811      34.669059       1.135962      -2.495459       7.747277      -2.009917      10.221095          -0.000000
          168              C       7.528484      12.754771      16.936347       0.193977      32.102861 0.36414068E+03  0.81621525E+04                                 8.847015                            6.417036       0.117076       2.059301                    0.999165      25.096277      69.670920       0.644376       0.424064      -1.062973       0.002218      -0.038095       0.067110       0.077200      -0.007353       0.014355      -0.012289      -0.023780       0.023771      -0.022683      -0.003278       0.025961             10.682008      15.283327      -0.476223      -0.147563       6.459927      -3.330508      10.302769           0.000001
          169              C       6.201292      13.084465      16.513988      -0.080964      40.372159 0.42809908E+03  0.10007200E+05                                10.230165                            6.866339       0.094886       2.024572                    0.999612      28.188303      80.314967       0.634454       0.412988      -1.068395      -0.005640      -0.009736       0.016107       0.019648      -0.004601       0.009789      -0.002397      -0.061293       0.070437      -0.044092       0.017883       0.026209             13.627274      24.913940      -0.626958      -1.869745       6.741315      -2.365884       9.226569           0.000001
          170              C       6.234617      13.819933      15.410550      -0.080912      43.621224 0.61088665E+03  0.15644663E+05                                10.978047                            8.391164      -0.282620       1.859113                    0.999098      31.893243      95.856125       0.553332       0.432230      -1.053790      -0.005897       0.002048      -0.002792       0.006838      -0.002680       0.006229      -0.002637       0.027570       0.012056      -0.016271       0.000617       0.015653             13.139919      20.243521      -0.824885      -1.631532       8.168985      -3.129443      11.007251          -0.000000
          171              C       7.763206      12.084516      18.145928      -0.520885      27.022249 0.41006419E+03  0.95370191E+04                                 7.682410                            6.593771       0.007177       1.966013                    0.998136      31.964028      92.542085       0.662366       0.397601      -1.072479      -0.016512       0.039166      -0.062125       0.075273      -0.009303       0.006379       0.016854       0.012640       0.010342      -0.024479       0.008964       0.015515              8.079227       8.308728       0.039848       0.095213       7.022792      -1.822734       8.906161          -0.000000
          172              C       0.492626       6.999636       3.179849       0.596646      27.703275 0.27351553E+03  0.57842507E+04                                 8.444898                            5.846904      -0.001546       2.039639                    0.999489      22.959529      64.672581       0.617931       0.468707      -1.022947      -0.006529      -0.058143       0.004955       0.058718       0.046640       0.032453       0.070946       0.016757      -0.041477      -0.079652      -0.021142       0.100794             10.811167       8.171778      -1.040995      -1.532214      12.690825      -6.747332      11.570897           0.000001
          173              C       0.285433       8.140881       2.262160      -0.221290      57.485816 0.60618195E+03  0.15382937E+05                                12.877501                            8.166220      -0.076428       1.937280                    0.999525      31.482777      91.999563       0.585059       0.412544      -1.073854      -0.015813       0.006531      -0.016310       0.023637      -0.037520      -0.002833       0.000922       0.053108      -0.124916      -0.041732      -0.025133       0.066865             18.159399      10.503220      -0.679585      -1.543984      23.266421     -14.817542      20.708557           0.000000
          174              C       1.096817       8.742299       1.291399       0.175637      35.242210 0.40230708E+03  0.92329228E+04                                 9.446884                            6.778715      -0.002269       2.018431                    0.998909      25.682206      71.831640       0.623098       0.428320      -1.061730       0.067736      -0.018647      -0.008778       0.070802      -0.015784      -0.001732       0.011954       0.038621      -0.057499      -0.028408      -0.006728       0.035137             11.573910      12.667328      -2.136862      -1.339221      11.298138      -5.584420      10.756265           0.000001
          175              C       0.350634       9.740435       0.614741      -0.082002      42.888217 0.46060537E+03  0.10977301E+05                                10.713166                            7.154958       0.015247       1.992606                    0.999455      28.877123      83.359941       0.616628       0.416789      -1.064841       0.005153       0.004338      -0.008068       0.010510       0.013744      -0.008605       0.018716       0.038212      -0.048649      -0.036324       0.004527       0.031797             14.411750      10.243210      -2.810721       0.229142      15.686795     -10.298059      17.305245           0.000001
          176              C      13.587784       9.899847       1.176412      -0.083280      43.585111 0.60772472E+03  0.15538060E+05                                11.002945                            8.378580      -0.295091       1.862902                    0.998972      31.532238      94.584675       0.553033       0.433177      -1.053583      -0.006211       0.002241       0.001390       0.006748      -0.012935      -0.012519       0.008068       0.019016      -0.031572      -0.016701      -0.010449       0.027150             13.217510      11.130892      -2.364319      -0.773269      13.938931      -7.136900      14.582708           0.000000
          177              C       2.570349       8.385433       0.937591      -0.497973      27.594139 0.44096500E+03  0.10408818E+05                                 7.767163                            6.825345       0.096592       1.999485                    0.996851      31.886533      91.994481       0.654987       0.396165      -1.077043      -0.068913       0.007427       0.027380       0.074524      -0.021986      -0.004077       0.024715       0.057799      -0.055443      -0.045931      -0.001934       0.047865              8.144914      10.192690      -0.467276      -0.688626       7.298029      -0.984931       6.944023           0.000000
          178              C       1.062044       2.106775       3.009579       0.609988      26.702694 0.25527952E+03  0.53172623E+04                                 8.267463                            5.670219       0.036454       2.061739                    0.999562      22.501815      63.330528       0.622614       0.472297      -1.018888      -0.005551       0.024716       0.036569       0.044485      -0.032506       0.032678      -0.040989       0.100091      -0.120744      -0.076472      -0.017782       0.094254             10.631033       5.710706       1.767869      -1.096977      13.412713       5.417286      12.769682           0.000001
          179              C      12.043257       4.450856       5.373459       0.617432      24.889345 0.26017758E+03  0.54518846E+04                                 7.949284                            5.761940      -0.001561       2.053466                    0.999622      22.657750      64.221806       0.610844       0.478519      -1.014295       0.041986      -0.006015       0.011088       0.043840       0.014351      -0.032520      -0.053429      -0.070890       0.224307      -0.079833      -0.029274       0.109107              9.799621      15.683507      -1.205345       1.225015       7.646276       1.970166       6.069081           0.000001
          180              C      10.539299       4.574038       5.172231      -0.233913      59.039335 0.67908143E+03  0.17680228E+05                                13.060209                            8.621465      -0.097866       1.919804                    0.999130      32.310732      94.777386       0.573150       0.410461      -1.078189      -0.014452      -0.026642      -0.030234       0.042811       0.016403       0.033681       0.048798       0.003863       0.051146      -0.049186      -0.022226       0.071412             17.900485      34.572332      -3.753393       1.106106       8.944144       2.301880      10.184978          -0.000001
          181              C       9.590269       5.282334       5.997046       0.188034      33.910225 0.37840297E+03  0.85394930E+04                                 9.119458                            6.503413       0.101513       2.050740                    0.999210      25.231438      69.636960       0.647544       0.419140      -1.069103       0.004997       0.041568       0.070189       0.081727       0.000568       0.013898       0.023122      -0.004714       0.020300      -0.024914      -0.004935       0.029849             11.213119      15.637295       0.268830       2.591694       7.130298       3.887805      10.871763           0.000000
          182              C       9.906129       5.988819       7.188936      -0.514168      28.095334 0.41498489E+03  0.96727477E+04                                 7.861222                            6.597798       0.099257       1.996858                    0.998243      31.849830      92.078464       0.668023       0.393366      -1.076191      -0.023294      -0.040717      -0.065054       0.080203      -0.002920       0.004862      -0.008912       0.003558       0.004458      -0.009716      -0.001895       0.011611              8.518314       8.931442       0.361595       1.123932       7.286129       2.223514       9.337372           0.000000
          183              C       0.188357       2.213653       8.168542       0.657019      22.166970 0.22290629E+03  0.45013649E+04                                 7.357131                            5.342641      -0.046534       2.051754                    0.999510      21.673861      60.640897       0.631631       0.480199      -1.011700       0.012041       0.022582      -0.030894       0.040117      -0.075429      -0.007648       0.048277      -0.037405      -0.131746      -0.078693      -0.032976       0.111669              8.979203       6.210996       2.422666       0.190215       7.951255      -3.108997      12.775357           0.000000
          184              C      14.236891       1.420216       9.349376      -0.229456      55.995812 0.62757703E+03  0.16016539E+05                                12.556836                            8.259513      -0.111661       1.919410                    0.999464      31.643408      91.829078       0.588751       0.407637      -1.080302      -0.012497      -0.023627      -0.007619       0.027793       0.066413       0.020886       0.009559      -0.032733      -0.082944      -0.058555      -0.027361       0.085916             17.330035       8.274057       3.949392      -2.650608      15.702968      -9.986248      28.013082          -0.000001
          185              C       0.063752       1.557890      10.715960       0.167716      35.051240 0.39954632E+03  0.91473854E+04                                 9.345537                            6.705870       0.000768       2.011967                    0.999102      25.826188      71.982140       0.633872       0.422060      -1.066391       0.042424       0.050146       0.036271       0.075033       0.032336       0.004702       0.009206      -0.027873      -0.054515      -0.026318      -0.019626       0.045944             11.454701       7.202613       4.408287      -0.021355      12.950972      -2.687903      14.210519           0.000001
          186              C      14.002170       0.489105      11.503183      -0.081501      43.308411 0.46153049E+03  0.10976924E+05                                10.711457                            7.130734       0.080938       2.012814                    0.999550      28.673513      82.003912       0.623342       0.413142      -1.069900       0.013151       0.015933       0.013998       0.024955       0.006746       0.018829       0.035597       0.000087      -0.019383      -0.039983      -0.002357       0.042341             14.514171       7.470151       4.095573      -1.879861      15.292662      -8.370269      20.779699           0.000001
          187              C      13.318289      17.696544      10.720382      -0.093018      43.707981 0.61746006E+03  0.15785674E+05                                10.871930                            8.342915      -0.214329       1.878885                    0.999262      31.536802      93.349743       0.566753       0.422725      -1.064343       0.001173      -0.000145      -0.007328       0.007423       0.010698       0.002400       0.003456      -0.002039       0.039383      -0.017320       0.002541       0.014779             13.172833       8.167776       3.544408      -0.520787      13.326735      -4.533498      18.023988           0.000000
          188              C      13.994925       0.028984      12.871977       0.180644      34.277869 0.37900162E+03  0.85744867E+04                                 9.261518                            6.574531       0.056751       2.040889                    0.998868      25.301108      70.401243       0.633023       0.427681      -1.061479       0.027895       0.045977       0.046833       0.071312       0.000664       0.019299       0.023299       0.014554       0.047585      -0.030597      -0.006037       0.036635             11.469977       6.160027       3.049639       0.789404      12.917789      -2.404482      15.332114           0.000001
          189              C      13.412467      16.950206      13.024557      -0.194601      53.288914 0.53583918E+03  0.13197141E+05                                12.222968                            7.688405      -0.060063       1.952604                    0.999117      30.217319      87.253716       0.601162       0.413685      -1.072122      -0.014826      -0.006331      -0.025187       0.029905       0.014084       0.023460       0.040410       0.016056       0.143654      -0.049427      -0.023593       0.073020             17.242219       7.790641       3.340329      -0.529589      23.311971     -12.403420      20.624044           0.000000
          190              C       0.908460       2.635732      11.293109      -0.516734      27.626449 0.43616068E+03  0.10298738E+05                                 7.779231                            6.770250       0.121614       1.999669                    0.997918      32.384248      94.384693       0.658225       0.394089      -1.075162      -0.038821      -0.057544      -0.042529       0.081407       0.007036       0.006609       0.000948       0.005178      -0.044908      -0.016637       0.000491       0.016146              8.182835       6.762948       1.537117       0.369253       9.242789       0.194042       8.542767           0.000000
          191              C       0.086934       0.889446      13.988684      -0.501685      27.521730 0.43942003E+03  0.10349732E+05                                 7.696480                            6.766117       0.173052       2.019937                    0.997648      31.770197      91.169232       0.665620       0.390688      -1.082210      -0.030752      -0.044242      -0.053382       0.075847       0.017216       0.016594       0.022572      -0.006203       0.053470      -0.026542      -0.015026       0.041568              8.090092       6.446910       0.855343       0.831043       8.713045       1.258065       9.110323           0.000000
          192              C       0.838913       6.075771       8.975667       0.618461      25.532903 0.26440291E+03  0.55521871E+04                                 8.058703                            5.782018      -0.041788       2.034787                    0.999600      22.645748      63.856971       0.615155       0.474159      -1.018559       0.003111      -0.046998      -0.027380       0.054481       0.047587      -0.006337      -0.055440      -0.050179      -0.185895      -0.085648      -0.015364       0.101012             10.009098       8.582872      -2.214953      -0.929717       8.352424       5.079521      13.091997           0.000001
          193              C       0.512911       6.876454      10.209572      -0.217327      54.524852 0.59891559E+03  0.15126573E+05                                12.388977                            8.097910       0.005648       1.966471                    0.999415      31.121822      90.217500       0.590636       0.410593      -1.076990       0.024300      -0.004851       0.032012       0.040481       0.017378       0.051417       0.019469       0.038164       0.008365      -0.042436      -0.027197       0.069634             16.950531      12.116087      -5.210304      -3.874433      16.438402      11.776772      22.297103           0.000000
          194              C      13.887707       7.579316      10.494830       0.197622      32.760497 0.36777971E+03  0.82731680E+04                                 9.021705                            6.494982      -0.016808       2.020267                    0.999021      25.163506      70.229476       0.633027       0.430130      -1.058062      -0.075174       0.004589      -0.028875       0.080659       0.015047       0.018463      -0.009297       0.011030      -0.010757      -0.028638       0.005449       0.023189             10.952920      11.680698      -1.974908       1.474116       9.235129       5.044826      11.942933           0.000001
          195              C      12.583697       7.646342       9.809327      -0.507849      27.947060 0.42861672E+03  0.10076890E+05                                 7.857356                            6.727072       0.018418       1.974520                    0.996901      32.066747      93.267253       0.658013       0.395926      -1.073877       0.070265      -0.003999       0.039652       0.080780       0.004004       0.028681      -0.004554       0.003528      -0.015745      -0.030678       0.002025       0.028653              8.361582       9.624823      -0.368866       1.285089       6.959547       1.393138       8.500375           0.000000
          196              C       4.550995       5.021478       5.103680       0.633261      23.294423 0.23502407E+03  0.48031753E+04                                 7.572908                            5.449602      -0.048816       2.039033                    0.999553      22.137027      62.049513       0.632472       0.473858      -1.016361      -0.040035       0.020663      -0.006228       0.045481       0.002216       0.019466      -0.035709      -0.167497      -0.044277      -0.082920      -0.019198       0.102118              9.357155      15.667302       0.309070      -0.041207       4.687861       1.400876       7.716303           0.000001
          197              C       5.989753       4.891050       4.988693      -0.237078      56.430413 0.61887610E+03  0.15766922E+05                                12.670073                            8.237777      -0.103286       1.927801                    0.999229      31.567455      92.051597       0.584676       0.411195      -1.076079       0.010543      -0.020977      -0.045148       0.050887      -0.018206      -0.015896       0.049532       0.018957       0.133799      -0.058228      -0.016453       0.074681             17.545812      34.669062       1.135961       2.495464       7.747277       2.009917      10.221097          -0.000000
          198              C       6.960516       5.360228       5.879847       0.193977      32.102859 0.36414053E+03  0.81621486E+04                                 8.847015                            6.417034       0.117075       2.059301                    0.999165      25.096277      69.670924       0.644376       0.424064      -1.062973      -0.002218       0.038095       0.067110       0.077200      -0.007353      -0.014355       0.012289      -0.023780       0.023771      -0.022683      -0.003278       0.025961             10.682009      15.283335      -0.476222       0.147565       6.459924       3.330505      10.302767           0.000001
          199              C       8.287708       5.030535       5.457488      -0.080964      40.372179 0.42809925E+03  0.10007205E+05                                10.230168                            6.866340       0.094886       2.024572                    0.999612      28.188304      80.314971       0.634454       0.412988      -1.068395       0.005640       0.009736       0.016107       0.019648      -0.004601      -0.009789       0.002397      -0.061293       0.070437      -0.044092       0.017883       0.026209             13.627280      24.913957      -0.626956       1.869742       6.741317       2.365884       9.226568           0.000001
          200              C       8.254383       4.295066       4.354050      -0.080912      43.621222 0.61088668E+03  0.15644664E+05                                10.978047                            8.391164      -0.282620       1.859114                    0.999098      31.893242      95.856121       0.553332       0.432230      -1.053790       0.005897      -0.002048      -0.002792       0.006838      -0.002680      -0.006229       0.002637       0.027570       0.012056      -0.016271       0.000617       0.015653             13.139918      20.243524      -0.824882       1.631532       8.168984       3.129442      11.007245          -0.000000
          201              C       6.725794       6.030483       7.089428      -0.520885      27.022267 0.41006455E+03  0.95370294E+04                                 7.682414                            6.593774       0.007177       1.966013                    0.998136      31.964029      92.542093       0.662366       0.397601      -1.072479       0.016512      -0.039166      -0.062125       0.075273      -0.009303      -0.006379      -0.016854       0.012640       0.010342      -0.024479       0.008964       0.015515              8.079231       8.308730       0.039848      -0.095216       7.022795       1.822736       8.906167          -0.000000
          202              C      13.996374      11.115364      14.236349       0.596646      27.703274 0.27351552E+03  0.57842507E+04                                 8.444897                            5.846904      -0.001546       2.039639                    0.999489      22.959529      64.672582       0.617931       0.468707      -1.022947       0.006529       0.058143       0.004955       0.058718       0.046640      -0.032453      -0.070946       0.016757      -0.041477      -0.079652      -0.021142       0.100794             10.811166       8.171778      -1.040995       1.532214      12.690824       6.747331      11.570896           0.000001
          203              C      14.203567       9.974119      13.318660      -0.221290      57.485818 0.60618199E+03  0.15382938E+05                                12.877502                            8.166220      -0.076428       1.937280                    0.999525      31.482778      91.999570       0.585059       0.412544      -1.073854       0.015813      -0.006531      -0.016310       0.023637      -0.037520       0.002833      -0.000922       0.053108      -0.124916      -0.041732      -0.025133       0.066865             18.159399      10.503222      -0.679584       1.543985      23.266420      14.817540      20.708555           0.000000
          204              C      13.392183       9.372701      12.347899       0.175637      35.242216 0.40230723E+03  0.92329271E+04                                 9.446885                            6.778716      -0.002269       2.018431                    0.998909      25.682207      71.831643       0.623098       0.428320      -1.061730      -0.067736       0.018647      -0.008778       0.070802      -0.015784       0.001732      -0.011954       0.038621      -0.057499      -0.028408      -0.006728       0.035137             11.573911      12.667329      -2.136857       1.339225      11.298138       5.584420      10.756266           0.000001
          205              C      14.138366       8.374564      11.671241      -0.082002      42.888218 0.46060537E+03  0.10977301E+05                                10.713166                            7.154958       0.015247       1.992606                    0.999455      28.877122      83.359938       0.616628       0.416789      -1.064841      -0.005153      -0.004338      -0.008068       0.010510       0.013744       0.008605      -0.018716       0.038212      -0.048649      -0.036324       0.004527       0.031797             14.411750      10.243209      -2.810714      -0.229136      15.686790      10.298059      17.305251           0.000001
          206              C       0.901216       8.215153      12.232912      -0.083280      43.585114 0.60772480E+03  0.15538062E+05                                11.002945                            8.378580      -0.295091       1.862902                    0.998972      31.532238      94.584676       0.553033       0.433177      -1.053583       0.006211      -0.002241       0.001390       0.006748      -0.012935       0.012519      -0.008068       0.019016      -0.031572      -0.016701      -0.010449       0.027150             13.217510      11.130895      -2.364316       0.773273      13.938927       7.136899      14.582708           0.000000
          207              C      11.918651       9.729566      11.994091      -0.497973      27.594153 0.44096530E+03  0.10408827E+05                                 7.767165                            6.825347       0.096592       1.999485                    0.996851      31.886533      91.994479       0.654987       0.396165      -1.077043       0.068913      -0.007427       0.027380       0.074524      -0.021986       0.004077      -0.024715       0.057799      -0.055443      -0.045931      -0.001934       0.047865              8.144916      10.192694      -0.467274       0.688628       7.298032       0.984930       6.944022           0.000000
          208              C      13.426956      16.008226      14.066079       0.609988      26.702709 0.25527958E+03  0.53172637E+04                                 8.267466                            5.670219       0.036454       2.061739                    0.999562      22.501815      63.330529       0.622614       0.472297      -1.018888       0.005551      -0.024716       0.036569       0.044485      -0.032506      -0.032678       0.040989       0.100091      -0.120744      -0.076472      -0.017782       0.094254             10.631039       5.710706       1.767866       1.096978      13.412715      -5.417295      12.769696           0.000001
          209              S       2.603673       5.323998      14.848879       0.092889     130.727122 0.31162203E+04  0.11390955E+06                                18.140021                           15.540012       0.819812       1.932448                    0.999805      68.652133     208.305461       0.576592       0.290607      -1.225312       0.034944      -0.035741       0.074311       0.089558       0.030762       0.139717      -0.240604       0.653413      -0.232820      -0.458313       0.050065       0.408248             20.014978      26.948330       1.432011       2.207226      14.700094      -5.358946      18.396511           0.000000
          210              S       6.069442       9.075615      20.083027       0.105279     118.583059 0.26854944E+04  0.94218781E+05                                16.721507                           14.171462       1.346086       2.091071                    0.999221      65.653554     192.729256       0.622525       0.280438      -1.241029       0.074909      -0.070186       0.047379       0.113059      -0.290384      -0.049709       0.168564      -0.405807       0.457006      -0.432524       0.033303       0.399222             18.771992      12.298590      -4.507117      -0.237359      19.117122       2.201913      24.900266           0.000001
          211              S       5.539145      10.879869       0.466584       0.106780     111.785316 0.25700343E+04  0.89327711E+05                                16.102351                           13.867359       1.263764       2.066930                    0.999382      65.666344     192.887210       0.628028       0.280595      -1.238842       0.048361      -0.050701       0.070814       0.099620      -0.168331       0.097269       0.167944      -0.261559       1.006126      -0.416606       0.015192       0.401414             17.962764      12.937116      -3.581226       0.894429      19.302838       5.031703      21.648336          -0.000000
          212              S       9.106336       1.960043       0.271990       0.123728     116.250241 0.27070298E+04  0.95507255E+05                                16.706333                           14.390746       1.050120       2.009643                    0.999781      66.255764     197.348276       0.605143       0.286883      -1.229566      -0.068706      -0.008703      -0.023946       0.073278       0.088464       0.163323      -0.365893       0.125416       0.444308      -0.450365       0.033768       0.416597             18.291747      17.540552       3.531480       0.728596      17.175490      -6.049141      20.159198           0.000000
          213              S      13.958703       5.034158      14.696300       0.114448     119.829343 0.28432990E+04  0.10148265E+06                                17.000822                           14.738743       1.064178       2.008225                    0.999632      66.858863     199.839169       0.598973       0.286503      -1.230842      -0.025364      -0.053414       0.066696       0.089134       0.129420      -0.054708      -0.237344       0.667304      -0.183651      -0.456886       0.045002       0.411883             18.696244      24.573320      -0.192584       1.715483      13.790102      -4.741852      17.725310           0.000000
          214              S       8.497798      17.912112       2.443486       0.150561     115.603106 0.26498194E+04  0.93211132E+05                                16.724231                           14.280400       0.902755       1.969936                    0.999949      66.133444     198.216923       0.603335       0.288600      -1.224833      -0.071927      -0.020972      -0.043789       0.086780       0.243286       0.015049      -0.284952      -0.017904      -0.344677      -0.386757      -0.002597       0.389354             18.568724      16.811060       1.644845       2.707631      20.064445      -8.106820      18.830666           0.000000
          215              S      11.885327      12.791002       3.792380       0.092889     130.727105 0.31162184E+04  0.11390947E+06                                18.140019                           15.540007       0.819812       1.932448                    0.999805      68.652134     208.305465       0.576592       0.290607      -1.225312      -0.034944       0.035741       0.074311       0.089558       0.030761      -0.139717       0.240604       0.653413      -0.232821      -0.458313       0.050065       0.408248             20.014979      26.948344       1.432010      -2.207233      14.700089       5.358943      18.396506           0.000000
          216              S       8.419558       9.039385       9.026527       0.105279     118.583070 0.26854947E+04  0.94218794E+05                                16.721508                           14.171463       1.346086       2.091071                    0.999221      65.653555     192.729260       0.622525       0.280438      -1.241029      -0.074909       0.070186       0.047379       0.113059      -0.290384       0.049709      -0.168564      -0.405807       0.457006      -0.432524       0.033303       0.399222             18.771993      12.298591      -4.507119       0.237361      19.117126      -2.201918      24.900263           0.000001
          217              S       8.949855       7.235131      11.523084       0.106780     111.785306 0.25700335E+04  0.89327676E+05                                16.102349                           13.867357       1.263764       2.066930                    0.999382      65.666345     192.887214       0.628028       0.280595      -1.238842      -0.048361       0.050701       0.070814       0.099620      -0.168331      -0.097269      -0.167944      -0.261559       1.006126      -0.416606       0.015192       0.401414             17.962763      12.937115      -3.581228      -0.894426      19.302840      -5.031706      21.648333          -0.000000
          218              S       5.382663      16.154957      11.328490       0.123728     116.250260 0.27070320E+04  0.95507353E+05                                16.706336                           14.390753       1.050119       2.009643                    0.999781      66.255765     197.348283       0.605143       0.286883      -1.229566       0.068706       0.008703      -0.023946       0.073278       0.088464      -0.163323       0.365893       0.125416       0.444308      -0.450365       0.033768       0.416597             18.291745      17.540559       3.531477      -0.728600      17.175486       6.049131      20.159192           0.000000
          219              S       0.530297      13.080841       3.639800       0.114448     119.829355 0.28432998E+04  0.10148268E+06                                17.000823                           14.738745       1.064178       2.008225                    0.999632      66.858865     199.839173       0.598973       0.286503      -1.230842       0.025364       0.053414       0.066696       0.089134       0.129420       0.054708       0.237344       0.667304      -0.183652      -0.456885       0.045002       0.411883             18.696244      24.573313      -0.192587      -1.715487      13.790109       4.741857      17.725310           0.000000
          220              S       5.991201       0.202888      13.499986       0.150561     115.603120 0.26498199E+04  0.93211152E+05                                16.724232                           14.280402       0.902755       1.969936                    0.999949      66.133445     198.216923       0.603335       0.288600      -1.224833       0.071927       0.020972      -0.043789       0.086780       0.243286      -0.015049       0.284952      -0.017904      -0.344677      -0.386757      -0.002597       0.389354             18.568723      16.811066       1.644838      -2.707638      20.064438       8.106816      18.830667           0.000000
          221              S       4.640827      14.381499      14.848879       0.092889     130.727143 0.31162211E+04  0.11390959E+06                                18.140023                           15.540015       0.819812       1.932448                    0.999805      68.652134     208.305465       0.576591       0.290607      -1.225312      -0.034944      -0.035741       0.074311       0.089558      -0.030762      -0.139717      -0.240604       0.653413      -0.232821      -0.458313       0.050065       0.408248             20.014980      26.948321      -1.432013      -2.207229      14.700104      -5.358952      18.396515           0.000000
          222              S       1.175058       0.018115      20.083027       0.105279     118.583061 0.26854945E+04  0.94218786E+05                                16.721507                           14.171462       1.346086       2.091071                    0.999221      65.653555     192.729261       0.622525       0.280438      -1.241029      -0.074909      -0.070187       0.047379       0.113059       0.290384       0.049709       0.168564      -0.405807       0.457006      -0.432524       0.033303       0.399222             18.771992      12.298590       4.507118       0.237359      19.117120       2.201913      24.900266           0.000001
          223              S       1.705355       1.822369       0.466584       0.106780     111.785300 0.25700344E+04  0.89327714E+05                                16.102349                           13.867359       1.263764       2.066930                    0.999382      65.666343     192.887203       0.628028       0.280595      -1.238842      -0.048361      -0.050701       0.070814       0.099620       0.168331      -0.097269       0.167944      -0.261559       1.006125      -0.416606       0.015192       0.401414             17.962759      12.937116       3.581228      -0.894428      19.302839       5.031698      21.648323          -0.000000
          224              S      12.627164      11.017543       0.271990       0.123728     116.250259 0.27070306E+04  0.95507292E+05                                16.706336                           14.390749       1.050120       2.009643                    0.999781      66.255765     197.348281       0.605143       0.286883      -1.229566       0.068706      -0.008703      -0.023946       0.073278      -0.088464      -0.163323      -0.365893       0.125416       0.444308      -0.450365       0.033768       0.416597             18.291749      17.540552      -3.531479      -0.728598      17.175494      -6.049141      20.159201           0.000000
          225              S       7.774797      14.091658      14.696300       0.114448     119.829341 0.28432992E+04  0.10148266E+06                                17.000822                           14.738743       1.064178       2.008225                    0.999632      66.858864     199.839170       0.598973       0.286503      -1.230842       0.025364      -0.053414       0.066696       0.089134      -0.129420       0.054708      -0.237344       0.667304      -0.183651      -0.456885       0.045002       0.411883             18.696243      24.573314       0.192585      -1.715483      13.790104      -4.741854      17.725311           0.000000
          226              S      13.235702       8.854612       2.443486       0.150561     115.603080 0.26498182E+04  0.93211079E+05                                16.724227                           14.280396       0.902755       1.969936                    0.999949      66.133441     198.216906       0.603336       0.288600      -1.224833       0.071927      -0.020972      -0.043789       0.086780      -0.243286      -0.015049      -0.284952      -0.017904      -0.344677      -0.386757      -0.002597       0.389354             18.568721      16.811057      -1.644843      -2.707633      20.064439      -8.106820      18.830667           0.000000
          227              S       9.848173       3.733502       3.792380       0.092889     130.727113 0.31162189E+04  0.11390949E+06                                18.140020                           15.540008       0.819812       1.932448                    0.999805      68.652133     208.305460       0.576592       0.290607      -1.225312       0.034944       0.035741       0.074311       0.089558      -0.030762       0.139717       0.240604       0.653413      -0.232821      -0.458313       0.050065       0.408248             20.014980      26.948342      -1.432010       2.207231      14.700093       5.358945      18.396505           0.000000
          228              S      13.313942      -0.018115       9.026527       0.105279     118.583060 0.26854944E+04  0.94218779E+05                                16.721507                           14.171462       1.346086       2.091071                    0.999221      65.653554     192.729256       0.622525       0.280438      -1.241029       0.074909       0.070186       0.047379       0.113059       0.290384      -0.049709      -0.168564      -0.405807       0.457006      -0.432524       0.033303       0.399222             18.771992      12.298590       4.507118      -0.237359      19.117121      -2.201914      24.900266           0.000001
          229              S      12.783645      16.292631      11.523084       0.106780     111.785318 0.25700346E+04  0.89327726E+05                                16.102351                           13.867360       1.263764       2.066930                    0.999382      65.666344     192.887210       0.628028       0.280595      -1.238842       0.048361       0.050701       0.070814       0.099620       0.168331       0.097269      -0.167944      -0.261559       1.006126      -0.416606       0.015192       0.401414             17.962762      12.937117       3.581229       0.894428      19.302842      -5.031698      21.648328          -0.000000
          230              S       1.861837       7.097457      11.328490       0.123728     116.250262 0.27070320E+04  0.95507350E+05                                16.706336                           14.390753       1.050120       2.009643                    0.999781      66.255764     197.348279       0.605143       0.286883      -1.229566      -0.068706       0.008703      -0.023946       0.073278      -0.088464       0.163323       0.365893       0.125416       0.444308      -0.450365       0.033768       0.416597             18.291746      17.540560      -3.531479       0.728598      17.175487       6.049132      20.159191           0.000000
          231              S       6.714203       4.023341       3.639800       0.114448     119.829360 0.28432999E+04  0.10148269E+06                                17.000824                           14.738746       1.064178       2.008225                    0.999632      66.858865     199.839176       0.598973       0.286503      -1.230842      -0.025364       0.053414       0.066696       0.089134      -0.129420      -0.054708       0.237344       0.667304      -0.183651      -0.456886       0.045002       0.411883             18.696245      24.573316       0.192587       1.715486      13.790109       4.741857      17.725311           0.000000
          232              S       1.253298       9.260388      13.499986       0.150561     115.603095 0.26498184E+04  0.93211089E+05                                16.724229                           14.280397       0.902755       1.969936                    0.999949      66.133444     198.216917       0.603336       0.288600      -1.224833      -0.071927       0.020972      -0.043789       0.086780      -0.243286       0.015049       0.284952      -0.017904      -0.344677      -0.386757      -0.002597       0.389354             18.568723      16.811060      -1.644844       2.707633      20.064441       8.106820      18.830667           0.000000
          233              O       8.338420       4.483462      16.757231      -1.011751      60.005191 0.13342224E+04  0.40048311E+05                                11.623525                           10.763517      -0.129548       1.874000                    0.998668      37.974573     109.663420       0.626670       0.325620      -1.173199      -0.014006       0.023634      -0.023203       0.035960       0.012383       0.006846       0.000811       0.015565       0.017765      -0.017888       0.002035       0.015854             12.860293      12.841763      -1.052334      -1.497611      11.123648       0.297486      14.615467           0.000000
          234              O       5.358032       3.825888      17.188435      -0.539241      36.046156 0.52901877E+03  0.12676564E+05                                 8.708611                            7.155481       0.194003       2.132449                    0.994557      27.028767      71.124666       0.704268       0.362943      -1.134948      -0.030461       0.031422       0.006350       0.044222      -0.052683       0.010322       0.023159      -0.014224       0.126148      -0.078612       0.026650       0.051962              9.988082      13.731715      -3.283071       2.824123       8.203721      -2.383351       8.028811           0.000000
          235              O       5.347890       5.619273      15.806372      -0.547514      34.357254 0.51818809E+03  0.12339732E+05                                 8.405984                            7.011537       0.482228       2.211669                    0.997238      27.386643      71.590220       0.722965       0.355771      -1.141851      -0.021663       0.002379      -0.012670       0.025208       0.058815      -0.027972       0.001833      -0.065263       0.006405      -0.076421       0.007664       0.068757              9.661823      12.747370       4.431904      -0.731356       9.573845      -1.905890       6.664254          -0.000001
          236              O       6.833012       7.070284      18.170252      -0.538191      35.546678 0.48609351E+03  0.11415065E+05                                 8.649734                            6.819571       0.383382       2.194681                    0.996246      26.797365      70.025902       0.726979       0.358778      -1.137138       0.008624       0.012049       0.011896       0.019003       0.042485       0.033396      -0.023251      -0.016787       0.118134      -0.077131       0.023318       0.053812             10.363082       6.140339      -0.260177       2.138345       7.299014       2.920205      17.649894          -0.000001
          237              O       8.352908       6.095697      19.435116      -0.559866      31.467224 0.46534083E+03  0.10783891E+05                                 7.848563                            6.622954       0.486453       2.216602                    0.997568      26.845879      69.158388       0.747719       0.353479      -1.144052      -0.040365       0.019037       0.028934       0.053188       0.014317      -0.003546      -0.025772      -0.002946      -0.148945      -0.057576       0.013093       0.044484              8.764975       8.118387      -4.255581      -0.891404      10.596134       1.847149       7.580404          -0.000000
          238              O       9.268613       3.427358      19.868530      -0.534107      32.455049 0.47865511E+03  0.11188799E+05                                 8.083051                            6.737274       0.397202       2.191803                    0.996832      26.955648      70.106906       0.736832       0.355613      -1.140509      -0.011528      -0.003324       0.020878       0.024079       0.024598      -0.045648       0.013412       0.009777      -0.150832      -0.076224       0.017353       0.058871              9.124002      10.362016       2.742854      -2.616354       8.010928      -2.911593       8.999062          -0.000001
          239              O       7.167708       3.126649      19.167548      -0.551941      37.643862 0.54687144E+03  0.13184068E+05                                 8.937080                            7.210871       0.279105       2.142875                    0.996413      27.485080      72.017820       0.712558       0.356551      -1.142549      -0.018037       0.048258       0.056493       0.076456      -0.042901       0.041957       0.022104      -0.016018       0.055491      -0.075908       0.028533       0.047374             10.531688       8.433681      -0.385968       3.550787       6.748109      -2.854784      16.413274           0.000000
          240              O      11.250708       3.612131      17.130941      -0.562829      30.830565 0.44728585E+03  0.10271409E+05                                 7.745225                            6.483036       0.578678       2.238863                    0.997595      27.036931      69.509758       0.756934       0.352373      -1.144060       0.039786      -0.022106      -0.036193       0.058151       0.002190      -0.039789       0.021281      -0.075534       0.012870      -0.064977       0.014755       0.050222              8.785520      12.016001       0.288144      -3.986690       5.180138      -1.119404       9.160420          -0.000000
          241              O      11.207241       4.537808      15.120869      -0.567847      37.136633 0.52809571E+03  0.12642034E+05                                 8.906279                            7.077808       0.318107       2.155798                    0.996774      27.583286      72.419295       0.719259       0.355726      -1.141282       0.019679      -0.002598      -0.006405       0.020858      -0.018770       0.065407      -0.009479      -0.015642       0.046505      -0.068451      -0.003820       0.072271             10.670883      16.551807      -1.977309       4.234531       6.414869      -1.862529       9.045973          -0.000001
          242              O       5.543491      15.386881       3.016213      -0.569009      33.846289 0.52044326E+03  0.12324869E+05                                 8.144397                            6.880719       0.645272       2.260827                    0.998140      27.181408      69.338096       0.758179       0.341134      -1.161586       0.006091       0.001689      -0.031331       0.031963       0.061738      -0.002290       0.012301       0.038383      -0.190001      -0.067221      -0.029285       0.096506              9.243014       9.328614       3.769256      -0.612732      11.579929      -3.077686       6.820498          -0.000001
          243              O       7.576298      15.712951       3.995819      -0.526823      39.141101 0.52684642E+03  0.12651222E+05                                 9.370563                            7.206408       0.232513       2.131643                    0.996366      27.472172      73.114561       0.690038       0.369645      -1.126224       0.009134      -0.033987      -0.066750       0.075459      -0.056500      -0.003105       0.026456      -0.006281       0.102554      -0.076065       0.016850       0.059215             11.555699       9.211384      -2.316854       4.434831      10.088013      -6.380588      15.367701          -0.000001
          244              O       6.691020      10.816466       4.197047      -0.583924      34.338530 0.51050292E+03  0.12066346E+05                                 8.299522                            6.860549       0.577295       2.234927                    0.997600      27.489604      70.725557       0.749511       0.345741      -1.154337      -0.002581      -0.005244      -0.031538       0.032075       0.016086       0.050182      -0.014333       0.060593       0.184783      -0.071504      -0.018203       0.089707              9.699726       6.456631       0.666138       3.638984       7.889364       2.592563      14.753182          -0.000001
          245              O       5.653608      12.276535       2.826041      -0.534953      39.490795 0.52890067E+03  0.12694799E+05                                 9.375582                            7.174471       0.209359       2.129142                    0.996067      27.329443      72.380313       0.699226       0.364953      -1.131438      -0.002920      -0.025128       0.002156       0.025389      -0.015855      -0.026121      -0.009418       0.004397      -0.229907      -0.083520       0.027609       0.055911             11.554842       7.473975      -4.370203      -0.872565      18.624152       4.493474       8.566400          -0.000001
          246              O       6.150580      13.631537       5.700731      -1.011751      60.005189 0.13342223E+04  0.40048307E+05                                11.623525                           10.763517      -0.129548       1.874000                    0.998668      37.974573     109.663424       0.626670       0.325620      -1.173198       0.014006      -0.023634      -0.023203       0.035960       0.012383      -0.006846      -0.000811       0.015565       0.017765      -0.017888       0.002035       0.015854             12.860293      12.841763      -1.052339       1.497610      11.123650      -0.297484      14.615466           0.000001
          247              O       9.130968      14.289112       6.131935      -0.539241      36.046158 0.52901876E+03  0.12676564E+05                                 8.708611                            7.155481       0.194003       2.132449                    0.994557      27.028767      71.124665       0.704268       0.362942      -1.134948       0.030461      -0.031422       0.006350       0.044222      -0.052683      -0.010322      -0.023159      -0.014224       0.126148      -0.078612       0.026650       0.051962              9.988082      13.731714      -3.283072      -2.824124       8.203722       2.383352       8.028811           0.000000
          248              O       9.141110      12.495727       4.749872      -0.547514      34.357256 0.51818810E+03  0.12339732E+05                                 8.405984                            7.011537       0.482228       2.211669                    0.997238      27.386643      71.590221       0.722965       0.355771      -1.141851       0.021663      -0.002379      -0.012670       0.025208       0.058815       0.027972      -0.001833      -0.065263       0.006405      -0.076421       0.007664       0.068757              9.661824      12.747374       4.431904       0.731356       9.573844       1.905889       6.664254          -0.000001
          249              O       7.655988      11.044716       7.113752      -0.538191      35.546685 0.48609356E+03  0.11415067E+05                                 8.649736                            6.819572       0.383382       2.194680                    0.996246      26.797365      70.025905       0.726979       0.358778      -1.137138      -0.008624      -0.012049       0.011896       0.019003       0.042485      -0.033396       0.023251      -0.016787       0.118134      -0.077131       0.023318       0.053812             10.363085       6.140340      -0.260177      -2.138346       7.299015      -2.920206      17.649899          -0.000001
          250              O       6.136092      12.019302       8.378616      -0.559866      31.467213 0.46534068E+03  0.10783887E+05                                 7.848561                            6.622953       0.486453       2.216602                    0.997568      26.845880      69.158394       0.747719       0.353479      -1.144052       0.040365      -0.019037       0.028934       0.053188       0.014317       0.003546       0.025772      -0.002946      -0.148945      -0.057576       0.013093       0.044484              8.764972       8.118387      -4.255579       0.891403      10.596126      -1.847148       7.580403          -0.000000
          251              O       5.220387      14.687642       8.812030      -0.534107      32.455049 0.47865511E+03  0.11188799E+05                                 8.083051                            6.737274       0.397202       2.191803                    0.996832      26.955648      70.106906       0.736832       0.355613      -1.140509       0.011528       0.003324       0.020878       0.024079       0.024598       0.045648      -0.013412       0.009777      -0.150832      -0.076224       0.017353       0.058871              9.124002      10.362017       2.742855       2.616354       8.010928       2.911593       8.999062          -0.000001
          252              O       7.321292      14.988351       8.111048      -0.551941      37.643861 0.54687145E+03  0.13184068E+05                                 8.937080                            7.210871       0.279105       2.142875                    0.996413      27.485080      72.017821       0.712558       0.356551      -1.142549       0.018037      -0.048258       0.056493       0.076456      -0.042901      -0.041957      -0.022104      -0.016017       0.055491      -0.075908       0.028533       0.047374             10.531688       8.433681      -0.385968      -3.550787       6.748109       2.854784      16.413274           0.000000
          253              O       3.238291      14.502869       6.074441      -0.562829      30.830552 0.44728567E+03  0.10271404E+05                                 7.745223                            6.483035       0.578678       2.238863                    0.997595      27.036930      69.509756       0.756934       0.352373      -1.144060      -0.039786       0.022106      -0.036193       0.058151       0.002190       0.039789      -0.021281      -0.075534       0.012870      -0.064977       0.014755       0.050222              8.785516      12.015991       0.288144       3.986684       5.180137       1.119406       9.160419          -0.000000
          254              O       3.281759      13.577193       4.064369      -0.567847      37.136637 0.52809554E+03  0.12642029E+05                                 8.906279                            7.077807       0.318107       2.155798                    0.996774      27.583287      72.419295       0.719260       0.355726      -1.141282      -0.019679       0.002598      -0.006405       0.020858      -0.018770      -0.065407       0.009479      -0.015642       0.046505      -0.068451      -0.003820       0.072271             10.670884      16.551810      -1.977309      -4.234535       6.414866       1.862527       9.045976          -0.000001
          255              O       8.945509       2.728119      14.072713      -0.569009      33.846289 0.52044322E+03  0.12324868E+05                                 8.144397                            6.880719       0.645272       2.260827                    0.998140      27.181408      69.338098       0.758179       0.341134      -1.161586      -0.006091      -0.001689      -0.031331       0.031963       0.061738       0.002290      -0.012301       0.038383      -0.190001      -0.067221      -0.029285       0.096506              9.243014       9.328613       3.769255       0.612732      11.579930       3.077687       6.820499          -0.000001
          256              O       6.912702       2.402049      15.052319      -0.526823      39.141102 0.52684648E+03  0.12651224E+05                                 9.370563                            7.206408       0.232513       2.131643                    0.996366      27.472173      73.114565       0.690038       0.369645      -1.126224      -0.009134       0.033987      -0.066750       0.075459      -0.056500       0.003105      -0.026456      -0.006281       0.102554      -0.076065       0.016850       0.059215             11.555699       9.211385      -2.316853      -4.434831      10.088012       6.380587      15.367701          -0.000001
          257              O       7.797980       7.298534      15.253547      -0.583924      34.338523 0.51050299E+03  0.12066348E+05                                 8.299521                            6.860550       0.577295       2.234927                    0.997600      27.489604      70.725557       0.749511       0.345741      -1.154337       0.002581       0.005244      -0.031538       0.032075       0.016086      -0.050182       0.014333       0.060593       0.184783      -0.071504      -0.018203       0.089707              9.699723       6.456630       0.666136      -3.638982       7.889364      -2.592559      14.753174          -0.000001
          258              O       8.835392       5.838464      13.882541      -0.534953      39.490794 0.52890067E+03  0.12694799E+05                                 9.375582                            7.174471       0.209359       2.129142                    0.996067      27.329443      72.380313       0.699226       0.364953      -1.131438       0.002920       0.025128       0.002156       0.025389      -0.015855       0.026121       0.009418       0.004397      -0.229907      -0.083520       0.027609       0.055911             11.554841       7.473975      -4.370202       0.872564      18.624151      -4.493471       8.566397          -0.000001
          259              O      13.395080      13.540963      16.757231      -1.011751      60.005191 0.13342224E+04  0.40048309E+05                                11.623525                           10.763517      -0.129548       1.874000                    0.998668      37.974573     109.663421       0.626670       0.325620      -1.173199       0.014006       0.023634      -0.023203       0.035960      -0.012383      -0.006846       0.000811       0.015565       0.017765      -0.017888       0.002035       0.015854             12.860293      12.841763       1.052341       1.497608      11.123651       0.297485      14.615464           0.000001
          260              O       1.886468      12.883388      17.188435      -0.539241      36.046150 0.52901848E+03  0.12676555E+05                                 8.708609                            7.155479       0.194003       2.132449                    0.994557      27.028768      71.124667       0.704268       0.362942      -1.134948       0.030461       0.031422       0.006350       0.044222       0.052683      -0.010322       0.023159      -0.014224       0.126148      -0.078612       0.026650       0.051962              9.988081      13.731713       3.283072      -2.824125       8.203718      -2.383352       8.028811           0.000000
          261              O       1.896610      14.676773      15.806372      -0.547514      34.357263 0.51818843E+03  0.12339742E+05                                 8.405986                            7.011539       0.482227       2.211669                    0.997238      27.386644      71.590224       0.722965       0.355771      -1.141851       0.021663       0.002379      -0.012670       0.025208      -0.058815       0.027972       0.001833      -0.065263       0.006405      -0.076421       0.007664       0.068757              9.661825      12.747374      -4.431903       0.731355       9.573846      -1.905889       6.664254          -0.000001
          262              O       0.411488      16.127785      18.170252      -0.538191      35.546681 0.48609366E+03  0.11415070E+05                                 8.649735                            6.819573       0.383382       2.194680                    0.996246      26.797365      70.025905       0.726979       0.358778      -1.137138      -0.008624       0.012049       0.011896       0.019003      -0.042485      -0.033396      -0.023251      -0.016787       0.118134      -0.077131       0.023318       0.053812             10.363083       6.140339       0.260179      -2.138344       7.299016       2.920202      17.649893          -0.000001
          263              O      13.380591      15.153198      19.435116      -0.559866      31.467220 0.46534089E+03  0.10783893E+05                                 7.848562                            6.622955       0.486453       2.216602                    0.997568      26.845879      69.158388       0.747718       0.353479      -1.144052       0.040365       0.019037       0.028934       0.053188      -0.014317       0.003546      -0.025772      -0.002946      -0.148945      -0.057576       0.013093       0.044484              8.764973       8.118389       4.255579       0.891405      10.596127       1.847149       7.580404          -0.000000
          264              O      12.464887      12.484858      19.868530      -0.534107      32.455049 0.47865510E+03  0.11188799E+05                                 8.083051                            6.737274       0.397202       2.191803                    0.996832      26.955648      70.106905       0.736832       0.355612      -1.140510       0.011528      -0.003324       0.020878       0.024079      -0.024598       0.045648       0.013412       0.009777      -0.150832      -0.076224       0.017353       0.058871              9.124002      10.362016      -2.742855       2.616354       8.010928      -2.911593       8.999062          -0.000001
          265              O       0.076792      12.184149      19.167548      -0.551941      37.643863 0.54687144E+03  0.13184068E+05                                 8.937080                            7.210871       0.279105       2.142875                    0.996413      27.485080      72.017820       0.712558       0.356551      -1.142549       0.018037       0.048258       0.056493       0.076456       0.042901      -0.041957       0.022104      -0.016017       0.055491      -0.075908       0.028533       0.047374             10.531689       8.433682       0.385968      -3.550788       6.748109      -2.854785      16.413275           0.000000
          266              O      10.482792      12.669631      17.130941      -0.562829      30.830564 0.44728584E+03  0.10271408E+05                                 7.745225                            6.483036       0.578678       2.238863                    0.997595      27.036931      69.509757       0.756934       0.352373      -1.144060      -0.039786      -0.022106      -0.036193       0.058151      -0.002190       0.039789       0.021281      -0.075534       0.012870      -0.064977       0.014755       0.050222              8.785519      12.015999      -0.288144       3.986689       5.180137      -1.119404       9.160420          -0.000000
          267              O      10.526259      13.595307      15.120869      -0.567847      37.136629 0.52809554E+03  0.12642029E+05                                 8.906278                            7.077807       0.318107       2.155798                    0.996774      27.583286      72.419294       0.719260       0.355726      -1.141282      -0.019679      -0.002598      -0.006405       0.020858       0.018770      -0.065407      -0.009479      -0.015642       0.046505      -0.068451      -0.003820       0.072271             10.670882      16.551806       1.977307      -4.234533       6.414865      -1.862526       9.045974          -0.000001
          268              O       1.701009       6.329381       3.016213      -0.569009      33.846288 0.52044320E+03  0.12324867E+05                                 8.144397                            6.880719       0.645272       2.260827                    0.998140      27.181408      69.338097       0.758179       0.341134      -1.161586      -0.006091       0.001689      -0.031331       0.031963      -0.061738       0.002290       0.012301       0.038383      -0.190001      -0.067221      -0.029285       0.096506              9.243014       9.328613      -3.769255       0.612732      11.579929      -3.077687       6.820499          -0.000001
          269              O      14.157202       6.655451       3.995819      -0.526823      39.141102 0.52684644E+03  0.12651223E+05                                 9.370563                            7.206407       0.232513       2.131643                    0.996366      27.472173      73.114563       0.690038       0.369645      -1.126224      -0.009134      -0.033987      -0.066750       0.075459       0.056500       0.003105       0.026456      -0.006281       0.102554      -0.076065       0.016850       0.059215             11.555700       9.211384       2.316854      -4.434831      10.088013      -6.380589      15.367701          -0.000001
          270              O       0.553480       1.758967       4.197047      -0.583924      34.338527 0.51050289E+03  0.12066345E+05                                 8.299522                            6.860549       0.577294       2.234927                    0.997600      27.489604      70.725558       0.749511       0.345741      -1.154337       0.002581      -0.005244      -0.031538       0.032075      -0.016086      -0.050182      -0.014333       0.060593       0.184783      -0.071504      -0.018203       0.089707              9.699725       6.456632      -0.666138      -3.638985       7.889364       2.592563      14.753179          -0.000001
          271              O       1.590892       3.219035       2.826041      -0.534953      39.490766 0.52890028E+03  0.12694787E+05                                 9.375576                            7.174469       0.209359       2.129142                    0.996067      27.329443      72.380311       0.699226       0.364953      -1.131438       0.002920      -0.025128       0.002156       0.025389       0.015855       0.026121      -0.009418       0.004397      -0.229907      -0.083520       0.027609       0.055911             11.554832       7.473972       4.370200       0.872560      18.624135       4.493461       8.566390          -0.000001
          272              O       1.093919       4.574038       5.700731      -1.011751      60.005184 0.13342224E+04  0.40048312E+05                                11.623525                           10.763517      -0.129548       1.874000                    0.998668      37.974573     109.663422       0.626670       0.325620      -1.173199      -0.014006      -0.023634      -0.023203       0.035960      -0.012383       0.006846      -0.000811       0.015565       0.017765      -0.017888       0.002035       0.015854             12.860291      12.841760       1.052333      -1.497608      11.123655      -0.297485      14.615459           0.000001
          273              O      12.602532       5.231612       6.131935      -0.539241      36.046150 0.52901848E+03  0.12676555E+05                                 8.708609                            7.155479       0.194003       2.132449                    0.994557      27.028768      71.124667       0.704268       0.362942      -1.134948      -0.030461      -0.031422       0.006350       0.044222       0.052683       0.010322      -0.023159      -0.014224       0.126148      -0.078612       0.026650       0.051962              9.988081      13.731716       3.283071       2.824126       8.203717       2.383351       8.028811           0.000000
          274              O      12.592390       3.438227       4.749872      -0.547514      34.357259 0.51818838E+03  0.12339740E+05                                 8.405985                            7.011539       0.482228       2.211669                    0.997238      27.386643      71.590220       0.722965       0.355771      -1.141851      -0.021663      -0.002379      -0.012670       0.025208      -0.058815      -0.027972      -0.001833      -0.065263       0.006405      -0.076421       0.007664       0.068757              9.661824      12.747372      -4.431903      -0.731355       9.573845       1.905889       6.664254          -0.000001
          275              O      14.077512       1.987215       7.113752      -0.538192      35.546678 0.48609365E+03  0.11415069E+05                                 8.649735                            6.819573       0.383382       2.194680                    0.996246      26.797365      70.025905       0.726979       0.358778      -1.137138       0.008624      -0.012049       0.011896       0.019003      -0.042485       0.033396       0.023251      -0.016787       0.118134      -0.077131       0.023318       0.053812             10.363082       6.140339       0.260179       2.138343       7.299016      -2.920202      17.649892          -0.000001
          276              O       1.108409       2.961803       8.378616      -0.559866      31.467236 0.46534117E+03  0.10783901E+05                                 7.848565                            6.622957       0.486453       2.216602                    0.997568      26.845879      69.158391       0.747718       0.353479      -1.144052      -0.040365      -0.019037       0.028934       0.053188      -0.014317      -0.003546       0.025772      -0.002946      -0.148945      -0.057576       0.013093       0.044484              8.764978       8.118390       4.255582      -0.891406      10.596136      -1.847152       7.580406          -0.000000
          277              O       2.024113       5.630142       8.812030      -0.534107      32.455053 0.47865520E+03  0.11188802E+05                                 8.083052                            6.737275       0.397202       2.191803                    0.996832      26.955649      70.106912       0.736832       0.355613      -1.140509      -0.011528       0.003324       0.020878       0.024079      -0.024598      -0.045648      -0.013412       0.009777      -0.150832      -0.076224       0.017353       0.058871              9.124003      10.362018      -2.742855      -2.616354       8.010929       2.911593       8.999062          -0.000001
          278              O      14.412208       5.930851       8.111048      -0.551941      37.643864 0.54687148E+03  0.13184069E+05                                 8.937081                            7.210872       0.279105       2.142875                    0.996413      27.485080      72.017823       0.712558       0.356551      -1.142549      -0.018037      -0.048258       0.056493       0.076456       0.042901       0.041957      -0.022104      -0.016017       0.055491      -0.075908       0.028533       0.047374             10.531689       8.433682       0.385968       3.550788       6.748110       2.854785      16.413276           0.000000
          279              O       4.006209       5.445369       6.074441      -0.562829      30.830559 0.44728571E+03  0.10271405E+05                                 7.745224                            6.483036       0.578678       2.238863                    0.997595      27.036930      69.509758       0.756934       0.352373      -1.144060       0.039786       0.022106      -0.036193       0.058151      -0.002190      -0.039789      -0.021281      -0.075534       0.012870      -0.064977       0.014755       0.050222              8.785518      12.015996      -0.288145      -3.986687       5.180138       1.119406       9.160421          -0.000000
          280              O       3.962742       4.519692       4.064369      -0.567847      37.136630 0.52809560E+03  0.12642031E+05                                 8.906278                            7.077807       0.318107       2.155798                    0.996774      27.583286      72.419293       0.719259       0.355726      -1.141282       0.019679       0.002598      -0.006405       0.020858       0.018770       0.065407       0.009479      -0.015642       0.046505      -0.068451      -0.003820       0.072271             10.670881      16.551799       1.977307       4.234531       6.414868       1.862530       9.045976          -0.000001
          281              O      12.787991      11.785619      14.072713      -0.569009      33.846288 0.52044318E+03  0.12324867E+05                                 8.144397                            6.880719       0.645272       2.260827                    0.998140      27.181407      69.338095       0.758179       0.341134      -1.161586       0.006091      -0.001689      -0.031331       0.031963      -0.061738      -0.002290      -0.012301       0.038383      -0.190001      -0.067221      -0.029285       0.096506              9.243014       9.328614      -3.769256      -0.612733      11.579930       3.077688       6.820499          -0.000001
          282              O       0.331798      11.459549      15.052319      -0.526823      39.141102 0.52684646E+03  0.12651223E+05                                 9.370563                            7.206408       0.232513       2.131643                    0.996366      27.472173      73.114564       0.690038       0.369645      -1.126224       0.009134       0.033987      -0.066750       0.075459       0.056500      -0.003105      -0.026456      -0.006281       0.102554      -0.076065       0.016850       0.059215             11.555699       9.211385       2.316854       4.434831      10.088012       6.380588      15.367700          -0.000001
          283              O      13.935520      16.356033      15.253547      -0.583924      34.338529 0.51050277E+03  0.12066342E+05                                 8.299522                            6.860548       0.577294       2.234927                    0.997600      27.489603      70.725555       0.749511       0.345741      -1.154337      -0.002581       0.005244      -0.031538       0.032075      -0.016086       0.050182       0.014333       0.060593       0.184783      -0.071504      -0.018203       0.089707              9.699727       6.456631      -0.666140       3.638986       7.889364      -2.592568      14.753185          -0.000001
          284              O      12.898108      14.895965      13.882541      -0.534953      39.490783 0.52890069E+03  0.12694799E+05                                 9.375580                            7.174471       0.209359       2.129142                    0.996067      27.329443      72.380311       0.699226       0.364953      -1.131438      -0.002920       0.025128       0.002156       0.025389       0.015855      -0.026121       0.009418       0.004397      -0.229907      -0.083520       0.027609       0.055911             11.554837       7.473974       4.370201      -0.872562      18.624143      -4.493467       8.566395          -0.000001

******************************************************
Auxiliary information for the entire system
The total spin magnetic moment of the unit cell is   0.000021
The total net atomic charge of the unit cell is   0.000007
Accuracy of reproducing the electrostatic potential in the unit cell:
  The inner radius (bohr) =    5.0000
  The outer radius (bohr) =   12.0000
  Valid grid points have density less than (e/(bohr^3)) =    0.0001
  The number of valid grid points were=       244816
  The rms potential error without charges in kcal/mol is=      6.84034
  The rms potential error with partial charges in kcal/mol is=      1.76753
  The RRMSE value at monopole order=      0.25840
  The rms potential error with partial charges and cloud penetration in kcal/mol is=      1.76673
  The RRMSE value at monopole order with cloud penetration is=      0.25828
  The rms potential error with partial charges and atomic dipoles in kcal/mol is=      1.05057
  The RRMSE value at dipole order=      0.15358
  The rms potential error with partial charges, atomic dipoles and cloud penetration in kcal/mol is=      1.04518
  The RRMSE value at dipole order with cloud penetration=      0.15280

******************************************************
The electron densities and ab initio electrostatic potential were computed in VASP using the PBE functional and
projector augmented wave method. See the main text of the journal article for a description of computational details.
The atomic charges, dipoles, and quadrupoles were computed with the DDEC6 method as described in
(a) T. A. Manz and N. Gabaldon Limas, RSC Adv. 6 (2016) 47771-47801 DOI: 10.1039/c6ra04656h
(b) N. Gabaldon Limas and T. A. Manz, RSC Adv. 8 (2018) 2678-2707 DOI: 10.1039/c7ra11829e.
For each atom in the material, the electron cloud parameters were fit to the spherically averaged atom-in-material
electron density using radial positions for which this density was between 10^-4 and 10^-2 electrons per cubic bohr.
The polarizabilities, dispersion coefficients, and quantum Drude oscillator (QDO) parameters were fit using the MCLF method.
The magnetic structure of the system was optimized in VASP from the default ferromagnetic initial guess using spin polarization.
The atomic spin moments (ASMs) were computed on this optimized magnetic structure using the DDEC6 partition as inputs
to the method of T. A. Manz and D. S. Sholl, J. Chem. Theory Comput. 7 (2011) 4146-4164 DOI: 10.1021/ct200539n.
The RMSE and RRMSE were computed using a uniform grid with Ewald summation.
