# Supplementary material for: A collection of forcefield precursors for metal–organic frameworks
Source: RSC Adv. 2019 Nov 13;9(63):36492–507. doi: 10.1039/c9ra07327b (PMC9075174; doi:10.1039/c9ra07327b)
Supplement: RA-009-C9RA07327B-s5694 [file RA-009-C9RA07327B-s5694.xyz]

  180
jmolscript: load "" {1 1 1} spacegroup "x,y,z" unitcell [{      9.172600     0.000000     0.000000 }, {     -3.519266    16.374073     0.000000 }, {      0.000000     0.000000    18.956000 }]
Mn     4.061853    16.027270    10.655736     0.864897
Mn    -0.168152     8.533839     1.177736     0.864874
Mn     1.591481     0.346803     8.300453     0.864791
Mn     5.821486     7.840234    17.778264     0.864591
H      0.425027     5.572097     2.200792     0.092062
H     -0.078494     4.073869     3.859442     0.122585
H      6.289621     6.615125     5.116224     0.128148
H      6.889687     8.018384     3.434827     0.080114
H      4.837681     2.632951     8.808853     0.170011
H      4.269228     3.903579     8.088525     0.174924
H      5.246829     4.062408     9.305500     0.175628
H      1.893657     9.092523    17.689739     0.101689
H      2.340608    10.623499    16.046254     0.125840
H     -0.598422    12.915869    17.511553     0.131734
H     -0.955226    11.332496     0.151648     0.089847
H      3.794971     0.370054    14.292824     0.178943
H     -1.026700    15.873026    14.357274     0.166219
H     -0.256752    16.033492    13.000025     0.165280
H      6.987940     2.614939    11.678792     0.092060
H      7.491461     4.113167    13.337442     0.122585
H      1.123346     1.571911    14.594224     0.128149
H      0.523280     0.168653    12.912827     0.080113
H      2.575286     5.554086    18.286853     0.170012
H      3.143739     4.283457    17.566525     0.174921
H      2.166138     4.124629    18.783500     0.175625
H      2.000044    15.468587     8.211739     0.101687
H      1.553093    13.937611     6.568254     0.125842
H      4.492123    11.645241     8.033553     0.131736
H      4.848927    13.228614     9.629648     0.089846
H      3.617996     7.816982     4.814824     0.178941
H      4.920401     8.688083     4.879274     0.166217
H      4.150453     8.527617     3.522025     0.165284
H      5.228307    10.801976    16.755208     0.092063
H      5.731828    12.300204    15.096558     0.122585
H     -0.636287     9.758948    13.839776     0.128148
H     -1.236353     8.355689    15.521173     0.080114
H      0.815653    13.741122    10.147147     0.170006
H      1.384106    12.470494    10.867475     0.174917
H      0.406505    12.311665     9.650500     0.175630
H      3.759677     7.281550     1.266261     0.101688
H      3.312726     5.750574     2.909746     0.125837
H      6.251756     3.458204     1.444447     0.131737
H      6.608560     5.041577    18.804352     0.089850
H      1.858363    16.004019     4.663176     0.178952
H      6.680034     0.501047     4.598726     0.166224
H      5.910086     0.340581     5.955975     0.165285
H     -1.334606    13.759134     7.277208     0.092062
H     -1.838127    12.260906     5.618558     0.122588
H      4.529988    14.802162     4.361776     0.128150
H      5.130054    16.205420     6.043173     0.080113
H      3.078048    10.819987     0.669147     0.170008
H      2.509595    12.090616     1.389475     0.174913
H      3.487196    12.249444     0.172500     0.175628
H      3.653290     0.905486    10.744261     0.101687
H      4.100241     2.436462    12.387746     0.125841
H      1.161211     4.728832    10.922447     0.131742
H      0.804407     3.145459     9.326352     0.089851
H      2.035338     8.557091    14.141176     0.178952
H      0.732933     7.685990    14.076726     0.166223
H      1.502881     7.846456    15.433975     0.165287
C     -0.244069     5.791673     2.807004     0.091580
C     -0.536204     4.880456     3.805796    -0.199305
C      7.644791     5.192219     4.729901     0.114204
C      6.986472     6.377374     4.546407    -0.169921
C      7.351033     7.216218     3.525058     0.094372
C      7.308395     4.307691     5.853234     0.097947
C      7.259298     2.662588     7.619175    -0.243868
C      6.199576     3.521736     7.598323     0.309658
C      7.590374     1.557502     8.540247     0.614121
C      5.033602     3.530905     8.534181    -0.539562
C      1.378743     9.866525    17.644624     0.103260
C      1.652077    10.784128    16.650761    -0.186213
C      0.901386    11.946687    16.552379     0.104389
C     -0.085095    12.140720    17.517050    -0.169234
C     -0.292621    11.181527    18.473949     0.090033
C      1.101037    12.959588    15.497288     0.094515
C      1.814665    14.359407    13.657040    -0.209627
C      0.660926    14.755496    14.277659     0.302279
C      2.558361    14.979166    12.522334     0.597399
C     -0.160056    15.959154    13.952943    -0.537736
C      7.657036     2.395363    12.285004     0.091575
C      7.949171     3.306580    13.283796    -0.199305
C     -0.231824     2.994818    14.207901     0.114213
C      0.426495     1.809663    14.024407    -0.169920
C      0.061934     0.970819    13.003058     0.094367
C      0.104572     3.879345    15.331234     0.097933
C      0.153669     5.524448    17.097175    -0.243848
C      1.213391     4.665301    17.076323     0.309651
C     -0.177407     6.629535    18.018247     0.614098
C      2.379365     4.656131    18.012181    -0.539562
C      2.514958    14.694584     8.166624     0.103257
C      2.241624    13.776981     7.172761    -0.186214
C      2.992315    12.614422     7.074379     0.104396
C      3.978796    12.420389     8.039050    -0.169232
C      4.186322    13.379583     8.995949     0.090030
C      2.792664    11.601522     6.019288     0.094505
C      2.079036    10.201702     4.179040    -0.209614
C      3.232775     9.805614     4.799659     0.302278
C      1.335340     9.581944     3.044334     0.597394
C      4.053757     8.601956     4.474943    -0.537735
C      5.897403    10.582400    16.148996     0.091569
C      6.189538    11.493617    15.150204    -0.199310
C     -1.991457    11.181854    14.226099     0.114197
C     -1.333138     9.996699    14.409593    -0.169924
C     -1.697699     9.157855    15.430942     0.094363
C     -1.655061    12.066382    13.102766     0.097955
C     -1.605964    13.711485    11.336825    -0.243877
C     -0.546242    12.852337    11.357677     0.309658
C     -1.937040    14.816571    10.415753     0.614107
C      0.619732    12.843168    10.421819    -0.539564
C      4.274591     6.507548     1.311376     0.103248
C      4.001257     5.589945     2.305239    -0.186219
C      4.751948     4.427386     2.403621     0.104384
C      5.738429     4.233353     1.438950    -0.169238
C      5.945955     5.192546     0.482051     0.090023
C      4.552297     3.414485     3.458712     0.094517
C      3.838669     2.014666     5.298960    -0.209623
C      4.992408     1.618577     4.678341     0.302277
C      3.094973     1.394907     6.433666     0.597396
C      5.813390     0.414919     5.003057    -0.537738
C     -2.003702    13.978710     6.670996     0.091572
C     -2.295837    13.067493     5.672204    -0.199308
C      5.885158    13.379255     4.748099     0.114211
C      5.226839    14.564410     4.931593    -0.169923
C      5.591400    15.403254     5.952942     0.094370
C      5.548762    12.494728     3.624766     0.097939
C      5.499665    10.849625     1.858825    -0.243855
C      4.439943    11.708772     1.879677     0.309652
C      5.830741     9.744538     0.937753     0.614108
C      3.273969    11.717942     0.943819    -0.539562
C      3.138376     1.679489    10.789376     0.103254
C      3.411710     2.597092    11.783239    -0.186212
C      2.661019     3.759651    11.881621     0.104398
C      1.674538     3.953684    10.916950    -0.169232
C      1.467012     2.994490     9.960051     0.090031
C      2.860670     4.772551    12.936712     0.094502
C      3.574298     6.172371    14.776960    -0.209606
C      2.420559     6.568459    14.156341     0.302277
C      4.317994     6.792129    15.911666     0.597387
C      1.599577     7.772117    14.481057    -0.537739
S      8.339131     3.021344     6.324290     0.154962
S      2.420820    12.934699    14.398598     0.111772
S     -0.926164     5.165693    15.802290     0.154960
S      1.472881    11.626411     4.920598     0.111771
S     -2.685797    13.352729    12.631710     0.154951
S      3.232514     3.439374     4.557402     0.111776
S      6.579498    11.208380     3.153710     0.154954
S      4.180453     4.747662    14.035402     0.111780
N     -0.854666     6.955379     2.659527    -0.219930
N      6.242697     4.473397     6.596119    -0.352354
N      0.404140    10.039435    18.548256    -0.230343
N      0.262341    13.955459    15.315690    -0.349007
N      8.267633     1.231658    12.137527    -0.219943
N      1.170270     3.713640    16.074119    -0.352356
N      3.489561    14.521674     9.070256    -0.230353
N      3.631360    10.605651     5.837690    -0.349006
N      6.508000     9.418694    16.296473    -0.219884
N     -0.589363    11.900676    12.359881    -0.352356
N      5.249194     6.334638     0.407744    -0.230292
N      5.390993     2.418614     3.640310    -0.349007
N     -2.614299    15.142415     6.818473    -0.219920
N      4.483064    12.660433     2.881881    -0.352354
N      2.163773     1.852399     9.885744    -0.230350
N      2.021974     5.768422    13.118310    -0.349003
O      8.695636     0.967871     8.382722    -0.589769
O      6.775904     1.250815     9.444827    -0.523498
O      3.669744    14.477137    12.224914    -0.590989
O      2.085349    15.976019    11.934129    -0.536957
O     -1.282669     7.219165    17.860722    -0.589759
O      0.637063     6.936221    -0.033173    -0.523504
O      0.223957    10.083973     2.746914    -0.590992
O      1.808352     8.585090     2.456129    -0.536952
O     -3.042302    15.406202    10.573278    -0.589773
O     -1.122570    15.123258     9.511173    -0.523446
O      1.983590     1.896936     6.731086    -0.590990
O      3.567985     0.398054     7.021871    -0.536966
O      6.936003     9.154908     1.095278    -0.589787
O      5.016271     9.437852     0.033173    -0.523464
O      5.429377     6.290100    16.209086    -0.590976
O      3.844982     7.788983    16.499871    -0.536946

The following XYZ coordinates are in angstroms. Other properties are in atomic units.
The sperically averaged electron density of each atom fit to a function of the form exp(a - br)
eigen_1, eigen_2 and eigen_3 are the three eigenvalues of traceless quadrupole moment tensor
  atom number  atomic symbol              X              Y              Z     net charge C6 coefficient C8 coefficient C10 coefficient fluctuating dipole atomic polarizability isotropic forcefield polarizability              a              b squared Pearson coefficient          <r^3>          <r^4>         wp_QDO          m_QDO          q_QDO       dipole_x       dipole_y       dipole_z         dipole            Qxy            Qxz            Qyz     Q(x^2-y^2)  Q(3z^2 - R^2)        eigen_1        eigen_2        eigen_3 static polarizability      alpha(xx)      alpha(xy)      alpha(xz)      alpha(yy)      alpha(yz)      alpha(zz) atomic spin moment
            1             Mn       4.061853      16.027270      10.655736       0.864897     134.516435 0.29210725E+04  0.10487824E+06                                22.602924                           18.587503       0.384456       1.870232                    0.999754      58.523047     174.973411       0.384620       0.443538      -1.104353       0.026674      -0.007814       0.004177       0.028107      -0.067606      -0.029583      -0.096094       0.137421      -0.160880      -0.162191       0.038334       0.123857             28.297168      26.093966       6.164208      -1.745701      25.781869       1.420965      33.015670           4.692437
            2             Mn      -0.168152       8.533839       1.177736       0.864874     134.516683 0.29210677E+04  0.10487817E+06                                22.603079                           18.587587       0.384422       1.870221                    0.999754      58.523241     174.974849       0.384616       0.443543      -1.104349      -0.026677       0.007811       0.004171       0.028108      -0.067595       0.029586       0.096091       0.137405      -0.160865      -0.162180       0.038339       0.123841             28.297411      26.094257       6.164198       1.745852      25.781939      -1.420835      33.016037           4.692416
            3             Mn       1.591481       0.346803       8.300453       0.864791     134.517617 0.29211651E+04  0.10488324E+06                                22.603713                           18.588299       0.384628       1.870243                    0.999754      58.526246     174.988998       0.384593       0.443562      -1.104330      -0.026659       0.007866      -0.004231       0.028116      -0.067581      -0.029487      -0.096007       0.137388      -0.160823      -0.162056       0.038231       0.123825             28.298043      26.093437       6.163736      -1.744539      25.782957       1.420864      33.017735           4.692276
            4             Mn       5.821486       7.840234      17.778264       0.864591     134.519297 0.29211542E+04  0.10488323E+06                                22.604319                           18.588598       0.384168       1.870118                    0.999754      58.527126     174.994542       0.384578       0.443578      -1.104315       0.026668      -0.007817      -0.004184       0.028103      -0.067598       0.029575       0.096092       0.137370      -0.160840      -0.162169       0.038341       0.123828             28.298969      26.095745       6.164619       1.746122      25.783264      -1.420811      33.017897           4.691861
            5              H       0.425027       5.572097       2.200792       0.092062       1.084114 0.76270869E+01  0.74079291E+02                                 1.752250                            1.619321      -0.916155       2.438694                    0.998503       3.521075       9.844035       0.489136       1.289254      -0.706749       0.033769      -0.011748      -0.028680       0.045835      -0.008344      -0.011227       0.001434      -0.006333      -0.019534      -0.015665       0.000382       0.015283              1.825526       2.049115      -0.103041      -0.577200       1.424514       0.019220       2.002949           0.000178
            6              H      -0.078494       4.073869       3.859442       0.122585       1.378944 0.10765282E+02  0.11419332E+03                                 2.076626                            1.946170      -1.311628       2.263952                    0.993275       3.783763      11.126819       0.437646       1.319373      -0.701290       0.014159      -0.031368      -0.002041       0.034476      -0.007361      -0.010182       0.001592      -0.017296       0.009408      -0.017121       0.003797       0.013324              2.107995       2.051558      -0.490308       0.008274       2.512014      -0.291339       1.760413           0.000207
            7              H       6.289621       6.615125       5.116224       0.128148       1.146441 0.87387608E+01  0.87789575E+02                                 1.811923                            1.731740      -1.248196       2.295668                    0.995203       3.592047      10.204284       0.473769       1.286905      -0.707263      -0.025492       0.008279       0.021426       0.034314      -0.010489      -0.004556       0.005617       0.002284      -0.001926      -0.010406      -0.003892       0.014299              1.825016       1.970164      -0.252780      -0.375547       1.715205      -0.025132       1.789678           0.000111
            8              H       6.889687       8.018384       3.434827       0.080114       1.166560 0.83801092E+01  0.84262019E+02                                 1.903300                            1.741838      -1.268302       2.259913                    0.993877       3.982851      11.747965       0.448670       1.357679      -0.689968      -0.021671       0.035357      -0.004615       0.041726      -0.008379      -0.005709      -0.004295       0.000697      -0.010596      -0.012318       0.002045       0.010273              2.010045       1.880041      -0.546697       0.024829       2.576380      -0.267044       1.573715           0.000193
            9              H       4.837681       2.632951       8.808853       0.170011       0.889971 0.66053230E+01  0.63221435E+02                                 1.659985                            1.601293      -1.432388       2.216743                    0.994499       3.735309      11.113475       0.439599       1.455723      -0.671169      -0.001550      -0.016737      -0.001041       0.016840       0.003281      -0.002928       0.000099      -0.008327      -0.013343      -0.006677      -0.000914       0.007591              1.698404       1.556334       0.201672      -0.152832       1.993670      -0.288461       1.545206          -0.000266
           10              H       4.269228       3.903579       8.088525       0.174924       1.127906 0.87902274E+01  0.88545920E+02                                 1.832189                            1.767685      -1.020350       2.423812                    0.997558       3.360284       9.597560       0.456139       1.333033      -0.700196      -0.011056       0.004370      -0.009700       0.015344      -0.002710       0.002721       0.000902       0.006697      -0.008263      -0.004851      -0.001424       0.006275              1.843579       2.207927      -0.254200       0.256904       1.575120      -0.170544       1.747691           0.000018
           11              H       5.246829       4.062408       9.305500       0.175628       0.991266 0.73330649E+01  0.69656366E+02                                 1.599907                            1.550123      -0.703613       2.566904                    0.999996       3.019319       8.015938       0.524750       1.228791      -0.724227       0.006121       0.008294       0.008483       0.013350       0.003882       0.003942       0.004729      -0.000377      -0.002451      -0.004991      -0.003406       0.008397              1.609636       1.380769       0.068708       0.066279       1.488260       0.338032       1.959878           0.000116
           12              H       1.893657       9.092523      17.689739       0.101689       0.996461 0.69277886E+01  0.66526332E+02                                 1.728976                            1.597733      -1.173410       2.322988                    0.995683       3.710297      10.750003       0.461596       1.381800      -0.685862       0.029824      -0.036278       0.003669       0.047107      -0.009239      -0.002963      -0.007519      -0.000955      -0.009209      -0.013251       0.001500       0.011751              1.815779       1.755608      -0.441441       0.024614       2.199514      -0.055207       1.492215           0.000043
           13              H       2.340608      10.623499      16.046254       0.125840       1.011264 0.74346877E+01  0.72489078E+02                                 1.734133                            1.649931      -1.087147       2.372294                    0.996157       3.615102      10.470709       0.457505       1.373094      -0.688619       0.026594      -0.008277      -0.021087       0.034934      -0.007209      -0.008263      -0.003604       0.002537      -0.003744      -0.012765       0.002665       0.010099              1.763908       1.957928      -0.131508      -0.370180       1.577361       0.019041       1.756436           0.000119
           14              H      -0.598422      12.915869      17.511553       0.131734       1.167379 0.88749690E+01  0.88063005E+02                                 1.730195                            1.667955      -1.119967       2.355126                    0.997306       3.314644       8.875231       0.525105       1.175528      -0.735284      -0.020550       0.030771       0.003184       0.037139      -0.010592      -0.013565       0.007944       0.004098      -0.016940      -0.014970      -0.007326       0.022295              1.725757       1.625978      -0.329885      -0.016746       2.012230      -0.138622       1.539063           0.000108
           15              H      -0.955226      11.332496       0.151648       0.089847       1.203144 0.86942637E+01  0.87449207E+02                                 1.891436                            1.738079      -1.136969       2.334295                    0.995432       3.713478      10.642116       0.467354       1.302979      -0.703314      -0.031737       0.011177       0.029560       0.044788      -0.011910      -0.007557      -0.003180      -0.004564      -0.014494      -0.015559       0.000691       0.014867              1.987030       2.193679      -0.011910      -0.700776       1.510094      -0.029143       2.257318           0.000306
           16              H       3.794971       0.370054      14.292824       0.178943       0.960282 0.70613790E+01  0.66708222E+02                                 1.590836                            1.540931      -0.711482       2.570493                    0.999996       3.017452       8.092641       0.514172       1.260979      -0.716727       0.010810       0.009286       0.007834       0.016262       0.003484       0.004912       0.002194       0.004305      -0.001017      -0.004299      -0.003502       0.007801              1.604956       1.468290       0.229893       0.098708       1.984971       0.182398       1.361605           0.000063
           17              H      -1.026700      15.873026      14.357274       0.166219       1.149140 0.88552499E+01  0.89680728E+02                                 1.870999                            1.783502      -1.149775       2.356909                    0.995787       3.511851      10.173784       0.448983       1.347031      -0.695914      -0.011843      -0.002014       0.009142       0.015095      -0.005030      -0.004532       0.000349       0.012547      -0.004780      -0.007533      -0.002916       0.010449              1.898172       2.422310      -0.146003      -0.284898       1.674372      -0.067038       1.597833           0.000041
           18              H      -0.256752      16.033492      13.000025       0.165280       0.880795 0.65240972E+01  0.62338095E+02                                 1.658497                            1.599640      -1.376908       2.241058                    0.993988       3.753974      11.210532       0.435830       1.470807      -0.668508       0.001258      -0.002601      -0.016557       0.016807      -0.004275       0.003552       0.001220      -0.000231       0.025112      -0.009132      -0.000168       0.009299              1.690977       1.448529      -0.072679       0.106922       1.470027      -0.187168       2.154374           0.000057
           19              H       6.987940       2.614939      11.678792       0.092060       1.084121 0.76271556E+01  0.74080119E+02                                 1.752258                            1.619328      -0.916153       2.438693                    0.998503       3.521092       9.844091       0.489135       1.289253      -0.706749      -0.033769       0.011748      -0.028679       0.045835      -0.008344       0.011227      -0.001434      -0.006334      -0.019533      -0.015665       0.000382       0.015283              1.825534       2.049124      -0.103041       0.577203       1.424520      -0.019220       2.002957           0.000178
           20              H       7.491461       4.113167      13.337442       0.122585       1.378944 0.10765279E+02  0.11419328E+03                                 2.076627                            1.946171      -1.311638       2.263949                    0.993275       3.783760      11.126814       0.437646       1.319374      -0.701289      -0.014159       0.031368      -0.002040       0.034476      -0.007361       0.010181      -0.001592      -0.017296       0.009407      -0.017121       0.003796       0.013325              2.107996       2.051558      -0.490308      -0.008275       2.512016       0.291340       1.760413           0.000207
           21              H       1.123346       1.571911      14.594224       0.128149       1.146434 0.87386838E+01  0.87788509E+02                                 1.811907                            1.731725      -1.248204       2.295665                    0.995203       3.592025      10.204167       0.473774       1.286895      -0.707265       0.025491      -0.008279       0.021426       0.034314      -0.010489       0.004556      -0.005618       0.002284      -0.001926      -0.010406      -0.003892       0.014299              1.825000       1.970146      -0.252776       0.375542       1.715190       0.025131       1.789663           0.000113
           22              H       0.523280       0.168653      12.912827       0.080113       1.166566 0.83801666E+01  0.84262709E+02                                 1.903303                            1.741841      -1.268302       2.259911                    0.993877       3.982861      11.747988       0.448670       1.357675      -0.689969       0.021671      -0.035357      -0.004613       0.041726      -0.008379       0.005710       0.004295       0.000697      -0.010595      -0.012318       0.002045       0.010273              2.010049       1.880045      -0.546699      -0.024829       2.576384       0.267044       1.573718           0.000192
           23              H       2.575286       5.554086      18.286853       0.170012       0.889964 0.66052547E+01  0.63220608E+02                                 1.659976                            1.601285      -1.432395       2.216741                    0.994499       3.735287      11.113389       0.439600       1.455723      -0.671169       0.001551       0.016737      -0.001041       0.016841       0.003281       0.002928      -0.000099      -0.008329      -0.013342      -0.006677      -0.000914       0.007591              1.698394       1.556326       0.201670       0.152830       1.993659       0.288456       1.545197          -0.000265
           24              H       3.143739       4.283457      17.566525       0.174921       1.127919 0.87903468E+01  0.88547399E+02                                 1.832201                            1.767695      -1.020358       2.423806                    0.997557       3.360303       9.597621       0.456138       1.333030      -0.700197       0.011056      -0.004370      -0.009699       0.015343      -0.002710      -0.002721      -0.000902       0.006698      -0.008262      -0.004851      -0.001424       0.006275              1.843592       2.207945      -0.254202      -0.256907       1.575128       0.170545       1.747702           0.000020
           25              H       2.166138       4.124629      18.783500       0.175625       0.991279 0.73331905E+01  0.69657880E+02                                 1.599924                            1.550138      -0.703613       2.566902                    0.999996       3.019342       8.016026       0.524747       1.228794      -0.724227      -0.006120      -0.008293       0.008483       0.013349       0.003882      -0.003942      -0.004729      -0.000377      -0.002450      -0.004991      -0.003406       0.008397              1.609653       1.380783       0.068708      -0.066280       1.488273      -0.338038       1.959902           0.000119
           26              H       2.000044      15.468587       8.211739       0.101687       0.996473 0.69278914E+01  0.66527563E+02                                 1.728988                            1.597744      -1.173416       2.322983                    0.995683       3.710326      10.750105       0.461595       1.381798      -0.685862      -0.029824       0.036278       0.003669       0.047106      -0.009239       0.002963       0.007518      -0.000956      -0.009207      -0.013251       0.001501       0.011750              1.815792       1.755618      -0.441445      -0.024615       2.199533       0.055209       1.492225           0.000042
           27              H       1.553093      13.937611       6.568254       0.125842       1.011265 0.74346980E+01  0.72489209E+02                                 1.734134                            1.649933      -1.087149       2.372293                    0.996157       3.615102      10.470714       0.457505       1.373094      -0.688619      -0.026594       0.008277      -0.021087       0.034934      -0.007209       0.008264       0.003604       0.002537      -0.003744      -0.012765       0.002665       0.010100              1.763909       1.957927      -0.131507       0.370179       1.577363      -0.019041       1.756438           0.000119
           28              H       4.492123      11.645241       8.033553       0.131736       1.167366 0.88748385E+01  0.88061370E+02                                 1.730180                            1.667942      -1.119963       2.355129                    0.997306       3.314623       8.875152       0.525108       1.175527      -0.735284       0.020550      -0.030771       0.003184       0.037139      -0.010592       0.013565      -0.007945       0.004098      -0.016939      -0.014970      -0.007326       0.022296              1.725743       1.625965      -0.329882       0.016745       2.012212       0.138621       1.539051           0.000104
           29              H       4.848927      13.228614       9.629648       0.089846       1.203149 0.86943163E+01  0.87449849E+02                                 1.891440                            1.738082      -1.136980       2.334290                    0.995432       3.713489      10.642147       0.467354       1.302976      -0.703314       0.031736      -0.011178       0.029561       0.044788      -0.011910       0.007557       0.003181      -0.004565      -0.014494      -0.015559       0.000691       0.014868              1.987034       2.193683      -0.011910       0.700777       1.510097       0.029144       2.257322           0.000304
           30              H       3.617996       7.816982       4.814824       0.178941       0.960294 0.70614978E+01  0.66709671E+02                                 1.590855                            1.540947      -0.711487       2.570491                    0.999996       3.017475       8.092741       0.514167       1.260985      -0.716726      -0.010810      -0.009286       0.007833       0.016261       0.003484      -0.004912      -0.002194       0.004305      -0.001018      -0.004299      -0.003502       0.007801              1.604974       1.468306       0.229897      -0.098710       1.984999      -0.182401       1.361618           0.000061
           31              H       4.920401       8.688083       4.879274       0.166217       1.149151 0.88553560E+01  0.89682149E+02                                 1.871017                            1.783518      -1.149777       2.356906                    0.995786       3.511876      10.173905       0.448979       1.347039      -0.695913       0.011842       0.002013       0.009141       0.015095      -0.005030       0.004532      -0.000349       0.012547      -0.004781      -0.007533      -0.002916       0.010449              1.898190       2.422338      -0.146007       0.284901       1.674388       0.067039       1.597845           0.000040
           32              H       4.150453       8.527617       3.522025       0.165284       0.880777 0.65239295E+01  0.62336128E+02                                 1.658480                            1.599625      -1.376908       2.241064                    0.993988       3.753931      11.210392       0.435830       1.470815      -0.668506      -0.001257       0.002601      -0.016558       0.016808      -0.004275      -0.003553      -0.001220      -0.000232       0.025113      -0.009132      -0.000168       0.009300              1.690959       1.448515      -0.072677      -0.106920       1.470012       0.187165       2.154350           0.000057
           33              H       5.228307      10.801976      16.755208       0.092063       1.084128 0.76272083E+01  0.74080755E+02                                 1.752262                            1.619331      -0.916164       2.438687                    0.998503       3.521104       9.844131       0.489135       1.289250      -0.706750      -0.033768       0.011745       0.028679       0.045833      -0.008344      -0.011227       0.001432      -0.006335      -0.019536      -0.015666       0.000383       0.015282              1.825539       2.049130      -0.103041      -0.577205       1.424524       0.019220       2.002964           0.000178
           34              H       5.731828      12.300204      15.096558       0.122585       1.378951 0.10765345E+02  0.11419398E+03                                 2.076618                            1.946163      -1.311632       2.263948                    0.993275       3.783777      11.126807       0.437652       1.319356      -0.701293      -0.014159       0.031367       0.002041       0.034475      -0.007361      -0.010182       0.001592      -0.017296       0.009409      -0.017121       0.003797       0.013325              2.107985       2.051548      -0.490303       0.008274       2.512000      -0.291338       1.760407           0.000205
           35              H      -0.636287       9.758948      13.839776       0.128148       1.146457 0.87389067E+01  0.87791294E+02                                 1.811927                            1.731744      -1.248206       2.295659                    0.995203       3.592076      10.204338       0.473773       1.286890      -0.707266       0.025492      -0.008279      -0.021425       0.034313      -0.010489      -0.004556       0.005617       0.002284      -0.001926      -0.010407      -0.003892       0.014299              1.825020       1.970168      -0.252781      -0.375546       1.715211      -0.025133       1.789681           0.000112
           36              H      -1.236353       8.355689      15.521173       0.080114       1.166561 0.83801174E+01  0.84262104E+02                                 1.903299                            1.741838      -1.268294       2.259916                    0.993877       3.982852      11.747960       0.448670       1.357677      -0.689969       0.021669      -0.035357       0.004616       0.041725      -0.008378      -0.005711      -0.004296       0.000696      -0.010596      -0.012319       0.002047       0.010272              2.010045       1.880041      -0.546696       0.024829       2.576380      -0.267044       1.573716           0.000194
           37              H       0.815653      13.741122      10.147147       0.170006       0.889988 0.66054703E+01  0.63223128E+02                                 1.659997                            1.601304      -1.432397       2.216734                    0.994499       3.735339      11.113550       0.439601       1.455711      -0.671171       0.001551       0.016736       0.001041       0.016840       0.003281      -0.002929       0.000100      -0.008328      -0.013340      -0.006678      -0.000914       0.007591              1.698416       1.556346       0.201674      -0.152834       1.993685      -0.288463       1.545217          -0.000266
           38              H       1.384106      12.470494      10.867475       0.174917       1.127899 0.87901523E+01  0.88544955E+02                                 1.832182                            1.767678      -1.020344       2.423815                    0.997558       3.360270       9.597502       0.456139       1.333035      -0.700196       0.011057      -0.004371       0.009700       0.015344      -0.002710       0.002721       0.000902       0.006699      -0.008263      -0.004851      -0.001424       0.006275              1.843573       2.207919      -0.254200       0.256903       1.575116      -0.170543       1.747684           0.000017
           39              H       0.406505      12.311665       9.650500       0.175630       0.991262 0.73330201E+01  0.69655794E+02                                 1.599898                            1.550115      -0.703613       2.566904                    0.999996       3.019311       8.015893       0.524754       1.228785      -0.724229      -0.006120      -0.008294      -0.008483       0.013350       0.003883       0.003942       0.004729      -0.000378      -0.002451      -0.004991      -0.003407       0.008398              1.609627       1.380762       0.068707       0.066278       1.488253       0.338030       1.959865           0.000113
           40              H       3.759677       7.281550       1.266261       0.101688       0.996460 0.69277737E+01  0.66526113E+02                                 1.728971                            1.597728      -1.173391       2.322996                    0.995683       3.710286      10.749944       0.461598       1.381795      -0.685863      -0.029823       0.036277      -0.003670       0.047105      -0.009239      -0.002964      -0.007518      -0.000954      -0.009205      -0.013251       0.001502       0.011750              1.815773       1.755602      -0.441440       0.024614       2.199507      -0.055208       1.492211           0.000043
           41              H       3.312726       5.750574       2.909746       0.125837       1.011272 0.74347662E+01  0.72490005E+02                                 1.734139                            1.649937      -1.087138       2.372295                    0.996157       3.615121      10.470762       0.457506       1.373089      -0.688620      -0.026594       0.008277       0.021086       0.034934      -0.007210      -0.008264      -0.003604       0.002536      -0.003745      -0.012765       0.002665       0.010100              1.763914       1.957933      -0.131509      -0.370179       1.577367       0.019041       1.756441           0.000119
           42              H       6.251756       3.458204       1.444447       0.131737       1.167382 0.88749937E+01  0.88063224E+02                                 1.730187                            1.667949      -1.119975       2.355119                    0.997306       3.314657       8.875236       0.525111       1.175516      -0.735287       0.020550      -0.030770      -0.003185       0.037138      -0.010591      -0.013566       0.007945       0.004097      -0.016938      -0.014970      -0.007325       0.022295              1.725749       1.625971      -0.329882      -0.016746       2.012219      -0.138621       1.539058           0.000111
           43              H       6.608560       5.041577      18.804352       0.089850       1.203139 0.86942235E+01  0.87448637E+02                                 1.891425                            1.738070      -1.136968       2.334296                    0.995432       3.713464      10.642040       0.467357       1.302972      -0.703315       0.031735      -0.011174      -0.029561       0.044786      -0.011910      -0.007557      -0.003182      -0.004566      -0.014493      -0.015560       0.000693       0.014867              1.987019       2.193665      -0.011909      -0.700769       1.510087      -0.029143       2.257305           0.000308
           44              H       1.858363      16.004019       4.663176       0.178952       0.960288 0.70614484E+01  0.66709105E+02                                 1.590847                            1.540941      -0.711484       2.570492                    0.999996       3.017472       8.092734       0.514169       1.260983      -0.716726      -0.010810      -0.009285      -0.007834       0.016262       0.003484       0.004912       0.002194       0.004305      -0.001017      -0.004299      -0.003502       0.007801              1.604967       1.468299       0.229894       0.098709       1.984988       0.182400       1.361614           0.000064
           45              H       6.680034       0.501047       4.598726       0.166224       1.149147 0.88553251E+01  0.89681772E+02                                 1.871011                            1.783514      -1.149777       2.356907                    0.995786       3.511875      10.173904       0.448980       1.347037      -0.695913       0.011842       0.002014      -0.009141       0.015095      -0.005030      -0.004532       0.000349       0.012547      -0.004781      -0.007533      -0.002916       0.010449              1.898185       2.422325      -0.146007      -0.284899       1.674386      -0.067039       1.597843           0.000042
           46              H       5.910086       0.340581       5.955975       0.165285       0.880795 0.65240995E+01  0.62338165E+02                                 1.658500                            1.599643      -1.376930       2.241049                    0.993988       3.753985      11.210594       0.435829       1.470811      -0.668507      -0.001258       0.002601       0.016557       0.016807      -0.004276       0.003553       0.001220      -0.000233       0.025113      -0.009133      -0.000168       0.009300              1.690980       1.448530      -0.072679       0.106923       1.470031      -0.187169       2.154377           0.000057
           47              H      -1.334606      13.759134       7.277208       0.092062       1.084142 0.76273102E+01  0.74081939E+02                                 1.752272                            1.619337      -0.916155       2.438689                    0.998503       3.521123       9.844174       0.489137       1.289242      -0.706751       0.033768      -0.011747       0.028678       0.045833      -0.008345       0.011227      -0.001433      -0.006334      -0.019535      -0.015666       0.000382       0.015283              1.825551       2.049147      -0.103041       0.577215       1.424527      -0.019219       2.002978           0.000177
           48              H      -1.838127      12.260906       5.618558       0.122588       1.378949 0.10765339E+02  0.11419396E+03                                 2.076620                            1.946167      -1.311636       2.263947                    0.993275       3.783772      11.126815       0.437650       1.319361      -0.701292       0.014159      -0.031368       0.002040       0.034476      -0.007361       0.010182      -0.001593      -0.017296       0.009408      -0.017121       0.003796       0.013325              2.107987       2.051553      -0.490303      -0.008274       2.511999       0.291336       1.760409           0.000204
           49              H       4.529988      14.802162       4.361776       0.128150       1.146454 0.87388883E+01  0.87791148E+02                                 1.811932                            1.731748      -1.248210       2.295659                    0.995203       3.592073      10.204364       0.473769       1.286899      -0.707264      -0.025491       0.008279      -0.021426       0.034313      -0.010489       0.004556      -0.005617       0.002284      -0.001927      -0.010406      -0.003892       0.014299              1.825025       1.970173      -0.252784       0.375547       1.715216       0.025131       1.789686           0.000114
           50              H       5.130054      16.205420       6.043173       0.080113       1.166553 0.83800256E+01  0.84260853E+02                                 1.903282                            1.741822      -1.268255       2.259932                    0.993878       3.982822      11.747805       0.448675       1.357667      -0.689971      -0.021669       0.035357       0.004615       0.041725      -0.008378       0.005710       0.004296       0.000696      -0.010595      -0.012319       0.002046       0.010273              2.010026       1.880021      -0.546690      -0.024830       2.576354       0.267039       1.573702           0.000193
           51              H       3.078048      10.819987       0.669147       0.170008       0.889981 0.66054096E+01  0.63222414E+02                                 1.659991                            1.601298      -1.432405       2.216732                    0.994499       3.735322      11.113494       0.439601       1.455714      -0.671171      -0.001551      -0.016737       0.001040       0.016841       0.003282       0.002929      -0.000100      -0.008329      -0.013339      -0.006678      -0.000914       0.007592              1.698409       1.556340       0.201673       0.152832       1.993677       0.288460       1.545211          -0.000266
           52              H       2.509595      12.090616       1.389475       0.174913       1.127916 0.87903228E+01  0.88547121E+02                                 1.832202                            1.767696      -1.020350       2.423810                    0.997558       3.360304       9.597630       0.456136       1.333035      -0.700196      -0.011057       0.004370       0.009699       0.015344      -0.002710      -0.002721      -0.000902       0.006699      -0.008262      -0.004851      -0.001424       0.006275              1.843593       2.207946      -0.254203      -0.256907       1.575130       0.170545       1.747702           0.000018
           53              H       3.487196      12.249444       0.172500       0.175628       0.991269 0.73330943E+01  0.69656720E+02                                 1.599911                            1.550126      -0.703614       2.566903                    0.999996       3.019325       8.015960       0.524750       1.228792      -0.724227       0.006120       0.008294      -0.008484       0.013350       0.003883      -0.003942      -0.004730      -0.000377      -0.002450      -0.004991      -0.003407       0.008398              1.609640       1.380773       0.068708      -0.066280       1.488263      -0.338034       1.959884           0.000116
           54              H       3.653290       0.905486      10.744261       0.101687       0.996460 0.69277888E+01  0.66526271E+02                                 1.728968                            1.597728      -1.173369       2.323006                    0.995684       3.710284      10.749927       0.461599       1.381792      -0.685864       0.029824      -0.036277      -0.003669       0.047106      -0.009239       0.002964       0.007518      -0.000954      -0.009205      -0.013252       0.001502       0.011750              1.815770       1.755600      -0.441434      -0.024612       2.199497       0.055208       1.492212           0.000042
           55              H       4.100241       2.436462      12.387746       0.125841       1.011258 0.74346357E+01  0.72488430E+02                                 1.734126                            1.649925      -1.087139       2.372299                    0.996157       3.615087      10.470649       0.457506       1.373093      -0.688619       0.026594      -0.008277       0.021088       0.034935      -0.007210       0.008264       0.003604       0.002537      -0.003744      -0.012765       0.002665       0.010100              1.763901       1.957919      -0.131506       0.370177       1.577355      -0.019040       1.756429           0.000119
           56              H       1.161211       4.728832      10.922447       0.131742       1.167356 0.88747274E+01  0.88059916E+02                                 1.730161                            1.667924      -1.119962       2.355129                    0.997306       3.314613       8.875083       0.525115       1.175516      -0.735287      -0.020550       0.030771      -0.003184       0.037139      -0.010591       0.013565      -0.007945       0.004097      -0.016939      -0.014970      -0.007326       0.022296              1.725724       1.625947      -0.329875       0.016745       2.012189       0.138618       1.539035           0.000107
           57              H       0.804407       3.145459       9.326352       0.089851       1.203117 0.86940644E+01  0.87446832E+02                                 1.891421                            1.738069      -1.136907       2.334324                    0.995434       3.713451      10.642068       0.467350       1.302995      -0.703311      -0.031736       0.011176      -0.029561       0.044787      -0.011910       0.007558       0.003181      -0.004566      -0.014495      -0.015560       0.000692       0.014868              1.987012       2.193656      -0.011911       0.700759       1.510088       0.029141       2.257291           0.000306
           58              H       2.035338       8.557091      14.141176       0.178952       0.960296 0.70615184E+01  0.66709931E+02                                 1.590855                            1.540948      -0.711487       2.570490                    0.999996       3.017483       8.092773       0.514168       1.260983      -0.716726       0.010810       0.009286      -0.007833       0.016261       0.003484      -0.004913      -0.002194       0.004304      -0.001018      -0.004300      -0.003502       0.007802              1.604975       1.468307       0.229895      -0.098709       1.984998      -0.182400       1.361619           0.000062
           59              H       0.732933       7.685990      14.076726       0.166223       1.149148 0.88553343E+01  0.89681848E+02                                 1.871009                            1.783512      -1.149781       2.356905                    0.995786       3.511875      10.173888       0.448981       1.347033      -0.695914      -0.011843      -0.002013      -0.009140       0.015094      -0.005030       0.004532      -0.000349       0.012546      -0.004781      -0.007533      -0.002916       0.010449              1.898183       2.422325      -0.146007       0.284898       1.674384       0.067038       1.597841           0.000041
           60              H       1.502881       7.846456      15.433975       0.165287       0.880785 0.65240067E+01  0.62337096E+02                                 1.658492                            1.599636      -1.376943       2.241047                    0.993988       3.753966      11.210544       0.435828       1.470819      -0.668505       0.001256      -0.002601       0.016558       0.016808      -0.004276      -0.003554      -0.001220      -0.000234       0.025114      -0.009133      -0.000168       0.009301              1.690972       1.448526      -0.072678      -0.106921       1.470024       0.187167       2.154365           0.000058
           61              C      -0.244069       5.791673       2.807004       0.091580      26.577152 0.32976489E+03  0.72586685E+04                                 7.835039                            6.103936       0.198326       2.078404                    0.999811      25.987538      73.060714       0.656760       0.423689      -1.056173      -0.030743       0.036672       0.013665       0.049767       0.005805       0.002889       0.037264       0.027121      -0.006090      -0.045026       0.012656       0.032370              9.038670       7.567997      -0.556867      -2.691399       9.728631      -3.645735       9.819383           0.004889
           62              C      -0.536204       4.880456       3.805796      -0.199305      35.118660 0.46235981E+03  0.11110378E+05                                 9.461177                            7.259345      -0.036715       1.957121                    0.998653      30.784670      91.386464       0.596364       0.427411      -1.050468      -0.008850       0.002536      -0.004771       0.010369      -0.005907       0.006424       0.022316      -0.028964      -0.029124      -0.026163      -0.005390       0.031553             10.976424       9.140678      -0.150121      -3.639339      11.301095      -5.128875      12.487500          -0.000108
           63              C       7.644791       5.192219       4.729901       0.114204      38.454920 0.40421341E+03  0.93539333E+04                                10.241160                            6.873786      -0.235516       1.942201                    0.999339      26.633811      76.560913       0.603823       0.438341      -1.048128      -0.007942       0.006458      -0.002672       0.010579       0.014716       0.003900       0.014287       0.022014      -0.002301      -0.023845       0.000475       0.023370             13.801055       8.920226       0.493248      -3.884721      15.596475      -9.198274      16.886464           0.004547
           64              C       6.986472       6.377374       4.546407      -0.169921      33.309795 0.43003960E+03  0.10145166E+05                                 9.208498                            7.029567      -0.058142       1.964869                    0.998368      29.723718      87.342658       0.602526       0.430903      -1.048648       0.006678      -0.010018       0.000193       0.012041       0.012381       0.008965       0.022001       0.024278       0.024880      -0.030291       0.000029       0.030262             11.090245       7.766316      -1.104101      -1.792411      14.265625      -6.141232      11.238795          -0.000264
           65              C       7.351033       7.216218       3.525058       0.094372      26.861989 0.33537503E+03  0.74560024E+04                                 8.062472                            6.266677      -0.005921       2.018898                    0.998675      26.430336      76.088713       0.627416       0.439112      -1.040787       0.038980      -0.024199      -0.021662       0.050737       0.006196       0.035229       0.022278       0.016000      -0.042828      -0.043595      -0.002020       0.045615              9.437496       7.907423      -0.875057      -2.494918      11.021980      -3.847060       9.383087           0.005194
           66              C       7.308395       4.307691       5.853234       0.097947      44.548488 0.45565349E+03  0.10853444E+05                                11.290891                            7.285646      -0.324756       1.888787                    0.998878      28.126208      81.746259       0.588628       0.436850      -1.050125      -0.039708       0.021022       0.006895       0.045455       0.019626       0.019824       0.012033      -0.042135       0.033407      -0.038796       0.001205       0.037591             16.010657       9.707875       2.126635      -4.326036      16.771689     -12.498271      21.552406           0.002121
           67              C       7.259298       2.662588       7.619175      -0.243868      48.680997 0.59795321E+03  0.15117675E+05                                11.485920                            8.100830       0.072612       1.991171                    0.999350      31.121281      90.682118       0.588661       0.411550      -1.074834       0.030040      -0.015570      -0.020004       0.039306       0.025046      -0.046500       0.000835       0.043647       0.053773      -0.050991      -0.013969       0.064960             14.832561      12.002359      -5.460708       2.378195      17.476147      -9.196913      15.019177           0.001480
           68              C       6.199576       3.521736       7.598323       0.309658      31.580225 0.35538883E+03  0.79815408E+04                                 9.073977                            6.530709      -0.232347       1.951361                    0.999306      25.026902      71.395228       0.606003       0.450037      -1.038913      -0.060671       0.028310       0.016351       0.068919       0.027222      -0.014657       0.011544       0.001081       0.036797      -0.039932       0.017446       0.022486             11.245906      11.989374      -0.755042      -4.287925       9.015079      -4.295716      12.733266           0.003139
           69              C       7.590374       1.557502       8.540247       0.614121      23.626101 0.24434891E+03  0.50581941E+04                                 7.656199                            5.592260       0.055968       2.075641                    0.999691      22.608877      64.427941       0.616489       0.479950      -1.009990       0.008039      -0.034529       0.023693       0.042641       0.029367       0.028833       0.057101      -0.016128       0.003530      -0.052881      -0.027624       0.080506              9.280127       9.328621      -2.151402      -0.466454       9.137835      -3.791915       9.373924           0.017008
           70              C       5.033602       3.530905       8.534181      -0.539562      29.051961 0.45284713E+03  0.10809543E+05                                 8.098995                            6.903853      -0.146608       1.914502                    0.996299      32.993202      97.151195       0.650111       0.394696      -1.073161       0.044343       0.005553      -0.039378       0.059563       0.002961      -0.015042       0.012424       0.020886      -0.044842      -0.027369       0.003477       0.023892              8.944141      10.474422       0.323416      -3.008750       6.454735      -0.563875       9.903266          -0.000060
           71              C       1.378743       9.866525      17.644624       0.103260      26.672549 0.34458350E+03  0.77013448E+04                                 8.024468                            6.378894       0.025219       2.037435                    0.998132      26.142823      75.095564       0.618880       0.442820      -1.040143      -0.031253       0.027753       0.022103       0.047281       0.000570       0.024068       0.022983       0.026118      -0.034396      -0.038308       0.002532       0.035777              9.273496       8.105740      -1.087033      -2.255695      10.061176      -2.825611       9.653574           0.005366
           72              C       1.652077      10.784128      16.650761      -0.186213      34.497264 0.46246592E+03  0.11082983E+05                                 9.335268                            7.253099       0.043933       1.992665                    0.998231      30.044083      88.269625       0.599143       0.426578      -1.053881      -0.002856      -0.004346       0.009827       0.011118      -0.003526      -0.002597       0.014066       0.032786       0.016455      -0.025635       0.008885       0.016750             11.035699       8.554579      -2.012850      -1.222343      13.580808      -5.109961      10.971710          -0.000674
           73              C       0.901386      11.946687      16.552379       0.104389      38.961091 0.41888179E+03  0.97619025E+04                                10.283137                            6.967203      -0.135033       1.968286                    0.999360      26.811711      76.874050       0.604792       0.434567      -1.052359      -0.012045       0.001028       0.005464       0.013266      -0.003805       0.008814       0.004248      -0.000591      -0.011374      -0.012508       0.004320       0.008188             13.876924       8.342898      -0.894654      -1.958623      17.008916      -9.571976      16.278959           0.004369
           74              C      -0.085095      12.140720      17.517050      -0.169234      31.527409 0.43027748E+03  0.10119843E+05                                 8.791346                            6.993613       0.050138       1.996019                    0.999101      29.538158      85.766547       0.610935       0.426271      -1.054845       0.005684       0.000291      -0.006674       0.008771      -0.001121       0.006184       0.023327      -0.002318      -0.031271      -0.027843       0.004700       0.023143             10.139283       7.552310       0.174868      -2.975877      10.290334      -4.920378      12.575203          -0.000751
           75              C      -0.292621      11.181527      18.473949       0.090033      25.773796 0.33213729E+03  0.73444886E+04                                 7.753497                            6.179579       0.201761       2.084333                    0.999526      26.186803      74.466237       0.642437       0.431153      -1.048639       0.032243      -0.034185      -0.006881       0.047493       0.001899       0.009852       0.031232       0.034952      -0.007794      -0.041722       0.011859       0.029863              8.885002       7.441197      -0.430130      -2.624384       8.886709      -3.445942      10.327099           0.005186
           76              C       1.101037      12.959588      15.497288       0.094515      45.561611 0.46396569E+03  0.11098001E+05                                11.475216                            7.356863      -0.329424       1.886245                    0.998695      28.267227      82.244365       0.585351       0.437452      -1.050094      -0.038389       0.021537       0.005661       0.044380       0.022448       0.005948       0.014372      -0.028056       0.051105      -0.035054       0.002077       0.032977             16.419615       8.501726       0.182375      -1.523596      21.085142     -13.814164      19.671976           0.001136
           77              C       1.814665      14.359407      13.657040      -0.209627      48.089268 0.59056119E+03  0.14922440E+05                                11.572240                            8.159561      -0.081001       1.953159                    0.998407      30.873058      90.686088       0.573365       0.422766      -1.064914       0.030839      -0.030772      -0.008615       0.044409      -0.022910       0.029553      -0.010873      -0.058546      -0.050202      -0.049567      -0.002433       0.052000             14.907590      15.047767       2.721404      -8.183256      12.027278      -7.114724      17.647724           0.000161
           78              C       0.660926      14.755496      14.277659       0.302279      31.704628 0.35558681E+03  0.79940285E+04                                 9.137749                            6.542368      -0.297401       1.931423                    0.999145      25.133758      71.939642       0.603574       0.451394      -1.037232      -0.057166       0.039192       0.017935       0.071593      -0.001258       0.027167       0.002348      -0.048568      -0.004373      -0.041917       0.016638       0.025279             11.457306       9.994141      -3.539576      -0.744460      14.490854      -5.493517       9.886924           0.002172
           79              C       2.558361      14.979166      12.522334       0.597399      23.246633 0.24912345E+03  0.51759100E+04                                 7.578256                            5.623464      -0.085404       2.026112                    0.999342      22.760697      64.728462       0.619312       0.476019      -1.013266       0.015032       0.011184      -0.023752       0.030253       0.033261       0.040234       0.059370      -0.017438       0.022291      -0.054176      -0.037456       0.091632              9.161592      10.252493       0.711970      -3.889321       7.711250      -3.348615       9.521034           0.009670
           80              C      -0.160056      15.959154      13.952943      -0.537736      30.123367 0.46045355E+03  0.11039279E+05                                 8.316196                            6.961069      -0.111335       1.922770                    0.996825      33.139776      97.863047       0.647372       0.394637      -1.072977       0.039432      -0.043307       0.024764       0.063589      -0.028069       0.004595      -0.000022       0.002328       0.012066      -0.030397       0.003819       0.026578              9.375889       9.163812      -3.118550       0.816220      11.838164      -1.762214       7.125691           0.000263
           81              C       7.657036       2.395363      12.285004       0.091575      26.577350 0.32976779E+03  0.72587490E+04                                 7.835071                            6.103958       0.198329       2.078401                    0.999811      25.987710      73.061303       0.656760       0.423688      -1.056173       0.030741      -0.036675       0.013669       0.049769       0.005803      -0.002885      -0.037266       0.027121      -0.006094      -0.045028       0.012659       0.032369              9.038708       7.568029      -0.556865       2.691413       9.728676       3.645755       9.819417           0.004887
           82              C       7.949171       3.306580      13.283796      -0.199305      35.118619 0.46235869E+03  0.11110344E+05                                 9.461170                            7.259337      -0.036727       1.957118                    0.998653      30.784633      91.386327       0.596364       0.427411      -1.050468       0.008847      -0.002536      -0.004767       0.010364      -0.005905      -0.006425      -0.022316      -0.028966      -0.029125      -0.026163      -0.005390       0.031553             10.976418       9.140662      -0.150111       3.639335      11.301104       5.128887      12.487489          -0.000107
           83              C      -0.231824       2.994818      14.207901       0.114213      38.454695 0.40421033E+03  0.93538430E+04                                10.241122                            6.873761      -0.235520       1.942201                    0.999339      26.633693      76.560469       0.603824       0.438342      -1.048128       0.007940      -0.006459      -0.002669       0.010578       0.014717      -0.003903      -0.014292       0.022017      -0.002308      -0.023849       0.000473       0.023375             13.801000       8.920192       0.493259       3.884710      15.596415       9.198239      16.886394           0.004547
           84              C       0.426495       1.809663      14.024407      -0.169920      33.309632 0.43003707E+03  0.10145087E+05                                 9.208458                            7.029539      -0.058138       1.964872                    0.998368      29.723613      87.342133       0.602528       0.430903      -1.048649      -0.006681       0.010016       0.000198       0.012041       0.012384      -0.008966      -0.022003       0.024276       0.024882      -0.030292       0.000027       0.030265             11.090194       7.766280      -1.104091       1.792402      14.265561       6.141201      11.238742          -0.000261
           85              C       0.061934       0.970819      13.003058       0.094367      26.862118 0.33537718E+03  0.74560606E+04                                 8.062484                            6.266687      -0.005899       2.018902                    0.998675      26.430459      76.089069       0.627417       0.439110      -1.040788      -0.038985       0.024198      -0.021657       0.050739       0.006194      -0.035228      -0.022280       0.015999      -0.042834      -0.043597      -0.002016       0.045613              9.437508       7.907443      -0.875064       2.494920      11.021990       3.847056       9.383091           0.005193
           86              C       0.104572       3.879345      15.331234       0.097933      44.548835 0.45565765E+03  0.10853561E+05                                11.290913                            7.285656      -0.324739       1.888789                    0.998878      28.126366      81.746624       0.588630       0.436848      -1.050127       0.039707      -0.021022       0.006898       0.045455       0.019627      -0.019822      -0.012029      -0.042137       0.033412      -0.038797       0.001210       0.037587             16.010681       9.707896       2.126640       4.326041      16.771728      12.498291      21.552420           0.002123
           87              C       0.153669       5.524448      17.097175      -0.243848      48.680233 0.59794224E+03  0.15117330E+05                                11.485824                            8.100769       0.072610       1.991173                    0.999350      31.120955      90.680999       0.588662       0.411552      -1.074833      -0.030041       0.015572      -0.019999       0.039306       0.025053       0.046497      -0.000840       0.043647       0.053775      -0.050998      -0.013959       0.064957             14.832419      12.002336      -5.460749      -2.378200      17.476007       9.196751      15.018913           0.001480
           88              C       1.213391       4.665301      17.076323       0.309651      31.580312 0.35538965E+03  0.79815630E+04                                 9.073990                            6.530715      -0.232343       1.951363                    0.999306      25.026931      71.395301       0.606003       0.450037      -1.038913       0.060671      -0.028311       0.016352       0.068920       0.027222       0.014657      -0.011542       0.001079       0.036797      -0.039931       0.017445       0.022486             11.245923      11.989423      -0.755072       4.287928       9.015090       4.295697      12.733256           0.003142
           89              C      -0.177407       6.629535      18.018247       0.614098      23.626090 0.24434894E+03  0.50581904E+04                                 7.656134                            5.592213       0.056057       2.075667                    0.999692      22.608985      64.428035       0.616500       0.479941      -1.009995      -0.008031       0.034522       0.023697       0.042636       0.029369      -0.028839      -0.057098      -0.016131       0.003531      -0.052877      -0.027631       0.080508              9.280045       9.328559      -2.151362       0.466516       9.137728       3.791829       9.373847           0.017014
           90              C       2.379365       4.656131      18.012181      -0.539562      29.052002 0.45284759E+03  0.10809559E+05                                 8.099005                            6.903858      -0.146625       1.914496                    0.996299      32.993247      97.151396       0.650111       0.394696      -1.073160      -0.044343      -0.005552      -0.039377       0.059563       0.002960       0.015043      -0.012424       0.020891      -0.044838      -0.027369       0.003476       0.023894              8.944155      10.474451       0.323401       3.008740       6.454736       0.563852       9.903279          -0.000054
           91              C       2.514958      14.694584       8.166624       0.103257      26.672804 0.34458711E+03  0.77014479E+04                                 8.024519                            6.378925       0.025216       2.037431                    0.998133      26.143018      75.096306       0.618879       0.442820      -1.040143       0.031254      -0.027754       0.022104       0.047283       0.000566      -0.024066      -0.022984       0.026113      -0.034393      -0.038309       0.002537       0.035772              9.273562       8.105764      -1.087046       2.255705      10.061266       2.825650       9.653657           0.005364
           92              C       2.241624      13.776981       7.172761      -0.186214      34.497353 0.46246661E+03  0.11083005E+05                                 9.335291                            7.253109       0.043921       1.992661                    0.998231      30.044120      88.269819       0.599142       0.426579      -1.053881       0.002857       0.004345       0.009825       0.011116      -0.003525       0.002598      -0.014066       0.032784       0.016462      -0.025634       0.008885       0.016749             11.035741       8.554574      -2.012847       1.222343      13.580878       5.110011      10.971770          -0.000675
           93              C       2.992315      12.614422       7.074379       0.104396      38.961034 0.41888001E+03  0.97618544E+04                                10.283146                            6.967200      -0.135045       1.968283                    0.999360      26.811653      76.873950       0.604791       0.434568      -1.052358       0.012045      -0.001028       0.005464       0.013266      -0.003805      -0.008815      -0.004252      -0.000589      -0.011373      -0.012511       0.004321       0.008189             13.876959       8.342890      -0.894652       1.958617      17.008970       9.572031      16.279018           0.004367
           94              C       3.978796      12.420389       8.039050      -0.169232      31.527292 0.43027527E+03  0.10119776E+05                                 8.791323                            6.993593       0.050137       1.996021                    0.999101      29.538064      85.766160       0.610936       0.426271      -1.054846      -0.005686      -0.000293      -0.006673       0.008772      -0.001121      -0.006185      -0.023328      -0.002320      -0.031264      -0.027843       0.004698       0.023146             10.139263       7.552282       0.174865       2.975863      10.290319       4.920384      12.575189          -0.000758
           95              C       4.186322      13.379583       8.995949       0.090030      25.773968 0.33213988E+03  0.73445611E+04                                 7.753528                            6.179600       0.201751       2.084327                    0.999526      26.186950      74.466763       0.642437       0.431153      -1.048639      -0.032249       0.034181      -0.006878       0.047494       0.001895      -0.009851      -0.031234       0.034951      -0.007787      -0.041724       0.011864       0.029860              8.885043       7.441225      -0.430139       2.624391       8.886755       3.445970      10.327149           0.005182
           96              C       2.792664      11.601522       6.019288       0.094505      45.561938 0.46396894E+03  0.11098098E+05                                11.475260                            7.356881      -0.329416       1.886246                    0.998695      28.267368      82.244844       0.585351       0.437451      -1.050095       0.038389      -0.021538       0.005659       0.044380       0.022447      -0.005946      -0.014370      -0.028059       0.051109      -0.035055       0.002080       0.032975             16.419698       8.501754       0.182373       1.523597      21.085252      13.814250      19.672087           0.001135
           97              C       2.079036      10.201702       4.179040      -0.209614      48.088878 0.59055466E+03  0.14922238E+05                                11.572201                            8.159529      -0.081008       1.953159                    0.998407      30.872862      90.685481       0.573365       0.422767      -1.064913      -0.030838       0.030772      -0.008617       0.044409      -0.022908      -0.029557       0.010869      -0.058547      -0.050200      -0.049571      -0.002426       0.051998             14.907548      15.047748       2.721404       8.183259      12.027216       7.114685      17.647682           0.000159
           98              C       3.232775       9.805614       4.799659       0.302278      31.704698 0.35558731E+03  0.79940456E+04                                 9.137776                            6.542382      -0.297412       1.931420                    0.999145      25.133783      71.939829       0.603572       0.451395      -1.037230       0.057167      -0.039192       0.017934       0.071593      -0.001257      -0.027167      -0.002347      -0.048568      -0.004370      -0.041917       0.016639       0.025278             11.457347       9.994179      -3.539593       0.744468      14.490909       5.493532       9.886953           0.002170
           99              C       1.335340       9.581944       3.044334       0.597394      23.246729 0.24912448E+03  0.51759365E+04                                 7.578274                            5.623473      -0.085404       2.026112                    0.999342      22.760745      64.728618       0.619312       0.476019      -1.013267      -0.015031      -0.011183      -0.023754       0.030253       0.033264      -0.040231      -0.059368      -0.017436       0.022300      -0.054172      -0.037460       0.091632              9.161623      10.252534       0.711981       3.889349       7.711264       3.348624       9.521071           0.009671
          100              C       4.053757       8.601956       4.474943      -0.537735      30.123340 0.46045272E+03  0.11039255E+05                                 8.316189                            6.961059      -0.111341       1.922769                    0.996825      33.139738      97.862948       0.647373       0.394636      -1.072978      -0.039430       0.043306       0.024761       0.063587      -0.028071      -0.004597       0.000024       0.002326       0.012056      -0.030397       0.003815       0.026582              9.375886       9.163817      -3.118548      -0.816213      11.838170       1.762205       7.125670           0.000261
          101              C       5.897403      10.582400      16.148996       0.091569      26.577538 0.32977054E+03  0.72588216E+04                                 7.835098                            6.103977       0.198345       2.078406                    0.999811      25.987776      73.061455       0.656760       0.423687      -1.056174       0.030738      -0.036673      -0.013664       0.049764       0.005809       0.002883       0.037257       0.027115      -0.006090      -0.045017       0.012654       0.032363              9.038743       7.568056      -0.556867      -2.691429       9.728712      -3.645770       9.819460           0.004894
          102              C       6.189538      11.493617      15.150204      -0.199310      35.119177 0.46236809E+03  0.11110627E+05                                 9.461261                            7.259407      -0.036721       1.957113                    0.998653      30.785023      91.387738       0.596362       0.427411      -1.050469       0.008851      -0.002536       0.004771       0.010370      -0.005911       0.006422       0.022316      -0.028966      -0.029126      -0.026164      -0.005390       0.031554             10.976522       9.140760      -0.150105      -3.639386      11.301183      -5.128930      12.487623          -0.000112
          103              C      -1.991457      11.181854      14.226099       0.114197      38.455237 0.40421709E+03  0.93540370E+04                                10.241189                            6.873799      -0.235517       1.942198                    0.999339      26.633985      76.561418       0.603825       0.438339      -1.048130       0.007942      -0.006459       0.002672       0.010579       0.014714       0.003897       0.014284       0.022012      -0.002299      -0.023842       0.000477       0.023365             13.801097       8.920246       0.493240      -3.884718      15.596550      -9.198310      16.886495           0.004555
          104              C      -1.333138       9.996699      14.409593      -0.169924      33.310219 0.43004610E+03  0.10145357E+05                                 9.208559                            7.029609      -0.058135       1.964865                    0.998369      29.724031      87.343717       0.602525       0.430902      -1.048649      -0.006678       0.010019      -0.000192       0.012042       0.012378       0.008963       0.022001       0.024281       0.024881      -0.030291       0.000032       0.030259             11.090325       7.766363      -1.104125      -1.792405      14.265759      -6.141281      11.238853          -0.000264
          105              C      -1.697699       9.157855      15.430942       0.094363      26.862255 0.33537900E+03  0.74561088E+04                                 8.062507                            6.266701      -0.005883       2.018907                    0.998675      26.430472      76.089059       0.627417       0.439110      -1.040789      -0.038980       0.024194       0.021662       0.050734       0.006199       0.035225       0.022269       0.015994      -0.042830      -0.043586      -0.002022       0.045608              9.437542       7.907458      -0.875064      -2.494930      11.022041      -3.847082       9.383126           0.005203
          106              C      -1.655061      12.066382      13.102766       0.097955      44.548449 0.45565212E+03  0.10853403E+05                                11.290889                            7.285637      -0.324766       1.888784                    0.998878      28.126156      81.746077       0.588628       0.436851      -1.050125       0.039706      -0.021021      -0.006896       0.045454       0.019626       0.019825       0.012034      -0.042135       0.033405      -0.038795       0.001204       0.037592             16.010661       9.707863       2.126621      -4.326009      16.771743     -12.498293      21.552378           0.002120
          107              C      -1.605964      13.711485      11.336825      -0.243877      48.681716 0.59796265E+03  0.15117976E+05                                11.486029                            8.100891       0.072592       1.991160                    0.999350      31.121567      90.683189       0.588659       0.411550      -1.074834      -0.030041       0.015568       0.020006       0.039307       0.025044      -0.046499       0.000833       0.043645       0.053772      -0.050987      -0.013971       0.064958             14.832711      12.002546      -5.460873       2.378267      17.476407      -9.196969      15.019181           0.001480
          108              C      -0.546242      12.852337      11.357677       0.309658      31.580316 0.35538946E+03  0.79815569E+04                                 9.073983                            6.530707      -0.232357       1.951357                    0.999306      25.026938      71.395288       0.606005       0.450036      -1.038914       0.060670      -0.028312      -0.016350       0.068918       0.027222      -0.014658       0.011547       0.001083       0.036794      -0.039933       0.017448       0.022486             11.245915      11.989413      -0.755064      -4.287921       9.015099      -4.295702      12.733232           0.003137
          109              C      -1.937040      14.816571      10.415753       0.614107      23.626117 0.24434884E+03  0.50581913E+04                                 7.656197                            5.592250       0.056065       2.075675                    0.999692      22.608851      64.427814       0.616491       0.479948      -1.009991      -0.008048       0.034530      -0.023693       0.042643       0.029364       0.028838       0.057093      -0.016135       0.003540      -0.052871      -0.027630       0.080501              9.280142       9.328562      -2.151372      -0.466481       9.137910      -3.791980       9.373956           0.017011
          110              C       0.619732      12.843168      10.421819      -0.539564      29.052034 0.45284791E+03  0.10809565E+05                                 8.099005                            6.903857      -0.146613       1.914499                    0.996299      32.993247      97.151295       0.650111       0.394696      -1.073161      -0.044341      -0.005556       0.039378       0.059562       0.002962      -0.015044       0.012426       0.020887      -0.044843      -0.027373       0.003479       0.023894              8.944156      10.474458       0.323417      -3.008763       6.454749      -0.563865       9.903262          -0.000064
          111              C       4.274591       6.507548       1.311376       0.103248      26.672786 0.34458730E+03  0.77014404E+04                                 8.024472                            6.378897       0.025295       2.037457                    0.998133      26.142899      75.095493       0.618885       0.442816      -1.040147       0.031248      -0.027749      -0.022105       0.047277       0.000570       0.024066       0.022977       0.026110      -0.034388      -0.038300       0.002529       0.035771              9.273501       8.105739      -1.087037      -2.255690      10.061184      -2.825621       9.653580           0.005371
          112              C       4.001257       5.589945       2.305239      -0.186219      34.497732 0.46247349E+03  0.11083211E+05                                 9.335346                            7.253156       0.043941       1.992662                    0.998231      30.044396      88.270781       0.599141       0.426578      -1.053881       0.002856       0.004345      -0.009828       0.011118      -0.003529      -0.002600       0.014066       0.032786       0.016456      -0.025635       0.008881       0.016754             11.035795       8.554644      -2.012892      -1.222323      13.580949      -5.110020      10.971792          -0.000676
          113              C       4.751948       4.427386       2.403621       0.104384      38.961508 0.41888630E+03  0.97620342E+04                                10.283193                            6.967230      -0.135034       1.968282                    0.999360      26.811914      76.874738       0.604793       0.434566      -1.052360       0.012044      -0.001028      -0.005465       0.013266      -0.003807       0.008811       0.004245      -0.000592      -0.011370      -0.012504       0.004319       0.008185             13.877005       8.342937      -0.894676      -1.958617      17.009021      -9.572044      16.279058           0.004376
          114              C       5.738429       4.233353       1.438950      -0.169238      31.527733 0.43028304E+03  0.10120002E+05                                 8.791380                            6.993640       0.050149       1.996017                    0.999101      29.538415      85.767298       0.610937       0.426269      -1.054847      -0.005685      -0.000291       0.006673       0.008772      -0.001123       0.006182       0.023328      -0.002319      -0.031273      -0.027844       0.004700       0.023144             10.139320       7.552343       0.174877      -2.975900      10.290351      -4.920392      12.575268          -0.000750
          115              C       5.945955       5.192546       0.482051       0.090023      25.774007 0.33214059E+03  0.73445728E+04                                 7.753513                            6.179592       0.201798       2.084342                    0.999526      26.186894      74.466321       0.642440       0.431151      -1.048641      -0.032242       0.034183       0.006876       0.047490       0.001902       0.009850       0.031223       0.034945      -0.007784      -0.041711       0.011854       0.029857              8.885021       7.441207      -0.430129      -2.624388       8.886729      -3.445956      10.327127           0.005192
          116              C       4.552297       3.414485       3.458712       0.094517      45.561963 0.46396863E+03  0.11098092E+05                                11.475272                            7.356884      -0.329427       1.886242                    0.998695      28.267373      82.244946       0.585350       0.437452      -1.050094       0.038388      -0.021538      -0.005659       0.044379       0.022447       0.005947       0.014372      -0.028057       0.051106      -0.035053       0.002077       0.032976             16.419706       8.501749       0.182348      -1.523574      21.085274     -13.814261      19.672097           0.001138
          117              C       3.838669       2.014666       5.298960      -0.209623      48.089721 0.59056947E+03  0.14922711E+05                                11.572313                            8.159618      -0.081013       1.953150                    0.998407      30.873363      90.687371       0.573363       0.422766      -1.064913      -0.030838       0.030774       0.008613       0.044410      -0.022909       0.029556      -0.010871      -0.058547      -0.050202      -0.049570      -0.002430       0.051999             14.907646      15.047772       2.721338      -8.183242      12.027327      -7.114737      17.647840           0.000165
          118              C       4.992408       1.618577       4.678341       0.302277      31.704983 0.35559072E+03  0.79941425E+04                                 9.137820                            6.542404      -0.297411       1.931417                    0.999145      25.133966      71.940473       0.603572       0.451394      -1.037231       0.057167      -0.039193      -0.017935       0.071595      -0.001260       0.027166       0.002345      -0.048570      -0.004375      -0.041917       0.016638       0.025279             11.457407       9.994199      -3.539647      -0.744437      14.491025      -5.493574       9.886997           0.002173
          119              C       3.094973       1.394907       6.433666       0.597396      23.247266 0.24913207E+03  0.51761407E+04                                 7.578419                            5.623586      -0.085431       2.026096                    0.999343      22.761163      64.730383       0.619300       0.476023      -1.013263      -0.015033      -0.011190       0.023753       0.030256       0.033270       0.040226       0.059363      -0.017434       0.022296      -0.054164      -0.037463       0.091627              9.161759      10.252625       0.711873      -3.889324       7.711409      -3.348654       9.521245           0.009669
          120              C       5.813390       0.414919       5.003057      -0.537738      30.123765 0.46046039E+03  0.11039492E+05                                 8.316290                            6.961135      -0.111359       1.922759                    0.996825      33.140081      97.864422       0.647366       0.394638      -1.072975      -0.039432       0.043308      -0.024763       0.063590      -0.028069       0.004596      -0.000022       0.002326       0.012063      -0.030397       0.003818       0.026579              9.376012       9.163900      -3.118627       0.816240      11.838375      -1.762250       7.125761           0.000265
          121              C      -2.003702      13.978710       6.670996       0.091572      26.577216 0.32976680E+03  0.72587014E+04                                 7.834934                            6.103866       0.198267       2.078376                    0.999811      25.987709      73.060506       0.656780       0.423676      -1.056184      -0.030740       0.036673      -0.013669       0.049766       0.005801      -0.002882      -0.037260       0.027120      -0.006086      -0.045021       0.012659       0.032362              9.038533       7.567958      -0.556861       2.691392       9.728376       3.645626       9.819266           0.004883
          122              C      -2.295837      13.067493       5.672204      -0.199308      35.119044 0.46236691E+03  0.11110593E+05                                 9.461247                            7.259408      -0.036729       1.957113                    0.998653      30.784946      91.387513       0.596360       0.427412      -1.050468      -0.008849       0.002536       0.004768       0.010367      -0.005909      -0.006423      -0.022316      -0.028967      -0.029129      -0.026164      -0.005391       0.031554             10.976492       9.140765      -0.150114       3.639385      11.301103       5.128888      12.487607          -0.000111
          123              C       5.885158      13.379255       4.748099       0.114211      38.455012 0.40421428E+03  0.93539607E+04                                10.241173                            6.873793      -0.235526       1.942196                    0.999339      26.633884      76.561217       0.603823       0.438341      -1.048128      -0.007941       0.006459       0.002671       0.010579       0.014715      -0.003900      -0.014289       0.022015      -0.002304      -0.023846       0.000475       0.023370             13.801054       8.920237       0.493221       3.884708      15.596468       9.198255      16.886458           0.004544
          124              C       5.226839      14.564410       4.931593      -0.169923      33.310047 0.43004443E+03  0.10145309E+05                                 9.208534                            7.029599      -0.058136       1.964867                    0.998368      29.723951      87.343485       0.602525       0.430903      -1.048648       0.006679      -0.010019      -0.000196       0.012042       0.012381      -0.008964      -0.022002       0.024279       0.024879      -0.030292       0.000031       0.030261             11.090276       7.766342      -1.104150       1.792387      14.265676       6.141224      11.238811          -0.000258
          125              C       5.591400      15.403254       5.952942       0.094370      26.862307 0.33538053E+03  0.74561496E+04                                 8.062501                            6.266706      -0.005898       2.018898                    0.998676      26.430567      76.089314       0.627418       0.439109      -1.040790       0.038983      -0.024196       0.021658       0.050736       0.006194      -0.035227      -0.022274       0.015991      -0.042835      -0.043593      -0.002015       0.045608              9.437514       7.907436      -0.875114       2.494890      11.022002       3.847017       9.383104           0.005193
          126              C       5.548762      12.494728       3.624766       0.097939      44.548892 0.45565789E+03  0.10853572E+05                                11.290935                            7.285667      -0.324747       1.888787                    0.998878      28.126386      81.746810       0.588628       0.436849      -1.050126      -0.039707       0.021020      -0.006898       0.045454       0.019626      -0.019822      -0.012029      -0.042137       0.033411      -0.038797       0.001210       0.037587             16.010706       9.707902       2.126623       4.326026      16.771756      12.498314      21.552459           0.002122
          127              C       5.499665      10.849625       1.858825      -0.243855      48.680814 0.59795063E+03  0.15117595E+05                                11.485901                            8.100814       0.072609       1.991169                    0.999350      31.121214      90.681900       0.588661       0.411551      -1.074834       0.030040      -0.015569       0.020002       0.039305       0.025052       0.046496      -0.000842       0.043644       0.053775      -0.050997      -0.013958       0.064955             14.832522      12.002450      -5.460826      -2.378244      17.476126       9.196806      15.018990           0.001477
          128              C       4.439943      11.708772       1.879677       0.309652      31.580410 0.35539062E+03  0.79815906E+04                                 9.074005                            6.530720      -0.232359       1.951357                    0.999306      25.026988      71.395499       0.606003       0.450036      -1.038914      -0.060670       0.028312      -0.016352       0.068919       0.027222       0.014657      -0.011544       0.001081       0.036797      -0.039932       0.017446       0.022486             11.245941      11.989460      -0.755072       4.287939       9.015097       4.295699      12.733266           0.003140
          129              C       5.830741       9.744538       0.937753       0.614108      23.625971 0.24434726E+03  0.50581490E+04                                 7.656127                            5.592207       0.055999       2.075651                    0.999691      22.608889      64.427810       0.616498       0.479944      -1.009993       0.008048      -0.034533      -0.023695       0.042646       0.029366      -0.028845      -0.057091      -0.016150       0.003539      -0.052866      -0.027641       0.080507              9.280037       9.328545      -2.151353       0.466517       9.137718       3.791831       9.373848           0.017011
          130              C       3.273969      11.717942       0.943819      -0.539562      29.052064 0.45284854E+03  0.10809588E+05                                 8.099020                            6.903868      -0.146628       1.914494                    0.996299      32.993297      97.151609       0.650110       0.394696      -1.073160       0.044343       0.005554       0.039376       0.059562       0.002962       0.015044      -0.012425       0.020892      -0.044837      -0.027371       0.003476       0.023895              8.944174      10.474486       0.323411       3.008759       6.454748       0.563862       9.903287          -0.000058
          131              C       3.138376       1.679489      10.789376       0.103254      26.673011 0.34459012E+03  0.77015300E+04                                 8.024575                            6.378968       0.025229       2.037436                    0.998132      26.143049      75.096404       0.618875       0.442822      -1.040142      -0.031253       0.027754      -0.022106       0.047283       0.000566      -0.024065      -0.022981       0.026113      -0.034394      -0.038305       0.002536       0.035770              9.273641       8.105856      -1.086974       2.255772      10.061296       2.825726       9.653769           0.005369
          132              C       3.411710       2.597092      11.783239      -0.186212      34.497450 0.46246755E+03  0.11083032E+05                                 9.335298                            7.253111       0.043925       1.992662                    0.998231      30.044150      88.269878       0.599143       0.426578      -1.053881      -0.002857      -0.004345      -0.009825       0.011116      -0.003527       0.002600      -0.014065       0.032785       0.016464      -0.025634       0.008882       0.016752             11.035754       8.554590      -2.012835       1.222340      13.580899       5.110034      10.971773          -0.000675
          133              C       2.661019       3.759651      11.881621       0.104398      38.961274 0.41888211E+03  0.97619156E+04                                10.283179                            6.967213      -0.135051       1.968280                    0.999360      26.811746      76.874263       0.604791       0.434568      -1.052358      -0.012046       0.001027      -0.005464       0.013267      -0.003806      -0.008814      -0.004251      -0.000588      -0.011373      -0.012510       0.004321       0.008189             13.877016       8.342912      -0.894630       1.958629      17.009057       9.572096      16.279080           0.004373
          134              C       1.674538       3.953684      10.916950      -0.169232      31.527502 0.43027819E+03  0.10119859E+05                                 8.791347                            6.993607       0.050143       1.996020                    0.999101      29.538187      85.766504       0.610937       0.426270      -1.054847       0.005685       0.000292       0.006675       0.008773      -0.001122      -0.006185      -0.023327      -0.002323      -0.031268      -0.027843       0.004698       0.023145             10.139295       7.552303       0.174892       2.975878      10.290364       4.920409      12.575218          -0.000756
          135              C       1.467012       2.994490       9.960051       0.090031      25.774300 0.33214506E+03  0.73447096E+04                                 7.753637                            6.179683       0.201723       2.084318                    0.999527      26.187077      74.467462       0.642426       0.431157      -1.048635       0.032249      -0.034185       0.006877       0.047496       0.001896      -0.009850      -0.031230       0.034949      -0.007791      -0.041719       0.011861       0.029858              8.885171       7.441285      -0.430141       2.624385       8.886975       3.446061      10.327252           0.005189
          136              C       2.860670       4.772551      12.936712       0.094502      45.562444 0.46397360E+03  0.11098234E+05                                11.475320                            7.356902      -0.329412       1.886244                    0.998695      28.267554      82.245413       0.585353       0.437450      -1.050096      -0.038389       0.021538      -0.005656       0.044380       0.022447      -0.005945      -0.014367      -0.028060       0.051110      -0.035054       0.002083       0.032971             16.419812       8.501793       0.182389       1.523614      21.085421      13.814371      19.672221           0.001137
          137              C       3.574298       6.172371      14.776960      -0.209606      48.089349 0.59056054E+03  0.14922428E+05                                11.572272                            8.159567      -0.081020       1.953151                    0.998407      30.873070      90.686309       0.573363       0.422767      -1.064913       0.030836      -0.030774       0.008617       0.044408      -0.022905      -0.029562       0.010865      -0.058548      -0.050197      -0.049576      -0.002418       0.051995             14.907658      15.047848       2.721429       8.183321      12.027314       7.114755      17.647812           0.000162
          138              C       2.420559       6.568459      14.156341       0.302277      31.705021 0.35559069E+03  0.79941422E+04                                 9.137833                            6.542408      -0.297434       1.931411                    0.999145      25.133951      71.940449       0.603571       0.451394      -1.037231      -0.057169       0.039191      -0.017932       0.071595      -0.001258      -0.027167      -0.002346      -0.048569      -0.004372      -0.041917       0.016638       0.025279             11.457436       9.994241      -3.539630       0.744461      14.491045       5.493593       9.887023           0.002173
          139              C       4.317994       6.792129      15.911666       0.597387      23.247113 0.24912892E+03  0.51760511E+04                                 7.578347                            5.623516      -0.085433       2.026100                    0.999342      22.760963      64.729352       0.619311       0.476018      -1.013268       0.015035       0.011186       0.023760       0.030261       0.033277      -0.040220      -0.059360      -0.017432       0.022329      -0.054154      -0.037472       0.091626              9.161723      10.252650       0.712003       3.889413       7.711338       3.348671       9.521181           0.009678
          140              C       1.599577       7.772117      14.481057      -0.537739      30.123808 0.46046111E+03  0.11039514E+05                                 8.316300                            6.961142      -0.111373       1.922755                    0.996825      33.140094      97.864482       0.647366       0.394638      -1.072975       0.039430      -0.043307      -0.024761       0.063587      -0.028071      -0.004600       0.000022       0.002323       0.012052      -0.030397       0.003814       0.026583              9.376026       9.163940      -3.118632      -0.816240      11.838377       1.762250       7.125759           0.000264
          141              S       8.339131       3.021344       6.324290       0.154962     120.589334 0.27956540E+04  0.99157947E+05                                17.161786                           14.660185       1.216515       2.072953                    0.999922      64.349705     190.457115       0.599012       0.288288      -1.231454      -0.002379      -0.051731       0.075189       0.091297      -0.088176      -0.081788      -0.271123      -0.019018       0.156972      -0.308464       0.017289       0.291175             19.786868      19.094986      -4.295856       0.290599      20.675043      -9.414439      19.590574           0.001703
          142              S       2.420820      12.934699      14.398598       0.111772     113.193076 0.27267094E+04  0.96222047E+05                                16.336864                           14.387179       1.177102       2.046188                    0.999561      65.835178     195.095285       0.609715       0.284671      -1.233918      -0.034579       0.072596      -0.073884       0.109201      -0.021049      -0.156324      -0.264801      -0.098176       0.194238      -0.298345      -0.034665       0.333010             18.046083      17.304513      -0.591067      -3.307999      18.237659      -8.528031      18.596077           0.002743
          143              S      -0.926164       5.165693      15.802290       0.154960     120.589326 0.27956575E+04  0.99158097E+05                                17.161783                           14.660192       1.216526       2.072955                    0.999922      64.349743     190.457221       0.599012       0.288288      -1.231455       0.002375       0.051735       0.075201       0.091309      -0.088180       0.081773       0.271117      -0.019028       0.156956      -0.308452       0.017283       0.291169             19.786860      19.094944      -4.295940      -0.290680      20.675135       9.414466      19.590502           0.001707
          144              S       1.472881      11.626411       4.920598       0.111771     113.193889 0.27267351E+04  0.96223190E+05                                16.336947                           14.387251       1.177093       2.046184                    0.999561      65.835409     195.096274       0.609713       0.284671      -1.233918       0.034583      -0.072599      -0.073892       0.109209      -0.021044       0.156328       0.264792      -0.098169       0.194249      -0.298338      -0.034667       0.333005             18.046178      17.304613      -0.591043       3.308044      18.237731       8.528076      18.596190           0.002741
          145              S      -2.685797      13.352729      12.631710       0.154951     120.589063 0.27956467E+04  0.99157601E+05                                17.161742                           14.660146       1.216544       2.072961                    0.999922      64.349725     190.456959       0.599014       0.288287      -1.231456       0.002383       0.051722      -0.075184       0.091288      -0.088169      -0.081795      -0.271120      -0.019007       0.156981      -0.308462       0.017291       0.291171             19.786830      19.094882      -4.295915       0.290669      20.675133      -9.414481      19.590475           0.001700
          146              S       3.232514       3.439374       4.557402       0.111776     113.195044 0.27267719E+04  0.96224829E+05                                16.337048                           14.387339       1.177067       2.046174                    0.999561      65.835874     195.098096       0.609711       0.284671      -1.233918       0.034584      -0.072599       0.073883       0.109203      -0.021049      -0.156321      -0.264801      -0.098180       0.194234      -0.298343      -0.034666       0.333009             18.046273      17.304702      -0.591152      -3.307982      18.237835      -8.528112      18.596281           0.002748
          147              S       6.579498      11.208380       3.153710       0.154954     120.589733 0.27956683E+04  0.99158563E+05                                17.161805                           14.660203       1.216548       2.072960                    0.999922      64.349922     190.457760       0.599013       0.288287      -1.231455      -0.002380      -0.051729      -0.075195       0.091301      -0.088174       0.081780       0.271114      -0.019016       0.156956      -0.308451       0.017288       0.291163             19.786891      19.094975      -4.295978      -0.290711      20.675170       9.414489      19.590528           0.001699
          148              S       4.180453       4.747662      14.035402       0.111780     113.195129 0.27267704E+04  0.96224756E+05                                16.337056                           14.387332       1.177070       2.046174                    0.999561      65.835879     195.098053       0.609712       0.284671      -1.233918      -0.034584       0.072599       0.073894       0.109211      -0.021046       0.156323       0.264785      -0.098165       0.194237      -0.298331      -0.034663       0.332994             18.046313      17.304728      -0.591061       3.308056      18.237887       8.528164      18.596325           0.002752
          149              N      -0.854666       6.955379       2.659527      -0.219930      34.174844 0.50585909E+03  0.12152220E+05                                 8.881178                            7.336063      -0.094693       2.008670                    0.996580      27.480843      75.722836       0.639076       0.398959      -1.093321      -0.037039      -0.100270       0.126035       0.165259      -0.039451       0.014202       0.066697       0.046339      -0.110654      -0.098654       0.027778       0.070875             10.123471       9.311974      -0.856019      -2.929061      11.270655      -3.019347       9.787785           0.030887
          150              N       6.242697       4.473397       6.596119      -0.352354      41.091878 0.55874963E+03  0.13748457E+05                                 9.949878                            7.599850       0.160738       2.036617                    0.998772      30.095490      83.683878       0.642163       0.387636      -1.102199       0.123908      -0.123615       0.024334       0.176709       0.158319      -0.045521       0.013987       0.000138       0.338108      -0.220016       0.086471       0.133545             12.181713       9.251737       1.609029      -3.996566      11.279046      -7.223164      16.014357           0.000797
          151              N       0.404140      10.039435      18.548256      -0.230343      34.565392 0.53178324E+03  0.12924050E+05                                 8.920180                            7.511368      -0.074622       2.013730                    0.996212      27.709978      76.574364       0.633443       0.397864      -1.095051       0.031136       0.117392      -0.115016       0.167269      -0.040761      -0.002679       0.068492       0.061837      -0.090730      -0.096610       0.016657       0.079953             10.092440       9.544287      -0.850846      -2.969681      10.051207      -2.465791      10.681826           0.030429
          152              N       0.262341      13.955459      15.315690      -0.349007      41.919905 0.54730587E+03  0.13393237E+05                                10.078662                            7.502959       0.254959       2.068185                    0.999217      29.896607      82.819460       0.648910       0.385715      -1.103910       0.148193      -0.027333      -0.095037       0.178158       0.038487       0.132293      -0.045534      -0.231538       0.031664      -0.212972       0.083588       0.129384             12.690485       7.591720      -1.268720      -0.023306      16.883184      -8.998522      13.596552           0.000939
          153              N       8.267633       1.231658      12.137527      -0.219943      34.175336 0.50586818E+03  0.12152488E+05                                 8.881232                            7.336104      -0.094672       2.008670                    0.996580      27.481153      75.723749       0.639077       0.398956      -1.093323       0.037036       0.100271       0.126043       0.165266      -0.039452      -0.014197      -0.066695       0.046336      -0.110659      -0.098651       0.027773       0.070878             10.123535       9.312041      -0.856016       2.929082      11.270727       3.019371       9.787836           0.030882
          154              N       1.170270       3.713640      16.074119      -0.352356      41.091982 0.55875162E+03  0.13748514E+05                                 9.949873                            7.599848       0.160750       2.036617                    0.998772      30.095612      83.684165       0.642165       0.387634      -1.102200      -0.123912       0.123618       0.024337       0.176714       0.158323       0.045523      -0.013990       0.000140       0.338109      -0.220020       0.086474       0.133546             12.181699       9.251742       1.609026       3.996560      11.279034       7.223145      16.014322           0.000800
          155              N       3.489561      14.521674       9.070256      -0.230353      34.565958 0.53179354E+03  0.12924366E+05                                 8.920272                            7.511435      -0.074632       2.013722                    0.996212      27.710310      76.575539       0.633441       0.397863      -1.095051      -0.031142      -0.117398      -0.115015       0.167274      -0.040765       0.002683      -0.068490       0.061830      -0.090720      -0.096606       0.016650       0.079956             10.092554       9.544362      -0.850858       2.969714      10.051332       2.465857      10.681966           0.030424
          156              N       3.631360      10.605651       5.837690      -0.349006      41.920181 0.54730982E+03  0.13393362E+05                                10.078718                            7.502995       0.254956       2.068183                    0.999217      29.896697      82.819890       0.648907       0.385716      -1.103909      -0.148194       0.027333      -0.095040       0.178161       0.038487      -0.132295       0.045533      -0.231539       0.031664      -0.212974       0.083590       0.129384             12.690565       7.591761      -1.268734       0.023300      16.883295       8.998588      13.596639           0.000934
          157              N       6.508000       9.418694      16.296473      -0.219884      34.173175 0.50582873E+03  0.12151302E+05                                 8.880887                            7.335839      -0.094677       2.008691                    0.996579      27.479960      75.719682       0.639086       0.398958      -1.093322       0.037028       0.100255      -0.126032       0.165246      -0.039450       0.014193       0.066692       0.046332      -0.110678      -0.098647       0.027769       0.070878             10.123110       9.311688      -0.856040      -2.928940      11.270247      -3.019162       9.787396           0.030873
          158              N      -0.589363      11.900676      12.359881      -0.352356      41.091798 0.55874809E+03  0.13748405E+05                                 9.949846                            7.599825       0.160732       2.036614                    0.998772      30.095496      83.683749       0.642166       0.387634      -1.102200      -0.123908       0.123614      -0.024334       0.176708       0.158319      -0.045522       0.013987       0.000136       0.338109      -0.220016       0.086470       0.133546             12.181672       9.251708       1.609014      -3.996535      11.279036      -7.223141      16.014271           0.000797
          159              N       5.249194       6.334638       0.407744      -0.230292      34.563480 0.53174680E+03  0.12922930E+05                                 8.919838                            7.511099      -0.074590       2.013758                    0.996212      27.708950      76.570567       0.633456       0.397863      -1.095053      -0.031135      -0.117384       0.115001       0.167253      -0.040763      -0.002684       0.068488       0.061833      -0.090723      -0.096604       0.016650       0.079955             10.092021       9.543929      -0.850861      -2.969535      10.050789      -2.465620      10.681345           0.030410
          160              N       5.390993       2.418614       3.640310      -0.349007      41.920411 0.54731276E+03  0.13393451E+05                                10.078741                            7.503005       0.254959       2.068182                    0.999217      29.896814      82.820239       0.648908       0.385715      -1.103910      -0.148195       0.027335       0.095039       0.178161       0.038487       0.132293      -0.045536      -0.231539       0.031668      -0.212973       0.083587       0.129386             12.690599       7.591768      -1.268751      -0.023289      16.883352      -8.998621      13.596676           0.000944
          161              N      -2.614299      15.142415       6.818473      -0.219920      34.174141 0.50585007E+03  0.12151938E+05                                 8.881061                            7.336010      -0.094456       2.008757                    0.996576      27.480463      75.721357       0.639077       0.398960      -1.093321      -0.037037      -0.100283      -0.126033       0.165266      -0.039464      -0.014184      -0.066690       0.046356      -0.110588      -0.098641       0.027757       0.070884             10.123282       9.311905      -0.856141       2.928979      11.270218       3.019137       9.787724           0.030882
          162              N       4.483064      12.660433       2.881881      -0.352354      41.092054 0.55875248E+03  0.13748543E+05                                 9.949890                            7.599858       0.160746       2.036616                    0.998772      30.095619      83.684246       0.642164       0.387635      -1.102200       0.123910      -0.123618      -0.024337       0.176713       0.158321       0.045523      -0.013989       0.000141       0.338111      -0.220018       0.086472       0.133546             12.181718       9.251752       1.609022       3.996558      11.279057       7.223160      16.014346           0.000798
          163              N       2.163773       1.852399       9.885744      -0.230350      34.564529 0.53176210E+03  0.12923353E+05                                 8.919813                            7.511036      -0.074544       2.013745                    0.996219      27.709623      76.571774       0.633483       0.397845      -1.095069       0.031137       0.117399       0.115019       0.167276      -0.040755       0.002677      -0.068511       0.061853      -0.090790      -0.096636       0.016674       0.079962             10.092032       9.543857      -0.850724       2.969539      10.050967       2.465809      10.681273           0.030428
          164              N       2.021974       5.768422      13.118310      -0.349003      41.920295 0.54731071E+03  0.13393385E+05                                10.078711                            7.502980       0.254964       2.068183                    0.999217      29.896803      82.820089       0.648910       0.385714      -1.103911       0.148196      -0.027336       0.095044       0.178164       0.038486      -0.132296       0.045533      -0.231539       0.031661      -0.212974       0.083590       0.129384             12.690572       7.591754      -1.268729       0.023302      16.883320       8.998605      13.596641           0.000938
          165              O       8.695636       0.967871       8.382722      -0.589769      48.293376 0.70827461E+03  0.18288237E+05                                10.643059                            8.365775      -0.213946       1.974549                    0.992321      29.063637      79.842977       0.640168       0.370546      -1.127114      -0.016677       0.010284      -0.002007       0.019696      -0.011157       0.007476       0.051679       0.052348      -0.080847      -0.073480       0.031137       0.042343             12.600512      18.516873      -4.860511      -0.371181      10.636310      -0.079927       8.648353           0.054465
          166              O       6.775904       1.250815       9.444827      -0.523498      35.951050 0.54773095E+03  0.13201358E+05                                 8.631838                            7.237286       0.308640       2.180751                    0.992590      26.664311      69.709395       0.708662       0.358604      -1.141655       0.007656      -0.001509      -0.009643       0.012405       0.048111      -0.020419       0.000320      -0.012311       0.102931      -0.068058       0.020668       0.047391              9.968781       9.080387       0.789245      -2.641264       8.320133      -3.193626      12.505823           0.045121
          167              O       3.669744      14.477137      12.224914      -0.590989      42.407610 0.65337384E+03  0.16564409E+05                                 9.842921                            8.057448      -0.016264       2.024853                    0.994892      29.318988      80.294178       0.648377       0.372619      -1.123462      -0.016524       0.013212      -0.002325       0.021284       0.011410      -0.022362       0.051547       0.079213      -0.036262      -0.079716       0.025729       0.053987             11.338082      16.489269      -0.791529      -4.386933       7.767436      -0.928522       9.757541           0.037663
          168              O       2.085349      15.976019      11.934129      -0.536957      32.282547 0.50881373E+03  0.12002565E+05                                 7.910719                            6.893162       0.857484       2.353894                    0.995532      26.466758      67.769800       0.741449       0.350195      -1.151981       0.004637      -0.013713       0.004876       0.015275      -0.001119       0.038015      -0.025961      -0.075340       0.028609      -0.063862       0.008504       0.055358              8.786696       8.410608      -0.736449      -0.577979       9.922232      -3.192699       8.027248           0.034592
          169              O      -1.282669       7.219165      17.860722      -0.589759      48.298028 0.70835193E+03  0.18290875E+05                                10.644057                            8.366478      -0.214396       1.974393                    0.992316      29.064961      79.850032       0.640108       0.370568      -1.127089       0.016656      -0.010286      -0.002000       0.019678      -0.011150      -0.007468      -0.051694       0.052376      -0.080898      -0.073503       0.031142       0.042361             12.601790      18.518828      -4.860994       0.371677      10.637285       0.079833       8.649258           0.054463
          170              O       0.637063       6.936221      -0.033173      -0.523504      35.951326 0.54773298E+03  0.13201419E+05                                 8.631880                            7.237294       0.308675       2.180760                    0.992591      26.664391      69.709621       0.708663       0.358604      -1.141656      -0.007663       0.001513      -0.009647       0.012413       0.048113       0.020416      -0.000317      -0.012309       0.102931      -0.068059       0.020668       0.047391              9.968856       9.080518       0.789230       2.641343       8.320136       3.193616      12.505913           0.045126
          171              O       0.223957      10.083973       2.746914      -0.590992      42.407967 0.65337990E+03  0.16564606E+05                                 9.842985                            8.057491      -0.016270       2.024848                    0.994892      29.319100      80.294656       0.648374       0.372619      -1.123461       0.016523      -0.013218      -0.002333       0.021287       0.011410       0.022363      -0.051549       0.079219      -0.036265      -0.079720       0.025729       0.053991             11.338172      16.489412      -0.791521       4.386989       7.767480       0.928536       9.757623           0.037662
          172              O       1.808352       8.585090       2.456129      -0.536952      32.282397 0.50881062E+03  0.12002472E+05                                 7.910696                            6.893141       0.857484       2.353895                    0.995532      26.466674      67.769521       0.741450       0.350195      -1.151981      -0.004640       0.013713       0.004867       0.015273      -0.001119      -0.038018       0.025962      -0.075341       0.028611      -0.063865       0.008505       0.055360              8.786671       8.410589      -0.736447       0.577982       9.922201       3.192682       8.027223           0.034588
          173              O      -3.042302      15.406202      10.573278      -0.589773      48.297030 0.70833843E+03  0.18290404E+05                                10.643843                            8.366346      -0.214327       1.974420                    0.992316      29.064707      79.848568       0.640120       0.370563      -1.127095       0.016684      -0.010288       0.001993       0.019702      -0.011147       0.007465       0.051668       0.052353      -0.080848      -0.073467       0.031126       0.042341             12.601519      18.518357      -4.860807      -0.371679      10.637100      -0.079909       8.649100           0.054474
          174              O      -1.122570      15.123258       9.511173      -0.523446      35.947108 0.54765580E+03  0.13199072E+05                                 8.631145                            7.236726       0.308733       2.180806                    0.992592      26.662821      69.703860       0.708700       0.358598      -1.141662      -0.007676       0.001530       0.009626       0.012407       0.048104      -0.020408       0.000296      -0.012310       0.102928      -0.068044       0.020650       0.047394              9.967943       9.079731       0.789108      -2.641060       8.319567      -3.193290      12.504532           0.045119
          175              O       1.983590       1.896936       6.731086      -0.590990      42.407419 0.65336843E+03  0.16564208E+05                                 9.842824                            8.057366      -0.016115       2.024896                    0.994894      29.318932      80.293394       0.648387       0.372614      -1.123467       0.016521      -0.013245       0.002335       0.021303       0.011411      -0.022373       0.051537       0.079226      -0.036320      -0.079715       0.025710       0.054005             11.337948      16.489165      -0.791702      -4.386848       7.767183      -0.928342       9.757496           0.037657
          176              O       3.567985       0.398054       7.021871      -0.536966      32.282478 0.50881302E+03  0.12002528E+05                                 7.910648                            6.893111       0.857593       2.353923                    0.995533      26.466880      67.769758       0.741460       0.350190      -1.151987      -0.004658       0.013711      -0.004877       0.015280      -0.001113       0.038024      -0.025973      -0.075336       0.028580      -0.063870       0.008502       0.055368              8.786595       8.410267      -0.736476      -0.577901       9.922239      -3.192712       8.027281           0.034587
          177              O       6.936003       9.154908       1.095278      -0.589787      48.299924 0.70838480E+03  0.18291945E+05                                10.644345                            8.366688      -0.214425       1.974374                    0.992317      29.065594      79.852392       0.640098       0.370569      -1.127087      -0.016690       0.010282       0.001982       0.019703      -0.011146      -0.007467      -0.051685       0.052366      -0.080876      -0.073490       0.031139       0.042351             12.602156      18.519359      -4.861150       0.371659      10.637599       0.079871       8.649510           0.054471
          178              O       5.016271       9.437852       0.033173      -0.523464      35.949429 0.54769737E+03  0.13200334E+05                                 8.631550                            7.237034       0.308708       2.180786                    0.992590      26.663603      69.706753       0.708680       0.358601      -1.141659       0.007676      -0.001539       0.009625       0.012406       0.048117       0.020418      -0.000320      -0.012309       0.102942      -0.068065       0.020671       0.047394              9.968450       9.080192       0.789215       2.641266       8.319776       3.193430      12.505381           0.045104
          179              O       5.429377       6.290100      16.209086      -0.590976      42.407134 0.65336381E+03  0.16564088E+05                                 9.842824                            8.057364      -0.016233       2.024864                    0.994892      29.318835      80.293538       0.648383       0.372617      -1.123464      -0.016521       0.013249       0.002359       0.021309       0.011412       0.022369      -0.051546       0.079236      -0.036264      -0.079723       0.025721       0.054002             11.337977      16.489134      -0.791518       4.386905       7.767351       0.928501       9.757448           0.037652
          180              O       3.844982       7.788983      16.499871      -0.536946      32.282128 0.50880517E+03  0.12002306E+05                                 7.910623                            6.893080       0.857540       2.353913                    0.995533      26.466608      67.769144       0.741458       0.350192      -1.151984       0.004673      -0.013717      -0.004848       0.015281      -0.001116      -0.038015       0.025966      -0.075340       0.028613      -0.063864       0.008502       0.055362              8.786588       8.410500      -0.736437       0.577970       9.922111       3.192653       8.027154           0.034595

******************************************************
Auxiliary information for the entire system
The total spin magnetic moment of the unit cell is   19.990882
The total net atomic charge of the unit cell is   -0.000001
Accuracy of reproducing the electrostatic potential in the unit cell:
  The inner radius (bohr) =    5.0000
  The outer radius (bohr) =   12.0000
  Valid grid points have density less than (e/(bohr^3)) =    0.0001
  The number of valid grid points were=       115676
  The rms potential error without charges in kcal/mol is=      1.80540
  The rms potential error with partial charges in kcal/mol is=      0.83661
  The RRMSE value at monopole order=      0.46339
  The rms potential error with partial charges and cloud penetration in kcal/mol is=      0.81994
  The RRMSE value at monopole order with cloud penetration is=      0.45416
  The rms potential error with partial charges and atomic dipoles in kcal/mol is=      0.54360
  The RRMSE value at dipole order=      0.30110
  The rms potential error with partial charges, atomic dipoles and cloud penetration in kcal/mol is=      0.53071
  The RRMSE value at dipole order with cloud penetration=      0.29396

******************************************************
The electron densities and ab initio electrostatic potential were computed in VASP using the PBE functional and
projector augmented wave method. See the main text of the journal article for a description of computational details.
The atomic charges, dipoles, and quadrupoles were computed with the DDEC6 method as described in
(a) T. A. Manz and N. Gabaldon Limas, RSC Adv. 6 (2016) 47771-47801 DOI: 10.1039/c6ra04656h
(b) N. Gabaldon Limas and T. A. Manz, RSC Adv. 8 (2018) 2678-2707 DOI: 10.1039/c7ra11829e.
For each atom in the material, the electron cloud parameters were fit to the spherically averaged atom-in-material
electron density using radial positions for which this density was between 10^-4 and 10^-2 electrons per cubic bohr.
The polarizabilities, dispersion coefficients, and quantum Drude oscillator (QDO) parameters were fit using the MCLF method.
The magnetic structure of the system was optimized in VASP from the default ferromagnetic initial guess using spin polarization.
The atomic spin moments (ASMs) were computed on this optimized magnetic structure using the DDEC6 partition as inputs
to the method of T. A. Manz and D. S. Sholl, J. Chem. Theory Comput. 7 (2011) 4146-4164 DOI: 10.1021/ct200539n.
The RMSE and RRMSE were computed using a uniform grid with Ewald summation.
