# Supplementary material for: A collection of forcefield precursors for metal–organic frameworks
Source: RSC Adv. 2019 Nov 13;9(63):36492–507. doi: 10.1039/c9ra07327b (PMC9075174; doi:10.1039/c9ra07327b)
Supplement: RA-009-C9RA07327B-s5695 [file RA-009-C9RA07327B-s5695.xyz]

  320
jmolscript: load "" {1 1 1} spacegroup "x,y,z" unitcell [{     13.790900     0.000000     0.000000 }, {      0.000000    16.287900     0.000000 }, {      0.000000     0.000000    22.017000 }]
Mg     3.062959     8.973167    16.714206     1.545803
Mg     9.958409     7.314733    16.311294     1.545713
Mg    10.727941     0.829217     5.302794     1.545801
Mg     3.832491    15.458683     5.705706     1.545713
Mg    10.727941     7.314733     5.302794     1.545715
Mg     3.832491     8.973167     5.705706     1.545805
Mg     3.062959    15.458683    16.714206     1.545716
Mg     9.958409     0.829217    16.311294     1.545803
Zn    13.512186     8.109908    14.725630     0.954559
Zn     6.616736     8.177992    18.299870     0.954699
Zn     0.278714    -0.034042     7.291370     0.954587
Zn     7.174164     0.034042     3.717130     0.954694
Zn     0.278714     8.177992     7.291370     0.954699
Zn     7.174164     8.109908     3.717130     0.954560
Zn    13.512186     0.034042    14.725630     0.954694
Zn     6.616736    -0.034042    18.299870     0.954587
H      4.953967     9.489331    13.594617     0.102836
H      6.824427    10.829662    12.425954     0.118750
H      7.184231    10.370995    10.657989     0.121426
H      7.368892     9.099887    12.005430     0.122741
H      5.419134     9.519300     9.268496     0.102101
H      1.569680     8.452931    11.037562     0.124273
H     10.453640    10.043445    18.600622     0.100416
H      9.197841    11.142064    20.201698     0.125823
H      2.463193     6.256020    18.933959     0.110913
H      4.343996     4.624623    20.145115     0.135498
H     11.849417     6.798569    19.430883     0.099596
H      0.171973     6.458478    20.290647     0.121509
H      0.531777     6.917145     0.041612     0.120931
H     -0.012550     5.187370    21.638087     0.120697
H     12.314584     6.768600     1.740004     0.103610
H      8.465130     7.834969    -0.029062     0.124066
H      3.558190     6.244455    14.424878     0.104523
H      2.231368     2.998114    12.882367     0.126514
H      9.358643    10.031880    14.091541     0.107569
H     10.458329    11.141249    12.358362     0.124527
H      8.836933     1.345381     8.422383     0.099303
H      6.349055     0.966198    10.594580     0.123425
H      6.865386     2.190723     9.290954     0.118754
H      6.780710     2.711935    11.076312     0.115995
H      8.371766     1.375350    12.748504     0.102703
H     12.221220     0.308981    10.979438     0.123974
H      3.337260     1.899495     3.416378     0.100484
H      3.893171     4.569082     1.238456     0.119946
H     11.327707    14.399970     3.083041     0.110315
H     10.979763    12.768573     0.847214     0.118735
H      1.941483    14.942519     2.586117     0.103056
H     13.360210    14.566106    21.675296     0.120112
H     13.444886    15.087156     1.443435     0.123855
H      0.085504    13.341582     0.961923     0.124023
H      1.476316    14.912550    20.276996     0.103019
H      5.325770    15.978919     0.029062     0.124351
H     10.232710    14.388405     7.592122     0.104682
H     11.488509    11.142064     9.193198     0.125824
H      4.432257     1.887930     7.925459     0.107894
H      3.303334     2.997299     9.639043     0.125635
H      8.836933     6.798569     8.422383     0.099596
H      6.908000     5.187370    10.629587     0.120697
H      6.723477     6.458478     9.282147     0.121509
H      6.363673     6.917145    11.050112     0.120932
H      8.371766     6.768600    12.748504     0.103610
H     12.221220     7.834969    10.979438     0.124065
H      3.337260     6.244455     3.416378     0.104523
H      4.664082     2.998114     1.873867     0.126515
H     11.327707    10.031880     3.083041     0.107569
H     10.228021    11.141249     1.349862     0.124529
H      1.941483     9.489331     2.586117     0.102836
H     13.502119    10.370995    21.666489     0.121428
H      0.071023    10.829662     1.417454     0.118750
H     13.317458     9.099887     0.996930     0.122740
H      1.476316     9.519300    20.276996     0.102102
H      5.325770     8.452931     0.029062     0.124273
H     10.232710    10.043445     7.592122     0.100416
H     12.259421    12.713032     8.557788     0.136849
H      4.432257     6.256020     7.925459     0.110913
H      2.551454     4.624623     9.136615     0.135500
H      4.953967    14.942519    13.594617     0.103056
H      7.241464    15.087156    12.451935     0.123855
H      7.326140    14.566106    10.666796     0.120112
H      6.809946    13.341582    11.970423     0.124023
H      5.419134    14.912550     9.268496     0.103020
H      1.569680    15.978919    11.037562     0.124351
H     10.453640    14.388405    18.600622     0.104682
H      8.426929    12.713032    19.566288     0.136849
H      2.463193     1.887930    18.933959     0.107895
H      3.592116     2.997299    20.647543     0.125636
H     11.849417     1.345381    19.430883     0.099304
H      0.030064     2.190723    20.299454     0.118754
H      0.114740     2.711935     0.067812     0.115996
H      0.546395     0.966198    21.603080     0.123426
H     12.314584     1.375350     1.740004     0.102703
H      8.465130     0.308981    -0.029062     0.123973
H      3.558190     1.899495    14.424878     0.100484
H      3.002279     4.569082    12.246956     0.119946
H      9.358643    14.399970    14.091541     0.110315
H      9.706587    12.768573    11.855714     0.118736
H     12.844293    12.209410    15.654087     0.115772
H      5.948843     4.078490    17.371413     0.115932
H      0.946607     4.078490     6.362913     0.115932
H      7.842057    12.209410     4.645587     0.115772
H      0.243134     4.067414    15.876899     0.110103
H      7.138584    12.220486    17.148601     0.109378
H     13.547766    12.220486     6.140101     0.109378
H      6.652316     4.067414     4.868399     0.110103
H      9.862286    12.792680    20.749261     0.119758
H      1.567060     4.648730    13.429930     0.136661
H      5.328390     4.648730     2.421430     0.136660
H     10.824064    12.792680     9.740761     0.119758
H      2.796381     4.594002    21.179473     0.118223
H     11.254064    12.737952    12.890073     0.135419
H      9.432286    12.737952     1.881573     0.135419
H      4.099069     4.594002    10.170973     0.118223
C      2.315492     8.792208    13.637330     0.664186
C      3.181561     8.973004    12.420891    -0.054018
C      4.502729     9.355770    12.556295    -0.128469
C      5.290189     9.580543    11.457647     0.143649
C      6.763057     9.997513    11.649195    -0.390793
C      4.763377     9.372058    10.189468    -0.134387
C      3.427039     8.981148    10.041954    -0.054917
C      2.849200     8.836186     8.672496     0.670414
C      2.654748     8.780807    11.158436    -0.091197
C     12.062900     9.732020    16.414774     0.653113
C     11.656069    11.012249    17.064496    -0.043208
C     10.810687    11.025280    18.144210    -0.136073
C      0.997082     6.559137    16.653659     0.652146
C      1.333580     5.264249    17.336626    -0.048555
C      2.126557     5.267507    18.476666    -0.132368
C      9.210942     7.495692    19.388170     0.663058
C     10.077011     7.314896    20.604609    -0.053265
C     11.398179     6.932130    20.469205    -0.126175
C     12.185639     6.707357    21.567853     0.149536
C     13.658507     6.290387    21.376305    -0.392552
C     11.658827     6.915842     0.819032    -0.136940
C     10.322489     7.306752     0.966546    -0.055961
C      9.744650     7.451714     2.336004     0.669361
C      9.550198     7.507093    21.867064    -0.092823
C      5.167450     6.555880    16.610726     0.652475
C      4.760619     5.275651    15.961004    -0.044630
C      3.915237     5.262620    14.881290    -0.132987
C      7.892532     9.728763    16.371841     0.654068
C      8.229030    11.023651    15.688874    -0.046797
C      9.022007    11.020393    14.548834    -0.134618
C     11.475408     0.648258     8.379670     0.664229
C     10.609339     0.829054     9.596109    -0.053936
C      9.288171     1.211820     9.460705    -0.129610
C      8.500711     1.436593    10.559353     0.147879
C      7.027843     1.853563    10.367805    -0.387847
C      9.027523     1.228108    11.827532    -0.134763
C     10.363861     0.837198    11.975046    -0.055848
C     10.941700     0.692236    13.344504     0.670422
C     11.136152     0.636857    10.858564    -0.091684
C      1.728000     1.588070     5.602226     0.652980
C      2.134831     2.868299     4.952504    -0.042777
C      2.980213     2.881330     3.872790    -0.135741
C     12.793818    14.703087     5.363341     0.653055
C     12.457320    13.408199     4.680374    -0.048249
C     11.664343    13.411457     3.540334    -0.132048
C      4.579958    15.639642     2.628830     0.663040
C      3.713889    15.458846     1.412391    -0.053358
C      2.392721    15.076080     1.547795    -0.124993
C      1.605261    14.851307     0.449147     0.144418
C      0.132393    14.434337     0.640695    -0.394605
C      2.132073    15.059792    21.197968    -0.136397
C      3.468411    15.450702    21.050454    -0.055177
C      4.046250    15.595664    19.680996     0.669377
C      4.240702    15.651043     0.149936    -0.092220
C      8.623450    14.699830     5.406274     0.652463
C      9.030281    13.419601     6.055996    -0.044027
C      9.875663    13.406570     7.135710    -0.133417
C      5.898368     1.584813     5.645159     0.653268
C      5.561870     2.879701     6.328126    -0.047859
C      4.768893     2.876443     7.468166    -0.134871
C     11.475408     7.495692     8.379670     0.663058
C     10.609339     7.314896     9.596109    -0.053266
C      9.288171     6.932130     9.460705    -0.126176
C      8.500711     6.707357    10.559353     0.149535
C      7.027843     6.290387    10.367805    -0.392552
C      9.027523     6.915842    11.827532    -0.136942
C     10.363861     7.306752    11.975046    -0.055962
C     10.941700     7.451714    13.344504     0.669360
C     11.136152     7.507093    10.858564    -0.092823
C      1.728000     6.555880     5.602226     0.652475
C      2.134831     5.275651     4.952504    -0.044630
C      2.980213     5.262620     3.872790    -0.132986
C     12.793818     9.728763     5.363341     0.654068
C     12.457320    11.023651     4.680374    -0.046797
C     11.664343    11.020393     3.540334    -0.134618
C      4.579958     8.792208     2.628830     0.664185
C      3.713889     8.973004     1.412391    -0.054019
C      2.392721     9.355770     1.547795    -0.128470
C      1.605261     9.580543     0.449147     0.143648
C      0.132393     9.997513     0.640695    -0.390793
C      2.132073     9.372058    21.197968    -0.134389
C      3.468411     8.981148    21.050454    -0.054918
C      4.046250     8.836186    19.680996     0.670413
C      4.240702     8.780807     0.149936    -0.091197
C      8.623450     9.732020     5.406274     0.653113
C      9.030281    11.012249     6.055996    -0.043208
C      9.875663    11.025280     7.135710    -0.136073
C      5.898368     6.559137     5.645159     0.652146
C      5.561870     5.264249     6.328126    -0.048555
C      4.768893     5.267507     7.468166    -0.132368
C      2.315492    15.639642    13.637330     0.663039
C      3.181561    15.458846    12.420891    -0.053360
C      4.502729    15.076080    12.556295    -0.124994
C      5.290189    14.851307    11.457647     0.144417
C      6.763057    14.434337    11.649195    -0.394605
C      4.763377    15.059792    10.189468    -0.136399
C      3.427039    15.450702    10.041954    -0.055178
C      2.849200    15.595664     8.672496     0.669377
C      2.654748    15.651043    11.158436    -0.092221
C     12.062900    14.699830    16.414774     0.652463
C     11.656069    13.419601    17.064496    -0.044027
C     10.810687    13.406570    18.144210    -0.133417
C      0.997082     1.584813    16.653659     0.653268
C      1.333580     2.879701    17.336626    -0.047860
C      2.126557     2.876443    18.476666    -0.134871
C      9.210942     0.648258    19.388170     0.664229
C     10.077011     0.829054    20.604609    -0.053938
C     11.398179     1.211820    20.469205    -0.129611
C     12.185639     1.436593    21.567853     0.147878
C     13.658507     1.853563    21.376305    -0.387848
C     11.658827     1.228108     0.819032    -0.134765
C     10.322489     0.837198     0.966546    -0.055850
C      9.744650     0.692236     2.336004     0.670422
C      9.550198     0.636857    21.867064    -0.091685
C      5.167450     1.588070    16.610726     0.652980
C      4.760619     2.868299    15.961004    -0.042777
C      3.915237     2.881330    14.881290    -0.135742
C      7.892532    14.703087    16.371841     0.653055
C      8.229030    13.408199    15.688874    -0.048249
C      9.022007    13.411457    14.548834    -0.132048
C     12.109789    12.215925    16.525960    -0.109284
C     10.363861    12.215925    18.714450     0.156620
C      9.404015    12.215925    19.879149    -0.387665
C      5.214339     4.071975    16.499540    -0.109450
C      3.468411     4.071975    14.311050     0.157024
C      2.508565     4.071975    13.146351    -0.388704
C      1.681111     4.071975     5.491040    -0.109450
C      3.427039     4.071975     3.302550     0.157023
C      4.386885     4.071975     2.137851    -0.388704
C      8.576561    12.215925     5.517460    -0.109284
C     10.322489    12.215925     7.705950     0.156620
C     11.282335    12.215925     8.870649    -0.387665
C      2.509944     4.071975    19.060117     0.151643
C      3.366359     4.071975    20.341506    -0.395470
C      0.925369     4.071975    16.790164    -0.099384
C      9.405394    12.215925    13.965383     0.147987
C     10.261809    12.215925    12.683994    -0.394022
C      7.820819    12.215925    16.235336    -0.100461
C     11.280956    12.215925     2.956883     0.147987
C     10.424541    12.215925     1.675494    -0.394022
C     12.865531    12.215925     5.226836    -0.100462
C      4.385506     4.071975     8.051617     0.151644
C      3.529091     4.071975     9.333006    -0.395470
C      5.970081     4.071975     5.781664    -0.099384
O      1.134991     8.380125    13.439397    -0.545678
O      2.766455     9.077247    14.754032    -0.730202
O      1.612156     8.564178     8.636388    -0.565095
O      3.558052     8.999065     7.694061    -0.713538
O     13.101355     9.772414    15.670159    -0.578809
O     11.418865     8.692852    16.608964    -0.706047
O      0.056543     6.516789    15.781345    -0.591385
O      1.581816     7.599934    16.940760    -0.695276
O      8.030441     7.907775    19.586103    -0.546753
O      9.661905     7.210653    18.271468    -0.728772
O      8.507606     7.723722     2.372112    -0.564383
O     10.453502     7.288835     3.314439    -0.713159
O      6.205905     6.515486    17.355341    -0.580167
O      4.523415     7.595048    16.416536    -0.706435
O      6.951993     9.771111    17.244155    -0.589105
O      8.477266     8.687966    16.084740    -0.695193
O     12.655909     0.236175     8.577603    -0.545988
O     11.024445     0.933297     7.262968    -0.729835
O     12.178744     0.420228    13.380612    -0.564749
O     10.232848     0.855115    14.322939    -0.714376
O      0.689545     1.628464     6.346841    -0.578735
O      2.372035     0.548902     5.408036    -0.706559
O     13.734357    14.660739     6.235655    -0.591493
O     12.209084    15.743884     5.076240    -0.695522
O      5.760459    16.051725     2.430897    -0.546384
O      4.128995    15.354603     3.745532    -0.729101
O      5.283294    15.867672    19.644888    -0.564742
O      3.337398    15.432785    18.702561    -0.712332
O      7.584995    14.659436     4.661659    -0.580320
O      9.267485    15.738998     5.600464    -0.706140
O      6.838907     1.627161     4.772845    -0.588962
O      5.313634     0.544016     5.932260    -0.694815
O     12.655909     7.907775     8.577603    -0.546753
O     11.024445     7.210653     7.262968    -0.728772
O     12.178744     7.723722    13.380612    -0.564383
O     10.232848     7.288835    14.322939    -0.713158
O      0.689545     6.515486     6.346841    -0.580167
O      2.372035     7.595048     5.408036    -0.706435
O     13.734357     9.771111     6.235655    -0.589105
O     12.209084     8.687966     5.076240    -0.695193
O      5.760459     8.380125     2.430897    -0.545678
O      4.128995     9.077247     3.745532    -0.730203
O      5.283294     8.564178    19.644888    -0.565095
O      3.337398     8.999065    18.702561    -0.713538
O      7.584995     9.772414     4.661659    -0.578809
O      9.267485     8.692852     5.600464    -0.706047
O      6.838907     6.516789     4.772845    -0.591385
O      5.313634     7.599934     5.932260    -0.695276
O      1.134991    16.051725    13.439397    -0.546384
O      2.766455    15.354603    14.754032    -0.729101
O      1.612156    15.867672     8.636388    -0.564743
O      3.558052    15.432785     7.694061    -0.712332
O     13.101355    14.659436    15.670159    -0.580320
O     11.418865    15.738998    16.608964    -0.706140
O      0.056543     1.627161    15.781345    -0.588963
O      1.581816     0.544016    16.940760    -0.694815
O      8.030441     0.236175    19.586103    -0.545988
O      9.661905     0.933297    18.271468    -0.729835
O      8.507606     0.420228     2.372112    -0.564749
O     10.453502     0.855115     3.314439    -0.714375
O      6.205905     1.628464    17.355341    -0.578735
O      4.523415     0.548902    16.416536    -0.706560
O      6.951993    14.660739    17.244155    -0.591493
O      8.477266    15.743884    16.084740    -0.695522

The following XYZ coordinates are in angstroms. Other properties are in atomic units.
The sperically averaged electron density of each atom fit to a function of the form exp(a - br)
eigen_1, eigen_2 and eigen_3 are the three eigenvalues of traceless quadrupole moment tensor
  atom number  atomic symbol              X              Y              Z     net charge C6 coefficient C8 coefficient C10 coefficient fluctuating dipole atomic polarizability isotropic forcefield polarizability              a              b squared Pearson coefficient          <r^3>          <r^4>         wp_QDO          m_QDO          q_QDO       dipole_x       dipole_y       dipole_z         dipole            Qxy            Qxz            Qyz     Q(x^2-y^2)  Q(3z^2 - R^2)        eigen_1        eigen_2        eigen_3 static polarizability      alpha(xx)      alpha(xy)      alpha(xz)      alpha(yy)      alpha(yz)      alpha(zz) atomic spin moment
            1             Mg       3.062959       8.973167      16.714206       1.545803      25.594127 0.34724864E+03  0.77793207E+04                                10.059627                            8.315281      -1.382605       1.742131                    0.999401      16.323687      47.013586       0.366151       0.746697      -0.912370      -0.007206       0.101470      -0.000498       0.101726      -0.006920      -0.056961       0.002237      -0.110269      -0.292933      -0.124989       0.020406       0.104583             11.458701       9.508082       0.073081       1.694052       9.144552      -0.022620      15.723468           0.000025
            2             Mg       9.958409       7.314733      16.311294       1.545713      25.535446 0.34636821E+03  0.77537292E+04                                10.039676                            8.301142      -1.379920       1.743041                    0.999384      16.310969      46.940520       0.366745       0.746052      -0.912679      -0.006985      -0.101700       0.000352       0.101941       0.006784       0.056940       0.002359      -0.110688      -0.292840      -0.124988       0.020228       0.104760             11.434937       9.491051      -0.066188      -1.694035       9.121135      -0.021794      15.692623           0.000025
            3             Mg      10.727941       0.829217       5.302794       1.545801      25.587988 0.34701433E+03  0.77726975E+04                                10.057608                            8.311949      -1.381994       1.742336                    0.999396      16.321472      47.001823       0.366262       0.746603      -0.912407       0.007065       0.101481       0.000303       0.101727       0.006846      -0.057004      -0.002435      -0.110290      -0.293001      -0.125039       0.020433       0.104606             11.459390       9.503463      -0.071173       1.689757       9.143113       0.024853      15.731593           0.000026
            4             Mg       3.832491      15.458683       5.705706       1.545713      25.542940 0.34659158E+03  0.77600479E+04                                10.042034                            8.304328      -1.380494       1.742847                    0.999388      16.313172      46.952189       0.366638       0.746143      -0.912643       0.007134      -0.101692      -0.000544       0.101943      -0.006871       0.056890      -0.002134      -0.110656      -0.292766      -0.124930       0.020199       0.104731             11.435406       9.495813       0.070474      -1.696913       9.124288       0.018696      15.686115           0.000026
            5             Mg      10.727941       7.314733       5.302794       1.545715      25.535368 0.34636694E+03  0.77536935E+04                                10.039656                            8.301126      -1.379919       1.743042                    0.999384      16.310945      46.940426       0.366746       0.746052      -0.912679       0.006985      -0.101700       0.000352       0.101940      -0.006784      -0.056939       0.002359      -0.110687      -0.292839      -0.124988       0.020228       0.104760             11.434913       9.491032       0.066188       1.694030       9.121118      -0.021794      15.692589           0.000026
            6             Mg       3.832491       8.973167       5.705706       1.545805      25.594039 0.34724722E+03  0.77792804E+04                                10.059604                            8.315264      -1.382604       1.742131                    0.999401      16.323661      47.013480       0.366152       0.746697      -0.912370       0.007206       0.101469      -0.000498       0.101726       0.006920       0.056961       0.002237      -0.110269      -0.292932      -0.124989       0.020406       0.104582             11.458673       9.508059      -0.073080      -1.694046       9.144532      -0.022620      15.723428           0.000025
            7             Mg       3.062959      15.458683      16.714206       1.545716      25.542861 0.34659027E+03  0.77600113E+04                                10.042014                            8.304312      -1.380493       1.742847                    0.999388      16.313148      46.952095       0.366638       0.746143      -0.912643      -0.007134      -0.101692      -0.000544       0.101943       0.006871      -0.056890      -0.002134      -0.110656      -0.292765      -0.124930       0.020199       0.104730             11.435382       9.495794      -0.070474       1.696908       9.124270       0.018696      15.686081           0.000025
            8             Mg       9.958409       0.829217      16.311294       1.545803      25.587901 0.34701292E+03  0.77726577E+04                                10.057585                            8.311932      -1.381993       1.742337                    0.999396      16.321446      47.001719       0.366263       0.746603      -0.912407      -0.007065       0.101480       0.000303       0.101726      -0.006846       0.057003      -0.002435      -0.110289      -0.293000      -0.125038       0.020433       0.104606             11.459363       9.503441       0.071173      -1.689752       9.143093       0.024853      15.731554           0.000025
            9             Zn      13.512186       8.109908      14.725630       0.954559      93.513854 0.17557160E+04  0.55145538E+05                                17.175996                           13.962903      -0.030073       1.873368                    0.997741      45.072312     123.400432       0.468297       0.416417      -1.129207       0.002135      -0.003872      -0.052189       0.052376      -0.005008       0.001503       0.000759      -0.102866       0.083565      -0.065629       0.027833       0.037796             20.863223      27.176286      -6.381863       0.592273      16.540861      -0.530103      18.872520          -0.000006
           10             Zn       6.616736       8.177992      18.299870       0.954699      93.544196 0.17571293E+04  0.55202779E+05                                17.181634                           13.970612      -0.029523       1.873579                    0.997747      45.073847     123.431739       0.468048       0.416542      -1.129087       0.002884       0.005409       0.052430       0.052787       0.005087      -0.000383       0.003721      -0.104191       0.082190      -0.066045       0.026293       0.039752             20.864583      27.206962       6.383650      -0.543653      16.530418      -0.484363      18.856370          -0.000006
           11             Zn       0.278714      -0.034042       7.291370       0.954587      93.474160 0.17556661E+04  0.55143896E+05                                17.171445                           13.963023      -0.030131       1.873349                    0.997743      45.072479     123.403122       0.468276       0.416436      -1.129188      -0.002204      -0.004028       0.052287       0.052489       0.005259       0.001496      -0.000908      -0.103078       0.083655      -0.065775       0.027842       0.037933             20.851786      27.164772       6.377155       0.599329      16.532385       0.536536      18.858200          -0.000005
           12             Zn       7.174164       0.034042       3.717130       0.954694      93.582059 0.17571885E+04  0.55204860E+05                                17.186172                           13.970632      -0.029481       1.873613                    0.997744      45.073535     123.429381       0.468061       0.416529      -1.129101      -0.002851       0.005260      -0.052339       0.052680      -0.004792      -0.000434      -0.003358      -0.103860       0.082164      -0.065849       0.026465       0.039384             20.876473      27.217186      -6.387552      -0.543877      16.538459       0.483746      18.873775          -0.000006
           13             Zn       0.278714       8.177992       7.291370       0.954699      93.544206 0.17571296E+04  0.55202789E+05                                17.181635                           13.970614      -0.029523       1.873579                    0.997747      45.073850     123.431751       0.468048       0.416542      -1.129087      -0.002884       0.005409       0.052430       0.052787      -0.005087       0.000383       0.003721      -0.104190       0.082190      -0.066045       0.026293       0.039752             20.864585      27.206962      -6.383651       0.543653      16.530420      -0.484363      18.856372          -0.000006
           14             Zn       7.174164       8.109908       3.717130       0.954560      93.513854 0.17557159E+04  0.55145536E+05                                17.175995                           13.962903      -0.030073       1.873369                    0.997741      45.072312     123.400430       0.468297       0.416417      -1.129207      -0.002135      -0.003873      -0.052189       0.052376       0.005008      -0.001503       0.000760      -0.102866       0.083565      -0.065629       0.027833       0.037796             20.863222      27.176285       6.381864      -0.592273      16.540862      -0.530103      18.872520          -0.000005
           15             Zn      13.512186       0.034042      14.725630       0.954694      93.582063 0.17571886E+04  0.55204865E+05                                17.186173                           13.970633      -0.029480       1.873613                    0.997744      45.073536     123.429387       0.468061       0.416529      -1.129101       0.002851       0.005260      -0.052339       0.052680       0.004792       0.000434      -0.003358      -0.103860       0.082164      -0.065849       0.026465       0.039384             20.876474      27.217187       6.387553       0.543875      16.538460       0.483747      18.873776          -0.000006
           16             Zn       6.616736      -0.034042      18.299870       0.954587      93.474163 0.17556661E+04  0.55143896E+05                                17.171446                           13.963024      -0.030131       1.873349                    0.997743      45.072479     123.403125       0.468276       0.416436      -1.129188       0.002204      -0.004028       0.052287       0.052489      -0.005259      -0.001496      -0.000908      -0.103078       0.083655      -0.065775       0.027842       0.037933             20.851787      27.164774      -6.377156      -0.599326      16.532386       0.536536      18.858201          -0.000005
           17              H       4.953967       9.489331      13.594617       0.102836       1.781404 0.15400324E+02  0.17590720E+03                                 2.300904                            2.189521      -1.295723       2.201254                    0.996544       4.275178      12.401163       0.459360       1.167346      -0.734391       0.024071       0.001730       0.044898       0.050972       0.004768       0.012715      -0.001626       0.022828       0.032559      -0.018508      -0.002943       0.021451              2.332909       2.205484       0.187429       0.367208       1.829664       0.071481       2.963579           0.000007
           18              H       6.824427      10.829662      12.425954       0.118750       1.640753 0.14150924E+02  0.15885291E+03                                 2.203773                            2.110648      -1.274555       2.199860                    0.998412       4.314893      12.562410       0.462187       1.180533      -0.729566      -0.006841       0.022749       0.022662       0.032831      -0.001118      -0.004044       0.013014      -0.004791      -0.002046      -0.012623      -0.002264       0.014887              2.254443       1.907271       0.274105       0.241006       2.624463       0.631508       2.231596           0.000006
           19              H       7.184231      10.370995      10.657989       0.121426       1.587990 0.14041524E+02  0.15558463E+03                                 2.076868                            2.046309      -1.101360       2.281324                    0.999238       3.995081      11.144756       0.494304       1.118303      -0.747755       0.005347       0.008805      -0.029945       0.031667       0.003842      -0.004148      -0.006943       0.006174       0.018499      -0.009688      -0.002073       0.011760              2.065756       1.996140       0.222894      -0.326037       1.894477      -0.238671       2.306652           0.000001
           20              H       7.368892       9.099887      12.005430       0.122741       1.486176 0.12914010E+02  0.14269765E+03                                 2.110505                            2.054700      -1.323599       2.180215                    0.998068       4.395212      12.992832       0.452151       1.225934      -0.717614       0.009817      -0.028145       0.010476       0.031595      -0.002676       0.001655      -0.008568      -0.006499      -0.005619      -0.007939      -0.003047       0.010986              2.122765       2.237241      -0.544133       0.217693       2.404807      -0.101144       1.726246          -0.000000
           21              H       5.419134       9.519300       9.268496       0.102101       1.913430 0.16959370E+02  0.19717802E+03                                 2.358242                            2.256676      -1.304750       2.189136                    0.997266       4.265558      12.225518       0.467840       1.126056      -0.745782       0.029305       0.001463      -0.042246       0.051436       0.004532      -0.013297       0.000466       0.025447       0.027361      -0.018414      -0.003736       0.022150              2.375904       2.418643       0.147972      -0.444399       1.906598      -0.043495       2.802470           0.000007
           22              H       1.569680       8.452931      11.037562       0.124273       1.713008 0.14305627E+02  0.16010183E+03                                 2.221226                            2.092403      -1.424984       2.153915                    0.996535       4.136443      11.800445       0.476872       1.147665      -0.738979      -0.057937      -0.016788      -0.007376       0.060770       0.010076       0.003593       0.002508       0.029067      -0.043819      -0.015387      -0.010037       0.025424              2.266066       2.935676       0.268039       0.104082       1.733488       0.018962       2.129035           0.000007
           23              H      10.453640      10.043445      18.600622       0.100416       1.592173 0.13590447E+02  0.15262777E+03                                 2.242914                            2.137590      -1.391157       2.162381                    0.993294       4.514026      13.605451       0.432573       1.260801      -0.710142      -0.017269      -0.045195       0.016590       0.051147       0.003814      -0.010394      -0.007717      -0.019504      -0.022179      -0.017468      -0.000721       0.018189              2.290792       1.863407       0.318721      -0.190032       2.909639      -0.457648       2.099328          -0.000002
           24              H       9.197841      11.142064      20.201698       0.125823       1.624626 0.14042283E+02  0.15614740E+03                                 2.139843                            2.069879      -1.150114       2.266269                    0.999061       4.035620      11.409159       0.481422       1.144151      -0.740866      -0.004290      -0.032013       0.003567       0.032496       0.004458      -0.006163      -0.004709      -0.012884      -0.011394      -0.010345      -0.002045       0.012390              2.152694       1.759422       0.236603      -0.105173       2.679810      -0.346901       2.018850           0.000003
           25              H       2.463193       6.256020      18.933959       0.110913       1.397159 0.11560711E+02  0.12499724E+03                                 2.078958                            1.990932      -1.302586       2.215166                    0.993141       4.311039      12.853201       0.440586       1.285759      -0.704918       0.018101       0.045989       0.019579       0.053159       0.005419       0.012830       0.008748      -0.020793      -0.012317      -0.019313      -0.000904       0.020216              2.120896       1.772896       0.286498       0.098307       2.630099       0.383640       1.959692          -0.000002
           26              H       4.343996       4.624623      20.145115       0.135498       1.608108 0.14160478E+02  0.15673733E+03                                 2.086151                            2.050474      -1.024693       2.329810                    0.999523       3.829325      10.566974       0.496992       1.113427      -0.750944       0.028443       0.016296      -0.015339       0.036192       0.009737      -0.002823      -0.005184       0.013903      -0.015170      -0.011447      -0.004221       0.015668              2.078458       2.466191       0.443035      -0.098889       1.923001      -0.069966       1.846181           0.000005
           27              H      11.849417       6.798569      19.430883       0.099596       1.811832 0.15715293E+02  0.18004030E+03                                 2.303766                            2.193032      -1.316668       2.183159                    0.997236       4.306503      12.425807       0.465865       1.147622      -0.739064       0.021703      -0.002677      -0.045619       0.050589      -0.005811      -0.013226      -0.001854       0.016254       0.036608      -0.017556      -0.003819       0.021375              2.334542       2.235592      -0.189385      -0.364329       1.816714       0.073993       2.951321           0.000006
           28              H       0.171973       6.458478      20.290647       0.121509       1.493517 0.12946477E+02  0.14280074E+03                                 2.101296                            2.045916      -1.303219       2.192345                    0.998262       4.314600      12.642937       0.458007       1.212426      -0.721346       0.000854       0.010225      -0.031680       0.033301       0.001118      -0.003236      -0.008597       0.000346       0.031368      -0.009188      -0.005621       0.014809              2.117628       2.047566      -0.071419      -0.461873       1.716828       0.020187       2.588490           0.000004
           29              H       0.531777       6.917145       0.041612       0.120931       1.634545 0.14424778E+02  0.16289586E+03                                 2.206060                            2.139096      -1.349272       2.168718                    0.997795       4.351902      12.756787       0.455956       1.189549      -0.727326       0.012804       0.023262       0.020274       0.033408       0.003540       0.006436       0.009152       0.006297       0.004595      -0.010837      -0.002411       0.013248              2.224291       2.376301       0.430360       0.378453       2.246717       0.423853       2.049856          -0.000000
           30              H      -0.012550       5.187370      21.638087       0.120697       1.542463 0.13082635E+02  0.14352917E+03                                 2.093002                            2.012559      -1.036534       2.305288                    0.999596       4.123372      11.739756       0.480870       1.161003      -0.735053      -0.006936      -0.030492       0.005902       0.031823       0.001731      -0.001951      -0.003632      -0.013925      -0.017779      -0.007454      -0.003562       0.011017              2.130598       1.773992      -0.268247      -0.017311       2.975883      -0.152798       1.641919           0.000004
           31              H      12.314584       6.768600       1.740004       0.103610       1.908212 0.16836722E+02  0.19538430E+03                                 2.356894                            2.250966      -1.300966       2.195516                    0.996685       4.232280      12.116132       0.467695       1.128526      -0.745423       0.030393      -0.005131       0.042079       0.052161      -0.008218       0.013618       0.001746       0.027474       0.024462      -0.021233      -0.001893       0.023126              2.378260       2.410730      -0.124016       0.443192       1.925835      -0.062028       2.798215           0.000006
           32              H       8.465130       7.834969      -0.029062       0.124066       1.722016 0.14390318E+02  0.16135731E+03                                 2.232117                            2.100825      -1.429406       2.151617                    0.996514       4.155530      11.883001       0.474949       1.150114      -0.738265      -0.058262       0.016125       0.007478       0.060913      -0.010305      -0.003517       0.002790       0.029519      -0.043743      -0.015545      -0.010184       0.025728              2.279124       2.949862      -0.266096      -0.103758       1.745795       0.017620       2.141715           0.000008
           33              H       3.558190       6.244455      14.424878       0.104523       1.519998 0.12805991E+02  0.14172746E+03                                 2.181938                            2.081449      -1.338512       2.195566                    0.992174       4.388868      13.141227       0.436230       1.268673      -0.708881      -0.018566       0.044341      -0.018893       0.051650      -0.003991       0.012598      -0.007050      -0.019016      -0.017170      -0.018932       0.001070       0.017862              2.228353       1.814930      -0.309951       0.167072       2.833415      -0.447990       2.036715          -0.000002
           34              H       2.231368       2.998114      12.882367       0.126514       1.619590 0.14003700E+02  0.15556964E+03                                 2.133872                            2.066014      -1.150014       2.266908                    0.999059       4.021491      11.353853       0.482358       1.143023      -0.741247      -0.006652      -0.032142      -0.001516       0.032858       0.005988       0.006107       0.003445      -0.011660      -0.012528      -0.010263      -0.002154       0.012417              2.145099       1.792908       0.296745       0.113532       2.676823       0.290019       1.965565           0.000003
           35              H       9.358643      10.031880      14.091541       0.107569       1.427560 0.11913122E+02  0.12983268E+03                                 2.106897                            2.018790      -1.352105       2.184976                    0.994005       4.413420      13.228829       0.438086       1.282885      -0.705016       0.016416      -0.046612      -0.017220       0.052332      -0.005014      -0.010768       0.009080      -0.019201      -0.019972      -0.017572      -0.002047       0.019619              2.147758       1.783117      -0.289411      -0.118804       2.661096       0.383102       1.999061          -0.000001
           36              H      10.458329      11.141249      12.358362       0.124527       1.580974 0.13702451E+02  0.15184028E+03                                 2.119811                            2.059049      -1.139880       2.270030                    0.999190       4.069685      11.585413       0.476377       1.160289      -0.736322       0.003467      -0.032468      -0.002337       0.032736      -0.004143      -0.002119       0.004892      -0.013713      -0.012722      -0.006626      -0.005240       0.011866              2.129916       1.756367      -0.206795      -0.147740       2.617932       0.335546       2.015448           0.000000
           37              H       8.836933       1.345381       8.422383       0.099303       1.810909 0.15710339E+02  0.18003676E+03                                 2.305737                            2.194708      -1.317657       2.182480                    0.997220       4.316929      12.472977       0.464870       1.149739      -0.738447      -0.022231       0.001317      -0.045613       0.050759      -0.004083       0.013046       0.001446       0.019358       0.036025      -0.017236      -0.004343       0.021579              2.336926       2.230314      -0.196730       0.365405       1.826015      -0.067918       2.954449           0.000007
           38              H       6.349055       0.966198      10.594580       0.123425       1.491419 0.12754814E+02  0.14051340E+03                                 2.118548                            2.043277      -1.286260       2.196840                    0.998482       4.373570      12.912704       0.452950       1.227473      -0.717332      -0.011377      -0.028630       0.007451       0.031696       0.002274      -0.001773      -0.004440      -0.004926      -0.012290      -0.006086      -0.001304       0.007390              2.144586       2.297518       0.626364      -0.115092       2.466178      -0.253769       1.670063          -0.000002
           39              H       6.865386       2.190723       9.290954       0.118754       1.571434 0.13546613E+02  0.15048291E+03                                 2.139870                            2.064781      -1.304499       2.185126                    0.998523       4.297160      12.462650       0.467198       1.180181      -0.729310       0.003542       0.007929      -0.030578       0.031787       0.000097      -0.001244      -0.004179      -0.001892       0.023601      -0.005116      -0.004276       0.009392              2.173830       1.981702      -0.235607       0.386065       1.905490      -0.418691       2.634297           0.000006
           40              H       6.780710       2.711935      11.076312       0.115995       1.659087 0.14564140E+02  0.16287649E+03                                 2.136981                            2.078876      -1.092067       2.275134                    0.999424       4.095849      11.483496       0.492186       1.112765      -0.748592       0.001095       0.022138       0.021447       0.030843      -0.002865       0.001120       0.011742      -0.003220       0.001580      -0.011620      -0.001180       0.012801              2.148718       1.878989      -0.317561      -0.133612       2.579309       0.416047       1.987856           0.000003
           41              H       8.371766       1.375350      12.748504       0.102703       1.917945 0.16983176E+02  0.19763482E+03                                 2.370087                            2.264918      -1.302773       2.194468                    0.996555       4.256226      12.226700       0.464669       1.132707      -0.744268      -0.030705       0.003378       0.041423       0.051673      -0.006506      -0.012760      -0.000447       0.030589       0.026468      -0.021380      -0.001752       0.023132              2.390111       2.421303      -0.133457      -0.458875       1.930996       0.044617       2.818035           0.000007
           42              H      12.221220       0.308981      10.979438       0.123974       1.715695 0.14335005E+02  0.16050802E+03                                 2.223038                            2.094140      -1.425775       2.153179                    0.996541       4.140719      11.814315       0.476829       1.147215      -0.739074       0.057903      -0.016770       0.007353       0.060729      -0.010134       0.003494      -0.002514       0.029134      -0.043674      -0.015346      -0.010096       0.025442              2.267900       2.937657      -0.268304       0.104717       1.734971      -0.019120       2.131071           0.000007
           43              H       3.337260       1.899495       3.416378       0.100484       1.598857 0.13657386E+02  0.15351085E+03                                 2.246576                            2.140885      -1.388524       2.163652                    0.993326       4.506939      13.573378       0.432996       1.258492      -0.710732       0.016822      -0.045157      -0.016957       0.051085      -0.003938      -0.009947       0.007622      -0.019430      -0.020824      -0.016828      -0.001108       0.017937              2.294587       1.866521      -0.318188      -0.191601       2.916189       0.460654       2.101050          -0.000002
           44              H       3.893171       4.569082       1.238456       0.119946       1.614345 0.13413712E+02  0.14778879E+03                                 2.136797                            2.019262      -1.152380       2.251937                    0.999212       4.171660      11.825264       0.487692       1.139902      -0.739905      -0.017703       0.013775      -0.019821       0.029934      -0.007025       0.001735      -0.006338       0.005861       0.011797      -0.010964       0.000732       0.010232              2.204166       1.802389      -0.164094       0.462093       1.841991      -0.404873       2.968116           0.000001
           45              H      11.327707      14.399970       3.083041       0.110315       1.396356 0.11558979E+02  0.12501169E+03                                 2.079713                            1.991987      -1.310847       2.210963                    0.992993       4.325424      12.910567       0.439937       1.287315      -0.704492      -0.018290       0.045641      -0.019157       0.052769      -0.005650       0.013374      -0.008438      -0.020272      -0.013289      -0.019724      -0.000514       0.020238              2.121550       1.766199      -0.283941       0.100430       2.632718      -0.387440       1.965731          -0.000001
           46              H      10.979763      12.768573       0.847214       0.118735       1.569961 0.13524453E+02  0.15023931E+03                                 2.146208                            2.069791      -1.144121       2.259082                    0.998908       4.271500      12.405605       0.464170       1.187858      -0.727819       0.023199       0.016477      -0.017113       0.033205       0.008637      -0.008414      -0.006581      -0.000083       0.013315      -0.011049      -0.005055       0.016104              2.176689       1.945788       0.239030      -0.284450       1.943817      -0.413301       2.640462          -0.000001
           47              H       1.941483      14.942519       2.586117       0.103056       1.783830 0.15421769E+02  0.17613824E+03                                 2.299562                            2.188490      -1.295801       2.201304                    0.996583       4.266690      12.358805       0.460469       1.164626      -0.735133      -0.023544      -0.003093       0.044959       0.050845       0.006765      -0.012951       0.001961       0.019277       0.033212      -0.018687      -0.002499       0.021186              2.331120       2.210755       0.181260      -0.366373       1.821514      -0.077408       2.961090           0.000007
           48              H      13.360210      14.566106      21.675296       0.120112       1.637751 0.14658188E+02  0.16525751E+03                                 2.170199                            2.129708      -1.203819       2.236608                    0.998746       4.185249      12.033139       0.468203       1.160355      -0.736020      -0.009995       0.008392      -0.030325       0.033014      -0.000724       0.007698      -0.003928       0.011251       0.023986      -0.010547      -0.003174       0.013722              2.166043       2.241955      -0.018263       0.451263       1.857464      -0.137260       2.398710           0.000001
           49              H      13.444886      15.087156       1.443435       0.123855       1.514809 0.13433511E+02  0.14979815E+03                                 2.136146                            2.097375      -1.350688       2.176546                    0.997182       4.362749      12.924587       0.447296       1.227987      -0.717844      -0.006232       0.024609       0.024564       0.035325      -0.001847      -0.004197       0.015239      -0.001745       0.012854      -0.014136      -0.003791       0.017927              2.137140       2.179319      -0.262868      -0.431504       2.046567       0.247428       2.185534           0.000002
           50              H       0.085504      13.341582       0.961923       0.124023       1.486703 0.12467943E+02  0.13596002E+03                                 2.088101                            2.000266      -1.095943       2.286215                    0.999123       4.180262      12.099781       0.466743       1.203405      -0.724148       0.008303      -0.031475       0.008758       0.033709      -0.002865       0.001057      -0.006023      -0.012642      -0.021609      -0.009113      -0.003330       0.012442              2.136935       1.763084       0.232523      -0.115769       2.941766      -0.349860       1.705955           0.000004
           51              H       1.476316      14.912550      20.276996       0.103019       1.898705 0.16767677E+02  0.19427050E+03                                 2.340470                            2.239402      -1.318342       2.183415                    0.997158       4.239039      12.102768       0.471357       1.121560      -0.747011      -0.029055      -0.003364      -0.043001       0.052006       0.006151       0.014344      -0.002035       0.022937       0.025310      -0.018686      -0.003725       0.022411              2.358982       2.404295       0.139219       0.427256       1.896005       0.059585       2.776645           0.000007
           52              H       5.325770      15.978919       0.029062       0.124351       1.719394 0.14361751E+02  0.16096117E+03                                 2.230317                            2.099112      -1.428571       2.152371                    0.996508       4.151330      11.869202       0.475004       1.150523      -0.738181       0.058297       0.016144      -0.007503       0.060955       0.010251      -0.003613      -0.002790       0.029446      -0.043884      -0.015581      -0.010128       0.025710              2.277317       2.947914       0.265970      -0.103288       1.744379      -0.017533       2.139659           0.000008
           53              H      10.232710      14.388405       7.592122       0.104682       1.511767 0.12721971E+02  0.14062412E+03                                 2.177001                            2.076839      -1.341832       2.194193                    0.992111       4.393584      13.164986       0.435831       1.271401      -0.708208       0.019013       0.044366       0.018631       0.051739       0.003850       0.012948       0.007153      -0.018906      -0.018527      -0.019398       0.001370       0.018028              2.223412       1.811121       0.309942       0.165275       2.825425       0.444825       2.033689          -0.000002
           54              H      11.488509      11.142064       9.193198       0.125824       1.624624 0.14042258E+02  0.15614704E+03                                 2.139841                            2.069876      -1.150113       2.266270                    0.999061       4.035617      11.409146       0.481422       1.144150      -0.740866       0.004290      -0.032013       0.003567       0.032496      -0.004458       0.006163      -0.004709      -0.012884      -0.011394      -0.010345      -0.002045       0.012390              2.152691       1.759420      -0.236603       0.105173       2.679806      -0.346900       2.018847           0.000003
           55              H       4.432257       1.887930       7.925459       0.107894       1.434885 0.11980387E+02  0.13067010E+03                                 2.109963                            2.021260      -1.344548       2.188307                    0.994233       4.399479      13.166103       0.439133       1.278806      -0.706008      -0.016285      -0.046997       0.017548       0.052744       0.004788      -0.010309      -0.009459      -0.020084      -0.019130      -0.017322      -0.002518       0.019840              2.151088       1.792526       0.292912      -0.117198       2.664120      -0.380626       1.996617          -0.000001
           56              H       3.303334       2.997299       9.639043       0.125635       1.577392 0.13662635E+02  0.15121600E+03                                 2.113367                            2.053639      -1.129714       2.274634                    0.999095       4.050716      11.506296       0.478077       1.157564      -0.737110      -0.004648      -0.032059       0.001763       0.032442       0.004801      -0.002363      -0.004569      -0.013439      -0.013271      -0.006837      -0.005200       0.012037              2.122632       1.762735       0.230101      -0.151357       2.610990      -0.314694       1.994172           0.000000
           57              H       8.836933       6.798569       8.422383       0.099596       1.811830 0.15715266E+02  0.18003991E+03                                 2.303764                            2.193030      -1.316668       2.183159                    0.997236       4.306500      12.425795       0.465865       1.147622      -0.739064      -0.021703      -0.002677      -0.045619       0.050589       0.005811       0.013226      -0.001854       0.016254       0.036608      -0.017556      -0.003819       0.021375              2.334540       2.235590       0.189385       0.364328       1.816713       0.073993       2.951318           0.000007
           58              H       6.908000       5.187370      10.629587       0.120697       1.542461 0.13082608E+02  0.14352879E+03                                 2.093000                            2.012557      -1.036532       2.305289                    0.999596       4.123368      11.739740       0.480870       1.161003      -0.735053       0.006936      -0.030492       0.005902       0.031823      -0.001731       0.001951      -0.003632      -0.013925      -0.017779      -0.007454      -0.003562       0.011017              2.130596       1.773990       0.268246       0.017311       2.975879      -0.152798       1.641918           0.000004
           59              H       6.723477       6.458478       9.282147       0.121509       1.493516 0.12946469E+02  0.14280062E+03                                 2.101296                            2.045915      -1.303220       2.192345                    0.998262       4.314599      12.642935       0.458007       1.212426      -0.721346      -0.000854       0.010225      -0.031680       0.033301      -0.001118       0.003236      -0.008597       0.000346       0.031368      -0.009188      -0.005621       0.014809              2.117628       2.047566       0.071419       0.461873       1.716827       0.020187       2.588490           0.000004
           60              H       6.363673       6.917145      11.050112       0.120932       1.634544 0.14424770E+02  0.16289575E+03                                 2.206060                            2.139095      -1.349272       2.168718                    0.997795       4.351900      12.756782       0.455956       1.189550      -0.727326      -0.012804       0.023262       0.020274       0.033408      -0.003540      -0.006436       0.009152       0.006297       0.004595      -0.010837      -0.002411       0.013248              2.224291       2.376300      -0.430360      -0.378453       2.246717       0.423853       2.049855          -0.000000
           61              H       8.371766       6.768600      12.748504       0.103610       1.908210 0.16836690E+02  0.19538385E+03                                 2.356892                            2.250964      -1.300965       2.195517                    0.996685       4.232277      12.116121       0.467695       1.128526      -0.745423      -0.030393      -0.005131       0.042079       0.052161       0.008218      -0.013618       0.001746       0.027474       0.024462      -0.021233      -0.001893       0.023125              2.378258       2.410728       0.124016      -0.443192       1.925834      -0.062027       2.798212           0.000006
           62              H      12.221220       7.834969      10.979438       0.124065       1.722017 0.14390324E+02  0.16135739E+03                                 2.232118                            2.100826      -1.429405       2.151617                    0.996514       4.155530      11.883002       0.474949       1.150114      -0.738265       0.058262       0.016125       0.007478       0.060913       0.010305       0.003517       0.002790       0.029519      -0.043743      -0.015545      -0.010184       0.025728              2.279125       2.949863       0.266096       0.103758       1.745795       0.017620       2.141716           0.000008
           63              H       3.337260       6.244455       3.416378       0.104523       1.519998 0.12805992E+02  0.14172746E+03                                 2.181938                            2.081449      -1.338511       2.195566                    0.992174       4.388868      13.141225       0.436230       1.268672      -0.708881       0.018566       0.044341      -0.018893       0.051650       0.003991      -0.012598      -0.007050      -0.019016      -0.017170      -0.018932       0.001070       0.017862              2.228353       1.814930       0.309951      -0.167072       2.833414      -0.447990       2.036714          -0.000002
           64              H       4.664082       2.998114       1.873867       0.126515       1.619589 0.14003693E+02  0.15556954E+03                                 2.133871                            2.066013      -1.150013       2.266908                    0.999059       4.021490      11.353849       0.482358       1.143022      -0.741248       0.006652      -0.032142      -0.001516       0.032858      -0.005988      -0.006107       0.003445      -0.011660      -0.012528      -0.010263      -0.002154       0.012417              2.145098       1.792907      -0.296744      -0.113532       2.676822       0.290019       1.965564           0.000003
           65              H      11.327707      10.031880       3.083041       0.107569       1.427559 0.11913116E+02  0.12983260E+03                                 2.106897                            2.018790      -1.352106       2.184976                    0.994005       4.413419      13.228828       0.438086       1.282886      -0.705016      -0.016416      -0.046612      -0.017220       0.052333       0.005014       0.010768       0.009080      -0.019201      -0.019972      -0.017572      -0.002047       0.019619              2.147758       1.783117       0.289411       0.118804       2.661096       0.383102       1.999061          -0.000001
           66              H      10.228021      11.141249       1.349862       0.124529       1.580972 0.13702431E+02  0.15184000E+03                                 2.119809                            2.059047      -1.139879       2.270031                    0.999190       4.069682      11.585403       0.476378       1.160289      -0.736322      -0.003467      -0.032468      -0.002337       0.032736       0.004143       0.002119       0.004892      -0.013713      -0.012722      -0.006626      -0.005240       0.011866              2.129914       1.756365       0.206795       0.147740       2.617929       0.335546       2.015446           0.000000
           67              H       1.941483       9.489331       2.586117       0.102836       1.781402 0.15400308E+02  0.17590698E+03                                 2.300902                            2.189520      -1.295723       2.201254                    0.996544       4.275176      12.401156       0.459360       1.167346      -0.734391      -0.024071       0.001730       0.044898       0.050972      -0.004768      -0.012715      -0.001626       0.022828       0.032559      -0.018508      -0.002943       0.021451              2.332908       2.205483      -0.187429      -0.367208       1.829663       0.071481       2.963577           0.000007
           68              H      13.502119      10.370995      21.666489       0.121428       1.587987 0.14041487E+02  0.15558413E+03                                 2.076865                            2.046306      -1.101359       2.281324                    0.999238       3.995076      11.144739       0.494304       1.118303      -0.747755      -0.005347       0.008805      -0.029945       0.031667      -0.003842       0.004148      -0.006943       0.006174       0.018499      -0.009688      -0.002073       0.011760              2.065753       1.996137      -0.222894       0.326036       1.894474      -0.238670       2.306649           0.000001
           69              H       0.071023      10.829662       1.417454       0.118750       1.640753 0.14150923E+02  0.15885289E+03                                 2.203773                            2.110648      -1.274555       2.199860                    0.998412       4.314893      12.562408       0.462187       1.180533      -0.729566       0.006841       0.022749       0.022662       0.032831       0.001118       0.004044       0.013014      -0.004791      -0.002046      -0.012623      -0.002264       0.014888              2.254443       1.907270      -0.274105      -0.241005       2.624462       0.631508       2.231595           0.000006
           70              H      13.317458       9.099887       0.996930       0.122740       1.486178 0.12914027E+02  0.14269788E+03                                 2.110507                            2.054702      -1.323601       2.180214                    0.998068       4.395215      12.992844       0.452151       1.225934      -0.717614      -0.009817      -0.028145       0.010476       0.031595       0.002676      -0.001655      -0.008568      -0.006499      -0.005619      -0.007939      -0.003047       0.010986              2.122766       2.237243       0.544134      -0.217693       2.404809      -0.101144       1.726247          -0.000000
           71              H       1.476316       9.519300      20.276996       0.102102       1.913427 0.16959346E+02  0.19717767E+03                                 2.358240                            2.256674      -1.304749       2.189137                    0.997266       4.265556      12.225510       0.467840       1.126056      -0.745782      -0.029305       0.001463      -0.042246       0.051436      -0.004532       0.013297       0.000466       0.025447       0.027361      -0.018414      -0.003736       0.022150              2.375901       2.418641      -0.147972       0.444398       1.906596      -0.043495       2.802467           0.000007
           72              H       5.325770       8.452931       0.029062       0.124273       1.713008 0.14305629E+02  0.16010186E+03                                 2.221226                            2.092403      -1.424984       2.153915                    0.996535       4.136443      11.800445       0.476872       1.147665      -0.738979       0.057937      -0.016788      -0.007376       0.060770      -0.010076      -0.003593       0.002508       0.029067      -0.043819      -0.015387      -0.010037       0.025424              2.266067       2.935676      -0.268039      -0.104082       1.733488       0.018962       2.129036           0.000007
           73              H      10.232710      10.043445       7.592122       0.100416       1.592171 0.13590432E+02  0.15262757E+03                                 2.242914                            2.137590      -1.391157       2.162381                    0.993294       4.514024      13.605447       0.432573       1.260801      -0.710142       0.017269      -0.045195       0.016590       0.051147      -0.003814       0.010394      -0.007717      -0.019504      -0.022179      -0.017468      -0.000721       0.018189              2.290791       1.863407      -0.318721       0.190032       2.909639      -0.457648       2.099328          -0.000002
           74              H      12.259421      12.713032       8.557788       0.136849       1.602126 0.14037998E+02  0.15559971E+03                                 2.106877                            2.060805      -1.108660       2.296015                    0.998958       3.887128      10.860058       0.487083       1.134488      -0.744768       0.027980       0.015479      -0.017059       0.036242       0.008361      -0.002605      -0.005223       0.016069      -0.010579      -0.011757      -0.002735       0.014492              2.107275       2.515188       0.421058      -0.244795       1.915945      -0.121140       1.890693           0.000005
           75              H       4.432257       6.256020       7.925459       0.110913       1.397159 0.11560720E+02  0.12499735E+03                                 2.078958                            1.990932      -1.302586       2.215165                    0.993141       4.311040      12.853202       0.440586       1.285759      -0.704918      -0.018101       0.045989       0.019579       0.053160      -0.005419      -0.012830       0.008748      -0.020793      -0.012317      -0.019313      -0.000904       0.020216              2.120896       1.772896      -0.286498      -0.098307       2.630099       0.383640       1.959692          -0.000002
           76              H       2.551454       4.624623       9.136615       0.135500       1.608106 0.14160449E+02  0.15673693E+03                                 2.086148                            2.050471      -1.024692       2.329811                    0.999523       3.829322      10.566963       0.496993       1.113427      -0.750944      -0.028443       0.016296      -0.015339       0.036192      -0.009737       0.002823      -0.005184       0.013903      -0.015170      -0.011447      -0.004221       0.015667              2.078455       2.466188      -0.443034       0.098889       1.922999      -0.069965       1.846179           0.000005
           77              H       4.953967      14.942519      13.594617       0.103056       1.783829 0.15421757E+02  0.17613807E+03                                 2.299561                            2.188490      -1.295801       2.201304                    0.996583       4.266689      12.358803       0.460469       1.164626      -0.735133       0.023544      -0.003092       0.044959       0.050845      -0.006765       0.012951       0.001961       0.019277       0.033212      -0.018687      -0.002499       0.021186              2.331119       2.210755      -0.181260       0.366373       1.821514      -0.077408       2.961090           0.000007
           78              H       7.241464      15.087156      12.451935       0.123855       1.514810 0.13433518E+02  0.14979824E+03                                 2.136146                            2.097375      -1.350688       2.176546                    0.997182       4.362750      12.924589       0.447296       1.227987      -0.717844       0.006232       0.024609       0.024564       0.035325       0.001847       0.004197       0.015239      -0.001745       0.012854      -0.014136      -0.003791       0.017927              2.137140       2.179319       0.262868       0.431504       2.046567       0.247428       2.185534           0.000002
           79              H       7.326140      14.566106      10.666796       0.120112       1.637753 0.14658201E+02  0.16525769E+03                                 2.170200                            2.129708      -1.203819       2.236608                    0.998746       4.185251      12.033144       0.468203       1.160355      -0.736020       0.009995       0.008392      -0.030325       0.033014       0.000724      -0.007698      -0.003928       0.011251       0.023986      -0.010547      -0.003174       0.013722              2.166044       2.241956       0.018263      -0.451264       1.857465      -0.137260       2.398710           0.000001
           80              H       6.809946      13.341582      11.970423       0.124023       1.486703 0.12467941E+02  0.13596002E+03                                 2.088101                            2.000266      -1.095943       2.286215                    0.999123       4.180262      12.099783       0.466743       1.203405      -0.724148      -0.008303      -0.031475       0.008758       0.033709       0.002865      -0.001057      -0.006023      -0.012642      -0.021609      -0.009113      -0.003330       0.012442              2.136935       1.763084      -0.232523       0.115769       2.941767      -0.349860       1.705955           0.000004
           81              H       5.419134      14.912550       9.268496       0.103020       1.898702 0.16767643E+02  0.19427001E+03                                 2.340467                            2.239399      -1.318341       2.183416                    0.997158       4.239036      12.102757       0.471357       1.121560      -0.747011       0.029055      -0.003365      -0.043001       0.052006      -0.006151      -0.014344      -0.002035       0.022937       0.025310      -0.018686      -0.003725       0.022411              2.358979       2.404292      -0.139219      -0.427255       1.896004       0.059585       2.776641           0.000007
           82              H       1.569680      15.978919      11.037562       0.124351       1.719395 0.14361758E+02  0.16096128E+03                                 2.230318                            2.099113      -1.428571       2.152371                    0.996508       4.151331      11.869205       0.475004       1.150523      -0.738181      -0.058297       0.016144      -0.007503       0.060955      -0.010251       0.003613      -0.002790       0.029446      -0.043884      -0.015581      -0.010128       0.025710              2.277318       2.947915      -0.265970       0.103288       1.744379      -0.017533       2.139659           0.000008
           83              H      10.453640      14.388405      18.600622       0.104682       1.511768 0.12721978E+02  0.14062421E+03                                 2.177002                            2.076840      -1.341832       2.194194                    0.992111       4.393585      13.164988       0.435831       1.271401      -0.708208      -0.019013       0.044366       0.018631       0.051739      -0.003850      -0.012948       0.007153      -0.018906      -0.018527      -0.019398       0.001370       0.018028              2.223412       1.811121      -0.309942      -0.165275       2.825425       0.444825       2.033689          -0.000002
           84              H       8.426929      12.713032      19.566288       0.136849       1.602126 0.14037996E+02  0.15559968E+03                                 2.106877                            2.060804      -1.108659       2.296015                    0.998958       3.887128      10.860056       0.487083       1.134487      -0.744768      -0.027980       0.015479      -0.017059       0.036242      -0.008361       0.002605      -0.005223       0.016069      -0.010579      -0.011757      -0.002735       0.014492              2.107275       2.515187      -0.421058       0.244795       1.915945      -0.121140       1.890692           0.000005
           85              H       2.463193       1.887930      18.933959       0.107895       1.434885 0.11980395E+02  0.13067021E+03                                 2.109963                            2.021260      -1.344547       2.188307                    0.994233       4.399480      13.166106       0.439133       1.278805      -0.706008       0.016285      -0.046997       0.017548       0.052744      -0.004788       0.010309      -0.009459      -0.020084      -0.019130      -0.017322      -0.002518       0.019840              2.151088       1.792527      -0.292912       0.117198       2.664120      -0.380626       1.996617          -0.000001
           86              H       3.592116       2.997299      20.647543       0.125636       1.577390 0.13662616E+02  0.15121574E+03                                 2.113365                            2.053638      -1.129713       2.274635                    0.999095       4.050713      11.506285       0.478077       1.157564      -0.737110       0.004648      -0.032059       0.001763       0.032442      -0.004801       0.002363      -0.004569      -0.013439      -0.013271      -0.006837      -0.005200       0.012037              2.122630       1.762733      -0.230100       0.151356       2.610988      -0.314693       1.994170           0.000000
           87              H      11.849417       1.345381      19.430883       0.099304       1.810907 0.15710315E+02  0.18003643E+03                                 2.305735                            2.194707      -1.317657       2.182481                    0.997220       4.316926      12.472969       0.464870       1.149740      -0.738447       0.022231       0.001317      -0.045613       0.050759       0.004083      -0.013046       0.001446       0.019358       0.036025      -0.017236      -0.004343       0.021579              2.336924       2.230313       0.196730      -0.365405       1.826014      -0.067917       2.954446           0.000007
           88              H       0.030064       2.190723      20.299454       0.118754       1.571433 0.13546610E+02  0.15048287E+03                                 2.139870                            2.064782      -1.304499       2.185126                    0.998523       4.297160      12.462652       0.467198       1.180182      -0.729310      -0.003542       0.007929      -0.030578       0.031787      -0.000097       0.001244      -0.004179      -0.001892       0.023601      -0.005116      -0.004276       0.009392              2.173830       1.981702       0.235607      -0.386065       1.905491      -0.418691       2.634297           0.000005
           89              H       0.114740       2.711935       0.067812       0.115996       1.659085 0.14564114E+02  0.16287614E+03                                 2.136979                            2.078874      -1.092066       2.275134                    0.999424       4.095846      11.483486       0.492186       1.112765      -0.748592      -0.001095       0.022138       0.021447       0.030843       0.002865      -0.001121       0.011742      -0.003220       0.001580      -0.011620      -0.001180       0.012800              2.148716       1.878988       0.317561       0.133611       2.579306       0.416046       1.987854           0.000003
           90              H       0.546395       0.966198      21.603080       0.123426       1.491419 0.12754822E+02  0.14051350E+03                                 2.118549                            2.043277      -1.286260       2.196840                    0.998482       4.373571      12.912707       0.452951       1.227472      -0.717332       0.011377      -0.028630       0.007451       0.031696      -0.002274       0.001773      -0.004440      -0.004926      -0.012290      -0.006086      -0.001304       0.007390              2.144586       2.297518      -0.626364       0.115092       2.466178      -0.253769       1.670063          -0.000002
           91              H      12.314584       1.375350       1.740004       0.102703       1.917943 0.16983150E+02  0.19763445E+03                                 2.370085                            2.264917      -1.302773       2.194469                    0.996555       4.256224      12.226692       0.464670       1.132707      -0.744268       0.030705       0.003378       0.041423       0.051673       0.006506       0.012760      -0.000447       0.030589       0.026468      -0.021380      -0.001752       0.023132              2.390109       2.421301       0.133456       0.458875       1.930995       0.044617       2.818032           0.000007
           92              H       8.465130       0.308981      -0.029062       0.123973       1.715696 0.14335019E+02  0.16050822E+03                                 2.223040                            2.094141      -1.425776       2.153179                    0.996541       4.140721      11.814323       0.476828       1.147215      -0.739073      -0.057903      -0.016770       0.007353       0.060729       0.010134      -0.003494      -0.002514       0.029134      -0.043674      -0.015346      -0.010096       0.025442              2.267901       2.937659       0.268304      -0.104717       1.734972      -0.019120       2.131073           0.000007
           93              H       3.558190       1.899495      14.424878       0.100484       1.598855 0.13657372E+02  0.15351065E+03                                 2.246576                            2.140884      -1.388523       2.163653                    0.993326       4.506937      13.573372       0.432996       1.258492      -0.710732      -0.016822      -0.045157      -0.016957       0.051085       0.003938       0.009947       0.007622      -0.019430      -0.020824      -0.016828      -0.001108       0.017937              2.294586       1.866520       0.318188       0.191601       2.916188       0.460653       2.101049          -0.000002
           94              H       3.002279       4.569082      12.246956       0.119946       1.614343 0.13413697E+02  0.14778858E+03                                 2.136796                            2.019261      -1.152379       2.251938                    0.999212       4.171658      11.825258       0.487692       1.139903      -0.739905       0.017703       0.013775      -0.019821       0.029934       0.007025      -0.001735      -0.006338       0.005861       0.011797      -0.010964       0.000732       0.010232              2.204165       1.802389       0.164094      -0.462093       1.841991      -0.404873       2.968114           0.000000
           95              H       9.358643      14.399970      14.091541       0.110315       1.396358 0.11558992E+02  0.12501186E+03                                 2.079714                            1.991988      -1.310848       2.210963                    0.992993       4.325426      12.910574       0.439937       1.287314      -0.704492       0.018290       0.045641      -0.019157       0.052769       0.005650      -0.013374      -0.008438      -0.020272      -0.013289      -0.019724      -0.000514       0.020238              2.121551       1.766200       0.283941      -0.100430       2.632720      -0.387440       1.965732          -0.000001
           96              H       9.706587      12.768573      11.855714       0.118736       1.569959 0.13524423E+02  0.15023890E+03                                 2.146206                            2.069789      -1.144120       2.259083                    0.998908       4.271495      12.405587       0.464171       1.187858      -0.727819      -0.023199       0.016477      -0.017113       0.033205      -0.008637       0.008414      -0.006581      -0.000083       0.013315      -0.011049      -0.005055       0.016104              2.176686       1.945786      -0.239030       0.284450       1.943815      -0.413300       2.640459          -0.000001
           97              H      12.844293      12.209410      15.654087       0.115772       1.910019 0.17226010E+02  0.20104026E+03                                 2.346730                            2.267553      -1.509776       2.106317                    0.995719       4.291171      12.318212       0.468863       1.119339      -0.746974       0.038596      -0.001179      -0.045995       0.060055       0.000292      -0.021829       0.000886       0.012236       0.034297      -0.016721      -0.011718       0.028439              2.341105       2.340556      -0.006149      -0.549745       2.244034       0.001679       2.438725           0.000007
           98              H       5.948843       4.078490      17.371413       0.115932       1.907977 0.17204618E+02  0.20072579E+03                                 2.345170                            2.266266      -1.508421       2.107114                    0.995735       4.287622      12.305549       0.468965       1.119458      -0.746964       0.038653       0.000383       0.046041       0.060117       0.000364       0.021833      -0.000913       0.012180       0.034691      -0.016758      -0.011731       0.028489              2.339314       2.339480       0.003245       0.549377       2.242821       0.007465       2.435643           0.000007
           99              H       0.946607       4.078490       6.362913       0.115932       1.907978 0.17204627E+02  0.20072592E+03                                 2.345171                            2.266266      -1.508421       2.107114                    0.995735       4.287623      12.305553       0.468965       1.119458      -0.746964      -0.038653       0.000383       0.046041       0.060116      -0.000364      -0.021833      -0.000913       0.012180       0.034691      -0.016758      -0.011731       0.028489              2.339315       2.339480      -0.003245      -0.549377       2.242821       0.007465       2.435644           0.000007
          100              H       7.842057      12.209410       4.645587       0.115772       1.910020 0.17226022E+02  0.20104044E+03                                 2.346731                            2.267555      -1.509777       2.106316                    0.995719       4.291172      12.318218       0.468863       1.119339      -0.746974      -0.038596      -0.001179      -0.045995       0.060055      -0.000292       0.021829       0.000886       0.012236       0.034297      -0.016721      -0.011718       0.028439              2.341106       2.340558       0.006149       0.549745       2.244036       0.001679       2.438726           0.000007
          101              H       0.243134       4.067414      15.876899       0.110103       1.982350 0.18115135E+02  0.21455498E+03                                 2.421527                            2.336910      -1.588448       2.067773                    0.994763       4.432706      12.908997       0.457442       1.130508      -0.743521      -0.034298      -0.001262      -0.046757       0.058001      -0.000506       0.020384       0.001212       0.012095       0.036045      -0.015582      -0.011702       0.027284              2.421155       2.311195       0.006739       0.534035       2.304304      -0.002376       2.647967           0.000006
          102              H       7.138584      12.220486      17.148601       0.109378       1.991098 0.18213868E+02  0.21599822E+03                                 2.426662                            2.341550      -1.595929       2.063346                    0.994721       4.447422      12.956254       0.457533       1.128849      -0.743861      -0.034386      -0.000067       0.046413       0.057763      -0.000648      -0.020511      -0.001290       0.012111       0.034680      -0.015782      -0.011418       0.027201              2.426229       2.315908       0.000667      -0.533482       2.307744       0.009885       2.655034           0.000006
          103              H      13.547766      12.220486       6.140101       0.109378       1.991098 0.18213862E+02  0.21599814E+03                                 2.426662                            2.341550      -1.595929       2.063346                    0.994721       4.447421      12.956252       0.457533       1.128849      -0.743861       0.034386      -0.000067       0.046413       0.057763       0.000648       0.020511      -0.001290       0.012111       0.034680      -0.015782      -0.011418       0.027201              2.426229       2.315908      -0.000667       0.533482       2.307744       0.009885       2.655034           0.000006
          104              H       6.652316       4.067414       4.868399       0.110103       1.982350 0.18115139E+02  0.21455505E+03                                 2.421528                            2.336910      -1.588449       2.067773                    0.994763       4.432706      12.909000       0.457441       1.130508      -0.743521       0.034298      -0.001262      -0.046757       0.058001       0.000506      -0.020384       0.001212       0.012095       0.036045      -0.015582      -0.011702       0.027284              2.421156       2.311196      -0.006739      -0.534035       2.304305      -0.002376       2.647968           0.000006
          105              H       9.862286      12.792680      20.749261       0.119758       1.632586 0.13671272E+02  0.15130275E+03                                 2.151239                            2.038168      -1.162915       2.248059                    0.999155       4.178701      11.861109       0.485697       1.139469      -0.740179       0.016914       0.016221       0.019184       0.030285       0.007250       0.000995       0.007468       0.003395       0.010627      -0.011305       0.000577       0.010728              2.213094       1.793029       0.177278       0.416062       1.929579       0.461388       2.916675           0.000001
          106              H       1.567060       4.648730      13.429930       0.136661       1.602275 0.14020357E+02  0.15539164E+03                                 2.107828                            2.059990      -1.119493       2.291026                    0.998891       3.895919      10.892492       0.486895       1.135017      -0.744507      -0.026984       0.017693       0.016397       0.036194      -0.009533      -0.001620       0.005482       0.013936      -0.011379      -0.012139      -0.002438       0.014577              2.109306       2.463615      -0.471910      -0.208067       1.989700       0.125348       1.874602           0.000005
          107              H       5.328390       4.648730       2.421430       0.136660       1.602274 0.14020353E+02  0.15539159E+03                                 2.107829                            2.059990      -1.119493       2.291027                    0.998891       3.895918      10.892490       0.486895       1.135018      -0.744507       0.026984       0.017693       0.016397       0.036194       0.009533       0.001620       0.005482       0.013936      -0.011379      -0.012139      -0.002439       0.014577              2.109306       2.463616       0.471910       0.208067       1.989701       0.125348       1.874602           0.000005
          108              H      10.824064      12.792680       9.740761       0.119758       1.632586 0.13671273E+02  0.15130277E+03                                 2.151240                            2.038169      -1.162916       2.248059                    0.999155       4.178701      11.861112       0.485697       1.139469      -0.740179      -0.016914       0.016221       0.019184       0.030285      -0.007250      -0.000995       0.007468       0.003395       0.010627      -0.011305       0.000577       0.010728              2.213095       1.793029      -0.177278      -0.416062       1.929579       0.461388       2.916676           0.000001
          109              H       2.796381       4.594002      21.179473       0.118223       1.569406 0.13506495E+02  0.14997742E+03                                 2.143647                            2.066465      -1.149128       2.255414                    0.998873       4.281686      12.429200       0.465241       1.185618      -0.728223      -0.023017       0.015737       0.016851       0.032579      -0.008622      -0.007478       0.006775      -0.000270       0.014220      -0.011026      -0.004578       0.015605              2.174598       1.955835      -0.231875      -0.296039       1.913103       0.390869       2.654857          -0.000001
          110              H      11.254064      12.737952      12.890073       0.135419       1.605226 0.14133063E+02  0.15633216E+03                                 2.082736                            2.047813      -1.012295       2.335341                    0.999530       3.822708      10.539567       0.497644       1.112694      -0.751193       0.028945       0.015482       0.015715       0.036393       0.008996       0.003117       0.005077       0.014543      -0.014867      -0.011118      -0.004188       0.015306              2.074715       2.484744       0.423913       0.110037       1.893625       0.069650       1.845776           0.000005
          111              H       9.432286      12.737952       1.881573       0.135419       1.605226 0.14133064E+02  0.15633218E+03                                 2.082737                            2.047814      -1.012295       2.335341                    0.999530       3.822708      10.539568       0.497643       1.112694      -0.751193      -0.028945       0.015482       0.015715       0.036393      -0.008996      -0.003117       0.005077       0.014542      -0.014867      -0.011118      -0.004188       0.015306              2.074716       2.484745      -0.423913      -0.110037       1.893625       0.069650       1.845777           0.000005
          112              H       4.099069       4.594002      10.170973       0.118223       1.569407 0.13506502E+02  0.14997753E+03                                 2.143647                            2.066466      -1.149128       2.255414                    0.998873       4.281687      12.429203       0.465241       1.185618      -0.728223       0.023017       0.015737       0.016851       0.032579       0.008622       0.007478       0.006775      -0.000270       0.014220      -0.011026      -0.004578       0.015605              2.174598       1.955835       0.231875       0.296039       1.913103       0.390869       2.654857          -0.000001
          113              C       2.315492       8.792208      13.637330       0.664186      24.100684 0.24096620E+03  0.49574111E+04                                 7.839487                            5.593279      -0.221088       1.995779                    0.999160      21.858481      61.551897       0.611504       0.486865      -1.009105      -0.035538       0.004170       0.063676       0.073041      -0.047116       0.024893      -0.017524      -0.117947      -0.184848      -0.075243      -0.034669       0.109911              9.468960      10.886573       1.519018      -2.457477       4.749892      -0.736936      12.770416           0.000001
          114              C       3.181561       8.973004      12.420891      -0.054018      41.324910 0.45397573E+03  0.10727713E+05                                10.349196                            7.070708      -0.094772       1.962984                    0.999038      28.075963      79.428040       0.627635       0.412976      -1.072509       0.030354       0.016102      -0.041873       0.054166      -0.010006      -0.000450       0.000890      -0.029269      -0.016557      -0.014972      -0.005553       0.020525             13.021142      14.175617       2.476463      -3.925864       5.917294      -1.088243      18.970516           0.000001
          115              C       4.502729       9.355770      12.556295      -0.128469      36.566068 0.49162237E+03  0.11889779E+05                                 9.466105                            7.339867       0.113565       1.999201                    0.999588      30.103156      87.079629       0.616294       0.410938      -1.070336      -0.024798      -0.007618      -0.003318       0.026154      -0.015940       0.025867      -0.000968      -0.023792      -0.035280      -0.036815       0.006042       0.030772             10.617880      13.957361       2.879039      -2.155867       5.803873      -0.694466      12.092407           0.000008
          116              C       5.290189       9.580543      11.457647       0.143649      32.752023 0.40509347E+03  0.93412805E+04                                 9.036560                            6.814364      -0.164397       1.956306                    0.998830      26.408479      74.778063       0.617914       0.429860      -1.057558       0.051566       0.020232       0.007339       0.055877       0.012227       0.009479       0.001049       0.040039      -0.136276      -0.046434      -0.000694       0.047128             10.454677      14.223327       3.145318       0.621095       5.873619       0.604482      11.267087          -0.000000
          117              C       6.763057       9.997513      11.649195      -0.390793      36.662530 0.62602525E+03  0.15984625E+05                                 9.177915                            7.958413       0.261728       2.019829                    0.998981      33.535696      97.694327       0.632271       0.379396      -1.098658      -0.052964      -0.016596      -0.007560       0.056015       0.008885      -0.003966       0.000012       0.027114       0.011628      -0.018208       0.002694       0.015514              9.899760      12.884874       1.900315       1.189005       9.153954       0.939759       7.660451          -0.000002
          118              C       4.763377       9.372058      10.189468      -0.134387      37.276159 0.51136511E+03  0.12482707E+05                                 9.594566                            7.486879       0.105110       1.995476                    0.999768      30.440429      88.306208       0.610417       0.411057      -1.070848      -0.028060      -0.011399      -0.001591       0.030328      -0.014424      -0.019029      -0.000255      -0.010832      -0.039801      -0.028285       0.002675       0.025611             10.795759      13.118868       2.397970       2.586635       5.906731       1.408895      13.361676           0.000009
          119              C       3.427039       8.981148      10.041954      -0.054917      41.369232 0.45470585E+03  0.10753903E+05                                10.380651                            7.087579      -0.085782       1.966005                    0.999132      28.089894      79.612139       0.625135       0.414282      -1.071202       0.021887       0.012431       0.046052       0.052482      -0.012872      -0.001243       0.002882      -0.020654      -0.022647      -0.012731      -0.007895       0.020626             13.122425      13.017817       2.014057       2.950131       5.828069       1.379130      20.521388           0.000001
          120              C       2.849200       8.836186       8.672496       0.670414      23.912699 0.23267143E+03  0.47452553E+04                                 7.771269                            5.484407      -0.238992       1.990219                    0.999050      21.673734      60.776076       0.619501       0.484783      -1.010138      -0.017623      -0.002491      -0.065394       0.067773      -0.036296      -0.015381       0.007658      -0.129512      -0.234715      -0.082433      -0.031589       0.114021              9.439869      10.363823       0.834373       1.651373       4.460707       1.036727      13.495076           0.000002
          121              C       2.654748       8.780807      11.158436      -0.091197      38.741182 0.48413930E+03  0.11669910E+05                                 9.878990                            7.312000      -0.040142       1.948528                    0.999226      29.947055      86.627515       0.613586       0.414127      -1.067727       0.032184       0.019179       0.003070       0.037591      -0.015664       0.006945      -0.000308      -0.043854      -0.139812      -0.047630      -0.002680       0.050310             11.609737      10.621734       1.309664      -0.666743       5.346194       0.104275      18.861283           0.000013
          122              C      12.062900       9.732020      16.414774       0.653113      22.255234 0.24098699E+03  0.49731327E+04                                 7.480976                            5.623420      -0.222098       1.995960                    0.999272      22.111303      62.985908       0.603158       0.492083      -1.003346       0.016757      -0.059708      -0.023361       0.066269      -0.020112       0.068794      -0.056315       0.057608       0.182527      -0.082377      -0.041424       0.123802              8.729028       8.094118      -1.242295      -2.616290      11.761184       2.413168       6.331783          -0.000001
          123              C      11.656069      11.012249      17.064496      -0.043208      37.026277 0.45643440E+03  0.10840490E+05                                 9.714135                            7.164800      -0.200858       1.932954                    0.998900      28.249819      81.098095       0.611469       0.421756      -1.062936      -0.024410       0.040180       0.020198       0.051168      -0.002267       0.016512      -0.000622       0.019687      -0.044073      -0.021707      -0.002695       0.024402             11.584523       7.740769      -1.609522      -3.388925      17.491477       2.253774       9.521323          -0.000000
          124              C      10.810687      11.025280      18.144210      -0.136073      34.739526 0.51349593E+03  0.12568960E+05                                 9.197940                            7.537156       0.170057       2.018376                    0.999586      30.423622      88.866618       0.603163       0.414867      -1.066579       0.007379       0.000110      -0.033732       0.034529       0.016480       0.017933      -0.013479       0.021270      -0.019485      -0.033040       0.006475       0.026564              9.979818       7.415497      -0.888056      -3.460413      12.512841       1.212929      10.011115          -0.000003
          125              C       0.997082       6.559137      16.653659       0.652146      22.211121 0.24362236E+03  0.50487665E+04                                 7.509376                            5.679881      -0.259914       1.981617                    0.999061      22.328296      64.051067       0.595176       0.496584      -0.999565      -0.016745       0.061517      -0.026272       0.068956      -0.024682      -0.071265       0.048627       0.077955       0.107704      -0.078235      -0.038005       0.116240              8.758645       7.303856      -0.806440       2.586006      11.823529      -2.578720       7.148549          -0.000000
          126              C       1.333580       5.264249      17.336626      -0.048555      37.348230 0.46579688E+03  0.11125414E+05                                 9.790548                            7.248742      -0.161486       1.944061                    0.998968      28.452632      82.061722       0.606215       0.423019      -1.061544       0.022068      -0.042961       0.019823       0.052207      -0.003870      -0.011039      -0.001535       0.025122      -0.041307      -0.017674      -0.005477       0.023151             11.712826       6.988001      -1.149588       2.896446      17.804668      -2.401373      10.345808           0.000001
          127              C       2.126557       5.267507      18.476666      -0.132368      35.104629 0.53117388E+03  0.13104616E+05                                 9.283758                            7.689150       0.101772       1.999978                    0.999262      30.378005      88.916849       0.594795       0.417399      -1.065570      -0.001780      -0.001722      -0.027902       0.028012       0.019286      -0.013903       0.014743       0.027825      -0.000431      -0.034807       0.009182       0.025624             10.067668       6.876778      -0.721835       2.873180      12.602469      -1.345847      10.723758          -0.000003
          128              C       9.210942       7.495692      19.388170       0.663058      24.153226 0.24159628E+03  0.49749420E+04                                 7.856559                            5.604149      -0.228190       1.993131                    0.999150      21.904051      61.762168       0.610166       0.487484      -1.008516      -0.035399      -0.005101      -0.064147       0.073443       0.046935      -0.024896      -0.018819      -0.115165      -0.185297      -0.074881      -0.034312       0.109193              9.490192      10.910265      -1.515680       2.457197       4.773410      -0.719299      12.786902           0.000001
          129              C      10.077011       7.314896      20.604609      -0.053265      41.389273 0.45420845E+03  0.10736270E+05                                10.368896                            7.078108      -0.101340       1.961388                    0.999036      28.075519      79.478766       0.626466       0.413628      -1.071917       0.032088      -0.016391       0.041103       0.054660       0.012300       0.000088       0.001196      -0.027178      -0.014633      -0.015901      -0.004918       0.020819             13.052520      14.205307      -2.502920       3.919396       5.946884      -1.078930      19.005370           0.000001
          130              C      11.398179       6.932130      20.469205      -0.126175      36.262452 0.48609293E+03  0.11716105E+05                                 9.395519                            7.284310       0.183480       2.021819                    0.999671      29.955110      86.341451       0.620802       0.409344      -1.071993      -0.028280       0.007064       0.003542       0.029363       0.013955      -0.021081       0.001918      -0.037384      -0.034329      -0.035518       0.005749       0.029770             10.538933      13.904720      -2.880344       2.072021       5.735445      -0.685028      11.976634           0.000007
          131              C      12.185639       6.707357      21.567853       0.149536      32.552183 0.40135588E+03  0.92322117E+04                                 9.006026                            6.786680      -0.179260       1.954060                    0.998872      26.247865      74.193020       0.618748       0.430345      -1.057427       0.051826      -0.019891      -0.008097       0.056099      -0.010578      -0.013086      -0.000899       0.032830      -0.144921      -0.050295       0.004989       0.045307             10.427325      14.213429      -3.149927      -0.573032       5.823310       0.617593      11.245237          -0.000000
          132              C      13.658507       6.290387      21.376305      -0.392552      36.815959 0.62561099E+03  0.15968610E+05                                 9.196868                            7.945680       0.255833       2.017795                    0.998911      33.531591      97.609934       0.634095       0.378433      -1.099548      -0.058955       0.013968       0.002329       0.060632       0.001799      -0.003279       0.001383       0.009345      -0.010464      -0.005742      -0.001833       0.007575              9.946824      12.992599      -1.899964      -1.136745       9.129936       0.933273       7.717936          -0.000003
          133              C      11.658827       6.915842       0.819032      -0.136940      37.400657 0.51289039E+03  0.12528265E+05                                 9.615424                            7.497124       0.079332       1.987516                    0.999723      30.461487      88.373624       0.610160       0.410957      -1.070999      -0.028576       0.002628       0.000178       0.028697       0.004080       0.019892      -0.006416      -0.012565      -0.036933      -0.028431       0.013573       0.014858             10.832366      13.188757      -2.329385      -2.579779       5.943747       1.455186      13.364594           0.000006
          134              C      10.322489       7.306752       0.966546      -0.055961      41.621569 0.45678491E+03  0.10817170E+05                                10.425060                            7.104204      -0.098740       1.960935                    0.999150      28.167086      79.925693       0.624243       0.414334      -1.070993       0.020703      -0.013830      -0.046984       0.053173       0.012675       0.000080       0.001836      -0.019559      -0.019352      -0.012869      -0.006475       0.019344             13.200629      13.108502      -2.005747      -2.965080       5.862131       1.386756      20.631256           0.000002
          135              C       9.744650       7.451714       2.336004       0.669361      24.007988 0.23338434E+03  0.47645202E+04                                 7.797268                            5.495981      -0.246746       1.987290                    0.999050      21.720482      60.982679       0.618171       0.485344      -1.009616      -0.018022       0.001839       0.065544       0.068002       0.035602       0.015778       0.008867      -0.129910      -0.233232      -0.082189      -0.031577       0.113766              9.483858      10.419552      -0.818689      -1.677088       4.479058       1.016338      13.552963           0.000002
          136              C       9.550198       7.507093      21.867064      -0.092823      39.012466 0.48674207E+03  0.11751817E+05                                 9.933957                            7.336921      -0.045766       1.946271                    0.999245      30.030980      87.024208       0.611702       0.414725      -1.067031       0.032418      -0.020934      -0.001971       0.038640       0.017035      -0.007734      -0.000402      -0.038600      -0.139274      -0.047640      -0.001418       0.049057             11.694054      10.673189      -1.316238       0.688786       5.392398       0.116399      19.016575           0.000014
          137              C       5.167450       6.555880      16.610726       0.652475      22.307971 0.24143287E+03  0.49865005E+04                                 7.500514                            5.633084      -0.229920       1.993042                    0.999254      22.163998      63.239578       0.601699       0.492864      -1.002573       0.017492       0.059840       0.022855       0.066401       0.019992      -0.069670      -0.055709       0.057560       0.178662      -0.081730      -0.041812       0.123542              8.758455       8.105589       1.248019       2.620409      11.816734       2.421552       6.353043          -0.000001
          138              C       4.760619       5.275651      15.961004      -0.044630      37.056488 0.45700591E+03  0.10856382E+05                                 9.713175                            7.163647      -0.194486       1.934285                    0.998930      28.275692      81.154711       0.612301       0.421093      -1.063460      -0.022941      -0.041079      -0.019307       0.050858       0.002787      -0.016379      -0.000119       0.020085      -0.045763      -0.022061      -0.002623       0.024683             11.590524       7.733029       1.633693       3.380796      17.520095       2.295391       9.518449          -0.000001
          139              C       3.915237       5.262620      14.881290      -0.132987      34.645489 0.51261840E+03  0.12544614E+05                                 9.204135                            7.549907       0.098878       1.998185                    0.999359      30.346912      88.690090       0.600237       0.416985      -1.065010       0.005787      -0.000723       0.028730       0.029315      -0.018286      -0.015079      -0.016375       0.022917      -0.006785      -0.034966       0.010551       0.024415              9.986661       7.411715       0.939567       3.433431      12.540016       1.283618      10.008251          -0.000004
          140              C       7.892532       9.728763      16.371841       0.654068      22.084740 0.24235764E+03  0.50120382E+04                                 7.463927                            5.654718      -0.240056       1.989002                    0.999120      22.204434      63.463942       0.598621       0.494762      -1.001280      -0.016282      -0.061419       0.025712       0.068546       0.024934       0.071224       0.049866       0.077508       0.117453      -0.079690      -0.038064       0.117754              8.695975       7.282593       0.809060      -2.579636      11.731142      -2.559555       7.074191          -0.000000
          141              C       8.229030      11.023651      15.688874      -0.046797      37.231978 0.46434097E+03  0.11080940E+05                                 9.769743                            7.239126      -0.158209       1.945997                    0.998958      28.388701      81.816824       0.606457       0.423220      -1.061515       0.023361       0.041167      -0.020893       0.051739       0.004730       0.011177       0.001295       0.023333      -0.038931      -0.016578      -0.006037       0.022616             11.676917       6.987370       1.138698      -2.907649      17.720585      -2.386682      10.322794           0.000001
          142              C       9.022007      11.020393      14.548834      -0.134618      35.162314 0.53178025E+03  0.13119723E+05                                 9.271324                            7.675716       0.127951       2.008807                    0.999708      30.432104      88.996007       0.597554       0.415467      -1.067099      -0.003305      -0.000650       0.032744       0.032917      -0.013384       0.016936       0.013685       0.027532      -0.015816      -0.031559       0.004979       0.026580             10.052058       6.864017       0.659991      -2.905955      12.531457      -1.332202      10.760701          -0.000002
          143              C      11.475408       0.648258       8.379670       0.664229      24.083894 0.24093688E+03  0.49566811E+04                                 7.836248                            5.593203      -0.218749       1.996579                    0.999166      21.855570      61.543898       0.611462       0.486911      -1.009077       0.035353       0.004297      -0.063888       0.073144       0.046583       0.025002       0.017544      -0.116950      -0.186141      -0.075448      -0.033972       0.109420              9.460220      10.877543      -1.518803      -2.446198       4.747863       0.736368      12.755256           0.000001
          144              C      10.609339       0.829054       9.596109      -0.053936      41.345386 0.45436035E+03  0.10740475E+05                                10.357806                            7.078032      -0.100148       1.961453                    0.999030      28.085685      79.502975       0.626653       0.413481      -1.072041      -0.031588       0.016616       0.041114       0.054445       0.010212      -0.000148      -0.001217      -0.028667      -0.014445      -0.015197      -0.004868       0.020065             13.025835      14.173386      -2.488717      -3.899236       5.925624       1.085689      18.978496           0.000002
          145              C       9.288171       1.211820       9.460705      -0.129610      36.499744 0.49073698E+03  0.11860159E+05                                 9.441768                            7.324854       0.164105       2.014080                    0.999673      30.107471      86.993435       0.618136       0.409997      -1.071208       0.027868      -0.009267       0.003143       0.029536       0.017508       0.022466       0.000489      -0.026484      -0.029261      -0.034393       0.004120       0.030273             10.583123      13.933335      -2.900590      -2.075659       5.779506       0.691596      12.036529           0.000008
          146              C       8.500711       1.436593      10.559353       0.147879      32.616879 0.40305623E+03  0.92843374E+04                                 9.024591                            6.807460      -0.167262       1.957591                    0.999031      26.324046      74.544697       0.616716       0.431157      -1.056563      -0.052738       0.016996      -0.007267       0.055883      -0.010445       0.011559      -0.001713       0.038536      -0.139039      -0.047829       0.001284       0.046546             10.438457      14.202290      -3.159162       0.621958       5.830586      -0.592998      11.282495           0.000001
          147              C       7.027843       1.853563      10.367805      -0.387847      36.386792 0.61654621E+03  0.15674851E+05                                 9.121989                            7.887090       0.323834       2.041927                    0.999063      33.291930      96.618044       0.636750       0.378355      -1.099961       0.053873      -0.016136       0.005825       0.056539      -0.010812       0.001928       0.002130       0.018038       0.006100      -0.015526       0.002398       0.013128              9.847871      12.807230      -1.817588       1.163653       9.070518      -0.857005       7.665865          -0.000002
          148              C       9.027523       1.228108      11.827532      -0.134763      37.385735 0.51348501E+03  0.12551393E+05                                 9.623267                            7.510596       0.045972       1.977551                    0.999704      30.487599      88.594236       0.608261       0.411957      -1.069924       0.025778      -0.009239      -0.000495       0.027388       0.010033      -0.019004       0.005185      -0.003168      -0.041742      -0.028180       0.007701       0.020479             10.828569      13.110121      -2.391916       2.566107       5.937958      -1.466173      13.437629           0.000009
          149              C      10.363861       0.837198      11.975046      -0.055848      41.427539 0.45558971E+03  0.10780658E+05                                10.388929                            7.093540      -0.083872       1.966036                    0.999142      28.126096      79.751359       0.624959       0.414175      -1.071210      -0.020402       0.012235      -0.046960       0.052642       0.012519       0.000042      -0.002407      -0.021344      -0.021806      -0.013012      -0.007244       0.020256             13.136482      13.014645      -2.014213       2.936569       5.835175      -1.396267      20.559625           0.000001
          150              C      10.941700       0.692236      13.344504       0.670422      23.935314 0.23280193E+03  0.47489768E+04                                 7.777746                            5.486949      -0.241810       1.989169                    0.999046      21.685750      60.833058       0.619136       0.484961      -1.009961       0.018058      -0.002453       0.065396       0.067888       0.036278      -0.015716      -0.007572      -0.131273      -0.233924      -0.082444      -0.032200       0.114644              9.452667      10.377826      -0.830430       1.657932       4.464918      -1.041540      13.515257           0.000002
          151              C      11.136152       0.636857      10.858564      -0.091684      38.788735 0.48460231E+03  0.11684486E+05                                 9.887568                            7.315933      -0.040870       1.948095                    0.999225      29.965487      86.708626       0.613334       0.414176      -1.067638      -0.032484       0.019354      -0.001913       0.037861       0.015591       0.007152       0.000047      -0.042752      -0.139450      -0.047574      -0.002179       0.049753             11.622900      10.621824      -1.313478      -0.664110       5.352017      -0.111446      18.894858           0.000013
          152              C       1.728000       1.588070       5.602226       0.652980      22.256842 0.24102837E+03  0.49739713E+04                                 7.479902                            5.622970      -0.223173       1.995537                    0.999268      22.112343      62.979316       0.603360       0.491920      -1.003475      -0.016780      -0.059762       0.023276       0.066294       0.020032       0.068832       0.056246       0.057499       0.182955      -0.082340      -0.041496       0.123836              8.727717       8.095987       1.247219      -2.616003      11.760088      -2.411167       6.327076          -0.000001
          153              C       2.134831       2.868299       4.952504      -0.042777      37.014725 0.45591944E+03  0.10823501E+05                                 9.707477                            7.157659      -0.202627       1.932477                    0.998886      28.228829      80.978383       0.612268       0.421391      -1.063333       0.024235       0.040364      -0.020411       0.051314       0.002304       0.016538       0.000758       0.019191      -0.043426      -0.021595      -0.002575       0.024171             11.578425       7.736868       1.608486      -3.383549      17.496293      -2.247458       9.502115          -0.000001
          154              C       2.980213       2.881330       3.872790      -0.135741      34.632788 0.51148933E+03  0.12505639E+05                                 9.173581                            7.517931       0.174671       2.019987                    0.999598      30.383116      88.652650       0.604568       0.414373      -1.067063      -0.008601      -0.000101       0.032597       0.033713      -0.015721       0.019233       0.014201       0.020704      -0.014356      -0.033722       0.007365       0.026358              9.952743       7.400539       0.883260      -3.454399      12.483132      -1.206272       9.974559          -0.000003
          155              C      12.793818      14.703087       5.363341       0.653055      22.164497 0.24308875E+03  0.50344885E+04                                 7.496926                            5.672353      -0.253883       1.983978                    0.999082      22.296579      63.920607       0.595830       0.496356      -0.999772       0.016962       0.061545       0.025839       0.068870       0.024644      -0.071832      -0.048535       0.078258       0.110165      -0.078510      -0.038478       0.116987              8.743006       7.295891       0.812677       2.587672      11.809501       2.568618       7.123626          -0.000000
          156              C      12.457320      13.408199       4.680374      -0.048249      37.275420 0.46518811E+03  0.11109074E+05                                 9.782170                            7.247161      -0.149785       1.948191                    0.998990      28.446872      82.082666       0.605785       0.423388      -1.061137      -0.021637      -0.042207      -0.020267       0.051579       0.004946      -0.011572       0.000154       0.025585      -0.041461      -0.017660      -0.006382       0.024042             11.698803       6.989361       1.153071       2.912411      17.767585       2.426134      10.339463           0.000001
          157              C      11.664343      13.411457       3.540334      -0.132048      35.228302 0.53342313E+03  0.13181798E+05                                 9.323854                            7.720017       0.064996       1.987935                    0.999079      30.479611      89.460115       0.591572       0.418983      -1.063933       0.001734      -0.000733       0.028310       0.028373      -0.017185      -0.012460      -0.015520       0.029632      -0.004948      -0.033656       0.008860       0.024796             10.111667       6.885706       0.701701       2.903627      12.648434       1.382657      10.800863          -0.000002
          158              C       4.579958      15.639642       2.628830       0.663040      24.167628 0.24160727E+03  0.49751296E+04                                 7.859084                            5.603876      -0.230214       1.992447                    0.999146      21.904916      61.760507       0.610258       0.487414      -1.008572       0.035597      -0.005013       0.063922       0.073337      -0.047477      -0.024778       0.018778      -0.116160      -0.184085      -0.074671      -0.035025       0.109696              9.497859      10.917187       1.517591       2.467206       4.776104       0.720077      12.800286           0.000001
          159              C       3.713889      15.458846       1.412391      -0.053358      41.356025 0.45373175E+03  0.10720625E+05                                10.357333                            7.069464      -0.095970       1.962943                    0.999045      28.063815      79.391634       0.627596       0.413052      -1.072447      -0.030834      -0.015857      -0.041854       0.054350      -0.012222       0.000373      -0.000839      -0.027882      -0.016896      -0.015724      -0.005663       0.021387             13.043311      14.201916       2.491771       3.942008       5.937790       1.079921      18.990226           0.000002
          160              C       2.392721      15.076080       1.547795      -0.124993      36.356552 0.48739602E+03  0.11758826E+05                                 9.426403                            7.303816       0.128183       2.005308                    0.999600      29.965318      86.495278       0.618550       0.410439      -1.070963       0.025180       0.005689      -0.003804       0.026093      -0.012600      -0.024575      -0.001130      -0.035106      -0.039894      -0.038187       0.008556       0.029630             10.581404      13.938881       2.862924       2.154189       5.762945       0.686864      12.042388           0.000007
          161              C       1.605261      14.851307       0.449147       0.144418      32.727437 0.40381061E+03  0.93005308E+04                                 9.022935                            6.795164      -0.155555       1.959614                    0.998867      26.345513      74.455958       0.620187       0.428799      -1.058643      -0.050054      -0.023491       0.007875       0.055850       0.013081      -0.010602       0.001818       0.033916      -0.140514      -0.048322       0.002516       0.045806             10.450894      14.247459       3.135439      -0.559175       5.871257      -0.627949      11.233966          -0.000001
          162              C       0.132393      14.434337       0.640695      -0.394605      36.954650 0.63308025E+03  0.16216270E+05                                 9.227208                            8.000762       0.205180       1.999394                    0.998872      33.756998      98.617783       0.630636       0.379171      -1.098404       0.058122       0.012751      -0.006995       0.059914      -0.002495       0.003019       0.003967       0.021415       0.004461      -0.013028       0.002032       0.010996              9.966546      13.037873       1.995159      -1.165970       9.145884      -0.926461       7.715882          -0.000004
          163              C       2.132073      15.059792      21.197968      -0.136397      37.299590 0.51092321E+03  0.12464213E+05                                 9.587993                            7.474844       0.133620       2.003874                    0.999786      30.416843      88.094765       0.612233       0.410091      -1.071909       0.031118       0.004076      -0.002027       0.031449      -0.007250       0.019417       0.002325      -0.021273      -0.034249      -0.028791       0.009480       0.019312             10.801418      13.204548       2.338966      -2.609051       5.914487      -1.394357      13.285218           0.000006
          164              C       3.468411      15.450702      21.050454      -0.055177      41.570602 0.45598900E+03  0.10793079E+05                                10.418108                            7.099014      -0.101013       1.960783                    0.999141      28.134345      79.800449       0.624370       0.414451      -1.070971      -0.022151      -0.014042       0.046043       0.052989      -0.012920       0.001379      -0.002338      -0.018887      -0.020012      -0.012673      -0.006945       0.019618             13.188817      13.114599       2.006820      -2.983373       5.856712      -1.372343      20.595139           0.000002
          165              C       4.046250      15.595664      19.680996       0.669377      23.984326 0.23323532E+03  0.47603072E+04                                 7.790464                            5.493105      -0.243752       1.988401                    0.999054      21.707741      60.922255       0.618575       0.485146      -1.009806       0.017565       0.001909      -0.065542       0.067881      -0.035606       0.015448      -0.008973      -0.128180      -0.234034      -0.082193      -0.030960       0.113153              9.471143      10.405869       0.822063      -1.672271       4.475227      -1.012850      13.532332           0.000002
          166              C       4.240702      15.651043       0.149936      -0.092220      38.961870 0.48627427E+03  0.11737113E+05                                 9.924887                            7.333093      -0.045331       1.946629                    0.999246      30.012086      86.942610       0.611930       0.414691      -1.067106      -0.032120      -0.020787       0.003134       0.038388      -0.017129      -0.007551       0.000649      -0.039780      -0.139618      -0.047697      -0.001931       0.049629             11.679805      10.672764       1.313097       0.688842       5.386696      -0.111528      18.979955           0.000014
          167              C       8.623450      14.699830       5.406274       0.652463      22.317353 0.24145419E+03  0.49873519E+04                                 7.504545                            5.634489      -0.230191       1.993018                    0.999250      22.166778      63.262581       0.601403       0.493067      -1.002410      -0.017408       0.059790      -0.023037       0.066397      -0.020055      -0.069682       0.055813       0.057541       0.178242      -0.081754      -0.041799       0.123554              8.764651       8.108198      -1.249111       2.621689      11.824543      -2.428200       6.361212          -0.000001
          168              C       9.030281      13.419601       6.055996      -0.044027      37.102708 0.45709595E+03  0.10860645E+05                                 9.726081                            7.167912      -0.196770       1.933738                    0.998914      28.280316      81.214741       0.611573       0.421511      -1.063040       0.023079      -0.041379       0.019076       0.051076      -0.002693      -0.016199       0.000009       0.019858      -0.046722      -0.022206      -0.002326       0.024531             11.609674       7.736073      -1.634677       3.379981      17.558759      -2.301639       9.534191          -0.000000
          169              C       9.875663      13.406570       7.135710      -0.133417      34.751312 0.51450562E+03  0.12603802E+05                                 9.227203                            7.567310       0.095011       1.996835                    0.999346      30.381523      88.870076       0.599060       0.417373      -1.064641      -0.004600      -0.000906      -0.029700       0.030067       0.018990      -0.013820       0.015809       0.023419      -0.011152      -0.034365       0.009226       0.025139             10.013405       7.425837      -0.943249       3.438010      12.570985      -1.288021      10.043393          -0.000003
          170              C       5.898368       1.584813       5.645159       0.653268      22.130768 0.24291366E+03  0.50270271E+04                                 7.476820                            5.662969      -0.245404       1.986879                    0.999107      22.238722      63.609294       0.597832       0.495071      -1.001002       0.016097      -0.061385      -0.026067       0.068605      -0.025010       0.070612      -0.049913       0.077271       0.114828      -0.079381      -0.037565       0.116946              8.712219       7.290281      -0.799947      -2.578285      11.747313       2.568245       7.099064           0.000000
          171              C       5.561870       2.879701       6.328126      -0.047859      37.295416 0.46533860E+03  0.11109226E+05                                 9.777398                            7.244003      -0.161461       1.944462                    0.998967      28.406639      81.849395       0.606697       0.422882      -1.061869      -0.023851       0.041572       0.020491       0.052124      -0.003741       0.010974       0.000084       0.023575      -0.038112      -0.016350      -0.005750       0.022100             11.688062       6.987923      -1.135522      -2.895790      17.737045       2.363428      10.339218           0.000001
          172              C       4.768893       2.876443       7.468166      -0.134871      35.062441 0.52986359E+03  0.13053593E+05                                 9.236985                            7.648438       0.155993       2.017966                    0.999762      30.341307      88.510296       0.600520       0.414012      -1.068612       0.003307       0.000412      -0.032553       0.032723       0.015685       0.018253      -0.012655       0.026410      -0.012166      -0.032519       0.004729       0.027790             10.014976       6.858957      -0.679194      -2.875230      12.497318       1.297729      10.688654          -0.000003
          173              C      11.475408       7.495692       8.379670       0.663058      24.153219 0.24159620E+03  0.49749400E+04                                 7.856557                            5.604148      -0.228189       1.993131                    0.999150      21.904047      61.762152       0.610166       0.487484      -1.008516       0.035399      -0.005101      -0.064147       0.073443      -0.046935       0.024896      -0.018819      -0.115165      -0.185297      -0.074881      -0.034312       0.109193              9.490190      10.910262       1.515680      -2.457197       4.773409      -0.719299      12.786898           0.000001
          174              C      10.609339       7.314896       9.596109      -0.053266      41.389296 0.45420874E+03  0.10736278E+05                                10.368900                            7.078111      -0.101341       1.961388                    0.999036      28.075529      79.478806       0.626466       0.413629      -1.071917      -0.032088      -0.016391       0.041103       0.054660      -0.012300      -0.000088       0.001196      -0.027178      -0.014632      -0.015901      -0.004918       0.020819             13.052526      14.205312       2.502921      -3.919398       5.946886      -1.078931      19.005379           0.000002
          175              C       9.288171       6.932130       9.460705      -0.126176      36.262474 0.48609330E+03  0.11716117E+05                                 9.395524                            7.284314       0.183479       2.021818                    0.999671      29.955121      86.341500       0.620802       0.409344      -1.071993       0.028280       0.007065       0.003543       0.029363      -0.013955       0.021081       0.001918      -0.037384      -0.034329      -0.035519       0.005748       0.029770             10.538939      13.904728       2.880346      -2.072023       5.735448      -0.685029      11.976640           0.000007
          176              C       8.500711       6.707357      10.559353       0.149535      32.552169 0.40135566E+03  0.92322054E+04                                 9.006024                            6.786678      -0.179260       1.954060                    0.998872      26.247859      74.193000       0.618748       0.430345      -1.057427      -0.051826      -0.019891      -0.008097       0.056099       0.010578       0.013086      -0.000899       0.032829      -0.144922      -0.050295       0.004989       0.045306             10.427323      14.213427       3.149926       0.573032       5.823309       0.617593      11.245234          -0.000000
          177              C       7.027843       6.290387      10.367805      -0.392552      36.815960 0.62561100E+03  0.15968609E+05                                 9.196868                            7.945679       0.255834       2.017795                    0.998911      33.531588      97.609915       0.634095       0.378433      -1.099549       0.058955       0.013968       0.002329       0.060632      -0.001799       0.003280       0.001383       0.009345      -0.010464      -0.005742      -0.001833       0.007575              9.946824      12.992600       1.899965       1.136746       9.129934       0.933273       7.717936          -0.000003
          178              C       9.027523       6.915842      11.827532      -0.136942      37.400709 0.51289126E+03  0.12528292E+05                                 9.615435                            7.497132       0.079328       1.987515                    0.999723      30.461513      88.373740       0.610159       0.410957      -1.070999       0.028576       0.002628       0.000178       0.028697      -0.004080      -0.019892      -0.006416      -0.012566      -0.036933      -0.028431       0.013573       0.014858             10.832379      13.188773       2.329388       2.579785       5.943754       1.455188      13.364611           0.000006
          179              C      10.363861       7.306752      11.975046      -0.055962      41.621590 0.45678516E+03  0.10817178E+05                                10.425065                            7.104206      -0.098741       1.960934                    0.999150      28.167095      79.925733       0.624243       0.414334      -1.070993      -0.020703      -0.013830      -0.046984       0.053173      -0.012675      -0.000080       0.001836      -0.019559      -0.019352      -0.012870      -0.006475       0.019344             13.200635      13.108507       2.005748       2.965082       5.862133       1.386757      20.631266           0.000002
          180              C      10.941700       7.451714      13.344504       0.669360      24.007987 0.23338432E+03  0.47645194E+04                                 7.797267                            5.495980      -0.246745       1.987290                    0.999050      21.720480      60.982663       0.618171       0.485344      -1.009616       0.018022       0.001839       0.065544       0.068002      -0.035602      -0.015778       0.008867      -0.129910      -0.233232      -0.082189      -0.031577       0.113765              9.483856      10.419550       0.818689       1.677088       4.479057       1.016338      13.552961           0.000002
          181              C      11.136152       7.507093      10.858564      -0.092823      39.012427 0.48674152E+03  0.11751800E+05                                 9.933949                            7.336916      -0.045765       1.946272                    0.999245      30.030964      87.024138       0.611702       0.414725      -1.067031      -0.032418      -0.020934      -0.001971       0.038640      -0.017035       0.007734      -0.000402      -0.038600      -0.139274      -0.047640      -0.001418       0.049058             11.694044      10.673182       1.316237      -0.688785       5.392394       0.116399      19.016555           0.000013
          182              C       1.728000       6.555880       5.602226       0.652475      22.307969 0.24143285E+03  0.49865002E+04                                 7.500514                            5.633084      -0.229920       1.993042                    0.999254      22.163998      63.239579       0.601699       0.492864      -1.002573      -0.017492       0.059840       0.022855       0.066402      -0.019992       0.069670      -0.055709       0.057560       0.178662      -0.081730      -0.041813       0.123542              8.758455       8.105588      -1.248020      -2.620408      11.816733       2.421552       6.353043          -0.000001
          183              C       2.134831       5.275651       4.952504      -0.044630      37.056492 0.45700595E+03  0.10856383E+05                                 9.713176                            7.163648      -0.194486       1.934285                    0.998930      28.275693      81.154718       0.612301       0.421093      -1.063460       0.022941      -0.041079      -0.019307       0.050858      -0.002787       0.016379      -0.000119       0.020085      -0.045763      -0.022061      -0.002623       0.024683             11.590526       7.733030      -1.633694      -3.380796      17.520097       2.295392       9.518450          -0.000001
          184              C       2.980213       5.262620       3.872790      -0.132986      34.645476 0.51261817E+03  0.12544607E+05                                 9.204132                            7.549904       0.098879       1.998185                    0.999359      30.346905      88.690058       0.600237       0.416985      -1.065010      -0.005787      -0.000723       0.028730       0.029315       0.018286       0.015079      -0.016375       0.022917      -0.006785      -0.034966       0.010551       0.024415              9.986657       7.411713      -0.939567      -3.433429      12.540012       1.283617      10.008248          -0.000004
          185              C      12.793818       9.728763       5.363341       0.654068      22.084737 0.24235762E+03  0.50120375E+04                                 7.463926                            5.654718      -0.240057       1.989002                    0.999120      22.204433      63.463938       0.598621       0.494762      -1.001280       0.016282      -0.061420       0.025712       0.068546      -0.024934      -0.071224       0.049866       0.077508       0.117453      -0.079690      -0.038064       0.117754              8.695974       7.282592      -0.809060       2.579635      11.731140      -2.559555       7.074191          -0.000000
          186              C      12.457320      11.023651       4.680374      -0.046797      37.231978 0.46434098E+03  0.11080940E+05                                 9.769743                            7.239126      -0.158209       1.945997                    0.998958      28.388701      81.816823       0.606457       0.423220      -1.061515      -0.023361       0.041167      -0.020893       0.051739      -0.004730      -0.011177       0.001295       0.023333      -0.038931      -0.016578      -0.006037       0.022616             11.676916       6.987370      -1.138698       2.907649      17.720585      -2.386682      10.322794           0.000001
          187              C      11.664343      11.020393       3.540334      -0.134618      35.162310 0.53178017E+03  0.13119720E+05                                 9.271322                            7.675714       0.127952       2.008807                    0.999708      30.432101      88.995988       0.597554       0.415467      -1.067099       0.003305      -0.000650       0.032744       0.032917       0.013384      -0.016936       0.013685       0.027532      -0.015816      -0.031559       0.004979       0.026580             10.052057       6.864015      -0.659991       2.905954      12.531455      -1.332201      10.760699          -0.000001
          188              C       4.579958       8.792208       2.628830       0.664185      24.100681 0.24096616E+03  0.49574100E+04                                 7.839486                            5.593279      -0.221089       1.995779                    0.999160      21.858480      61.551894       0.611504       0.486865      -1.009105       0.035538       0.004169       0.063676       0.073041       0.047116      -0.024893      -0.017524      -0.117947      -0.184849      -0.075243      -0.034669       0.109912              9.468960      10.886573      -1.519018       2.457478       4.749892      -0.736936      12.770415           0.000001
          189              C       3.713889       8.973004       1.412391      -0.054019      41.324945 0.45397612E+03  0.10727725E+05                                10.349203                            7.070713      -0.094774       1.962984                    0.999038      28.075976      79.428104       0.627634       0.412976      -1.072508      -0.030354       0.016102      -0.041873       0.054166       0.010006       0.000450       0.000890      -0.029270      -0.016557      -0.014972      -0.005553       0.020525             13.021153      14.175627      -2.476464       3.925869       5.917298      -1.088244      18.970534           0.000001
          190              C       2.392721       9.355770       1.547795      -0.128470      36.566079 0.49162257E+03  0.11889785E+05                                 9.466108                            7.339869       0.113564       1.999201                    0.999588      30.103162      87.079657       0.616294       0.410938      -1.070336       0.024798      -0.007618      -0.003318       0.026154       0.015940      -0.025867      -0.000968      -0.023793      -0.035280      -0.036815       0.006042       0.030772             10.617883      13.957365      -2.879039       2.155868       5.803874      -0.694466      12.092410           0.000008
          191              C       1.605261       9.580543       0.449147       0.143648      32.752014 0.40509331E+03  0.93412757E+04                                 9.036558                            6.814363      -0.164396       1.956306                    0.998830      26.408475      74.778044       0.617914       0.429860      -1.057558      -0.051566       0.020232       0.007339       0.055877      -0.012227      -0.009479       0.001049       0.040039      -0.136276      -0.046435      -0.000693       0.047128             10.454675      14.223324      -3.145317      -0.621096       5.873617       0.604482      11.267084           0.000000
          192              C       0.132393       9.997513       0.640695      -0.390793      36.662534 0.62602530E+03  0.15984626E+05                                 9.177915                            7.958413       0.261728       2.019829                    0.998981      33.535696      97.694322       0.632271       0.379396      -1.098658       0.052964      -0.016596      -0.007560       0.056015      -0.008885       0.003966       0.000012       0.027114       0.011628      -0.018208       0.002694       0.015514              9.899760      12.884876      -1.900314      -1.189007       9.153955       0.939760       7.660450          -0.000002
          193              C       2.132073       9.372058      21.197968      -0.134389      37.276211 0.51136597E+03  0.12482734E+05                                 9.594577                            7.486887       0.105107       1.995475                    0.999768      30.440455      88.306324       0.610416       0.411057      -1.070848       0.028060      -0.011399      -0.001591       0.030328       0.014424       0.019029      -0.000255      -0.010832      -0.039802      -0.028285       0.002675       0.025611             10.795772      13.118885      -2.397973      -2.586641       5.906738       1.408897      13.361693           0.000009
          194              C       3.468411       8.981148      21.050454      -0.054918      41.369272 0.45470627E+03  0.10753916E+05                                10.380661                            7.087584      -0.085785       1.966004                    0.999132      28.089909      79.612215       0.625135       0.414283      -1.071201      -0.021888       0.012431       0.046052       0.052482       0.012872       0.001243       0.002882      -0.020654      -0.022647      -0.012731      -0.007895       0.020626             13.122438      13.017828      -2.014058      -2.950136       5.828073       1.379132      20.521411           0.000001
          195              C       4.046250       8.836186      19.680996       0.670413      23.912700 0.23267142E+03  0.47452551E+04                                 7.771269                            5.484406      -0.238991       1.990220                    0.999050      21.673734      60.776073       0.619501       0.484783      -1.010138       0.017623      -0.002491      -0.065394       0.067773       0.036296       0.015381       0.007658      -0.129512      -0.234715      -0.082433      -0.031589       0.114021              9.439869      10.363823      -0.834373      -1.651373       4.460707       1.036727      13.495078           0.000002
          196              C       4.240702       8.780807       0.149936      -0.091197      38.741164 0.48413904E+03  0.11669902E+05                                 9.878986                            7.311998      -0.040142       1.948528                    0.999226      29.947048      86.627488       0.613586       0.414127      -1.067727      -0.032184       0.019179       0.003070       0.037591       0.015664      -0.006945      -0.000308      -0.043854      -0.139812      -0.047630      -0.002680       0.050310             11.609732      10.621731      -1.309663       0.666743       5.346192       0.104275      18.861275           0.000014
          197              C       8.623450       9.732020       5.406274       0.653113      22.255236 0.24098703E+03  0.49731338E+04                                 7.480977                            5.623421      -0.222098       1.995960                    0.999272      22.111306      62.985923       0.603158       0.492084      -1.003346      -0.016757      -0.059708      -0.023361       0.066269       0.020112      -0.068794      -0.056315       0.057608       0.182527      -0.082377      -0.041425       0.123802              8.729030       8.094119       1.242295       2.616291      11.761186       2.413169       6.331784          -0.000001
          198              C       9.030281      11.012249       6.055996      -0.043208      37.026261 0.45643416E+03  0.10840483E+05                                 9.714132                            7.164798      -0.200858       1.932954                    0.998900      28.249811      81.098060       0.611469       0.421756      -1.062936       0.024410       0.040179       0.020198       0.051168       0.002268      -0.016512      -0.000622       0.019687      -0.044073      -0.021707      -0.002695       0.024402             11.584519       7.740767       1.609522       3.388924      17.491470       2.253773       9.521320          -0.000000
          199              C       9.875663      11.025280       7.135710      -0.136073      34.739531 0.51349603E+03  0.12568963E+05                                 9.197940                            7.537156       0.170058       2.018377                    0.999586      30.423624      88.866619       0.603163       0.414867      -1.066579      -0.007379       0.000110      -0.033732       0.034529      -0.016480      -0.017933      -0.013479       0.021270      -0.019485      -0.033040       0.006475       0.026564              9.979818       7.415497       0.888056       3.460413      12.512841       1.212929      10.011115          -0.000003
          200              C       5.898368       6.559137       5.645159       0.652146      22.211120 0.24362235E+03  0.50487663E+04                                 7.509376                            5.679882      -0.259915       1.981617                    0.999061      22.328296      64.051069       0.595176       0.496584      -0.999565       0.016745       0.061517      -0.026272       0.068956       0.024682       0.071265       0.048627       0.077955       0.107704      -0.078235      -0.038005       0.116240              8.758645       7.303856       0.806441      -2.586006      11.823529      -2.578720       7.148549          -0.000000
          201              C       5.561870       5.264249       6.328126      -0.048555      37.348227 0.46579683E+03  0.11125413E+05                                 9.790547                            7.248741      -0.161485       1.944061                    0.998968      28.452630      82.061710       0.606215       0.423019      -1.061544      -0.022068      -0.042961       0.019823       0.052207       0.003870       0.011039      -0.001535       0.025122      -0.041307      -0.017674      -0.005477       0.023151             11.712824       6.988000       1.149587      -2.896446      17.804665      -2.401373      10.345808           0.000001
          202              C       4.768893       5.267507       7.468166      -0.132368      35.104624 0.53117375E+03  0.13104612E+05                                 9.283758                            7.689149       0.101772       1.999978                    0.999262      30.378001      88.916835       0.594795       0.417399      -1.065570       0.001779      -0.001722      -0.027902       0.028012      -0.019286       0.013903       0.014743       0.027825      -0.000430      -0.034807       0.009182       0.025624             10.067668       6.876778       0.721835      -2.873180      12.602468      -1.345847      10.723757          -0.000003
          203              C       2.315492      15.639642      13.637330       0.663039      24.167621 0.24160718E+03  0.49751273E+04                                 7.859082                            5.603875      -0.230214       1.992447                    0.999146      21.904913      61.760495       0.610258       0.487414      -1.008572      -0.035597      -0.005013       0.063922       0.073337       0.047477       0.024778       0.018778      -0.116160      -0.184086      -0.074671      -0.035025       0.109696              9.497857      10.917185      -1.517591      -2.467206       4.776103       0.720077      12.800283           0.000001
          204              C       3.181561      15.458846      12.420891      -0.053360      41.356064 0.45373219E+03  0.10720639E+05                                10.357342                            7.069469      -0.095971       1.962943                    0.999045      28.063830      79.391706       0.627595       0.413052      -1.072447       0.030834      -0.015857      -0.041854       0.054350       0.012222      -0.000373      -0.000839      -0.027883      -0.016896      -0.015725      -0.005663       0.021387             13.043323      14.201928      -2.491774      -3.942013       5.937794       1.079923      18.990246           0.000001
          205              C       4.502729      15.076080      12.556295      -0.124994      36.356573 0.48739636E+03  0.11758837E+05                                 9.426408                            7.303820       0.128181       2.005308                    0.999600      29.965329      86.495329       0.618550       0.410439      -1.070963      -0.025180       0.005689      -0.003804       0.026093       0.012600       0.024575      -0.001130      -0.035106      -0.039894      -0.038187       0.008556       0.029630             10.581410      13.938888      -2.862926      -2.154191       5.762948       0.686865      12.042394           0.000007
          206              C       5.290189      14.851307      11.457647       0.144417      32.727426 0.40381041E+03  0.93005253E+04                                 9.022934                            6.795162      -0.155555       1.959614                    0.998867      26.345508      74.455944       0.620187       0.428799      -1.058643       0.050054      -0.023492       0.007875       0.055850      -0.013081       0.010602       0.001818       0.033915      -0.140514      -0.048322       0.002516       0.045806             10.450893      14.247458      -3.135439       0.559175       5.871257      -0.627950      11.233964          -0.000001
          207              C       6.763057      14.434337      11.649195      -0.394605      36.954650 0.63308019E+03  0.16216268E+05                                 9.227208                            8.000761       0.205179       1.999394                    0.998872      33.756997      98.617781       0.630636       0.379171      -1.098404      -0.058122       0.012751      -0.006995       0.059914       0.002495      -0.003019       0.003967       0.021415       0.004461      -0.013028       0.002032       0.010996              9.966547      13.037875      -1.995160       1.165971       9.145884      -0.926462       7.715882          -0.000004
          208              C       4.763377      15.059792      10.189468      -0.136399      37.299651 0.51092423E+03  0.12464245E+05                                 9.588007                            7.474854       0.133617       2.003873                    0.999786      30.416873      88.094902       0.612233       0.410091      -1.071909      -0.031118       0.004076      -0.002027       0.031449       0.007250      -0.019417       0.002325      -0.021273      -0.034250      -0.028792       0.009480       0.019312             10.801434      13.204568      -2.338970       2.609058       5.914496      -1.394361      13.285238           0.000007
          209              C       3.427039      15.450702      10.041954      -0.055178      41.570627 0.45598926E+03  0.10793088E+05                                10.418114                            7.099017      -0.101015       1.960783                    0.999141      28.134355      79.800501       0.624370       0.414451      -1.070971       0.022152      -0.014042       0.046043       0.052989       0.012920      -0.001378      -0.002338      -0.018887      -0.020012      -0.012673      -0.006945       0.019618             13.188826      13.114606      -2.006822       2.983377       5.856715      -1.372345      20.595155           0.000002
          210              C       2.849200      15.595664       8.672496       0.669377      23.984326 0.23323530E+03  0.47603068E+04                                 7.790464                            5.493105      -0.243752       1.988401                    0.999054      21.707739      60.922244       0.618575       0.485146      -1.009806      -0.017565       0.001909      -0.065542       0.067881       0.035606      -0.015448      -0.008973      -0.128181      -0.234034      -0.082193      -0.030960       0.113153              9.471143      10.405868      -0.822063       1.672271       4.475227      -1.012850      13.532333           0.000002
          211              C       2.654748      15.651043      11.158436      -0.092221      38.961856 0.48627407E+03  0.11737107E+05                                 9.924884                            7.333092      -0.045331       1.946630                    0.999246      30.012081      86.942593       0.611930       0.414691      -1.067106       0.032120      -0.020787       0.003134       0.038388       0.017129       0.007551       0.000649      -0.039780      -0.139618      -0.047697      -0.001931       0.049629             11.679803      10.672763      -1.313097      -0.688842       5.386695      -0.111528      18.979950           0.000014
          212              C      12.062900      14.699830      16.414774       0.652463      22.317351 0.24145417E+03  0.49873513E+04                                 7.504545                            5.634489      -0.230191       1.993018                    0.999250      22.166777      63.262578       0.601402       0.493067      -1.002410       0.017408       0.059790      -0.023037       0.066397       0.020055       0.069683       0.055813       0.057541       0.178242      -0.081754      -0.041799       0.123554              8.764650       8.108198       1.249112      -2.621689      11.824542      -2.428200       6.361212          -0.000001
          213              C      11.656069      13.419601      17.064496      -0.044027      37.102710 0.45709598E+03  0.10860646E+05                                 9.726081                            7.167912      -0.196770       1.933738                    0.998914      28.280317      81.214741       0.611574       0.421511      -1.063040      -0.023079      -0.041379       0.019076       0.051076       0.002693       0.016198       0.000009       0.019858      -0.046722      -0.022206      -0.002326       0.024531             11.609674       7.736073       1.634677      -3.379981      17.558759      -2.301639       9.534191          -0.000000
          214              C      10.810687      13.406570      18.144210      -0.133417      34.751310 0.51450557E+03  0.12603801E+05                                 9.227203                            7.567310       0.095011       1.996835                    0.999346      30.381522      88.870072       0.599060       0.417373      -1.064641       0.004600      -0.000906      -0.029700       0.030067      -0.018990       0.013820       0.015809       0.023418      -0.011152      -0.034365       0.009226       0.025139             10.013405       7.425837       0.943249      -3.438010      12.570986      -1.288021      10.043392          -0.000003
          215              C       0.997082       1.584813      16.653659       0.653268      22.130763 0.24291360E+03  0.50270256E+04                                 7.476819                            5.662969      -0.245404       1.986878                    0.999107      22.238720      63.609290       0.597832       0.495071      -1.001002      -0.016097      -0.061385      -0.026067       0.068606       0.025010      -0.070612      -0.049913       0.077271       0.114828      -0.079381      -0.037565       0.116946              8.712219       7.290280       0.799948       2.578284      11.747312       2.568245       7.099064          -0.000000
          216              C       1.333580       2.879701      17.336626      -0.047860      37.295418 0.46533861E+03  0.11109227E+05                                 9.777399                            7.244003      -0.161461       1.944461                    0.998967      28.406640      81.849401       0.606697       0.422882      -1.061869       0.023851       0.041572       0.020491       0.052124       0.003741      -0.010974       0.000084       0.023575      -0.038112      -0.016350      -0.005750       0.022100             11.688063       6.987924       1.135522       2.895790      17.737048       2.363429      10.339219           0.000002
          217              C       2.126557       2.876443      18.476666      -0.134871      35.062442 0.52986362E+03  0.13053594E+05                                 9.236986                            7.648439       0.155993       2.017966                    0.999762      30.341309      88.510310       0.600520       0.414012      -1.068612      -0.003307       0.000412      -0.032553       0.032723      -0.015685      -0.018253      -0.012655       0.026410      -0.012166      -0.032519       0.004729       0.027790             10.014978       6.858958       0.679194       2.875230      12.497320       1.297729      10.688655          -0.000002
          218              C       9.210942       0.648258      19.388170       0.664229      24.083890 0.24093682E+03  0.49566799E+04                                 7.836248                            5.593203      -0.218749       1.996579                    0.999166      21.855569      61.543900       0.611462       0.486911      -1.009076      -0.035353       0.004297      -0.063888       0.073144      -0.046583      -0.025002       0.017544      -0.116950      -0.186141      -0.075448      -0.033972       0.109420              9.460221      10.877543       1.518803       2.446199       4.747863       0.736368      12.755256           0.000001
          219              C      10.077011       0.829054      20.604609      -0.053938      41.345428 0.45436080E+03  0.10740489E+05                                10.357815                            7.078038      -0.100150       1.961452                    0.999030      28.085700      79.503050       0.626652       0.413482      -1.072041       0.031588       0.016616       0.041114       0.054445      -0.010212       0.000148      -0.001217      -0.028667      -0.014445      -0.015197      -0.004868       0.020065             13.025849      14.173399       2.488719       3.899242       5.925629       1.085691      18.978518           0.000001
          220              C      11.398179       1.211820      20.469205      -0.129611      36.499757 0.49073721E+03  0.11860166E+05                                 9.441772                            7.324857       0.164104       2.014080                    0.999673      30.107477      86.993466       0.618136       0.409997      -1.071208      -0.027868      -0.009267       0.003143       0.029536      -0.017508      -0.022466       0.000489      -0.026484      -0.029261      -0.034393       0.004120       0.030274             10.583127      13.933341       2.900592       2.075661       5.779508       0.691597      12.036533           0.000008
          221              C      12.185639       1.436593      21.567853       0.147878      32.616863 0.40305595E+03  0.92843295E+04                                 9.024590                            6.807458      -0.167262       1.957591                    0.999031      26.324038      74.544673       0.616716       0.431157      -1.056563       0.052738       0.016996      -0.007267       0.055883       0.010445      -0.011559      -0.001713       0.038536      -0.139040      -0.047829       0.001284       0.046545             10.438456      14.202290       3.159162      -0.621959       5.830585      -0.592998      11.282492           0.000001
          222              C      13.658507       1.853563      21.376305      -0.387848      36.386827 0.61654694E+03  0.15674875E+05                                 9.121996                            7.887095       0.323833       2.041926                    0.999063      33.291950      96.618127       0.636750       0.378355      -1.099960      -0.053873      -0.016136       0.005825       0.056539       0.010812      -0.001928       0.002130       0.018037       0.006100      -0.015526       0.002398       0.013128              9.847880      12.807245       1.817591      -1.163656       9.070524      -0.857007       7.665870          -0.000001
          223              C      11.658827       1.228108       0.819032      -0.134765      37.385781 0.51348575E+03  0.12551416E+05                                 9.623278                            7.510604       0.045969       1.977549                    0.999704      30.487621      88.594338       0.608260       0.411958      -1.069924      -0.025778      -0.009239      -0.000495       0.027388      -0.010033       0.019004       0.005185      -0.003169      -0.041742      -0.028180       0.007701       0.020479             10.828581      13.110136       2.391920      -2.566113       5.937964      -1.466176      13.437643           0.000008
          224              C      10.322489       0.837198       0.966546      -0.055850      41.427582 0.45559014E+03  0.10780672E+05                                10.388939                            7.093546      -0.083874       1.966035                    0.999142      28.126111      79.751441       0.624958       0.414175      -1.071209       0.020402       0.012235      -0.046960       0.052642      -0.012519      -0.000042      -0.002407      -0.021345      -0.021806      -0.013012      -0.007244       0.020256             13.136497      13.014658       2.014215      -2.936574       5.835181      -1.396269      20.559652           0.000001
          225              C       9.744650       0.692236       2.336004       0.670422      23.935317 0.23280194E+03  0.47489770E+04                                 7.777746                            5.486949      -0.241810       1.989169                    0.999046      21.685751      60.833060       0.619136       0.484961      -1.009961      -0.018058      -0.002453       0.065396       0.067888      -0.036278       0.015716      -0.007572      -0.131273      -0.233924      -0.082444      -0.032200       0.114644              9.452668      10.377826       0.830430      -1.657932       4.464919      -1.041540      13.515260           0.000002
          226              C       9.550198       0.636857      21.867064      -0.091685      38.788727 0.48460216E+03  0.11684482E+05                                 9.887567                            7.315933      -0.040870       1.948095                    0.999225      29.965484      86.708623       0.613333       0.414176      -1.067638       0.032484       0.019354      -0.001913       0.037861      -0.015590      -0.007152       0.000047      -0.042751      -0.139450      -0.047574      -0.002179       0.049752             11.622899      10.621824       1.313478       0.664110       5.352017      -0.111446      18.894857           0.000013
          227              C       5.167450       1.588070      16.610726       0.652980      22.256842 0.24102837E+03  0.49739714E+04                                 7.479902                            5.622970      -0.223173       1.995537                    0.999268      22.112344      62.979322       0.603360       0.491920      -1.003475       0.016780      -0.059762       0.023276       0.066294      -0.020032      -0.068832       0.056246       0.057499       0.182955      -0.082340      -0.041496       0.123836              8.727717       8.095987      -1.247220       2.616003      11.760088      -2.411168       6.327076          -0.000001
          228              C       4.760619       2.868299      15.961004      -0.042777      37.014719 0.45591935E+03  0.10823498E+05                                 9.707476                            7.157658      -0.202626       1.932478                    0.998886      28.228826      80.978370       0.612268       0.421391      -1.063333      -0.024235       0.040364      -0.020411       0.051314      -0.002304      -0.016538       0.000758       0.019191      -0.043426      -0.021595      -0.002575       0.024171             11.578424       7.736867      -1.608487       3.383549      17.496290      -2.247458       9.502113          -0.000000
          229              C       3.915237       2.881330      14.881290      -0.135742      34.632793 0.51148943E+03  0.12505642E+05                                 9.173582                            7.517932       0.174671       2.019987                    0.999598      30.383118      88.652656       0.604568       0.414373      -1.067063       0.008601      -0.000101       0.032597       0.033713       0.015721      -0.019233       0.014201       0.020704      -0.014356      -0.033722       0.007365       0.026358              9.952744       7.400540      -0.883261       3.454400      12.483133      -1.206272       9.974560          -0.000004
          230              C       7.892532      14.703087      16.371841       0.653055      22.164492 0.24308869E+03  0.50344870E+04                                 7.496925                            5.672353      -0.253883       1.983978                    0.999082      22.296577      63.920603       0.595830       0.496356      -0.999771      -0.016962       0.061545       0.025839       0.068870      -0.024644       0.071832      -0.048535       0.078258       0.110165      -0.078510      -0.038478       0.116987              8.743005       7.295890      -0.812677      -2.587672      11.809499       2.568618       7.123626          -0.000000
          231              C       8.229030      13.408199      15.688874      -0.048249      37.275430 0.46518826E+03  0.11109078E+05                                 9.782171                            7.247162      -0.149785       1.948190                    0.998990      28.446877      82.082686       0.605785       0.423388      -1.061137       0.021637      -0.042207      -0.020267       0.051579      -0.004946       0.011572       0.000154       0.025585      -0.041461      -0.017660      -0.006382       0.024042             11.698805       6.989363      -1.153071      -2.912411      17.767589       2.426134      10.339465           0.000001
          232              C       9.022007      13.411457      14.548834      -0.132048      35.228298 0.53342302E+03  0.13181795E+05                                 9.323853                            7.720017       0.064996       1.987935                    0.999079      30.479609      89.460108       0.591572       0.418983      -1.063933      -0.001734      -0.000733       0.028310       0.028373       0.017185       0.012460      -0.015520       0.029632      -0.004948      -0.033656       0.008860       0.024796             10.111667       6.885705      -0.701701      -2.903627      12.648434       1.382656      10.800862          -0.000002
          233              C      12.109789      12.215925      16.525960      -0.109284      37.783694 0.52610737E+03  0.12989671E+05                                 9.825282                            7.704635      -0.084180       1.930605                    0.999357      30.993114      91.697031       0.586302       0.423117      -1.058590      -0.027449       0.000812       0.022418       0.035449       0.000470       0.012823       0.001269       0.056170       0.040808      -0.034920       0.004071       0.030849             11.190097       7.284430      -0.013649      -2.295537      18.412016      -0.001097       7.873844           0.000009
          234              C      10.363861      12.215925      18.714450       0.156620      30.611393 0.40823046E+03  0.94482323E+04                                 8.681343                            6.892009      -0.178726       1.954087                    0.999104      26.435160      75.418985       0.606518       0.436333      -1.051780      -0.044192       0.000059       0.036473       0.057299       0.001458      -0.016151      -0.000630       0.054713       0.077844      -0.040370       0.003026       0.037344              9.603437       7.198492       0.007888      -3.866316      11.083218       0.001426      10.528602          -0.000007
          235              C       9.404015      12.215925      19.879149      -0.387665      33.789273 0.57155516E+03  0.14250875E+05                                 8.592079                            7.540975       0.399189       2.065748                    0.999547      32.840130      94.222304       0.658407       0.373102      -1.104390       0.028473      -0.001134      -0.044127       0.052528       0.004896      -0.014958       0.000149       0.005014       0.023512      -0.014510      -0.004668       0.019178              9.028945       8.067467      -0.000460      -1.379951       7.536404       0.024678      11.482964           0.000001
          236              C       5.214339       4.071975      16.499540      -0.109450      37.783234 0.52608298E+03  0.12987962E+05                                 9.823387                            7.702944      -0.083513       1.930694                    0.999362      30.991192      91.665390       0.586582       0.422951      -1.058772      -0.027319       0.000042      -0.022522       0.035406       0.000356      -0.012489      -0.001220       0.055867       0.041089      -0.034812       0.004381       0.030431             11.188707       7.285191       0.026866       2.294196      18.415922       0.048878       7.865008           0.000009
          237              C       3.468411       4.071975      14.311050       0.157024      30.578305 0.40777301E+03  0.94329730E+04                                 8.669937                            6.884617      -0.175790       1.955186                    0.999093      26.405603      75.263168       0.607440       0.435885      -1.052276      -0.043529       0.000011      -0.037216       0.057270       0.001372       0.015846       0.000719       0.054791       0.078116      -0.040451       0.003334       0.037117              9.590246       7.185761       0.008573       3.859590      11.070319      -0.000096      10.514658          -0.000007
          238              C       2.508565       4.071975      13.146351      -0.388704      33.828491 0.57182771E+03  0.14256191E+05                                 8.594685                            7.539692       0.401544       2.066370                    0.999596      32.828429      94.115269       0.659014       0.372798      -1.104862       0.029617      -0.001484       0.043400       0.052563       0.004876       0.014935       0.000302       0.007380       0.020613      -0.013795      -0.005481       0.019276              9.036204       8.064332      -0.003666       1.374655       7.540510      -0.021257      11.503770           0.000002
          239              C       1.681111       4.071975       5.491040      -0.109450      37.783235 0.52608299E+03  0.12987963E+05                                 9.823387                            7.702944      -0.083513       1.930694                    0.999362      30.991193      91.665396       0.586582       0.422951      -1.058772       0.027319       0.000042      -0.022522       0.035406      -0.000356       0.012489      -0.001220       0.055867       0.041089      -0.034812       0.004381       0.030431             11.188707       7.285191      -0.026866      -2.294196      18.415923       0.048878       7.865008           0.000009
          240              C       3.427039       4.071975       3.302550       0.157023      30.578311 0.40777312E+03  0.94329761E+04                                 8.669938                            6.884618      -0.175790       1.955186                    0.999093      26.405606      75.263177       0.607440       0.435885      -1.052276       0.043529       0.000011      -0.037216       0.057270      -0.001372      -0.015846       0.000719       0.054791       0.078116      -0.040451       0.003334       0.037117              9.590247       7.185762      -0.008573      -3.859590      11.070321      -0.000097      10.514659          -0.000007
          241              C       4.386885       4.071975       2.137851      -0.388704      33.828468 0.57182717E+03  0.14256174E+05                                 8.594680                            7.539688       0.401545       2.066370                    0.999596      32.828413      94.115202       0.659014       0.372798      -1.104862      -0.029617      -0.001484       0.043400       0.052563      -0.004876      -0.014935       0.000302       0.007380       0.020613      -0.013795      -0.005481       0.019276              9.036199       8.064328       0.003666      -1.374653       7.540506      -0.021258      11.503763           0.000001
          242              C       8.576561      12.215925       5.517460      -0.109284      37.783702 0.52610749E+03  0.12989675E+05                                 9.825284                            7.704636      -0.084180       1.930605                    0.999357      30.993118      91.697050       0.586302       0.423118      -1.058590       0.027449       0.000812       0.022418       0.035449      -0.000470      -0.012823       0.001268       0.056169       0.040808      -0.034920       0.004071       0.030848             11.190099       7.284432       0.013649       2.295537      18.412020      -0.001097       7.873846           0.000009
          243              C      10.322489      12.215925       7.705950       0.156620      30.611391 0.40823042E+03  0.94482313E+04                                 8.681343                            6.892009      -0.178726       1.954087                    0.999104      26.435159      75.418983       0.606518       0.436333      -1.051780       0.044192       0.000059       0.036473       0.057299      -0.001458       0.016151      -0.000630       0.054713       0.077844      -0.040370       0.003026       0.037344              9.603437       7.198492      -0.007888       3.866316      11.083218       0.001426      10.528602          -0.000007
          244              C      11.282335      12.215925       8.870649      -0.387665      33.789281 0.57155533E+03  0.14250881E+05                                 8.592081                            7.540976       0.399189       2.065748                    0.999547      32.840134      94.222318       0.658407       0.373102      -1.104390      -0.028473      -0.001134      -0.044127       0.052528      -0.004895       0.014958       0.000149       0.005014       0.023513      -0.014510      -0.004668       0.019178              9.028946       8.067469       0.000460       1.379951       7.536403       0.024679      11.482967           0.000002
          245              C       2.509944       4.071975      19.060117       0.151643      30.798016 0.41225891E+03  0.95696293E+04                                 8.733293                            6.935963      -0.163309       1.960817                    0.999117      26.495426      75.824185       0.602985       0.437597      -1.050502       0.035852       0.000052       0.041016       0.054476      -0.001918       0.019536      -0.000504       0.061402       0.089754      -0.045720       0.002083       0.043637              9.703617       6.641120       0.009977       3.450345      11.285174       0.001233      11.184556          -0.000003
          246              C       3.366359       4.071975      20.341506      -0.395470      35.111453 0.60619378E+03  0.15328929E+05                                 8.817743                            7.767441       0.345023       2.042610                    0.999553      33.321139      96.081687       0.648978       0.373229      -1.104986      -0.030082      -0.002030      -0.054289       0.062099      -0.006934       0.004838      -0.001928       0.000807       0.002766      -0.007916      -0.001427       0.009343              9.296787       8.256141       0.009896       1.829638       7.616513       0.030485      12.017708           0.000002
          247              C       0.925369       4.071975      16.790164      -0.099384      36.669097 0.50369506E+03  0.12330216E+05                                 9.665773                            7.562759      -0.157941       1.911532                    0.999293      30.796778      91.415681       0.587596       0.425818      -1.054463       0.028219       0.000535       0.022876       0.036331      -0.000879      -0.017226       0.001978       0.069242       0.044436      -0.042097       0.002733       0.039364             11.051848       6.694005       0.015261       2.048453      18.135227      -0.017569       8.326312           0.000005
          248              C       9.405394      12.215925      13.965383       0.147987      31.036679 0.41629621E+03  0.96887623E+04                                 8.776431                            6.968399      -0.186739       1.951456                    0.999122      26.626027      76.345543       0.601652       0.437416      -1.050411       0.038577      -0.000016      -0.039427       0.055160      -0.001796      -0.022278       0.000634       0.056435       0.091120      -0.043462      -0.002174       0.045635              9.753752       6.669301       0.010582      -3.458145      11.312967      -0.000350      11.278987          -0.000003
          249              C      10.261809      12.215925      12.683994      -0.394022      35.096720 0.60579946E+03  0.15317873E+05                                 8.816668                            7.765150       0.339971       2.041061                    0.999503      33.317768      96.097410       0.648985       0.373252      -1.104868      -0.028939      -0.002700       0.053786       0.061136      -0.006886      -0.004011       0.002483      -0.002456       0.009009      -0.008710      -0.000234       0.008943              9.297151       8.262124       0.007909      -1.825048       7.617066      -0.031474      12.012264           0.000001
          250              C       7.820819      12.215925      16.235336      -0.100461      36.720456 0.50523425E+03  0.12379175E+05                                 9.677051                            7.577177      -0.163158       1.909390                    0.999280      30.851015      91.662975       0.586616       0.426141      -1.054106       0.028336      -0.000029      -0.022652       0.036277      -0.000621       0.016747      -0.001936       0.068842       0.040709      -0.041274       0.002476       0.038798             11.056822       6.705511      -0.010024      -2.055837      18.121481       0.052637       8.343473           0.000006
          251              C      11.280956      12.215925       2.956883       0.147987      31.036683 0.41629628E+03  0.96887642E+04                                 8.776431                            6.968399      -0.186739       1.951456                    0.999122      26.626029      76.345546       0.601652       0.437416      -1.050411      -0.038577      -0.000016      -0.039427       0.055160       0.001796       0.022278       0.000634       0.056435       0.091120      -0.043462      -0.002174       0.045635              9.753752       6.669301      -0.010583       3.458145      11.312967      -0.000350      11.278988          -0.000003
          252              C      10.424541      12.215925       1.675494      -0.394022      35.096718 0.60579939E+03  0.15317871E+05                                 8.816667                            7.765149       0.339971       2.041061                    0.999503      33.317767      96.097406       0.648985       0.373252      -1.104868       0.028939      -0.002700       0.053786       0.061136       0.006887       0.004011       0.002483      -0.002456       0.009009      -0.008710      -0.000234       0.008943              9.297151       8.262124      -0.007909       1.825047       7.617064      -0.031476      12.012264           0.000001
          253              C      12.865531      12.215925       5.226836      -0.100462      36.720460 0.50523433E+03  0.12379177E+05                                 9.677053                            7.577178      -0.163159       1.909390                    0.999280      30.851017      91.662988       0.586616       0.426141      -1.054106      -0.028336      -0.000029      -0.022652       0.036277       0.000621      -0.016747      -0.001936       0.068842       0.040709      -0.041274       0.002476       0.038798             11.056824       6.705512       0.010024       2.055837      18.121484       0.052637       8.343474           0.000006
          254              C       4.385506       4.071975       8.051617       0.151644      30.798014 0.41225887E+03  0.95696279E+04                                 8.733292                            6.935962      -0.163309       1.960817                    0.999117      26.495424      75.824174       0.602985       0.437597      -1.050502      -0.035852       0.000052       0.041016       0.054476       0.001918      -0.019535      -0.000504       0.061401       0.089754      -0.045720       0.002083       0.043637              9.703616       6.641119      -0.009977      -3.450344      11.285173       0.001232      11.184555          -0.000002
          255              C       3.529091       4.071975       9.333006      -0.395470      35.111469 0.60619415E+03  0.15328941E+05                                 8.817747                            7.767445       0.345022       2.042610                    0.999553      33.321149      96.081736       0.648978       0.373229      -1.104986       0.030082      -0.002030      -0.054289       0.062099       0.006934      -0.004838      -0.001928       0.000807       0.002767      -0.007916      -0.001427       0.009343              9.296792       8.256143      -0.009895      -1.829640       7.616517       0.030484      12.017716           0.000002
          256              C       5.970081       4.071975       5.781664      -0.099384      36.669092 0.50369499E+03  0.12330214E+05                                 9.665771                            7.562758      -0.157941       1.911532                    0.999293      30.796776      91.415665       0.587596       0.425818      -1.054463      -0.028219       0.000535       0.022876       0.036331       0.000879       0.017226       0.001978       0.069242       0.044436      -0.042097       0.002733       0.039364             11.051845       6.694003      -0.015261      -2.048453      18.135221      -0.017570       8.326311           0.000006
          257              O       1.134991       8.380125      13.439397      -0.545678      36.517496 0.49182116E+03  0.11544375E+05                                 8.690933                            6.784807       0.496558       2.227080                    0.997582      26.736577      69.084756       0.743436       0.350993      -1.147261       0.005336       0.014040       0.002169       0.015176       0.008985       0.011796      -0.009294       0.016940      -0.214890      -0.073841       0.025228       0.048614             10.157317      16.967859       1.954658      -2.812138       5.558129      -0.582909       7.945962           0.000008
          258              O       2.766455       9.077247      14.754032      -0.730202      41.120170 0.59197823E+03  0.14568573E+05                                 9.407253                            7.416372       0.541589       2.180039                    0.998865      29.810953      79.124219       0.714309       0.348424      -1.148250      -0.022067      -0.021790      -0.120657       0.124579      -0.045892       0.042224       0.000400      -0.096179      -0.095263      -0.082186      -0.002405       0.084591             10.808943       7.737422       0.103426       2.178652       6.246714      -0.749648      18.442694           0.000013
          259              O       1.612156       8.564178       8.636388      -0.565095      39.214212 0.51275744E+03  0.12162303E+05                                 9.118310                            6.932839       0.452350       2.206175                    0.997234      27.107585      70.418161       0.734616       0.351513      -1.146798       0.010506       0.010094       0.004470       0.015239      -0.000281       0.006826       0.005561       0.018159      -0.244193      -0.082025       0.031892       0.050133             10.859598      17.679430       1.338625       4.821321       5.459313       0.831511       9.440051           0.000009
          260              O       3.558052       8.999065       7.694061      -0.713538      40.333266 0.56246537E+03  0.13655580E+05                                 9.262951                            7.210203       0.623639       2.212823                    0.999264      29.271033      76.965844       0.727882       0.346602      -1.150669      -0.015061      -0.035367       0.115563       0.121789      -0.029105      -0.049400       0.000808      -0.083849      -0.167948      -0.090177       0.009069       0.081108             10.742759       8.581059      -0.263950      -3.775139       6.040588       1.296966      17.606630           0.000014
          261              O      13.101355       9.772414      15.670159      -0.578809      35.461374 0.52544781E+03  0.12535944E+05                                 8.481262                            6.981503       0.452373       2.186776                    0.998513      27.686974      72.061617       0.738038       0.347856      -1.150147      -0.028476       0.001233       0.004243       0.028817      -0.023685      -0.029288      -0.019121       0.068448       0.134208      -0.070616       0.008538       0.062078              9.703471      11.691094      -3.510711      -4.369131       9.183087       2.595063       8.236232           0.000009
          262              O      11.418865       8.692852      16.608964      -0.706047      41.965961 0.70213424E+03  0.18055299E+05                                 9.538121                            8.215042       0.237556       2.083399                    0.997473      30.342598      82.661256       0.660832       0.360438      -1.137133       0.072696       0.083287       0.035271       0.116041       0.000342       0.058171      -0.065277       0.021136       0.117005      -0.084565      -0.017167       0.101732             10.202398      10.354370       3.553184      -0.936234      13.284465      -0.115624       6.968358           0.000001
          263              O       0.056543       6.516789      15.781345      -0.591385      37.039768 0.55559863E+03  0.13458755E+05                                 8.777009                            7.216285       0.367689       2.155445                    0.998069      28.131244      74.088261       0.719391       0.351477      -1.145699       0.027780       0.003313       0.013895       0.031237      -0.021619       0.025669       0.010712       0.061543       0.149500      -0.065466       0.003818       0.061648             10.087712      10.766474      -3.375604       4.716914       9.521600      -3.273770       9.975061           0.000009
          264              O       1.581816       7.599934      16.940760      -0.695276      40.371074 0.66041345E+03  0.16742532E+05                                 9.318989                            7.974205       0.240538       2.089082                    0.997511      30.015390      81.478796       0.669130       0.361069      -1.135402      -0.077636      -0.073102       0.026492       0.109878      -0.008746      -0.059755       0.067137       0.030478       0.065610      -0.084146      -0.016536       0.100683             10.044706       9.958303       3.691763       1.015411      13.095157       0.245353       7.080660           0.000003
          265              O       8.030441       7.907775      19.586103      -0.546753      36.887221 0.49702755E+03  0.11699040E+05                                 8.757203                            6.826107       0.481175       2.221378                    0.997461      26.799853      69.377496       0.740184       0.351558      -1.146633       0.004601      -0.014426      -0.002820       0.015402      -0.011343      -0.012586      -0.010437       0.015931      -0.214236      -0.074104       0.024181       0.049923             10.248195      17.137720      -1.925727       2.852253       5.602785      -0.567492       8.004079           0.000009
          266              O       9.661905       7.210653      18.271468      -0.728772      41.007787 0.59008582E+03  0.14510021E+05                                 9.389627                            7.403929       0.546015       2.182245                    0.998858      29.768544      78.972662       0.715011       0.348370      -1.148323      -0.021492       0.021901       0.120905       0.124738       0.045790      -0.041741       0.000070      -0.095301      -0.097184      -0.081444      -0.003117       0.084561             10.783642       7.731484      -0.105368      -2.186619       6.241920      -0.716157      18.377522           0.000013
          267              O       8.507606       7.723722       2.372112      -0.564383      39.363752 0.51401587E+03  0.12198718E+05                                 9.142822                            6.940845       0.452164       2.206415                    0.997217      27.099341      70.398587       0.734326       0.351463      -1.146925       0.010685      -0.008794      -0.004294       0.014490      -0.001448      -0.006439       0.005872       0.015467      -0.244272      -0.082034       0.033079       0.048955             10.906745      17.769831      -1.301363      -4.860251       5.469313       0.812034       9.481090           0.000010
          268              O      10.453502       7.288835       3.314439      -0.713159      40.353575 0.56227028E+03  0.13649802E+05                                 9.266258                            7.208439       0.621074       2.212062                    0.999254      29.270780      76.964854       0.728042       0.346552      -1.150698      -0.015459       0.035471      -0.114904       0.121244       0.029190       0.049869       0.001146      -0.085510      -0.169392      -0.091069       0.008939       0.082130             10.752592       8.586562       0.260134       3.764772       6.045260       1.265317      17.625954           0.000014
          269              O       6.205905       6.515486      17.355341      -0.580167      35.909959 0.53298898E+03  0.12766316E+05                                 8.568496                            7.043708       0.436914       2.181094                    0.998402      27.793313      72.575980       0.732560       0.349073      -1.148687      -0.027346      -0.000318      -0.006384       0.028083       0.022323       0.030759      -0.017004       0.069058       0.129837      -0.068711       0.006253       0.062458              9.815332      11.818980       3.574610       4.412002       9.303480       2.631086       8.323537           0.000010
          270              O       4.523415       7.595048      16.416536      -0.706435      42.085613 0.70397539E+03  0.18116378E+05                                 9.559221                            8.226983       0.228144       2.079852                    0.997448      30.380869      82.824961       0.660142       0.360541      -1.136933       0.073142      -0.082669      -0.035006       0.115799      -0.000898      -0.058828      -0.065505       0.022011       0.115490      -0.085537      -0.016373       0.101910             10.228593      10.372562      -3.574171       0.943510      13.330402      -0.129213       6.982813           0.000000
          271              O       6.951993       9.771111      17.244155      -0.589105      36.454756 0.54603841E+03  0.13162875E+05                                 8.664811                            7.140013       0.461009       2.187265                    0.998558      27.975123      73.369859       0.725726       0.350111      -1.147427       0.029671      -0.001592      -0.010788       0.031611       0.023867      -0.024364       0.013958       0.059329       0.155965      -0.067973       0.005704       0.062269              9.941470      10.642184       3.308711      -4.663666       9.367513      -3.227697       9.814712           0.000008
          272              O       8.477266       8.687966      16.084740      -0.695193      40.071298 0.65570625E+03  0.16588337E+05                                 9.259779                            7.938130       0.308509       2.111448                    0.997822      29.943584      81.116153       0.671822       0.360378      -1.136299      -0.077967       0.074248      -0.027748       0.111182       0.008617       0.060530       0.066034       0.030737       0.070122      -0.083508      -0.017528       0.101036              9.969189       9.894153      -3.640393      -1.020446      12.989946       0.247395       7.023468           0.000003
          273              O      12.655909       0.236175       8.577603      -0.545988      36.483836 0.49144498E+03  0.11532997E+05                                 8.683730                            6.781008       0.499849       2.228046                    0.997627      26.734825      69.065913       0.743865       0.350869      -1.147396      -0.005409       0.013790      -0.002086       0.014959      -0.009055       0.011843       0.009237       0.016379      -0.215181      -0.073936       0.025421       0.048515             10.145514      16.949638      -1.954559      -2.803883       5.551451       0.581892       7.935452           0.000009
          274              O      11.024445       0.933297       7.262968      -0.729835      41.072414 0.59135322E+03  0.14549293E+05                                 9.401002                            7.412883       0.544603       2.181371                    0.998861      29.794016      79.067669       0.714418       0.348465      -1.148221       0.021349      -0.021600       0.121220       0.124967       0.045403       0.041712      -0.000102      -0.094503      -0.096313      -0.081067      -0.002804       0.083871             10.799325       7.734184      -0.102019       2.180633       6.242718       0.751316      18.421074           0.000014
          275              O      12.178744       0.420228      13.380612      -0.564749      39.195379 0.51225405E+03  0.12147136E+05                                 9.115211                            6.928860       0.454475       2.207072                    0.997243      27.096099      70.374363       0.734934       0.351455      -1.146869      -0.010756       0.009993      -0.004542       0.015369       0.000260       0.006926      -0.005544       0.017545      -0.244069      -0.081993       0.032176       0.049817             10.859202      17.678171      -1.334225       4.824331       5.456738      -0.831080       9.442697           0.000009
          276              O      10.232848       0.855115      14.322939      -0.714376      40.475584 0.56435923E+03  0.13714133E+05                                 9.287572                            7.224122       0.618013       2.210482                    0.999259      29.308555      77.119230       0.726855       0.346773      -1.150437       0.015759      -0.034992      -0.115004       0.121238       0.028799      -0.050261      -0.000791      -0.085731      -0.168377      -0.091314       0.009565       0.081748             10.779780       8.606686       0.271606      -3.777398       6.058061      -1.304153      17.674592           0.000014
          277              O       0.689545       1.628464       6.346841      -0.578735      35.448298 0.52538764E+03  0.12534462E+05                                 8.479110                            6.981412       0.449477       2.185693                    0.998522      27.692348      72.081319       0.737976       0.347887      -1.150093       0.028453       0.001265      -0.004179       0.028786       0.023726      -0.029392       0.019084       0.068608       0.134724      -0.070771       0.008480       0.062291              9.698308      11.692478       3.507268      -4.366026       9.172191      -2.589832       8.230254           0.000009
          278              O       2.372035       0.548902       5.408036      -0.706559      41.984975 0.70273851E+03  0.18074417E+05                                 9.539593                            8.217704       0.235213       2.082385                    0.997469      30.355941      82.701197       0.660841       0.360362      -1.137212      -0.072839       0.083442      -0.035185       0.116215      -0.000453       0.058169       0.065016       0.021448       0.116902      -0.084469      -0.017041       0.101510             10.202620      10.355912      -3.548045      -0.940363      13.284570       0.118317       6.967377           0.000001
          279              O      13.734357      14.660739       6.235655      -0.591493      37.034572 0.55556112E+03  0.13457089E+05                                 8.775747                            7.215602       0.370383       2.156421                    0.998067      28.125086      74.060432       0.719519       0.351435      -1.145779      -0.027945       0.003374      -0.013822       0.031359       0.021632       0.025481      -0.010691       0.061362       0.150248      -0.065495       0.003819       0.061676             10.087210      10.771432       3.384391       4.717100       9.532686       3.274891       9.957513           0.000010
          280              O      12.209084      15.743884       5.076240      -0.695522      40.410882 0.66138878E+03  0.16772664E+05                                 9.323865                            7.979937       0.242481       2.089686                    0.997522      30.017493      81.485238       0.668941       0.361055      -1.135465       0.077681      -0.073350      -0.026441       0.110062       0.008472      -0.059917      -0.066802       0.030778       0.064514      -0.084156      -0.016201       0.100356             10.048512       9.955501      -3.683692       1.024958      13.102293      -0.254605       7.087741           0.000003
          281              O       5.760459      16.051725       2.430897      -0.546384      36.900868 0.49709813E+03  0.11701263E+05                                 8.760701                            6.827337       0.480680       2.221383                    0.997438      26.796391      69.373024       0.739986       0.351635      -1.146556      -0.004512      -0.014727       0.002907       0.015675       0.011201      -0.012518       0.010421       0.016327      -0.214116      -0.074043       0.024131       0.049912             10.255103      17.145804       1.927102       2.857381       5.608885       0.568788       8.010621           0.000009
          282              O       4.128995      15.354603       3.745532      -0.729101      41.054268 0.59067272E+03  0.14528122E+05                                 9.395788                            7.407247       0.543030       2.180942                    0.998861      29.784550      79.026149       0.714900       0.348336      -1.148346       0.022211       0.022030      -0.120343       0.124342      -0.046304      -0.042236      -0.000382      -0.096879      -0.096199      -0.082537      -0.002735       0.085272             10.793494       7.734203       0.108187      -2.184456       6.246702       0.713833      18.399576           0.000014
          283              O       5.283294      15.867672      19.644888      -0.564742      39.391332 0.51462539E+03  0.12217147E+05                                 9.147785                            6.945806       0.450106       2.205540                    0.997210      27.112303      70.450183       0.733909       0.351549      -1.146822      -0.010459      -0.008816       0.004214       0.014313       0.001453      -0.006337      -0.005919       0.016086      -0.244353      -0.082056       0.032795       0.049261             10.910633      17.776672       1.304627      -4.861306       5.472808      -0.812271       9.482419           0.000010
          284              O       3.337398      15.432785      18.702561      -0.712332      40.213137 0.56037386E+03  0.13591255E+05                                 9.241972                            7.194538       0.627134       2.214541                    0.999263      29.233322      76.812109       0.729063       0.346385      -1.150923       0.014760       0.035874       0.115468       0.121810      -0.029464       0.048980      -0.001184      -0.083674      -0.169104      -0.089935       0.008420       0.081515             10.716290       8.561525      -0.254507       3.760826       6.029469      -1.260829      17.557876           0.000014
          285              O       7.584995      14.659436       4.661659      -0.580320      35.919519 0.53317480E+03  0.12772133E+05                                 8.570390                            7.045143       0.436430       2.180780                    0.998423      27.799863      72.601681       0.732438       0.349093      -1.148647       0.027481      -0.000269       0.006381       0.028213      -0.022486       0.030677       0.016890       0.069595       0.129901      -0.068953       0.006491       0.062462              9.817455      11.821264      -3.573117       4.415247       9.298649      -2.633448       8.332453           0.000010
          286              O       9.267485      15.738998       5.600464      -0.706140      42.076961 0.70358135E+03  0.18103882E+05                                 9.558892                            8.225147       0.230798       2.080874                    0.997456      30.371844      82.797640       0.660153       0.360582      -1.136890      -0.073056      -0.082517       0.035021       0.115640       0.000760      -0.058882       0.065822       0.021703       0.115780      -0.085689      -0.016554       0.102243             10.230524      10.373012       3.577491       0.938848      13.332796       0.125400       6.985764           0.000001
          287              O       6.838907       1.627161       4.772845      -0.588962      36.470262 0.54606820E+03  0.13163981E+05                                 8.667737                            7.140336       0.459310       2.186797                    0.998531      27.974655      73.373511       0.725678       0.350124      -1.147398      -0.029407      -0.001561       0.010899       0.031401      -0.023698      -0.024602      -0.014091       0.059003       0.154488      -0.067601       0.005565       0.062036              9.946893      10.636495      -3.304408      -4.665205       9.371264       3.231311       9.832919           0.000009
          288              O       5.313634       0.544016       5.932260      -0.694815      40.048935 0.65500170E+03  0.16567149E+05                                 9.258569                            7.934807       0.305842       2.110692                    0.997799      29.942312      81.121890       0.671799       0.360464      -1.136156       0.077895       0.073995       0.027839       0.110986      -0.008914       0.060285      -0.066378       0.030416       0.071032      -0.083458      -0.017834       0.101291              9.970131       9.900285       3.651670      -1.011470      12.990208      -0.239017       7.019899           0.000003
          289              O      12.655909       7.907775       8.577603      -0.546753      36.887215 0.49702747E+03  0.11699037E+05                                 8.757202                            6.826106       0.481175       2.221378                    0.997461      26.799852      69.377489       0.740184       0.351558      -1.146633      -0.004601      -0.014426      -0.002820       0.015402       0.011343       0.012586      -0.010437       0.015931      -0.214236      -0.074104       0.024181       0.049923             10.248193      17.137717       1.925727      -2.852252       5.602784      -0.567492       8.004077           0.000009
          290              O      11.024445       7.210653       7.262968      -0.728772      41.007786 0.59008586E+03  0.14510023E+05                                 9.389626                            7.403929       0.546015       2.182245                    0.998858      29.768546      78.972667       0.715011       0.348370      -1.148323       0.021492       0.021901       0.120905       0.124738      -0.045790       0.041741       0.000070      -0.095301      -0.097184      -0.081444      -0.003117       0.084561             10.783641       7.731484       0.105368       2.186618       6.241920      -0.716157      18.377520           0.000014
          291              O      12.178744       7.723722      13.380612      -0.564383      39.363745 0.51401576E+03  0.12198715E+05                                 9.142821                            6.940844       0.452164       2.206415                    0.997217      27.099339      70.398579       0.734326       0.351463      -1.146925      -0.010685      -0.008794      -0.004294       0.014490       0.001448       0.006439       0.005872       0.015467      -0.244272      -0.082034       0.033079       0.048955             10.906743      17.769829       1.301363       4.860251       5.469312       0.812034       9.481089           0.000010
          292              O      10.232848       7.288835      14.322939      -0.713158      40.353552 0.56226983E+03  0.13649787E+05                                 9.266255                            7.208436       0.621075       2.212062                    0.999254      29.270770      76.964815       0.728042       0.346552      -1.150698       0.015459       0.035471      -0.114904       0.121244      -0.029190      -0.049869       0.001145      -0.085510      -0.169392      -0.091069       0.008939       0.082130             10.752588       8.586557      -0.260134      -3.764771       6.045258       1.265317      17.625949           0.000013
          293              O       0.689545       6.515486       6.346841      -0.580167      35.909964 0.53298906E+03  0.12766318E+05                                 8.568497                            7.043709       0.436913       2.181094                    0.998402      27.793313      72.575985       0.732560       0.349073      -1.148687       0.027346      -0.000318      -0.006384       0.028083      -0.022323      -0.030759      -0.017004       0.069058       0.129837      -0.068711       0.006253       0.062458              9.815334      11.818982      -3.574611      -4.412003       9.303482       2.631087       8.323539           0.000010
          294              O       2.372035       7.595048       5.408036      -0.706435      42.085622 0.70397563E+03  0.18116386E+05                                 9.559222                            8.226985       0.228144       2.079852                    0.997448      30.380874      82.824977       0.660142       0.360541      -1.136933      -0.073142      -0.082669      -0.035006       0.115799       0.000898       0.058828      -0.065505       0.022011       0.115491      -0.085537      -0.016373       0.101910             10.228594      10.372563       3.574171      -0.943511      13.330403      -0.129213       6.982815           0.000001
          295              O      13.734357       9.771111       6.235655      -0.589105      36.454752 0.54603833E+03  0.13162873E+05                                 8.664811                            7.140013       0.461008       2.187265                    0.998558      27.975120      73.369851       0.725726       0.350111      -1.147427      -0.029671      -0.001592      -0.010788       0.031611      -0.023867       0.024364       0.013958       0.059329       0.155965      -0.067973       0.005704       0.062269              9.941470      10.642184      -3.308711       4.663666       9.367513      -3.227697       9.814712           0.000009
          296              O      12.209084       8.687966       5.076240      -0.695193      40.071311 0.65570655E+03  0.16588346E+05                                 9.259781                            7.938132       0.308508       2.111448                    0.997822      29.943589      81.116174       0.671822       0.360378      -1.136299       0.077967       0.074248      -0.027748       0.111182      -0.008617      -0.060530       0.066034       0.030738       0.070123      -0.083508      -0.017529       0.101037              9.969192       9.894155       3.640393       1.020447      12.989950       0.247395       7.023471           0.000003
          297              O       5.760459       8.380125       2.430897      -0.545678      36.517493 0.49182110E+03  0.11544373E+05                                 8.690933                            6.784806       0.496558       2.227080                    0.997582      26.736576      69.084750       0.743437       0.350993      -1.147261      -0.005336       0.014040       0.002169       0.015176      -0.008985      -0.011796      -0.009294       0.016940      -0.214890      -0.073841       0.025228       0.048614             10.157316      16.967858      -1.954658       2.812139       5.558129      -0.582909       7.945961           0.000009
          298              O       4.128995       9.077247       3.745532      -0.730203      41.120183 0.59197851E+03  0.14568582E+05                                 9.407255                            7.416374       0.541588       2.180039                    0.998865      29.810960      79.124243       0.714309       0.348424      -1.148250       0.022067      -0.021790      -0.120657       0.124579       0.045892      -0.042224       0.000400      -0.096179      -0.095264      -0.082185      -0.002405       0.084591             10.808945       7.737424      -0.103426      -2.178651       6.246715      -0.749649      18.442697           0.000013
          299              O       5.283294       8.564178      19.644888      -0.565095      39.214215 0.51275747E+03  0.12162304E+05                                 9.118310                            6.932840       0.452349       2.206175                    0.997234      27.107586      70.418163       0.734616       0.351513      -1.146798      -0.010506       0.010094       0.004470       0.015239       0.000281      -0.006826       0.005561       0.018159      -0.244193      -0.082025       0.031892       0.050133             10.859599      17.679432      -1.338626      -4.821322       5.459314       0.831512       9.440052           0.000009
          300              O       3.337398       8.999065      18.702561      -0.713538      40.333249 0.56246501E+03  0.13655569E+05                                 9.262949                            7.210201       0.623640       2.212824                    0.999264      29.271023      76.965809       0.727883       0.346602      -1.150669       0.015061      -0.035367       0.115563       0.121788       0.029105       0.049400       0.000808      -0.083849      -0.167948      -0.090177       0.009069       0.081108             10.742757       8.581056       0.263950       3.775139       6.040587       1.296966      17.606629           0.000014
          301              O       7.584995       9.772414       4.661659      -0.578809      35.461384 0.52544798E+03  0.12535950E+05                                 8.481264                            6.981505       0.452373       2.186776                    0.998513      27.686977      72.061631       0.738038       0.347856      -1.150147       0.028476       0.001233       0.004243       0.028817       0.023685       0.029288      -0.019121       0.068448       0.134208      -0.070616       0.008538       0.062078              9.703473      11.691096       3.510712       4.369132       9.183090       2.595064       8.236234           0.000010
          302              O       9.267485       8.692852       5.600464      -0.706047      41.965973 0.70213452E+03  0.18055308E+05                                 9.538122                            8.215043       0.237557       2.083399                    0.997473      30.342605      82.661276       0.660832       0.360438      -1.137133      -0.072697       0.083287       0.035271       0.116041      -0.000341      -0.058171      -0.065277       0.021136       0.117005      -0.084564      -0.017167       0.101732             10.202399      10.354371      -3.553184       0.936234      13.284466      -0.115624       6.968360           0.000001
          303              O       6.838907       6.516789       4.772845      -0.591385      37.039772 0.55559869E+03  0.13458757E+05                                 8.777010                            7.216285       0.367688       2.155445                    0.998069      28.131245      74.088265       0.719391       0.351477      -1.145699      -0.027780       0.003313       0.013895       0.031237       0.021620      -0.025669       0.010712       0.061543       0.149500      -0.065466       0.003818       0.061648             10.087713      10.766475       3.375604      -4.716914       9.521601      -3.273770       9.975062           0.000010
          304              O       5.313634       7.599934       5.932260      -0.695276      40.371083 0.66041366E+03  0.16742539E+05                                 9.318990                            7.974206       0.240538       2.089082                    0.997511      30.015394      81.478811       0.669130       0.361069      -1.135402       0.077636      -0.073103       0.026492       0.109878       0.008746       0.059755       0.067137       0.030478       0.065611      -0.084146      -0.016536       0.100683             10.044708       9.958304      -3.691762      -1.015412      13.095158       0.245353       7.080662           0.000003
          305              O       1.134991      16.051725      13.439397      -0.546384      36.900868 0.49709811E+03  0.11701262E+05                                 8.760701                            6.827337       0.480680       2.221383                    0.997438      26.796390      69.373021       0.739986       0.351635      -1.146556       0.004512      -0.014727       0.002907       0.015675      -0.011202       0.012518       0.010421       0.016327      -0.214116      -0.074043       0.024131       0.049912             10.255103      17.145804      -1.927103      -2.857382       5.608885       0.568788       8.010621           0.000009
          306              O       2.766455      15.354603      14.754032      -0.729101      41.054290 0.59067316E+03  0.14528136E+05                                 9.395792                            7.407251       0.543030       2.180942                    0.998861      29.784559      79.026184       0.714900       0.348336      -1.148346      -0.022211       0.022030      -0.120343       0.124342       0.046304       0.042236      -0.000382      -0.096879      -0.096200      -0.082537      -0.002735       0.085272             10.793498       7.734206      -0.108187       2.184455       6.246705       0.713833      18.399584           0.000013
          307              O       1.612156      15.867672       8.636388      -0.564743      39.391328 0.51462531E+03  0.12217145E+05                                 9.147785                            6.945805       0.450106       2.205540                    0.997210      27.112301      70.450175       0.733909       0.351549      -1.146822       0.010459      -0.008816       0.004214       0.014314      -0.001453       0.006337      -0.005919       0.016086      -0.244353      -0.082056       0.032795       0.049261             10.910633      17.776671      -1.304627       4.861307       5.472807      -0.812271       9.482419           0.000010
          308              O       3.558052      15.432785       7.694061      -0.712332      40.213100 0.56037318E+03  0.13591233E+05                                 9.241965                            7.194533       0.627136       2.214541                    0.999263      29.233309      76.812052       0.729064       0.346385      -1.150923      -0.014760       0.035874       0.115468       0.121810       0.029464      -0.048980      -0.001184      -0.083674      -0.169104      -0.089934       0.008420       0.081515             10.716282       8.561517       0.254507      -3.760824       6.029464      -1.260827      17.557866           0.000014
          309              O      13.101355      14.659436      15.670159      -0.580320      35.919510 0.53317463E+03  0.12772128E+05                                 8.570389                            7.045142       0.436431       2.180780                    0.998423      27.799860      72.601668       0.732438       0.349093      -1.148647      -0.027481      -0.000269       0.006381       0.028213       0.022486      -0.030677       0.016890       0.069595       0.129901      -0.068953       0.006491       0.062462              9.817453      11.821262       3.573117      -4.415246       9.298646      -2.633447       8.332451           0.000010
          310              O      11.418865      15.738998      16.608964      -0.706140      42.076977 0.70358175E+03  0.18103895E+05                                 9.558894                            8.225149       0.230798       2.080874                    0.997456      30.371852      82.797668       0.660153       0.360582      -1.136890       0.073056      -0.082517       0.035021       0.115640      -0.000760       0.058882       0.065822       0.021703       0.115780      -0.085689      -0.016554       0.102243             10.230526      10.373014      -3.577490      -0.938848      13.332799       0.125400       6.985766           0.000001
          311              O       0.056543       1.627161      15.781345      -0.588963      36.470269 0.54606831E+03  0.13163985E+05                                 8.667738                            7.140337       0.459310       2.186797                    0.998531      27.974657      73.373520       0.725678       0.350124      -1.147398       0.029407      -0.001561       0.010899       0.031401       0.023698       0.024602      -0.014091       0.059003       0.154488      -0.067601       0.005565       0.062036              9.946894      10.636497       3.304409       4.665205       9.371266       3.231312       9.832920           0.000009
          312              O       1.581816       0.544016      16.940760      -0.694815      40.048955 0.65500213E+03  0.16567163E+05                                 9.258573                            7.934810       0.305842       2.110692                    0.997799      29.942320      81.121921       0.671799       0.360464      -1.136156      -0.077895       0.073995       0.027839       0.110986       0.008915      -0.060285      -0.066378       0.030416       0.071033      -0.083458      -0.017834       0.101291              9.970134       9.900289      -3.651670       1.011470      12.990213      -0.239016       7.019902           0.000003
          313              O       8.030441       0.236175      19.586103      -0.545988      36.483845 0.49144511E+03  0.11533001E+05                                 8.683732                            6.781009       0.499849       2.228046                    0.997627      26.734827      69.065921       0.743865       0.350869      -1.147396       0.005409       0.013790      -0.002086       0.014959       0.009055      -0.011843       0.009237       0.016379      -0.215181      -0.073936       0.025421       0.048515             10.145516      16.949642       1.954560       2.803886       5.551452       0.581893       7.935454           0.000009
          314              O       9.661905       0.933297      18.271468      -0.729835      41.072432 0.59135358E+03  0.14549304E+05                                 9.401005                            7.412886       0.544602       2.181370                    0.998861      29.794023      79.067697       0.714418       0.348465      -1.148221      -0.021349      -0.021600       0.121220       0.124967      -0.045403      -0.041712      -0.000102      -0.094503      -0.096314      -0.081067      -0.002804       0.083871             10.799329       7.734187       0.102019      -2.180633       6.242720       0.751317      18.421080           0.000014
          315              O       8.507606       0.420228       2.372112      -0.564749      39.195391 0.51225420E+03  0.12147141E+05                                 9.115213                            6.928861       0.454475       2.207072                    0.997243      27.096101      70.374374       0.734934       0.351455      -1.146869       0.010756       0.009994      -0.004542       0.015369      -0.000260      -0.006926      -0.005544       0.017545      -0.244069      -0.081993       0.032176       0.049817             10.859206      17.678177       1.334226      -4.824335       5.456740      -0.831080       9.442701           0.000009
          316              O      10.453502       0.855115       3.314439      -0.714375      40.475568 0.56435886E+03  0.13714121E+05                                 9.287569                            7.224119       0.618014       2.210483                    0.999259      29.308545      77.119195       0.726855       0.346773      -1.150438      -0.015759      -0.034992      -0.115004       0.121238      -0.028799       0.050262      -0.000791      -0.085730      -0.168376      -0.091314       0.009566       0.081748             10.779778       8.606683      -0.271606       3.777398       6.058059      -1.304153      17.674591           0.000014
          317              O       6.205905       1.628464      17.355341      -0.578735      35.448306 0.52538777E+03  0.12534466E+05                                 8.479111                            6.981413       0.449477       2.185693                    0.998522      27.692350      72.081329       0.737976       0.347887      -1.150093      -0.028453       0.001265      -0.004179       0.028786      -0.023726       0.029392       0.019084       0.068608       0.134724      -0.070771       0.008480       0.062291              9.698310      11.692481      -3.507269       4.366027       9.172193      -2.589833       8.230256           0.000009
          318              O       4.523415       0.548902      16.416536      -0.706560      41.984988 0.70273882E+03  0.18074427E+05                                 9.539595                            8.217706       0.235213       2.082385                    0.997469      30.355947      82.701219       0.660841       0.360362      -1.137212       0.072839       0.083442      -0.035185       0.116216       0.000453      -0.058169       0.065016       0.021448       0.116902      -0.084469      -0.017041       0.101510             10.202622      10.355914       3.548045       0.940364      13.284573       0.118317       6.967379           0.000001
          319              O       6.951993      14.660739      17.244155      -0.591493      37.034575 0.55556119E+03  0.13457091E+05                                 8.775748                            7.215603       0.370383       2.156421                    0.998067      28.125087      74.060436       0.719519       0.351435      -1.145779       0.027945       0.003374      -0.013822       0.031359      -0.021632      -0.025481      -0.010691       0.061362       0.150247      -0.065495       0.003819       0.061676             10.087211      10.771432      -3.384391      -4.717100       9.532686       3.274892       9.957513           0.000009
          320              O       8.477266      15.743884      16.084740      -0.695522      40.410896 0.66138911E+03  0.16772675E+05                                 9.323868                            7.979939       0.242481       2.089686                    0.997522      30.017499      81.485261       0.668940       0.361055      -1.135465      -0.077681      -0.073350      -0.026441       0.110062      -0.008472       0.059917      -0.066802       0.030778       0.064514      -0.084156      -0.016201       0.100356             10.048514       9.955503       3.683691      -1.024959      13.102296      -0.254605       7.087744           0.000003

******************************************************
Auxiliary information for the entire system
The total spin magnetic moment of the unit cell is   0.001247
The total net atomic charge of the unit cell is   -0.000005
Accuracy of reproducing the electrostatic potential in the unit cell:
  The inner radius (bohr) =    5.0000
  The outer radius (bohr) =   12.0000
  Valid grid points have density less than (e/(bohr^3)) =    0.0001
  The number of valid grid points were=        85040
  The rms potential error without charges in kcal/mol is=     12.83482
  The rms potential error with partial charges in kcal/mol is=      1.55637
  The RRMSE value at monopole order=      0.12126
  The rms potential error with partial charges and cloud penetration in kcal/mol is=      1.55611
  The RRMSE value at monopole order with cloud penetration is=      0.12124
  The rms potential error with partial charges and atomic dipoles in kcal/mol is=      0.63584
  The RRMSE value at dipole order=      0.04954
  The rms potential error with partial charges, atomic dipoles and cloud penetration in kcal/mol is=      0.63545
  The RRMSE value at dipole order with cloud penetration=      0.04951

******************************************************
The electron densities and ab initio electrostatic potential were computed in VASP using the PBE functional and
projector augmented wave method. See the main text of the journal article for a description of computational details.
The atomic charges, dipoles, and quadrupoles were computed with the DDEC6 method as described in
(a) T. A. Manz and N. Gabaldon Limas, RSC Adv. 6 (2016) 47771-47801 DOI: 10.1039/c6ra04656h
(b) N. Gabaldon Limas and T. A. Manz, RSC Adv. 8 (2018) 2678-2707 DOI: 10.1039/c7ra11829e.
For each atom in the material, the electron cloud parameters were fit to the spherically averaged atom-in-material
electron density using radial positions for which this density was between 10^-4 and 10^-2 electrons per cubic bohr.
The polarizabilities, dispersion coefficients, and quantum Drude oscillator (QDO) parameters were fit using the MCLF method.
The magnetic structure of the system was optimized in VASP from the default ferromagnetic initial guess using spin polarization.
The atomic spin moments (ASMs) were computed on this optimized magnetic structure using the DDEC6 partition as inputs
to the method of T. A. Manz and D. S. Sholl, J. Chem. Theory Comput. 7 (2011) 4146-4164 DOI: 10.1021/ct200539n.
The RMSE and RRMSE were computed using a uniform grid with Ewald summation.
