# Supplementary material for: A collection of forcefield precursors for metal–organic frameworks
Source: RSC Adv. 2019 Nov 13;9(63):36492–507. doi: 10.1039/c9ra07327b (PMC9075174; doi:10.1039/c9ra07327b)
Supplement: RA-009-C9RA07327B-s5696 [file RA-009-C9RA07327B-s5696.xyz]

  100
jmolscript: load "" {1 1 1} spacegroup "x,y,z" unitcell [{     10.678300     0.000000     0.000000 }, {      4.509500     9.679385     0.000000 }, {      5.122421     3.264586    17.731422 }]
Eu    12.586822     7.219116    15.923526     1.344548
Eu    11.012158     6.215562    10.673607     1.344549
Eu     7.723399     5.724855     1.807896     1.344549
Eu     9.298063     6.728409     7.057815     1.344551
H     15.770504     7.657964    13.635464     0.119660
H      7.201635     7.556860    12.681513     0.123584
H      5.555806     7.781927     9.014655     0.118935
H     14.120800     7.853339     9.965059     0.113945
H     11.316719     5.423830     1.569231     0.120897
H      6.741220     7.247098    15.672804     0.121772
H      9.269878     3.515029    12.961669     0.119661
H     12.980200    11.239616    13.915620     0.123584
H     13.471230    12.826530    17.582478     0.118935
H      9.789457     5.092917    16.632074     0.113945
H      8.053452     3.344106     7.296480     0.120897
H     13.455420    11.526147    10.924329     0.121772
H      4.539717     5.286007     4.095958     0.119660
H     13.108586     5.387111     5.049909     0.123584
H     14.754415     5.162044     8.716767     0.118935
H      6.189421     5.090632     7.766363     0.113945
H      8.993502     7.520141    16.162191     0.120897
H     13.569001     5.696873     2.058618     0.121772
H     11.040343     9.428942     4.769753     0.119660
H      7.330021     1.704355     3.815802     0.123583
H      6.838991     0.117441     0.148944     0.118935
H     10.520764     7.851054     1.099348     0.113945
H     12.256769     9.599865    10.434942     0.120897
H      6.854801     1.417824     6.807093     0.121772
C     13.363151     7.717147    12.514838     0.598224
C     14.729313     7.744084    11.897784    -0.040154
C     15.862485     7.668946    12.710947    -0.098548
C      6.448933     7.610835    12.139286    -0.096654
C      6.589265     7.632624    10.748788    -0.022060
C     16.138778     7.741453     9.938817    -0.100114
C     14.872932     7.789882    10.508882    -0.104231
C      7.936600     7.461638    10.111343     0.595347
C     15.258494     7.748961    17.092204     0.581301
C     16.703475     7.943864    17.433711    -0.012495
C     11.962146     5.191239     0.941539    -0.097946
C      6.997812     7.591652    16.498024    -0.100847
C     10.232867     5.722176    14.082295     0.598221
C      9.631513     4.495189    14.699349    -0.040153
C      9.221078     3.436290    13.886186    -0.098548
C     13.249144    11.944699    14.457847    -0.096654
C     13.170130    11.826696    15.848345    -0.022060
C      9.038674     3.216463    16.658316    -0.100113
C      9.529349     4.384346    16.088251    -0.104232
C     12.756134    10.533191    16.485790     0.595345
C      9.403617     4.017571     9.504929     0.581302
C      8.616724     2.790071     9.163422    -0.012495
C      7.991717     2.660833     7.924172    -0.097947
C     13.034738    11.439065    10.099109    -0.100846
C      6.947070     5.226824     5.216584     0.598224
C      5.580908     5.199887     5.833638    -0.040154
C      4.447736     5.275025     5.020475    -0.098548
C     13.861288     5.333136     5.592136    -0.096654
C     13.720956     5.311347     6.982634    -0.022059
C      4.171443     5.202518     7.792605    -0.100114
C      5.437289     5.154089     7.222540    -0.104231
C     12.373621     5.482333     7.620079     0.595347
C      5.051727     5.195010     0.639218     0.581303
C      3.606746     5.000107     0.297711    -0.012496
C      8.348075     7.752732    16.789883    -0.097944
C     13.312409     5.352319     1.233398    -0.100844
C     10.077354     7.221795     3.649127     0.598223
C     10.678708     8.448782     3.032073    -0.040153
C     11.089143     9.507681     3.845236    -0.098548
C      7.061077     0.999272     3.273575    -0.096654
C      7.140091     1.117275     1.883077    -0.022060
C     11.271547     9.727508     1.073106    -0.100114
C     10.780872     8.559625     1.643171    -0.104231
C      7.554087     2.410780     1.245632     0.595347
C     10.906604     8.926400     8.226493     0.581302
C     11.693497    10.153900     8.568000    -0.012496
C     12.318504    10.283138     9.807250    -0.097945
C      7.275483     1.504906     7.632313    -0.100843
O     13.283870     7.699967    13.753200    -0.500668
O     12.366783     7.729072    11.728449    -0.546419
O      7.994308     7.518016     8.856136    -0.539596
O      8.913837     7.233494    10.876277    -0.500669
O     14.981166     7.074332    16.067683    -0.512627
O      9.227755     4.991909     0.086529    -0.565191
O     10.281921     5.786785    12.843933    -0.500662
O     10.642829     6.630374    14.868684    -0.546418
O      7.558239     7.240104     0.009575    -0.539596
O     12.550244     9.551024    15.720856    -0.500665
O     10.132255     3.984057    10.529450    -0.512629
O      9.327148     5.055254     8.779182    -0.565192
O      7.026351     5.244004     3.978222    -0.500667
O      7.943438     5.214899     6.002973    -0.546419
O     12.315913     5.425955     8.875286    -0.539596
O     11.396384     5.710477     6.855145    -0.500671
O      5.329055     5.869639     1.663739    -0.512631
O     11.082466     7.952062    17.644893    -0.565193
O     10.028300     7.157186     4.887489    -0.500662
O      9.667392     6.313597     2.862738    -0.546420
O      7.629561     2.439281    -0.009575    -0.539595
O      7.759977     3.392947     2.010566    -0.500668
O     10.177966     8.959914     7.201972    -0.512629
O     10.983073     7.888717     8.952240    -0.565192

The following XYZ coordinates are in angstroms. Other properties are in atomic units.
The sperically averaged electron density of each atom fit to a function of the form exp(a - br)
eigen_1, eigen_2 and eigen_3 are the three eigenvalues of traceless quadrupole moment tensor
  atom number  atomic symbol              X              Y              Z     net charge C6 coefficient C8 coefficient C10 coefficient fluctuating dipole atomic polarizability isotropic forcefield polarizability              a              b squared Pearson coefficient          <r^3>          <r^4>         wp_QDO          m_QDO          q_QDO       dipole_x       dipole_y       dipole_z         dipole            Qxy            Qxz            Qyz     Q(x^2-y^2)  Q(3z^2 - R^2)        eigen_1        eigen_2        eigen_3 static polarizability      alpha(xx)      alpha(xy)      alpha(xz)      alpha(yy)      alpha(yz)      alpha(zz) atomic spin moment
            1             Eu      12.586822       7.219116      15.923526       1.344548     244.177448 0.58034275E+04  0.23558852E+06                                27.050756                           21.771675       0.409572       1.816871                    0.999625      94.354891     255.737318       0.492613       0.306288      -1.272088      -0.015820      -0.003739      -0.026541       0.031124      -0.061554      -0.046043       0.039701      -0.159937      -0.272038      -0.116659      -0.040868       0.157526             32.848942      33.322915       6.949552      -0.058853      26.218758      -1.253595      39.005154           0.007329
            2             Eu      11.012158       6.215562      10.673607       1.344549     244.177319 0.58034233E+04  0.23558831E+06                                27.050749                           21.771668       0.409567       1.816870                    0.999625      94.354856     255.737203       0.492613       0.306288      -1.272088       0.010071       0.012762       0.026542       0.031125      -0.100822       0.016545      -0.058500       0.008640      -0.272033      -0.116656      -0.040870       0.157525             32.848936      32.806296       7.190250      -1.161168      26.735368       0.476053      39.005144           0.007326
            3             Eu       7.723399       5.724855       1.807896       1.344549     244.176825 0.58034102E+04  0.23558762E+06                                27.050705                           21.771636       0.409577       1.816873                    0.999625      94.354807     255.736917       0.492614       0.306288      -1.272089       0.015822       0.003742       0.026543       0.031127      -0.061554      -0.046043       0.039700      -0.159937      -0.272041      -0.116659      -0.040867       0.157527             32.848877      33.322851       6.949532      -0.058849      26.218686      -1.253592      39.005095           0.007325
            4             Eu       9.298063       6.728409       7.057815       1.344551     244.176934 0.58034131E+04  0.23558778E+06                                27.050716                           21.771645       0.409568       1.816871                    0.999625      94.354812     255.736985       0.492614       0.306288      -1.272088      -0.010065      -0.012762      -0.026546       0.031127      -0.100821       0.016544      -0.058500       0.008639      -0.272034      -0.116656      -0.040869       0.157525             32.848892      32.806253       7.190238      -1.161158      26.735332       0.476058      39.005091           0.007324
            5              H      15.770504       7.657964      13.635464       0.119660       1.064680 0.74014067E+01  0.71388602E+02                                 1.721511                            1.587081      -1.220860       2.300815                    0.996046       3.555038       9.922165       0.497595       1.276189      -0.708163      -0.002079       0.000112       0.036949       0.037007      -0.001089       0.004066       0.001956       0.010986       0.020804      -0.009432       0.000126       0.009306              1.792827       1.540831      -0.036585      -0.110682       1.288632       0.011361       2.549018           0.000759
            6              H       7.201635       7.556860      12.681513       0.123584       1.055035 0.74936215E+01  0.71913460E+02                                 1.677043                            1.575393      -0.836408       2.490632                    0.999473       3.268809       8.861119       0.513890       1.241988      -0.718825       0.032429      -0.001438       0.025737       0.041426       0.000203       0.009464      -0.001156       0.018775       0.028885      -0.014287      -0.002630       0.016917              1.717465       2.076480      -0.107350       0.377039       1.296815      -0.034045       1.779101           0.000598
            7              H       5.555806       7.781927       9.014655       0.118935       1.177075 0.88444232E+01  0.88015415E+02                                 1.765092                            1.682280      -1.068959       2.373652                    0.997331       3.392149       9.208648       0.512931       1.199936      -0.728764       0.000481       0.005755      -0.038786       0.039213      -0.002954       0.005876      -0.007281       0.011006       0.038068      -0.013989      -0.003033       0.017022              1.786976       1.620210      -0.028258      -0.137660       1.419745       0.072157       2.320975           0.000727
            8              H      14.120800       7.853339       9.965059       0.113945       1.096424 0.79458985E+01  0.78522701E+02                                 1.804434                            1.683261      -1.222148       2.301833                    0.994611       3.700468      10.679063       0.463514       1.337184      -0.695399      -0.028096       0.004078      -0.027453       0.039493      -0.001680       0.006294      -0.001877       0.018705       0.043780      -0.016858      -0.000517       0.017374              1.871223       2.309102      -0.154285       0.422633       1.483231      -0.009974       1.821337           0.000412
            9              H      11.316719       5.423830       1.569231       0.120897       1.061997 0.73840761E+01  0.71390494E+02                                 1.737506                            1.599112      -1.222271       2.298491                    0.995674       3.606025      10.174202       0.487831       1.298652      -0.702999      -0.023446       0.006962       0.027084       0.036493       0.004899       0.000501       0.004529       0.008557       0.023561      -0.011251       0.001832       0.009419              1.817799       2.067760      -0.266448      -0.474180       1.525933       0.284094       1.859704           0.000407
           10              H       6.741220       7.247098      15.672804       0.121772       1.020037 0.72392791E+01  0.69188281E+02                                 1.664383                            1.565772      -0.832557       2.490635                    0.999416       3.343300       9.179348       0.504634       1.269968      -0.711601      -0.007598      -0.015196      -0.036112       0.039909      -0.001321      -0.001385       0.009208       0.008494       0.040763      -0.014161      -0.002644       0.016805              1.703535       1.591242       0.041702       0.253319       1.395249       0.287104       2.124114           0.000431
           11              H       9.269878       3.515029      12.961669       0.119661       1.064679 0.74013934E+01  0.71388454E+02                                 1.721511                            1.587081      -1.220856       2.300817                    0.996046       3.555036       9.922164       0.497595       1.276191      -0.708163       0.000776       0.001933      -0.036949       0.037007       0.003505       0.003490       0.002860      -0.008736       0.020803      -0.009432       0.000126       0.009306              1.792826       1.305600       0.073006      -0.036444       1.523863      -0.105127       2.549016           0.000758
           12              H      12.980200      11.239616      13.915620       0.123584       1.055035 0.74936254E+01  0.71913520E+02                                 1.677045                            1.575395      -0.836405       2.490634                    0.999473       3.268811       8.861131       0.513889       1.241990      -0.718825      -0.012392      -0.030003      -0.025737       0.041426       0.007318       0.002949       0.009067      -0.011769       0.028885      -0.014287      -0.002630       0.016917              1.717467       1.353676       0.229396       0.128366       2.019622       0.356146       1.779103           0.000598
           13              H      13.471230      12.826530      17.582478       0.118935       1.177068 0.88443519E+01  0.88014512E+02                                 1.765084                            1.682272      -1.068950       2.373657                    0.997331       3.392137       9.208600       0.512932       1.199935      -0.728764      -0.005419       0.001994       0.038786       0.039214       0.002313      -0.004119       0.008401      -0.011605       0.038068      -0.013989      -0.003033       0.017022              1.786968       1.433855       0.058558       0.007273       1.606086      -0.155254       2.320962           0.000726
           14              H       9.789457       5.092917      16.632074       0.113945       1.096424 0.79459016E+01  0.78522752E+02                                 1.804435                            1.683263      -1.222148       2.301833                    0.994611       3.700470      10.679076       0.463513       1.337186      -0.695399       0.008169       0.027190       0.027453       0.039493       0.006079       0.000956       0.006498      -0.014606       0.043780      -0.016858      -0.000516       0.017374              1.871225       1.512399       0.216889       0.169440       2.279937       0.387310       1.821339           0.000413
           15              H       8.053452       3.344106       7.296480       0.120897       1.061996 0.73840662E+01  0.71390379E+02                                 1.737505                            1.599111      -1.222271       2.298491                    0.995674       3.606024      10.174200       0.487830       1.298653      -0.702999       0.003591       0.024193      -0.027084       0.036493       0.006428       0.004317      -0.001459       0.001997       0.023561      -0.011251       0.001832       0.009419              1.817798       1.418570       0.036001       0.057269       2.175120      -0.549796       1.859704           0.000407
           16              H      13.455420      11.526147      10.924329       0.121772       1.020037 0.72392817E+01  0.69188312E+02                                 1.664383                            1.565772      -0.832559       2.490634                    0.999416       3.343303       9.179357       0.504634       1.269968      -0.711601       0.016983       0.000470       0.036112       0.039909       0.002401       0.007762      -0.005144      -0.007487       0.040764      -0.014161      -0.002644       0.016805              1.703535       1.462129       0.101854       0.367224       1.524361       0.108376       2.124114           0.000431
           17              H       4.539717       5.286007       4.095958       0.119660       1.064681 0.74014127E+01  0.71388670E+02                                 1.721512                            1.587081      -1.220861       2.300814                    0.996046       3.555039       9.922167       0.497596       1.276189      -0.708163       0.002080      -0.000113      -0.036949       0.037007      -0.001089       0.004066       0.001956       0.010986       0.020804      -0.009432       0.000126       0.009306              1.792827       1.540832      -0.036585      -0.110682       1.288632       0.011361       2.549019           0.000759
           18              H      13.108586       5.387111       5.049909       0.123584       1.055036 0.74936314E+01  0.71913553E+02                                 1.677042                            1.575392      -0.836412       2.490630                    0.999473       3.268811       8.861114       0.513892       1.241984      -0.718826      -0.032429       0.001438      -0.025737       0.041426       0.000203       0.009464      -0.001156       0.018775       0.028886      -0.014286      -0.002630       0.016917              1.717464       2.076477      -0.107350       0.377038       1.296814      -0.034045       1.779099           0.000597
           19              H      14.754415       5.162044       8.716767       0.118935       1.177075 0.88444240E+01  0.88015432E+02                                 1.765093                            1.682280      -1.068960       2.373653                    0.997331       3.392149       9.208651       0.512930       1.199937      -0.728764      -0.000481      -0.005755       0.038786       0.039214      -0.002954       0.005876      -0.007281       0.011006       0.038068      -0.013989      -0.003033       0.017022              1.786977       1.620210      -0.028258      -0.137660       1.419745       0.072157       2.320976           0.000728
           20              H       6.189421       5.090632       7.766363       0.113945       1.096422 0.79458841E+01  0.78522530E+02                                 1.804433                            1.683260      -1.222146       2.301835                    0.994611       3.700465      10.679056       0.463513       1.337186      -0.695399       0.028096      -0.004078       0.027453       0.039493      -0.001680       0.006294      -0.001877       0.018705       0.043780      -0.016858      -0.000516       0.017374              1.871222       2.309101      -0.154285       0.422633       1.483231      -0.009974       1.821336           0.000412
           21              H       8.993502       7.520141      16.162191       0.120897       1.061999 0.73840936E+01  0.71390717E+02                                 1.737509                            1.599115      -1.222273       2.298490                    0.995674       3.606030      10.174225       0.487830       1.298653      -0.702999       0.023446      -0.006962      -0.027084       0.036493       0.004899       0.000501       0.004529       0.008557       0.023561      -0.011251       0.001832       0.009420              1.817803       2.067764      -0.266449      -0.474182       1.525936       0.284095       1.859708           0.000408
           22              H      13.569001       5.696873       2.058618       0.121772       1.020040 0.72393059E+01  0.69188599E+02                                 1.664386                            1.565774      -0.832560       2.490633                    0.999416       3.343305       9.179365       0.504633       1.269967      -0.711601       0.007598       0.015196       0.036112       0.039909      -0.001321      -0.001386       0.009208       0.008493       0.040764      -0.014161      -0.002645       0.016805              1.703538       1.591244       0.041702       0.253320       1.395251       0.287105       2.124119           0.000431
           23              H      11.040343       9.428942       4.769753       0.119660       1.064678 0.74013891E+01  0.71388387E+02                                 1.721509                            1.587079      -1.220855       2.300817                    0.996046       3.555033       9.922147       0.497596       1.276190      -0.708163      -0.000776      -0.001933       0.036949       0.037007       0.003505       0.003490       0.002860      -0.008735       0.020803      -0.009432       0.000126       0.009306              1.792825       1.305599       0.073006      -0.036444       1.523862      -0.105126       2.549014           0.000758
           24              H       7.330021       1.704355       3.815802       0.123583       1.055036 0.74936299E+01  0.71913540E+02                                 1.677042                            1.575392      -0.836412       2.490630                    0.999473       3.268811       8.861116       0.513891       1.241985      -0.718826       0.012392       0.030002       0.025738       0.041426       0.007318       0.002949       0.009067      -0.011768       0.028886      -0.014286      -0.002630       0.016917              1.717464       1.353674       0.229395       0.128365       2.019619       0.356145       1.779100           0.000598
           25              H       6.838991       0.117441       0.148944       0.118935       1.177078 0.88444553E+01  0.88015829E+02                                 1.765096                            1.682284      -1.068964       2.373650                    0.997331       3.392155       9.208674       0.512930       1.199937      -0.728764       0.005419      -0.001994      -0.038786       0.039214       0.002313      -0.004119       0.008401      -0.011604       0.038068      -0.013989      -0.003033       0.017022              1.786981       1.433864       0.058559       0.007273       1.606097      -0.155255       2.320981           0.000728
           26              H      10.520764       7.851054       1.099348       0.113945       1.096421 0.79458765E+01  0.78522437E+02                                 1.804432                            1.683260      -1.222143       2.301836                    0.994611       3.700464      10.679052       0.463514       1.337186      -0.695399      -0.008169      -0.027190      -0.027453       0.039493       0.006079       0.000956       0.006498      -0.014606       0.043780      -0.016858      -0.000517       0.017374              1.871222       1.512396       0.216889       0.169439       2.279933       0.387309       1.821335           0.000412
           27              H      12.256769       9.599865      10.434942       0.120897       1.061998 0.73840852E+01  0.71390606E+02                                 1.737507                            1.599113      -1.222272       2.298491                    0.995674       3.606028      10.174213       0.487830       1.298652      -0.702999      -0.003591      -0.024193       0.027084       0.036493       0.006428       0.004317      -0.001459       0.001997       0.023561      -0.011251       0.001832       0.009420              1.817800       1.418571       0.036001       0.057269       2.175123      -0.549797       1.859706           0.000407
           28              H       6.854801       1.417824       6.807093       0.121772       1.020038 0.72392843E+01  0.69188332E+02                                 1.664382                            1.565771      -0.832557       2.490634                    0.999416       3.343302       9.179349       0.504634       1.269966      -0.711602      -0.016983      -0.000470      -0.036112       0.039909       0.002401       0.007762      -0.005144      -0.007487       0.040764      -0.014161      -0.002644       0.016805              1.703534       1.462129       0.101854       0.367225       1.524360       0.108376       2.124114           0.000431
           29              C      13.363151       7.717147      12.514838       0.598224      25.131389 0.24271449E+03  0.49699385E+04                                 7.786628                            5.481667       0.139844       2.108164                    0.999335      21.762780      59.851534       0.644303       0.464260      -1.027843      -0.070117       0.019681       0.029128       0.078435      -0.011395       0.012769       0.000402      -0.158469      -0.143231      -0.065405      -0.038519       0.103923              9.457512      11.513979       0.210310      -0.712373       4.277759       0.077571      12.580798          -0.003262
           30              C      14.729313       7.744084      11.897784      -0.040154      36.672498 0.44237638E+03  0.10344420E+05                                 9.448711                            6.920941       0.107484       2.033061                    0.999278      27.285856      75.784411       0.645093       0.406041      -1.081408       0.050249       0.007954      -0.018561       0.054154      -0.009278       0.000112       0.001440      -0.006561       0.012691      -0.012009       0.003956       0.008052             11.348478      16.382971      -0.660884      -2.340280       4.756312       0.001191      12.906152           0.012633
           31              C      15.862485       7.668946      12.710947      -0.098548      34.347291 0.43003962E+03  0.10110655E+05                                 9.270156                            7.006420      -0.051538       1.960404                    0.999531      29.251623      84.859278       0.608583       0.428070      -1.053964       0.006800       0.001531      -0.025059       0.026010       0.000159       0.002899      -0.001056      -0.034474       0.046192      -0.025144       0.009366       0.015779             10.658233      15.269990      -1.110418      -1.329935       4.726130       0.292741      11.978578           0.004432
           32              C       6.448933       7.610835      12.139286      -0.096654      32.747969 0.41446346E+03  0.96331340E+04                                 8.897841                            6.812774       0.083258       2.002905                    0.999692      28.840221      82.573227       0.627526       0.419946      -1.061427      -0.019924       0.001500      -0.009159       0.021980      -0.000736       0.024753      -0.001233      -0.003774      -0.005495      -0.026163       0.002714       0.023449             10.147166      13.798614      -1.194328      -2.486953       4.622005       0.438387      12.020877           0.008089
           33              C       6.589265       7.632624      10.748788      -0.022060      37.103729 0.43012276E+03  0.99796361E+04                                 9.547885                            6.819797       0.077145       2.029014                    0.999345      26.904446      74.242587       0.651032       0.405491      -1.082627      -0.043724       0.007059       0.020918       0.048982       0.003507       0.003316      -0.003570      -0.015328      -0.005577      -0.009662      -0.000398       0.010061             11.806845      18.192023      -2.008010      -3.131769       5.027379       0.677518      12.201132           0.013650
           34              C      16.138778       7.741453       9.938817      -0.100114      32.508137 0.41733043E+03  0.97353025E+04                                 8.910615                            6.869820       0.020513       1.983500                    0.999610      29.087112      83.961042       0.619148       0.424074      -1.056789      -0.009651       0.004997       0.021855       0.024408      -0.002411       0.006300      -0.007150      -0.048722       0.040907      -0.032089       0.008477       0.023612             10.231406      15.818433      -1.403180      -1.292665       4.863663       0.455066      10.012121           0.005165
           35              C      14.872932       7.789882      10.508882      -0.104231      34.500977 0.44519027E+03  0.10564634E+05                                 9.301998                            7.117410      -0.020248       1.966881                    0.999625      29.588709      86.418090       0.604878       0.426707      -1.054128       0.028968       0.004160       0.006843       0.030055      -0.002668       0.021960      -0.002018      -0.018419       0.016224      -0.026894       0.005848       0.021046             10.752659      15.043989      -1.349636      -2.135091       5.116465       0.349427      12.097522           0.009071
           36              C       7.936600       7.461638      10.111343       0.595347      23.881590 0.25299564E+03  0.52413378E+04                                 7.628293                            5.632227      -0.049297       2.042640                    0.999311      22.116582      61.443505       0.628780       0.470196      -1.023241       0.063809      -0.002048      -0.030719       0.070848       0.038023       0.012494       0.004652      -0.153714      -0.133031      -0.068705      -0.039573       0.108278              9.151130      13.361783      -1.577115      -1.786469       4.522228       0.178500       9.569380          -0.003690
           37              C      15.258494       7.748961      17.092204       0.581301      24.314282 0.25355757E+03  0.52610561E+04                                 7.730814                            5.638199       0.028384       2.069251                    0.999578      22.250530      62.061837       0.627876       0.470149      -1.022262      -0.060010      -0.011320      -0.006006       0.061363      -0.004948      -0.013213      -0.073789      -0.137460       0.051337      -0.081593      -0.033998       0.115591              9.321745      14.561278       0.099637       0.587034       5.560378       2.115764       7.843579          -0.005453
           38              C      16.703475       7.943864      17.433711      -0.012495      36.735733 0.42421268E+03  0.98123383E+04                                 9.497900                            6.783529       0.097732       2.039624                    0.999239      26.687038      73.623090       0.650966       0.406779      -1.081348       0.045082       0.000937       0.012110       0.046689      -0.001485      -0.003980      -0.000216      -0.021975      -0.011873      -0.011279      -0.001788       0.013066             11.709182      19.176747       0.127588       0.966572       5.878920       2.489798      10.071878           0.021452
           39              C      11.962146       5.191239       0.941539      -0.097946      33.825276 0.42819207E+03  0.10057768E+05                                 9.208263                            7.000432      -0.048282       1.965632                    0.999276      29.093766      84.399565       0.607576       0.429183      -1.053136       0.021375      -0.007437      -0.010457       0.024931       0.002650      -0.014940      -0.007731      -0.028181       0.020897      -0.024661       0.004036       0.020626             10.643265      15.843518      -0.228970       0.952654       6.098710       2.594165       9.987565           0.007269
           40              C       6.997812       7.591652      16.498024      -0.100847      33.793734 0.42086403E+03  0.98178905E+04                                 9.104675                            6.864855       0.136402       2.020064                    0.999717      28.889576      82.823659       0.625284       0.419906      -1.061621       0.013679       0.003223       0.020046       0.024481       0.003020       0.000597       0.003520      -0.030141       0.062538      -0.025795       0.004186       0.021608             10.596280      16.783887      -0.783753      -0.106949       5.562829       2.032564       9.442123           0.010659
           41              C      10.232867       5.722176      14.082295       0.598221      25.131372 0.24271439E+03  0.49699361E+04                                 7.786627                            5.481667       0.139832       2.108161                    0.999335      21.762766      59.851499       0.644302       0.464260      -1.027843       0.011771       0.071869      -0.029126       0.078435      -0.067991       0.005756       0.011405       0.084495      -0.143228      -0.065403      -0.038517       0.103920              9.457511       5.729289       2.905321      -0.230526      10.062449      -0.678492      12.580793          -0.003259
           42              C       9.631513       4.495189      14.699349      -0.040153      36.672462 0.44237592E+03  0.10344407E+05                                 9.448708                            6.920939       0.107485       2.033062                    0.999278      27.285842      75.784382       0.645093       0.406041      -1.081408      -0.028430      -0.042188       0.018561       0.054154      -0.008480       0.001353      -0.000506      -0.009987       0.012692      -0.012009       0.003957       0.008052             11.348474       6.323851       4.025523      -0.987229      14.815423      -2.121853      12.906148           0.012633
           43              C       9.221078       3.436290      13.886186      -0.098548      34.347311 0.43003983E+03  0.10110662E+05                                 9.270162                            7.006423      -0.051540       1.960404                    0.999531      29.251630      84.859322       0.608583       0.428071      -1.053964      -0.004260      -0.005517       0.025059       0.026010      -0.013094       0.000267       0.003073       0.022419       0.046192      -0.025143       0.009365       0.015779             10.658241       5.756405       3.321843      -0.296286      14.239734      -1.329155      11.978583           0.004431
           44              C      13.249144      11.944699      14.457847      -0.096654      32.747987 0.41446364E+03  0.96331403E+04                                 8.897848                            6.812777       0.083256       2.002904                    0.999692      28.840233      82.573301       0.627526       0.419946      -1.061427       0.007055       0.018693       0.009159       0.021979      -0.001918       0.009335       0.022958       0.001297      -0.005495      -0.026162       0.002712       0.023449             10.147174       5.344203       2.744479      -0.652876      13.076435      -2.439444      12.020884           0.008088
           45              C      13.170130      11.826696      15.848345      -0.022060      37.103714 0.43012257E+03  0.99796311E+04                                 9.547886                            6.819798       0.077146       2.029014                    0.999345      26.904436      74.242570       0.651031       0.405492      -1.082626       0.012066       0.042615      -0.020918       0.048981      -0.003611      -0.001836       0.004514       0.015228      -0.005575      -0.009662      -0.000398       0.010060             11.806847       5.837852       3.747642      -0.708425      17.381554      -3.124926      12.201135           0.013648
           46              C       9.038674       3.216463      16.658316      -0.100113      32.508104 0.41733013E+03  0.97352932E+04                                 8.910610                            6.869819       0.020516       1.983501                    0.999610      29.087088      83.960946       0.619148       0.424074      -1.056789      -0.000454       0.010859      -0.021855       0.024408      -0.020201      -0.003821       0.008729       0.027650       0.040908      -0.032088       0.008477       0.023611             10.231399       5.743077       3.290795      -0.133397      14.939008      -1.363911      10.012111           0.005164
           47              C       9.529349       4.384346      16.088251      -0.104232      34.500991 0.44519071E+03  0.10564648E+05                                 9.302001                            7.117414      -0.020248       1.966881                    0.999625      29.588723      86.418151       0.604878       0.426707      -1.054128      -0.016004      -0.024502      -0.006843       0.030055      -0.008766       0.007444       0.020759       0.007763       0.016224      -0.026893       0.005847       0.021046             10.752661       5.853675       2.932012      -0.584916      14.306782      -2.082918      12.097527           0.009072
           48              C      12.756134      10.533191      16.485790       0.595345      23.881496 0.25299452E+03  0.52413086E+04                                 7.628273                            5.632214      -0.049299       2.042640                    0.999311      22.116520      61.443285       0.628780       0.470195      -1.023241      -0.025090      -0.058705       0.030718       0.070848      -0.034380       0.009493       0.009361       0.157101      -0.133026      -0.068702      -0.039571       0.108274              9.151106       4.891239       2.369191      -0.592632      12.992724      -1.694726       9.569356          -0.003690
           49              C       9.403617       4.017571       9.504929       0.581302      24.314267 0.25355743E+03  0.52610527E+04                                 7.730813                            5.638199       0.028383       2.069251                    0.999578      22.250516      62.061801       0.627876       0.470149      -1.022262       0.035604       0.049615       0.006005       0.061363      -0.055803      -0.072466       0.019184       0.080855       0.051336      -0.081593      -0.033998       0.115591              9.321744       7.241896       3.509643       2.165750      12.879761      -0.361377       7.843574          -0.005453
           50              C       8.616724       2.790071       9.163422      -0.012495      36.735702 0.42421228E+03  0.98123271E+04                                 9.497897                            6.783528       0.097731       2.039624                    0.999239      26.687022      73.623049       0.650966       0.406780      -1.081348      -0.019888      -0.040469      -0.012110       0.046689      -0.009368      -0.001877      -0.003517       0.011864      -0.011873      -0.011279      -0.001788       0.013067             11.709177       8.348154       5.172484       2.665073      16.707503      -0.175306      10.071875           0.021454
           51              C       7.991717       2.660833       7.924172      -0.097947      33.825305 0.42819270E+03  0.10057787E+05                                 9.208268                            7.000437      -0.048280       1.965632                    0.999276      29.093787      84.399642       0.607576       0.429183      -1.053136      -0.002286      -0.022514       0.010457       0.024929      -0.009083      -0.013317      -0.010279       0.022190       0.020902      -0.024663       0.004036       0.020627             10.643270       7.661319       3.583013       2.753802      14.280921      -0.231994       9.987571           0.007271
           52              C      13.034738      11.439065      10.099109      -0.100846      33.793713 0.42086375E+03  0.98178823E+04                                 9.104672                            6.864853       0.136404       2.020065                    0.999717      28.889564      82.823615       0.625284       0.419906      -1.061621      -0.008698      -0.011038      -0.020046       0.024481      -0.009596       0.003442      -0.000945       0.024014       0.062536      -0.025795       0.004187       0.021608             10.596275       6.963964       3.791217       1.797256      15.382743      -0.955308       9.442120           0.010660
           53              C       6.947070       5.226824       5.216584       0.598224      25.131363 0.24271422E+03  0.49699315E+04                                 7.786622                            5.481664       0.139842       2.108164                    0.999335      21.762765      59.851477       0.644303       0.464259      -1.027843       0.070117      -0.019681      -0.029128       0.078435      -0.011395       0.012769       0.000401      -0.158467      -0.143230      -0.065404      -0.038518       0.103922              9.457504      11.513968       0.210310      -0.712371       4.277756       0.077571      12.580789          -0.003263
           54              C       5.580908       5.199887       5.833638      -0.040154      36.672505 0.44237652E+03  0.10344423E+05                                 9.448711                            6.920941       0.107484       2.033061                    0.999278      27.285861      75.784419       0.645093       0.406041      -1.081408      -0.050248      -0.007955       0.018561       0.054154      -0.009279       0.000112       0.001440      -0.006560       0.012693      -0.012009       0.003957       0.008053             11.348478      16.382968      -0.660884      -2.340279       4.756312       0.001191      12.906154           0.012632
           55              C       4.447736       5.275025       5.020475      -0.098548      34.347278 0.43003941E+03  0.10110649E+05                                 9.270152                            7.006417      -0.051539       1.960404                    0.999531      29.251619      84.859249       0.608584       0.428070      -1.053964      -0.006800      -0.001531       0.025059       0.026010       0.000159       0.002899      -0.001056      -0.034473       0.046192      -0.025144       0.009366       0.015778             10.658228      15.269980      -1.110417      -1.329934       4.726128       0.292741      11.978576           0.004431
           56              C      13.861288       5.333136       5.592136      -0.096654      32.747973 0.41446351E+03  0.96331347E+04                                 8.897839                            6.812772       0.083256       2.002904                    0.999692      28.840229      82.573223       0.627527       0.419945      -1.061428       0.019924      -0.001500       0.009159       0.021980      -0.000736       0.024753      -0.001234      -0.003775      -0.005494      -0.026163       0.002714       0.023449             10.147162      13.798607      -1.194327      -2.486953       4.622004       0.438387      12.020876           0.008087
           57              C      13.720956       5.311347       6.982634      -0.022059      37.103716 0.43012262E+03  0.99796314E+04                                 9.547881                            6.819795       0.077144       2.029013                    0.999345      26.904442      74.242560       0.651032       0.405491      -1.082627       0.043724      -0.007060      -0.020918       0.048982       0.003507       0.003316      -0.003570      -0.015329      -0.005578      -0.009662      -0.000399       0.010061             11.806839      18.192011      -2.008008      -3.131767       5.027377       0.677518      12.201129           0.013648
           58              C       4.171443       5.202518       7.792605      -0.100114      32.508126 0.41733028E+03  0.97352980E+04                                 8.910612                            6.869818       0.020515       1.983501                    0.999610      29.087107      83.961013       0.619149       0.424074      -1.056789       0.009651      -0.004997      -0.021855       0.024408      -0.002411       0.006300      -0.007150      -0.048722       0.040907      -0.032089       0.008477       0.023612             10.231401      15.818424      -1.403179      -1.292665       4.863661       0.455066      10.012119           0.005164
           59              C       5.437289       5.154089       7.222540      -0.104231      34.500964 0.44519011E+03  0.10564629E+05                                 9.301993                            7.117407      -0.020245       1.966882                    0.999625      29.588701      86.418040       0.604878       0.426707      -1.054129      -0.028968      -0.004159      -0.006843       0.030055      -0.002668       0.021960      -0.002018      -0.018418       0.016224      -0.026893       0.005847       0.021046             10.752652      15.043978      -1.349635      -2.135090       5.116462       0.349427      12.097517           0.009071
           60              C      12.373621       5.482333       7.620079       0.595347      23.881588 0.25299562E+03  0.52413371E+04                                 7.628291                            5.632227      -0.049296       2.042640                    0.999311      22.116582      61.443499       0.628780       0.470196      -1.023241      -0.063810       0.002048       0.030718       0.070848       0.038023       0.012494       0.004653      -0.153716      -0.133033      -0.068705      -0.039574       0.108279              9.151129      13.361779      -1.577114      -1.786468       4.522227       0.178500       9.569380          -0.003689
           61              C       5.051727       5.195010       0.639218       0.581303      24.314265 0.25355735E+03  0.52610509E+04                                 7.730812                            5.638198       0.028384       2.069251                    0.999578      22.250524      62.061829       0.627876       0.470149      -1.022262       0.060010       0.011321       0.006005       0.061363      -0.004948      -0.013213      -0.073789      -0.137462       0.051335      -0.081593      -0.033999       0.115592              9.321742      14.561271       0.099638       0.587034       5.560377       2.115764       7.843578          -0.005453
           62              C       3.606746       5.000107       0.297711      -0.012496      36.735776 0.42421326E+03  0.98123553E+04                                 9.497908                            6.783535       0.097732       2.039623                    0.999239      26.687055      73.623158       0.650965       0.406780      -1.081348      -0.045082      -0.000937      -0.012110       0.046689      -0.001485      -0.003980      -0.000216      -0.021976      -0.011873      -0.011279      -0.001788       0.013067             11.709193      19.176764       0.127589       0.966574       5.878925       2.489801      10.071888           0.021452
           63              C       8.348075       7.752732      16.789883      -0.097944      33.825258 0.42819172E+03  0.10057759E+05                                 9.208261                            7.000429      -0.048280       1.965633                    0.999276      29.093758      84.399549       0.607576       0.429183      -1.053136      -0.021375       0.007437       0.010457       0.024931       0.002649      -0.014940      -0.007731      -0.028181       0.020899      -0.024661       0.004036       0.020625             10.643262      15.843516      -0.228971       0.952651       6.098709       2.594165       9.987563           0.007271
           64              C      13.312409       5.352319       1.233398      -0.100844      33.793653 0.42086283E+03  0.98178549E+04                                 9.104657                            6.864842       0.136405       2.020066                    0.999717      28.889541      82.823504       0.625285       0.419906      -1.061621      -0.013679      -0.003223      -0.020046       0.024482       0.003019       0.000597       0.003519      -0.030142       0.062538      -0.025795       0.004186       0.021608             10.596256      16.783842      -0.783749      -0.106947       5.562819       2.032561       9.442109           0.010659
           65              C      10.077354       7.221795       3.649127       0.598223      25.131371 0.24271441E+03  0.49699363E+04                                 7.786626                            5.481667       0.139832       2.108161                    0.999335      21.762764      59.851484       0.644302       0.464260      -1.027843      -0.011771      -0.071869       0.029127       0.078435      -0.067991       0.005756       0.011405       0.084496      -0.143229      -0.065404      -0.038518       0.103921              9.457508       5.729288       2.905319      -0.230526      10.062445      -0.678492      12.580792          -0.003265
           66              C      10.678708       8.448782       3.032073      -0.040153      36.672435 0.44237565E+03  0.10344397E+05                                 9.448697                            6.920932       0.107487       2.033063                    0.999278      27.285835      75.784306       0.645094       0.406040      -1.081409       0.028431       0.042188      -0.018561       0.054154      -0.008480       0.001353      -0.000506      -0.009987       0.012693      -0.012009       0.003957       0.008052             11.348459       6.323844       4.025516      -0.987229      14.815399      -2.121852      12.906133           0.012631
           67              C      11.089143       9.507681       3.845236      -0.098548      34.347253 0.43003902E+03  0.10110637E+05                                 9.270146                            7.006413      -0.051537       1.960405                    0.999531      29.251604      84.859177       0.608584       0.428070      -1.053964       0.004260       0.005517      -0.025058       0.026010      -0.013094       0.000267       0.003073       0.022419       0.046192      -0.025144       0.009365       0.015778             10.658220       5.756395       3.321834      -0.296285      14.239700      -1.329153      11.978566           0.004429
           68              C       7.061077       0.999272       3.273575      -0.096654      32.747976 0.41446348E+03  0.96331343E+04                                 8.897840                            6.812772       0.083254       2.002903                    0.999692      28.840235      82.573255       0.627526       0.419945      -1.061427      -0.007055      -0.018694      -0.009159       0.021980      -0.001919       0.009335       0.022958       0.001301      -0.005493      -0.026163       0.002714       0.023449             10.147164       5.344198       2.744473      -0.652876      13.076414      -2.439441      12.020880           0.008087
           69              C       7.140091       1.117275       1.883077      -0.022060      37.103743 0.43012297E+03  0.99796417E+04                                 9.547884                            6.819796       0.077144       2.029013                    0.999345      26.904459      74.242615       0.651032       0.405491      -1.082627      -0.012066      -0.042615       0.020919       0.048982      -0.003612      -0.001836       0.004514       0.015230      -0.005578      -0.009662      -0.000399       0.010061             11.806841       5.837849       3.747638      -0.708424      17.381540      -3.124921      12.201135           0.013649
           70              C      11.271547       9.727508       1.073106      -0.100114      32.508161 0.41733089E+03  0.97353166E+04                                 8.910621                            6.869825       0.020510       1.983499                    0.999610      29.087132      83.961134       0.619148       0.424074      -1.056789       0.000454      -0.010859       0.021855       0.024408      -0.020202      -0.003821       0.008730       0.027651       0.040907      -0.032088       0.008477       0.023612             10.231412       5.743082       3.290798      -0.133398      14.939022      -1.363916      10.012132           0.005165
           71              C      10.780872       8.559625       1.643171      -0.104231      34.500930 0.44518970E+03  0.10564616E+05                                 9.301988                            7.117403      -0.020243       1.966883                    0.999625      29.588682      86.417967       0.604878       0.426707      -1.054129       0.016003       0.024502       0.006843       0.030055      -0.008767       0.007444       0.020758       0.007763       0.016223      -0.026893       0.005847       0.021046             10.752645       5.853666       2.932007      -0.584918      14.306759      -2.082922      12.097510           0.009070
           72              C       7.554087       2.410780       1.245632       0.595347      23.881642 0.25299630E+03  0.52413546E+04                                 7.628302                            5.632234      -0.049294       2.042640                    0.999311      22.116609      61.443589       0.628779       0.470196      -1.023241       0.025091       0.058706      -0.030718       0.070849      -0.034382       0.009494       0.009361       0.157110      -0.133034      -0.068706      -0.039574       0.108280              9.151142       4.891255       2.369203      -0.592634      12.992781      -1.694736       9.569390          -0.003690
           73              C      10.906604       8.926400       8.226493       0.581302      24.314249 0.25355724E+03  0.52610474E+04                                 7.730807                            5.638196       0.028384       2.069252                    0.999578      22.250505      62.061752       0.627877       0.470149      -1.022262      -0.035604      -0.049615      -0.006006       0.061363      -0.055803      -0.072466       0.019184       0.080855       0.051336      -0.081593      -0.033998       0.115591              9.321737       7.241891       3.509639       2.165749      12.879749      -0.361377       7.843570          -0.005452
           74              C      11.693497      10.153900       8.568000      -0.012496      36.735730 0.42421271E+03  0.98123393E+04                                 9.497902                            6.783532       0.097731       2.039623                    0.999239      26.687034      73.623087       0.650965       0.406780      -1.081348       0.019888       0.040469       0.012110       0.046689      -0.009367      -0.001877      -0.003516       0.011864      -0.011873      -0.011279      -0.001788       0.013067             11.709183       8.348158       5.172488       2.665075      16.707512      -0.175305      10.071880           0.021453
           75              C      12.318504      10.283138       9.807250      -0.097945      33.825249 0.42819175E+03  0.10057759E+05                                 9.208258                            7.000428      -0.048277       1.965634                    0.999276      29.093759      84.399535       0.607577       0.429183      -1.053136       0.002285       0.022515      -0.010457       0.024930      -0.009083      -0.013317      -0.010278       0.022191       0.020901      -0.024663       0.004036       0.020627             10.643258       7.661310       3.583009       2.753797      14.280907      -0.231996       9.987558           0.007271
           76              C       7.275483       1.504906       7.632313      -0.100843      33.793618 0.42086236E+03  0.98178407E+04                                 9.104651                            6.864838       0.136408       2.020067                    0.999717      28.889518      82.823414       0.625286       0.419906      -1.061621       0.008698       0.011038       0.020046       0.024481      -0.009596       0.003442      -0.000945       0.024013       0.062537      -0.025794       0.004186       0.021608             10.596249       6.963948       3.791206       1.797253      15.382698      -0.955305       9.442101           0.010659
           77              O      13.283870       7.699967      13.753200      -0.500668      41.026798 0.50631500E+03  0.11953487E+05                                 9.408754                            6.935861       0.351067       2.177316                    0.997582      26.497018      68.332761       0.728150       0.356296      -1.144661       0.010320       0.031138      -0.051885       0.061385      -0.007650       0.016666      -0.000749      -0.063096       0.016682      -0.041066       0.011020       0.030046             11.531124       7.629706       0.314455      -2.623789       5.839717       0.197563      21.123950           0.163451
           78              O      12.366783       7.729072      11.728449      -0.546419      37.640199 0.51539944E+03  0.12230016E+05                                 8.872928                            6.996814       0.431427       2.198999                    0.996724      27.009480      69.978158       0.724661       0.356195      -1.144008       0.031391       0.054948       0.036200       0.072905      -0.004342       0.047892      -0.012369      -0.046558      -0.013292      -0.061607       0.017555       0.044052             10.366780      13.559729       1.417416       4.834952       6.523857       0.060983      11.016753           0.137997
           79              O       7.994308       7.518016       8.856136      -0.539596      32.931480 0.49735173E+03  0.11716494E+05                                 8.117465                            6.881735       0.392685       2.179566                    0.997530      27.153699      70.478398       0.728129       0.357078      -1.141404      -0.007868       0.013239       0.052599       0.054807       0.015701       0.008729      -0.000681      -0.064034       0.077507      -0.049571       0.022363       0.027209              9.042174       8.423354      -0.285672      -3.100902       5.630800       0.587920      13.072369           0.136226
           80              O       8.913837       7.233494      10.876277      -0.500669      33.336503 0.48544983E+03  0.11373203E+05                                 8.242751                            6.837604       0.349766       2.179002                    0.997332      26.607465      68.991843       0.723890       0.361156      -1.137555      -0.037799       0.021688      -0.006279       0.044029       0.008561       0.030236      -0.016935      -0.018023      -0.010911      -0.041824       0.013601       0.028223              9.368248      14.288425      -1.923892       2.668844       5.780622      -0.804562       8.035697           0.166829
           81              O      14.981166       7.074332      16.067683      -0.512627      28.813084 0.42996052E+03  0.97607585E+04                                 7.372911                            6.342277       0.543057       2.239790                    0.997712      26.339290      66.974370       0.769056       0.350827      -1.147168       0.030277       0.009679       0.016579       0.035851       0.013148       0.013430       0.005186      -0.073079       0.091093      -0.055797       0.019424       0.036373              8.052767       8.113319       0.964763       1.726010       5.998594       2.258360      10.046386           0.144479
           82              O       9.227755       4.991909       0.086529      -0.565191      44.931239 0.67696940E+03  0.17255055E+05                                10.173814                            8.187045      -0.043827       2.023401                    0.995514      28.768797      78.102055       0.647206       0.371293      -1.128403       0.053013      -0.017030      -0.021768       0.059785      -0.023548      -0.023695      -0.023683      -0.062405       0.002372      -0.056007       0.010731       0.045276             11.899011      16.701053      -2.371171      -4.185223       8.578829       2.071814      10.417152           0.136512
           83              O      10.281921       5.786785      12.843933      -0.500662      41.026554 0.50631126E+03  0.11953383E+05                                 9.408750                            6.935859       0.351051       2.177312                    0.997582      26.496853      68.332416       0.728146       0.356299      -1.144658      -0.032584       0.003794       0.051886       0.061386      -0.029063       0.006360       0.015427       0.028862       0.016657      -0.041053       0.011016       0.030037             11.531119       6.399691       0.887502      -0.928961       7.069728      -2.461773      21.123936           0.163459
           84              O      10.642829       6.630374      14.868684      -0.546418      37.640161 0.51539909E+03  0.12230006E+05                                 8.872925                            6.996814       0.431432       2.199000                    0.996724      27.009462      69.978112       0.724661       0.356195      -1.144008      -0.063063      -0.005251      -0.036199       0.072903      -0.020617       0.009012       0.048636       0.023305      -0.013285      -0.061608       0.017555       0.044053             10.366776       8.863815       3.605176       2.097097      11.219766       4.356904      11.016745           0.137996
           85              O       7.558239       7.240104       0.009575      -0.539596      32.931378 0.49734980E+03  0.11716442E+05                                 8.117474                            6.881742       0.392672       2.179563                    0.997530      27.153569      70.478142       0.728125       0.357080      -1.141401      -0.008677       0.012725      -0.052599       0.054807      -0.014406       0.003070       0.008205       0.065212       0.077496      -0.049559       0.022353       0.027205              9.042185       5.910124       0.885214      -0.776605       8.144045      -3.059110      13.072385           0.136215
           86              O      12.550244       9.551024      15.720856      -0.500665      33.336443 0.48544866E+03  0.11373175E+05                                 8.242773                            6.837621       0.349748       2.178998                    0.997332      26.607331      68.991620       0.723885       0.361159      -1.137552      -0.003695       0.043424       0.006275       0.044031      -0.001389      -0.002588       0.034551       0.024698      -0.010875      -0.041814       0.013592       0.028222              9.368275       5.825000       2.019122       0.397768      14.244107       2.758961       8.035717           0.166833
           87              O      10.132255       3.984057      10.529450      -0.512629      28.813154 0.42996197E+03  0.97607999E+04                                 7.372924                            6.342289       0.543061       2.239791                    0.997712      26.339316      66.974472       0.769055       0.350827      -1.147168      -0.021559      -0.023357      -0.016579       0.035850      -0.019517       0.010372       0.009986       0.067146       0.091097      -0.055798       0.019425       0.036373              8.052782       7.114376       1.430170       2.776007       6.997568       0.610833      10.046402           0.144471
           88              O       9.327148       5.055254       8.779182      -0.565192      44.931280 0.67697034E+03  0.17255085E+05                                10.173820                            8.187051      -0.043825       2.023401                    0.995514      28.768810      78.102104       0.647205       0.371293      -1.128403      -0.006951      -0.055246       0.021769       0.059786      -0.039038      -0.031475      -0.011476       0.004091       0.002370      -0.056007       0.010730       0.045278             11.899019       8.211997       1.583769       0.110565      17.067902      -4.668651      10.417158           0.136508
           89              O       7.026351       5.244004       3.978222      -0.500667      41.026746 0.50631420E+03  0.11953465E+05                                 9.408754                            6.935861       0.351059       2.177313                    0.997582      26.496983      68.332692       0.728149       0.356297      -1.144660      -0.010321      -0.031137       0.051885       0.061385      -0.007648       0.016668      -0.000750      -0.063085       0.016677      -0.041062       0.011020       0.030042             11.531126       7.629706       0.314455      -2.623787       5.839716       0.197562      21.123955           0.163452
           90              O       7.943438       5.214899       6.002973      -0.546419      37.640188 0.51539923E+03  0.12230011E+05                                 8.872933                            6.996818       0.431422       2.198998                    0.996724      27.009459      69.978132       0.724660       0.356196      -1.144008      -0.031391      -0.054949      -0.036199       0.072905      -0.004343       0.047890      -0.012370      -0.046556      -0.013282      -0.061605       0.017553       0.044052             10.366786      13.559736       1.417416       4.834956       6.523860       0.060983      11.016761           0.137998
           91              O      12.315913       5.425955       8.875286      -0.539596      32.931502 0.49735211E+03  0.11716506E+05                                 8.117469                            6.881738       0.392686       2.179566                    0.997530      27.153704      70.478424       0.728129       0.357078      -1.141404       0.007867      -0.013239      -0.052599       0.054807       0.015700       0.008728      -0.000680      -0.064033       0.077505      -0.049570       0.022362       0.027208              9.042179       8.423359      -0.285672      -3.100904       5.630802       0.587921      13.072376           0.136223
           92              O      11.396384       5.710477       6.855145      -0.500671      33.336538 0.48545054E+03  0.11373222E+05                                 8.242747                            6.837601       0.349769       2.179003                    0.997332      26.607516      68.991942       0.723892       0.361155      -1.137555       0.037797      -0.021688       0.006279       0.044028       0.008561       0.030241      -0.016934      -0.018028      -0.010925      -0.041830       0.013605       0.028225              9.368242      14.288415      -1.923890       2.668843       5.780619      -0.804562       8.035693           0.166821
           93              O       5.329055       5.869639       1.663739      -0.512631      28.813158 0.42996190E+03  0.97607966E+04                                 7.372918                            6.342282       0.543058       2.239790                    0.997712      26.339352      66.974532       0.769057       0.350826      -1.147169      -0.030276      -0.009678      -0.016579       0.035849       0.013151       0.013433       0.005184      -0.073086       0.091100      -0.055803       0.019428       0.036375              8.052775       8.113327       0.964764       1.726012       5.998600       2.258363      10.046398           0.144469
           94              O      11.082466       7.952062      17.644893      -0.565193      44.931332 0.67697110E+03  0.17255108E+05                                10.173824                            8.187052      -0.043825       2.023402                    0.995514      28.768834      78.102166       0.647206       0.371293      -1.128403      -0.053013       0.017031       0.021769       0.059785      -0.023549      -0.023697      -0.023686      -0.062407       0.002368      -0.056010       0.010731       0.045279             11.899024      16.701070      -2.371172      -4.185228       8.578838       2.071817      10.417163           0.136506
           95              O      10.028300       7.157186       4.887489      -0.500662      41.026532 0.50631124E+03  0.11953379E+05                                 9.408731                            6.935847       0.351059       2.177315                    0.997582      26.496889      68.332430       0.728149       0.356297      -1.144660       0.032584      -0.003793      -0.051886       0.061386      -0.029064       0.006359       0.015427       0.028866       0.016669      -0.041056       0.011019       0.030037             11.531093       6.399679       0.887499      -0.928958       7.069713      -2.461765      21.123888           0.163466
           96              O       9.667392       6.313597       2.862738      -0.546420      37.640135 0.51539870E+03  0.12229995E+05                                 8.872923                            6.996813       0.431432       2.199000                    0.996724      27.009451      69.978086       0.724661       0.356196      -1.144008       0.063063       0.005251       0.036198       0.072903      -0.020616       0.009011       0.048635       0.023306      -0.013283      -0.061607       0.017555       0.044052             10.366771       8.863813       3.605173       2.097096      11.219760       4.356901      11.016741           0.137996
           97              O       7.629561       2.439281      -0.009575      -0.539595      32.931488 0.49735189E+03  0.11716498E+05                                 8.117459                            6.881731       0.392689       2.179567                    0.997530      27.153723      70.478435       0.728130       0.357078      -1.141404       0.008678      -0.012722       0.052599       0.054807      -0.014413       0.003069       0.008198       0.065241       0.077508      -0.049575       0.022366       0.027209              9.042168       5.910115       0.885212      -0.776603       8.144031      -3.059105      13.072357           0.136224
           98              O       7.759977       3.392947       2.010566      -0.500668      33.336462 0.48544924E+03  0.11373181E+05                                 8.242724                            6.837583       0.349780       2.179007                    0.997332      26.607515      68.991856       0.723895       0.361154      -1.137556       0.003697      -0.043421      -0.006280       0.044028      -0.001394      -0.002579       0.034564       0.024705      -0.010930      -0.041831       0.013606       0.028226              9.368214       5.824968       2.019105       0.397766      14.244006       2.758946       8.035669           0.166832
           99              O      10.177966       8.959914       7.201972      -0.512629      28.813111 0.42996118E+03  0.97607777E+04                                 7.372919                            6.342284       0.543056       2.239790                    0.997712      26.339293      66.974402       0.769055       0.350827      -1.147168       0.021560       0.023357       0.016579       0.035851      -0.019517       0.010372       0.009985       0.067146       0.091095      -0.055798       0.019425       0.036373              8.052775       7.114371       1.430167       2.776005       6.997561       0.610832      10.046394           0.144468
          100              O      10.983073       7.888717       8.952240      -0.565192      44.931293 0.67697057E+03  0.17255094E+05                                10.173827                            8.187056      -0.043831       2.023400                    0.995514      28.768807      78.102130       0.647204       0.371293      -1.128402       0.006951       0.055247      -0.021768       0.059786      -0.039038      -0.031474      -0.011476       0.004092       0.002370      -0.056007       0.010730       0.045277             11.899028       8.212004       1.583772       0.110565      17.067915      -4.668654      10.417165           0.136509

******************************************************
Auxiliary information for the entire system
The total spin magnetic moment of the unit cell is   3.904632
The total net atomic charge of the unit cell is   -0.000005
Accuracy of reproducing the electrostatic potential in the unit cell:
  The inner radius (bohr) =    5.0000
  The outer radius (bohr) =   12.0000
  Valid grid points have density less than (e/(bohr^3)) =    0.0001
  The number of valid grid points were=       113514
  The rms potential error without charges in kcal/mol is=      3.68136
  The rms potential error with partial charges in kcal/mol is=      0.79732
  The RRMSE value at monopole order=      0.21658
  The rms potential error with partial charges and cloud penetration in kcal/mol is=      0.79727
  The RRMSE value at monopole order with cloud penetration is=      0.21657
  The rms potential error with partial charges and atomic dipoles in kcal/mol is=      0.54416
  The RRMSE value at dipole order=      0.14781
  The rms potential error with partial charges, atomic dipoles and cloud penetration in kcal/mol is=      0.52742
  The RRMSE value at dipole order with cloud penetration=      0.14327

******************************************************
The electron densities and ab initio electrostatic potential were computed in VASP using the PBE functional and
projector augmented wave method. See the main text of the journal article for a description of computational details.
The atomic charges, dipoles, and quadrupoles were computed with the DDEC6 method as described in
(a) T. A. Manz and N. Gabaldon Limas, RSC Adv. 6 (2016) 47771-47801 DOI: 10.1039/c6ra04656h
(b) N. Gabaldon Limas and T. A. Manz, RSC Adv. 8 (2018) 2678-2707 DOI: 10.1039/c7ra11829e.
For each atom in the material, the electron cloud parameters were fit to the spherically averaged atom-in-material
electron density using radial positions for which this density was between 10^-4 and 10^-2 electrons per cubic bohr.
The polarizabilities, dispersion coefficients, and quantum Drude oscillator (QDO) parameters were fit using the MCLF method.
The magnetic structure of the system was optimized in VASP from the default ferromagnetic initial guess using spin polarization.
The atomic spin moments (ASMs) were computed on this optimized magnetic structure using the DDEC6 partition as inputs
to the method of T. A. Manz and D. S. Sholl, J. Chem. Theory Comput. 7 (2011) 4146-4164 DOI: 10.1021/ct200539n.
The RMSE and RRMSE were computed using a uniform grid with Ewald summation.
