# Supplementary material for: A collection of forcefield precursors for metal–organic frameworks
Source: RSC Adv. 2019 Nov 13;9(63):36492–507. doi: 10.1039/c9ra07327b (PMC9075174; doi:10.1039/c9ra07327b)
Supplement: RA-009-C9RA07327B-s5697 [file RA-009-C9RA07327B-s5697.xyz]

  108
jmolscript: load "" {1 1 1} spacegroup "x,y,z" unitcell [{      9.827400     0.000000     0.000000 }, {      0.000000    11.310800     0.000000 }, {      0.000000    -0.384234    14.502111 }]
Zn     9.034231     8.521205     1.921530     0.952247
Zn     1.037282     8.265470     4.542641     0.935479
Zn     4.120531     8.252878     5.329526     0.952247
Zn     5.950982     8.508613     2.708414     0.935479
Zn     0.793169     2.405361    12.580581     0.952247
Zn     8.790118     2.661096     9.959470     0.935479
Zn     5.706869     2.673688     9.172585     0.952247
Zn     3.876418     2.417953    11.793697     0.935479
Zn     0.000000     5.655400     0.000000     0.953524
Zn     4.913700    -0.192117     7.251056     0.953524
Zn     0.000000     0.000000     0.000000     0.966411
Zn     4.913700     5.463283     7.251056     0.966411
H      7.388239     9.617983     5.320825     0.031785
H      0.352804     5.305564     3.854661     0.038468
H      6.051713     6.285548     0.635192     0.030592
H      1.814138    11.063669     3.393494     0.032585
H      1.520299     7.517032    13.452158     0.032712
H      6.889990    11.201097     0.127619     0.037832
H      2.474539     7.156100     1.930231     0.031785
H      5.266504     0.157719     3.396394     0.038468
H      1.138013    10.488535     6.615863     0.030592
H      6.727838     5.710414     3.857562     0.032585
H      6.433999     8.872817     8.301008     0.032712
H      1.976290     5.572986     7.123437     0.037832
H      2.439161     1.308583     9.181286     0.031785
H      9.474596     5.621002    10.647450     0.038468
H      3.775687     4.641018    13.866919     0.030592
H      8.013262    -0.137103    11.108617     0.032585
H      8.307101     3.409534     1.049953     0.032712
H      2.937410    -0.274531    14.374492     0.037832
H      7.352861     3.770466    12.571880     0.031785
H      4.560896    10.768847    11.105717     0.038468
H      8.689387     0.438031     7.886248     0.030592
H      3.099562     5.216152    10.644549     0.032585
H      3.393401     2.053749     6.201103     0.032712
H      7.851110     5.353580     7.378674     0.037832
C      8.096795     9.284958     4.784246     0.537457
C      0.145446     5.795788     3.068647     0.523288
C      6.978437     6.463755     0.739608     0.532046
C      1.228425    10.751414     2.713345     0.525996
C      1.001412     8.016360    14.072849     0.542646
C      7.063935    10.494924     0.739608     0.533656
C      3.183095     7.489125     2.466809     0.537457
C      5.059146    10.978295     4.182409     0.523288
C      2.064737    10.310328     6.511448     0.532046
C      6.142125     6.022669     4.537711     0.525996
C      5.915112     8.373489     7.680318     0.542646
C      2.150235     6.279159     6.511448     0.533656
C      1.730605     1.641608     9.717865     0.537457
C      9.681954     5.130778    11.433464     0.523288
C      2.848963     4.462811    13.762503     0.532046
C      8.598975     0.175152    11.788766     0.525996
C      8.825988     2.910206     0.429262     0.542646
C      2.763465     0.431642    13.762503     0.533656
C      6.644305     3.437441    12.035302     0.537457
C      4.768254    -0.051729    10.319702     0.523288
C      7.762663     0.616238     7.990663     0.532046
C      3.685275     4.903897     9.964400     0.525996
C      3.912288     2.553077     6.821793     0.542646
C      7.677165     4.647407     7.990663     0.533656
O      7.832438     9.060594     3.561718    -0.544047
O      9.200412     9.109359     5.349829    -0.502443
O      0.033413     7.051606     3.184664    -0.542430
O      0.007862     5.146089     2.018694    -0.502152
O      7.294879     7.339085     1.598133    -0.540266
O      7.754801     5.817661     0.023203    -0.497585
O      0.792088     9.555913     2.839513    -0.546683
O      0.968982     0.236218     1.799712    -0.490953
O      0.221116     7.733252     0.339349    -0.543810
O      1.145875     9.240534    14.059797    -0.505631
O      8.286464    10.131859     0.867226    -0.537607
O      6.087092    10.015504     1.331294    -0.493150
O      2.918738     7.713489     3.689337    -0.544047
O      4.286712     7.664724     1.901227    -0.502442
O      4.947113     9.722477     4.066392    -0.542430
O      4.921562     0.317194     5.232362    -0.502152
O      2.381179     9.434998     5.652923    -0.540266
O      2.841101    10.956422     7.227852    -0.497585
O      5.705788     7.218170     4.411542    -0.546683
O      5.882682     5.227065     5.451344    -0.490953
O      5.134817     9.040831     6.911706    -0.543810
O      6.059575     7.149315     7.693370    -0.505631
O      3.372764     6.642224     6.383829    -0.537607
O      1.173392     6.758579     5.919762    -0.493150
O      1.994962     1.865972    10.940393    -0.544047
O      0.626988     1.817207     9.152282    -0.502443
O     -0.033413     3.874960    11.317447    -0.542430
O     -0.007862     5.780477    12.483417    -0.502152
O      2.532521     3.587481    12.903978    -0.540266
O      2.072599     5.493139    -0.023203    -0.497585
O      9.035312     1.370653    11.662598    -0.546684
O      8.858418    10.690348    12.702399    -0.490953
O      9.606283     3.193314    14.162762    -0.543810
O      8.681525     1.686032     0.442314    -0.505631
O      1.540936     0.794707    13.634885    -0.537607
O      3.740308     0.911062    13.170817    -0.493150
O      6.908662     3.213077    10.812774    -0.544047
O      5.540688     3.261842    12.600884    -0.502442
O      4.880287     1.204089    10.435719    -0.542430
O      4.905838    10.609372     9.269749    -0.502152
O      7.446221     1.491568     8.849188    -0.540266
O      6.986299    -0.029856     7.274259    -0.497585
O      4.121612     3.708396    10.090569    -0.546683
O      3.944718     5.699501     9.050767    -0.490953
O      4.692584     1.885735     7.590405    -0.543810
O      3.767825     3.777251     6.808741    -0.505631
O      6.454636     4.284342     8.118282    -0.537607
O      8.654008     4.167987     8.582349    -0.493150

The following XYZ coordinates are in angstroms. Other properties are in atomic units.
The sperically averaged electron density of each atom fit to a function of the form exp(a - br)
eigen_1, eigen_2 and eigen_3 are the three eigenvalues of traceless quadrupole moment tensor
  atom number  atomic symbol              X              Y              Z     net charge C6 coefficient C8 coefficient C10 coefficient fluctuating dipole atomic polarizability isotropic forcefield polarizability              a              b squared Pearson coefficient          <r^3>          <r^4>         wp_QDO          m_QDO          q_QDO       dipole_x       dipole_y       dipole_z         dipole            Qxy            Qxz            Qyz     Q(x^2-y^2)  Q(3z^2 - R^2)        eigen_1        eigen_2        eigen_3 static polarizability      alpha(xx)      alpha(xy)      alpha(xz)      alpha(yy)      alpha(yz)      alpha(zz) atomic spin moment
            1             Zn       9.034231       8.521205       1.921530       0.952247      71.308770 0.14688519E+04  0.44441513E+05                                15.619924                           13.841627       0.179792       1.928390                    0.997457      45.399086     124.892099       0.413874       0.489134      -1.076899      -0.004856      -0.002880       0.009828       0.011334       0.002695       0.004483      -0.002357       0.017075       0.013978      -0.011863       0.001865       0.009998             17.219429      18.421359      -0.656882      -0.486247      15.891710      -0.270037      17.345219           0.000001
            2             Zn       1.037282       8.265470       4.542641       0.935479      88.588860 0.17456012E+04  0.54752138E+05                                17.116618                           14.435503       0.236340       1.944551                    0.997171      45.422897     124.299868       0.436214       0.447662      -1.108896      -0.002252      -0.004555       0.002071       0.005487       0.021493      -0.011954       0.000219       0.029350       0.062843      -0.037096       0.007716       0.029380             19.810840      23.917403      -0.789175       5.173518      15.619113      -0.038545      19.896005           0.000002
            3             Zn       4.120531       8.252878       5.329526       0.952247      71.308763 0.14688519E+04  0.44441512E+05                                15.619923                           13.841627       0.179793       1.928390                    0.997457      45.399085     124.892097       0.413874       0.489134      -1.076899      -0.004856       0.002881      -0.009828       0.011334      -0.002695      -0.004483      -0.002357       0.017075       0.013978      -0.011863       0.001865       0.009998             17.219428      18.421356       0.656887       0.486246      15.891713      -0.270039      17.345214           0.000001
            4             Zn       5.950982       8.508613       2.708414       0.935479      88.588874 0.17456010E+04  0.54752132E+05                                17.116619                           14.435502       0.236340       1.944551                    0.997171      45.422897     124.299868       0.436214       0.447662      -1.108896      -0.002252       0.004555      -0.002071       0.005487      -0.021494       0.011954       0.000219       0.029350       0.062843      -0.037096       0.007716       0.029380             19.810843      23.917410       0.789180      -5.173519      15.619116      -0.038549      19.896004           0.000002
            5             Zn       0.793169       2.405361      12.580581       0.952247      71.308766 0.14688519E+04  0.44441513E+05                                15.619923                           13.841627       0.179792       1.928390                    0.997457      45.399086     124.892099       0.413874       0.489134      -1.076899       0.004856       0.002880      -0.009828       0.011334       0.002695       0.004483      -0.002357       0.017075       0.013978      -0.011863       0.001865       0.009998             17.219428      18.421361      -0.656882      -0.486246      15.891710      -0.270039      17.345215           0.000001
            6             Zn       8.790118       2.661096       9.959470       0.935479      88.588859 0.17456011E+04  0.54752136E+05                                17.116618                           14.435503       0.236340       1.944551                    0.997171      45.422896     124.299863       0.436214       0.447662      -1.108896       0.002252       0.004555      -0.002071       0.005487       0.021493      -0.011954       0.000219       0.029350       0.062843      -0.037096       0.007716       0.029380             19.810840      23.917402      -0.789175       5.173518      15.619113      -0.038544      19.896004           0.000002
            7             Zn       5.706869       2.673688       9.172585       0.952247      71.308769 0.14688520E+04  0.44441515E+05                                15.619923                           13.841627       0.179793       1.928390                    0.997457      45.399087     124.892102       0.413874       0.489134      -1.076899       0.004856      -0.002881       0.009828       0.011334      -0.002695      -0.004483      -0.002357       0.017075       0.013978      -0.011863       0.001865       0.009998             17.219429      18.421354       0.656888       0.486247      15.891716      -0.270037      17.345216           0.000001
            8             Zn       3.876418       2.417953      11.793697       0.935479      88.588872 0.17456010E+04  0.54752130E+05                                17.116619                           14.435502       0.236340       1.944551                    0.997171      45.422896     124.299865       0.436214       0.447662      -1.108896       0.002252      -0.004555       0.002071       0.005487      -0.021494       0.011954       0.000219       0.029350       0.062843      -0.037096       0.007716       0.029380             19.810843      23.917410       0.789180      -5.173519      15.619116      -0.038549      19.896004           0.000002
            9             Zn       0.000000       5.655400       0.000000       0.953524      81.963028 0.16424327E+04  0.50810640E+05                                16.666031                           14.328978       0.211779       1.943786                    0.996501      44.947344     122.729286       0.422343       0.468785      -1.094610       0.000000      -0.000000      -0.000000       0.000000       0.015706       0.031079      -0.025735      -0.019160      -0.044321      -0.052983       0.021502       0.031481             18.897084      16.534507      -0.405813      -1.048326      22.262531       4.577368      17.894213           0.000002
           10             Zn       4.913700      -0.192117       7.251056       0.953524      81.963033 0.16424327E+04  0.50810641E+05                                16.666032                           14.328978       0.211779       1.943785                    0.996501      44.947344     122.729285       0.422343       0.468785      -1.094610      -0.000000       0.000000      -0.000000       0.000000      -0.015706      -0.031079      -0.025735      -0.019160      -0.044321      -0.052983       0.021502       0.031481             18.897085      16.534505       0.405817       1.048328      22.262527       4.577373      17.894221           0.000002
           11             Zn       0.000000       0.000000       0.000000       0.966411      87.740939 0.17491683E+04  0.54833891E+05                                17.036843                           14.486157       0.192436       1.938714                    0.996967      44.750630     122.003503       0.434293       0.449890      -1.108695      -0.000000      -0.000000      -0.000000       0.000000       0.012720      -0.015641       0.044950       0.033866      -0.042818      -0.061749       0.028282       0.033468             19.520581      16.721978       0.710552      -0.727531      22.891755      -6.072769      18.948010           0.000003
           12             Zn       4.913700       5.463283       7.251056       0.966411      87.740932 0.17491683E+04  0.54833891E+05                                17.036842                           14.486157       0.192436       1.938714                    0.996967      44.750631     122.003507       0.434293       0.449890      -1.108695      -0.000000      -0.000000       0.000000       0.000000      -0.012720       0.015641       0.044950       0.033866      -0.042818      -0.061749       0.028282       0.033468             19.520579      16.721975      -0.710550       0.727526      22.891749      -6.072766      18.948012           0.000003
           13              H       7.388239       9.617983       5.320825       0.031785       1.249915 0.88380955E+01  0.89604073E+02                                 1.952365                            1.757139      -1.239481       2.263087                    0.994303       4.097288      11.937235       0.461161       1.310041      -0.699677      -0.047587       0.021950       0.036798       0.064035      -0.004979      -0.005453      -0.004644       0.005902      -0.002924      -0.010338       0.002852       0.007486              2.072174       2.459432      -0.388573      -0.644643       1.665445       0.354405       2.091645           0.000001
           14              H       0.352804       5.305564       3.854661       0.038468       1.324942 0.98050187E+01  0.98909141E+02                                 1.824028                            1.702487      -0.852256       2.446360                    0.999105       3.483042       9.148081       0.547731       1.108538      -0.752462       0.014573      -0.037963       0.049438       0.064013      -0.004255       0.000766      -0.008958      -0.012412      -0.006422      -0.008479      -0.005085       0.013565              1.859063       1.493367      -0.085272       0.245551       1.738314      -0.423149       2.345509           0.000000
           15              H       6.051713       6.285548       0.635192       0.030592       1.336884 0.97036600E+01  0.98528868E+02                                 1.889067                            1.730332      -0.939970       2.398825                    0.998333       3.704063      10.056142       0.521343       1.157057      -0.737676      -0.060501      -0.013448      -0.012212       0.063170       0.007360       0.004780      -0.000412       0.002782      -0.003719      -0.008578      -0.000720       0.009297              1.954907       2.782410       0.179458       0.101328       1.531113       0.161895       1.551199           0.000001
           16              H       1.814138      11.063669       3.393494       0.032585       1.307059 0.95785774E+01  0.96975323E+02                                 1.873521                            1.730827      -0.733777       2.499229                    0.999548       3.611054       9.799717       0.515832       1.172837      -0.734943       0.039452       0.025202       0.041163       0.062338       0.004617       0.005341       0.006401      -0.001173      -0.005933      -0.007340      -0.003657       0.010997              1.933210       1.978329       0.215940       0.652443       1.585404       0.185883       2.235896           0.000001
           17              H       1.520299       7.517032      13.452158       0.032712       1.452792 0.10881169E+02  0.11339940E+03                                 1.983646                            1.825190      -1.016376       2.365833                    0.997502       3.726713      10.163630       0.511917       1.148079      -0.741036       0.038056      -0.027048      -0.047965       0.066936      -0.001670      -0.016186       0.000754       0.010387       0.011177      -0.012736      -0.007088       0.019824              2.050073       1.852351      -0.350861      -0.388724       2.253902       0.524474       2.043965           0.000000
           18              H       6.889990      11.201097       0.127619       0.037832       1.378981 0.10019000E+02  0.10302289E+03                                 1.961374                            1.783056      -1.126041       2.322565                    0.995920       3.801458      10.544040       0.500564       1.189972      -0.729140      -0.017994       0.048948      -0.041687       0.066765      -0.006997       0.003787      -0.009898      -0.003252       0.000065      -0.009836      -0.004639       0.014476              2.051571       1.690858      -0.074415       0.083693       2.310675      -0.772682       2.153179           0.000001
           19              H       2.474539       7.156100       1.930231       0.031785       1.249914 0.88380857E+01  0.89603956E+02                                 1.952365                            1.757139      -1.239481       2.263087                    0.994303       4.097287      11.937234       0.461160       1.310042      -0.699677      -0.047587      -0.021950      -0.036798       0.064035       0.004979       0.005453      -0.004644       0.005902      -0.002924      -0.010338       0.002852       0.007486              2.072174       2.459433       0.388574       0.644643       1.665445       0.354405       2.091644           0.000001
           20              H       5.266504       0.157719       3.396394       0.038468       1.324942 0.98050246E+01  0.98909213E+02                                 1.824028                            1.702488      -0.852256       2.446360                    0.999105       3.483042       9.148081       0.547731       1.108538      -0.752462       0.014573       0.037963      -0.049438       0.064013       0.004255      -0.000766      -0.008958      -0.012412      -0.006422      -0.008479      -0.005085       0.013565              1.859064       1.493367       0.085272      -0.245551       1.738314      -0.423149       2.345510           0.000000
           21              H       1.138013      10.488535       6.615863       0.030592       1.336884 0.97036550E+01  0.98528793E+02                                 1.889066                            1.730331      -0.939970       2.398825                    0.998333       3.704062      10.056134       0.521343       1.157056      -0.737676      -0.060501       0.013448       0.012212       0.063170      -0.007360      -0.004780      -0.000412       0.002782      -0.003719      -0.008578      -0.000720       0.009297              1.954906       2.782408      -0.179457      -0.101327       1.531112       0.161894       1.551197           0.000001
           22              H       6.727838       5.710414       3.857562       0.032585       1.307059 0.95785760E+01  0.96975306E+02                                 1.873520                            1.730827      -0.733777       2.499229                    0.999548       3.611054       9.799717       0.515832       1.172837      -0.734943       0.039452      -0.025202      -0.041163       0.062338      -0.004617      -0.005341       0.006401      -0.001173      -0.005933      -0.007340      -0.003657       0.010997              1.933209       1.978329      -0.215940      -0.652442       1.585404       0.185883       2.235895           0.000001
           23              H       6.433999       8.872817       8.301008       0.032712       1.452792 0.10881162E+02  0.11339930E+03                                 1.983645                            1.825189      -1.016376       2.365833                    0.997502       3.726713      10.163628       0.511917       1.148078      -0.741036       0.038056       0.027048       0.047965       0.066936       0.001670       0.016186       0.000754       0.010387       0.011177      -0.012736      -0.007088       0.019824              2.050072       1.852350       0.350861       0.388724       2.253902       0.524474       2.043963           0.000000
           24              H       1.976290       5.572986       7.123437       0.037832       1.378981 0.10019000E+02  0.10302289E+03                                 1.961373                            1.783056      -1.126041       2.322565                    0.995920       3.801458      10.544039       0.500565       1.189972      -0.729140      -0.017994      -0.048948       0.041687       0.066765       0.006997      -0.003787      -0.009898      -0.003252       0.000065      -0.009836      -0.004639       0.014475              2.051570       1.690858       0.074415      -0.083693       2.310675      -0.772682       2.153179           0.000001
           25              H       2.439161       1.308583       9.181286       0.031785       1.249915 0.88380968E+01  0.89604089E+02                                 1.952365                            1.757139      -1.239481       2.263087                    0.994303       4.097288      11.937235       0.461161       1.310041      -0.699677       0.047587      -0.021950      -0.036798       0.064035      -0.004979      -0.005453      -0.004644       0.005902      -0.002924      -0.010338       0.002852       0.007486              2.072175       2.459433      -0.388573      -0.644643       1.665446       0.354405       2.091645           0.000001
           26              H       9.474596       5.621002      10.647450       0.038468       1.324941 0.98050138E+01  0.98909083E+02                                 1.824028                            1.702487      -0.852256       2.446360                    0.999105       3.483041       9.148079       0.547731       1.108539      -0.752462      -0.014573       0.037963      -0.049438       0.064013      -0.004255       0.000766      -0.008958      -0.012412      -0.006422      -0.008479      -0.005085       0.013565              1.859063       1.493367      -0.085272       0.245551       1.738314      -0.423149       2.345509           0.000000
           27              H       3.775687       4.641018      13.866919       0.030592       1.336884 0.97036543E+01  0.98528789E+02                                 1.889066                            1.730331      -0.939969       2.398825                    0.998333       3.704062      10.056136       0.521343       1.157056      -0.737676       0.060501       0.013448       0.012212       0.063170       0.007360       0.004780      -0.000412       0.002782      -0.003719      -0.008578      -0.000720       0.009297              1.954906       2.782408       0.179457       0.101328       1.531113       0.161894       1.551198           0.000001
           28              H       8.013262      -0.137103      11.108617       0.032585       1.307059 0.95785730E+01  0.96975268E+02                                 1.873520                            1.730827      -0.733776       2.499229                    0.999548       3.611053       9.799714       0.515832       1.172837      -0.734943      -0.039452      -0.025202      -0.041163       0.062338       0.004617       0.005341       0.006401      -0.001173      -0.005933      -0.007340      -0.003657       0.010997              1.933209       1.978329       0.215940       0.652442       1.585403       0.185883       2.235895           0.000001
           29              H       8.307101       3.409534       1.049953       0.032712       1.452792 0.10881165E+02  0.11339933E+03                                 1.983645                            1.825189      -1.016375       2.365833                    0.997502       3.726712      10.163626       0.511917       1.148079      -0.741036      -0.038056       0.027048       0.047965       0.066936      -0.001670      -0.016186       0.000754       0.010387       0.011177      -0.012736      -0.007088       0.019824              2.050072       1.852350      -0.350861      -0.388724       2.253901       0.524474       2.043965           0.000000
           30              H       2.937410      -0.274531      14.374492       0.037832       1.378981 0.10018999E+02  0.10302287E+03                                 1.961373                            1.783056      -1.126041       2.322565                    0.995920       3.801458      10.544040       0.500564       1.189972      -0.729140       0.017994      -0.048948       0.041687       0.066765      -0.006997       0.003787      -0.009898      -0.003252       0.000065      -0.009836      -0.004639       0.014476              2.051570       1.690858      -0.074415       0.083693       2.310675      -0.772682       2.153179           0.000001
           31              H       7.352861       3.770466      12.571880       0.031785       1.249915 0.88380903E+01  0.89604011E+02                                 1.952365                            1.757139      -1.239481       2.263087                    0.994303       4.097288      11.937236       0.461160       1.310041      -0.699677       0.047587       0.021950       0.036798       0.064035       0.004979       0.005453      -0.004644       0.005902      -0.002924      -0.010338       0.002852       0.007486              2.072174       2.459433       0.388574       0.644643       1.665445       0.354405       2.091644           0.000001
           32              H       4.560896      10.768847      11.105717       0.038468       1.324943 0.98050261E+01  0.98909238E+02                                 1.824029                            1.702488      -0.852256       2.446360                    0.999105       3.483042       9.148083       0.547731       1.108539      -0.752462      -0.014573      -0.037963       0.049438       0.064013       0.004255      -0.000766      -0.008958      -0.012412      -0.006422      -0.008479      -0.005085       0.013565              1.859064       1.493368       0.085272      -0.245552       1.738315      -0.423149       2.345511           0.000000
           33              H       8.689387       0.438031       7.886248       0.030592       1.336883 0.97036503E+01  0.98528739E+02                                 1.889066                            1.730331      -0.939969       2.398825                    0.998333       3.704061      10.056133       0.521343       1.157057      -0.737676       0.060501      -0.013448      -0.012212       0.063170      -0.007360      -0.004780      -0.000412       0.002782      -0.003719      -0.008578      -0.000720       0.009297              1.954906       2.782409      -0.179457      -0.101327       1.531112       0.161894       1.551197           0.000001
           34              H       3.099562       5.216152      10.644549       0.032585       1.307059 0.95785805E+01  0.96975365E+02                                 1.873521                            1.730828      -0.733777       2.499229                    0.999548       3.611055       9.799721       0.515832       1.172837      -0.734943      -0.039452       0.025202       0.041163       0.062338      -0.004617      -0.005341       0.006401      -0.001172      -0.005933      -0.007340      -0.003657       0.010997              1.933210       1.978330      -0.215940      -0.652443       1.585404       0.185883       2.235896           0.000001
           35              H       3.393401       2.053749       6.201103       0.032712       1.452791 0.10881155E+02  0.11339921E+03                                 1.983644                            1.825188      -1.016375       2.365833                    0.997502       3.726712      10.163623       0.511917       1.148078      -0.741036      -0.038056      -0.027048      -0.047965       0.066936       0.001670       0.016186       0.000754       0.010387       0.011177      -0.012736      -0.007088       0.019824              2.050071       1.852349       0.350861       0.388723       2.253901       0.524474       2.043962           0.000000
           36              H       7.851110       5.353580       7.378674       0.037832       1.378981 0.10019000E+02  0.10302289E+03                                 1.961373                            1.783056      -1.126041       2.322565                    0.995920       3.801458      10.544039       0.500565       1.189972      -0.729140       0.017994       0.048948      -0.041687       0.066765       0.006997      -0.003787      -0.009898      -0.003252       0.000065      -0.009836      -0.004639       0.014475              2.051570       1.690858       0.074415      -0.083693       2.310675      -0.772682       2.153179           0.000001
           37              C       8.096795       9.284958       4.784246       0.537457      19.850932 0.22073678E+03  0.44458938E+04                                 6.696264                            5.216206       0.220024       2.136073                    0.999540      22.232933      62.088394       0.657893       0.462239      -1.021565       0.043749      -0.020370      -0.046101       0.066739       0.045497      -0.028195      -0.045673      -0.179835      -0.164960      -0.087272      -0.054300       0.141572              7.452999       9.693088      -1.040414       0.447664       4.212498       1.215475       8.453411           0.000003
           38              C       0.145446       5.795788       3.068647       0.523288      19.274937 0.21207705E+03  0.42168437E+04                                 6.458632                            5.061640       0.381327       2.186107                    0.999848      22.045294      60.599155       0.679974       0.453023      -1.029669      -0.012107       0.042403      -0.046417       0.064025       0.011285      -0.035130      -0.025629       0.178685      -0.185286      -0.087498      -0.040627       0.128125              7.127943       4.075892       0.120321       0.953685       8.623919       1.722615       8.684019           0.000004
           39              C       6.978437       6.463755       0.739608       0.532046      20.010918 0.20613411E+03  0.40676720E+04                                 6.608759                            4.967323       0.510572       2.231826                    0.999830      21.799284      59.600803       0.691487       0.448876      -1.032543       0.061001       0.032007       0.006353       0.069180       0.006505       0.021782      -0.108145      -0.083682       0.080050      -0.091713      -0.044633       0.136345              7.528278       8.052706      -0.731452      -1.059619       7.241032       3.717619       7.291095           0.000002
           40              C       1.228425      10.751414       2.713345       0.525996      19.335398 0.21122049E+03  0.41871462E+04                                 6.434784                            5.017527       0.574303       2.251140                    0.999790      21.832405      59.531506       0.691273       0.446966      -1.035217      -0.041391      -0.032294      -0.038433       0.065063      -0.048820      -0.073743       0.055170       0.117814      -0.070695      -0.092506      -0.045035       0.137542              7.143734       5.250720       0.747603       1.847148       8.235774      -2.414153       7.944707           0.000003
           41              C       1.001412       8.016360      14.072849       0.542646      19.928392 0.21503694E+03  0.43075358E+04                                 6.714447                            5.161041       0.200525       2.128087                    0.999612      22.266796      62.234100       0.658260       0.464508      -1.019207      -0.048223       0.025791       0.039247       0.067312      -0.013128       0.084473      -0.009445       0.147695       0.096227      -0.091096      -0.040467       0.131562              7.552987       5.299705       0.584015      -1.622595      11.561180      -0.109894       5.798076           0.000003
           42              C       7.063935      10.494924       0.739608       0.533656      20.196678 0.21749468E+03  0.43568811E+04                                 6.717472                            5.152270       0.239912       2.138614                    0.999722      22.166174      61.386553       0.668035       0.457699      -1.025861       0.024127      -0.049355       0.036003       0.065683       0.001614       0.033828       0.098708      -0.099501       0.140773      -0.091928      -0.047195       0.139124              7.520982       9.542482       0.645660      -1.566364       6.598957      -2.834673       6.421507           0.000002
           43              C       3.183095       7.489125       2.466809       0.537457      19.850923 0.22073661E+03  0.44458897E+04                                 6.696262                            5.216204       0.220025       2.136073                    0.999540      22.232934      62.088396       0.657894       0.462238      -1.021565       0.043749       0.020369       0.046101       0.066739      -0.045497       0.028195      -0.045673      -0.179835      -0.164960      -0.087272      -0.054300       0.141572              7.452997       9.693092       1.040416      -0.447663       4.212497       1.215473       8.453401           0.000003
           44              C       5.059146      10.978295       4.182409       0.523288      19.274951 0.21207722E+03  0.42168480E+04                                 6.458634                            5.061642       0.381327       2.186107                    0.999848      22.045295      60.599157       0.679974       0.453023      -1.029670      -0.012107      -0.042403       0.046417       0.064025      -0.011285       0.035130      -0.025629       0.178685      -0.185286      -0.087498      -0.040627       0.128125              7.127947       4.075893      -0.120321      -0.953686       8.623922       1.722617       8.684025           0.000003
           45              C       2.064737      10.310328       6.511448       0.532046      20.010908 0.20613395E+03  0.40676680E+04                                 6.608756                            4.967321       0.510572       2.231827                    0.999830      21.799281      59.600787       0.691487       0.448876      -1.032543       0.061001      -0.032007      -0.006353       0.069180      -0.006505      -0.021782      -0.108145      -0.083682       0.080050      -0.091713      -0.044633       0.136345              7.528274       8.052705       0.731455       1.059622       7.241029       3.717616       7.291089           0.000002
           46              C       6.142125       6.022669       4.537711       0.525996      19.335402 0.21122051E+03  0.41871467E+04                                 6.434785                            5.017528       0.574303       2.251140                    0.999790      21.832405      59.531507       0.691272       0.446966      -1.035217      -0.041391       0.032294       0.038433       0.065063       0.048820       0.073743       0.055170       0.117814      -0.070695      -0.092506      -0.045035       0.137542              7.143735       5.250720      -0.747602      -1.847147       8.235775      -2.414156       7.944710           0.000003
           47              C       5.915112       8.373489       7.680318       0.542646      19.928383 0.21503679E+03  0.43075323E+04                                 6.714445                            5.161039       0.200525       2.128087                    0.999612      22.266795      62.234096       0.658260       0.464508      -1.019207      -0.048223      -0.025791      -0.039247       0.067312       0.013128      -0.084473      -0.009445       0.147695       0.096227      -0.091096      -0.040467       0.131562              7.552985       5.299702      -0.584012       1.622594      11.561178      -0.109895       5.798074           0.000002
           48              C       2.150235       6.279159       6.511448       0.533656      20.196677 0.21749470E+03  0.43568816E+04                                 6.717472                            5.152271       0.239912       2.138614                    0.999722      22.166174      61.386551       0.668035       0.457699      -1.025861       0.024127       0.049355      -0.036003       0.065683      -0.001614      -0.033828       0.098708      -0.099501       0.140773      -0.091928      -0.047195       0.139124              7.520981       9.542480      -0.645659       1.566361       6.598957      -2.834673       6.421506           0.000002
           49              C       1.730605       1.641608       9.717865       0.537457      19.850931 0.22073677E+03  0.44458937E+04                                 6.696264                            5.216206       0.220025       2.136073                    0.999540      22.232933      62.088391       0.657894       0.462238      -1.021565      -0.043749       0.020370       0.046101       0.066739       0.045497      -0.028195      -0.045673      -0.179835      -0.164960      -0.087272      -0.054300       0.141572              7.452998       9.693087      -1.040414       0.447664       4.212498       1.215475       8.453410           0.000003
           50              C       9.681954       5.130778      11.433464       0.523288      19.274938 0.21207705E+03  0.42168438E+04                                 6.458632                            5.061640       0.381327       2.186107                    0.999848      22.045294      60.599155       0.679974       0.453023      -1.029669       0.012107      -0.042403       0.046417       0.064025       0.011285      -0.035130      -0.025629       0.178685      -0.185286      -0.087498      -0.040627       0.128125              7.127943       4.075892       0.120321       0.953685       8.623919       1.722615       8.684019           0.000003
           51              C       2.848963       4.462811      13.762503       0.532046      20.010917 0.20613409E+03  0.40676715E+04                                 6.608759                            4.967323       0.510572       2.231827                    0.999830      21.799282      59.600795       0.691487       0.448876      -1.032543      -0.061001      -0.032007      -0.006353       0.069180       0.006505       0.021782      -0.108145      -0.083682       0.080050      -0.091713      -0.044633       0.136345              7.528277       8.052705      -0.731453      -1.059619       7.241032       3.717620       7.291095           0.000002
           52              C       8.598975       0.175152      11.788766       0.525996      19.335394 0.21122043E+03  0.41871447E+04                                 6.434783                            5.017526       0.574304       2.251140                    0.999790      21.832401      59.531490       0.691273       0.446966      -1.035217       0.041391       0.032294       0.038433       0.065063      -0.048820      -0.073743       0.055170       0.117814      -0.070695      -0.092506      -0.045035       0.137542              7.143732       5.250719       0.747602       1.847147       8.235772      -2.414152       7.944705           0.000003
           53              C       8.825988       2.910206       0.429262       0.542646      19.928387 0.21503682E+03  0.43075330E+04                                 6.714445                            5.161039       0.200525       2.128088                    0.999612      22.266795      62.234093       0.658260       0.464507      -1.019207       0.048223      -0.025791      -0.039247       0.067312      -0.013128       0.084473      -0.009445       0.147695       0.096227      -0.091096      -0.040467       0.131562              7.552985       5.299702       0.584014      -1.622594      11.561178      -0.109895       5.798075           0.000003
           54              C       2.763465       0.431642      13.762503       0.533656      20.196678 0.21749468E+03  0.43568812E+04                                 6.717472                            5.152271       0.239912       2.138614                    0.999722      22.166174      61.386554       0.668035       0.457699      -1.025861      -0.024127       0.049355      -0.036003       0.065683       0.001614       0.033828       0.098708      -0.099501       0.140773      -0.091928      -0.047195       0.139124              7.520982       9.542482       0.645660      -1.566364       6.598957      -2.834673       6.421507           0.000002
           55              C       6.644305       3.437441      12.035302       0.537457      19.850922 0.22073660E+03  0.44458895E+04                                 6.696262                            5.216204       0.220025       2.136073                    0.999540      22.232934      62.088396       0.657894       0.462238      -1.021565      -0.043749      -0.020369      -0.046101       0.066739      -0.045497       0.028195      -0.045673      -0.179835      -0.164960      -0.087272      -0.054300       0.141572              7.452997       9.693092       1.040416      -0.447663       4.212497       1.215474       8.453401           0.000003
           56              C       4.768254      -0.051729      10.319702       0.523288      19.274948 0.21207718E+03  0.42168471E+04                                 6.458634                            5.061641       0.381327       2.186107                    0.999848      22.045293      60.599154       0.679974       0.453023      -1.029669       0.012107       0.042403      -0.046417       0.064025      -0.011285       0.035130      -0.025629       0.178685      -0.185286      -0.087498      -0.040627       0.128125              7.127947       4.075893      -0.120321      -0.953686       8.623921       1.722617       8.684026           0.000004
           57              C       7.762663       0.616238       7.990663       0.532046      20.010910 0.20613398E+03  0.40676690E+04                                 6.608757                            4.967321       0.510572       2.231826                    0.999830      21.799283      59.600797       0.691487       0.448876      -1.032543      -0.061001       0.032007       0.006353       0.069180      -0.006505      -0.021782      -0.108145      -0.083682       0.080050      -0.091713      -0.044633       0.136345              7.528275       8.052706       0.731455       1.059622       7.241030       3.717616       7.291089           0.000002
           58              C       3.685275       4.903897       9.964400       0.525996      19.335403 0.21122051E+03  0.41871469E+04                                 6.434785                            5.017528       0.574303       2.251139                    0.999790      21.832406      59.531512       0.691272       0.446966      -1.035217       0.041391      -0.032294      -0.038433       0.065063       0.048820       0.073743       0.055170       0.117814      -0.070695      -0.092506      -0.045035       0.137542              7.143736       5.250721      -0.747602      -1.847148       8.235775      -2.414157       7.944711           0.000003
           59              C       3.912288       2.553077       6.821793       0.542646      19.928388 0.21503690E+03  0.43075350E+04                                 6.714446                            5.161040       0.200526       2.128088                    0.999612      22.266794      62.234088       0.658260       0.464507      -1.019207       0.048223       0.025791       0.039247       0.067312       0.013128      -0.084473      -0.009445       0.147695       0.096228      -0.091096      -0.040467       0.131562              7.552985       5.299704      -0.584012       1.622594      11.561178      -0.109894       5.798074           0.000002
           60              C       7.677165       4.647407       7.990663       0.533656      20.196678 0.21749470E+03  0.43568817E+04                                 6.717472                            5.152271       0.239912       2.138614                    0.999722      22.166174      61.386555       0.668035       0.457699      -1.025861      -0.024127      -0.049355       0.036003       0.065683      -0.001614      -0.033828       0.098708      -0.099501       0.140773      -0.091928      -0.047195       0.139124              7.520982       9.542481      -0.645659       1.566361       6.598957      -2.834673       6.421507           0.000002
           61              O       7.832438       9.060594       3.561718      -0.544047      39.282732 0.61670966E+03  0.15371136E+05                                 9.239370                            7.757248      -0.094353       2.017888                    0.997134      28.048899      75.526956       0.671607       0.365903      -1.131493       0.027922       0.009072       0.052471       0.060126       0.032080       0.023217       0.000314      -0.099743       0.110156      -0.081824       0.034182       0.047642             10.193684       9.808504       0.428853       1.045430       5.977497       1.983244      14.795050           0.000000
           62              O       9.200412       9.109359       5.349829      -0.502443      32.938691 0.47173808E+03  0.10952851E+05                                 8.103181                            6.664373       0.491239       2.224726                    0.998221      26.392445      67.717405       0.747190       0.353060      -1.146133      -0.035347      -0.009590      -0.040438       0.054558       0.005252       0.050080      -0.041594       0.016613      -0.228679      -0.106426       0.039151       0.067274              9.042634      14.898840      -1.448182       2.133687       5.304081       0.230074       6.924980          -0.000000
           63              O       0.033413       7.051606       3.184664      -0.542430      41.441807 0.65229132E+03  0.16514720E+05                                 9.627579                            8.036840      -0.307886       1.951232                    0.995229      28.362466      77.386515       0.651503       0.371330      -1.125483      -0.000964      -0.057127      -0.015733       0.059261       0.003251      -0.026016       0.012512      -0.027260      -0.200001      -0.075265       0.026932       0.048333             10.653335       7.861181       0.031525       1.502978      15.564274       2.074507       8.534552           0.000000
           64              O       0.007862       5.146089       2.018694      -0.502152      34.319257 0.47557922E+03  0.11064698E+05                                 8.330712                            6.702946       0.405107       2.192540                    0.998082      26.477802      68.011175       0.743104       0.354274      -1.145124       0.007795       0.042614       0.027105       0.051102       0.023675      -0.011330       0.066693       0.099560       0.069006      -0.102895       0.043012       0.059883              9.433053       5.414972       0.852341       1.103524       9.340184       5.018525      13.544003          -0.000000
           65              O       7.294879       7.339085       1.598133      -0.540266      43.046146 0.63743994E+03  0.16001875E+05                                 9.832209                            7.887401      -0.191614       1.993576                    0.994477      27.939655      75.228420       0.666676       0.365982      -1.132691       0.000691      -0.043059      -0.046181       0.063144       0.008581       0.022188       0.010957      -0.096710       0.137705      -0.075784       0.020658       0.055126             11.295548       9.547223       0.757216      -0.488400      12.246284       6.175897      12.093138          -0.000001
           66              O       7.754801       5.817661       0.023203      -0.497585      35.464545 0.49119186E+03  0.11520327E+05                                 8.544624                            6.841647       0.409691       2.200558                    0.997286      26.411966      68.110566       0.730787       0.357356      -1.142673      -0.012692       0.041833       0.026989       0.051376      -0.055130      -0.047471      -0.028314      -0.056595       0.043828      -0.096714       0.042029       0.054685              9.741302      10.412822      -3.398524      -3.165719       9.532125       4.386759       9.278957          -0.000001
           67              O       0.792088       9.555913       2.839513      -0.546683      40.618914 0.66328336E+03  0.16811250E+05                                 9.416793                            8.051411      -0.186330       1.988991                    0.995305      28.218559      76.261371       0.659370       0.366502      -1.132669       0.018852       0.053173      -0.023676       0.061182       0.005255      -0.048706       0.000074      -0.052588      -0.178755      -0.086118       0.029205       0.056912             10.278464       8.403234       2.579686       0.847030      14.102960      -2.674544       8.329198          -0.000000
           68              O       0.968982       0.236218       1.799712      -0.490953      31.486929 0.43340582E+03  0.98453539E+04                                 7.804121                            6.347802       0.434490       2.202905                    0.998825      26.087387      66.064064       0.773368       0.348645      -1.150508      -0.011704      -0.041138       0.026339       0.050230      -0.065047      -0.035630      -0.051398       0.041200       0.097597      -0.111616       0.051690       0.059926              8.788951       5.593091      -1.033568       1.988394       9.040891      -4.876670      11.732872          -0.000000
           69              O       0.221116       7.733252       0.339349      -0.543810      40.344582 0.64608899E+03  0.16314771E+05                                 9.478851                            7.980177      -0.286954       1.959774                    0.994616      28.319130      77.106698       0.656226       0.369627      -1.127046       0.022438       0.036934      -0.041201       0.059709       0.027978       0.007476      -0.045024       0.051975       0.035840      -0.068795       0.024467       0.044328             10.519278       8.589123       1.940226      -3.041095      12.860433      -0.617714      10.108279          -0.000000
           70              O       1.145875       9.240534      14.059797      -0.505631      35.530415 0.48159216E+03  0.11245818E+05                                 8.568467                            6.761866       0.447319       2.210980                    0.998006      26.442993      68.164840       0.736732       0.356029      -1.143103      -0.019704      -0.044719       0.009618       0.049805       0.007759       0.081468      -0.003341      -0.059947      -0.096685      -0.105415       0.045533       0.059882              9.866185       5.913377       0.409488      -0.311816      18.074511      -1.023070       5.610667          -0.000000
           71              O       8.286464      10.131859       0.867226      -0.537607      39.349235 0.61832618E+03  0.15407240E+05                                 9.236558                            7.748105      -0.211521       1.985096                    0.995425      27.929612      74.968403       0.675141       0.364087      -1.133951      -0.061463       0.009619      -0.001832       0.062238      -0.019752       0.013854       0.049914       0.053764      -0.032086      -0.071839       0.032572       0.039267             10.184382      14.035858      -1.039466      -0.610739       9.230790      -2.669520       7.286497          -0.000000
           72              O       6.087092      10.015504       1.331294      -0.493150      32.137358 0.44531196E+03  0.10182650E+05                                 7.926678                            6.444225       0.583264       2.257049                    0.998969      26.020312      66.070497       0.765952       0.349710      -1.149849       0.051373       0.000220      -0.015768       0.053739       0.064602      -0.050273       0.037319      -0.015829       0.071515      -0.106826       0.048563       0.058263              8.894898      10.610902       2.664009      -3.777184       7.307214      -3.106379       8.766579          -0.000001
           73              O       2.918738       7.713489       3.689337      -0.544047      39.282725 0.61670968E+03  0.15371136E+05                                 9.239369                            7.757248      -0.094353       2.017888                    0.997134      28.048898      75.526952       0.671607       0.365903      -1.131493       0.027922      -0.009072      -0.052471       0.060126      -0.032080      -0.023217       0.000314      -0.099743       0.110156      -0.081824       0.034182       0.047642             10.193682       9.808504      -0.428853      -1.045432       5.977496       1.983243      14.795046           0.000000
           74              O       4.286712       7.664724       1.901227      -0.502442      32.938696 0.47173792E+03  0.10952847E+05                                 8.103182                            6.664372       0.491239       2.224726                    0.998221      26.392444      67.717404       0.747190       0.353060      -1.146133      -0.035347       0.009590       0.040438       0.054558      -0.005252      -0.050080      -0.041594       0.016613      -0.228679      -0.106426       0.039151       0.067274              9.042637      14.898851       1.448185      -2.133687       5.304082       0.230073       6.924978          -0.000000
           75              O       4.947113       9.722477       4.066392      -0.542430      41.441806 0.65229135E+03  0.16514721E+05                                 9.627579                            8.036841      -0.307886       1.951232                    0.995229      28.362466      77.386516       0.651503       0.371330      -1.125483      -0.000964       0.057127       0.015733       0.059261      -0.003251       0.026016       0.012512      -0.027260      -0.200001      -0.075265       0.026932       0.048333             10.653336       7.861180      -0.031524      -1.502977      15.564273       2.074506       8.534554           0.000000
           76              O       4.921562       0.317194       5.232362      -0.502152      34.319260 0.47557921E+03  0.11064697E+05                                 8.330713                            6.702945       0.405107       2.192540                    0.998082      26.477802      68.011175       0.743104       0.354274      -1.145124       0.007795      -0.042614      -0.027105       0.051102      -0.023675       0.011330       0.066693       0.099560       0.069006      -0.102895       0.043012       0.059883              9.433054       5.414973      -0.852341      -1.103523       9.340186       5.018526      13.544003          -0.000000
           77              O       2.381179       9.434998       5.652923      -0.540266      43.046139 0.63743993E+03  0.16001875E+05                                 9.832208                            7.887401      -0.191614       1.993576                    0.994477      27.939654      75.228415       0.666676       0.365982      -1.132691       0.000691       0.043059       0.046181       0.063144      -0.008581      -0.022188       0.010957      -0.096710       0.137705      -0.075784       0.020658       0.055126             11.295547       9.547220      -0.757216       0.488401      12.246285       6.175896      12.093135          -0.000001
           78              O       2.841101      10.956422       7.227852      -0.497585      35.464533 0.49119145E+03  0.11520315E+05                                 8.544622                            6.841643       0.409691       2.200558                    0.997286      26.411964      68.110553       0.730788       0.357356      -1.142673      -0.012692      -0.041833      -0.026989       0.051376       0.055130       0.047471      -0.028314      -0.056595       0.043828      -0.096714       0.042029       0.054685              9.741299      10.412821       3.398526       3.165720       9.532123       4.386758       9.278952          -0.000001
           79              O       5.705788       7.218170       4.411542      -0.546683      40.618919 0.66328344E+03  0.16811252E+05                                 9.416793                            8.051412      -0.186330       1.988991                    0.995305      28.218559      76.261370       0.659370       0.366502      -1.132669       0.018852      -0.053173       0.023676       0.061183      -0.005255       0.048706       0.000074      -0.052588      -0.178755      -0.086118       0.029205       0.056912             10.278465       8.403233      -2.579685      -0.847029      14.102960      -2.674549       8.329202          -0.000000
           80              O       5.882682       5.227065       5.451344      -0.490953      31.486934 0.43340585E+03  0.98453547E+04                                 7.804122                            6.347802       0.434490       2.202905                    0.998825      26.087387      66.064065       0.773368       0.348645      -1.150508      -0.011704       0.041138      -0.026339       0.050230       0.065047       0.035630      -0.051398       0.041200       0.097597      -0.111616       0.051690       0.059926              8.788953       5.593092       1.033568      -1.988394       9.040891      -4.876671      11.732875          -0.000000
           81              O       5.134817       9.040831       6.911706      -0.543810      40.344577 0.64608894E+03  0.16314769E+05                                 9.478850                            7.980177      -0.286953       1.959774                    0.994616      28.319129      77.106694       0.656226       0.369627      -1.127046       0.022438      -0.036934       0.041201       0.059709      -0.027978      -0.007476      -0.045024       0.051975       0.035840      -0.068795       0.024467       0.044328             10.519277       8.589120      -1.940223       3.041095      12.860428      -0.617716      10.108282          -0.000000
           82              O       6.059575       7.149315       7.693370      -0.505631      35.530417 0.48159215E+03  0.11245818E+05                                 8.568467                            6.761866       0.447319       2.210980                    0.998006      26.442993      68.164838       0.736732       0.356029      -1.143103      -0.019704       0.044719      -0.009618       0.049805      -0.007759      -0.081468      -0.003341      -0.059947      -0.096684      -0.105415       0.045533       0.059882              9.866185       5.913376      -0.409486       0.311815      18.074513      -1.023071       5.610667          -0.000000
           83              O       3.372764       6.642224       6.383829      -0.537607      39.349233 0.61832619E+03  0.15407240E+05                                 9.236558                            7.748105      -0.211521       1.985096                    0.995425      27.929612      74.968401       0.675141       0.364087      -1.133951      -0.061463      -0.009619       0.001832       0.062238       0.019752      -0.013854       0.049914       0.053764      -0.032086      -0.071839       0.032572       0.039267             10.184381      14.035855       1.039469       0.610733       9.230791      -2.669521       7.286496          -0.000000
           84              O       1.173392       6.758579       5.919762      -0.493150      32.137347 0.44531187E+03  0.10182647E+05                                 7.926675                            6.444224       0.583264       2.257049                    0.998969      26.020311      66.070489       0.765952       0.349710      -1.149849       0.051373      -0.000220       0.015768       0.053739      -0.064602       0.050273       0.037319      -0.015829       0.071515      -0.106826       0.048563       0.058263              8.894895      10.610899      -2.664007       3.777182       7.307211      -3.106376       8.766575          -0.000001
           85              O       1.994962       1.865972      10.940393      -0.544047      39.282728 0.61670961E+03  0.15371134E+05                                 9.239369                            7.757247      -0.094353       2.017888                    0.997134      28.048898      75.526952       0.671607       0.365903      -1.131493      -0.027922      -0.009072      -0.052471       0.060126       0.032080       0.023217       0.000314      -0.099744       0.110156      -0.081824       0.034182       0.047642             10.193683       9.808504       0.428853       1.045430       5.977496       1.983243      14.795048           0.000000
           86              O       0.626988       1.817207       9.152282      -0.502443      32.938690 0.47173806E+03  0.10952851E+05                                 8.103181                            6.664373       0.491239       2.224726                    0.998221      26.392444      67.717403       0.747190       0.353060      -1.146133       0.035347       0.009590       0.040438       0.054558       0.005252       0.050080      -0.041594       0.016613      -0.228679      -0.106426       0.039151       0.067274              9.042634      14.898841      -1.448183       2.133687       5.304082       0.230074       6.924980          -0.000000
           87              O      -0.033413       3.874960      11.317447      -0.542430      41.441809 0.65229133E+03  0.16514720E+05                                 9.627580                            8.036841      -0.307886       1.951232                    0.995229      28.362466      77.386517       0.651503       0.371330      -1.125483       0.000964       0.057127       0.015733       0.059261       0.003251      -0.026016       0.012512      -0.027260      -0.200001      -0.075265       0.026932       0.048333             10.653336       7.861182       0.031525       1.502978      15.564275       2.074507       8.534552           0.000000
           88              O      -0.007862       5.780477      12.483417      -0.502152      34.319268 0.47557937E+03  0.11064702E+05                                 8.330714                            6.702947       0.405107       2.192540                    0.998082      26.477804      68.011186       0.743104       0.354274      -1.145124      -0.007795      -0.042614      -0.027105       0.051102       0.023675      -0.011330       0.066693       0.099560       0.069006      -0.102895       0.043012       0.059883              9.433056       5.414974       0.852341       1.103524       9.340187       5.018527      13.544007          -0.000000
           89              O       2.532521       3.587481      12.903978      -0.540266      43.046145 0.63743993E+03  0.16001875E+05                                 9.832208                            7.887401      -0.191614       1.993576                    0.994477      27.939655      75.228418       0.666676       0.365982      -1.132691      -0.000691       0.043059       0.046181       0.063144       0.008581       0.022188       0.010957      -0.096710       0.137705      -0.075784       0.020658       0.055126             11.295548       9.547222       0.757216      -0.488400      12.246284       6.175897      12.093138          -0.000001
           90              O       2.072599       5.493139      -0.023203      -0.497585      35.464539 0.49119176E+03  0.11520324E+05                                 8.544623                            6.841646       0.409691       2.200558                    0.997286      26.411965      68.110559       0.730788       0.357356      -1.142673       0.012692      -0.041833      -0.026989       0.051376      -0.055130      -0.047471      -0.028314      -0.056595       0.043828      -0.096714       0.042029       0.054685              9.741300      10.412820      -3.398523      -3.165718       9.532123       4.386758       9.278956          -0.000001
           91              O       9.035312       1.370653      11.662598      -0.546684      40.618912 0.66328335E+03  0.16811250E+05                                 9.416792                            8.051411      -0.186330       1.988991                    0.995305      28.218559      76.261370       0.659370       0.366502      -1.132669      -0.018852      -0.053173       0.023676       0.061182       0.005255      -0.048706       0.000074      -0.052588      -0.178755      -0.086118       0.029205       0.056912             10.278464       8.403234       2.579686       0.847030      14.102959      -2.674544       8.329198          -0.000000
           92              O       8.858418      10.690348      12.702399      -0.490953      31.486928 0.43340582E+03  0.98453538E+04                                 7.804121                            6.347802       0.434490       2.202905                    0.998825      26.087386      66.064062       0.773368       0.348645      -1.150508       0.011704       0.041138      -0.026339       0.050230      -0.065047      -0.035630      -0.051398       0.041200       0.097598      -0.111616       0.051690       0.059926              8.788951       5.593091      -1.033568       1.988394       9.040891      -4.876670      11.732872          -0.000000
           93              O       9.606283       3.193314      14.162762      -0.543810      40.344574 0.64608870E+03  0.16314762E+05                                 9.478850                            7.980176      -0.286954       1.959774                    0.994616      28.319129      77.106696       0.656226       0.369627      -1.127046      -0.022438      -0.036934       0.041201       0.059709       0.027978       0.007476      -0.045024       0.051975       0.035840      -0.068795       0.024467       0.044328             10.519277       8.589120       1.940227      -3.041093      12.860434      -0.617718      10.108277          -0.000000
           94              O       8.681525       1.686032       0.442314      -0.505631      35.530415 0.48159209E+03  0.11245816E+05                                 8.568467                            6.761865       0.447319       2.210980                    0.998006      26.442992      68.164835       0.736732       0.356029      -1.143103       0.019704       0.044719      -0.009618       0.049805       0.007759       0.081468      -0.003341      -0.059947      -0.096684      -0.105415       0.045533       0.059882              9.866185       5.913376       0.409487      -0.311815      18.074512      -1.023071       5.610667          -0.000000
           95              O       1.540936       0.794707      13.634885      -0.537607      39.349234 0.61832617E+03  0.15407239E+05                                 9.236558                            7.748105      -0.211521       1.985096                    0.995425      27.929612      74.968402       0.675141       0.364087      -1.133951       0.061463      -0.009619       0.001832       0.062238      -0.019752       0.013854       0.049914       0.053764      -0.032086      -0.071839       0.032572       0.039267             10.184381      14.035858      -1.039466      -0.610739       9.230790      -2.669520       7.286497          -0.000000
           96              O       3.740308       0.911062      13.170817      -0.493150      32.137357 0.44531195E+03  0.10182650E+05                                 7.926677                            6.444225       0.583264       2.257049                    0.998969      26.020313      66.070497       0.765952       0.349710      -1.149849      -0.051373      -0.000220       0.015768       0.053739       0.064602      -0.050273       0.037319      -0.015829       0.071515      -0.106826       0.048563       0.058263              8.894898      10.610901       2.664008      -3.777184       7.307214      -3.106378       8.766578          -0.000001
           97              O       6.908662       3.213077      10.812774      -0.544047      39.282725 0.61670967E+03  0.15371136E+05                                 9.239369                            7.757248      -0.094353       2.017888                    0.997134      28.048898      75.526950       0.671607       0.365903      -1.131493      -0.027922       0.009072       0.052471       0.060126      -0.032080      -0.023217       0.000314      -0.099744       0.110156      -0.081824       0.034182       0.047642             10.193682       9.808504      -0.428853      -1.045432       5.977495       1.983243      14.795047           0.000000
           98              O       5.540688       3.261842      12.600884      -0.502442      32.938697 0.47173794E+03  0.10952848E+05                                 8.103182                            6.664373       0.491239       2.224726                    0.998221      26.392444      67.717406       0.747190       0.353060      -1.146133       0.035347      -0.009590      -0.040438       0.054558      -0.005252      -0.050080      -0.041594       0.016613      -0.228679      -0.106426       0.039151       0.067274              9.042637      14.898851       1.448185      -2.133686       5.304082       0.230073       6.924978          -0.000000
           99              O       4.880287       1.204089      10.435719      -0.542430      41.441803 0.65229131E+03  0.16514720E+05                                 9.627579                            8.036841      -0.307886       1.951232                    0.995229      28.362465      77.386514       0.651502       0.371330      -1.125483       0.000964      -0.057127      -0.015733       0.059261      -0.003251       0.026016       0.012512      -0.027260      -0.200001      -0.075265       0.026932       0.048333             10.653335       7.861180      -0.031524      -1.502977      15.564273       2.074506       8.534553           0.000000
          100              O       4.905838      10.609372       9.269749      -0.502152      34.319259 0.47557920E+03  0.11064697E+05                                 8.330713                            6.702946       0.405107       2.192540                    0.998082      26.477801      68.011176       0.743104       0.354274      -1.145124      -0.007795       0.042614       0.027105       0.051102      -0.023675       0.011330       0.066693       0.099560       0.069006      -0.102895       0.043012       0.059883              9.433054       5.414972      -0.852341      -1.103524       9.340185       5.018525      13.544005          -0.000001
          101              O       7.446221       1.491568       8.849188      -0.540266      43.046142 0.63743997E+03  0.16001876E+05                                 9.832208                            7.887402      -0.191614       1.993576                    0.994477      27.939655      75.228418       0.666676       0.365982      -1.132691      -0.000691      -0.043059      -0.046181       0.063144      -0.008581      -0.022188       0.010957      -0.096710       0.137705      -0.075784       0.020658       0.055126             11.295547       9.547221      -0.757216       0.488401      12.246285       6.175896      12.093135          -0.000001
          102              O       6.986299      -0.029856       7.274259      -0.497585      35.464537 0.49119157E+03  0.11520318E+05                                 8.544623                            6.841644       0.409691       2.200558                    0.997286      26.411966      68.110562       0.730788       0.357356      -1.142673       0.012692       0.041833       0.026989       0.051376       0.055130       0.047471      -0.028314      -0.056595       0.043828      -0.096714       0.042029       0.054685              9.741300      10.412822       3.398526       3.165718       9.532125       4.386758       9.278952          -0.000001
          103              O       4.121612       3.708396      10.090569      -0.546683      40.618921 0.66328348E+03  0.16811253E+05                                 9.416793                            8.051412      -0.186330       1.988991                    0.995305      28.218560      76.261372       0.659370       0.366502      -1.132669      -0.018852       0.053173      -0.023676       0.061182      -0.005255       0.048706       0.000074      -0.052588      -0.178755      -0.086118       0.029205       0.056912             10.278465       8.403233      -2.579685      -0.847029      14.102961      -2.674549       8.329202          -0.000000
          104              O       3.944718       5.699501       9.050767      -0.490953      31.486939 0.43340590E+03  0.98453563E+04                                 7.804123                            6.347803       0.434490       2.202905                    0.998825      26.087388      66.064071       0.773368       0.348645      -1.150508       0.011704      -0.041138       0.026339       0.050230       0.065047       0.035630      -0.051398       0.041200       0.097597      -0.111616       0.051690       0.059926              8.788954       5.593093       1.033569      -1.988396       9.040892      -4.876672      11.732877          -0.000000
          105              O       4.692584       1.885735       7.590405      -0.543810      40.344583 0.64608919E+03  0.16314777E+05                                 9.478851                            7.980178      -0.286954       1.959774                    0.994616      28.319129      77.106695       0.656226       0.369627      -1.127046      -0.022438       0.036934      -0.041201       0.059709      -0.027978      -0.007476      -0.045024       0.051975       0.035840      -0.068795       0.024467       0.044328             10.519278       8.589123      -1.940223       3.041096      12.860429      -0.617713      10.108282          -0.000000
          106              O       3.767825       3.777251       6.808741      -0.505631      35.530405 0.48159207E+03  0.11245815E+05                                 8.568465                            6.761865       0.447319       2.210980                    0.998006      26.442992      68.164833       0.736732       0.356029      -1.143103       0.019704      -0.044719       0.009618       0.049805      -0.007759      -0.081468      -0.003341      -0.059947      -0.096684      -0.105415       0.045533       0.059882              9.866182       5.913375      -0.409487       0.311815      18.074504      -1.023069       5.610666          -0.000000
          107              O       6.454636       4.284342       8.118282      -0.537607      39.349234 0.61832618E+03  0.15407240E+05                                 9.236558                            7.748105      -0.211521       1.985096                    0.995425      27.929612      74.968403       0.675141       0.364087      -1.133951       0.061463       0.009619      -0.001832       0.062238       0.019752      -0.013854       0.049914       0.053764      -0.032086      -0.071839       0.032572       0.039267             10.184381      14.035856       1.039468       0.610733       9.230793      -2.669521       7.286496          -0.000000
          108              O       8.654008       4.167987       8.582349      -0.493150      32.137350 0.44531192E+03  0.10182649E+05                                 7.926676                            6.444225       0.583264       2.257049                    0.998969      26.020312      66.070493       0.765952       0.349710      -1.149849      -0.051373       0.000220      -0.015768       0.053739      -0.064602       0.050273       0.037319      -0.015829       0.071515      -0.106826       0.048563       0.058263              8.894896      10.610901      -2.664007       3.777183       7.307211      -3.106377       8.766575          -0.000001

******************************************************
Auxiliary information for the entire system
The total spin magnetic moment of the unit cell is   0.000086
The total net atomic charge of the unit cell is   -0.000001
Accuracy of reproducing the electrostatic potential in the unit cell:
  The inner radius (bohr) =    5.0000
  The outer radius (bohr) =   12.0000
  Valid grid points have density less than (e/(bohr^3)) =    0.0001
  The number of valid grid points were=        27160
  The rms potential error without charges in kcal/mol is=      2.85668
  The rms potential error with partial charges in kcal/mol is=      0.78903
  The RRMSE value at monopole order=      0.27621
  The rms potential error with partial charges and cloud penetration in kcal/mol is=      0.77640
  The RRMSE value at monopole order with cloud penetration is=      0.27178
  The rms potential error with partial charges and atomic dipoles in kcal/mol is=      0.71665
  The RRMSE value at dipole order=      0.25087
  The rms potential error with partial charges, atomic dipoles and cloud penetration in kcal/mol is=      0.69997
  The RRMSE value at dipole order with cloud penetration=      0.24503

******************************************************
The electron densities and ab initio electrostatic potential were computed in VASP using the PBE functional and
projector augmented wave method. See the main text of the journal article for a description of computational details.
The atomic charges, dipoles, and quadrupoles were computed with the DDEC6 method as described in
(a) T. A. Manz and N. Gabaldon Limas, RSC Adv. 6 (2016) 47771-47801 DOI: 10.1039/c6ra04656h
(b) N. Gabaldon Limas and T. A. Manz, RSC Adv. 8 (2018) 2678-2707 DOI: 10.1039/c7ra11829e.
For each atom in the material, the electron cloud parameters were fit to the spherically averaged atom-in-material
electron density using radial positions for which this density was between 10^-4 and 10^-2 electrons per cubic bohr.
The polarizabilities, dispersion coefficients, and quantum Drude oscillator (QDO) parameters were fit using the MCLF method.
The magnetic structure of the system was optimized in VASP from the default ferromagnetic initial guess using spin polarization.
The atomic spin moments (ASMs) were computed on this optimized magnetic structure using the DDEC6 partition as inputs
to the method of T. A. Manz and D. S. Sholl, J. Chem. Theory Comput. 7 (2011) 4146-4164 DOI: 10.1021/ct200539n.
The RMSE and RRMSE were computed using a uniform grid with Ewald summation.
