# Supplementary material for: A collection of forcefield precursors for metal–organic frameworks
Source: RSC Adv. 2019 Nov 13;9(63):36492–507. doi: 10.1039/c9ra07327b (PMC9075174; doi:10.1039/c9ra07327b)
Supplement: RA-009-C9RA07327B-s5698 [file RA-009-C9RA07327B-s5698.xyz]

  108
jmolscript: load "" {1 1 1} spacegroup "x,y,z" unitcell [{      9.774400     0.000000     0.000000 }, {      0.000000    11.206500     0.000000 }, {      0.000000    -0.272262    14.717582 }]
Zn     9.002125     8.433166     1.947872     0.952256
Zn     1.058372     8.182268     4.570104     0.936619
Zn     4.114925     8.240453     5.410919     0.952256
Zn     5.945572     8.491351     2.788687     0.936619
Zn     0.772275     2.501072    12.769710     0.952257
Zn     8.716028     2.751970    10.147478     0.936619
Zn     5.659475     2.693785     9.306663     0.952256
Zn     3.828828     2.442887    11.928895     0.936619
Zn     0.000000     5.603250     0.000000     0.954016
Zn     4.887200    -0.136131     7.358791     0.954016
Zn     0.000000     0.000000     0.000000     0.961136
Zn     4.887200     5.467119     7.358791     0.961136
H      7.404108     9.611138     5.367502     0.031457
H      0.380224     5.202283     3.864837     0.040203
H      6.014188     6.216679     0.703500     0.033597
H      1.933376    10.918325     3.340891     0.029631
H      1.587363     7.537256    13.703541     0.032159
H      6.851854    11.075474     0.116269     0.036184
H      2.516908     7.062481     1.991289     0.031457
H      5.267424     0.264836     3.493954     0.040203
H      1.126988    10.456940     6.655291     0.033597
H      6.820576     5.755294     4.017900     0.029631
H      6.474563     8.864101     8.372832     0.032159
H      1.964654     5.598145     7.242522     0.036184
H      2.370292     1.323100     9.350080     0.031457
H      9.394176     5.731955    10.852745     0.040203
H      3.760212     4.717559    14.014082     0.033597
H      7.841024     0.015913    11.376691     0.029631
H      8.187037     3.396982     1.014041     0.032159
H      2.922546    -0.141236    14.601313     0.036184
H      7.257492     3.871757    12.726293     0.031457
H      4.506976    10.669402    11.223628     0.040203
H      8.647412     0.477298     8.062291     0.033597
H      2.953824     5.178944    10.699682     0.029631
H      3.299837     2.070137     6.344750     0.032159
H      7.809746     5.336093     7.475060     0.036184
C      8.100045     9.248993     4.831782     0.536913
C      0.175939     5.700888     3.081862     0.519415
C      6.940801     6.403124     0.802108     0.529219
C      1.307815    10.626690     2.688902     0.529676
C      1.037064     8.050993    14.283413     0.543874
C      7.029748    10.408926     0.769730     0.536688
C      3.212845     7.424626     2.527009     0.536913
C      5.063139    10.972731     4.276929     0.519415
C      2.053601    10.270495     6.556683     0.529219
C      6.195015     6.046929     4.669889     0.529676
C      5.924264     8.350364     7.792960     0.543874
C      2.142548     6.264693     6.589061     0.536688
C      1.674355     1.685245     9.885800     0.536913
C      9.598461     5.233350    11.635720     0.519415
C      2.833599     4.531114    13.915474     0.529219
C      8.466585     0.307548    12.028680     0.529676
C      8.737336     2.883245     0.434169     0.543874
C      2.744652     0.525312    13.947852     0.536688
C      6.561555     3.509612    12.190573     0.536913
C      4.711261    -0.038493    10.440653     0.519415
C      7.720799     0.663743     8.160899     0.529219
C      3.579385     4.887309    10.047693     0.529676
C      3.850136     2.583874     6.924622     0.543874
C      7.631852     4.669545     8.128521     0.536688
O      7.829294     9.034712     3.608751    -0.546869
O      9.189598     9.032338     5.396937    -0.499750
O      0.050338     6.962782     3.212848    -0.546870
O      0.055812     5.066441     2.024256    -0.497973
O      7.262379     7.279905     1.681337    -0.547102
O      7.711220     5.777284     0.072852    -0.486906
O      0.828771     9.455204     2.844173    -0.548831
O      1.047131     0.213818     1.781122    -0.491920
O      0.261172     7.669651     0.355577    -0.552516
O      1.138327     9.269814    14.204527    -0.495807
O      8.252917    10.038214     0.897037    -0.538041
O      6.057098     9.985304     1.412741    -0.492882
O      2.942094     7.638907     3.750040    -0.546869
O      4.302398     7.641281     1.961854    -0.499750
O      4.937538     9.710837     4.145943    -0.546871
O      4.943012     0.400678     5.334535    -0.497973
O      2.375179     9.393714     5.677454    -0.547102
O      2.824020    10.896335     7.285939    -0.486906
O      5.715971     7.218415     4.514618    -0.548831
O      5.934331     5.253301     5.577669    -0.491920
O      5.148372     9.003968     7.003214    -0.552516
O      6.025527     7.131543     7.871846    -0.495807
O      3.365717     6.635405     6.461754    -0.538041
O      1.169898     6.688315     5.946050    -0.492882
O      1.945106     1.899526    11.108831    -0.546869
O      0.584802     1.901900     9.320645    -0.499750
O      9.724062     3.971456    11.504734    -0.546870
O      9.718588     5.867797    12.693326    -0.497973
O      2.512021     3.654333    13.036245    -0.547102
O      2.063180     5.156954    14.644730    -0.486906
O      8.945629     1.479034    11.873409    -0.548831
O      8.727269    10.720420    12.936460    -0.491920
O      9.513228     3.264587    14.362005    -0.552516
O      8.636073     1.664424     0.513055    -0.495807
O      1.521483     0.896024    13.820545    -0.538041
O      3.717302     0.948934    13.304841    -0.492882
O      6.832306     3.295331    10.967542    -0.546869
O      5.472002     3.292957    12.755728    -0.499750
O      4.836862     1.223401    10.571639    -0.546871
O      4.831388    10.533560     9.383047    -0.497973
O      7.399221     1.540524     9.040128    -0.547102
O      6.950380     0.037903     7.431643    -0.486906
O      4.058429     3.715823    10.202964    -0.548831
O      3.840069     5.680937     9.139913    -0.491920
O      4.626028     1.930270     7.714368    -0.552516
O      3.748873     3.802695     6.845736    -0.495807
O      6.408683     4.298833     8.255828    -0.538041
O      8.604502     4.245923     8.771532    -0.492882

The following XYZ coordinates are in angstroms. Other properties are in atomic units.
The sperically averaged electron density of each atom fit to a function of the form exp(a - br)
eigen_1, eigen_2 and eigen_3 are the three eigenvalues of traceless quadrupole moment tensor
  atom number  atomic symbol              X              Y              Z     net charge C6 coefficient C8 coefficient C10 coefficient fluctuating dipole atomic polarizability isotropic forcefield polarizability              a              b squared Pearson coefficient          <r^3>          <r^4>         wp_QDO          m_QDO          q_QDO       dipole_x       dipole_y       dipole_z         dipole            Qxy            Qxz            Qyz     Q(x^2-y^2)  Q(3z^2 - R^2)        eigen_1        eigen_2        eigen_3 static polarizability      alpha(xx)      alpha(xy)      alpha(xz)      alpha(yy)      alpha(yz)      alpha(zz) atomic spin moment
            1             Zn       9.002125       8.433166       1.947872       0.952256      71.216005 0.14626698E+04  0.44221436E+05                                15.624800                           13.826946       0.178121       1.927446                    0.997490      45.435626     125.071646       0.413316       0.490160      -1.076004      -0.003118      -0.001605       0.010062       0.010656      -0.000151       0.003982      -0.000953       0.017429       0.016349      -0.011493       0.001755       0.009738             17.238956      18.576903      -0.593348      -0.408490      15.887567      -0.313821      17.252397           0.000000
            2             Zn       1.058372       8.182268       4.570104       0.936619      87.414795 0.17196661E+04  0.53767983E+05                                17.079609                           14.417360       0.229658       1.942765                    0.997151      45.413292     124.309193       0.432183       0.453272      -1.104816      -0.001159      -0.003655       0.001649       0.004174       0.022073      -0.007523       0.000198       0.034679       0.054549      -0.037380       0.012018       0.025363             19.763334      23.752180      -0.728073       4.986967      15.484122      -0.074526      20.053701           0.000002
            3             Zn       4.114925       8.240453       5.410919       0.952256      71.216005 0.14626698E+04  0.44221436E+05                                15.624800                           13.826946       0.178121       1.927446                    0.997490      45.435626     125.071646       0.413316       0.490160      -1.076004      -0.003118       0.001605      -0.010062       0.010656       0.000151      -0.003982      -0.000953       0.017429       0.016349      -0.011493       0.001755       0.009738             17.238956      18.576903       0.593348       0.408491      15.887566      -0.313821      17.252397           0.000000
            4             Zn       5.945572       8.491351       2.788687       0.936619      87.414799 0.17196661E+04  0.53767986E+05                                17.079609                           14.417361       0.229658       1.942765                    0.997151      45.413294     124.309199       0.432183       0.453272      -1.104816      -0.001159       0.003655      -0.001649       0.004174      -0.022073       0.007523       0.000198       0.034679       0.054549      -0.037380       0.012018       0.025363             19.763335      23.752180       0.728073      -4.986968      15.484123      -0.074526      20.053702           0.000002
            5             Zn       0.772275       2.501072      12.769710       0.952257      71.216006 0.14626698E+04  0.44221437E+05                                15.624800                           13.826946       0.178121       1.927446                    0.997490      45.435626     125.071646       0.413316       0.490160      -1.076004       0.003118       0.001605      -0.010062       0.010656      -0.000151       0.003982      -0.000953       0.017429       0.016349      -0.011493       0.001755       0.009738             17.238955      18.576903      -0.593348      -0.408490      15.887567      -0.313821      17.252396           0.000000
            6             Zn       8.716028       2.751970      10.147478       0.936619      87.414798 0.17196661E+04  0.53767985E+05                                17.079608                           14.417360       0.229658       1.942765                    0.997151      45.413292     124.309192       0.432183       0.453272      -1.104816       0.001159       0.003655      -0.001649       0.004174       0.022073      -0.007523       0.000198       0.034679       0.054549      -0.037380       0.012018       0.025363             19.763334      23.752179      -0.728073       4.986968      15.484122      -0.074526      20.053701           0.000002
            7             Zn       5.659475       2.693785       9.306663       0.952256      71.216007 0.14626698E+04  0.44221437E+05                                15.624800                           13.826946       0.178121       1.927446                    0.997490      45.435626     125.071645       0.413316       0.490160      -1.076004       0.003118      -0.001605       0.010062       0.010656       0.000151      -0.003982      -0.000953       0.017429       0.016349      -0.011493       0.001755       0.009738             17.238956      18.576903       0.593348       0.408490      15.887567      -0.313821      17.252397           0.000000
            8             Zn       3.828828       2.442887      11.928895       0.936619      87.414797 0.17196661E+04  0.53767984E+05                                17.079609                           14.417361       0.229658       1.942765                    0.997151      45.413293     124.309196       0.432183       0.453272      -1.104816       0.001159      -0.003655       0.001649       0.004174      -0.022073       0.007523       0.000198       0.034679       0.054549      -0.037380       0.012018       0.025363             19.763335      23.752180       0.728073      -4.986968      15.484122      -0.074526      20.053702           0.000002
            9             Zn       0.000000       5.603250       0.000000       0.954016      82.391476 0.16493727E+04  0.51080118E+05                                16.716868                           14.357277       0.214063       1.943937                    0.996792      44.974893     122.877994       0.422004       0.468659      -1.094664      -0.000000      -0.000000      -0.000000       0.000000       0.011736       0.031680      -0.026718      -0.016737      -0.052646      -0.053074       0.019940       0.033134             18.962353      16.516957      -0.252297      -1.157196      22.453930       4.557246      17.916173           0.000002
           10             Zn       4.887200      -0.136131       7.358791       0.954016      82.391476 0.16493727E+04  0.51080118E+05                                16.716868                           14.357277       0.214063       1.943937                    0.996792      44.974893     122.877993       0.422004       0.468659      -1.094664       0.000000      -0.000000      -0.000000       0.000000      -0.011736      -0.031680      -0.026718      -0.016737      -0.052646      -0.053074       0.019940       0.033134             18.962353      16.516957       0.252297       1.157196      22.453929       4.557246      17.916173           0.000002
           11             Zn       0.000000       0.000000       0.000000       0.961136      87.883125 0.17610215E+04  0.55280581E+05                                17.017006                           14.503208       0.225104       1.947782                    0.996991      44.798674     122.086378       0.435616       0.447914      -1.110281       0.000000       0.000000       0.000000       0.000000       0.015299      -0.017848       0.042367       0.032063      -0.025060      -0.059389       0.026286       0.033103             19.453468      17.018141       0.480622      -0.815192      22.664934      -5.836177      18.677328           0.000002
           12             Zn       4.887200       5.467119       7.358791       0.961136      87.883128 0.17610215E+04  0.55280584E+05                                17.017007                           14.503209       0.225104       1.947782                    0.996991      44.798675     122.086382       0.435616       0.447914      -1.110281      -0.000000      -0.000000      -0.000000       0.000000      -0.015299       0.017848       0.042367       0.032063      -0.025060      -0.059390       0.026286       0.033103             19.453469      17.018142      -0.480622       0.815193      22.664936      -5.836177      18.677328           0.000002
           13              H       7.404108       9.611138       5.367502       0.031457       1.278725 0.90962706E+01  0.92761993E+02                                 1.973246                            1.776210      -1.237487       2.264548                    0.994393       4.087892      11.891949       0.461788       1.300638      -0.701889      -0.046595       0.023783       0.036579       0.063834      -0.005133      -0.005241      -0.003969       0.003784      -0.003459      -0.009645       0.002732       0.006914              2.092324       2.469706      -0.421509      -0.641661       1.702312       0.372952       2.104953           0.000001
           14              H       0.380224       5.202283       3.864837       0.040203       1.327879 0.98340264E+01  0.99222370E+02                                 1.823530                            1.702687      -0.852756       2.447180                    0.999040       3.474058       9.109625       0.549109       1.105527      -0.753374       0.014635      -0.038658       0.049530       0.064512      -0.004107       0.000895      -0.008482      -0.012189      -0.005789      -0.007938      -0.005102       0.013040              1.857579       1.490999      -0.088241       0.237813       1.748742      -0.425485       2.332997           0.000000
           15              H       6.014188       6.216679       0.703500       0.033597       1.320818 0.95721044E+01  0.96737941E+02                                 1.865479                            1.712449      -0.922285       2.407705                    0.998583       3.658962       9.869019       0.527543       1.148839      -0.739939      -0.060029      -0.014490      -0.012814       0.063069       0.008574       0.004477      -0.000006       0.002885      -0.003108      -0.009278      -0.001007       0.010286              1.928047       2.740155       0.172363       0.086440       1.514854       0.155729       1.529133           0.000001
           16              H       1.933376      10.918325       3.340891       0.029631       1.318669 0.96544389E+01  0.98025364E+02                                 1.889323                            1.740784      -0.800148       2.466858                    0.999043       3.652090       9.954877       0.512508       1.177048      -0.733618       0.042912       0.023652       0.039644       0.063028       0.005007       0.005362       0.005709       0.000134      -0.010332      -0.007707      -0.003271       0.010978              1.953959       2.070374       0.216477       0.682878       1.579415       0.160455       2.212088           0.000001
           17              H       1.587363       7.537256      13.703541       0.032159       1.461986 0.10964006E+02  0.11448561E+03                                 1.992563                            1.832467      -1.028752       2.360379                    0.997334       3.736571      10.202219       0.510729       1.148509      -0.740927       0.039768      -0.027106      -0.044688       0.065675      -0.001847      -0.016582       0.001646       0.011630       0.009552      -0.012889      -0.007624       0.020513              2.060388       1.900183      -0.396604      -0.386328       2.296376       0.502482       1.984603           0.000001
           18              H       6.851854      11.075474       0.116269       0.036184       1.382335 0.10053797E+02  0.10347447E+03                                 1.963879                            1.785497      -1.122355       2.322019                    0.996098       3.816065      10.590732       0.500476       1.189103      -0.729244      -0.018956       0.045760      -0.045183       0.067043      -0.007182       0.004606      -0.010122      -0.002972      -0.000433      -0.009878      -0.005273       0.015151              2.055185       1.692624      -0.070899       0.086823       2.233002      -0.777447       2.239929           0.000001
           19              H       2.516908       7.062481       1.991289       0.031457       1.278725 0.90962706E+01  0.92761993E+02                                 1.973246                            1.776210      -1.237487       2.264548                    0.994393       4.087892      11.891949       0.461788       1.300638      -0.701889      -0.046595      -0.023783      -0.036579       0.063834       0.005133       0.005241      -0.003969       0.003784      -0.003459      -0.009645       0.002732       0.006914              2.092324       2.469706       0.421509       0.641661       1.702312       0.372952       2.104953           0.000001
           20              H       5.267424       0.264836       3.493954       0.040203       1.327879 0.98340244E+01  0.99222354E+02                                 1.823531                            1.702687      -0.852756       2.447181                    0.999040       3.474057       9.109625       0.549109       1.105528      -0.753374       0.014635       0.038658      -0.049530       0.064512       0.004107      -0.000895      -0.008482      -0.012189      -0.005789      -0.007938      -0.005102       0.013040              1.857580       1.490999       0.088241      -0.237813       1.748742      -0.425485       2.332998           0.000000
           21              H       1.126988      10.456940       6.655291       0.033597       1.320817 0.95720998E+01  0.96737890E+02                                 1.865480                            1.712449      -0.922285       2.407705                    0.998583       3.658961       9.869018       0.527542       1.148840      -0.739939      -0.060029       0.014490       0.012814       0.063069      -0.008574      -0.004477      -0.000006       0.002885      -0.003108      -0.009278      -0.001007       0.010286              1.928047       2.740155      -0.172363      -0.086440       1.514854       0.155729       1.529133           0.000001
           22              H       6.820576       5.755294       4.017900       0.029631       1.318669 0.96544357E+01  0.98025327E+02                                 1.889323                            1.740784      -0.800148       2.466858                    0.999043       3.652089       9.954875       0.512508       1.177048      -0.733618       0.042912      -0.023652      -0.039644       0.063028      -0.005007      -0.005362       0.005709       0.000134      -0.010332      -0.007707      -0.003271       0.010978              1.953959       2.070374      -0.216477      -0.682878       1.579415       0.160455       2.212088           0.000001
           23              H       6.474563       8.864101       8.372832       0.032159       1.461986 0.10964009E+02  0.11448565E+03                                 1.992564                            1.832467      -1.028752       2.360379                    0.997334       3.736572      10.202222       0.510729       1.148508      -0.740927       0.039768       0.027106       0.044688       0.065675       0.001847       0.016582       0.001646       0.011630       0.009552      -0.012889      -0.007624       0.020513              2.060388       1.900183       0.396604       0.386328       2.296377       0.502482       1.984603           0.000001
           24              H       1.964654       5.598145       7.242522       0.036184       1.382335 0.10053796E+02  0.10347445E+03                                 1.963878                            1.785496      -1.122354       2.322019                    0.996098       3.816065      10.590728       0.500477       1.189102      -0.729244      -0.018956      -0.045760       0.045183       0.067043       0.007182      -0.004606      -0.010122      -0.002972      -0.000433      -0.009878      -0.005273       0.015151              2.055184       1.692623       0.070898      -0.086823       2.233001      -0.777447       2.239928           0.000001
           25              H       2.370292       1.323100       9.350080       0.031457       1.278725 0.90962706E+01  0.92761993E+02                                 1.973246                            1.776210      -1.237487       2.264548                    0.994393       4.087892      11.891949       0.461788       1.300638      -0.701889       0.046595      -0.023783      -0.036579       0.063834      -0.005133      -0.005241      -0.003969       0.003784      -0.003459      -0.009645       0.002732       0.006914              2.092324       2.469706      -0.421509      -0.641661       1.702312       0.372952       2.104953           0.000001
           26              H       9.394176       5.731955      10.852745       0.040203       1.327879 0.98340245E+01  0.99222354E+02                                 1.823531                            1.702687      -0.852756       2.447180                    0.999040       3.474057       9.109625       0.549109       1.105528      -0.753374      -0.014635       0.038658      -0.049530       0.064512      -0.004107       0.000895      -0.008482      -0.012189      -0.005789      -0.007938      -0.005102       0.013040              1.857580       1.490999      -0.088241       0.237814       1.748742      -0.425485       2.332998           0.000000
           27              H       3.760212       4.717559      14.014082       0.033597       1.320817 0.95720998E+01  0.96737887E+02                                 1.865479                            1.712449      -0.922285       2.407705                    0.998583       3.658961       9.869017       0.527542       1.148840      -0.739939       0.060029       0.014490       0.012814       0.063069       0.008574       0.004477      -0.000006       0.002885      -0.003108      -0.009278      -0.001007       0.010286              1.928047       2.740155       0.172363       0.086440       1.514854       0.155729       1.529132           0.000001
           28              H       7.841024       0.015913      11.376691       0.029631       1.318669 0.96544389E+01  0.98025365E+02                                 1.889323                            1.740784      -0.800148       2.466858                    0.999043       3.652090       9.954877       0.512508       1.177048      -0.733618      -0.042912      -0.023652      -0.039644       0.063028       0.005007       0.005362       0.005709       0.000134      -0.010332      -0.007707      -0.003271       0.010978              1.953959       2.070374       0.216477       0.682878       1.579415       0.160455       2.212088           0.000001
           29              H       8.187037       3.396982       1.014041       0.032159       1.461985 0.10964002E+02  0.11448555E+03                                 1.992562                            1.832466      -1.028752       2.360379                    0.997334       3.736571      10.202216       0.510729       1.148508      -0.740927      -0.039768       0.027106       0.044688       0.065675      -0.001847      -0.016582       0.001646       0.011630       0.009552      -0.012889      -0.007624       0.020513              2.060386       1.900182      -0.396604      -0.386327       2.296375       0.502481       1.984602           0.000001
           30              H       2.922546      -0.141236      14.601313       0.036184       1.382335 0.10053797E+02  0.10347447E+03                                 1.963879                            1.785497      -1.122355       2.322019                    0.996098       3.816065      10.590732       0.500476       1.189103      -0.729244       0.018956      -0.045760       0.045183       0.067043      -0.007182       0.004606      -0.010122      -0.002972      -0.000433      -0.009878      -0.005273       0.015151              2.055185       1.692624      -0.070899       0.086823       2.233002      -0.777447       2.239929           0.000001
           31              H       7.257492       3.871757      12.726293       0.031457       1.278725 0.90962706E+01  0.92761993E+02                                 1.973246                            1.776210      -1.237487       2.264548                    0.994393       4.087892      11.891949       0.461788       1.300638      -0.701889       0.046595       0.023783       0.036579       0.063834       0.005133       0.005241      -0.003969       0.003783      -0.003459      -0.009645       0.002732       0.006914              2.092324       2.469706       0.421509       0.641661       1.702312       0.372952       2.104953           0.000001
           32              H       4.506976      10.669402      11.223628       0.040203       1.327878 0.98340224E+01  0.99222326E+02                                 1.823531                            1.702687      -0.852756       2.447181                    0.999040       3.474057       9.109624       0.549109       1.105528      -0.753374      -0.014635      -0.038658       0.049530       0.064512       0.004107      -0.000895      -0.008482      -0.012189      -0.005789      -0.007938      -0.005102       0.013040              1.857580       1.490999       0.088241      -0.237813       1.748742      -0.425485       2.332998           0.000000
           33              H       8.647412       0.477298       8.062291       0.033597       1.320817 0.95720998E+01  0.96737889E+02                                 1.865480                            1.712449      -0.922284       2.407705                    0.998583       3.658961       9.869018       0.527542       1.148840      -0.739939       0.060029      -0.014490      -0.012814       0.063069      -0.008574      -0.004477      -0.000006       0.002885      -0.003108      -0.009278      -0.001007       0.010286              1.928047       2.740155      -0.172363      -0.086440       1.514854       0.155729       1.529133           0.000001
           34              H       2.953824       5.178944      10.699682       0.029631       1.318669 0.96544357E+01  0.98025327E+02                                 1.889323                            1.740784      -0.800147       2.466858                    0.999043       3.652089       9.954875       0.512508       1.177048      -0.733618      -0.042912       0.023652       0.039644       0.063028      -0.005007      -0.005362       0.005709       0.000134      -0.010332      -0.007707      -0.003271       0.010978              1.953959       2.070374      -0.216477      -0.682878       1.579415       0.160455       2.212088           0.000001
           35              H       3.299837       2.070137       6.344750       0.032159       1.461986 0.10964004E+02  0.11448559E+03                                 1.992563                            1.832467      -1.028752       2.360379                    0.997334       3.736571      10.202219       0.510729       1.148509      -0.740927      -0.039768      -0.027106      -0.044688       0.065675       0.001847       0.016582       0.001646       0.011630       0.009552      -0.012889      -0.007624       0.020513              2.060387       1.900183       0.396604       0.386328       2.296376       0.502482       1.984603           0.000001
           36              H       7.809746       5.336093       7.475060       0.036184       1.382335 0.10053797E+02  0.10347447E+03                                 1.963879                            1.785497      -1.122354       2.322019                    0.996098       3.816065      10.590731       0.500476       1.189103      -0.729244       0.018956       0.045760      -0.045183       0.067043       0.007182      -0.004606      -0.010122      -0.002972      -0.000433      -0.009878      -0.005273       0.015151              2.055185       1.692623       0.070899      -0.086823       2.233001      -0.777447       2.239929           0.000001
           37              C       8.100045       9.248993       4.831782       0.536913      19.650849 0.21764992E+03  0.43671649E+04                                 6.635821                            5.168234       0.256479       2.149034                    0.999588      22.143211      61.667928       0.663297       0.460211      -1.022957       0.043761      -0.021636      -0.045425       0.066682       0.050277      -0.030213      -0.044892      -0.174912      -0.163034      -0.088063      -0.053452       0.141515              7.382718       9.579655      -1.157265       0.530048       4.228199       1.155187       8.340300           0.000002
           38              C       0.175939       5.700888       3.081862       0.519415      19.405192 0.21408749E+03  0.42653976E+04                                 6.480020                            5.081020       0.375894       2.183139                    0.999850      22.105151      60.756299       0.679823       0.452212      -1.030487      -0.011749       0.043688      -0.044130       0.063200       0.013202      -0.031879      -0.026810       0.177219      -0.191674      -0.088552      -0.039039       0.127592              7.148909       4.071597       0.066936       0.910597       8.616874       1.738037       8.758255           0.000003
           39              C       6.940801       6.403124       0.802108       0.529219      20.119118 0.20814915E+03  0.41140927E+04                                 6.624592                            4.987447       0.516254       2.233861                    0.999845      21.795763      59.481400       0.691502       0.448140      -1.033806       0.060504       0.031570       0.010698       0.069079       0.004696       0.024257      -0.108705      -0.089508       0.072062      -0.092666      -0.045442       0.138108              7.543877       8.072312      -0.732841      -1.117435       7.201259       3.718055       7.358061           0.000002
           40              C       1.307815      10.626690       2.688902       0.529676      19.185060 0.20821340E+03  0.41147728E+04                                 6.405964                            4.983586       0.590207       2.258035                    0.999775      21.764607      59.349354       0.692887       0.447308      -1.034515      -0.043159      -0.031937      -0.035752       0.064505      -0.051406      -0.074622       0.060915       0.103528      -0.057448      -0.093385      -0.044607       0.137992              7.121119       5.442200       0.793981       1.858407       8.070826      -2.490384       7.850332           0.000003
           41              C       1.037064       8.050993      14.283413       0.543874      19.861115 0.21335445E+03  0.42652087E+04                                 6.693144                            5.136845       0.214933       2.133009                    0.999702      22.215186      62.015779       0.660610       0.463791      -1.019658      -0.050670       0.024925       0.039357       0.068831      -0.004818       0.084576      -0.001010       0.145391       0.108150      -0.090921      -0.039608       0.130529              7.534397       5.305354       0.377944      -1.619088      11.584144      -0.312750       5.713693           0.000003
           42              C       7.029748      10.408926       0.769730       0.536688      20.302069 0.21871522E+03  0.43884326E+04                                 6.749624                            5.172077       0.219464       2.131331                    0.999751      22.203891      61.585166       0.665570       0.458651      -1.025102       0.023292      -0.046257       0.040853       0.065964       0.007077       0.037585       0.096290      -0.107673       0.102970      -0.091079      -0.045536       0.136616              7.568990       9.530568       0.542694      -1.681303       6.397740      -2.859045       6.778661           0.000002
           43              C       3.212845       7.424626       2.527009       0.536913      19.650851 0.21764994E+03  0.43671655E+04                                 6.635822                            5.168235       0.256479       2.149034                    0.999588      22.143212      61.667931       0.663297       0.460211      -1.022957       0.043761       0.021636       0.045425       0.066682      -0.050277       0.030213      -0.044892      -0.174912      -0.163034      -0.088063      -0.053452       0.141515              7.382718       9.579655       1.157265      -0.530048       4.228199       1.155187       8.340300           0.000002
           44              C       5.063139      10.972731       4.276929       0.519415      19.405193 0.21408751E+03  0.42653980E+04                                 6.480020                            5.081020       0.375894       2.183139                    0.999850      22.105152      60.756302       0.679823       0.452212      -1.030487      -0.011749      -0.043688       0.044130       0.063200      -0.013202       0.031879      -0.026810       0.177219      -0.191674      -0.088552      -0.039039       0.127592              7.148909       4.071597      -0.066936      -0.910597       8.616873       1.738037       8.758255           0.000004
           45              C       2.053601      10.270495       6.556683       0.529219      20.119117 0.20814913E+03  0.41140925E+04                                 6.624592                            4.987447       0.516255       2.233861                    0.999845      21.795762      59.481396       0.691502       0.448140      -1.033806       0.060504      -0.031570      -0.010698       0.069079      -0.004696      -0.024257      -0.108705      -0.089508       0.072062      -0.092666      -0.045442       0.138108              7.543877       8.072311       0.732841       1.117435       7.201259       3.718055       7.358061           0.000002
           46              C       6.195015       6.046929       4.669889       0.529676      19.185060 0.20821340E+03  0.41147730E+04                                 6.405964                            4.983586       0.590207       2.258035                    0.999775      21.764607      59.349353       0.692887       0.447308      -1.034515      -0.043159       0.031937       0.035752       0.064505       0.051406       0.074622       0.060915       0.103528      -0.057448      -0.093385      -0.044607       0.137992              7.121119       5.442200      -0.793981      -1.858407       8.070826      -2.490384       7.850332           0.000003
           47              C       5.924264       8.350364       7.792960       0.543874      19.861115 0.21335446E+03  0.42652089E+04                                 6.693145                            5.136845       0.214933       2.133009                    0.999702      22.215187      62.015786       0.660610       0.463791      -1.019658      -0.050670      -0.024925      -0.039357       0.068831       0.004818      -0.084576      -0.001010       0.145391       0.108150      -0.090921      -0.039608       0.130529              7.534398       5.305354      -0.377944       1.619088      11.584146      -0.312750       5.713694           0.000003
           48              C       2.142548       6.264693       6.589061       0.536688      20.302068 0.21871519E+03  0.43884319E+04                                 6.749623                            5.172077       0.219464       2.131331                    0.999751      22.203889      61.585158       0.665570       0.458651      -1.025102       0.023292       0.046257      -0.040853       0.065964      -0.007077      -0.037585       0.096290      -0.107673       0.102970      -0.091079      -0.045536       0.136616              7.568989       9.530568      -0.542694       1.681303       6.397739      -2.859044       6.778660           0.000002
           49              C       1.674355       1.685245       9.885800       0.536913      19.650848 0.21764991E+03  0.43671646E+04                                 6.635821                            5.168234       0.256480       2.149034                    0.999588      22.143210      61.667924       0.663297       0.460211      -1.022957      -0.043761       0.021636       0.045425       0.066682       0.050277      -0.030213      -0.044892      -0.174912      -0.163034      -0.088063      -0.053452       0.141515              7.382717       9.579654      -1.157265       0.530048       4.228198       1.155187       8.340299           0.000003
           50              C       9.598461       5.233350      11.635720       0.519415      19.405191 0.21408747E+03  0.42653972E+04                                 6.480020                            5.081020       0.375894       2.183139                    0.999850      22.105150      60.756297       0.679823       0.452212      -1.030487       0.011749      -0.043688       0.044130       0.063200       0.013202      -0.031879      -0.026810       0.177219      -0.191674      -0.088552      -0.039039       0.127592              7.148908       4.071597       0.066936       0.910597       8.616873       1.738036       8.758255           0.000004
           51              C       2.833599       4.531114      13.915474       0.529219      20.119120 0.20814917E+03  0.41140932E+04                                 6.624593                            4.987447       0.516254       2.233861                    0.999845      21.795764      59.481404       0.691502       0.448140      -1.033806      -0.060504      -0.031570      -0.010698       0.069079       0.004696       0.024257      -0.108705      -0.089508       0.072062      -0.092666      -0.045442       0.138108              7.543878       8.072312      -0.732841      -1.117435       7.201260       3.718056       7.358062           0.000002
           52              C       8.466585       0.307548      12.028680       0.529676      19.185059 0.20821338E+03  0.41147724E+04                                 6.405964                            4.983586       0.590207       2.258035                    0.999775      21.764606      59.349350       0.692887       0.447308      -1.034515       0.043159       0.031937       0.035752       0.064505      -0.051406      -0.074622       0.060915       0.103528      -0.057448      -0.093385      -0.044607       0.137992              7.121119       5.442200       0.793981       1.858407       8.070826      -2.490384       7.850331           0.000003
           53              C       8.737336       2.883245       0.434169       0.543874      19.861115 0.21335446E+03  0.42652089E+04                                 6.693145                            5.136845       0.214934       2.133010                    0.999702      22.215186      62.015779       0.660610       0.463791      -1.019658       0.050670      -0.024925      -0.039357       0.068831      -0.004818       0.084576      -0.001010       0.145391       0.108150      -0.090921      -0.039608       0.130529              7.534398       5.305354       0.377945      -1.619088      11.584145      -0.312750       5.713693           0.000003
           54              C       2.744652       0.525312      13.947852       0.536688      20.302070 0.21871522E+03  0.43884327E+04                                 6.749624                            5.172077       0.219464       2.131331                    0.999751      22.203891      61.585166       0.665570       0.458651      -1.025102      -0.023292       0.046257      -0.040853       0.065964       0.007077       0.037585       0.096290      -0.107673       0.102970      -0.091079      -0.045536       0.136616              7.568990       9.530568       0.542694      -1.681303       6.397740      -2.859045       6.778661           0.000002
           55              C       6.561555       3.509612      12.190573       0.536913      19.650849 0.21764992E+03  0.43671650E+04                                 6.635822                            5.168235       0.256479       2.149034                    0.999588      22.143211      61.667930       0.663297       0.460211      -1.022957      -0.043761      -0.021636      -0.045425       0.066682      -0.050277       0.030213      -0.044892      -0.174912      -0.163034      -0.088063      -0.053452       0.141515              7.382718       9.579655       1.157265      -0.530048       4.228199       1.155187       8.340300           0.000003
           56              C       4.711261      -0.038493      10.440653       0.519415      19.405192 0.21408749E+03  0.42653977E+04                                 6.480020                            5.081020       0.375894       2.183139                    0.999850      22.105151      60.756300       0.679823       0.452212      -1.030487       0.011749       0.043688      -0.044130       0.063200      -0.013202       0.031879      -0.026810       0.177219      -0.191674      -0.088552      -0.039039       0.127592              7.148909       4.071597      -0.066936      -0.910597       8.616874       1.738037       8.758255           0.000004
           57              C       7.720799       0.663743       8.160899       0.529219      20.119121 0.20814918E+03  0.41140935E+04                                 6.624592                            4.987447       0.516254       2.233861                    0.999845      21.795765      59.481405       0.691502       0.448139      -1.033806      -0.060504       0.031570       0.010698       0.069079      -0.004696      -0.024257      -0.108705      -0.089508       0.072062      -0.092666      -0.045442       0.138108              7.543878       8.072312       0.732841       1.117435       7.201259       3.718056       7.358062           0.000002
           58              C       3.579385       4.887309      10.047693       0.529676      19.185059 0.20821339E+03  0.41147725E+04                                 6.405963                            4.983586       0.590207       2.258035                    0.999775      21.764606      59.349348       0.692887       0.447308      -1.034515       0.043159      -0.031937      -0.035752       0.064505       0.051406       0.074622       0.060915       0.103528      -0.057448      -0.093385      -0.044607       0.137992              7.121119       5.442200      -0.793981      -1.858407       8.070825      -2.490384       7.850331           0.000003
           59              C       3.850136       2.583874       6.924622       0.543874      19.861115 0.21335446E+03  0.42652087E+04                                 6.693144                            5.136845       0.214933       2.133009                    0.999702      22.215186      62.015780       0.660610       0.463791      -1.019658       0.050670       0.024925       0.039357       0.068831       0.004817      -0.084576      -0.001010       0.145391       0.108150      -0.090921      -0.039608       0.130529              7.534397       5.305354      -0.377944       1.619088      11.584145      -0.312750       5.713694           0.000003
           60              C       7.631852       4.669545       8.128521       0.536688      20.302069 0.21871520E+03  0.43884323E+04                                 6.749623                            5.172077       0.219464       2.131331                    0.999751      22.203890      61.585163       0.665570       0.458651      -1.025102      -0.023292      -0.046257       0.040853       0.065964      -0.007077      -0.037585       0.096290      -0.107673       0.102970      -0.091079      -0.045536       0.136616              7.568990       9.530568      -0.542694       1.681303       6.397740      -2.859045       6.778661           0.000002
           61              O       7.829294       9.034712       3.608751      -0.546869      39.419722 0.61917677E+03  0.15451448E+05                                 9.267145                            7.778780      -0.095578       2.015945                    0.997085      28.141140      75.876204       0.669749       0.366471      -1.130805       0.029197       0.010436       0.051696       0.060282       0.036307       0.024139      -0.001154      -0.095593       0.109769      -0.082854       0.034931       0.047923             10.226428       9.857934       0.422617       1.179079       5.979149       1.908148      14.842202           0.000000
           62              O       9.189598       9.032338       5.396937      -0.499750      32.834170 0.46758454E+03  0.10833549E+05                                 8.085751                            6.635157       0.489094       2.224638                    0.998333      26.323158      67.491071       0.748724       0.353080      -1.145999      -0.034953      -0.008844      -0.041418       0.054912       0.006666       0.047293      -0.043463       0.014698      -0.227930      -0.105975       0.041573       0.064403              9.035497      14.878402      -1.600191       2.199482       5.322455       0.139124       6.905634           0.000000
           63              O       0.050338       6.962782       3.212848      -0.546870      41.966803 0.66450360E+03  0.16897831E+05                                 9.706675                            8.110247      -0.311573       1.947903                    0.995129      28.498813      77.864765       0.648889       0.371195      -1.125871       0.000704      -0.056962      -0.017211       0.059510       0.000864      -0.024086       0.015108      -0.036112      -0.203946      -0.076119       0.022067       0.054052             10.738887       7.948461       0.032032       1.528431      15.588312       2.130315       8.679887           0.000000
           64              O       0.055812       5.066441       2.024256      -0.497973      34.026014 0.47159718E+03  0.10950386E+05                                 8.284579                            6.677934       0.410629       2.195653                    0.998112      26.421722      67.827876       0.743881       0.354605      -1.144713       0.007667       0.041581       0.029543       0.051581       0.023855      -0.013024       0.063769       0.106043       0.069960      -0.103263       0.046449       0.056814              9.367004       5.354362       0.797637       1.082841       9.193807       4.929473      13.552842          -0.000000
           65              O       7.262379       7.279905       1.681337      -0.547102      43.450873 0.65131025E+03  0.16426209E+05                                 9.873774                            7.955639      -0.187976       1.992275                    0.994520      28.077431      75.593444       0.666443       0.364413      -1.134743      -0.000790      -0.042314      -0.043609       0.060769       0.010655       0.025572       0.015814      -0.095768       0.132001      -0.075871       0.016838       0.059033             11.328390       9.634995       0.751034      -0.511195      12.174196       6.126504      12.175980          -0.000001
           66              O       7.711220       5.777284       0.072852      -0.486906      34.869814 0.47929470E+03  0.11173627E+05                                 8.445259                            6.756199       0.420895       2.207192                    0.997512      26.207717      67.400437       0.735667       0.357136      -1.142744      -0.013612       0.042699       0.027777       0.052726      -0.055177      -0.046212      -0.032953      -0.058479       0.042550      -0.098090       0.041588       0.056501              9.626197      10.296310      -3.375690      -3.255397       9.349651       4.291137       9.232628          -0.000000
           67              O       0.828771       9.455204       2.844173      -0.548831      40.695714 0.66252801E+03  0.16790738E+05                                 9.434470                            8.050967      -0.182785       1.990311                    0.995203      28.231638      76.344331       0.658745       0.366879      -1.132148       0.018365       0.052910      -0.023082       0.060577       0.006004      -0.050234       0.001865      -0.051993      -0.163422      -0.084215       0.030060       0.054156             10.307866       8.651458       2.819477       0.757648      13.857511      -2.770557       8.414629          -0.000000
           68              O       1.047131       0.213818       1.781122      -0.491920      31.552162 0.43358681E+03  0.98519348E+04                                 7.822661                            6.355327       0.456738       2.210191                    0.998746      26.089527      66.109353       0.771667       0.349326      -1.149778      -0.013099      -0.040353       0.028389       0.051047      -0.068234      -0.037638      -0.046464       0.030840       0.104662      -0.111776       0.052491       0.059285              8.819581       5.679662      -1.067603       2.036129       9.038774      -4.916455      11.740308           0.000000
           69              O       0.261172       7.669651       0.355577      -0.552516      40.934244 0.65855663E+03  0.16707654E+05                                 9.567704                            8.056575      -0.272982       1.961087                    0.994627      28.495606      77.744806       0.653198       0.369606      -1.127170       0.022261       0.038870      -0.041520       0.061076       0.031953       0.006877      -0.042067       0.047754       0.047816      -0.067976       0.022453       0.045522             10.613962       8.584366       1.910992      -3.102173      12.857490      -0.633483      10.400032          -0.000000
           70              O       1.138327       9.269814      14.204527      -0.495807      34.925029 0.46796059E+03  0.10850028E+05                                 8.468220                            6.662472       0.458735       2.218828                    0.998113      26.212811      67.345422       0.742663       0.355707      -1.143288      -0.021897      -0.043604       0.010273       0.049863       0.008550       0.079861      -0.005236      -0.057002      -0.081094      -0.101745       0.042231       0.059513              9.762770       5.777206       0.188392      -0.337186      17.936696      -1.283974       5.574409           0.000000
           71              O       8.252917      10.038214       0.897037      -0.538041      39.614604 0.62225098E+03  0.15533057E+05                                 9.286356                            7.777071      -0.235161       1.977273                    0.995542      27.976154      75.216096       0.673158       0.364500      -1.133376      -0.059255       0.012318      -0.000211       0.060522      -0.017941       0.015874       0.049171       0.049343      -0.050498      -0.071198       0.032275       0.038922             10.256441      13.987212      -1.150599      -0.639656       9.360133      -2.738535       7.421978          -0.000000
           72              O       6.057098       9.985304       1.412741      -0.492882      32.415458 0.44870607E+03  0.10278656E+05                                 7.973637                            6.468755       0.579505       2.256564                    0.998997      26.015760      66.095023       0.764576       0.349712      -1.149970       0.047870       0.000152      -0.013666       0.049783       0.062019      -0.051109       0.037238      -0.020806       0.066752      -0.105243       0.048425       0.056818              8.964769      10.609008       2.460971      -3.985033       7.116543      -3.103655       9.168756          -0.000000
           73              O       2.942094       7.638907       3.750040      -0.546869      39.419723 0.61917680E+03  0.15451449E+05                                 9.267145                            7.778780      -0.095579       2.015945                    0.997085      28.141141      75.876206       0.669749       0.366471      -1.130805       0.029197      -0.010436      -0.051696       0.060282      -0.036307      -0.024139      -0.001154      -0.095593       0.109769      -0.082854       0.034931       0.047923             10.226428       9.857934      -0.422617      -1.179079       5.979149       1.908148      14.842202           0.000000
           74              O       4.302398       7.641281       1.961854      -0.499750      32.834164 0.46758444E+03  0.10833546E+05                                 8.085750                            6.635156       0.489095       2.224638                    0.998333      26.323157      67.491064       0.748725       0.353080      -1.145999      -0.034953       0.008844       0.041418       0.054912      -0.006666      -0.047293      -0.043463       0.014698      -0.227930      -0.105975       0.041573       0.064403              9.035495      14.878399       1.600191      -2.199482       5.322454       0.139124       6.905633           0.000000
           75              O       4.937538       9.710837       4.145943      -0.546871      41.966804 0.66450360E+03  0.16897831E+05                                 9.706675                            8.110247      -0.311573       1.947903                    0.995129      28.498813      77.864767       0.648889       0.371195      -1.125871       0.000704       0.056962       0.017211       0.059510      -0.000864       0.024086       0.015108      -0.036112      -0.203946      -0.076119       0.022067       0.054052             10.738887       7.948461      -0.032032      -1.528431      15.588313       2.130315       8.679887           0.000000
           76              O       4.943012       0.400678       5.334535      -0.497973      34.026016 0.47159721E+03  0.10950387E+05                                 8.284579                            6.677934       0.410629       2.195653                    0.998112      26.421723      67.827879       0.743881       0.354605      -1.144713       0.007667      -0.041581      -0.029543       0.051581      -0.023854       0.013023       0.063769       0.106043       0.069960      -0.103263       0.046449       0.056814              9.367004       5.354362      -0.797637      -1.082841       9.193807       4.929473      13.552844          -0.000000
           77              O       2.375179       9.393714       5.677454      -0.547102      43.450873 0.65131024E+03  0.16426209E+05                                 9.873774                            7.955638      -0.187976       1.992275                    0.994520      28.077431      75.593442       0.666443       0.364413      -1.134743      -0.000790       0.042314       0.043609       0.060769      -0.010655      -0.025572       0.015814      -0.095768       0.132001      -0.075871       0.016838       0.059033             11.328390       9.634994      -0.751034       0.511195      12.174195       6.126504      12.175980          -0.000001
           78              O       2.824020      10.896335       7.285939      -0.486906      34.869815 0.47929471E+03  0.11173627E+05                                 8.445259                            6.756199       0.420895       2.207192                    0.997512      26.207717      67.400438       0.735667       0.357136      -1.142744      -0.013612      -0.042699      -0.027777       0.052726       0.055177       0.046213      -0.032953      -0.058479       0.042550      -0.098090       0.041588       0.056501              9.626197      10.296311       3.375690       3.255398       9.349652       4.291137       9.232629          -0.000001
           79              O       5.715971       7.218415       4.514618      -0.548831      40.695714 0.66252802E+03  0.16790738E+05                                 9.434470                            8.050967      -0.182785       1.990311                    0.995203      28.231638      76.344332       0.658745       0.366879      -1.132148       0.018365      -0.052910       0.023082       0.060577      -0.006004       0.050234       0.001865      -0.051993      -0.163422      -0.084215       0.030060       0.054156             10.307866       8.651458      -2.819477      -0.757648      13.857511      -2.770557       8.414629          -0.000000
           80              O       5.934331       5.253301       5.577669      -0.491920      31.552156 0.43358673E+03  0.98519323E+04                                 7.822660                            6.355326       0.456738       2.210191                    0.998746      26.089526      66.109347       0.771667       0.349326      -1.149778      -0.013099       0.040353      -0.028389       0.051047       0.068234       0.037638      -0.046464       0.030840       0.104662      -0.111776       0.052491       0.059285              8.819580       5.679661       1.067602      -2.036129       9.038772      -4.916454      11.740306           0.000000
           81              O       5.148372       9.003968       7.003214      -0.552516      40.934246 0.65855667E+03  0.16707655E+05                                 9.567704                            8.056576      -0.272983       1.961087                    0.994627      28.495607      77.744809       0.653198       0.369606      -1.127170       0.022261      -0.038870       0.041520       0.061076      -0.031953      -0.006877      -0.042068       0.047754       0.047816      -0.067976       0.022453       0.045522             10.613963       8.584366      -1.910993       3.102173      12.857490      -0.633483      10.400032           0.000000
           82              O       6.025527       7.131543       7.871846      -0.495807      34.925036 0.46796069E+03  0.10850031E+05                                 8.468221                            6.662473       0.458735       2.218828                    0.998113      26.212813      67.345430       0.742663       0.355707      -1.143288      -0.021897       0.043604      -0.010273       0.049863      -0.008550      -0.079861      -0.005236      -0.057002      -0.081094      -0.101745       0.042231       0.059513              9.762772       5.777206      -0.188392       0.337186      17.936699      -1.283974       5.574410           0.000000
           83              O       3.365717       6.635405       6.461754      -0.538041      39.614601 0.62225092E+03  0.15533055E+05                                 9.286355                            7.777070      -0.235161       1.977273                    0.995542      27.976153      75.216091       0.673158       0.364500      -1.133376      -0.059255      -0.012318       0.000211       0.060522       0.017941      -0.015874       0.049171       0.049343      -0.050498      -0.071198       0.032275       0.038922             10.256440      13.987211       1.150598       0.639656       9.360133      -2.738535       7.421978          -0.000000
           84              O       1.169898       6.688315       5.946050      -0.492882      32.415453 0.44870598E+03  0.10278654E+05                                 7.973636                            6.468754       0.579506       2.256564                    0.998997      26.015759      66.095017       0.764577       0.349712      -1.149970       0.047870      -0.000152       0.013666       0.049783      -0.062019       0.051109       0.037238      -0.020806       0.066752      -0.105243       0.048425       0.056818              8.964767      10.609006      -2.460970       3.985032       7.116542      -3.103654       9.168754          -0.000000
           85              O       1.945106       1.899526      11.108831      -0.546869      39.419721 0.61917676E+03  0.15451447E+05                                 9.267145                            7.778779      -0.095578       2.015945                    0.997085      28.141140      75.876203       0.669749       0.366471      -1.130805      -0.029197      -0.010436      -0.051696       0.060282       0.036307       0.024139      -0.001154      -0.095593       0.109769      -0.082854       0.034931       0.047923             10.226428       9.857934       0.422617       1.179079       5.979148       1.908148      14.842201           0.000000
           86              O       0.584802       1.901900       9.320645      -0.499750      32.834163 0.46758442E+03  0.10833545E+05                                 8.085750                            6.635156       0.489095       2.224638                    0.998333      26.323156      67.491062       0.748724       0.353080      -1.145999       0.034953       0.008844       0.041418       0.054912       0.006666       0.047293      -0.043463       0.014698      -0.227930      -0.105975       0.041573       0.064403              9.035495      14.878399      -1.600191       2.199482       5.322454       0.139124       6.905633           0.000000
           87              O       9.724062       3.971456      11.504734      -0.546870      41.966802 0.66450356E+03  0.16897829E+05                                 9.706675                            8.110246      -0.311573       1.947903                    0.995129      28.498812      77.864763       0.648889       0.371195      -1.125871      -0.000704       0.056962       0.017211       0.059510       0.000864      -0.024086       0.015108      -0.036112      -0.203946      -0.076119       0.022067       0.054052             10.738887       7.948461       0.032032       1.528431      15.588313       2.130315       8.679887           0.000000
           88              O       9.718588       5.867797      12.693326      -0.497973      34.026019 0.47159726E+03  0.10950389E+05                                 8.284580                            6.677934       0.410629       2.195653                    0.998112      26.421724      67.827883       0.743881       0.354605      -1.144713      -0.007667      -0.041581      -0.029543       0.051581       0.023854      -0.013024       0.063769       0.106043       0.069960      -0.103263       0.046449       0.056814              9.367005       5.354363       0.797637       1.082841       9.193808       4.929473      13.552844          -0.000000
           89              O       2.512021       3.654333      13.036245      -0.547102      43.450874 0.65131025E+03  0.16426209E+05                                 9.873774                            7.955639      -0.187976       1.992275                    0.994520      28.077431      75.593444       0.666443       0.364413      -1.134743       0.000790       0.042314       0.043609       0.060769       0.010655       0.025572       0.015814      -0.095768       0.132001      -0.075871       0.016838       0.059033             11.328390       9.634995       0.751034      -0.511195      12.174196       6.126504      12.175980          -0.000001
           90              O       2.063180       5.156954      14.644730      -0.486906      34.869819 0.47929477E+03  0.11173629E+05                                 8.445260                            6.756200       0.420895       2.207192                    0.997512      26.207718      67.400443       0.735667       0.357136      -1.142744       0.013612      -0.042699      -0.027777       0.052726      -0.055177      -0.046213      -0.032953      -0.058479       0.042550      -0.098090       0.041588       0.056501              9.626198      10.296312      -3.375691      -3.255398       9.349653       4.291137       9.232630          -0.000000
           91              O       8.945629       1.479034      11.873409      -0.548831      40.695714 0.66252801E+03  0.16790738E+05                                 9.434470                            8.050966      -0.182785       1.990311                    0.995203      28.231638      76.344330       0.658745       0.366879      -1.132148      -0.018365      -0.052910       0.023082       0.060577       0.006004      -0.050234       0.001865      -0.051993      -0.163422      -0.084215       0.030060       0.054156             10.307866       8.651458       2.819477       0.757648      13.857510      -2.770557       8.414629          -0.000000
           92              O       8.727269      10.720420      12.936460      -0.491920      31.552162 0.43358681E+03  0.98519348E+04                                 7.822661                            6.355327       0.456738       2.210191                    0.998746      26.089527      66.109353       0.771667       0.349326      -1.149778       0.013099       0.040353      -0.028389       0.051047      -0.068234      -0.037638      -0.046464       0.030840       0.104662      -0.111776       0.052492       0.059285              8.819581       5.679662      -1.067603       2.036129       9.038774      -4.916455      11.740308           0.000000
           93              O       9.513228       3.264587      14.362005      -0.552516      40.934246 0.65855667E+03  0.16707655E+05                                 9.567704                            8.056576      -0.272982       1.961087                    0.994627      28.495607      77.744809       0.653198       0.369606      -1.127170      -0.022261      -0.038870       0.041520       0.061076       0.031953       0.006877      -0.042068       0.047754       0.047816      -0.067976       0.022453       0.045522             10.613963       8.584366       1.910993      -3.102173      12.857491      -0.633483      10.400031          -0.000000
           94              O       8.636073       1.664424       0.513055      -0.495807      34.925032 0.46796065E+03  0.10850030E+05                                 8.468221                            6.662472       0.458735       2.218828                    0.998113      26.212813      67.345428       0.742663       0.355707      -1.143289       0.021897       0.043604      -0.010273       0.049863       0.008550       0.079861      -0.005236      -0.057002      -0.081094      -0.101745       0.042231       0.059513              9.762771       5.777206       0.188392      -0.337186      17.936696      -1.283975       5.574410           0.000000
           95              O       1.521483       0.896024      13.820545      -0.538041      39.614602 0.62225093E+03  0.15533056E+05                                 9.286355                            7.777070      -0.235161       1.977273                    0.995542      27.976153      75.216092       0.673158       0.364500      -1.133376       0.059255      -0.012318       0.000211       0.060522      -0.017941       0.015874       0.049171       0.049343      -0.050498      -0.071198       0.032275       0.038922             10.256441      13.987211      -1.150599      -0.639656       9.360133      -2.738535       7.421978          -0.000000
           96              O       3.717302       0.948934      13.304841      -0.492882      32.415455 0.44870602E+03  0.10278655E+05                                 7.973636                            6.468755       0.579506       2.256564                    0.998997      26.015760      66.095020       0.764577       0.349712      -1.149970      -0.047870      -0.000152       0.013666       0.049783       0.062019      -0.051109       0.037238      -0.020806       0.066752      -0.105243       0.048425       0.056818              8.964768      10.609007       2.460970      -3.985033       7.116542      -3.103654       9.168755          -0.000000
           97              O       6.832306       3.295331      10.967542      -0.546869      39.419722 0.61917678E+03  0.15451448E+05                                 9.267145                            7.778780      -0.095579       2.015945                    0.997085      28.141140      75.876205       0.669749       0.366471      -1.130805      -0.029197       0.010436       0.051696       0.060282      -0.036307      -0.024139      -0.001154      -0.095593       0.109769      -0.082854       0.034931       0.047923             10.226428       9.857934      -0.422617      -1.179079       5.979149       1.908148      14.842202           0.000000
           98              O       5.472002       3.292957      12.755728      -0.499750      32.834167 0.46758449E+03  0.10833547E+05                                 8.085751                            6.635156       0.489095       2.224638                    0.998333      26.323157      67.491067       0.748724       0.353080      -1.145999       0.034953      -0.008844      -0.041418       0.054912      -0.006666      -0.047293      -0.043463       0.014698      -0.227930      -0.105975       0.041573       0.064403              9.035496      14.878401       1.600191      -2.199482       5.322454       0.139124       6.905633           0.000000
           99              O       4.836862       1.223401      10.571639      -0.546871      41.966804 0.66450360E+03  0.16897831E+05                                 9.706675                            8.110247      -0.311573       1.947903                    0.995129      28.498813      77.864768       0.648889       0.371195      -1.125871      -0.000704      -0.056962      -0.017211       0.059510      -0.000864       0.024086       0.015108      -0.036112      -0.203946      -0.076119       0.022067       0.054052             10.738888       7.948462      -0.032032      -1.528431      15.588314       2.130316       8.679887           0.000000
          100              O       4.831388      10.533560       9.383047      -0.497973      34.026020 0.47159728E+03  0.10950389E+05                                 8.284580                            6.677934       0.410629       2.195653                    0.998112      26.421724      67.827884       0.743881       0.354605      -1.144713      -0.007667       0.041581       0.029543       0.051581      -0.023854       0.013024       0.063769       0.106043       0.069960      -0.103263       0.046449       0.056814              9.367005       5.354363      -0.797637      -1.082841       9.193808       4.929473      13.552845          -0.000000
          101              O       7.399221       1.540524       9.040128      -0.547102      43.450873 0.65131024E+03  0.16426209E+05                                 9.873774                            7.955638      -0.187976       1.992275                    0.994520      28.077431      75.593442       0.666443       0.364413      -1.134743       0.000790      -0.042314      -0.043609       0.060769      -0.010655      -0.025572       0.015814      -0.095768       0.132001      -0.075871       0.016838       0.059033             11.328390       9.634994      -0.751034       0.511195      12.174196       6.126504      12.175980          -0.000001
          102              O       6.950380       0.037903       7.431643      -0.486906      34.869821 0.47929481E+03  0.11173630E+05                                 8.445260                            6.756200       0.420894       2.207192                    0.997512      26.207719      67.400446       0.735667       0.357136      -1.142744       0.013612       0.042699       0.027777       0.052726       0.055177       0.046213      -0.032953      -0.058479       0.042550      -0.098090       0.041588       0.056501              9.626198      10.296312       3.375691       3.255398       9.349653       4.291138       9.232630          -0.000000
          103              O       4.058429       3.715823      10.202964      -0.548831      40.695715 0.66252805E+03  0.16790739E+05                                 9.434470                            8.050967      -0.182785       1.990311                    0.995203      28.231639      76.344332       0.658745       0.366879      -1.132148      -0.018365       0.052910      -0.023082       0.060577      -0.006004       0.050234       0.001865      -0.051993      -0.163422      -0.084215       0.030060       0.054156             10.307866       8.651458      -2.819477      -0.757648      13.857510      -2.770556       8.414629          -0.000000
          104              O       3.840069       5.680937       9.139913      -0.491920      31.552155 0.43358670E+03  0.98519314E+04                                 7.822660                            6.355325       0.456738       2.210191                    0.998746      26.089526      66.109345       0.771667       0.349326      -1.149778       0.013099      -0.040353       0.028389       0.051047       0.068234       0.037638      -0.046464       0.030840       0.104662      -0.111776       0.052491       0.059285              8.819579       5.679661       1.067602      -2.036129       9.038772      -4.916454      11.740305           0.000000
          105              O       4.626028       1.930270       7.714368      -0.552516      40.934244 0.65855663E+03  0.16707654E+05                                 9.567704                            8.056575      -0.272983       1.961087                    0.994627      28.495606      77.744806       0.653198       0.369606      -1.127170      -0.022261       0.038870      -0.041520       0.061076      -0.031953      -0.006877      -0.042068       0.047754       0.047816      -0.067976       0.022453       0.045522             10.613962       8.584365      -1.910993       3.102173      12.857490      -0.633483      10.400032           0.000000
          106              O       3.748873       3.802695       6.845736      -0.495807      34.925032 0.46796064E+03  0.10850029E+05                                 8.468220                            6.662472       0.458735       2.218828                    0.998113      26.212813      67.345427       0.742663       0.355707      -1.143289       0.021897      -0.043604       0.010273       0.049863      -0.008550      -0.079861      -0.005236      -0.057002      -0.081094      -0.101745       0.042231       0.059513              9.762770       5.777206      -0.188392       0.337186      17.936696      -1.283974       5.574409           0.000000
          107              O       6.408683       4.298833       8.255828      -0.538041      39.614602 0.62225094E+03  0.15533056E+05                                 9.286355                            7.777070      -0.235161       1.977273                    0.995542      27.976153      75.216093       0.673158       0.364500      -1.133376       0.059255       0.012318      -0.000211       0.060522       0.017941      -0.015874       0.049171       0.049343      -0.050498      -0.071198       0.032275       0.038922             10.256441      13.987211       1.150599       0.639656       9.360133      -2.738535       7.421978          -0.000000
          108              O       8.604502       4.245923       8.771532      -0.492882      32.415452 0.44870597E+03  0.10278653E+05                                 7.973636                            6.468754       0.579506       2.256564                    0.998997      26.015758      66.095015       0.764577       0.349712      -1.149970      -0.047870       0.000152      -0.013666       0.049783      -0.062019       0.051109       0.037238      -0.020806       0.066752      -0.105243       0.048425       0.056818              8.964768      10.609006      -2.460970       3.985033       7.116542      -3.103654       9.168754          -0.000000

******************************************************
Auxiliary information for the entire system
The total spin magnetic moment of the unit cell is   0.000098
The total net atomic charge of the unit cell is   -0.000001
Accuracy of reproducing the electrostatic potential in the unit cell:
  The inner radius (bohr) =    5.0000
  The outer radius (bohr) =   12.0000
  Valid grid points have density less than (e/(bohr^3)) =    0.0001
  The number of valid grid points were=        27124
  The rms potential error without charges in kcal/mol is=      3.02931
  The rms potential error with partial charges in kcal/mol is=      0.78827
  The RRMSE value at monopole order=      0.26021
  The rms potential error with partial charges and cloud penetration in kcal/mol is=      0.77747
  The RRMSE value at monopole order with cloud penetration is=      0.25665
  The rms potential error with partial charges and atomic dipoles in kcal/mol is=      0.69490
  The RRMSE value at dipole order=      0.22939
  The rms potential error with partial charges, atomic dipoles and cloud penetration in kcal/mol is=      0.67891
  The RRMSE value at dipole order with cloud penetration=      0.22412

******************************************************
The electron densities and ab initio electrostatic potential were computed in VASP using the PBE functional and
projector augmented wave method. See the main text of the journal article for a description of computational details.
The atomic charges, dipoles, and quadrupoles were computed with the DDEC6 method as described in
(a) T. A. Manz and N. Gabaldon Limas, RSC Adv. 6 (2016) 47771-47801 DOI: 10.1039/c6ra04656h
(b) N. Gabaldon Limas and T. A. Manz, RSC Adv. 8 (2018) 2678-2707 DOI: 10.1039/c7ra11829e.
For each atom in the material, the electron cloud parameters were fit to the spherically averaged atom-in-material
electron density using radial positions for which this density was between 10^-4 and 10^-2 electrons per cubic bohr.
The polarizabilities, dispersion coefficients, and quantum Drude oscillator (QDO) parameters were fit using the MCLF method.
The magnetic structure of the system was optimized in VASP from the default ferromagnetic initial guess using spin polarization.
The atomic spin moments (ASMs) were computed on this optimized magnetic structure using the DDEC6 partition as inputs
to the method of T. A. Manz and D. S. Sholl, J. Chem. Theory Comput. 7 (2011) 4146-4164 DOI: 10.1021/ct200539n.
The RMSE and RRMSE were computed using a uniform grid with Ewald summation.
