# Supplementary material for: A collection of forcefield precursors for metal–organic frameworks
Source: RSC Adv. 2019 Nov 13;9(63):36492–507. doi: 10.1039/c9ra07327b (PMC9075174; doi:10.1039/c9ra07327b)
Supplement: RA-009-C9RA07327B-s5699 [file RA-009-C9RA07327B-s5699.xyz]

  108
jmolscript: load "" {1 1 1} spacegroup "x,y,z" unitcell [{      9.978100     0.000000     0.000000 }, {      0.000000    11.364700     0.000000 }, {      0.000000    -0.261744    15.052524 }]
Zn     9.282028     8.540918     1.993105     0.952327
Zn     1.243571     8.352331     4.557754     0.936902
Zn     4.292978     8.375260     5.533157     0.952327
Zn     6.232621     8.563847     2.968508     0.936902
Zn     0.696072     2.562038    13.059419     0.952327
Zn     8.734529     2.750625    10.494770     0.936902
Zn     5.685122     2.727696     9.519367     0.952327
Zn     3.745479     2.539109    12.084016     0.936902
Zn     0.000000     5.682350     0.000000     0.955072
Zn     4.989050    -0.130872     7.526262     0.955072
Zn     0.000000     0.000000     0.000000     0.967645
Zn     4.989050     5.551478     7.526262     0.967645
H      7.768949     9.609551     5.515245     0.034499
H      0.643587     5.367960     3.832373     0.035751
H      6.287201     6.092410     1.122918     0.034431
H      2.284985    10.898164     3.105336     0.030692
H      1.317109     7.662601    13.825743     0.030718
H      7.119374     0.014275     0.486197     0.036339
H      2.779899     7.306627     2.011017     0.034499
H      5.632637     0.183518     3.693889     0.035751
H      1.298151    10.823768     6.403344     0.034431
H      7.274035     6.018014     4.420926     0.030692
H      6.306159     8.991833     8.753043     0.030718
H      2.130324     5.537203     7.040065     0.036339
H      2.209151     1.493405     9.537279     0.034499
H      9.334513     5.734996    11.220151     0.035751
H      3.690899     5.010546    13.929606     0.034431
H      7.693115     0.204792    11.947188     0.030692
H      8.660991     3.440355     1.226781     0.030717
H      2.858726    -0.276019    14.566327     0.036339
H      7.198201     3.796329    13.041507     0.034499
H      4.345463    10.919438    11.358635     0.035751
H      8.679949     0.279188     8.649180     0.034431
H      2.704065     5.084942    10.631598     0.030692
H      3.671941     2.111123     6.299481     0.030717
H      7.847776     5.565753     8.012459     0.036339
C      8.456440     9.302527     4.937228     0.529855
C      0.391142     5.859867     3.058673     0.523985
C      7.192214     6.376254     1.073245     0.531006
C      1.559577    10.656819     2.540866     0.526408
C      0.851132     8.175232    14.474507     0.537731
C      7.306963    10.616204     1.020561     0.533598
C      3.467390     7.613651     2.589034     0.529855
C      5.380192    11.056311     4.467589     0.523985
C      2.203164    10.539924     6.453017     0.531006
C      6.548627     6.259359     4.985396     0.526408
C      5.840182     8.479202     8.104279     0.537731
C      2.317913     6.299974     6.505701     0.533598
C      1.521660     1.800429    10.115296     0.529855
C      9.586958     5.243089    11.993851     0.523985
C      2.785886     4.726702    13.979279     0.531006
C      8.418523     0.446137    12.511658     0.526408
C      9.126968     2.927724     0.578017     0.537731
C      2.671137     0.486752    14.031963     0.533598
C      6.510710     3.489305    12.463490     0.529855
C      4.597908     0.046645    10.584935     0.523985
C      7.774936     0.563032     8.599507     0.531006
C      3.429473     4.843597    10.067128     0.526408
C      4.137918     2.623754     6.948245     0.537731
C      7.660187     4.802982     8.546823     0.533598
O      8.135544     9.095891     3.729564    -0.542476
O      9.583765     9.142275     5.441036    -0.495709
O      0.212134     7.114799     3.213112    -0.548174
O      0.271404     5.222733     2.014630    -0.493272
O      7.526381     7.362947     1.817743    -0.544978
O      7.926802     5.756191     0.295782    -0.496004
O      0.943529     9.585014     2.834992    -0.546799
O      1.317109     0.054420     1.602191    -0.493125
O      0.193874     7.783556     0.307975    -0.542884
O      0.939438     9.402244    14.378472    -0.500128
O      8.525388    10.216583     1.048860    -0.535969
O      6.348865    10.108156     1.624468    -0.496082
O      3.146494     7.820287     3.796698    -0.542476
O      4.594715     7.773903     2.085226    -0.495709
O      5.201184     9.801379     4.313150    -0.548174
O      5.260454     0.328745     5.511632    -0.493272
O      2.537331     9.553231     5.708519    -0.544978
O      2.937752    11.159987     7.230480    -0.496004
O      5.932579     7.331164     4.691270    -0.546799
O      6.306159     5.497058     5.924071    -0.493125
O      5.182924     9.132622     7.218287    -0.542884
O      5.928488     7.252190     8.200314    -0.500128
O      3.536338     6.699595     6.477402    -0.535969
O      1.359815     6.808022     5.901794    -0.496082
O      1.842556     2.007065    11.322960    -0.542476
O      0.394335     1.960681     9.611488    -0.495709
O      9.765966     3.988157    11.839412    -0.548174
O      9.706696     5.880223    13.037894    -0.493272
O      2.451719     3.740009    13.234781    -0.544978
O      2.051298     5.346765    14.756742    -0.496004
O      9.034571     1.517942    12.217532    -0.546799
O      8.660991    11.048536    13.450333    -0.493125
O      9.784226     3.319400    14.744549    -0.542884
O      9.038662     1.700712     0.674052    -0.500128
O      1.452712     0.886373    14.003664    -0.535969
O      3.629235     0.994800    13.428056    -0.496082
O      6.831606     3.282669    11.255826    -0.542476
O      5.383385     3.329053    12.967298    -0.495709
O      4.776916     1.301577    10.739374    -0.548174
O      4.717646    10.774211     9.540892    -0.493272
O      7.440769     1.549725     9.344005    -0.544978
O      7.040348    -0.057031     7.822044    -0.496004
O      4.045521     3.771792    10.361254    -0.546799
O      3.671941     5.605898     9.128453    -0.493125
O      4.795176     1.970334     7.834237    -0.542884
O      4.049612     3.850766     6.852210    -0.500128
O      6.441762     4.403361     8.575122    -0.535969
O      8.618285     4.294934     9.150730    -0.496082

The following XYZ coordinates are in angstroms. Other properties are in atomic units.
The sperically averaged electron density of each atom fit to a function of the form exp(a - br)
eigen_1, eigen_2 and eigen_3 are the three eigenvalues of traceless quadrupole moment tensor
  atom number  atomic symbol              X              Y              Z     net charge C6 coefficient C8 coefficient C10 coefficient fluctuating dipole atomic polarizability isotropic forcefield polarizability              a              b squared Pearson coefficient          <r^3>          <r^4>         wp_QDO          m_QDO          q_QDO       dipole_x       dipole_y       dipole_z         dipole            Qxy            Qxz            Qyz     Q(x^2-y^2)  Q(3z^2 - R^2)        eigen_1        eigen_2        eigen_3 static polarizability      alpha(xx)      alpha(xy)      alpha(xz)      alpha(yy)      alpha(yz)      alpha(zz) atomic spin moment
            1             Zn       9.282028       8.540918       1.993105       0.952327      76.098867 0.15811445E+04  0.48597397E+05                                16.102803                           14.212135       0.196925       1.932869                    0.997438      45.390932     124.754953       0.415993       0.479047      -1.085438      -0.005741      -0.000134       0.011110       0.012506       0.003615       0.003379      -0.000649       0.021236       0.013251      -0.013506       0.002821       0.010686             17.835442      18.946432      -0.647926      -0.381686      16.764588      -0.498504      17.795305           0.000001
            2             Zn       1.243571       8.352331       4.557754       0.936902      90.241327 0.17624097E+04  0.55419092E+05                                17.315090                           14.501318       0.215539       1.937682                    0.997145      45.499863     124.720286       0.435326       0.447445      -1.108888      -0.003750      -0.005805       0.006394       0.009415       0.019617      -0.001674       0.001512       0.030524       0.048171      -0.032972       0.015581       0.017391             20.257699      24.604198      -0.500652       5.236549      15.714042       0.052055      20.454858           0.000002
            3             Zn       4.292978       8.375260       5.533157       0.952327      76.098864 0.15811444E+04  0.48597393E+05                                16.102803                           14.212135       0.196925       1.932869                    0.997438      45.390931     124.754951       0.415993       0.479047      -1.085438      -0.005741       0.000134      -0.011110       0.012506      -0.003615      -0.003379      -0.000649       0.021236       0.013251      -0.013506       0.002821       0.010686             17.835442      18.946432       0.647926       0.381686      16.764588      -0.498504      17.795304           0.000001
            4             Zn       6.232621       8.563847       2.968508       0.936902      90.241332 0.17624099E+04  0.55419098E+05                                17.315091                           14.501319       0.215539       1.937682                    0.997145      45.499865     124.720292       0.435326       0.447445      -1.108888      -0.003750       0.005805      -0.006394       0.009415      -0.019617       0.001674       0.001512       0.030524       0.048171      -0.032972       0.015581       0.017391             20.257700      24.604199       0.500652      -5.236550      15.714043       0.052054      20.454859           0.000002
            5             Zn       0.696072       2.562038      13.059419       0.952327      76.098862 0.15811444E+04  0.48597392E+05                                16.102803                           14.212135       0.196925       1.932869                    0.997438      45.390931     124.754951       0.415993       0.479047      -1.085438       0.005741       0.000134      -0.011110       0.012506       0.003615       0.003379      -0.000649       0.021236       0.013251      -0.013506       0.002821       0.010686             17.835441      18.946432      -0.647926      -0.381686      16.764587      -0.498504      17.795305           0.000001
            6             Zn       8.734529       2.750625      10.494770       0.936902      90.241331 0.17624098E+04  0.55419095E+05                                17.315090                           14.501318       0.215539       1.937682                    0.997145      45.499864     124.720287       0.435326       0.447445      -1.108888       0.003750       0.005805      -0.006394       0.009415       0.019617      -0.001674       0.001512       0.030524       0.048171      -0.032972       0.015581       0.017391             20.257700      24.604199      -0.500652       5.236549      15.714042       0.052054      20.454858           0.000002
            7             Zn       5.685122       2.727696       9.519367       0.952327      76.098861 0.15811444E+04  0.48597391E+05                                16.102803                           14.212135       0.196925       1.932869                    0.997438      45.390931     124.754953       0.415993       0.479047      -1.085438       0.005741      -0.000134       0.011110       0.012506      -0.003615      -0.003379      -0.000649       0.021236       0.013251      -0.013506       0.002821       0.010686             17.835442      18.946433       0.647926       0.381686      16.764588      -0.498504      17.795304           0.000001
            8             Zn       3.745479       2.539109      12.084016       0.936902      90.241332 0.17624098E+04  0.55419096E+05                                17.315091                           14.501319       0.215539       1.937682                    0.997145      45.499865     124.720292       0.435326       0.447445      -1.108888       0.003750      -0.005805       0.006394       0.009415      -0.019617       0.001674       0.001512       0.030524       0.048171      -0.032972       0.015581       0.017391             20.257700      24.604200       0.500652      -5.236550      15.714043       0.052054      20.454859           0.000002
            9             Zn       0.000000       5.682350       0.000000       0.955072      86.957019 0.17386197E+04  0.54451282E+05                                17.046952                           14.531601       0.231196       1.948122                    0.996852      44.968796     122.763873       0.429387       0.455463      -1.104670       0.000000      -0.000000       0.000000       0.000000       0.011236       0.029056      -0.031484      -0.007133      -0.062462      -0.054793       0.020479       0.034314             19.520871      16.411472      -0.492255      -1.446109      22.896439       4.889870      19.254703           0.000002
           10             Zn       4.989050      -0.130872       7.526262       0.955072      86.957013 0.17386195E+04  0.54451276E+05                                17.046952                           14.531600       0.231196       1.948122                    0.996852      44.968795     122.763872       0.429387       0.455464      -1.104670       0.000000      -0.000000      -0.000000       0.000000      -0.011236      -0.029056      -0.031484      -0.007133      -0.062462      -0.054793       0.020479       0.034314             19.520871      16.411474       0.492256       1.446110      22.896437       4.889870      19.254702           0.000002
           11             Zn       0.000000       0.000000       0.000000       0.967645      91.866787 0.17900554E+04  0.56378906E+05                                17.269878                           14.436283       0.194100       1.940053                    0.996974      44.672513     121.639610       0.445431       0.436592      -1.118268      -0.000000      -0.000000      -0.000000       0.000000       0.016703      -0.018053       0.042243       0.045840      -0.007593      -0.062257       0.027587       0.034670             20.122795      17.189811       0.129527      -0.501298      24.256495      -6.014811      18.922079           0.000003
           12             Zn       4.989050       5.551478       7.526262       0.967645      91.866785 0.17900554E+04  0.56378904E+05                                17.269877                           14.436283       0.194100       1.940053                    0.996974      44.672512     121.639606       0.445431       0.436592      -1.118268       0.000000       0.000000      -0.000000       0.000000      -0.016703       0.018053       0.042243       0.045840      -0.007593      -0.062257       0.027587       0.034670             20.122795      17.189811      -0.129528       0.501298      24.256494      -6.014811      18.922079           0.000003
           13              H       7.768949       9.609551       5.515245       0.034499       1.263572 0.89867656E+01  0.91118455E+02                                 1.945243                            1.757597      -1.164527       2.307388                    0.994617       3.940198      11.327568       0.468637       1.289041      -0.705390      -0.045379       0.020670       0.040247       0.064081      -0.003828      -0.006312      -0.002793       0.005379       0.003705      -0.008714       0.000654       0.008060              2.058780       2.455180      -0.359567      -0.658325       1.626737       0.328213       2.094423           0.000002
           14              H       0.643587       5.367960       3.832373       0.035751       1.360492 0.10092622E+02  0.10241406E+03                                 1.846572                            1.719126      -0.869943       2.435376                    0.998955       3.510577       9.208043       0.549677       1.098102      -0.755237       0.017451      -0.038708       0.048811       0.064694      -0.004706       0.001591      -0.008755      -0.012166      -0.009711      -0.008377      -0.005484       0.013861              1.886664       1.541937      -0.118128       0.316813       1.753882      -0.404845       2.364173           0.000001
           15              H       6.287201       6.092410       1.122918       0.034431       1.402465 0.10345443E+02  0.10598372E+03                                 1.907899                            1.757287      -0.919519       2.411467                    0.998661       3.591317       9.568425       0.534132       1.119354      -0.749124      -0.059973      -0.022476      -0.002421       0.064092       0.011637       0.001130       0.000826       0.001810      -0.007320      -0.010456      -0.002562       0.013018              1.964688       2.741738       0.252983      -0.105718       1.601865       0.117274       1.550461           0.000001
           16              H       2.284985      10.898164       3.105336       0.030692       1.337048 0.97681288E+01  0.99475623E+02                                 1.908829                            1.752321      -0.803954       2.465543                    0.998965       3.656228       9.982723       0.510216       1.178819      -0.733304       0.049507       0.020341       0.032150       0.062436       0.005925       0.005698       0.002844       0.005252      -0.014299      -0.007389      -0.003965       0.011353              1.983232       2.285320       0.200664       0.708398       1.562417       0.090073       2.101960           0.000002
           17              H       1.317109       7.662601      13.825743       0.030718       1.471002 0.10932088E+02  0.11364264E+03                                 1.968033                            1.804032      -1.115135       2.317348                    0.996729       3.718425      10.006782       0.527778       1.116391      -0.749000       0.034082      -0.027680      -0.049726       0.066336      -0.001459      -0.015718       0.001854       0.008321       0.022407      -0.012160      -0.008093       0.020253              2.042474       1.760027      -0.326445      -0.368075       2.302267       0.556605       2.065127           0.000001
           18              H       7.119374       0.014275       0.486197       0.036339       1.462247 0.10712325E+02  0.11147382E+03                                 2.007112                            1.820451      -1.127241       2.319298                    0.996453       3.770613      10.357334       0.507354       1.160127      -0.737316      -0.020818       0.053327      -0.036977       0.068150      -0.010227       0.004465      -0.008859      -0.003020      -0.016193      -0.010987      -0.006195       0.017182              2.104193       1.714598      -0.076827       0.041087       2.477233      -0.782035       2.120747           0.000001
           19              H       2.779899       7.306627       2.011017       0.034499       1.263572 0.89867671E+01  0.91118468E+02                                 1.945243                            1.757597      -1.164527       2.307388                    0.994617       3.940198      11.327566       0.468637       1.289040      -0.705391      -0.045379      -0.020670      -0.040247       0.064081       0.003828       0.006312      -0.002793       0.005379       0.003705      -0.008714       0.000654       0.008060              2.058780       2.455179       0.359567       0.658325       1.626737       0.328213       2.094423           0.000002
           20              H       5.632637       0.183518       3.693889       0.035751       1.360491 0.10092610E+02  0.10241390E+03                                 1.846570                            1.719125      -0.869942       2.435376                    0.998955       3.510575       9.208036       0.549677       1.098102      -0.755237       0.017451       0.038708      -0.048811       0.064694       0.004706      -0.001591      -0.008755      -0.012166      -0.009711      -0.008377      -0.005484       0.013861              1.886663       1.541936       0.118128      -0.316812       1.753881      -0.404845       2.364172           0.000001
           21              H       1.298151      10.823768       6.403344       0.034431       1.402466 0.10345447E+02  0.10598377E+03                                 1.907900                            1.757287      -0.919519       2.411467                    0.998661       3.591318       9.568429       0.534132       1.119354      -0.749124      -0.059973       0.022476       0.002421       0.064092      -0.011637      -0.001130       0.000826       0.001810      -0.007320      -0.010456      -0.002562       0.013018              1.964688       2.741739      -0.252983       0.105718       1.601865       0.117274       1.550461           0.000001
           22              H       7.274035       6.018014       4.420926       0.030692       1.337048 0.97681288E+01  0.99475620E+02                                 1.908829                            1.752321      -0.803954       2.465543                    0.998965       3.656228       9.982722       0.510216       1.178819      -0.733304       0.049507      -0.020341      -0.032150       0.062436      -0.005925      -0.005698       0.002844       0.005252      -0.014299      -0.007389      -0.003965       0.011353              1.983232       2.285320      -0.200663      -0.708397       1.562417       0.090073       2.101960           0.000002
           23              H       6.306159       8.991833       8.753043       0.030718       1.471002 0.10932088E+02  0.11364264E+03                                 1.968033                            1.804032      -1.115135       2.317348                    0.996729       3.718425      10.006782       0.527778       1.116391      -0.749000       0.034082       0.027680       0.049726       0.066336       0.001459       0.015718       0.001854       0.008321       0.022407      -0.012160      -0.008093       0.020253              2.042474       1.760027       0.326445       0.368075       2.302267       0.556605       2.065127           0.000001
           24              H       2.130324       5.537203       7.040065       0.036339       1.462246 0.10712319E+02  0.11147374E+03                                 2.007111                            1.820451      -1.127241       2.319298                    0.996453       3.770612      10.357331       0.507354       1.160128      -0.737316      -0.020818      -0.053327       0.036977       0.068150       0.010227      -0.004465      -0.008859      -0.003020      -0.016193      -0.010987      -0.006195       0.017182              2.104192       1.714597       0.076827      -0.041087       2.477233      -0.782035       2.120747           0.000001
           25              H       2.209151       1.493405       9.537279       0.034499       1.263572 0.89867706E+01  0.91118512E+02                                 1.945243                            1.757597      -1.164527       2.307388                    0.994617       3.940199      11.327569       0.468637       1.289040      -0.705391       0.045379      -0.020670      -0.040247       0.064081      -0.003828      -0.006312      -0.002793       0.005379       0.003705      -0.008714       0.000654       0.008060              2.058780       2.455180      -0.359567      -0.658325       1.626737       0.328213       2.094423           0.000002
           26              H       9.334513       5.734996      11.220151       0.035751       1.360491 0.10092615E+02  0.10241396E+03                                 1.846570                            1.719125      -0.869943       2.435376                    0.998955       3.510576       9.208038       0.549677       1.098102      -0.755237      -0.017451       0.038708      -0.048811       0.064694      -0.004706       0.001591      -0.008755      -0.012166      -0.009711      -0.008377      -0.005484       0.013861              1.886663       1.541936      -0.118128       0.316812       1.753881      -0.404845       2.364172           0.000001
           27              H       3.690899       5.010546      13.929606       0.034431       1.402465 0.10345439E+02  0.10598366E+03                                 1.907898                            1.757286      -0.919519       2.411467                    0.998661       3.591317       9.568422       0.534132       1.119353      -0.749124       0.059973       0.022476       0.002421       0.064092       0.011637       0.001130       0.000826       0.001810      -0.007320      -0.010456      -0.002562       0.013018              1.964687       2.741736       0.252983      -0.105717       1.601864       0.117274       1.550460           0.000001
           28              H       7.693115       0.204792      11.947188       0.030692       1.337049 0.97681333E+01  0.99475673E+02                                 1.908829                            1.752321      -0.803955       2.465543                    0.998965       3.656229       9.982724       0.510216       1.178818      -0.733304      -0.049507      -0.020341      -0.032150       0.062436       0.005925       0.005698       0.002844       0.005252      -0.014299      -0.007389      -0.003965       0.011353              1.983232       2.285320       0.200663       0.708397       1.562417       0.090073       2.101960           0.000002
           29              H       8.660991       3.440355       1.226781       0.030717       1.471002 0.10932089E+02  0.11364265E+03                                 1.968034                            1.804032      -1.115135       2.317348                    0.996729       3.718425      10.006783       0.527778       1.116392      -0.749000      -0.034082       0.027680       0.049726       0.066336      -0.001459      -0.015718       0.001854       0.008321       0.022407      -0.012160      -0.008093       0.020253              2.042474       1.760028      -0.326445      -0.368075       2.302268       0.556606       2.065127           0.000001
           30              H       2.858726      -0.276019      14.566327       0.036339       1.462247 0.10712323E+02  0.11147379E+03                                 2.007111                            1.820451      -1.127241       2.319298                    0.996453       3.770613      10.357332       0.507354       1.160127      -0.737316       0.020818      -0.053327       0.036977       0.068150      -0.010227       0.004465      -0.008859      -0.003020      -0.016193      -0.010987      -0.006195       0.017182              2.104192       1.714597      -0.076827       0.041087       2.477233      -0.782035       2.120747           0.000001
           31              H       7.198201       3.796329      13.041507       0.034499       1.263572 0.89867664E+01  0.91118461E+02                                 1.945243                            1.757597      -1.164527       2.307388                    0.994617       3.940198      11.327567       0.468637       1.289040      -0.705390       0.045379       0.020670       0.040247       0.064081       0.003828       0.006312      -0.002793       0.005379       0.003705      -0.008714       0.000654       0.008060              2.058780       2.455179       0.359567       0.658325       1.626737       0.328213       2.094423           0.000002
           32              H       4.345463      10.919438      11.358635       0.035751       1.360491 0.10092606E+02  0.10241385E+03                                 1.846569                            1.719124      -0.869942       2.435376                    0.998955       3.510575       9.208033       0.549678       1.098102      -0.755237      -0.017451      -0.038708       0.048812       0.064694       0.004706      -0.001591      -0.008755      -0.012166      -0.009711      -0.008377      -0.005484       0.013861              1.886662       1.541935       0.118127      -0.316812       1.753880      -0.404844       2.364170           0.000001
           33              H       8.679949       0.279188       8.649180       0.034431       1.402465 0.10345445E+02  0.10598375E+03                                 1.907899                            1.757287      -0.919519       2.411467                    0.998661       3.591318       9.568428       0.534132       1.119354      -0.749124       0.059973      -0.022476      -0.002421       0.064092      -0.011637      -0.001130       0.000826       0.001810      -0.007320      -0.010456      -0.002562       0.013018              1.964688       2.741738      -0.252983       0.105718       1.601865       0.117274       1.550461           0.000001
           34              H       2.704065       5.084942      10.631598       0.030692       1.337049 0.97681347E+01  0.99475699E+02                                 1.908830                            1.752321      -0.803955       2.465543                    0.998965       3.656229       9.982727       0.510215       1.178819      -0.733304      -0.049507       0.020341       0.032150       0.062436      -0.005925      -0.005698       0.002844       0.005252      -0.014299      -0.007389      -0.003965       0.011353              1.983233       2.285321      -0.200664      -0.708398       1.562418       0.090073       2.101961           0.000002
           35              H       3.671941       2.111123       6.299481       0.030717       1.471002 0.10932093E+02  0.11364271E+03                                 1.968034                            1.804032      -1.115136       2.317348                    0.996729       3.718426      10.006786       0.527778       1.116392      -0.749000      -0.034082      -0.027680      -0.049726       0.066335       0.001459       0.015718       0.001854       0.008321       0.022407      -0.012160      -0.008093       0.020253              2.042475       1.760028       0.326445       0.368075       2.302268       0.556606       2.065128           0.000001
           36              H       7.847776       5.565753       8.012459       0.036339       1.462247 0.10712323E+02  0.11147379E+03                                 2.007111                            1.820451      -1.127241       2.319298                    0.996453       3.770613      10.357332       0.507354       1.160127      -0.737316       0.020818       0.053327      -0.036977       0.068150       0.010227      -0.004465      -0.008859      -0.003020      -0.016193      -0.010987      -0.006195       0.017182              2.104192       1.714597       0.076827      -0.041087       2.477233      -0.782035       2.120746           0.000001
           37              C       8.456440       9.302527       4.937228       0.529855      19.711385 0.21540960E+03  0.43048307E+04                                 6.609133                            5.115365       0.401787       2.196198                    0.999836      22.036967      60.960488       0.672815       0.455533      -1.027055       0.041769      -0.017299      -0.046089       0.064560       0.039486      -0.029649      -0.043384      -0.186766      -0.149734      -0.090472      -0.048413       0.138886              7.393697      10.039807      -0.897119       0.604677       4.067542       1.070787       8.073743           0.000003
           38              C       0.391142       5.859867       3.058673       0.523985      19.502181 0.21121951E+03  0.41947760E+04                                 6.504439                            5.048033       0.384644       2.187489                    0.999900      22.023689      60.467567       0.681694       0.452420      -1.030200      -0.016822       0.040840      -0.044689       0.062833       0.021553      -0.037765      -0.030628       0.172301      -0.184726      -0.090277      -0.038419       0.128696              7.241071       4.181791      -0.050794       1.141793       8.671719       1.957689       8.869701           0.000004
           39              C       7.192214       6.376254       1.073245       0.531006      20.076568 0.20703879E+03  0.40843961E+04                                 6.599178                            4.964032       0.480909       2.220902                    0.999791      21.757549      59.212725       0.695635       0.446322      -1.035435       0.056437       0.039776      -0.005684       0.069279      -0.011155       0.045678      -0.104007      -0.055031       0.091377      -0.094630      -0.040804       0.135434              7.527619       7.889943      -0.503325      -1.588637       7.551110       3.634567       7.141803           0.000003
           40              C       1.559577      10.656819       2.540866       0.526408      19.532140 0.20735275E+03  0.40912955E+04                                 6.465758                            4.959257       0.581446       2.254234                    0.999648      21.748491      59.153304       0.697911       0.444790      -1.036540      -0.052415      -0.026859      -0.030854       0.066489      -0.059044      -0.066435       0.078300       0.055221      -0.040453      -0.095687      -0.041948       0.137634              7.271167       6.054693       0.885475       1.790657       7.767606      -2.928334       7.991204           0.000004
           41              C       0.851132       8.175232      14.474507       0.537731      20.303722 0.21442370E+03  0.42835307E+04                                 6.752542                            5.124193       0.255981       2.143506                    0.999803      22.181647      61.504584       0.667679       0.459208      -1.024201      -0.043884       0.024866       0.045587       0.067988      -0.006297       0.081518       0.002613       0.172325       0.047656      -0.094765      -0.039620       0.134386              7.676692       4.847298       0.370164      -1.584904      11.963700      -0.332507       6.219078           0.000003
           42              C       7.306963      10.616204       1.020561       0.533598      20.493620 0.21765774E+03  0.43603029E+04                                 6.776490                            5.148483       0.230024       2.133945                    0.999757      22.208184      61.473510       0.669496       0.456684      -1.026586       0.023985      -0.053328       0.028995       0.065267       0.006543       0.045217       0.093500      -0.078029       0.167506      -0.091895      -0.045467       0.137361              7.663390       9.471774       0.660024      -2.041925       6.962232      -2.907987       6.556164           0.000003
           43              C       3.467390       7.613651       2.589034       0.529855      19.711387 0.21540963E+03  0.43048312E+04                                 6.609134                            5.115366       0.401787       2.196198                    0.999836      22.036968      60.960489       0.672815       0.455533      -1.027055       0.041769       0.017299       0.046089       0.064560      -0.039486       0.029649      -0.043384      -0.186766      -0.149735      -0.090472      -0.048413       0.138886              7.393697      10.039807       0.897118      -0.604677       4.067542       1.070787       8.073743           0.000003
           44              C       5.380192      11.056311       4.467589       0.523985      19.502181 0.21121952E+03  0.41947762E+04                                 6.504439                            5.048034       0.384644       2.187489                    0.999900      22.023688      60.467564       0.681694       0.452420      -1.030200      -0.016822      -0.040840       0.044689       0.062833      -0.021553       0.037765      -0.030628       0.172301      -0.184726      -0.090277      -0.038419       0.128696              7.241071       4.181791       0.050794      -1.141793       8.671720       1.957690       8.869701           0.000004
           45              C       2.203164      10.539924       6.453017       0.531006      20.076571 0.20703882E+03  0.40843970E+04                                 6.599179                            4.964032       0.480908       2.220902                    0.999791      21.757552      59.212740       0.695635       0.446322      -1.035435       0.056437      -0.039776       0.005684       0.069279       0.011155      -0.045678      -0.104006      -0.055031       0.091377      -0.094630      -0.040804       0.135434              7.527621       7.889945       0.503326       1.588638       7.551112       3.634568       7.141805           0.000003
           46              C       6.548627       6.259359       4.985396       0.526408      19.532139 0.20735273E+03  0.40912953E+04                                 6.465758                            4.959257       0.581446       2.254234                    0.999648      21.748490      59.153303       0.697911       0.444790      -1.036540      -0.052415       0.026859       0.030854       0.066489       0.059044       0.066435       0.078300       0.055221      -0.040453      -0.095687      -0.041948       0.137634              7.271168       6.054693      -0.885475      -1.790657       7.767606      -2.928335       7.991204           0.000004
           47              C       5.840182       8.479202       8.104279       0.537731      20.303721 0.21442368E+03  0.42835303E+04                                 6.752542                            5.124193       0.255981       2.143506                    0.999803      22.181646      61.504580       0.667679       0.459208      -1.024201      -0.043884      -0.024866      -0.045587       0.067988       0.006297      -0.081518       0.002612       0.172325       0.047655      -0.094765      -0.039620       0.134386              7.676692       4.847298      -0.370164       1.584904      11.963699      -0.332507       6.219078           0.000003
           48              C       2.317913       6.299974       6.505701       0.533598      20.493621 0.21765776E+03  0.43603032E+04                                 6.776490                            5.148484       0.230025       2.133945                    0.999757      22.208184      61.473512       0.669496       0.456684      -1.026586       0.023985       0.053328      -0.028995       0.065267      -0.006543      -0.045217       0.093500      -0.078029       0.167506      -0.091895      -0.045467       0.137361              7.663391       9.471775      -0.660024       2.041925       6.962232      -2.907987       6.556165           0.000004
           49              C       1.521660       1.800429      10.115296       0.529855      19.711386 0.21540961E+03  0.43048308E+04                                 6.609134                            5.115366       0.401787       2.196198                    0.999836      22.036968      60.960493       0.672815       0.455533      -1.027055      -0.041769       0.017299       0.046089       0.064560       0.039486      -0.029649      -0.043384      -0.186766      -0.149734      -0.090472      -0.048413       0.138886              7.393698      10.039808      -0.897119       0.604677       4.067542       1.070787       8.073743           0.000003
           50              C       9.586958       5.243089      11.993851       0.523985      19.502181 0.21121952E+03  0.41947761E+04                                 6.504439                            5.048033       0.384644       2.187489                    0.999900      22.023688      60.467561       0.681694       0.452420      -1.030200       0.016822      -0.040840       0.044689       0.062833       0.021553      -0.037765      -0.030628       0.172301      -0.184726      -0.090277      -0.038419       0.128696              7.241070       4.181791      -0.050794       1.141793       8.671719       1.957689       8.869701           0.000004
           51              C       2.785886       4.726702      13.979279       0.531006      20.076571 0.20703883E+03  0.40843971E+04                                 6.599179                            4.964032       0.480908       2.220902                    0.999791      21.757551      59.212733       0.695635       0.446322      -1.035435      -0.056437      -0.039776       0.005684       0.069279      -0.011155       0.045678      -0.104007      -0.055031       0.091377      -0.094630      -0.040804       0.135434              7.527620       7.889944      -0.503326      -1.588638       7.551112       3.634568       7.141805           0.000003
           52              C       8.418523       0.446137      12.511658       0.526408      19.532142 0.20735277E+03  0.40912962E+04                                 6.465759                            4.959258       0.581446       2.254234                    0.999648      21.748493      59.153313       0.697911       0.444790      -1.036540       0.052415       0.026859       0.030854       0.066489      -0.059044      -0.066435       0.078300       0.055221      -0.040453      -0.095687      -0.041948       0.137634              7.271168       6.054693       0.885475       1.790657       7.767607      -2.928335       7.991205           0.000004
           53              C       9.126968       2.927724       0.578017       0.537731      20.303723 0.21442371E+03  0.42835310E+04                                 6.752542                            5.124193       0.255981       2.143506                    0.999803      22.181648      61.504588       0.667679       0.459208      -1.024201       0.043884      -0.024866      -0.045587       0.067988      -0.006297       0.081518       0.002613       0.172325       0.047655      -0.094765      -0.039620       0.134386              7.676692       4.847298       0.370164      -1.584905      11.963700      -0.332507       6.219078           0.000003
           54              C       2.671137       0.486752      14.031963       0.533598      20.493621 0.21765775E+03  0.43603030E+04                                 6.776491                            5.148484       0.230024       2.133945                    0.999757      22.208184      61.473514       0.669496       0.456684      -1.026586      -0.023985       0.053328      -0.028995       0.065267       0.006543       0.045217       0.093500      -0.078029       0.167506      -0.091895      -0.045467       0.137361              7.663391       9.471775       0.660024      -2.041925       6.962233      -2.907987       6.556165           0.000003
           55              C       6.510710       3.489305      12.463490       0.529855      19.711386 0.21540962E+03  0.43048311E+04                                 6.609133                            5.115366       0.401787       2.196198                    0.999836      22.036968      60.960490       0.672815       0.455533      -1.027055      -0.041769      -0.017299      -0.046089       0.064560      -0.039486       0.029649      -0.043384      -0.186766      -0.149735      -0.090472      -0.048413       0.138886              7.393697      10.039807       0.897118      -0.604677       4.067542       1.070787       8.073743           0.000003
           56              C       4.597908       0.046645      10.584935       0.523985      19.502184 0.21121956E+03  0.41947771E+04                                 6.504440                            5.048034       0.384644       2.187489                    0.999900      22.023690      60.467569       0.681694       0.452420      -1.030200       0.016822       0.040840      -0.044689       0.062833      -0.021553       0.037765      -0.030628       0.172301      -0.184726      -0.090277      -0.038419       0.128696              7.241071       4.181791       0.050793      -1.141793       8.671721       1.957690       8.869701           0.000004
           57              C       7.774936       0.563032       8.599507       0.531006      20.076572 0.20703883E+03  0.40843973E+04                                 6.599179                            4.964033       0.480908       2.220902                    0.999791      21.757552      59.212742       0.695635       0.446322      -1.035435      -0.056437       0.039776      -0.005684       0.069279       0.011155      -0.045678      -0.104007      -0.055030       0.091377      -0.094630      -0.040804       0.135434              7.527621       7.889945       0.503326       1.588638       7.551113       3.634569       7.141805           0.000003
           58              C       3.429473       4.843597      10.067128       0.526408      19.532143 0.20735278E+03  0.40912964E+04                                 6.465759                            4.959258       0.581445       2.254234                    0.999648      21.748494      59.153317       0.697911       0.444790      -1.036540       0.052415      -0.026859      -0.030854       0.066489       0.059044       0.066435       0.078300       0.055221      -0.040453      -0.095687      -0.041948       0.137634              7.271169       6.054694      -0.885475      -1.790657       7.767607      -2.928335       7.991205           0.000004
           59              C       4.137918       2.623754       6.948245       0.537731      20.303721 0.21442369E+03  0.42835305E+04                                 6.752542                            5.124193       0.255980       2.143506                    0.999803      22.181647      61.504585       0.667679       0.459208      -1.024201       0.043884       0.024866       0.045587       0.067988       0.006297      -0.081518       0.002612       0.172325       0.047655      -0.094765      -0.039620       0.134386              7.676692       4.847298      -0.370164       1.584905      11.963699      -0.332507       6.219078           0.000003
           60              C       7.660187       4.802982       8.546823       0.533598      20.493623 0.21765778E+03  0.43603039E+04                                 6.776491                            5.148485       0.230024       2.133944                    0.999757      22.208186      61.473522       0.669495       0.456684      -1.026586      -0.023985      -0.053328       0.028995       0.065267      -0.006543      -0.045217       0.093500      -0.078029       0.167506      -0.091895      -0.045467       0.137361              7.663392       9.471776      -0.660024       2.041926       6.962233      -2.907987       6.556165           0.000003
           61              O       8.135544       9.095891       3.729564      -0.542476      39.434574 0.61704687E+03  0.15384528E+05                                 9.272515                            7.774013      -0.172590       1.992618                    0.996485      28.086805      75.687656       0.668862       0.367285      -1.130214       0.034596       0.013423       0.048342       0.060943       0.030534       0.032727      -0.000998      -0.096858       0.102670      -0.082985       0.033541       0.049444             10.248893      10.296727       0.518984       1.550728       5.977398       1.744277      14.472555           0.000001
           62              O       9.583765       9.142275       5.441036      -0.495709      32.404155 0.44804749E+03  0.10270741E+05                                 8.005262                            6.477532       0.450776       2.211738                    0.998386      26.194963      66.805676       0.760855       0.351177      -1.147546      -0.037166      -0.010698      -0.042418       0.057403       0.003026       0.045609      -0.040316       0.018070      -0.247463      -0.107774       0.040171       0.067603              9.058631      15.380891      -1.241847       2.087316       5.172606       0.248451       6.622395           0.000001
           63              O       0.212134       7.114799       3.213112      -0.548174      42.449584 0.66544974E+03  0.16921165E+05                                 9.768579                            8.102367      -0.291675       1.953468                    0.995135      28.503124      77.773549       0.651105       0.369947      -1.127268       0.002109      -0.057570      -0.016244       0.059855      -0.000804      -0.024344       0.016589      -0.046029      -0.196094      -0.074464       0.016165       0.058300             10.890465       8.186367      -0.289073       1.659171      15.707925       2.239482       8.777104           0.000001
           64              O       0.271404       5.222733       2.014630      -0.493272      33.770354 0.45569848E+03  0.10492833E+05                                 8.244684                            6.557387       0.410171       2.198865                    0.998024      26.220371      67.069779       0.751754       0.353847      -1.145114       0.005633       0.040966       0.027908       0.049888       0.031285      -0.017871       0.057247       0.100999       0.060525      -0.099524       0.048337       0.051187              9.437346       5.390519       0.905619       1.441014       9.276380       5.101433      13.645138           0.000001
           65              O       7.526381       7.362947       1.817743      -0.544978      42.792151 0.63369742E+03  0.15874578E+05                                 9.774396                            7.846554      -0.132577       2.010138                    0.994942      27.995533      75.145921       0.671087       0.364340      -1.134676      -0.003676      -0.042694      -0.047538       0.064001       0.002643       0.035556       0.015449      -0.096259       0.099538      -0.076319       0.021318       0.055001             11.240015       9.570974       0.899326      -0.678787      12.901848       6.019245      11.247224          -0.000000
           66              O       7.926802       5.756191       0.295782      -0.496004      34.717303 0.47389241E+03  0.11006152E+05                                 8.382070                            6.683530       0.508292       2.229199                    0.998513      26.276124      67.244039       0.746083       0.353479      -1.146758      -0.012716       0.048167       0.027042       0.056684      -0.070397      -0.034570      -0.030222      -0.034489       0.087977      -0.103031       0.044804       0.058227              9.600230      10.078257      -3.280066      -3.593858       9.203361       4.326535       9.519072           0.000001
           67              O       0.943529       9.585014       2.834992      -0.546799      40.468709 0.63901800E+03  0.16048320E+05                                 9.388792                            7.892555      -0.144119       2.002505                    0.995790      28.107353      75.648502       0.667170       0.365556      -1.133240       0.014205       0.053955      -0.028427       0.062618       0.009040      -0.054539      -0.000361      -0.059538      -0.120079      -0.081696       0.029084       0.052612             10.362758       9.144455       3.255200       0.359473      13.201686      -3.427562       8.742133           0.000000
           68              O       1.317109       0.054420       1.602191      -0.493125      32.443698 0.43460105E+03  0.98807847E+04                                 7.986347                            6.365373       0.438274       2.204431                    0.998706      26.097552      66.149879       0.770579       0.349614      -1.149538      -0.013359      -0.040620       0.031497       0.053108      -0.073620      -0.033195      -0.031352      -0.013471       0.137721      -0.110230       0.050907       0.059323              9.163562       6.035359      -1.159358       2.303505       9.093849      -5.291436      12.361478           0.000002
           69              O       0.193874       7.783556       0.307975      -0.542884      39.969130 0.63439893E+03  0.15929798E+05                                 9.387862                            7.886267      -0.222621       1.980587                    0.995172      28.158478      76.191028       0.663509       0.367631      -1.129765       0.016953       0.040272      -0.043678       0.061782       0.026037       0.007431      -0.044608       0.049070       0.043608      -0.067033       0.022869       0.044165             10.441003       7.590158       1.563689      -2.954460      12.668732      -1.010833      11.064118          -0.000000
           70              O       0.939438       9.402244      14.378472      -0.500128      35.094993 0.46136432E+03  0.10651319E+05                                 8.464502                            6.585970       0.467193       2.217595                    0.998416      26.236202      67.099033       0.752523       0.352555      -1.146683      -0.021340      -0.047254       0.016448       0.054396       0.008464       0.075266      -0.005842      -0.040667      -0.160068      -0.105080       0.046374       0.058706              9.869948       5.581882       0.230619      -0.389517      18.371406      -1.092581       5.656556           0.000001
           71              O       8.525388      10.216583       1.048860      -0.535969      39.606717 0.61591957E+03  0.15332324E+05                                 9.282707                            7.734122      -0.224584       1.981222                    0.995397      27.913770      74.889476       0.675605       0.364191      -1.133869      -0.060839       0.009858       0.003375       0.061724      -0.016020       0.013721       0.048632       0.063424      -0.013081      -0.071396       0.033080       0.038316             10.319207      13.840477      -1.386281      -1.256083       9.525092      -2.659968       7.592052           0.000000
           72              O       6.348865      10.108156       1.624468      -0.496082      32.685140 0.44418902E+03  0.10153546E+05                                 8.028152                            6.435830       0.470404       2.217021                    0.998642      26.122239      66.381796       0.766273       0.349681      -1.149535       0.049154      -0.004382      -0.020573       0.053465       0.070301      -0.042207       0.032734      -0.012413       0.110083      -0.108461       0.049680       0.058781              9.140135      10.690471       2.865210      -4.126809       7.523471      -3.310736       9.206465           0.000000
           73              O       3.146494       7.820287       3.796698      -0.542476      39.434575 0.61704689E+03  0.15384529E+05                                 9.272515                            7.774013      -0.172590       1.992618                    0.996485      28.086806      75.687657       0.668862       0.367285      -1.130215       0.034596      -0.013423      -0.048342       0.060943      -0.030534      -0.032727      -0.000998      -0.096858       0.102670      -0.082985       0.033541       0.049444             10.248893      10.296727      -0.518984      -1.550728       5.977398       1.744277      14.472554           0.000001
           74              O       4.594715       7.773903       2.085226      -0.495709      32.404144 0.44804731E+03  0.10270735E+05                                 8.005260                            6.477531       0.450776       2.211738                    0.998386      26.194961      66.805664       0.760855       0.351177      -1.147546      -0.037166       0.010699       0.042418       0.057403      -0.003026      -0.045609      -0.040316       0.018070      -0.247463      -0.107774       0.040171       0.067603              9.058628      15.380886       1.241847      -2.087316       5.172605       0.248451       6.622393           0.000001
           75              O       5.201184       9.801379       4.313150      -0.548174      42.449584 0.66544977E+03  0.16921166E+05                                 9.768578                            8.102367      -0.291675       1.953468                    0.995135      28.503125      77.773549       0.651105       0.369947      -1.127268       0.002109       0.057570       0.016244       0.059855       0.000804       0.024344       0.016589      -0.046029      -0.196095      -0.074464       0.016165       0.058300             10.890465       8.186367       0.289072      -1.659171      15.707923       2.239482       8.777104           0.000001
           76              O       5.260454       0.328745       5.511632      -0.493272      33.770348 0.45569841E+03  0.10492831E+05                                 8.244683                            6.557387       0.410171       2.198865                    0.998024      26.220370      67.069774       0.751754       0.353847      -1.145114       0.005633      -0.040966      -0.027908       0.049888      -0.031285       0.017871       0.057247       0.100998       0.060525      -0.099524       0.048337       0.051187              9.437345       5.390519      -0.905619      -1.441014       9.276379       5.101432      13.645136           0.000001
           77              O       2.537331       9.553231       5.708519      -0.544978      42.792155 0.63369746E+03  0.15874579E+05                                 9.774398                            7.846554      -0.132577       2.010138                    0.994942      27.995533      75.145927       0.671087       0.364340      -1.134676      -0.003676       0.042694       0.047538       0.064001      -0.002643      -0.035556       0.015450      -0.096259       0.099538      -0.076319       0.021318       0.055001             11.240017       9.570976      -0.899326       0.678787      12.901850       6.019247      11.247226          -0.000000
           78              O       2.937752      11.159987       7.230480      -0.496004      34.717321 0.47389269E+03  0.11006160E+05                                 8.382074                            6.683532       0.508291       2.229198                    0.998513      26.276128      67.244060       0.746083       0.353479      -1.146758      -0.012716      -0.048167      -0.027042       0.056684       0.070397       0.034570      -0.030222      -0.034489       0.087977      -0.103031       0.044804       0.058227              9.600235      10.078262       3.280068       3.593860       9.203366       4.326537       9.519077           0.000001
           79              O       5.932579       7.331164       4.691270      -0.546799      40.468709 0.63901800E+03  0.16048320E+05                                 9.388792                            7.892555      -0.144119       2.002505                    0.995790      28.107353      75.648503       0.667170       0.365556      -1.133240       0.014205      -0.053955       0.028427       0.062618      -0.009040       0.054539      -0.000361      -0.059538      -0.120079      -0.081696       0.029084       0.052612             10.362758       9.144455      -3.255200      -0.359473      13.201686      -3.427562       8.742133           0.000000
           80              O       6.306159       5.497058       5.924071      -0.493125      32.443695 0.43460100E+03  0.98807832E+04                                 7.986346                            6.365372       0.438274       2.204431                    0.998706      26.097552      66.149876       0.770579       0.349613      -1.149538      -0.013359       0.040620      -0.031497       0.053108       0.073620       0.033195      -0.031352      -0.013471       0.137721      -0.110230       0.050907       0.059323              9.163561       6.035358       1.159358      -2.303504       9.093848      -5.291435      12.361476           0.000002
           81              O       5.182924       9.132622       7.218287      -0.542884      39.969131 0.63439895E+03  0.15929799E+05                                 9.387863                            7.886267      -0.222621       1.980587                    0.995172      28.158478      76.191028       0.663509       0.367631      -1.129765       0.016953      -0.040272       0.043678       0.061782      -0.026038      -0.007431      -0.044608       0.049070       0.043608      -0.067033       0.022869       0.044165             10.441003       7.590158      -1.563689       2.954460      12.668732      -1.010833      11.064118          -0.000000
           82              O       5.928488       7.252190       8.200314      -0.500128      35.094990 0.46136428E+03  0.10651318E+05                                 8.464501                            6.585969       0.467193       2.217595                    0.998416      26.236201      67.099029       0.752523       0.352555      -1.146683      -0.021340       0.047254      -0.016448       0.054396      -0.008464      -0.075266      -0.005842      -0.040667      -0.160068      -0.105080       0.046374       0.058706              9.869948       5.581882      -0.230619       0.389517      18.371405      -1.092581       5.656556           0.000001
           83              O       3.536338       6.699595       6.477402      -0.535969      39.606718 0.61591959E+03  0.15332324E+05                                 9.282708                            7.734122      -0.224584       1.981222                    0.995397      27.913770      74.889478       0.675605       0.364191      -1.133869      -0.060839      -0.009858      -0.003375       0.061724       0.016020      -0.013721       0.048632       0.063424      -0.013081      -0.071396       0.033080       0.038316             10.319207      13.840477       1.386281       1.256084       9.525092      -2.659968       7.592052           0.000000
           84              O       1.359815       6.808022       5.901794      -0.496082      32.685138 0.44418898E+03  0.10153545E+05                                 8.028151                            6.435830       0.470404       2.217021                    0.998642      26.122237      66.381790       0.766273       0.349681      -1.149535       0.049154       0.004382       0.020573       0.053465      -0.070301       0.042207       0.032734      -0.012413       0.110083      -0.108461       0.049680       0.058781              9.140135      10.690471      -2.865210       4.126809       7.523470      -3.310736       9.206464           0.000000
           85              O       1.842556       2.007065      11.322960      -0.542476      39.434580 0.61704697E+03  0.15384531E+05                                 9.272516                            7.774014      -0.172590       1.992618                    0.996485      28.086807      75.687663       0.668862       0.367285      -1.130214      -0.034596      -0.013423      -0.048342       0.060943       0.030534       0.032727      -0.000998      -0.096858       0.102670      -0.082985       0.033541       0.049444             10.248894      10.296728       0.518984       1.550729       5.977399       1.744277      14.472556           0.000001
           86              O       0.394335       1.960681       9.611488      -0.495709      32.404158 0.44804753E+03  0.10270742E+05                                 8.005263                            6.477533       0.450775       2.211738                    0.998386      26.194963      66.805678       0.760855       0.351177      -1.147546       0.037166       0.010698       0.042418       0.057403       0.003026       0.045609      -0.040316       0.018070      -0.247463      -0.107774       0.040171       0.067603              9.058632      15.380893      -1.241848       2.087317       5.172606       0.248451       6.622396           0.000001
           87              O       9.765966       3.988157      11.839412      -0.548174      42.449583 0.66544975E+03  0.16921165E+05                                 9.768579                            8.102367      -0.291675       1.953468                    0.995135      28.503124      77.773548       0.651105       0.369947      -1.127268      -0.002109       0.057570       0.016244       0.059855      -0.000804      -0.024344       0.016589      -0.046029      -0.196094      -0.074464       0.016165       0.058300             10.890465       8.186367      -0.289072       1.659171      15.707923       2.239482       8.777104           0.000001
           88              O       9.706696       5.880223      13.037894      -0.493272      33.770343 0.45569832E+03  0.10492829E+05                                 8.244682                            6.557386       0.410171       2.198865                    0.998024      26.220369      67.069768       0.751754       0.353847      -1.145114      -0.005633      -0.040966      -0.027908       0.049888       0.031285      -0.017871       0.057247       0.100998       0.060525      -0.099524       0.048337       0.051187              9.437343       5.390518       0.905619       1.441013       9.276378       5.101431      13.645134           0.000001
           89              O       2.451719       3.740009      13.234781      -0.544978      42.792153 0.63369744E+03  0.15874579E+05                                 9.774397                            7.846554      -0.132577       2.010138                    0.994942      27.995533      75.145924       0.671087       0.364340      -1.134676       0.003676       0.042694       0.047538       0.064001       0.002643       0.035556       0.015450      -0.096259       0.099538      -0.076319       0.021318       0.055001             11.240016       9.570975       0.899326      -0.678788      12.901849       6.019246      11.247225          -0.000000
           90              O       2.051298       5.346765      14.756742      -0.496004      34.717310 0.47389252E+03  0.11006155E+05                                 8.382072                            6.683531       0.508291       2.229199                    0.998513      26.276125      67.244047       0.746083       0.353479      -1.146758       0.012716      -0.048167      -0.027042       0.056684      -0.070397      -0.034570      -0.030222      -0.034489       0.087977      -0.103031       0.044804       0.058227              9.600232      10.078259      -3.280067      -3.593859       9.203364       4.326536       9.519075           0.000001
           91              O       9.034571       1.517942      12.217532      -0.546799      40.468711 0.63901802E+03  0.16048321E+05                                 9.388792                            7.892555      -0.144119       2.002505                    0.995790      28.107353      75.648505       0.667169       0.365556      -1.133239      -0.014205      -0.053955       0.028427       0.062618       0.009040      -0.054539      -0.000361      -0.059538      -0.120079      -0.081696       0.029084       0.052612             10.362759       9.144455       3.255201       0.359473      13.201687      -3.427562       8.742134           0.000000
           92              O       8.660991      11.048536      13.450333      -0.493125      32.443701 0.43460110E+03  0.98807860E+04                                 7.986347                            6.365373       0.438274       2.204431                    0.998706      26.097555      66.149886       0.770579       0.349613      -1.149538       0.013359       0.040620      -0.031497       0.053108      -0.073620      -0.033195      -0.031352      -0.013471       0.137721      -0.110230       0.050907       0.059323              9.163562       6.035359      -1.159358       2.303504       9.093849      -5.291436      12.361478           0.000002
           93              O       9.784226       3.319400      14.744549      -0.542884      39.969131 0.63439894E+03  0.15929798E+05                                 9.387863                            7.886267      -0.222621       1.980587                    0.995172      28.158478      76.191028       0.663509       0.367631      -1.129765      -0.016953      -0.040272       0.043678       0.061782       0.026038       0.007431      -0.044608       0.049070       0.043608      -0.067033       0.022869       0.044165             10.441003       7.590158       1.563689      -2.954460      12.668732      -1.010833      11.064118          -0.000000
           94              O       9.038662       1.700712       0.674052      -0.500128      35.094996 0.46136437E+03  0.10651321E+05                                 8.464502                            6.585970       0.467193       2.217595                    0.998416      26.236203      67.099037       0.752523       0.352555      -1.146683       0.021340       0.047254      -0.016448       0.054396       0.008464       0.075266      -0.005842      -0.040667      -0.160068      -0.105080       0.046374       0.058706              9.869949       5.581882       0.230619      -0.389517      18.371408      -1.092581       5.656556           0.000001
           95              O       1.452712       0.886373      14.003664      -0.535969      39.606720 0.61591963E+03  0.15332325E+05                                 9.282708                            7.734122      -0.224584       1.981222                    0.995397      27.913771      74.889480       0.675605       0.364191      -1.133869       0.060839      -0.009858      -0.003375       0.061724      -0.016020       0.013721       0.048632       0.063424      -0.013081      -0.071396       0.033080       0.038316             10.319207      13.840478      -1.386281      -1.256084       9.525092      -2.659968       7.592052           0.000000
           96              O       3.629235       0.994800      13.428056      -0.496082      32.685143 0.44418906E+03  0.10153547E+05                                 8.028152                            6.435830       0.470403       2.217021                    0.998642      26.122240      66.381799       0.766273       0.349681      -1.149535      -0.049154       0.004383       0.020573       0.053465       0.070301      -0.042207       0.032734      -0.012413       0.110083      -0.108461       0.049680       0.058781              9.140136      10.690472       2.865211      -4.126809       7.523471      -3.310736       9.206465           0.000000
           97              O       6.831606       3.282669      11.255826      -0.542476      39.434577 0.61704692E+03  0.15384530E+05                                 9.272515                            7.774014      -0.172590       1.992618                    0.996485      28.086806      75.687660       0.668862       0.367285      -1.130214      -0.034596       0.013423       0.048342       0.060943      -0.030534      -0.032727      -0.000998      -0.096858       0.102670      -0.082985       0.033541       0.049444             10.248894      10.296728      -0.518984      -1.550728       5.977399       1.744277      14.472555           0.000001
           98              O       5.383385       3.329053      12.967298      -0.495709      32.404149 0.44804740E+03  0.10270738E+05                                 8.005261                            6.477531       0.450776       2.211738                    0.998386      26.194962      66.805670       0.760855       0.351177      -1.147546       0.037166      -0.010699      -0.042418       0.057403      -0.003026      -0.045609      -0.040316       0.018070      -0.247463      -0.107774       0.040171       0.067603              9.058629      15.380888       1.241847      -2.087316       5.172605       0.248451       6.622394           0.000001
           99              O       4.776916       1.301577      10.739374      -0.548174      42.449585 0.66544978E+03  0.16921166E+05                                 9.768579                            8.102367      -0.291675       1.953468                    0.995135      28.503125      77.773551       0.651105       0.369947      -1.127268      -0.002109      -0.057570      -0.016244       0.059855       0.000804       0.024344       0.016589      -0.046029      -0.196094      -0.074464       0.016165       0.058300             10.890465       8.186367       0.289072      -1.659172      15.707924       2.239482       8.777104           0.000001
          100              O       4.717646      10.774211       9.540892      -0.493272      33.770351 0.45569846E+03  0.10492833E+05                                 8.244684                            6.557387       0.410171       2.198865                    0.998024      26.220371      67.069779       0.751754       0.353847      -1.145114      -0.005633       0.040966       0.027908       0.049888      -0.031285       0.017871       0.057247       0.100998       0.060525      -0.099524       0.048337       0.051187              9.437345       5.390519      -0.905619      -1.441014       9.276380       5.101432      13.645136           0.000001
          101              O       7.440769       1.549725       9.344005      -0.544978      42.792153 0.63369744E+03  0.15874579E+05                                 9.774398                            7.846555      -0.132576       2.010138                    0.994942      27.995532      75.145926       0.671087       0.364340      -1.134676       0.003676      -0.042694      -0.047538       0.064001      -0.002643      -0.035556       0.015449      -0.096259       0.099538      -0.076319       0.021318       0.055001             11.240017       9.570976      -0.899326       0.678787      12.901850       6.019247      11.247226          -0.000000
          102              O       7.040348      -0.057031       7.822044      -0.496004      34.717318 0.47389264E+03  0.11006159E+05                                 8.382074                            6.683532       0.508291       2.229198                    0.998513      26.276127      67.244056       0.746083       0.353479      -1.146758       0.012716       0.048167       0.027042       0.056684       0.070397       0.034570      -0.030222      -0.034489       0.087977      -0.103031       0.044804       0.058227              9.600234      10.078261       3.280068       3.593860       9.203365       4.326537       9.519076           0.000001
          103              O       4.045521       3.771792      10.361254      -0.546799      40.468711 0.63901800E+03  0.16048320E+05                                 9.388792                            7.892555      -0.144119       2.002505                    0.995790      28.107353      75.648504       0.667170       0.365556      -1.133240      -0.014205       0.053955      -0.028427       0.062618      -0.009040       0.054539      -0.000361      -0.059538      -0.120079      -0.081696       0.029084       0.052612             10.362759       9.144456      -3.255201      -0.359473      13.201687      -3.427562       8.742133           0.000000
          104              O       3.671941       5.605898       9.128453      -0.493125      32.443709 0.43460122E+03  0.98807895E+04                                 7.986349                            6.365374       0.438273       2.204431                    0.998706      26.097556      66.149894       0.770579       0.349614      -1.149538       0.013359      -0.040620       0.031496       0.053108       0.073620       0.033195      -0.031352      -0.013471       0.137721      -0.110230       0.050907       0.059323              9.163564       6.035360       1.159359      -2.303505       9.093851      -5.291437      12.361481           0.000002
          105              O       4.795176       1.970334       7.834237      -0.542884      39.969130 0.63439893E+03  0.15929798E+05                                 9.387862                            7.886266      -0.222621       1.980587                    0.995172      28.158478      76.191026       0.663509       0.367631      -1.129765      -0.016953       0.040272      -0.043678       0.061782      -0.026037      -0.007431      -0.044608       0.049070       0.043608      -0.067033       0.022869       0.044165             10.441002       7.590158      -1.563689       2.954460      12.668731      -1.010833      11.064118          -0.000000
          106              O       4.049612       3.850766       6.852210      -0.500128      35.094992 0.46136430E+03  0.10651318E+05                                 8.464502                            6.585970       0.467194       2.217595                    0.998416      26.236201      67.099030       0.752523       0.352555      -1.146683       0.021340      -0.047254       0.016448       0.054396      -0.008464      -0.075266      -0.005842      -0.040667      -0.160068      -0.105080       0.046374       0.058706              9.869948       5.581882      -0.230619       0.389517      18.371406      -1.092581       5.656556           0.000001
          107              O       6.441762       4.403361       8.575122      -0.535969      39.606720 0.61591963E+03  0.15332326E+05                                 9.282708                            7.734122      -0.224584       1.981222                    0.995397      27.913771      74.889481       0.675605       0.364191      -1.133869       0.060839       0.009858       0.003375       0.061724       0.016020      -0.013721       0.048632       0.063424      -0.013081      -0.071396       0.033080       0.038316             10.319208      13.840478       1.386281       1.256084       9.525092      -2.659968       7.592052           0.000000
          108              O       8.618285       4.294934       9.150730      -0.496082      32.685144 0.44418907E+03  0.10153548E+05                                 8.028152                            6.435831       0.470404       2.217021                    0.998642      26.122239      66.381798       0.766273       0.349681      -1.149535      -0.049154      -0.004383      -0.020573       0.053465      -0.070301       0.042207       0.032734      -0.012413       0.110083      -0.108461       0.049680       0.058781              9.140136      10.690472      -2.865211       4.126809       7.523471      -3.310737       9.206465           0.000000

******************************************************
Auxiliary information for the entire system
The total spin magnetic moment of the unit cell is   0.000161
The total net atomic charge of the unit cell is   0.000000
Accuracy of reproducing the electrostatic potential in the unit cell:
  The inner radius (bohr) =    5.0000
  The outer radius (bohr) =   12.0000
  Valid grid points have density less than (e/(bohr^3)) =    0.0001
  The number of valid grid points were=        41020
  The rms potential error without charges in kcal/mol is=      3.06095
  The rms potential error with partial charges in kcal/mol is=      0.81212
  The RRMSE value at monopole order=      0.26532
  The rms potential error with partial charges and cloud penetration in kcal/mol is=      0.79798
  The RRMSE value at monopole order with cloud penetration is=      0.26070
  The rms potential error with partial charges and atomic dipoles in kcal/mol is=      0.65547
  The RRMSE value at dipole order=      0.21414
  The rms potential error with partial charges, atomic dipoles and cloud penetration in kcal/mol is=      0.63672
  The RRMSE value at dipole order with cloud penetration=      0.20801

******************************************************
The electron densities and ab initio electrostatic potential were computed in VASP using the PBE functional and
projector augmented wave method. See the main text of the journal article for a description of computational details.
The atomic charges, dipoles, and quadrupoles were computed with the DDEC6 method as described in
(a) T. A. Manz and N. Gabaldon Limas, RSC Adv. 6 (2016) 47771-47801 DOI: 10.1039/c6ra04656h
(b) N. Gabaldon Limas and T. A. Manz, RSC Adv. 8 (2018) 2678-2707 DOI: 10.1039/c7ra11829e.
For each atom in the material, the electron cloud parameters were fit to the spherically averaged atom-in-material
electron density using radial positions for which this density was between 10^-4 and 10^-2 electrons per cubic bohr.
The polarizabilities, dispersion coefficients, and quantum Drude oscillator (QDO) parameters were fit using the MCLF method.
The magnetic structure of the system was optimized in VASP from the default ferromagnetic initial guess using spin polarization.
The atomic spin moments (ASMs) were computed on this optimized magnetic structure using the DDEC6 partition as inputs
to the method of T. A. Manz and D. S. Sholl, J. Chem. Theory Comput. 7 (2011) 4146-4164 DOI: 10.1021/ct200539n.
The RMSE and RRMSE were computed using a uniform grid with Ewald summation.
