# Supplementary material for: A collection of forcefield precursors for metal–organic frameworks
Source: RSC Adv. 2019 Nov 13;9(63):36492–507. doi: 10.1039/c9ra07327b (PMC9075174; doi:10.1039/c9ra07327b)
Supplement: RA-009-C9RA07327B-s5700 [file RA-009-C9RA07327B-s5700.xyz]

  204
jmolscript: load "" {1 1 1} spacegroup "x,y,z" unitcell [{     12.002600     0.000000     0.000000 }, {      0.000000    14.616100     0.000000 }, {     -4.548408    -7.307966    14.454261 }]
Cd    -1.760369     7.913204     8.213489     0.898929
Cd     5.129329     2.378532     9.348727     1.011470
Cd     3.213261     0.605143     6.240772     0.899714
Cd     8.326163     9.686558     5.105534     1.011010
Cd     9.214561    -0.605070     6.240772     0.898929
Cd     2.324863     4.929602     5.105534     1.011470
Cd     4.240931     6.702991     8.213489     0.899714
Cd    -0.871971    -2.378424     9.348727     1.011010
H      9.097417     3.825069     6.203769     0.102272
H      7.580624     3.309130     7.747484     0.092231
H      7.405734     2.325455     5.720997     0.109089
H      6.887659     3.336878     3.850615     0.078861
H      8.630169     4.640636     4.206190     0.100959
H      7.669921     5.758771     4.767015     0.114564
H      0.875179     8.005297    10.091965     0.102903
H      1.743174     7.201422    12.040399     0.118176
H     -1.610101     5.144940    12.604116     0.121662
H     -2.390073     5.999971    10.623882     0.102039
H      1.582778     3.832418    13.095560     0.134625
H      2.579777     5.038247    13.222758     0.117060
H      0.010749     5.006097    14.280810     0.106472
H      1.005309     6.207541    14.419571     0.103672
H      8.750566    12.015914     3.087430     0.101714
H      8.154209    12.847558     1.023362     0.124181
H      5.887463     9.630551     0.491445     0.142259
H      6.515494     8.909990     2.595985     0.103427
H      4.358075    -3.482969     8.250492     0.101086
H      5.874868    10.617174     6.706777     0.091330
H      6.049758     9.633522     8.733264     0.108446
H      6.567833    -3.971133    10.603646     0.078890
H      4.825323    -2.667379    10.248071     0.100221
H      5.785571    -1.549250     9.687246     0.115729
H      0.577713     0.697213     4.362296     0.102374
H     -0.290282    -0.106684     2.413862     0.116713
H      3.062993    12.452928     1.850145     0.121553
H      3.842965    -1.308119     3.830379     0.100368
H     -0.129886    11.140399     1.358701     0.134662
H     10.875715    12.346227     1.231503     0.116834
H      1.442143    12.314065     0.173451     0.106043
H      0.447583    13.515508     0.034690     0.103588
H      4.704926     4.707912    11.366831     0.102071
H      5.301283     5.539580    13.430899     0.123617
H      7.568029     2.322579    13.962816     0.143311
H      6.939998     1.601993    11.858276     0.103677
H     -1.643225     3.483065     8.250492     0.102272
H     -0.126432     3.999004     6.706777     0.092230
H      0.048458     4.982679     8.733264     0.109089
H      0.566533     3.971256    10.603646     0.078861
H     -1.175977     2.667498    10.248071     0.100957
H     -0.215729     1.549363     9.687246     0.114563
H      6.579013    -0.697163     4.362296     0.102903
H      5.711018     0.106712     2.413862     0.118176
H      9.064293     2.163194     1.850145     0.121662
H      9.844265     1.308163     3.830379     0.102039
H      5.871414     3.475716     1.358701     0.134625
H      4.874415     2.269887     1.231503     0.117060
H      7.443443     2.302037     0.173451     0.106472
H      6.448883     1.100593     0.034690     0.103672
H     -1.296374    -4.707780    11.366831     0.101714
H     -0.700017    -5.539424    13.430899     0.124181
H      1.566729    -2.322417    13.962816     0.142259
H      0.938698    -1.601856    11.858276     0.103426
H      3.096117    10.791103     6.203769     0.101086
H      1.579324    -3.309040     7.747484     0.091330
H      1.404434    -2.325388     5.720997     0.108446
H      0.886359    11.279267     3.850615     0.078889
H      2.628869     9.975513     4.206190     0.100218
H      1.668621     8.857384     4.767015     0.115729
H      6.876479     6.610921    10.091965     0.102374
H      7.744474     7.414818    12.040399     0.116714
H      4.391199    -5.144794    12.604116     0.121552
H      3.611227     8.616253    10.623882     0.100368
H      7.584078    -3.832265    13.095560     0.134661
H     -3.421523    -5.038093    13.222758     0.116834
H      6.012049    -5.005931    14.280810     0.106043
H      7.006609    -6.207374    14.419571     0.103588
H      2.749266     2.600222     3.087430     0.102071
H      2.152909     1.768554     1.023362     0.123618
H     -0.113837     4.985555     0.491445     0.143311
H      0.514194     5.706141     2.595985     0.103675
C      8.416275     4.523720     6.293385    -0.125233
C      7.240321     3.876231     7.024771    -0.163527
C      6.696122     2.980257     5.882017    -0.161462
C      6.714277     3.892294     4.638083    -0.126996
C      7.931894     4.829188     4.853741    -0.215504
C      9.090541     5.674011     7.018989     0.610646
C      6.245847     4.880360     7.591378     0.623284
C      5.438393     2.152987     6.030318     0.641391
C      5.421229     4.672793     4.402768     0.627815
C      0.362489     7.423579    10.603646     0.112837
C      0.891244     6.933946    11.780223    -0.203749
C      0.197313     6.068678    12.566535     0.178714
C     -1.077664     5.725197    12.109780    -0.224864
C     -1.545458     6.251369    10.918749     0.093244
C      1.853668     4.570534    13.665058    -0.230121
C      0.729365     5.482580    13.835619    -0.229795
C      8.151234    11.530656     2.569968     0.108119
C      7.797036    12.043674     1.326901    -0.220383
C      6.897311    11.327481     0.543480     0.193908
C      6.455588    10.155272     1.008907    -0.191608
C      6.854702     9.716797     2.280882     0.099664
C      5.039217    -2.784320     8.160876    -0.123362
C      6.215171    -3.431817     7.429490    -0.162884
C      6.759370    -4.327777     8.572244    -0.159770
C      6.741215    -3.415726     9.816178    -0.126993
C      5.523598    -2.478835     9.600520    -0.216537
C      4.364951    -1.634037     7.435272     0.610331
C      7.209645    -2.427694     6.862883     0.625820
C      8.017099     9.461050     8.423943     0.640967
C      8.034263    -2.635224    10.051493     0.628140
C      1.090403     0.115490     3.850615     0.112286
C      0.561648    -0.374157     2.674038    -0.200586
C      1.255579    13.376666     1.887726     0.178328
C      2.530556    13.033190     2.344481    -0.225607
C      2.998350    -1.056723     3.535512     0.097078
C     11.601824    11.878509     0.789203    -0.231026
C      0.723527    12.790553     0.618642    -0.228588
C      5.304258     4.222660    11.884293     0.107808
C      5.658456     4.735693    13.127360    -0.219743
C      6.558181     4.019508    13.910781     0.194566
C      6.999904     2.847294    13.445354    -0.193335
C      6.600790     2.408804    12.173379     0.099993
C     -0.962083     2.784414     8.160876    -0.125234
C      0.213871     3.431903     7.429490    -0.163527
C      0.758070     4.327877     8.572244    -0.161462
C      0.739915     3.415840     9.816178    -0.126996
C     -0.477702     2.478946     9.600520    -0.215503
C     -1.636349     1.634123     7.435272     0.610646
C      1.208345     2.427774     6.862883     0.623284
C      2.015799     5.155147     8.423943     0.641391
C      2.032963     2.635341    10.051493     0.627815
C      7.091703    -0.115445     3.850615     0.112837
C      6.562948     0.374188     2.674038    -0.203749
C      7.256879     1.239456     1.887726     0.178714
C      8.531856     1.582937     2.344481    -0.224864
C      8.999650     1.056765     3.535512     0.093244
C      5.600524     2.737600     0.789203    -0.230121
C      6.724827     1.825554     0.618642    -0.229796
C     -0.697042    -4.222522    11.884293     0.108119
C     -0.342844    -4.735540    13.127360    -0.220383
C      0.556881    -4.019347    13.910781     0.193908
C      0.998604    -2.847138    13.445354    -0.191608
C      0.599490    -2.408663    12.173379     0.099664
C      2.414975    10.092454     6.293385    -0.123362
C      1.239021    10.739951     7.024771    -0.162884
C      0.694822    -2.980189     5.882017    -0.159770
C      0.712977    10.723860     4.638083    -0.126993
C      1.930594     9.786969     4.853741    -0.216536
C      3.089241     8.942171     7.018989     0.610331
C      0.244547     9.735828     7.591378     0.625820
C     -0.562907    -2.152916     6.030318     0.640967
C     -0.580071     9.943358     4.402768     0.628140
C      6.363789     7.192644    10.603646     0.112286
C      6.892544     7.682291    11.780223    -0.200587
C      6.198613    -6.068532    12.566535     0.178329
C      4.923636    -5.725056    12.109780    -0.225607
C      4.455842     8.364857    10.918749     0.097078
C     -4.147632    -4.570375    13.665058    -0.231026
C      6.730665    -5.482419    13.835619    -0.228588
C      2.149934     3.085474     2.569968     0.107808
C      1.795736     2.572441     1.326901    -0.219743
C      0.896011     3.288626     0.543480     0.194566
C      0.454288     4.460840     1.008907    -0.193335
C      0.853402     4.899330     2.280882     0.099993
N     -0.848005     7.096176    10.174643    -0.217521
N      7.686049    10.390603     3.052740    -0.224670
N      2.300897    -0.211909     4.279618    -0.218948
N      5.769443     3.082602    11.401521    -0.225494
N      8.302197     0.211958     4.279618    -0.217521
N     -0.231857    -3.082469    11.401521    -0.224671
N      5.153295     7.520043    10.174643    -0.218948
N      1.684749     4.225532     3.052740    -0.225494
O      9.814280     6.477892     6.347733    -0.600348
O      8.986533     5.792408     8.245867    -0.598889
O      6.143783     6.030644     7.091839    -0.503965
O      5.537576     4.541272     8.587276    -0.612488
O      4.937838     1.905981     7.178564    -0.561827
O      4.938187     1.631186     5.014761    -0.547531
O      4.478772     4.452094     5.193127    -0.568471
O      5.380515     5.457672     3.441270    -0.647281
O      3.641212    -0.830147     8.106528    -0.600950
O      4.468959    -1.515653     6.208394    -0.599059
O      7.311709    -1.277404     7.362422    -0.504595
O      7.917916    -2.766794     5.866985    -0.613413
O      8.517654     9.214032     7.275697    -0.561732
O      8.517305     8.939262     9.439500    -0.547867
O      8.976720    -2.855932     9.261134    -0.568676
O      8.074977    -1.850334    11.012991    -0.647332
O     -2.360088     0.830242     8.106528    -0.600348
O     -1.532341     1.515726     6.208394    -0.598889
O      1.310409     1.277490     7.362422    -0.503965
O      1.916616     2.766862     5.866985    -0.612488
O      2.516354     5.402153     7.275697    -0.561827
O      2.516005     5.676948     9.439500    -0.547531
O      2.975420     2.856040     9.261134    -0.568471
O      2.073677     1.850462    11.012991    -0.647281
O      3.812980     8.138281     6.347733    -0.600950
O      2.985233     8.823787     8.245867    -0.599059
O      0.142483     8.585538     7.091839    -0.504595
O     -0.463724    10.074928     8.587276    -0.613413
O     -1.063462    -1.905898     7.178564    -0.561732
O     -1.063113    -1.631128     5.014761    -0.547867
O     -1.522528    10.164066     5.193127    -0.568676
O     -0.620785     9.158468     3.441270    -0.647333

The following XYZ coordinates are in angstroms. Other properties are in atomic units.
The sperically averaged electron density of each atom fit to a function of the form exp(a - br)
eigen_1, eigen_2 and eigen_3 are the three eigenvalues of traceless quadrupole moment tensor
  atom number  atomic symbol              X              Y              Z     net charge C6 coefficient C8 coefficient C10 coefficient fluctuating dipole atomic polarizability isotropic forcefield polarizability              a              b squared Pearson coefficient          <r^3>          <r^4>         wp_QDO          m_QDO          q_QDO       dipole_x       dipole_y       dipole_z         dipole            Qxy            Qxz            Qyz     Q(x^2-y^2)  Q(3z^2 - R^2)        eigen_1        eigen_2        eigen_3 static polarizability      alpha(xx)      alpha(xy)      alpha(xz)      alpha(yy)      alpha(yz)      alpha(zz) atomic spin moment
            1             Cd      -1.760369       7.913204       8.213489       0.898929     160.109583 0.46233436E+04  0.17823979E+06                                22.848233                           21.427001       0.946996       2.002448                    0.998293      78.560503     211.061468       0.426638       0.372390      -1.205145      -0.041396       0.042790      -0.084870       0.103670       0.008966      -0.037307       0.010520      -0.030358      -0.171167      -0.074624       0.028465       0.046159             25.204411      28.144529       0.027234       3.451232      29.838302      -1.514463      17.630401           0.000001
            2             Cd       5.129329       2.378532       9.348727       1.011470     136.254349 0.34972039E+04  0.12600610E+06                                19.996487                           18.294283       0.908360       2.022748                    0.998024      74.348501     194.459366       0.473690       0.358873      -1.213731      -0.049307      -0.041692      -0.121106       0.137244      -0.109008       0.030637      -0.017469      -0.152759      -0.406957      -0.142913      -0.060617       0.203530             21.229034      18.630476       1.493134       1.642503      17.889382       4.289833      27.167243          -0.000016
            3             Cd       3.213261       0.605143       6.240772       0.899714     160.049207 0.46209742E+04  0.17812323E+06                                22.839648                           21.418692       0.948269       2.002908                    0.998347      78.538667     210.978657       0.426811       0.372292      -1.205241       0.041217       0.042950       0.084789       0.103598      -0.008989      -0.038101      -0.010742      -0.030714      -0.168916      -0.074723       0.028774       0.045949             25.195353      28.135955      -0.028108       3.455322      29.826109       1.512448      17.623994           0.000001
            4             Cd       8.326163       9.686558       5.105534       1.011010     136.345444 0.35004492E+04  0.12615488E+06                                20.007102                           18.304583       0.904300       2.021495                    0.998012      74.367902     194.547777       0.473477       0.358944      -1.213646       0.049405      -0.041328       0.121517       0.137533       0.109169       0.029912       0.017919      -0.153944      -0.410456      -0.143638      -0.060937       0.204575             21.239773      18.644521      -1.492004       1.642725      17.896371      -4.293253      27.178428          -0.000016
            5             Cd       9.214561      -0.605070       6.240772       0.898929     160.109578 0.46233434E+04  0.17823977E+06                                22.848232                           21.427000       0.946996       2.002448                    0.998293      78.560501     211.061456       0.426638       0.372390      -1.205145       0.041396      -0.042790       0.084870       0.103670       0.008966      -0.037307       0.010520      -0.030358      -0.171167      -0.074624       0.028465       0.046159             25.204409      28.144527       0.027234       3.451232      29.838300      -1.514462      17.630401           0.000001
            6             Cd       2.324863       4.929602       5.105534       1.011470     136.254313 0.34972028E+04  0.12600605E+06                                19.996484                           18.294281       0.908360       2.022749                    0.998024      74.348492     194.459334       0.473690       0.358873      -1.213731       0.049306       0.041692       0.121106       0.137244      -0.109008       0.030638      -0.017469      -0.152758      -0.406958      -0.142913      -0.060617       0.203530             21.229030      18.630473       1.493134       1.642503      17.889379       4.289831      27.167238          -0.000016
            7             Cd       4.240931       6.702991       8.213489       0.899714     160.049206 0.46209742E+04  0.17812323E+06                                22.839647                           21.418691       0.948269       2.002908                    0.998347      78.538667     210.978652       0.426811       0.372292      -1.205241      -0.041217      -0.042950      -0.084789       0.103598      -0.008989      -0.038101      -0.010742      -0.030714      -0.168916      -0.074723       0.028774       0.045949             25.195351      28.135954      -0.028108       3.455322      29.826108       1.512448      17.623993           0.000001
            8             Cd      -0.871971      -2.378424       9.348727       1.011010     136.345433 0.35004489E+04  0.12615487E+06                                20.007101                           18.304583       0.904300       2.021495                    0.998012      74.367899     194.547767       0.473477       0.358944      -1.213646      -0.049405       0.041327      -0.121517       0.137533       0.109170       0.029912       0.017918      -0.153944      -0.410457      -0.143638      -0.060937       0.204575             21.239772      18.644520      -1.492004       1.642725      17.896371      -4.293253      27.178426          -0.000016
            9              H       9.097417       3.825069       6.203769       0.102272       1.013938 0.79130750E+01  0.78411341E+02                                 1.740428                            1.696687      -1.107139       2.338904                    0.993470       3.856425      11.281818       0.453088       1.364236      -0.689332       0.021999      -0.028008      -0.009258       0.036799      -0.001277      -0.002333      -0.001837       0.008182      -0.007200      -0.005109      -0.000898       0.006008              1.784535       2.055242      -0.396726       0.092026       1.839329       0.066017       1.459035           0.000001
           10              H       7.580624       3.309130       7.747484       0.092231       1.172511 0.99502134E+01  0.10408154E+03                                 1.888184                            1.882058      -1.385628       2.209320                    0.991069       4.079142      12.135600       0.438631       1.334950      -0.695262       0.023317      -0.021115       0.020187       0.037377      -0.005947       0.006636      -0.003718      -0.000840       0.010343      -0.008387      -0.002847       0.011234              1.884129       1.879727      -0.173863       0.181976       1.834006      -0.206259       1.938654           0.000001
           11              H       7.405734       2.325455       5.720997       0.109089       0.926956 0.72334043E+01  0.70497331E+02                                 1.673143                            1.650352      -1.204151       2.299442                    0.992338       3.895273      11.519931       0.445076       1.412022      -0.679428       0.030881      -0.016279      -0.006225       0.035459      -0.000540       0.000716      -0.001507       0.000830      -0.001541      -0.001867       0.000022       0.001845              1.704699       1.782832      -0.294619      -0.051809       1.867454       0.191635       1.463812           0.000002
           12              H       6.887659       3.336878       3.850615       0.078861       1.101553 0.87095460E+01  0.88320670E+02                                 1.821762                            1.766213      -1.225946       2.270011                    0.992633       4.095745      12.086615       0.449694       1.343142      -0.692628       0.009345      -0.018479      -0.023920       0.031638       0.000234       0.000805       0.002056      -0.007748       0.022868      -0.007730      -0.000460       0.008190              1.867247       1.528823      -0.101541      -0.074725       1.856804       0.542730       2.216115           0.000001
           13              H       8.630169       4.640636       4.206190       0.100959       1.108241 0.86629316E+01  0.85853458E+02                                 1.707244                            1.672951      -0.622670       2.562026                    0.999811       3.427411       9.316970       0.510130       1.211526      -0.726254       0.019391      -0.006194      -0.014133       0.024782      -0.003307      -0.003039       0.000862       0.010939       0.008127      -0.007746       0.000506       0.007240              1.709784       1.852531      -0.112301      -0.392085       1.479779       0.174504       1.797040          -0.000003
           14              H       7.669921       5.758771       4.767015       0.114564       1.210627 0.10041526E+02  0.10513366E+03                                 1.927389                            1.891414      -1.263811       2.266851                    0.994123       3.929371      11.643537       0.437884       1.335995      -0.696073      -0.013665       0.027400       0.002616       0.030730      -0.006308       0.000764      -0.000993      -0.015459      -0.019185      -0.007040      -0.006207       0.013247              1.932575       1.690160      -0.153759       0.057968       2.507909      -0.029704       1.599655          -0.000006
           15              H       0.875179       8.005297      10.091965       0.102903       1.014518 0.72592037E+01  0.70435690E+02                                 1.743248                            1.632124      -1.203713       2.314395                    0.994899       3.689083      10.698255       0.458726       1.376095      -0.687471       0.030466       0.025584      -0.028211       0.048770       0.012026       0.003062      -0.007230       0.007652      -0.002685      -0.016055       0.002717       0.013338              1.793613       1.744716       0.305029      -0.299941       1.810642      -0.417295       1.825481           0.000005
           16              H       1.743174       7.201422      12.040399       0.118176       0.940617 0.68626464E+01  0.65451913E+02                                 1.636674                            1.572618      -1.014333       2.400526                    0.997149       3.554615      10.114940       0.475214       1.351407      -0.692778       0.028950       0.004121       0.003816       0.029490       0.006340       0.005180      -0.009665       0.005285       0.007901      -0.014973       0.005369       0.009603              1.660292       2.046514       0.202476       0.208667       1.413197       0.031684       1.521163           0.000004
           17              H      -1.610101       5.144940      12.604116       0.121662       1.021385 0.74063558E+01  0.70862085E+02                                 1.631824                            1.559109      -0.922847       2.439848                    0.999073       3.322768       8.991305       0.520136       1.230777      -0.720519      -0.015915      -0.022704       0.012289       0.030328       0.006198       0.005835      -0.008979       0.010293      -0.001309      -0.015402       0.006362       0.009040              1.646406       1.735369       0.246993      -0.293049       1.500244      -0.239940       1.703605           0.000001
           18              H      -2.390073       5.999971      10.623882       0.102039       1.066319 0.74321153E+01  0.71945063E+02                                 1.753644                            1.614942      -0.929195       2.439000                    0.998400       3.517043       9.917443       0.480823       1.315929      -0.700938      -0.042683      -0.015696      -0.017291       0.048653       0.008877       0.002195      -0.009668       0.017137      -0.030492      -0.018624       0.001075       0.017549              1.828016       2.406962       0.142575       0.362607       1.433064       0.096025       1.644021           0.000005
           19              H       1.582778       3.832418      13.095560       0.134625       0.988318 0.75444066E+01  0.73456290E+02                                 1.688590                            1.641968      -0.935339       2.443252                    0.997354       3.493825       9.946695       0.469426       1.340094      -0.696333      -0.013100      -0.020418      -0.017621       0.029983       0.001277       0.002047       0.000673       0.001313      -0.005361      -0.002761      -0.000459       0.003220              1.708156       1.427407       0.078737       0.165616       1.766676       0.376271       1.930385           0.000001
           20              H       2.579777       5.038247      13.222758       0.117060       0.923683 0.69962502E+01  0.66756530E+02                                 1.599211                            1.569386      -0.730043       2.525325                    0.998887       3.497176       9.812841       0.486242       1.320157      -0.699890       0.014179       0.016055      -0.014344       0.025779       0.004661      -0.004618      -0.002975       0.001750      -0.001411      -0.004834      -0.003526       0.008359              1.608712       1.842969       0.149098      -0.229381       1.406413      -0.154036       1.576754           0.000003
           21              H       0.010749       5.006097      14.280810       0.106472       1.107294 0.86292852E+01  0.86108770E+02                                 1.755399                            1.703362      -0.870274       2.451269                    0.997797       3.579910      10.018058       0.486814       1.260870      -0.713431      -0.014980      -0.020771       0.003912       0.025906       0.003851      -0.001280      -0.001737       0.000350      -0.014685      -0.005319      -0.001374       0.006693              1.771834       2.012583       0.173590      -0.302589       1.538469      -0.196126       1.764450           0.000001
           22              H       1.005309       6.207541      14.419571       0.103672       0.984134 0.74527640E+01  0.72379185E+02                                 1.674814                            1.622715      -0.874834       2.444374                    0.997147       3.687728      10.502658       0.476005       1.324946      -0.697962       0.014917       0.016935       0.012645       0.025869      -0.000121       0.001135       0.007506      -0.004962      -0.010825      -0.008283      -0.000560       0.008844              1.693780       1.460596       0.126308       0.192660       1.823538       0.380045       1.797208           0.000004
           23              H       8.750566      12.015914       3.087430       0.101714       0.957210 0.67723687E+01  0.64633011E+02                                 1.681860                            1.580553      -1.079026       2.373692                    0.996248       3.640103      10.496560       0.463963       1.383277      -0.686029       0.032369       0.024952       0.027415       0.049213       0.012734       0.008519      -0.003101      -0.004778       0.001675      -0.017371       0.003789       0.013582              1.719518       1.784700       0.256645       0.383020       1.565954       0.231899       1.807900           0.000003
           24              H       8.154209      12.847558       1.023362       0.124181       0.960210 0.72120957E+01  0.69580987E+02                                 1.653040                            1.608389      -1.046078       2.388133                    0.996960       3.559723      10.157782       0.471982       1.345092      -0.694219       0.012129       0.027861      -0.012335       0.032795       0.011215       0.008829      -0.010268      -0.005583       0.010569      -0.020677       0.007965       0.012711              1.649358       1.555963       0.206679      -0.088989       1.849448      -0.190519       1.542663           0.000003
           25              H       5.887463       9.630551       0.491445       0.142259       1.009531 0.71918809E+01  0.67485094E+02                                 1.559410                            1.493249      -0.799360       2.519304                    0.999787       2.997761       7.722136       0.561420       1.162661      -0.739742      -0.018524      -0.021206      -0.022765       0.036209       0.010146       0.009859      -0.002859      -0.011219       0.007505      -0.017777       0.006158       0.011619              1.559089       1.490710       0.261359       0.263590       1.596035       0.182258       1.590522          -0.000011
           26              H       6.515494       8.909990       2.595985       0.103427       1.133176 0.78378005E+01  0.75997044E+02                                 1.760340                            1.610455      -0.788010       2.513443                    0.999562       3.295546       8.953430       0.509061       1.240892      -0.719633      -0.021208      -0.045509       0.013980       0.052118       0.013354       0.006206      -0.005573      -0.013412       0.005643      -0.019104       0.004883       0.014221              1.828994       1.499710       0.366429      -0.130102       2.362153      -0.438280       1.625121          -0.000013
           27              H       4.358075      -3.482969       8.250492       0.101086       1.016626 0.79394710E+01  0.78732033E+02                                 1.742810                            1.698949      -1.107261       2.338338                    0.993471       3.862485      11.300794       0.453050       1.363328      -0.689503      -0.022597      -0.028287       0.009204       0.037357       0.001376      -0.002402       0.001699       0.008137      -0.006757      -0.005002      -0.000983       0.005985              1.787048       2.058315       0.397461       0.092343       1.841922      -0.066103       1.460909           0.000001
           28              H       5.874868      10.617174       6.706777       0.091330       1.176389 0.99905579E+01  0.10459433E+03                                 1.890987                            1.884697      -1.383337       2.209549                    0.991007       4.085900      12.155292       0.438797       1.333289      -0.695579      -0.023189      -0.021296      -0.020476       0.037557       0.006175       0.006789       0.003620      -0.000812       0.010306      -0.008669      -0.002735       0.011404              1.886930       1.882413       0.174446       0.182612       1.836724       0.207132       1.941651           0.000001
           29              H       6.049758       9.633522       8.733264       0.108446       0.928114 0.72423083E+01  0.70582844E+02                                 1.672288                            1.649530      -1.195766       2.302617                    0.992551       3.893388      11.502018       0.446076       1.408882      -0.680028      -0.030916      -0.016145       0.006202       0.035425       0.000689       0.000609       0.001434       0.000913      -0.001814      -0.001832      -0.000017       0.001848              1.703792       1.781966       0.294518      -0.051808       1.866407      -0.191492       1.463001           0.000002
           30              H       6.567833      -3.971133      10.603646       0.078890       1.100713 0.87003569E+01  0.88191260E+02                                 1.819730                            1.764419      -1.220975       2.271852                    0.992819       4.092204      12.067899       0.450319       1.341831      -0.692898      -0.009238      -0.018417       0.023878       0.031539      -0.000292       0.000751      -0.002039      -0.007788       0.023550      -0.007860      -0.000526       0.008386              1.865070       1.527370       0.101195      -0.074416       1.854666      -0.541578       2.213174           0.000001
           31              H       4.825323      -2.667379      10.248071       0.100221       1.113416 0.87149552E+01  0.86499584E+02                                 1.712322                            1.677705      -0.612846       2.565357                    0.999847       3.437730       9.352495       0.509519       1.211148      -0.726301      -0.019475      -0.005704       0.014763       0.025095       0.003534      -0.003066      -0.001082       0.011108       0.007244      -0.007794       0.000331       0.007463              1.714942       1.858382       0.112837      -0.393972       1.483794      -0.175359       1.802649          -0.000003
           32              H       5.785571      -1.549250       9.687246       0.115729       1.209905 0.10037748E+02  0.10512236E+03                                 1.929551                            1.893423      -1.276581       2.261888                    0.993988       3.930629      11.662649       0.436674       1.339338      -0.695386       0.013355       0.026429      -0.002517       0.029719       0.006468       0.000612       0.000949      -0.015991      -0.020051      -0.007121      -0.006565       0.013686              1.934791       1.692036       0.154190       0.058016       2.511093       0.029621       1.601243          -0.000006
           33              H       0.577713       0.697213       4.362296       0.102374       1.013209 0.72480875E+01  0.70290155E+02                                 1.740796                            1.630189      -1.199295       2.316297                    0.994962       3.685454      10.679539       0.459358       1.374941      -0.687721      -0.030533       0.025901       0.028618       0.049215      -0.011838       0.002994       0.007082       0.007540      -0.003891      -0.015695       0.002372       0.013323              1.790925       1.742150      -0.304026      -0.298949       1.807861       0.416058       1.822765           0.000005
           34              H      -0.290282      -0.106684       2.413862       0.116713       0.945411 0.69050187E+01  0.65952943E+02                                 1.641500                            1.576821      -1.013721       2.399585                    0.997122       3.565221      10.150314       0.474904       1.350303      -0.692967      -0.029253       0.004203      -0.004306       0.029866      -0.006367       0.005052       0.009596       0.005511       0.006874      -0.014887       0.005583       0.009304              1.665344       2.054094      -0.203699       0.210036       1.416725      -0.031977       1.525211           0.000004
           35              H       3.062993      12.452928       1.850145       0.121553       1.020522 0.73972287E+01  0.70736518E+02                                 1.629174                            1.556764      -0.920837       2.440696                    0.999139       3.320779       8.976684       0.521343       1.228592      -0.721006       0.016133      -0.022848      -0.012466       0.030622      -0.006120       0.005840       0.008895       0.010361      -0.001427      -0.015305       0.006233       0.009072              1.643671       1.732400      -0.246336      -0.292187       1.497939       0.239211       1.700675           0.000001
           36              H       3.842965      -1.308119       3.830379       0.100368       1.069838 0.74584243E+01  0.72235871E+02                                 1.754628                            1.615568      -0.927198       2.438478                    0.998396       3.520367       9.916881       0.481910       1.312305      -0.701690       0.043252      -0.015780       0.017239       0.049162      -0.008733       0.002442       0.009641       0.017292      -0.029797      -0.018586       0.001240       0.017346              1.829163       2.409249      -0.143012       0.363296       1.433574      -0.096227       1.644667           0.000005
           37              H      -0.129886      11.140399       1.358701       0.134662       0.985836 0.75214279E+01  0.73182297E+02                                 1.686552                            1.640149      -0.937256       2.443016                    0.997329       3.489620       9.933782       0.469356       1.341212      -0.696135       0.013238      -0.020616       0.017699       0.030224      -0.001168       0.002118      -0.000566       0.001498      -0.005448      -0.002818      -0.000393       0.003211              1.706045       1.426023      -0.078570       0.165224       1.764384      -0.375293       1.927727           0.000001
           38              H      10.875715      12.346227       1.231503       0.116834       0.923743 0.70000082E+01  0.66822646E+02                                 1.601464                            1.571602      -0.735603       2.523424                    0.998797       3.501255       9.836745       0.484912       1.323177      -0.699267      -0.014059       0.016277       0.014740       0.026074      -0.004644      -0.004707       0.002772       0.001563      -0.002367      -0.004969      -0.003343       0.008312              1.611000       1.845511      -0.149043      -0.229735       1.408218       0.154289       1.579272           0.000003
           39              H       1.442143      12.314065       0.173451       0.106043       1.107919 0.86344694E+01  0.86170081E+02                                 1.755794                            1.703628      -0.870410       2.450876                    0.997787       3.581168      10.020860       0.486901       1.260506      -0.713510       0.015048      -0.021133      -0.004147       0.026272      -0.003663      -0.001216       0.001658       0.000408      -0.015039      -0.005399      -0.001131       0.006530              1.772260       2.013316      -0.174010      -0.302940       1.538786       0.196299       1.764677           0.000001
           40              H       0.447583      13.515508       0.034690       0.103588       0.983940 0.74528804E+01  0.72402864E+02                                 1.676846                            1.624527      -0.881560       2.441886                    0.997072       3.690850      10.523755       0.474803       1.327887      -0.697361      -0.014983       0.016788      -0.012512       0.025747       0.000136       0.001171      -0.007540      -0.005153      -0.010865      -0.008308      -0.000637       0.008945              1.695881       1.462055      -0.126638       0.193130       1.826043      -0.381031       1.799547           0.000004
           41              H       4.704926       4.707912      11.366831       0.102071       0.955912 0.67607397E+01  0.64489092E+02                                 1.679896                            1.578874      -1.076776       2.374913                    0.996291       3.635491      10.477814       0.464389       1.382713      -0.686154      -0.032686       0.024539      -0.027615       0.049326      -0.012493       0.008300       0.002966      -0.004918       0.000877      -0.016942       0.003511       0.013431              1.717432       1.782469      -0.256047       0.382285       1.564099      -0.231408       1.805727           0.000003
           42              H       5.301283       5.539580      13.430899       0.123617       0.962754 0.72390978E+01  0.69925649E+02                                 1.657696                            1.612792      -1.062443       2.381148                    0.996738       3.568656      10.198393       0.470599       1.347421      -0.693732      -0.012508       0.027975       0.012523       0.033104      -0.011210       0.008963       0.010175      -0.005624       0.010994      -0.020731       0.008087       0.012644              1.654002       1.560153      -0.207519      -0.089292       1.854897       0.191317       1.546956           0.000003
           43              H       7.568029       2.322579      13.962816       0.143311       1.007368 0.71739246E+01  0.67285815E+02                                 1.558462                            1.492389      -0.798489       2.520353                    0.999795       2.994016       7.714946       0.560920       1.164230      -0.739369       0.018172      -0.020962       0.022678       0.035831      -0.010101       0.009954       0.002920      -0.011467       0.006985      -0.017859       0.006212       0.011646              1.558146       1.489818      -0.261081       0.263267       1.595114      -0.182034       1.589506          -0.000011
           44              H       6.939998       1.601993      11.858276       0.103677       1.133283 0.78363252E+01  0.75929742E+02                                 1.754783                            1.605910      -0.781299       2.515020                    0.999612       3.295176       8.930302       0.512207       1.234130      -0.721085       0.021472      -0.045739      -0.013841       0.052390      -0.013415       0.006193       0.005786      -0.013181       0.005525      -0.019171       0.004881       0.014289              1.822933       1.495402      -0.364388      -0.129389       2.353228       0.435923       1.620170          -0.000013
           45              H      -1.643225       3.483065       8.250492       0.102272       1.013938 0.79130789E+01  0.78411389E+02                                 1.740429                            1.696688      -1.107140       2.338903                    0.993470       3.856426      11.281822       0.453088       1.364236      -0.689332      -0.021999       0.028008       0.009258       0.036799      -0.001277      -0.002333      -0.001837       0.008182      -0.007200      -0.005109      -0.000898       0.006008              1.784536       2.055242      -0.396726       0.092026       1.839330       0.066017       1.459035           0.000001
           46              H      -0.126432       3.999004       6.706777       0.092230       1.172510 0.99502072E+01  0.10408146E+03                                 1.888183                            1.882058      -1.385628       2.209320                    0.991069       4.079141      12.135597       0.438631       1.334951      -0.695262      -0.023317       0.021115      -0.020187       0.037377      -0.005947       0.006636      -0.003718      -0.000840       0.010343      -0.008387      -0.002847       0.011234              1.884129       1.879727      -0.173863       0.181976       1.834006      -0.206259       1.938654           0.000001
           47              H       0.048458       4.982679       8.733264       0.109089       0.926956 0.72334043E+01  0.70497331E+02                                 1.673143                            1.650352      -1.204151       2.299442                    0.992338       3.895273      11.519931       0.445076       1.412022      -0.679428      -0.030881       0.016279       0.006225       0.035459      -0.000540       0.000716      -0.001507       0.000830      -0.001541      -0.001867       0.000022       0.001845              1.704699       1.782832      -0.294619      -0.051809       1.867454       0.191635       1.463812           0.000002
           48              H       0.566533       3.971256      10.603646       0.078861       1.101553 0.87095441E+01  0.88320650E+02                                 1.821762                            1.766213      -1.225947       2.270011                    0.992633       4.095745      12.086617       0.449694       1.343143      -0.692628      -0.009345       0.018479       0.023920       0.031638       0.000234       0.000805       0.002056      -0.007748       0.022868      -0.007730      -0.000460       0.008190              1.867247       1.528823      -0.101541      -0.074725       1.856804       0.542730       2.216115           0.000001
           49              H      -1.175977       2.667498      10.248071       0.100957       1.108244 0.86629651E+01  0.85853876E+02                                 1.707248                            1.672954      -0.622672       2.562025                    0.999811       3.427417       9.316992       0.510129       1.211527      -0.726254      -0.019391       0.006194       0.014133       0.024782      -0.003307      -0.003039       0.000862       0.010939       0.008127      -0.007746       0.000506       0.007240              1.709788       1.852536      -0.112301      -0.392087       1.479782       0.174504       1.797045          -0.000003
           50              H      -0.215729       1.549363       9.687246       0.114563       1.210628 0.10041533E+02  0.10513374E+03                                 1.927390                            1.891415      -1.263811       2.266851                    0.994123       3.929372      11.643539       0.437884       1.335995      -0.696073       0.013665      -0.027400      -0.002616       0.030730      -0.006308       0.000764      -0.000993      -0.015459      -0.019185      -0.007040      -0.006207       0.013247              1.932575       1.690160      -0.153759       0.057968       2.507910      -0.029703       1.599655          -0.000006
           51              H       6.579013      -0.697163       4.362296       0.102903       1.014518 0.72592033E+01  0.70435683E+02                                 1.743248                            1.632124      -1.203712       2.314395                    0.994899       3.689083      10.698254       0.458727       1.376095      -0.687471      -0.030466      -0.025584       0.028211       0.048770       0.012026       0.003062      -0.007230       0.007652      -0.002685      -0.016055       0.002717       0.013338              1.793613       1.744716       0.305029      -0.299940       1.810641      -0.417294       1.825481           0.000005
           52              H       5.711018       0.106712       2.413862       0.118176       0.940616 0.68626422E+01  0.65451864E+02                                 1.636674                            1.572618      -1.014333       2.400526                    0.997149       3.554614      10.114937       0.475214       1.351407      -0.692778      -0.028950      -0.004121      -0.003816       0.029490       0.006340       0.005180      -0.009665       0.005285       0.007901      -0.014973       0.005369       0.009603              1.660291       2.046514       0.202476       0.208667       1.413197       0.031684       1.521163           0.000004
           53              H       9.064293       2.163194       1.850145       0.121662       1.021385 0.74063609E+01  0.70862146E+02                                 1.631825                            1.559109      -0.922848       2.439847                    0.999073       3.322769       8.991309       0.520136       1.230778      -0.720519       0.015915       0.022704      -0.012289       0.030328       0.006198       0.005835      -0.008979       0.010293      -0.001309      -0.015402       0.006362       0.009040              1.646407       1.735370       0.246994      -0.293049       1.500245      -0.239940       1.703606           0.000001
           54              H       9.844265       1.308163       3.830379       0.102039       1.066319 0.74321118E+01  0.71945023E+02                                 1.753644                            1.614942      -0.929195       2.439000                    0.998400       3.517042       9.917441       0.480823       1.315930      -0.700938       0.042683       0.015696       0.017291       0.048653       0.008877       0.002195      -0.009668       0.017137      -0.030492      -0.018624       0.001075       0.017549              1.828015       2.406961       0.142575       0.362607       1.433064       0.096025       1.644021           0.000005
           55              H       5.871414       3.475716       1.358701       0.134625       0.988318 0.75444080E+01  0.73456306E+02                                 1.688590                            1.641968      -0.935339       2.443252                    0.997354       3.493825       9.946695       0.469426       1.340094      -0.696333       0.013100       0.020418       0.017621       0.029983       0.001277       0.002047       0.000673       0.001313      -0.005361      -0.002761      -0.000459       0.003220              1.708156       1.427407       0.078737       0.165616       1.766677       0.376271       1.930385           0.000001
           56              H       4.874415       2.269887       1.231503       0.117060       0.923683 0.69962509E+01  0.66756537E+02                                 1.599210                            1.569386      -0.730043       2.525325                    0.998887       3.497176       9.812840       0.486242       1.320156      -0.699890      -0.014179      -0.016055       0.014344       0.025779       0.004661      -0.004618      -0.002975       0.001750      -0.001411      -0.004834      -0.003526       0.008359              1.608712       1.842969       0.149098      -0.229381       1.406413      -0.154036       1.576754           0.000003
           57              H       7.443443       2.302037       0.173451       0.106472       1.107294 0.86292845E+01  0.86108757E+02                                 1.755399                            1.703361      -0.870273       2.451269                    0.997797       3.579910      10.018056       0.486815       1.260869      -0.713431       0.014980       0.020771      -0.003912       0.025906       0.003851      -0.001280      -0.001737       0.000350      -0.014685      -0.005319      -0.001374       0.006693              1.771833       2.012582       0.173589      -0.302589       1.538469      -0.196126       1.764449           0.000001
           58              H       6.448883       1.100593       0.034690       0.103672       0.984134 0.74527595E+01  0.72379131E+02                                 1.674814                            1.622715      -0.874834       2.444374                    0.997147       3.687727      10.502655       0.476005       1.324947      -0.697962      -0.014917      -0.016935      -0.012645       0.025869      -0.000121       0.001135       0.007506      -0.004962      -0.010825      -0.008283      -0.000560       0.008844              1.693780       1.460595       0.126308       0.192660       1.823538       0.380044       1.797207           0.000004
           59              H      -1.296374      -4.707780      11.366831       0.101714       0.957210 0.67723687E+01  0.64633011E+02                                 1.681860                            1.580553      -1.079026       2.373692                    0.996248       3.640103      10.496560       0.463963       1.383277      -0.686029      -0.032369      -0.024952      -0.027415       0.049213       0.012734       0.008519      -0.003101      -0.004778       0.001675      -0.017371       0.003789       0.013582              1.719518       1.784700       0.256645       0.383020       1.565954       0.231899       1.807900           0.000003
           60              H      -0.700017      -5.539424      13.430899       0.124181       0.960211 0.72120958E+01  0.69580984E+02                                 1.653040                            1.608389      -1.046078       2.388133                    0.996960       3.559723      10.157780       0.471982       1.345091      -0.694219      -0.012129      -0.027861       0.012335       0.032795       0.011215       0.008829      -0.010268      -0.005583       0.010569      -0.020677       0.007965       0.012711              1.649358       1.555963       0.206679      -0.088989       1.849447      -0.190519       1.542663           0.000003
           61              H       1.566729      -2.322417      13.962816       0.142259       1.009531 0.71918826E+01  0.67485116E+02                                 1.559410                            1.493249      -0.799360       2.519304                    0.999787       2.997761       7.722137       0.561419       1.162662      -0.739742       0.018524       0.021206       0.022765       0.036209       0.010146       0.009859      -0.002859      -0.011219       0.007505      -0.017777       0.006158       0.011619              1.559089       1.490711       0.261359       0.263590       1.596036       0.182259       1.590522          -0.000011
           62              H       0.938698      -1.601856      11.858276       0.103426       1.133177 0.78378095E+01  0.75997157E+02                                 1.760342                            1.610456      -0.788010       2.513443                    0.999562       3.295547       8.953436       0.509060       1.240893      -0.719632       0.021208       0.045509      -0.013980       0.052119       0.013354       0.006206      -0.005573      -0.013412       0.005643      -0.019104       0.004883       0.014221              1.828996       1.499711       0.366430      -0.130103       2.362156      -0.438281       1.625122          -0.000013
           63              H       3.096117      10.791103       6.203769       0.101086       1.016627 0.79394753E+01  0.78732083E+02                                 1.742811                            1.698949      -1.107262       2.338338                    0.993471       3.862486      11.300796       0.453050       1.363328      -0.689503       0.022597       0.028287      -0.009204       0.037357       0.001376      -0.002402       0.001699       0.008137      -0.006757      -0.005002      -0.000983       0.005985              1.787049       2.058315       0.397461       0.092343       1.841922      -0.066103       1.460909           0.000001
           64              H       1.579324      -3.309040       7.747484       0.091330       1.176389 0.99905586E+01  0.10459434E+03                                 1.890987                            1.884696      -1.383337       2.209549                    0.991007       4.085900      12.155291       0.438797       1.333289      -0.695579       0.023189       0.021296       0.020476       0.037557       0.006175       0.006789       0.003620      -0.000812       0.010306      -0.008669      -0.002735       0.011404              1.886929       1.882413       0.174446       0.182612       1.836724       0.207132       1.941651           0.000001
           65              H       1.404434      -2.325388       5.720997       0.108446       0.928114 0.72423093E+01  0.70582854E+02                                 1.672288                            1.649530      -1.195766       2.302617                    0.992551       3.893388      11.502017       0.446076       1.408882      -0.680028       0.030916       0.016145      -0.006202       0.035425       0.000689       0.000609       0.001434       0.000913      -0.001814      -0.001832      -0.000017       0.001848              1.703792       1.781966       0.294518      -0.051808       1.866407      -0.191492       1.463001           0.000002
           66              H       0.886359      11.279267       3.850615       0.078889       1.100713 0.87003555E+01  0.88191242E+02                                 1.819730                            1.764419      -1.220975       2.271852                    0.992819       4.092204      12.067899       0.450318       1.341831      -0.692898       0.009238       0.018417      -0.023878       0.031539      -0.000292       0.000751      -0.002039      -0.007788       0.023550      -0.007860      -0.000526       0.008386              1.865070       1.527370       0.101195      -0.074416       1.854666      -0.541578       2.213174           0.000001
           67              H       2.628869       9.975513       4.206190       0.100218       1.113419 0.87149843E+01  0.86499952E+02                                 1.712326                            1.677709      -0.612849       2.565355                    0.999847       3.437735       9.352515       0.509518       1.211149      -0.726300       0.019475       0.005704      -0.014763       0.025095       0.003534      -0.003066      -0.001082       0.011108       0.007244      -0.007794       0.000331       0.007463              1.714946       1.858387       0.112837      -0.393974       1.483797      -0.175360       1.802654          -0.000003
           68              H       1.668621       8.857384       4.767015       0.115729       1.209905 0.10037740E+02  0.10512225E+03                                 1.929550                            1.893422      -1.276579       2.261888                    0.993988       3.930627      11.662642       0.436674       1.339338      -0.695386      -0.013355      -0.026429       0.002517       0.029719       0.006468       0.000612       0.000949      -0.015991      -0.020051      -0.007121      -0.006565       0.013686              1.934790       1.692035       0.154190       0.058016       2.511092       0.029621       1.601243          -0.000006
           69              H       6.876479       6.610921      10.091965       0.102374       1.013209 0.72480883E+01  0.70290162E+02                                 1.740796                            1.630189      -1.199295       2.316297                    0.994962       3.685454      10.679538       0.459358       1.374940      -0.687721       0.030533      -0.025901      -0.028618       0.049215      -0.011838       0.002994       0.007082       0.007540      -0.003891      -0.015695       0.002372       0.013323              1.790925       1.742150      -0.304026      -0.298949       1.807861       0.416058       1.822765           0.000005
           70              H       7.744474       7.414818      12.040399       0.116714       0.945411 0.69050169E+01  0.65952919E+02                                 1.641499                            1.576821      -1.013721       2.399585                    0.997122       3.565220      10.150309       0.474904       1.350302      -0.692967       0.029253      -0.004203       0.004306       0.029866      -0.006367       0.005052       0.009596       0.005511       0.006874      -0.014887       0.005583       0.009304              1.665343       2.054093      -0.203699       0.210036       1.416725      -0.031977       1.525210           0.000004
           71              H       4.391199      -5.144794      12.604116       0.121552       1.020523 0.73972365E+01  0.70736608E+02                                 1.629174                            1.556764      -0.920838       2.440695                    0.999139       3.320781       8.976689       0.521343       1.228592      -0.721006      -0.016133       0.022848       0.012466       0.030622      -0.006120       0.005840       0.008895       0.010361      -0.001427      -0.015305       0.006233       0.009072              1.643672       1.732400      -0.246336      -0.292187       1.497939       0.239211       1.700676           0.000001
           72              H       3.611227       8.616253      10.623882       0.100368       1.069838 0.74584236E+01  0.72235861E+02                                 1.754627                            1.615568      -0.927198       2.438478                    0.998396       3.520367       9.916880       0.481910       1.312305      -0.701690      -0.043252       0.015779      -0.017239       0.049162      -0.008733       0.002442       0.009641       0.017292      -0.029797      -0.018586       0.001240       0.017346              1.829163       2.409248      -0.143012       0.363296       1.433574      -0.096227       1.644666           0.000005
           73              H       7.584078      -3.832265      13.095560       0.134661       0.985836 0.75214314E+01  0.73182339E+02                                 1.686553                            1.640149      -0.937257       2.443016                    0.997329       3.489621       9.933785       0.469356       1.341213      -0.696135      -0.013238       0.020616      -0.017699       0.030224      -0.001168       0.002118      -0.000566       0.001498      -0.005448      -0.002818      -0.000393       0.003211              1.706045       1.426023      -0.078570       0.165224       1.764384      -0.375293       1.927728           0.000001
           74              H      -3.421523      -5.038093      13.222758       0.116834       0.923743 0.70000030E+01  0.66822590E+02                                 1.601465                            1.571602      -0.735603       2.523424                    0.998797       3.501254       9.836745       0.484912       1.323178      -0.699267       0.014059      -0.016277      -0.014740       0.026074      -0.004644      -0.004707       0.002772       0.001563      -0.002367      -0.004969      -0.003343       0.008312              1.611001       1.845511      -0.149043      -0.229735       1.408219       0.154289       1.579272           0.000003
           75              H       6.012049      -5.005931      14.280810       0.106043       1.107919 0.86344655E+01  0.86170039E+02                                 1.755795                            1.703628      -0.870410       2.450876                    0.997787       3.581167      10.020859       0.486900       1.260507      -0.713510      -0.015048       0.021133       0.004147       0.026272      -0.003663      -0.001216       0.001658       0.000408      -0.015039      -0.005399      -0.001131       0.006530              1.772260       2.013316      -0.174010      -0.302940       1.538786       0.196299       1.764677           0.000001
           76              H       7.006609      -6.207374      14.419571       0.103588       0.983939 0.74528766E+01  0.72402818E+02                                 1.676846                            1.624527      -0.881559       2.441886                    0.997072       3.690849      10.523751       0.474803       1.327887      -0.697361       0.014983      -0.016788       0.012512       0.025747       0.000136       0.001171      -0.007540      -0.005153      -0.010864      -0.008308      -0.000637       0.008945              1.695881       1.462054      -0.126638       0.193130       1.826042      -0.381031       1.799547           0.000004
           77              H       2.749266       2.600222       3.087430       0.102071       0.955912 0.67607405E+01  0.64489099E+02                                 1.679895                            1.578874      -1.076775       2.374913                    0.996291       3.635491      10.477813       0.464389       1.382712      -0.686154       0.032686      -0.024539       0.027615       0.049326      -0.012493       0.008300       0.002966      -0.004918       0.000877      -0.016942       0.003511       0.013431              1.717432       1.782469      -0.256047       0.382285       1.564099      -0.231408       1.805727           0.000003
           78              H       2.152909       1.768554       1.023362       0.123618       0.962754 0.72390981E+01  0.69925651E+02                                 1.657696                            1.612791      -1.062442       2.381148                    0.996738       3.568656      10.198392       0.470599       1.347421      -0.693732       0.012508      -0.027975      -0.012523       0.033104      -0.011210       0.008963       0.010175      -0.005624       0.010994      -0.020731       0.008087       0.012644              1.654001       1.560153      -0.207519      -0.089292       1.854896       0.191316       1.546955           0.000003
           79              H      -0.113837       4.985555       0.491445       0.143311       1.007369 0.71739301E+01  0.67285880E+02                                 1.558463                            1.492390      -0.798489       2.520353                    0.999795       2.994017       7.714950       0.560919       1.164230      -0.739369      -0.018172       0.020961      -0.022678       0.035831      -0.010101       0.009954       0.002920      -0.011467       0.006985      -0.017859       0.006212       0.011646              1.558147       1.489818      -0.261081       0.263267       1.595115      -0.182035       1.589506          -0.000011
           80              H       0.514194       5.706141       2.595985       0.103675       1.133284 0.78363315E+01  0.75929828E+02                                 1.754786                            1.605912      -0.781299       2.515019                    0.999612       3.295177       8.930310       0.512206       1.234132      -0.721085      -0.021472       0.045739       0.013841       0.052390      -0.013415       0.006193       0.005786      -0.013181       0.005525      -0.019171       0.004881       0.014289              1.822936       1.495404      -0.364389      -0.129389       2.353232       0.435924       1.620172          -0.000013
           81              C       8.416275       4.523720       6.293385      -0.125233      31.396496 0.46881310E+03  0.11323050E+05                                 9.088429                            7.458197      -0.541077       1.835598                    0.996209      29.532001      88.362294       0.569958       0.444938      -1.038269      -0.082564      -0.015290      -0.043765       0.094689       0.003930      -0.013107      -0.023915       0.037695       0.046397      -0.037471       0.003222       0.034250             10.693003      13.089913       3.723707       2.658469      10.268803       2.300028       8.720292          -0.000003
           82              C       7.240321       3.876231       7.024771      -0.163527      29.776555 0.48458613E+03  0.11817869E+05                                 8.744847                            7.586034      -0.575420       1.808923                    0.996949      30.636298      92.535997       0.563960       0.445338      -1.036574       0.029728      -0.006766      -0.091979       0.096900       0.015662       0.020001      -0.012038       0.001669       0.047570      -0.033965       0.006290       0.027674              9.823158      11.033928       0.347957      -0.753991       9.588721       2.353919       8.846825          -0.000001
           83              C       6.696122       2.980257       5.882017      -0.161462      30.110610 0.47303628E+03  0.11455532E+05                                 8.939906                            7.614087      -0.525637       1.830994                    0.996804      30.190774      90.578700       0.550317       0.459592      -1.029456       0.032116       0.091235       0.003325       0.096780      -0.005471       0.010657       0.002136      -0.026708       0.054055      -0.026117       0.005422       0.020695             10.201342      10.983093       3.830223       0.998575      11.662959       1.324521       7.957974          -0.000004
           84              C       6.714277       3.892294       4.638083      -0.126996      28.328044 0.48486606E+03  0.11809516E+05                                 8.411040                            7.550152      -0.577616       1.817835                    0.996753      29.903102      89.843087       0.570394       0.440880      -1.040670       0.062439       0.008302       0.068026       0.092709       0.030052      -0.001346      -0.013876      -0.028132       0.082830      -0.047533       0.010631       0.036901              9.007402      10.344091       0.239520       1.392800       8.245558       0.503869       8.432557          -0.000003
           85              C       7.931894       4.829188       4.853741      -0.215504      26.298298 0.46010761E+03  0.11109419E+05                                 7.951932                            7.302302      -0.467286       1.828153                    0.997637      31.403367      95.301919       0.583691       0.434602      -1.039820      -0.035677      -0.061557       0.062418       0.094647       0.015617       0.017657      -0.007996       0.035920       0.046481      -0.035498       0.004439       0.031058              8.328059       9.009255       1.560837       0.896491       7.890961       0.611051       8.083961          -0.000008
           86              C       9.090541       5.674011       7.018989       0.610646      20.772317 0.25488702E+03  0.53307401E+04                                 7.134491                            5.751996      -0.150258       2.007648                    0.999477      22.719435      65.012479       0.601652       0.486766      -1.006735       0.011754       0.040567       0.018837       0.046246      -0.073356       0.012800      -0.011502       0.048501      -0.138540      -0.054675      -0.047648       0.102322              8.120707       7.475124       3.802652       1.111215       9.382809       2.014528       7.504188           0.000000
           87              C       6.245847       4.880360       7.591378       0.623284      19.720322 0.25565414E+03  0.53736834E+04                                 7.003462                            5.881533      -0.291387       1.963010                    0.999220      22.978267      66.843559       0.574285       0.507410      -0.992093      -0.039626       0.030642       0.011836       0.051471       0.045357       0.052138       0.031277       0.078761       0.066623      -0.071899      -0.025674       0.097573              7.629222       7.568471      -1.562309      -2.855461       8.249525       0.496301       7.069669           0.000000
           88              C       5.438393       2.152987       6.030318       0.641391      19.901610 0.24670377E+03  0.51262805E+04                                 6.956943                            5.693500      -0.080778       2.036558                    0.999749      22.404603      64.255990       0.598226       0.492736      -1.001987      -0.054102      -0.021222       0.012114       0.059365      -0.075474      -0.003085      -0.016088      -0.036655      -0.126637      -0.063865      -0.035727       0.099593              7.741295       8.439356       3.499552      -0.421778       7.136538       0.479604       7.647991           0.000001
           89              C       5.421229       4.672793       4.402768       0.627815      19.707964 0.25058914E+03  0.52368903E+04                                 6.891002                            5.777737      -0.237136       1.981509                    0.999347      22.804671      65.980657       0.586692       0.499556      -0.996739      -0.037974       0.032716       0.023802       0.055487       0.048591       0.025377       0.075427      -0.073963       0.013716      -0.068207      -0.047066       0.115273              7.276346       8.836189      -0.938634      -0.730058       5.740473      -1.939428       7.252377           0.000004
           90              C       0.362489       7.423579      10.603646       0.112837      25.230731 0.34408535E+03  0.77068625E+04                                 7.767501                            6.421325      -0.145249       1.978737                    0.998243      26.403952      76.556455       0.608528       0.449381      -1.033713      -0.022704      -0.045743      -0.009479       0.051940      -0.009650      -0.029058       0.022676      -0.023116      -0.063853      -0.044669       0.001634       0.043035              8.474520       9.212345       0.805109       1.570043       6.660936      -2.294938       9.550277          -0.000005
           91              C       0.891244       6.933946      11.780223      -0.203749      31.337149 0.46492946E+03  0.11147612E+05                                 8.694079                            7.264457       0.010749       1.979474                    0.998656      30.089394      88.186491       0.600151       0.425648      -1.055328       0.015380      -0.021812      -0.038402       0.046766      -0.004335       0.009461       0.007595       0.017632      -0.034071      -0.019078       0.001324       0.017754              9.424657       8.890595       0.697355       1.595541       7.379712      -3.094181      12.003664          -0.000001
           92              C       0.197313       6.068678      12.566535       0.178714      29.475089 0.37538886E+03  0.84790084E+04                                 8.451976                            6.565315      -0.007599       2.029156                    0.999532      25.025407      69.754074       0.629769       0.430587      -1.058863       0.023727      -0.038473       0.015053       0.047642      -0.019152       0.008814      -0.002029      -0.006667       0.040248      -0.026906       0.006261       0.020646              9.774941       9.451669      -0.156729       3.301658       6.907078      -3.652747      12.966077           0.000001
           93              C      -1.077664       5.725197      12.109780      -0.224864      31.188998 0.45087522E+03  0.10646619E+05                                 8.419950                            6.970158       0.482066       2.121474                    0.999795      29.617589      84.026688       0.641934       0.404073      -1.077313       0.006660      -0.022877      -0.027496       0.036384       0.010440      -0.007386      -0.012812      -0.019947      -0.006375      -0.014041      -0.009792       0.023834              9.130364      10.475262       0.524134       2.313959       5.982643      -2.043533      10.933186          -0.000007
           94              C      -1.545458       6.251369      10.918749       0.093244      25.031937 0.33534599E+03  0.74217191E+04                                 7.559220                            6.217743       0.221284       2.091682                    0.999673      25.994677      73.575912       0.640164       0.432318      -1.049565       0.047110       0.007982      -0.024144       0.053535      -0.010958      -0.005344       0.031081      -0.016537      -0.111632      -0.049821       0.005938       0.043883              8.206445       9.340309       0.734183       1.837646       6.031224      -1.893968       9.247804           0.000008
           95              C       1.853668       4.570534      13.665058      -0.230121      28.515223 0.41691635E+03  0.97476871E+04                                 8.249689                            6.818708      -0.127397       1.961890                    0.997018      29.224577      85.149269       0.626422       0.418202      -1.057819      -0.062261       0.041557       0.040150       0.084944      -0.013212       0.006588      -0.013117      -0.006092      -0.024951      -0.015865      -0.008266       0.024131              9.394367       8.931454      -2.579006       2.258376       7.731159      -1.881435      11.520487          -0.000002
           96              C       0.729365       5.482580      13.835619      -0.229795      28.887358 0.41686612E+03  0.97578126E+04                                 8.286378                            6.793310      -0.093095       1.957163                    0.998791      29.772202      87.132806       0.630308       0.415143      -1.058503       0.063209      -0.052757      -0.063240       0.103817       0.003905       0.007743       0.003938       0.004259      -0.069046      -0.024866       0.007068       0.017798              9.398371       9.165861      -2.659465       2.403701       7.951087      -2.001420      11.078163          -0.000005
           97              C       8.151234      11.530656       2.569968       0.108119      25.893782 0.34443206E+03  0.77035740E+04                                 7.887833                            6.412314      -0.007875       2.023519                    0.998671      26.248749      75.634298       0.611730       0.447669      -1.036445      -0.027907      -0.049449       0.000251       0.056781      -0.008292      -0.012085       0.031683       0.039267      -0.060434      -0.047177       0.008123       0.039054              8.650386       6.553250       1.442021       2.172527       8.100020      -2.037859      11.297888          -0.000001
           98              C       7.797036      12.043674       1.326901      -0.220383      32.433027 0.48118938E+03  0.11596777E+05                                 8.797199                            7.311615       0.187682       2.029645                    0.999188      30.215090      87.782372       0.610018       0.416622      -1.064684       0.007024      -0.001577       0.006998       0.010040       0.003423      -0.001738      -0.020990      -0.014091      -0.022244      -0.021212      -0.003841       0.025053              9.592712       7.861535       1.286073       3.203176       7.839045      -1.547301      13.077556          -0.000003
           99              C       6.897311      11.327481       0.543480       0.193908      29.022501 0.36437787E+03  0.81672249E+04                                 8.387596                            6.479101      -0.051774       2.017557                    0.999327      24.733653      68.619989       0.632521       0.432025      -1.058246      -0.009830       0.010842      -0.029561       0.032985      -0.025873       0.006651       0.001417       0.007282       0.040447      -0.033501       0.011905       0.021596              9.740636       7.264427       0.453000       3.759592       8.566494      -3.278179      13.390987          -0.000000
          100              C       6.455588      10.155272       1.008907      -0.191608      29.168398 0.39523480E+03  0.90302966E+04                                 8.076411                            6.546057       0.404748       2.114772                    0.999803      28.301572      78.976349       0.659362       0.406570      -1.075676       0.010831      -0.024041       0.006591       0.027180       0.000848       0.014949       0.011457       0.004106       0.025440      -0.017053      -0.005457       0.022510              8.772175       5.788470       1.185811       1.827743       9.146979      -2.943870      11.381075          -0.000021
          101              C       6.854702       9.716797       2.280882       0.099664      25.253669 0.31421316E+03  0.68056198E+04                                 7.463641                            5.910197       0.338532       2.126164                    0.999713      25.377241      69.838641       0.678347       0.416880      -1.064776       0.026085       0.034202      -0.004739       0.043274       0.003364      -0.034733       0.011202      -0.013719      -0.104569      -0.055294       0.024743       0.030551              8.163296       5.999554       1.768417       1.898797       8.451498      -1.929434      10.038835          -0.000021
          102              C       5.039217      -2.784320       8.160876      -0.123362      31.389021 0.46867638E+03  0.11321350E+05                                 9.095838                            7.464281      -0.549485       1.832965                    0.996198      29.543149      88.463856       0.568783       0.445794      -1.037547       0.081153      -0.014779       0.043844       0.093415      -0.004258      -0.013354       0.022905       0.037239       0.042261      -0.036176       0.002756       0.033420             10.701853      13.099814      -3.725987       2.661012      10.277243      -2.301536       8.728503          -0.000003
          103              C       6.215171      -3.431817       7.429490      -0.162884      29.709473 0.48325527E+03  0.11775551E+05                                 8.726851                            7.571731      -0.568524       1.811695                    0.996911      30.578692      92.278273       0.565010       0.444882      -1.036995      -0.031139      -0.007810       0.091416       0.096889      -0.014854       0.020286       0.012425       0.002661       0.047053      -0.033594       0.005554       0.028040              9.801433      11.008291      -0.344602      -0.750960       9.567092      -2.344117       8.828918          -0.000002
          104              C       6.759370      -4.327777       8.572244      -0.159770      30.089147 0.47263921E+03  0.11441244E+05                                 8.927866                            7.604577      -0.511309       1.835287                    0.996945      30.153970      90.391254       0.551456       0.458830      -1.030088      -0.031546       0.089863      -0.003523       0.095304       0.005567       0.010260      -0.001938      -0.026910       0.052255      -0.025793       0.005851       0.019942             10.186947      10.969096      -3.823942       0.996883      11.645474      -1.321224       7.946270          -0.000004
          105              C       6.741215      -3.415726       9.816178      -0.126993      28.331597 0.48494158E+03  0.11812806E+05                                 8.416417                            7.554789      -0.584945       1.815813                    0.996680      29.908101      89.888244       0.569713       0.441353      -1.040304      -0.063362       0.008479      -0.067605       0.093044      -0.030146      -0.001272       0.014027      -0.026985       0.081147      -0.047151       0.010518       0.036633              9.013618      10.354945      -0.242167       1.394405       8.250574      -0.502875       8.435335          -0.000002
          106              C       5.523598      -2.478835       9.600520      -0.216537      26.306127 0.46024886E+03  0.11114728E+05                                 7.954634                            7.303674      -0.473966       1.826143                    0.997620      31.420498      95.391362       0.583551       0.434632      -1.039705       0.034440      -0.062941      -0.062421       0.095100      -0.014971       0.017526       0.008112       0.036806       0.044854      -0.035135       0.004243       0.030892              8.331419       9.013918      -1.560177       0.895528       7.893149      -0.611383       8.087189          -0.000008
          107              C       4.364951      -1.634037       7.435272       0.610331      20.754758 0.25463271E+03  0.53236009E+04                                 7.127850                            5.747145      -0.149664       2.008158                    0.999449      22.703954      64.937486       0.602273       0.486431      -1.007002      -0.012305       0.041358      -0.019741       0.047451       0.073902       0.012850       0.010743       0.048836      -0.139495      -0.054796      -0.048152       0.102948              8.112655       7.466252      -3.797009       1.109672       9.373075      -2.012530       7.498636           0.000000
          108              C       7.209645      -2.427694       6.862883       0.625820      19.691559 0.25521221E+03  0.53625593E+04                                 7.001222                            5.879992      -0.294315       1.962466                    0.999186      22.954309      66.782156       0.573789       0.508023      -0.991704       0.040624       0.029893      -0.012519       0.051968      -0.044640       0.051219      -0.031662       0.078192       0.063989      -0.070950      -0.025459       0.096409              7.626687       7.566403       1.561583      -2.854448       8.246553      -0.495456       7.067104           0.000000
          109              C       8.017099       9.461050       8.423943       0.640967      19.912444 0.24687041E+03  0.51307172E+04                                 6.959925                            5.695889      -0.079796       2.036642                    0.999707      22.414028      64.293550       0.598015       0.492816      -1.001925       0.055592      -0.021860      -0.012264       0.060981       0.075943      -0.003704       0.016513      -0.036869      -0.127059      -0.064862      -0.035271       0.100134              7.744603       8.442697      -3.501093      -0.422524       7.139777      -0.479474       7.651336           0.000001
          110              C       8.034263      -2.635224      10.051493       0.628140      19.683416 0.25019629E+03  0.52265797E+04                                 6.885177                            5.773067      -0.230874       1.983866                    0.999294      22.786088      65.911569       0.586956       0.499532      -0.996761       0.037639       0.032463      -0.024415       0.055377      -0.049577       0.025633      -0.074883      -0.074813       0.009050      -0.068259      -0.047321       0.115579              7.270201       8.828774       0.937232      -0.729289       5.735562       1.937415       7.246267           0.000004
          111              C       1.090403       0.115490       3.850615       0.112286      25.282508 0.34502073E+03  0.77333097E+04                                 7.779193                            6.431372      -0.152683       1.975885                    0.998239      26.440322      76.697258       0.607845       0.449566      -1.033573       0.022423      -0.044899       0.010010       0.051175       0.008375      -0.029122      -0.022795      -0.023139      -0.062660      -0.044833       0.002633       0.042200              8.487453       9.226621      -0.802703       1.577337       6.669088       2.297509       9.566650          -0.000005
          112              C       0.561648      -0.374157       2.674038      -0.200586      31.220700 0.46259453E+03  0.11076623E+05                                 8.668646                            7.242609       0.019154       1.982987                    0.998661      30.014566      87.880401       0.601559       0.425227      -1.055690      -0.016699      -0.021448       0.038798       0.047372       0.003662       0.009444      -0.007438       0.019493      -0.032315      -0.018593       0.000316       0.018277              9.397020       8.870747      -0.697290       1.593286       7.357087       3.082199      11.963225          -0.000001
          113              C       1.255579      13.376666       1.887726       0.178328      29.494693 0.37571166E+03  0.84885179E+04                                 8.458107                            6.570310      -0.013491       2.027100                    0.999507      25.032872      69.794598       0.629188       0.430872      -1.058638      -0.022996      -0.039423      -0.015443       0.048181       0.019000       0.009029       0.001872      -0.006259       0.039238      -0.026634       0.006099       0.020535              9.782013       9.457606       0.156772       3.303656       6.912274       3.656016      12.976160           0.000001
          114              C       2.530556      13.033190       2.344481      -0.225607      31.200885 0.45115812E+03  0.10654328E+05                                 8.420782                            6.971872       0.491971       2.124039                    0.999789      29.623170      84.030056       0.641959       0.404019      -1.077415      -0.007092      -0.022734       0.027222       0.036168      -0.010912      -0.007531       0.012384      -0.020169      -0.006798      -0.014423      -0.009482       0.023905              9.130877      10.476026      -0.523621       2.315379       5.982960       2.042267      10.933646          -0.000007
          115              C       2.998350      -1.056723       3.535512       0.097078      24.940499 0.33373800E+03  0.73765954E+04                                 7.539193                            6.201648       0.223888       2.093597                    0.999728      25.928450      73.319431       0.641233       0.432155      -1.049759      -0.045972       0.007614       0.025558       0.053147       0.010122      -0.004893      -0.030656      -0.015350      -0.109646      -0.049083       0.006652       0.042432              8.184361       9.318230      -0.734251       1.833037       6.015262       1.886523       9.219593           0.000008
          116              C      11.601824      11.878509       0.789203      -0.231026      28.590901 0.41828337E+03  0.97883433E+04                                 8.265420                            6.830911      -0.130433       1.960257                    0.997020      29.276297      85.357463       0.625676       0.418329      -1.057664       0.061521       0.041544      -0.039794       0.084228       0.012418       0.006358       0.012642      -0.004510      -0.023930      -0.015429      -0.007408       0.022837              9.413513       8.948477       2.586505       2.264839       7.744778       1.888802      11.547284          -0.000002
          117              C       0.723527      12.790553       0.618642      -0.228588      28.838757 0.41604332E+03  0.97328255E+04                                 8.272141                            6.782535      -0.090814       1.958156                    0.998815      29.740362      86.987214       0.631435       0.414645      -1.058920      -0.062762      -0.052734       0.062947       0.103355      -0.004087       0.007920      -0.003937       0.005266      -0.068405      -0.024712       0.006542       0.018170              9.380799       9.150247       2.651497       2.395999       7.937854       1.993755      11.054296          -0.000006
          118              C       5.304258       4.222660      11.884293       0.107808      25.905968 0.34464621E+03  0.77092756E+04                                 7.888705                            6.413202      -0.002391       2.025265                    0.998557      26.256798      75.652799       0.611869       0.447515      -1.036572       0.028384      -0.049444      -0.000231       0.057012       0.008146      -0.012854      -0.032302       0.038584      -0.060651      -0.047753       0.008272       0.039481              8.651361       6.552334      -1.440778       2.171885       8.100827       2.040496      11.300923          -0.000001
          119              C       5.658456       4.735693      13.127360      -0.219743      32.452583 0.48154398E+03  0.11609337E+05                                 8.805309                            7.317667       0.178882       2.026989                    0.999180      30.234029      87.898998       0.609248       0.417004      -1.064267      -0.006838      -0.001430      -0.007632       0.010346      -0.003864      -0.002289       0.021464      -0.014645      -0.022818      -0.021661      -0.004202       0.025863              9.601789       7.867278      -1.287687       3.205353       7.847774       1.550900      13.090316          -0.000003
          120              C       6.558181       4.019508      13.910781       0.194566      29.006021 0.36409404E+03  0.81592595E+04                                 8.383700                            6.476009      -0.052321       2.017518                    0.999336      24.726107      68.591935       0.632756       0.431949      -1.058294       0.009658       0.011252       0.030209       0.033653       0.025830       0.006274      -0.001760       0.007635       0.040662      -0.033518       0.012350       0.021168              9.735934       7.260353      -0.453390       3.756927       8.563465       3.276803      13.383984          -0.000000
          121              C       6.999904       2.847294      13.445354      -0.193335      29.205793 0.39587809E+03  0.90485304E+04                                 8.081918                            6.550208       0.407318       2.115305                    0.999840      28.324975      79.053040       0.659340       0.406425      -1.075789      -0.011402      -0.023493      -0.007015       0.027039      -0.000499       0.014635      -0.011561       0.006237       0.025308      -0.017264      -0.005066       0.022330              8.778267       5.792037      -1.186513       1.829113       9.153416       2.946227      11.389349          -0.000021
          122              C       6.600790       2.408804      12.173379       0.099993      25.263983 0.31434557E+03  0.68099505E+04                                 7.470814                            5.916622       0.338300       2.126095                    0.999721      25.377994      69.873204       0.677014       0.417611      -1.064193      -0.026319       0.034562       0.004751       0.043701      -0.002215      -0.034048      -0.012093      -0.012686      -0.101412      -0.054030       0.022744       0.031286              8.170686       6.004976      -1.768096       1.902609       8.455741       1.930072      10.051341          -0.000021
          123              C      -0.962083       2.784414       8.160876      -0.125234      31.396494 0.46881306E+03  0.11323049E+05                                 9.088429                            7.458197      -0.541077       1.835598                    0.996209      29.532000      88.362290       0.569958       0.444938      -1.038269       0.082564       0.015290       0.043765       0.094688       0.003930      -0.013107      -0.023915       0.037695       0.046397      -0.037471       0.003222       0.034250             10.693003      13.089912       3.723707       2.658469      10.268803       2.300028       8.720292          -0.000003
          124              C       0.213871       3.431903       7.429490      -0.163527      29.776556 0.48458613E+03  0.11817869E+05                                 8.744847                            7.586033      -0.575420       1.808923                    0.996949      30.636297      92.535993       0.563960       0.445338      -1.036574      -0.029728       0.006766       0.091979       0.096900       0.015662       0.020001      -0.012038       0.001669       0.047570      -0.033965       0.006290       0.027674              9.823158      11.033928       0.347958      -0.753992       9.588721       2.353919       8.846825          -0.000001
          125              C       0.758070       4.327877       8.572244      -0.161462      30.110611 0.47303630E+03  0.11455532E+05                                 8.939907                            7.614087      -0.525637       1.830994                    0.996804      30.190775      90.578706       0.550317       0.459592      -1.029456      -0.032116      -0.091235      -0.003325       0.096780      -0.005471       0.010657       0.002136      -0.026708       0.054055      -0.026117       0.005422       0.020695             10.201342      10.983094       3.830224       0.998575      11.662959       1.324521       7.957974          -0.000004
          126              C       0.739915       3.415840       9.816178      -0.126996      28.328045 0.48486611E+03  0.11809517E+05                                 8.411040                            7.550152      -0.577616       1.817835                    0.996753      29.903102      89.843084       0.570394       0.440880      -1.040670      -0.062438      -0.008302      -0.068026       0.092709       0.030052      -0.001346      -0.013876      -0.028132       0.082829      -0.047533       0.010632       0.036901              9.007402      10.344091       0.239520       1.392800       8.245557       0.503869       8.432556          -0.000003
          127              C      -0.477702       2.478946       9.600520      -0.215503      26.298277 0.46010708E+03  0.11109403E+05                                 7.951927                            7.302296      -0.467286       1.828153                    0.997637      31.403354      95.301864       0.583691       0.434602      -1.039821       0.035677       0.061557      -0.062418       0.094647       0.015617       0.017657      -0.007996       0.035920       0.046481      -0.035498       0.004439       0.031058              8.328053       9.009248       1.560834       0.896488       7.890955       0.611051       8.083955          -0.000008
          128              C      -1.636349       1.634123       7.435272       0.610646      20.772319 0.25488705E+03  0.53307409E+04                                 7.134491                            5.751996      -0.150258       2.007648                    0.999477      22.719437      65.012486       0.601652       0.486766      -1.006735      -0.011754      -0.040567      -0.018837       0.046246      -0.073356       0.012800      -0.011502       0.048501      -0.138540      -0.054675      -0.047648       0.102322              8.120707       7.475124       3.802652       1.111215       9.382809       2.014528       7.504189           0.000000
          129              C       1.208345       2.427774       6.862883       0.623284      19.720322 0.25565415E+03  0.53736836E+04                                 7.003462                            5.881533      -0.291387       1.963010                    0.999220      22.978267      66.843559       0.574285       0.507410      -0.992093       0.039626      -0.030642      -0.011837       0.051471       0.045357       0.052138       0.031277       0.078761       0.066623      -0.071899      -0.025674       0.097573              7.629222       7.568471      -1.562309      -2.855461       8.249526       0.496301       7.069670           0.000000
          130              C       2.015799       5.155147       8.423943       0.641391      19.901610 0.24670377E+03  0.51262805E+04                                 6.956943                            5.693500      -0.080778       2.036558                    0.999749      22.404603      64.255989       0.598226       0.492736      -1.001987       0.054102       0.021222      -0.012114       0.059365      -0.075474      -0.003085      -0.016088      -0.036655      -0.126637      -0.063865      -0.035727       0.099593              7.741295       8.439356       3.499552      -0.421778       7.136538       0.479604       7.647990           0.000001
          131              C       2.032963       2.635341      10.051493       0.627815      19.707962 0.25058911E+03  0.52368896E+04                                 6.891002                            5.777737      -0.237136       1.981509                    0.999347      22.804670      65.980655       0.586692       0.499556      -0.996739       0.037974      -0.032716      -0.023803       0.055487       0.048591       0.025377       0.075427      -0.073963       0.013716      -0.068207      -0.047066       0.115273              7.276346       8.836189      -0.938634      -0.730058       5.740473      -1.939428       7.252377           0.000004
          132              C       7.091703      -0.115445       3.850615       0.112837      25.230738 0.34408547E+03  0.77068661E+04                                 7.767503                            6.421327      -0.145249       1.978737                    0.998243      26.403958      76.556482       0.608527       0.449381      -1.033712       0.022704       0.045744       0.009479       0.051940      -0.009650      -0.029058       0.022676      -0.023116      -0.063853      -0.044669       0.001634       0.043035              8.474522       9.212348       0.805109       1.570043       6.660938      -2.294939       9.550280          -0.000005
          133              C       6.562948       0.374188       2.674038      -0.203749      31.337155 0.46492956E+03  0.11147615E+05                                 8.694080                            7.264457       0.010749       1.979474                    0.998656      30.089397      88.186500       0.600151       0.425648      -1.055329      -0.015380       0.021812       0.038402       0.046766      -0.004335       0.009461       0.007595       0.017632      -0.034071      -0.019078       0.001324       0.017754              9.424658       8.890596       0.697355       1.595541       7.379713      -3.094182      12.003665          -0.000001
          134              C       7.256879       1.239456       1.887726       0.178714      29.475085 0.37538880E+03  0.84790068E+04                                 8.451976                            6.565315      -0.007599       2.029156                    0.999532      25.025405      69.754069       0.629769       0.430587      -1.058863      -0.023727       0.038473      -0.015053       0.047642      -0.019152       0.008814      -0.002029      -0.006667       0.040248      -0.026906       0.006261       0.020646              9.774941       9.451669      -0.156729       3.301658       6.907077      -3.652747      12.966076           0.000001
          135              C       8.531856       1.582937       2.344481      -0.224864      31.188989 0.45087505E+03  0.10646614E+05                                 8.419948                            6.970157       0.482066       2.121474                    0.999795      29.617584      84.026669       0.641934       0.404073      -1.077313      -0.006660       0.022877       0.027496       0.036384       0.010440      -0.007386      -0.012812      -0.019947      -0.006375      -0.014041      -0.009792       0.023834              9.130362      10.475260       0.524135       2.313958       5.982642      -2.043533      10.933183          -0.000007
          136              C       8.999650       1.056765       3.535512       0.093244      25.031937 0.33534601E+03  0.74217196E+04                                 7.559220                            6.217743       0.221284       2.091682                    0.999673      25.994677      73.575909       0.640164       0.432318      -1.049565      -0.047110      -0.007982       0.024144       0.053535      -0.010958      -0.005344       0.031081      -0.016537      -0.111632      -0.049821       0.005938       0.043883              8.206445       9.340308       0.734183       1.837646       6.031223      -1.893968       9.247803           0.000008
          137              C       5.600524       2.737600       0.789203      -0.230121      28.515214 0.41691618E+03  0.97476824E+04                                 8.249687                            6.818707      -0.127397       1.961891                    0.997018      29.224571      85.149246       0.626422       0.418202      -1.057819       0.062261      -0.041557      -0.040150       0.084944      -0.013212       0.006588      -0.013117      -0.006092      -0.024951      -0.015865      -0.008266       0.024131              9.394365       8.931452      -2.579005       2.258375       7.731157      -1.881434      11.520484          -0.000002
          138              C       6.724827       1.825554       0.618642      -0.229796      28.887363 0.41686622E+03  0.97578154E+04                                 8.286379                            6.793311      -0.093095       1.957163                    0.998791      29.772205      87.132819       0.630308       0.415143      -1.058503      -0.063209       0.052757       0.063240       0.103817       0.003905       0.007743       0.003938       0.004259      -0.069046      -0.024866       0.007068       0.017798              9.398373       9.165863      -2.659466       2.403702       7.951089      -2.001421      11.078166          -0.000005
          139              C      -0.697042      -4.222522      11.884293       0.108119      25.893787 0.34443214E+03  0.77035763E+04                                 7.887834                            6.412315      -0.007875       2.023519                    0.998671      26.248753      75.634315       0.611730       0.447669      -1.036445       0.027907       0.049449      -0.000252       0.056781      -0.008292      -0.012085       0.031683       0.039267      -0.060434      -0.047177       0.008123       0.039054              8.650388       6.553251       1.442021       2.172527       8.100022      -2.037860      11.297890          -0.000001
          140              C      -0.342844      -4.735540      13.127360      -0.220383      32.433030 0.48118943E+03  0.11596778E+05                                 8.797200                            7.311616       0.187682       2.029645                    0.999188      30.215092      87.782383       0.610018       0.416622      -1.064684      -0.007024       0.001577      -0.006999       0.010040       0.003423      -0.001738      -0.020990      -0.014091      -0.022244      -0.021212      -0.003841       0.025053              9.592713       7.861536       1.286072       3.203177       7.839045      -1.547301      13.077558          -0.000003
          141              C       0.556881      -4.019347      13.910781       0.193908      29.022500 0.36437785E+03  0.81672243E+04                                 8.387595                            6.479101      -0.051774       2.017557                    0.999327      24.733652      68.619985       0.632521       0.432025      -1.058246       0.009830      -0.010842       0.029561       0.032985      -0.025873       0.006651       0.001417       0.007282       0.040447      -0.033501       0.011905       0.021596              9.740635       7.264426       0.453000       3.759592       8.566493      -3.278178      13.390986          -0.000000
          142              C       0.998604      -2.847138      13.445354      -0.191608      29.168395 0.39523477E+03  0.90302956E+04                                 8.076410                            6.546056       0.404748       2.114772                    0.999803      28.301571      78.976343       0.659362       0.406570      -1.075676      -0.010831       0.024041      -0.006591       0.027180       0.000848       0.014950       0.011457       0.004106       0.025440      -0.017053      -0.005457       0.022510              8.772174       5.788470       1.185811       1.827742       9.146979      -2.943870      11.381074          -0.000021
          143              C       0.599490      -2.408663      12.173379       0.099664      25.253656 0.31421293E+03  0.68056135E+04                                 7.463637                            5.910194       0.338534       2.126165                    0.999713      25.377234      69.838606       0.678347       0.416880      -1.064776      -0.026085      -0.034202       0.004739       0.043274       0.003364      -0.034733       0.011202      -0.013719      -0.104568      -0.055293       0.024743       0.030551              8.163291       5.999550       1.768417       1.898795       8.451495      -1.929433      10.038828          -0.000021
          144              C       2.414975      10.092454       6.293385      -0.123362      31.389022 0.46867641E+03  0.11321351E+05                                 9.095838                            7.464281      -0.549484       1.832965                    0.996198      29.543149      88.463852       0.568783       0.445794      -1.037547      -0.081153       0.014779      -0.043844       0.093415      -0.004258      -0.013354       0.022905       0.037239       0.042261      -0.036176       0.002756       0.033420             10.701853      13.099813      -3.725987       2.661011      10.277243      -2.301536       8.728503          -0.000003
          145              C       1.239021      10.739951       7.024771      -0.162884      29.709475 0.48325530E+03  0.11775552E+05                                 8.726852                            7.571731      -0.568524       1.811695                    0.996911      30.578693      92.278276       0.565010       0.444882      -1.036995       0.031139       0.007810      -0.091416       0.096889      -0.014854       0.020286       0.012425       0.002661       0.047053      -0.033594       0.005554       0.028040              9.801434      11.008292      -0.344602      -0.750960       9.567092      -2.344118       8.828918          -0.000002
          146              C       0.694822      -2.980189       5.882017      -0.159770      30.089149 0.47263924E+03  0.11441245E+05                                 8.927866                            7.604577      -0.511309       1.835287                    0.996945      30.153971      90.391258       0.551456       0.458830      -1.030088       0.031546      -0.089863       0.003523       0.095304       0.005567       0.010260      -0.001937      -0.026910       0.052255      -0.025793       0.005851       0.019942             10.186947      10.969096      -3.823943       0.996883      11.645475      -1.321224       7.946270          -0.000004
          147              C       0.712977      10.723860       4.638083      -0.126993      28.331595 0.48494155E+03  0.11812805E+05                                 8.416416                            7.554788      -0.584944       1.815814                    0.996680      29.908097      89.888224       0.569713       0.441353      -1.040304       0.063362      -0.008479       0.067605       0.093044      -0.030146      -0.001272       0.014027      -0.026985       0.081147      -0.047151       0.010518       0.036633              9.013617      10.354944      -0.242167       1.394404       8.250572      -0.502875       8.435334          -0.000002
          148              C       1.930594       9.786969       4.853741      -0.216536      26.306102 0.46024826E+03  0.11114710E+05                                 7.954628                            7.303668      -0.473966       1.826143                    0.997620      31.420479      95.391285       0.583551       0.434631      -1.039705      -0.034440       0.062941       0.062421       0.095100      -0.014971       0.017526       0.008112       0.036806       0.044854      -0.035135       0.004243       0.030892              8.331412       9.013911      -1.560174       0.895524       7.893142      -0.611382       8.087184          -0.000008
          149              C       3.089241       8.942171       7.018989       0.610331      20.754757 0.25463270E+03  0.53236007E+04                                 7.127850                            5.747145      -0.149664       2.008158                    0.999449      22.703954      64.937488       0.602273       0.486431      -1.007002       0.012305      -0.041358       0.019741       0.047451       0.073902       0.012850       0.010743       0.048836      -0.139495      -0.054796      -0.048152       0.102948              8.112655       7.466252      -3.797009       1.109672       9.373076      -2.012530       7.498636           0.000000
          150              C       0.244547       9.735828       7.591378       0.625820      19.691558 0.25521220E+03  0.53625589E+04                                 7.001221                            5.879992      -0.294315       1.962466                    0.999186      22.954308      66.782152       0.573789       0.508023      -0.991704      -0.040624      -0.029893       0.012519       0.051968      -0.044640       0.051219      -0.031662       0.078192       0.063989      -0.070950      -0.025459       0.096409              7.626687       7.566403       1.561583      -2.854448       8.246553      -0.495456       7.067104           0.000000
          151              C      -0.562907      -2.152916       6.030318       0.640967      19.912442 0.24687039E+03  0.51307167E+04                                 6.959925                            5.695889      -0.079796       2.036641                    0.999707      22.414027      64.293548       0.598015       0.492817      -1.001925      -0.055592       0.021860       0.012264       0.060981       0.075943      -0.003704       0.016513      -0.036869      -0.127059      -0.064862      -0.035271       0.100134              7.744603       8.442697      -3.501093      -0.422524       7.139777      -0.479474       7.651336           0.000001
          152              C      -0.580071       9.943358       4.402768       0.628140      19.683415 0.25019627E+03  0.52265790E+04                                 6.885176                            5.773067      -0.230873       1.983866                    0.999294      22.786087      65.911564       0.586956       0.499532      -0.996761      -0.037639      -0.032463       0.024416       0.055377      -0.049577       0.025633      -0.074883      -0.074813       0.009050      -0.068259      -0.047321       0.115579              7.270200       8.828773       0.937232      -0.729289       5.735562       1.937415       7.246266           0.000004
          153              C       6.363789       7.192644      10.603646       0.112286      25.282513 0.34502081E+03  0.77333120E+04                                 7.779194                            6.431373      -0.152684       1.975885                    0.998239      26.440326      76.697274       0.607845       0.449566      -1.033573      -0.022423       0.044899      -0.010010       0.051175       0.008375      -0.029122      -0.022795      -0.023139      -0.062660      -0.044833       0.002633       0.042200              8.487454       9.226622      -0.802703       1.577338       6.669089       2.297509       9.566652          -0.000005
          154              C       6.892544       7.682291      11.780223      -0.200587      31.220706 0.46259463E+03  0.11076626E+05                                 8.668649                            7.242611       0.019153       1.982987                    0.998661      30.014570      87.880422       0.601559       0.425227      -1.055690       0.016698       0.021448      -0.038798       0.047372       0.003662       0.009444      -0.007438       0.019493      -0.032315      -0.018593       0.000316       0.018277              9.397022       8.870749      -0.697290       1.593287       7.357089       3.082200      11.963229          -0.000001
          155              C       6.198613      -6.068532      12.566535       0.178329      29.494693 0.37571167E+03  0.84885181E+04                                 8.458107                            6.570310      -0.013491       2.027100                    0.999507      25.032872      69.794597       0.629188       0.430872      -1.058638       0.022996       0.039423       0.015443       0.048181       0.019000       0.009029       0.001872      -0.006259       0.039238      -0.026634       0.006099       0.020535              9.782013       9.457606       0.156772       3.303656       6.912274       3.656016      12.976159           0.000001
          156              C       4.923636      -5.725056      12.109780      -0.225607      31.200880 0.45115802E+03  0.10654325E+05                                 8.420781                            6.971871       0.491971       2.124039                    0.999789      29.623168      84.030047       0.641959       0.404019      -1.077415       0.007092       0.022734      -0.027222       0.036168      -0.010912      -0.007531       0.012384      -0.020169      -0.006798      -0.014423      -0.009482       0.023905              9.130876      10.476024      -0.523621       2.315378       5.982960       2.042267      10.933644          -0.000007
          157              C       4.455842       8.364857      10.918749       0.097078      24.940501 0.33373803E+03  0.73765963E+04                                 7.539193                            6.201648       0.223888       2.093597                    0.999728      25.928451      73.319434       0.641233       0.432155      -1.049759       0.045972      -0.007614      -0.025558       0.053147       0.010122      -0.004893      -0.030656      -0.015350      -0.109646      -0.049083       0.006652       0.042432              8.184362       9.318230      -0.734251       1.833036       6.015262       1.886523       9.219593           0.000008
          158              C      -4.147632      -4.570375      13.665058      -0.231026      28.590907 0.41828349E+03  0.97883470E+04                                 8.265422                            6.830912      -0.130434       1.960257                    0.997020      29.276302      85.357484       0.625676       0.418329      -1.057664      -0.061521      -0.041544       0.039794       0.084228       0.012418       0.006358       0.012642      -0.004510      -0.023931      -0.015429      -0.007408       0.022837              9.413515       8.948478       2.586506       2.264840       7.744779       1.888803      11.547286          -0.000002
          159              C       6.730665      -5.482419      13.835619      -0.228588      28.838756 0.41604330E+03  0.97328248E+04                                 8.272140                            6.782534      -0.090814       1.958156                    0.998815      29.740360      86.987205       0.631436       0.414645      -1.058920       0.062762       0.052734      -0.062947       0.103355      -0.004087       0.007920      -0.003937       0.005266      -0.068405      -0.024712       0.006542       0.018170              9.380799       9.150247       2.651497       2.395999       7.937854       1.993755      11.054295          -0.000006
          160              C       2.149934       3.085474       2.569968       0.107808      25.905972 0.34464627E+03  0.77092774E+04                                 7.888706                            6.413203      -0.002391       2.025264                    0.998557      26.256801      75.652810       0.611869       0.447515      -1.036572      -0.028384       0.049444       0.000231       0.057012       0.008146      -0.012854      -0.032302       0.038584      -0.060651      -0.047753       0.008272       0.039481              8.651363       6.552334      -1.440778       2.171886       8.100828       2.040497      11.300925          -0.000001
          161              C       1.795736       2.572441       1.326901      -0.219743      32.452592 0.48154412E+03  0.11609341E+05                                 8.805310                            7.317668       0.178881       2.026989                    0.999180      30.234034      87.899016       0.609248       0.417004      -1.064267       0.006838       0.001430       0.007631       0.010346      -0.003864      -0.002289       0.021464      -0.014644      -0.022818      -0.021661      -0.004202       0.025863              9.601791       7.867279      -1.287687       3.205354       7.847775       1.550900      13.090318          -0.000003
          162              C       0.896011       3.288626       0.543480       0.194566      29.006022 0.36409406E+03  0.81592601E+04                                 8.383700                            6.476009      -0.052321       2.017518                    0.999336      24.726108      68.591941       0.632756       0.431949      -1.058294      -0.009658      -0.011252      -0.030209       0.033653       0.025830       0.006274      -0.001760       0.007635       0.040662      -0.033518       0.012350       0.021168              9.735935       7.260354      -0.453390       3.756928       8.563465       3.276804      13.383985          -0.000000
          163              C       0.454288       4.460840       1.008907      -0.193335      29.205794 0.39587810E+03  0.90485307E+04                                 8.081918                            6.550208       0.407319       2.115305                    0.999840      28.324976      79.053043       0.659340       0.406425      -1.075789       0.011402       0.023493       0.007015       0.027039      -0.000499       0.014635      -0.011561       0.006237       0.025308      -0.017264      -0.005066       0.022330              8.778267       5.792037      -1.186513       1.829113       9.153416       2.946228      11.389349          -0.000021
          164              C       0.853402       4.899330       2.280882       0.099993      25.263967 0.31434532E+03  0.68099436E+04                                 7.470811                            5.916619       0.338301       2.126095                    0.999721      25.377984      69.873167       0.677015       0.417611      -1.064194       0.026319      -0.034562      -0.004751       0.043701      -0.002215      -0.034048      -0.012092      -0.012686      -0.101412      -0.054030       0.022744       0.031285              8.170682       6.004973      -1.768096       1.902607       8.455739       1.930072      10.051335          -0.000021
          165              N      -0.848005       7.096176      10.174643      -0.217521      32.498836 0.50675338E+03  0.12164548E+05                                 8.480777                            7.306840       0.084785       2.064113                    0.997885      27.371669      75.100190       0.645822       0.395088      -1.097298       0.054802      -0.067764       0.130586       0.156996       0.031356      -0.043251       0.026744       0.029277      -0.209465      -0.094836       0.021069       0.073768              9.093913      11.063158       1.290635       1.647309       7.510264      -1.835716       8.708318          -0.000000
          166              N       7.686049      10.390603       3.052740      -0.224670      33.226690 0.48435707E+03  0.11464932E+05                                 8.510270                            7.060488       0.196263       2.088434                    0.999173      27.312034      73.752008       0.670448       0.385954      -1.106751      -0.030915       0.066781      -0.141351       0.159360       0.041126      -0.012513       0.042819      -0.006164      -0.173283      -0.082198       0.007547       0.074652              9.143755       7.260305       2.288194       2.224196       9.263782      -1.387624      10.907179          -0.000010
          167              N       2.300897      -0.211909       4.279618      -0.218948      32.536240 0.50750089E+03  0.12187218E+05                                 8.487682                            7.312719       0.079732       2.062434                    0.997819      27.391323      75.173439       0.645485       0.395141      -1.097240      -0.055710      -0.066462      -0.129996       0.156269      -0.031000      -0.043498      -0.027374       0.028391      -0.209444      -0.095254       0.022043       0.073211              9.101560      11.072484      -1.290329       1.650796       7.515897       1.837426       8.716300          -0.000000
          168              N       5.769443       3.082602      11.401521      -0.225494      33.242837 0.48464631E+03  0.11473310E+05                                 8.511434                            7.061350       0.195289       2.088070                    0.999147      27.323401      73.783829       0.670595       0.385817      -1.106867       0.031299       0.066616       0.141705       0.159679      -0.040789      -0.012495      -0.044206      -0.005189      -0.171598      -0.082838       0.008434       0.074404              9.145212       7.259851      -2.286231       2.224986       9.263254       1.389489      10.912530          -0.000010
          169              N       8.302197       0.211958       4.279618      -0.217521      32.498837 0.50675340E+03  0.12164549E+05                                 8.480777                            7.306840       0.084785       2.064113                    0.997885      27.371670      75.100193       0.645822       0.395088      -1.097298      -0.054802       0.067764      -0.130586       0.156996       0.031356      -0.043251       0.026744       0.029277      -0.209466      -0.094836       0.021069       0.073768              9.093913      11.063158       1.290635       1.647309       7.510264      -1.835716       8.708318          -0.000000
          170              N      -0.231857      -3.082469      11.401521      -0.224671      33.226697 0.48435719E+03  0.11464935E+05                                 8.510271                            7.060489       0.196263       2.088434                    0.999173      27.312038      73.752019       0.670448       0.385954      -1.106751       0.030915      -0.066782       0.141351       0.159360       0.041127      -0.012513       0.042819      -0.006164      -0.173283      -0.082198       0.007547       0.074652              9.143756       7.260305       2.288194       2.224196       9.263784      -1.387624      10.907180          -0.000010
          171              N       5.153295       7.520043      10.174643      -0.218948      32.536238 0.50750085E+03  0.12187217E+05                                 8.487682                            7.312719       0.079732       2.062434                    0.997819      27.391322      75.173435       0.645485       0.395141      -1.097240       0.055710       0.066462       0.129996       0.156269      -0.031000      -0.043498      -0.027374       0.028391      -0.209444      -0.095254       0.022043       0.073211              9.101560      11.072484      -1.290328       1.650796       7.515896       1.837426       8.716300          -0.000000
          172              N       1.684749       4.225532       3.052740      -0.225494      33.242833 0.48464624E+03  0.11473308E+05                                 8.511434                            7.061349       0.195290       2.088070                    0.999147      27.323399      73.783819       0.670595       0.385817      -1.106867      -0.031298      -0.066616      -0.141705       0.159679      -0.040789      -0.012495      -0.044206      -0.005189      -0.171598      -0.082838       0.008434       0.074404              9.145211       7.259851      -2.286231       2.224985       9.263254       1.389489      10.912528          -0.000009
          173              O       9.814280       6.477892       6.347733      -0.600348      33.408330 0.57000801E+03  0.13893219E+05                                 8.150940                            7.351629       0.663807       2.243242                    0.998055      28.545776      75.354471       0.706751       0.355564      -1.142661      -0.008513      -0.002544       0.022444       0.024139       0.031416      -0.016298      -0.031471      -0.007632      -0.210200      -0.079080       0.004193       0.074887              8.724985       8.658911       3.814770      -0.868158      11.189974      -0.741324       6.326069          -0.000014
          174              O       8.986533       5.792408       8.245867      -0.598889      32.919812 0.57604170E+03  0.14065604E+05                                 8.077868                            7.402957       0.611515       2.239469                    0.996025      28.122056      74.101561       0.703095       0.356770      -1.142642      -0.004787       0.013292      -0.032244       0.035203      -0.051151       0.011262       0.020636       0.020626       0.103396      -0.074327       0.032365       0.041962              8.501016       7.301016       0.913153       1.222599       7.602848       2.442839      10.599185           0.000004
          175              O       6.143783       6.030644       7.091839      -0.503965      28.815503 0.50577442E+03  0.11951418E+05                                 7.370514                            6.947809       0.478755       2.237897                    0.994290      26.337191      68.209455       0.724225       0.357907      -1.142043      -0.001460      -0.013799      -0.015731       0.020976      -0.003944       0.039101      -0.006001      -0.023974      -0.032098      -0.047863       0.014349       0.033514              7.640562       6.877363      -1.207415      -0.560875      10.422624      -0.292281       5.621699          -0.000002
          176              O       5.537576       4.541272       8.587276      -0.612488      39.030621 0.68466490E+03  0.17500215E+05                                 9.126966                            8.162255       0.001631       2.036263                    0.992605      29.170525      79.298286       0.656700       0.364900      -1.133337      -0.016104       0.009368      -0.029235       0.034666       0.060346      -0.014817      -0.007099       0.057904       0.090017      -0.081967       0.021333       0.060633              9.608170       9.247011       1.001307      -3.871940       8.472922      -1.161486      11.104577          -0.000007
          177              O       4.937838       1.905981       7.178564      -0.561827      37.066434 0.63255727E+03  0.15844743E+05                                 8.828022                            7.828130       0.046313       2.071392                    0.993804      28.023376      75.308560       0.673090       0.363285      -1.135079      -0.011444       0.019788      -0.021224       0.031193      -0.027750      -0.033723      -0.008287      -0.008043       0.072422      -0.053098       0.008809       0.044289              9.337634       8.064471       1.790665      -2.235731       7.618153       0.128226      12.330278          -0.000006
          178              O       4.938187       1.631186       5.014761      -0.547531      33.527638 0.57874573E+03  0.14145282E+05                                 8.209250                            7.451320       0.331669       2.166311                    0.994787      27.412780      72.219063       0.696582       0.359758      -1.140496      -0.000990       0.014333       0.015479       0.021119      -0.023287       0.031387       0.024570      -0.029468      -0.038408      -0.056747       0.020893       0.035853              8.842121       8.564113       2.463665       1.574115       8.299798       2.705382       9.662452           0.000002
          179              O       4.478772       4.452094       5.193127      -0.568471      37.459631 0.64221505E+03  0.16141097E+05                                 8.870211                            7.914694       0.082662       2.082586                    0.993146      28.053057      75.414790       0.666246       0.365779      -1.133603       0.028052       0.011873       0.001697       0.030508       0.035060      -0.037741       0.021595       0.052121      -0.017431      -0.065068       0.007057       0.058011              9.364481      13.769316       0.362713      -3.167147       6.208255      -0.381420       8.115872          -0.000008
          180              O       5.380515       5.457672       3.441270      -0.647281      32.003417 0.53363784E+03  0.12802644E+05                                 7.758009                            7.019681       0.649326       2.198931                    0.999789      29.613955      77.727663       0.737282       0.346274      -1.149482       0.015655       0.000551       0.045398       0.048024       0.056087       0.042720       0.004264      -0.176359       0.192838      -0.144293       0.056398       0.087896              7.869883       5.604507      -0.176329       0.319466       8.031744      -3.019653       9.973396          -0.000029
          181              O       3.641212      -0.830147       8.106528      -0.600950      33.461593 0.57118839E+03  0.13929549E+05                                 8.160784                            7.360285       0.669411       2.244506                    0.998007      28.566141      75.435047       0.706167       0.355665      -1.142550       0.008407      -0.002021      -0.021850       0.023499      -0.030632      -0.016619       0.031185      -0.006761      -0.208983      -0.078680       0.004770       0.073910              8.736022       8.669328      -3.820521      -0.867905      11.205798       0.740505       6.332939          -0.000015
          182              O       4.468959      -1.515653       6.208394      -0.599059      32.902171 0.57561273E+03  0.14051807E+05                                 8.073096                            7.398608       0.613879       2.240144                    0.996177      28.119313      74.073424       0.703564       0.356616      -1.142823       0.004784       0.012918       0.032329       0.035141       0.051264       0.011300      -0.021016       0.020227       0.104238      -0.074644       0.032194       0.042450              8.495891       7.295936      -0.911544       1.220739       7.597997      -2.440888      10.593742           0.000004
          183              O       7.311709      -1.277404       7.362422      -0.504595      28.843382 0.50644312E+03  0.11971549E+05                                 7.376162                            6.953205       0.473511       2.236154                    0.994323      26.348720      68.258669       0.723795       0.357990      -1.141941       0.001461      -0.013002       0.016477       0.021040       0.004571       0.038718       0.005315      -0.023185      -0.033252      -0.047376       0.014127       0.033248              7.646494       6.883757       1.208738      -0.561937      10.429822       0.291419       5.625904          -0.000002
          184              O       7.917916      -2.766794       5.866985      -0.613413      38.962249 0.68312386E+03  0.17448249E+05                                 9.110107                            8.147720       0.010259       2.039225                    0.992781      29.147661      79.166934       0.658036       0.364422      -1.133887       0.016533       0.009590       0.028227       0.034089      -0.060138      -0.014903       0.007203       0.059193       0.085047      -0.081229       0.020107       0.061122              9.590100       9.230022      -1.000360      -3.863912       8.456357       1.159804      11.083919          -0.000007
          185              O       8.517654       9.214032       7.275697      -0.561732      37.036895 0.63188024E+03  0.15822982E+05                                 8.821859                            7.822701       0.051563       2.073012                    0.993813      28.012557      75.259281       0.673508       0.363170      -1.135209       0.011470       0.019688       0.021280       0.031177       0.027626      -0.033902       0.008521      -0.007638       0.073304      -0.053223       0.008640       0.044583              9.330855       8.057733      -1.787916      -2.234730       7.611780      -0.128089      12.323052          -0.000006
          186              O       8.517305       8.939262       9.439500      -0.547867      33.560158 0.57949686E+03  0.14168839E+05                                 8.215840                            7.457325       0.329643       2.165478                    0.994712      27.425194      72.275116       0.696108       0.359871      -1.140358       0.001009       0.013883      -0.014580       0.020157       0.023666       0.031217      -0.023771      -0.028479      -0.042041      -0.056470       0.020614       0.035856              8.849205       8.570556      -2.465740       1.574838       8.307266      -2.707234       9.669793           0.000002
          187              O       8.976720      -2.855932       9.261134      -0.568676      37.508097 0.64331295E+03  0.16176822E+05                                 8.880688                            7.923785       0.078020       2.080903                    0.993147      28.071844      75.502936       0.665520       0.365994      -1.133351      -0.028170       0.012718      -0.001946       0.030969      -0.035616      -0.037518      -0.021033       0.052557      -0.018853      -0.064920       0.006428       0.058492              9.375781      13.787301      -0.362794      -3.170559       6.215616       0.381659       8.124425          -0.000008
          188              O       8.074977      -1.850334      11.012991      -0.647332      32.019376 0.53400088E+03  0.12813529E+05                                 7.760448                            7.022048       0.653994       2.200108                    0.999789      29.621966      77.755208       0.737161       0.346272      -1.149484      -0.015325       0.000004      -0.044998       0.047536      -0.056282       0.042090      -0.004049      -0.177490       0.190931      -0.144371       0.056792       0.087579              7.872253       5.606502       0.176272       0.319485       8.033436       3.020441       9.976820          -0.000029
          189              O      -2.360088       0.830242       8.106528      -0.600348      33.408345 0.57000834E+03  0.13893229E+05                                 8.150943                            7.351631       0.663806       2.243242                    0.998055      28.545783      75.354497       0.706751       0.355564      -1.142661       0.008513       0.002544      -0.022444       0.024139       0.031416      -0.016298      -0.031471      -0.007632      -0.210200      -0.079080       0.004193       0.074887              8.724987       8.658914       3.814772      -0.868158      11.189978      -0.741324       6.326070          -0.000014
          190              O      -1.532341       1.515726       6.208394      -0.598889      32.919806 0.57604157E+03  0.14065600E+05                                 8.077867                            7.402956       0.611515       2.239469                    0.996025      28.122053      74.101552       0.703095       0.356770      -1.142642       0.004787      -0.013292       0.032244       0.035203      -0.051151       0.011262       0.020636       0.020626       0.103396      -0.074327       0.032365       0.041962              8.501016       7.301015       0.913152       1.222598       7.602847       2.442838      10.599184           0.000004
          191              O       1.310409       1.277490       7.362422      -0.503965      28.815501 0.50577437E+03  0.11951417E+05                                 7.370513                            6.947809       0.478755       2.237897                    0.994290      26.337190      68.209451       0.724225       0.357907      -1.142043       0.001460       0.013799       0.015731       0.020976      -0.003944       0.039101      -0.006001      -0.023974      -0.032098      -0.047864       0.014349       0.033514              7.640562       6.877363      -1.207415      -0.560875      10.422623      -0.292281       5.621698          -0.000002
          192              O       1.916616       2.766862       5.866985      -0.612488      39.030620 0.68466488E+03  0.17500214E+05                                 9.126965                            8.162254       0.001632       2.036263                    0.992605      29.170525      79.298284       0.656700       0.364900      -1.133337       0.016104      -0.009368       0.029234       0.034666       0.060346      -0.014817      -0.007099       0.057904       0.090017      -0.081967       0.021333       0.060633              9.608170       9.247011       1.001307      -3.871940       8.472922      -1.161485      11.104576          -0.000007
          193              O       2.516354       5.402153       7.275697      -0.561827      37.066431 0.63255721E+03  0.15844741E+05                                 8.828021                            7.828130       0.046313       2.071392                    0.993804      28.023375      75.308555       0.673090       0.363285      -1.135079       0.011444      -0.019788       0.021224       0.031193      -0.027750      -0.033723      -0.008287      -0.008043       0.072422      -0.053098       0.008809       0.044289              9.337633       8.064471       1.790665      -2.235731       7.618153       0.128226      12.330277          -0.000006
          194              O       2.516005       5.676948       9.439500      -0.547531      33.527641 0.57874580E+03  0.14145284E+05                                 8.209251                            7.451321       0.331669       2.166311                    0.994787      27.412781      72.219069       0.696582       0.359758      -1.140496       0.000990      -0.014333      -0.015479       0.021119      -0.023287       0.031387       0.024570      -0.029468      -0.038408      -0.056747       0.020893       0.035853              8.842122       8.564114       2.463665       1.574115       8.299799       2.705382       9.662453           0.000002
          195              O       2.975420       2.856040       9.261134      -0.568471      37.459627 0.64221497E+03  0.16141095E+05                                 8.870210                            7.914694       0.082662       2.082586                    0.993146      28.053055      75.414784       0.666246       0.365779      -1.133603      -0.028052      -0.011873      -0.001697       0.030508       0.035060      -0.037741       0.021595       0.052121      -0.017431      -0.065068       0.007057       0.058010              9.364481      13.769315       0.362713      -3.167147       6.208255      -0.381420       8.115872          -0.000008
          196              O       2.073677       1.850462      11.012991      -0.647281      32.003427 0.53363806E+03  0.12802651E+05                                 7.758010                            7.019683       0.649325       2.198931                    0.999789      29.613960      77.727681       0.737282       0.346274      -1.149482      -0.015655      -0.000551      -0.045398       0.048024       0.056087       0.042720       0.004264      -0.176359       0.192838      -0.144293       0.056397       0.087896              7.869884       5.604509      -0.176329       0.319466       8.031746      -3.019653       9.973398          -0.000029
          197              O       3.812980       8.138281       6.347733      -0.600950      33.461598 0.57118850E+03  0.13929553E+05                                 8.160785                            7.360285       0.669411       2.244506                    0.998007      28.566144      75.435056       0.706167       0.355665      -1.142550      -0.008407       0.002021       0.021850       0.023499      -0.030632      -0.016619       0.031185      -0.006761      -0.208984      -0.078680       0.004770       0.073910              8.736022       8.669328      -3.820521      -0.867905      11.205799       0.740505       6.332940          -0.000015
          198              O       2.985233       8.823787       8.245867      -0.599059      32.902173 0.57561277E+03  0.14051808E+05                                 8.073097                            7.398608       0.613879       2.240144                    0.996177      28.119314      74.073427       0.703564       0.356616      -1.142823      -0.004784      -0.012918      -0.032329       0.035141       0.051264       0.011300      -0.021016       0.020227       0.104238      -0.074644       0.032194       0.042450              8.495892       7.295936      -0.911544       1.220739       7.597997      -2.440889      10.593742           0.000004
          199              O       0.142483       8.585538       7.091839      -0.504595      28.843378 0.50644303E+03  0.11971547E+05                                 7.376161                            6.953205       0.473511       2.236155                    0.994323      26.348718      68.258663       0.723795       0.357990      -1.141941      -0.001461       0.013002      -0.016477       0.021040       0.004571       0.038718       0.005315      -0.023185      -0.033252      -0.047376       0.014127       0.033248              7.646494       6.883757       1.208738      -0.561937      10.429821       0.291419       5.625904          -0.000002
          200              O      -0.463724      10.074928       8.587276      -0.613413      38.962251 0.68312390E+03  0.17448250E+05                                 9.110107                            8.147720       0.010259       2.039225                    0.992781      29.147662      79.166936       0.658036       0.364422      -1.133887      -0.016533      -0.009589      -0.028227       0.034089      -0.060138      -0.014903       0.007203       0.059192       0.085047      -0.081229       0.020107       0.061122              9.590100       9.230022      -1.000360      -3.863912       8.456357       1.159804      11.083920          -0.000007
          201              O      -1.063462      -1.905898       7.178564      -0.561732      37.036893 0.63188019E+03  0.15822980E+05                                 8.821859                            7.822701       0.051563       2.073012                    0.993813      28.012556      75.259277       0.673508       0.363170      -1.135209      -0.011470      -0.019688      -0.021280       0.031177       0.027626      -0.033902       0.008521      -0.007638       0.073304      -0.053223       0.008640       0.044583              9.330855       8.057733      -1.787916      -2.234730       7.611780      -0.128089      12.323052          -0.000006
          202              O      -1.063113      -1.631128       5.014761      -0.547867      33.560158 0.57949686E+03  0.14168839E+05                                 8.215840                            7.457325       0.329643       2.165478                    0.994712      27.425194      72.275116       0.696108       0.359871      -1.140358      -0.001009      -0.013883       0.014579       0.020157       0.023666       0.031217      -0.023771      -0.028479      -0.042041      -0.056470       0.020614       0.035856              8.849205       8.570556      -2.465740       1.574838       8.307266      -2.707233       9.669793           0.000002
          203              O      -1.522528      10.164066       5.193127      -0.568676      37.508102 0.64331304E+03  0.16176825E+05                                 8.880689                            7.923786       0.078020       2.080903                    0.993147      28.071846      75.502944       0.665519       0.365994      -1.133351       0.028171      -0.012718       0.001946       0.030969      -0.035616      -0.037518      -0.021033       0.052557      -0.018853      -0.064920       0.006428       0.058492              9.375782      13.787302      -0.362794      -3.170559       6.215617       0.381659       8.124426          -0.000008
          204              O      -0.620785       9.158468       3.441270      -0.647333      32.019387 0.53400112E+03  0.12813536E+05                                 7.760451                            7.022050       0.653993       2.200107                    0.999789      29.621968      77.755221       0.737161       0.346272      -1.149484       0.015325      -0.000004       0.044998       0.047536      -0.056282       0.042090      -0.004050      -0.177490       0.190931      -0.144371       0.056792       0.087579              7.872255       5.606504       0.176272       0.319485       8.033438       3.020442       9.976823          -0.000029

******************************************************
Auxiliary information for the entire system
The total spin magnetic moment of the unit cell is   -0.000610
The total net atomic charge of the unit cell is   0.000009
Accuracy of reproducing the electrostatic potential in the unit cell:
  The inner radius (bohr) =    5.0000
  The outer radius (bohr) =   12.0000
  Valid grid points have density less than (e/(bohr^3)) =    0.0001
  The number of valid grid points were=        22364
  The rms potential error without charges in kcal/mol is=      6.35901
  The rms potential error with partial charges in kcal/mol is=      0.82531
  The RRMSE value at monopole order=      0.12979
  The rms potential error with partial charges and cloud penetration in kcal/mol is=      0.84016
  The RRMSE value at monopole order with cloud penetration is=      0.13212
  The rms potential error with partial charges and atomic dipoles in kcal/mol is=      0.40048
  The RRMSE value at dipole order=      0.06298
  The rms potential error with partial charges, atomic dipoles and cloud penetration in kcal/mol is=      0.38812
  The RRMSE value at dipole order with cloud penetration=      0.06103

******************************************************
The electron densities and ab initio electrostatic potential were computed in VASP using the PBE functional and
projector augmented wave method. See the main text of the journal article for a description of computational details.
The atomic charges, dipoles, and quadrupoles were computed with the DDEC6 method as described in
(a) T. A. Manz and N. Gabaldon Limas, RSC Adv. 6 (2016) 47771-47801 DOI: 10.1039/c6ra04656h
(b) N. Gabaldon Limas and T. A. Manz, RSC Adv. 8 (2018) 2678-2707 DOI: 10.1039/c7ra11829e.
For each atom in the material, the electron cloud parameters were fit to the spherically averaged atom-in-material
electron density using radial positions for which this density was between 10^-4 and 10^-2 electrons per cubic bohr.
The polarizabilities, dispersion coefficients, and quantum Drude oscillator (QDO) parameters were fit using the MCLF method.
The magnetic structure of the system was optimized in VASP from the default ferromagnetic initial guess using spin polarization.
The atomic spin moments (ASMs) were computed on this optimized magnetic structure using the DDEC6 partition as inputs
to the method of T. A. Manz and D. S. Sholl, J. Chem. Theory Comput. 7 (2011) 4146-4164 DOI: 10.1021/ct200539n.
The RMSE and RRMSE were computed using a uniform grid with Ewald summation.
