# Supplementary material for: A collection of forcefield precursors for metal–organic frameworks
Source: RSC Adv. 2019 Nov 13;9(63):36492–507. doi: 10.1039/c9ra07327b (PMC9075174; doi:10.1039/c9ra07327b)
Supplement: RA-009-C9RA07327B-s5701 [file RA-009-C9RA07327B-s5701.xyz]

  552
jmolscript: load "" {1 1 1} spacegroup "x,y,z" unitcell [{     22.677800     0.000000     0.000000 }, {      0.827569    24.145522     0.000000 }, {      3.941657     9.945480    22.979484 }]
Zn    19.687554     8.984709    11.636351     0.841662
Zn    16.292503     8.712146    12.431441     0.857601
Zn    20.152042    20.961432    20.622478     0.863463
Zn    16.734503    20.497262    21.078621     0.860142
Zn    22.892313    10.715703    16.329911     0.836804
Zn     3.418448    11.247362    15.532063     0.878781
Zn     4.554713    23.375299     6.649573     0.836804
Zn    24.028578    22.843640     7.447421     0.878781
Zn     7.759472    25.106293    11.343133     0.841661
Zn    11.154523    25.378856    10.548043     0.857601
Zn     7.294984    13.129570     2.357006     0.863463
Zn    10.712523    13.593740     1.900863     0.860142
H      3.375730    10.618416    11.680472     0.307111
H      9.757931     9.185188    11.839030     0.290453
H     26.333418    18.901351    21.033122     0.311240
H      6.652828     9.709074     0.128685     0.306434
H      5.448029     9.405365    12.029760     0.111192
H      7.740934     9.656948    12.337685     0.108604
H      7.945846    11.428291     8.670159     0.133944
H      5.728561    11.121748     8.408193     0.124877
H     21.806517    10.593583    12.861617     0.087373
H     24.007365    11.012417    12.719144     0.144812
H     24.149065     8.684043     9.414695     0.154792
H     21.889554     8.320915     9.763983     0.097563
H     13.638519     7.656691    13.261460     0.104900
H     11.354300     7.928752    12.735230     0.145692
H     12.246905    11.233570    10.747505     0.155729
H     14.525352    10.792193    11.172625     0.106012
H      2.342196     9.709094     1.289149     0.123786
H      4.607619     9.456075     0.866327     0.120884
H      7.813958    19.371036    19.897935     0.122042
H      5.545874    19.623060    20.318460     0.110923
H     22.242166    19.239612    19.583116     0.094921
H     24.655730    18.897911    19.792230     0.147353
H     20.560616    11.219430    -0.002298     0.150132
H     22.264112    21.588667    22.494617     0.080486
H     14.378628    19.251137    19.732483     0.099049
H     12.083941    19.093799    19.971470     0.163784
H      8.768959    10.182856     0.866327     0.148452
H     11.008956    10.397967     0.381459     0.089042
H     21.100181    28.203288    12.505435     0.108788
H     21.061444    26.528940    14.042763     0.100207
H     20.257321    29.138911    16.965753     0.117124
H     19.484992     6.642022    15.380169     0.099784
H     19.768715    23.506362    17.207038     0.114322
H     19.850438    25.155841    15.573196     0.098467
H     21.460082    27.588235    18.236519     0.102113
H     21.355841    25.905659    19.849678     0.111222
H     17.418705    28.464595    13.282142     0.118820
H     17.187879    26.421765    14.470181     0.111096
H     16.366894    28.523452    17.758545     0.110935
H     16.552201    30.451107    16.667020     0.110330
H     15.958231    22.840157    16.683105     0.122153
H     16.158480    24.760695    15.485874     0.105969
H     17.336696    26.707713    18.801814     0.107959
H     17.285736    24.721407    19.953086     0.113667
H     20.105940    12.615257    13.767009     0.110040
H     20.191465    14.374386    15.187141     0.103949
H     16.327356    13.944992    15.991423     0.112221
H     16.253432    12.246205    14.415030     0.106749
H     16.584639    17.295059    18.666235     0.106059
H     16.465104    15.543456    17.230017     0.103444
H     20.242839    15.953268    16.559016     0.093919
H     20.414124    17.601476    18.029703     0.104564
H     18.938103     9.127043     7.381010     0.117217
H     18.197123     9.684797     5.294473     0.104215
H     14.476374    10.037784     6.567537     0.114047
H     15.226994     9.542680     8.759779     0.104013
H     16.944281    11.270342     1.482177     0.097044
H     17.551261    11.145522     3.704293     0.118350
H     13.884166     9.694347     4.513171     0.113141
H     13.268903    10.231774     2.307140     0.109929
H     16.501569     9.248588    16.292454     0.312482
H      9.703232    11.342943    16.908304     0.295872
H     14.653534     8.861349    15.871930     0.119892
H     12.419139     8.663130    15.274463     0.110575
H     11.482390    11.637643    17.806802     0.109468
H     13.716391    11.834868    18.401971     0.125057
H     20.707828     9.124011    15.173353     0.091139
H     18.511205     8.756021    15.288251     0.150600
H     18.384828    11.512008    18.264094     0.148884
H     20.643645    11.761244    18.036597     0.106724
H      5.662900     9.246243    14.752829     0.106276
H      7.984181     9.288306    14.911387     0.138262
H      7.718306    11.972564    17.866549     0.146295
H      5.477600    12.290773    17.246103     0.111345
H     23.049115    13.291632    12.863915     0.106437
H     23.130264    15.053335    11.361057     0.122179
H     22.938817    17.584653    14.520736     0.112296
H     22.904007    15.745673    15.945464     0.111707
H     22.970186    20.957125    11.841328     0.105030
H     22.963534    19.159336    13.277546     0.101072
H     23.469734    16.761260    10.230466     0.098224
H     23.775427    18.598395     8.812632     0.120535
H     22.547452     7.204677    13.801478     0.107750
H     22.675046     5.438863    12.310110     0.108956
H      3.895244     5.949992    11.979205     0.114590
H      3.759759     7.798735    13.344186     0.098381
H     23.714400     9.897829    20.442549     0.114500
H     25.329719    33.754617    22.609514     0.105377
H      5.247880    11.113656    21.667355     0.108076
H      4.589121    11.205518    19.396982     0.097757
H     10.945457    24.842414     6.687030     0.312482
H     17.743794    22.748059     6.071180     0.295872
H     12.793492    25.229653     7.107554     0.119892
H     15.027887    25.427872     7.705021     0.110575
H     15.964636    22.453359     5.172682     0.109468
H     13.730635    22.256134     4.577513     0.125057
H      6.739198    24.966991     7.806131     0.091139
H      8.935821    25.334981     7.691233     0.150600
H      9.062198    22.578994     4.715390     0.148884
H      6.803381    22.329758     4.942887     0.106724
H     21.784126    24.844759     8.226655     0.106276
H     19.462845    24.802696     8.068097     0.138262
H     19.728720    22.118438     5.112935     0.146295
H     21.969426    21.800229     5.733381     0.111345
H      4.397911    20.799370    10.115569     0.106437
H      4.316762    19.037667    11.618427     0.122179
H      4.508209    16.506349     8.458748     0.112296
H      4.543019    18.345329     7.034020     0.111707
H      4.476840    13.133877    11.138156     0.105030
H      4.483492    14.931666     9.701938     0.101072
H      3.977292    17.329742    12.749018     0.098224
H      3.671599    15.492607    14.166852     0.120535
H      4.899574    26.886325     9.178006     0.107750
H      4.771980    28.652139    10.669374     0.108956
H     23.551782    28.141010    11.000279     0.114590
H     23.687267    26.292267     9.635298     0.098381
H      3.732626    24.193173     2.536935     0.114500
H      2.117307     0.336385     0.369970     0.105378
H     22.199146    22.977346     1.312129     0.108076
H     22.857905    22.885484     3.582502     0.097757
H     24.071296    23.472586    11.299012     0.307111
H     17.689095    24.905814    11.140454     0.290453
H      1.113608    15.189651     1.946362     0.311240
H     20.794198    24.381928    22.850799     0.306434
H     21.998997    24.685637    10.949724     0.111192
H     19.706092    24.434054    10.641799     0.108604
H     19.501180    22.662711    14.309325     0.133944
H     21.718465    22.969254    14.571291     0.124876
H      5.640509    23.497419    10.117867     0.087373
H      3.439661    23.078585    10.260340     0.144812
H      3.297961    25.406959    13.564789     0.154792
H      5.557472    25.770087    13.215501     0.097563
H     13.808507    26.434311     9.718024     0.104900
H     16.092726    26.162250    10.244254     0.145692
H     15.200121    22.857432    12.231979     0.155729
H     12.921674    23.298809    11.806859     0.106012
H     25.104830    24.381908    21.690335     0.123786
H     22.839407    24.634927    22.113157     0.120885
H     19.633068    14.719966     3.081549     0.122042
H     21.901152    14.467942     2.661024     0.110923
H      5.204860    14.851390     3.396368     0.094921
H      2.791296    15.193091     3.187254     0.147353
H      2.944753    12.926092     0.002298     0.150132
H      5.182914    12.502335     0.484867     0.080486
H     13.068398    14.839865     3.247001     0.099049
H     15.363085    14.997203     3.008014     0.163784
H     18.678067    23.908146    22.113157     0.148452
H     16.438070    23.693035    22.598025     0.089042
H      6.346845     5.887714    10.474049     0.108788
H      6.385582     7.562062     8.936721     0.100208
H      7.189705     4.952091     6.013731     0.117124
H      7.134465     3.303458     7.599315     0.099784
H      7.678311    10.584640     5.772446     0.114322
H      7.596588     8.935161     7.406288     0.098467
H      5.986944     6.502767     4.742965     0.102113
H      6.091185     8.185343     3.129806     0.111222
H     10.028321     5.626407     9.697342     0.118820
H     10.259147     7.669237     8.509303     0.111096
H     11.080132     5.567550     5.220939     0.110935
H     10.894825     3.639895     6.312464     0.110330
H     11.488795    11.250845     6.296379     0.122153
H     11.288546     9.330307     7.493610     0.105969
H     10.110330     7.383289     4.177670     0.107959
H     10.161290     9.369595     3.026398     0.113667
H      7.341086    21.475745     9.212475     0.110040
H      7.255561    19.716616     7.792343     0.103949
H     11.119670    20.146010     6.988061     0.112221
H     11.193594    21.844797     8.564454     0.106749
H     10.862387    16.795943     4.313249     0.106059
H     10.981922    18.547546     5.749467     0.103444
H      7.204187    18.137734     6.420468     0.093919
H      7.032902    16.489526     4.949781     0.104564
H      8.508923    24.963959    15.598474     0.117217
H      9.249903    24.406205    17.685011     0.104215
H     12.970652    24.053218    16.411947     0.114047
H     12.220032    24.548322    14.219705     0.104013
H     10.502745    22.820660    21.497307     0.097044
H      9.895765    22.945480    19.275191     0.118350
H     13.562860    24.396655    18.466313     0.113141
H     14.178123    23.859228    20.672344     0.109929
C      3.901710     9.948770     9.915647     0.500056
C      9.567598    10.513746    10.724525     0.487282
C      5.316429    10.232455    10.241956    -0.012945
C      5.952468     9.799695    11.356461    -0.101463
C      7.345599     9.916897    11.537999    -0.152266
C      8.137994    10.441559    10.474049    -0.018981
C      7.461628    10.980128     9.325075    -0.082788
C      6.138534    10.833106     9.191794    -0.099384
C     22.277558    10.205736    12.160743     0.108269
C     23.598490    10.472746    12.080315    -0.242901
C     24.340237     9.930319    11.027854     0.321070
C     23.700030     9.086946    10.122463    -0.237377
C     22.336062     8.887422    10.347662     0.101742
C     13.375019     8.341066    12.689271     0.100683
C     11.989412     8.516008    12.390538    -0.248611
C     11.596218     9.584120    11.572468     0.313586
C     12.498741    10.455863    11.193307    -0.228788
C     13.884099    10.193853    11.480550     0.115016
C      4.201941    19.900321    22.448658     0.490142
C      9.855545    19.128522    21.474328     0.464594
C      5.688781    19.663253    22.336058    -0.008352
C      2.647117     9.650312     0.411333    -0.091640
C      4.006107     9.499865     0.158558    -0.125399
C      8.406680    19.359943    21.830510    -0.013097
C      7.506293    19.426409    20.773454    -0.091694
C      6.147385    19.579271    21.026228    -0.155755
C     22.711047    19.655295    20.270203     0.095408
C     24.168806    19.388578    20.412676    -0.267201
C     24.732891    19.937834    21.547862     0.328906
C     24.092471    20.735872    22.264822    -0.234372
C     22.720437    20.976007    21.966089     0.143318
C     14.001648    19.518129    20.539063     0.106210
C     12.642061    19.347850    20.670046    -0.227135
C     12.190798    19.597723    21.961493     0.311085
C      9.087101    10.039283     0.004596    -0.249627
C     14.363435    20.146919    22.666963     0.119688
C     19.838989     6.578741    12.790381     0.576103
C     20.639895    29.691822    13.757817    -0.017183
C     20.910719    28.402258    13.394741    -0.101903
C     20.905056    27.401770    14.330006    -0.150076
C     20.676948    27.617281    15.692690     0.091262
C     20.430412    28.925454    16.076447    -0.152527
C     20.445249    29.909035    15.102117    -0.093588
C     20.559319    23.504158    19.734781     0.564239
C     20.594773    24.552772    18.631766    -0.007923
C     20.131605    24.338133    17.416151    -0.093120
C     20.167665    25.342307    16.428033    -0.143221
C     20.661545    26.570927    16.706085     0.085787
C     21.111412    26.757597    18.002128    -0.147929
C     21.064538    25.744615    18.981054    -0.118368
C     16.224974     6.784732    14.125489     0.549477
C     16.947749    29.671807    14.860832    -0.031354
C     17.190246    28.465714    14.182938    -0.095332
C     17.076503    27.231838    14.913685    -0.157048
C     16.815443    27.243240    16.212026     0.091755
C     16.585556    28.511680    16.855452    -0.140186
C     16.675004    29.650974    16.207430    -0.098921
C     16.585393    22.331184    19.233828     0.554017
C     16.631810    23.553258    18.408865    -0.006263
C     16.272715    23.608895    17.103630    -0.084542
C     16.362330    24.772042    16.393564    -0.151716
C     16.751036    25.992042    16.986435     0.062790
C     17.084429    25.930023    18.360608    -0.146611
C     17.043553    24.740598    19.054588    -0.107659
C     18.092050    11.054657    13.123583     0.605331
C     18.152485    12.253809    13.941653    -0.031565
C     19.326907    12.897251    14.189831    -0.092113
C     19.373805    13.954519    15.053860    -0.137080
C     18.284211    14.431986    15.738649     0.091735
C     17.096308    13.721793    15.520343    -0.150882
C     17.065956    12.668492    14.587376    -0.104682
C     18.469815    18.648616    19.590010     0.644329
C     18.486236    17.621013    18.588105    -0.017224
C     17.373839    17.006109    18.266392    -0.096730
C     17.291566    15.945001    17.365596    -0.139108
C     18.340374    15.482165    16.692297     0.093227
C     19.464447    16.194076    17.009414    -0.132444
C     19.587184    17.196523    17.891826    -0.098956
C     17.673322     8.985900     9.688150     0.618929
C     17.188759     9.327725     8.330063    -0.029242
C     18.042130     9.347176     7.259219    -0.105707
C     17.586010     9.691145     5.995347    -0.144770
C     16.273075    10.039227     5.717296     0.081695
C     15.384358     9.912818     6.730691    -0.149312
C     15.842735     9.584199     8.063501    -0.111012
C     14.638281    10.858561     0.257370     0.607883
C     15.055907    10.699828     1.698184    -0.032109
C     16.320688    10.984092     2.109517    -0.093461
C     16.709146    10.861986     3.428539    -0.152109
C     15.814168    10.308328     4.336229     0.083787
C     14.510791    10.043806     3.920300    -0.141056
C     14.155062    10.320581     2.573702    -0.094742
C     15.857397    10.595939    17.531048     0.449798
C     10.289731     9.715160    16.260283     0.473718
C     14.406803    10.366225    17.195548     0.001114
C     14.016853     9.418170    16.260283    -0.109587
C     12.679845     9.299239    15.901803    -0.100305
C     11.731306    10.130352    16.483184    -0.030986
C     12.119070    11.080822    17.418449    -0.133299
C     13.456079    11.199753    17.776929    -0.082387
C     20.224958     9.603743    15.807587     0.105963
C     18.918787     9.382036    15.842056    -0.234572
C     18.172026    10.160647    16.781917     0.314021
C     18.845234    11.024889    17.618370    -0.233521
C     20.198961    11.156535    17.487387     0.113443
C      6.093170     9.887308    15.274463     0.137220
C      7.473871     9.840320    15.456001    -0.249854
C      8.075787    10.565242    16.388968     0.327083
C      7.333912    11.493959    17.167972    -0.253298
C      5.991626    11.642193    16.818684     0.087928
C     22.999977    13.171264    15.442213     0.582552
C     23.026772    14.334528    14.548311    -0.010573
C     23.055948    14.161627    13.194820    -0.095228
C     23.091117    15.211119    12.277938    -0.154826
C     23.066165    16.579678    12.817956     0.081218
C     22.982197    16.728289    14.159958    -0.155518
C     22.962041    15.609620    15.028583    -0.101416
C     23.690134    21.073663     9.304393     0.559711
C     23.488291    19.925175    10.221274    -0.003467
C     23.151302    20.103180    11.519615    -0.106884
C     23.076432    19.004535    12.367558    -0.144625
C     23.159455    17.711696    11.935544     0.080392
C     23.411497    17.615779    10.598138    -0.142824
C     23.590218    18.726066     9.715726    -0.105249
C     24.431184     8.814325    14.775808     0.628764
C     24.514842     7.628936    13.861225    -0.047571
C     23.374132     6.952664    13.459084    -0.090199
C     23.452317     5.893257    12.539904    -0.143046
C     24.609039     5.518356    11.986099     0.088388
C      3.074758     6.208398    12.330791    -0.145329
C      2.998773     7.287966    13.201714    -0.109049
C     24.878229    10.853128    18.326138     0.624349
C     25.393023    10.620384    19.679630    -0.021170
C     24.596610    10.109912    20.642470    -0.099262
C     25.091239     9.895909    21.950003    -0.148519
C     26.375278    10.093095    22.271716     0.090493
C      4.434238    10.748170    21.403091    -0.150983
C      3.990220    10.904499    20.040408    -0.103648
C     11.589629    23.495063     5.448436     0.449798
C     17.157295    24.375842     6.719201     0.473718
C     13.040223    23.724777     5.783936     0.001114
C     13.430173    24.672832     6.719201    -0.109587
C     14.767181    24.791763     7.077681    -0.100305
C     15.715720    23.960650     6.496300    -0.030986
C     15.327956    23.010180     5.561035    -0.133299
C     13.990947    22.891249     5.202555    -0.082387
C      7.222068    24.487259     7.171897     0.105963
C      8.528239    24.708966     7.137428    -0.234572
C      9.275000    23.930355     6.197567     0.314021
C      8.601792    23.066113     5.361114    -0.233521
C      7.248065    22.934467     5.492097     0.113443
C     21.353856    24.203694     7.705021     0.137220
C     19.973155    24.250682     7.523483    -0.249854
C     19.371239    23.525760     6.590516     0.327083
C     20.113114    22.597043     5.811512    -0.253298
C     21.455400    22.448809     6.160800     0.087928
C      4.447049    20.919738     7.537271     0.582552
C      4.420254    19.756474     8.431173    -0.010573
C      4.391078    19.929375     9.784664    -0.095228
C      4.355909    18.879883    10.701546    -0.154826
C      4.380861    17.511324    10.161528     0.081218
C      4.464829    17.362713     8.819526    -0.155518
C      4.484985    18.481382     7.950901    -0.101416
C      3.756892    13.017339    13.675091     0.559711
C      3.958735    14.165827    12.758210    -0.003467
C      4.295724    13.987822    11.459869    -0.106884
C      4.370594    15.086467    10.611926    -0.144625
C      4.287571    16.379306    11.043940     0.080392
C      4.035529    16.475223    12.381346    -0.142824
C      3.856808    15.364936    13.263758    -0.105249
C      3.015842    25.276677     8.203676     0.628764
C      2.932184    26.462066     9.118259    -0.047571
C      4.072894    27.138338     9.520400    -0.090199
C      3.994709    28.197745    10.439580    -0.143046
C      2.837987    28.572646    10.993385     0.088388
C     24.372268    27.882604    10.648693    -0.145329
C     24.448253    26.803036     9.777770    -0.109049
C      2.568797    23.237874     4.653346     0.624349
C      2.054003    23.470618     3.299854    -0.021170
C      2.850416    23.981090     2.337014    -0.099262
C      2.355787    24.195093     1.029481    -0.148519
C      1.071748    23.997907     0.707768     0.090493
C     23.012788    23.342832     1.576393    -0.150983
C     23.456806    23.186503     2.939076    -0.103648
C     23.545316    24.142232    13.063837     0.500056
C     17.879428    23.577256    12.254959     0.487282
C     22.130597    23.858547    12.737528    -0.012945
C     21.494558    24.291307    11.623023    -0.101463
C     20.101427    24.174105    11.441485    -0.152266
C     19.309032    23.649443    12.505435    -0.018981
C     19.985398    23.110874    13.654409    -0.082788
C     21.308492    23.257896    13.787690    -0.099384
C      5.169468    23.885266    10.818741     0.108269
C      3.848536    23.618256    10.899169    -0.242901
C      3.106789    24.160683    11.951630     0.321070
C      3.746996    25.004056    12.857021    -0.237377
C      5.110964    25.203580    12.631822     0.101742
C     14.072007    25.749936    10.290213     0.100683
C     15.457614    25.574994    10.588946    -0.248611
C     15.850808    24.506882    11.407016     0.313586
C     14.948285    23.635139    11.786177    -0.228788
C     13.562927    23.897149    11.498934     0.115015
C      0.567285    14.190681     0.530826     0.490142
C     17.591481    14.962480     1.505156     0.464594
C     21.758245    14.427749     0.643426    -0.008352
C     24.799909    24.440690    22.568151    -0.091640
C     23.440919    24.591137    22.820926    -0.125399
C     19.040346    14.731059     1.148974    -0.013097
C     19.940733    14.664593     2.206030    -0.091694
C     21.299641    14.511731     1.953256    -0.155755
C      4.735979    14.435707     2.709281     0.095408
C      3.278220    14.702424     2.566808    -0.267201
C      2.714135    14.153168     1.431622     0.328906
C      3.354555    13.355130     0.714662    -0.234373
C      4.726589    13.114995     1.013395     0.143318
C     13.445378    14.572873     2.440421     0.106211
C     14.804965    14.743152     2.309438    -0.227135
C     15.256228    14.493279     1.017991     0.311085
C     14.418268    14.106239    -0.004596    -0.249627
C     13.083591    13.944083     0.312521     0.119688
C      7.608037    27.512261    10.189103     0.576103
C      6.807131     4.399180     9.221667    -0.017183
C      6.536307     5.688744     9.584743    -0.101903
C      6.541970     6.689232     8.649478    -0.150076
C      6.770078     6.473721     7.286794     0.091263
C      7.016614     5.165548     6.903037    -0.152527
C      7.001777     4.181967     7.877367    -0.093588
C      6.887707    10.586844     3.244703     0.564239
C      6.852253     9.538230     4.347718    -0.007923
C      7.315421     9.752869     5.563333    -0.093120
C      7.279361     8.748695     6.551451    -0.143221
C      6.785481     7.520075     6.273399     0.085787
C      6.335614     7.333405     4.977356    -0.147929
C      6.382488     8.346387     3.998430    -0.118368
C     11.222052    27.306270     8.853995     0.549477
C     10.499277     4.419195     8.118652    -0.031354
C     10.256780     5.625288     8.796546    -0.095333
C     10.370523     6.859164     8.065799    -0.157048
C     10.631583     6.847762     6.767458     0.091755
C     10.861470     5.579322     6.124032    -0.140186
C     10.772022     4.440028     6.772054    -0.098921
C     10.861633    11.759818     3.745656     0.554017
C     10.815216    10.537744     4.570619    -0.006263
C     11.174311    10.482107     5.875854    -0.084542
C     11.084696     9.318960     6.585920    -0.151716
C     10.695990     8.098960     5.993049     0.062790
C     10.362597     8.160979     4.618876    -0.146611
C     10.403473     9.350404     3.924896    -0.107659
C      9.354976    23.036345     9.855901     0.605331
C      9.294541    21.837193     9.037831    -0.031565
C      8.120119    21.193751     8.789653    -0.092113
C      8.073221    20.136483     7.925624    -0.137080
C      9.162815    19.659016     7.240835     0.091735
C     10.350718    20.369209     7.459141    -0.150882
C     10.381070    21.422510     8.392108    -0.104682
C      8.977211    15.442386     3.389474     0.644329
C      8.960790    16.469989     4.391379    -0.017224
C     10.073187    17.084893     4.713092    -0.096730
C     10.155460    18.146001     5.613888    -0.139108
C      9.106652    18.608837     6.287187     0.093227
C      7.982579    17.896926     5.970070    -0.132444
C      7.859842    16.894479     5.087658    -0.098956
C      9.773704    25.105102    13.291334     0.618929
C     10.258267    24.763277    14.649421    -0.029242
C      9.404896    24.743826    15.720265    -0.105707
C      9.861016    24.399857    16.984137    -0.144769
C     11.173951    24.051775    17.262188     0.081695
C     12.062668    24.178184    16.248793    -0.149311
C     11.604291    24.506803    14.915983    -0.111012
C     12.808745    23.232441    22.722114     0.607883
C     12.391119    23.391174    21.281300    -0.032109
C     11.126338    23.106910    20.869967    -0.093460
C     10.737880    23.229016    19.550945    -0.152109
C     11.632858    23.782674    18.643255     0.083787
C     12.936235    24.047196    19.059184    -0.141056
C     13.291964    23.770421    20.405782    -0.094742
N      3.037105    10.231707    10.993385    -0.444571
N     21.606049     9.449867    11.340375    -0.230278
N     10.230352     9.743597    11.388632    -0.362019
N     14.279344     9.133250    12.165339    -0.206565
N     26.068968    19.487030    21.605311    -0.384108
N     22.092891    20.422237    21.049207    -0.193183
N     10.817033    19.478747    22.294695    -0.390146
N     14.852954    20.042643    21.472030    -0.232741
N     16.787003     9.892206    16.786513    -0.397655
N     20.921375    10.436304    16.581996    -0.242537
N      9.398719    10.616113    16.556718    -0.389358
N      5.408236    10.842414    15.846652    -0.223869
N     10.660023    24.198796     6.192971    -0.397655
N      6.525651    23.654698     6.397488    -0.242537
N     18.048307    23.474889     6.422766    -0.389358
N     22.038790    23.248588     7.132832    -0.223869
N     24.409921    23.859295    11.986099    -0.444571
N      5.840977    24.641135    11.639109    -0.230278
N     17.216674    24.347405    11.590852    -0.362018
N     13.167682    24.957752    10.814145    -0.206565
N      1.378058    14.603972     1.374173    -0.384108
N      5.354135    13.668765     1.930277    -0.193183
N     16.629993    14.612255     0.684789    -0.390146
N     12.594072    14.048359     1.507454    -0.232741
O      3.503379     9.616548     8.835612    -0.445640
O     10.153795    11.404187     9.986884    -0.532537
O     22.694670    10.590590     0.569891    -0.524880
O     10.112707    18.768016    20.256415    -0.512182
O     19.428330     7.779391    13.148861    -0.604742
O     20.164692     6.437820    11.600044    -0.566678
O     20.127227    22.330908    19.288979    -0.569710
O     20.948828    23.653455    20.899841    -0.568594
O     16.350322     6.752168    12.834042    -0.547755
O     16.088678     7.894657    14.720657    -0.576806
O     17.023511    22.292858    20.417272    -0.561813
O     16.130178    21.249101    18.663937    -0.594744
O     19.136430    10.673639    12.505435    -0.555969
O     17.017703    10.360548    13.148861    -0.573750
O     19.527274    19.363472    19.640565    -0.595167
O     17.473310    18.945555    20.242627    -0.554223
O     18.896938     9.025130     9.890370    -0.513247
O     16.720345     8.803929    10.506220    -0.573875
O     19.544892    21.066549    22.448658    -0.586509
O     17.419533    20.533988    22.880672    -0.525676
O     16.145317    11.543696    18.365204    -0.478924
O      9.909778     8.561231    15.853546    -0.498186
O     23.356951    12.022867    14.975730    -0.594587
O     22.648510    13.253666    16.625657    -0.570444
O     23.658592    22.294210     9.747897    -0.605089
O     23.873284    20.908449     8.063501    -0.543894
O     23.352242     9.101871    15.295145    -0.541521
O      2.792470     9.494969    14.948154    -0.585362
O     23.705212    10.501704    18.066470    -0.530734
O     25.664236    11.370717    17.469004    -0.586173
O     11.301709    22.547306     4.614280    -0.478924
O     17.537248    25.529771     7.125938    -0.498187
O      4.090075    22.068135     8.003754    -0.594587
O      4.798516    20.837336     6.353827    -0.570444
O      3.788434    11.796792    13.231587    -0.605089
O      3.573742    13.182553    14.915983    -0.543894
O      4.094784    24.989131     7.684339    -0.541521
O     24.654556    24.596033     8.031330    -0.585362
O      3.741814    23.589298     4.913014    -0.530734
O      1.782790    22.720285     5.510480    -0.586173
O     23.943647    24.474454    14.143872    -0.445640
O     17.293231    22.686815    12.992600    -0.532537
O      4.752356    23.500412    22.409593    -0.524880
O     17.334319    15.322986     2.723069    -0.512182
O      8.018696    26.311611     9.830623    -0.604742
O      7.282334    27.653182    11.379440    -0.566678
O      7.319799    11.760094     3.690505    -0.569710
O      6.498198    10.437547     2.079643    -0.568594
O     11.096704    27.338834    10.145442    -0.547755
O     11.358348    26.196345     8.258827    -0.576806
O     10.423515    11.798144     2.562212    -0.561812
O     11.316848    12.841901     4.315547    -0.594744
O      8.310596    23.417363    10.474049    -0.555969
O     10.429323    23.730454     9.830623    -0.573750
O      7.919752    14.727530     3.338919    -0.595167
O      9.973716    15.145447     2.736857    -0.554223
O      8.550088    25.065872    13.089114    -0.513246
O     10.726681    25.287073    12.473264    -0.573875
O      7.902134    13.024453     0.530826    -0.586509
O     10.027493    13.557014     0.098812    -0.525676

The following XYZ coordinates are in angstroms. Other properties are in atomic units.
The sperically averaged electron density of each atom fit to a function of the form exp(a - br)
eigen_1, eigen_2 and eigen_3 are the three eigenvalues of traceless quadrupole moment tensor
  atom number  atomic symbol              X              Y              Z     net charge C6 coefficient C8 coefficient C10 coefficient fluctuating dipole atomic polarizability isotropic forcefield polarizability              a              b squared Pearson coefficient          <r^3>          <r^4>         wp_QDO          m_QDO          q_QDO       dipole_x       dipole_y       dipole_z         dipole            Qxy            Qxz            Qyz     Q(x^2-y^2)  Q(3z^2 - R^2)        eigen_1        eigen_2        eigen_3 static polarizability      alpha(xx)      alpha(xy)      alpha(xz)      alpha(yy)      alpha(yz)      alpha(zz) atomic spin moment
            1             Zn      19.687554       8.984709      11.636351       0.841662     100.079041 0.19425608E+04  0.62471569E+05                                17.762958                           14.499184       0.229886       1.927781                    0.997891      47.228490     130.124007       0.469304       0.405830      -1.138409      -0.039457       0.006158       0.001553       0.039965      -0.006110       0.006923       0.027096      -0.125287       0.158168      -0.089797       0.016956       0.072841             23.181260      29.687758      -1.091864       3.623134      20.454290      -3.027672      19.401733           0.000004
            2             Zn      16.292503       8.712146      12.431441       0.857601     104.447534 0.20098814E+04  0.65182027E+05                                18.266696                           14.790353       0.283233       1.935747                    0.998647      47.441367     131.212208       0.462733       0.408148      -1.136918       0.050025      -0.004365      -0.003269       0.050321      -0.000269       0.030012       0.019327      -0.116753       0.139300      -0.088444       0.023428       0.065016             23.546797      25.921858       2.539180       2.310362      22.091529      -4.726199      22.627004           0.000003
            3             Zn      20.152042      20.961432      20.622478       0.863463      99.994984 0.19173263E+04  0.61448270E+05                                17.706259                           14.435502       0.230088       1.928123                    0.998310      46.910479     128.953368       0.468914       0.407567      -1.137389      -0.050381       0.006486      -0.020761       0.054875      -0.006789      -0.000150       0.046694      -0.088003       0.236794      -0.084072      -0.017412       0.101485             22.574139      22.872999       0.945913      -0.532059      22.829322      -2.765434      22.020097           0.000003
            4             Zn      16.734503      20.497262      21.078621       0.860142      98.291809 0.18723329E+04  0.59683966E+05                                17.524312                           14.222822       0.221525       1.930304                    0.998001      46.726221     128.332130       0.474255       0.405154      -1.138451       0.044875      -0.008555      -0.006115       0.046091      -0.011150       0.001504       0.014256      -0.122308       0.170170      -0.090577       0.027132       0.063445             23.043632      25.685441      -2.268299      -3.177036      20.236066      -1.443228      23.209390           0.000004
            5             Zn      22.892313      10.715703      16.329911       0.836804      97.892800 0.19379481E+04  0.62299524E+05                                17.525199                           14.479582       0.221115       1.924946                    0.997868      47.304876     130.400779       0.469637       0.405696      -1.138259       0.042173      -0.014833       0.002147       0.044757      -0.000046       0.012091       0.013740      -0.134723       0.151479      -0.093633       0.032348       0.061285             22.211673      27.870143      -0.371890       2.071183      19.847965      -1.375383      18.916912           0.000004
            6             Zn       3.418448      11.247362      15.532063       0.878781     105.829817 0.20324705E+04  0.66092491E+05                                18.455038                           14.876785       0.282183       1.937501                    0.998827      47.183472     130.632633       0.461268       0.408343      -1.136894      -0.059801       0.020442       0.000727       0.063203      -0.004771       0.026808       0.049182      -0.121898       0.107361      -0.086886      -0.003180       0.090066             23.590358      25.342025       1.859921       0.173051      20.846317      -5.647807      24.582732           0.000003
            7             Zn       4.554713      23.375299       6.649573       0.836804      97.892801 0.19379480E+04  0.62299524E+05                                17.525200                           14.479583       0.221115       1.924946                    0.997868      47.304875     130.400781       0.469637       0.405696      -1.138258      -0.042173       0.014833      -0.002147       0.044757      -0.000046       0.012091       0.013740      -0.134723       0.151479      -0.093633       0.032348       0.061285             22.211675      27.870145      -0.371890       2.071184      19.847965      -1.375383      18.916914           0.000004
            8             Zn      24.028578      22.843640       7.447421       0.878781     105.829806 0.20324703E+04  0.66092481E+05                                18.455036                           14.876784       0.282183       1.937501                    0.998827      47.183470     130.632621       0.461268       0.408343      -1.136895       0.059801      -0.020442      -0.000727       0.063203      -0.004770       0.026808       0.049182      -0.121898       0.107361      -0.086886      -0.003180       0.090066             23.590356      25.342023       1.859921       0.173051      20.846315      -5.647806      24.582730           0.000003
            9             Zn       7.759472      25.106293      11.343133       0.841661     100.079053 0.19425612E+04  0.62471587E+05                                17.762963                           14.499188       0.229884       1.927780                    0.997891      47.228491     130.124032       0.469304       0.405830      -1.138408       0.039457      -0.006158      -0.001553       0.039965      -0.006110       0.006923       0.027096      -0.125287       0.158168      -0.089797       0.016956       0.072841             23.181266      29.687766      -1.091864       3.623134      20.454295      -3.027672      19.401737           0.000004
           10             Zn      11.154523      25.378856      10.548043       0.857601     104.447540 0.20098816E+04  0.65182033E+05                                18.266697                           14.790354       0.283233       1.935747                    0.998647      47.441368     131.212217       0.462733       0.408148      -1.136918      -0.050025       0.004365       0.003269       0.050321      -0.000270       0.030012       0.019327      -0.116753       0.139300      -0.088444       0.023428       0.065016             23.546799      25.921860       2.539180       2.310361      22.091531      -4.726201      22.627006           0.000003
           11             Zn       7.294984      13.129570       2.357006       0.863463      99.994974 0.19173261E+04  0.61448260E+05                                17.706258                           14.435501       0.230088       1.928123                    0.998310      46.910477     128.953357       0.468914       0.407567      -1.137389       0.050381      -0.006486       0.020761       0.054875      -0.006789      -0.000150       0.046694      -0.088003       0.236794      -0.084072      -0.017412       0.101485             22.574137      22.872996       0.945912      -0.532060      22.829320      -2.765435      22.020094           0.000003
           12             Zn      10.712523      13.593740       1.900863       0.860142      98.291797 0.18723327E+04  0.59683957E+05                                17.524310                           14.222821       0.221525       1.930304                    0.998001      46.726219     128.332116       0.474255       0.405154      -1.138451      -0.044875       0.008555       0.006115       0.046091      -0.011150       0.001504       0.014256      -0.122308       0.170170      -0.090577       0.027132       0.063445             23.043628      25.685437      -2.268298      -3.177036      20.236063      -1.443228      23.209386           0.000004
           13              H       3.375730      10.618416      11.680472       0.307111       0.527835 0.32785927E+01  0.26635479E+02                                 1.224031                            1.171264      -1.315576       2.347218                    0.998629       2.886449       8.206261       0.480485       1.569110      -0.651379       0.006768       0.007623       0.022590       0.024783      -0.001499      -0.003734       0.000203       0.024639       0.013484      -0.014658       0.002637       0.012021              1.268788       1.295062       0.095839       0.051031       1.224550       0.232384       1.286751          -0.000000
           14              H       9.757931       9.185188      11.839030       0.290453       0.603294 0.38771194E+01  0.31927135E+02                                 1.216364                            1.180023      -1.055061       2.482493                    0.999909       2.500209       6.522718       0.552271       1.346800      -0.696224      -0.016237      -0.021876       0.017262       0.032252       0.003588      -0.003302      -0.013163      -0.002722      -0.017126      -0.014843      -0.000201       0.015044              1.243236       1.440554       0.054532      -0.052571       1.143237      -0.136485       1.145917          -0.000002
           15              H      26.333418      18.901351      21.033122       0.311240       0.614748 0.38575350E+01  0.31470111E+02                                 1.197159                            1.151306      -1.094360       2.479835                    0.999899       2.351016       5.945701       0.582659       1.288555      -0.709678       0.008947      -0.026858      -0.020266       0.034816      -0.006626       0.002058       0.015924      -0.004631      -0.005142      -0.017577      -0.000017       0.017595              1.221104       1.311446      -0.083396      -0.012193       1.176764       0.212838       1.175101          -0.000002
           16              H       6.652828       9.709074       0.128685       0.306434       0.567059 0.34667262E+01  0.28318218E+02                                 1.245939                            1.174970      -1.277833       2.371627                    0.998912       2.770498       7.682279       0.502105       1.493362      -0.665105      -0.006201       0.005896       0.023317       0.024837       0.002466      -0.000490       0.002619       0.020585      -0.009625      -0.010018      -0.002172       0.012190              1.307999       1.309650       0.011510      -0.111544       1.016792       0.099675       1.597555          -0.000001
           17              H       5.448029       9.405365      12.029760       0.111192       1.003907 0.70894632E+01  0.67909323E+02                                 1.689533                            1.581322      -0.964995       2.422329                    0.997611       3.509450       9.885048       0.483428       1.322691      -0.699151      -0.019902      -0.015874       0.027569       0.037524       0.003398      -0.001781      -0.010109       0.009764       0.008598      -0.013051       0.002148       0.010903              1.764582       1.955070       0.201482      -0.382151       1.501176      -0.203791       1.837500          -0.000001
           18              H       7.740934       9.656948      12.337685       0.108604       1.030093 0.73502468E+01  0.70137592E+02                                 1.628734                            1.541182      -0.981473       2.408572                    0.997554       3.401278       9.168349       0.529688       1.211817      -0.723878       0.009707      -0.007759       0.034419       0.036594       0.002784       0.003213      -0.012069       0.017967       0.011477      -0.018304       0.007121       0.011183              1.663971       1.757239      -0.093916       0.261559       1.274996      -0.115566       1.959679          -0.000001
           19              H       7.945846      11.428291       8.670159       0.133944       1.101699 0.79525339E+01  0.77170135E+02                                 1.710668                            1.612719      -0.853680       2.490904                    0.999502       3.194727       8.602549       0.514659       1.226431      -0.723803       0.016853       0.023769      -0.031417       0.042849       0.000208      -0.003266      -0.014891      -0.001410       0.029998      -0.013970      -0.005726       0.019696              1.762940       1.785876       0.191154      -0.328581       1.578622      -0.257063       1.924321          -0.000001
           20              H       5.728561      11.121748       8.408193       0.124877       1.124302 0.83348232E+01  0.81475013E+02                                 1.701461                            1.625524      -0.910629       2.456778                    0.998849       3.227592       8.598330       0.527056       1.188835      -0.732679      -0.013205       0.013207      -0.037606       0.041988      -0.001429       0.001418      -0.014127       0.011277       0.024098      -0.017495       0.001381       0.016114              1.729455       1.675171      -0.136189       0.206552       1.510709      -0.201460       2.002484          -0.000001
           21              H      21.806517      10.593583      12.861617       0.087373       1.047299 0.73309789E+01  0.71221383E+02                                 1.772217                            1.630922      -1.152601       2.327425                    0.995127       3.746405      10.828573       0.463363       1.360617      -0.690250      -0.020047       0.018444       0.035296       0.044585       0.001182      -0.006000       0.010419       0.003448       0.015845      -0.012655      -0.000724       0.013380              1.890504       2.025104      -0.238624      -0.501147       1.696800       0.387654       1.949610          -0.000001
           22              H      24.007365      11.012417      12.719144       0.144812       0.910206 0.64172202E+01  0.61055079E+02                                 1.685850                            1.582883      -1.403707       2.228316                    0.993467       3.776299      11.247611       0.439693       1.464137      -0.669368       0.015631       0.016976       0.024293       0.033506       0.002910      -0.001500       0.003778       0.007608      -0.002153      -0.007039       0.001881       0.005159              1.767425       1.712182       0.232834       0.154476       1.863044       0.421767       1.727048          -0.000001
           23              H      24.149065       8.684043       9.414695       0.154792       1.048955 0.75228349E+01  0.71773733E+02                                 1.628741                            1.547734      -0.974251       2.436911                    0.999190       3.119608       8.246569       0.537625       1.194105      -0.730885       0.015906      -0.019404      -0.029585       0.038792       0.000834       0.001973       0.018040       0.001679       0.019059      -0.017620      -0.002511       0.020131              1.667215       1.764915      -0.118018      -0.361707       1.487348       0.253413       1.749381          -0.000002
           24              H      21.889554       8.320915       9.763983       0.097563       1.210043 0.87291212E+01  0.85956980E+02                                 1.764985                            1.645191      -0.803028       2.501691                    0.999375       3.237294       8.537129       0.534936       1.162770      -0.739872      -0.021540      -0.034760      -0.033271       0.052718       0.004056      -0.001160       0.019058       0.005908       0.008900      -0.020823       0.001977       0.018846              1.826012       1.929864       0.336715       0.323195       1.770801       0.343837       1.777373          -0.000001
           25              H      13.638519       7.656691      13.261460       0.104900       1.194378 0.84803758E+01  0.83979098E+02                                 1.829758                            1.679983      -0.871941       2.470960                    0.998879       3.407353       9.397463       0.495592       1.248033      -0.717612       0.010538      -0.037840       0.033421       0.051574       0.004787      -0.001746      -0.018281      -0.005098      -0.005165      -0.017830      -0.002506       0.020336              1.937897       1.838794      -0.392384       0.362583       2.029101      -0.520662       1.945798          -0.000001
           26              H      11.354300       7.928752      12.735230       0.145692       1.020960 0.73600344E+01  0.69569468E+02                                 1.580874                            1.517592      -0.841625       2.502381                    0.999565       3.034004       7.883384       0.552212       1.173442      -0.736909      -0.022493      -0.027413       0.014555       0.038331       0.004553       0.004573      -0.014224       0.003164      -0.031393      -0.020724       0.007815       0.012909              1.593620       1.771353       0.233709      -0.069113       1.563921      -0.144893       1.445587          -0.000001
           27              H      12.246905      11.233570      10.747505       0.155729       1.046941 0.75535928E+01  0.71926551E+02                                 1.602366                            1.530685      -1.023720       2.406627                    0.998869       3.126828       8.177771       0.552995       1.163187      -0.737885      -0.006135       0.032245      -0.016512       0.036743       0.008354      -0.007377      -0.012528      -0.016369      -0.023475      -0.015103      -0.007382       0.022485              1.620200       1.641004      -0.188093       0.185477       1.733388      -0.293330       1.486209          -0.000001
           28              H      14.525352      10.792193      11.172625       0.106012       1.211438 0.86767436E+01  0.85256258E+02                                 1.763628                            1.638738      -0.815042       2.500098                    0.999388       3.196801       8.403013       0.537085       1.160630      -0.740704       0.034660       0.035243      -0.018036       0.052618       0.006281      -0.001546      -0.015225      -0.003550      -0.041509      -0.021592       0.002387       0.019205              1.826011       2.189841       0.437088      -0.186125       1.726337      -0.173181       1.561856          -0.000001
           29              H       2.342196       9.709094       1.289149       0.123786       1.172577 0.87331138E+01  0.86119467E+02                                 1.734249                            1.653156      -0.907328       2.454782                    0.998990       3.216555       8.525104       0.529278       1.173519      -0.737201      -0.010435       0.003205       0.040499       0.041944       0.001573       0.001521      -0.000422       0.016383       0.056953      -0.017842      -0.001258       0.019100              1.749749       1.716465      -0.032531      -0.195793       1.378023       0.000586       2.154759          -0.000001
           30              H       4.607619       9.456075       0.866327       0.120884       1.068344 0.72819257E+01  0.69805117E+02                                 1.713777                            1.564573      -1.109033       2.352456                    0.996959       3.500160       9.672795       0.506861       1.260598      -0.711827       0.019347      -0.001011       0.029636       0.035407      -0.004246      -0.006117      -0.001711       0.016117       0.027992      -0.014221       0.001034       0.013187              1.841214       2.179298      -0.023534       0.570408       1.339279      -0.046686       2.005066          -0.000001
           31              H       7.813958      19.371036      19.897935       0.122042       1.229694 0.90336964E+01  0.89791886E+02                                 1.779902                            1.671196      -1.051475       2.382867                    0.998077       3.296886       8.757208       0.531513       1.159365      -0.739840       0.007876      -0.001164      -0.040253       0.041033       0.003205       0.004849      -0.001857       0.010394       0.061304      -0.016595      -0.004775       0.021370              1.813285       1.805349      -0.024856      -0.270143       1.387177       0.084776       2.247330          -0.000001
           32              H       5.545874      19.623060      20.318460       0.110923       1.097909 0.77049371E+01  0.73183374E+02                                 1.608291                            1.508606      -0.850298       2.470372                    0.999310       3.153463       8.038386       0.582169       1.107678      -0.752565      -0.016405       0.005490      -0.032676       0.036972      -0.001907       0.001809      -0.000012       0.018583       0.043926      -0.016807       0.001910       0.014898              1.675453       2.042616      -0.010506       0.382825       1.244182       0.011049       1.739560          -0.000002
           33              H      22.242166      19.239612      19.583116       0.094921       1.251183 0.85642196E+01  0.84346856E+02                                 1.823135                            1.638249      -0.964342       2.415532                    0.998544       3.397475       9.105740       0.529202       1.175177      -0.734283      -0.025265      -0.021003      -0.034472       0.047621      -0.004792       0.002027       0.016790       0.003257       0.023841      -0.018545      -0.000781       0.019326              1.951686       1.975792       0.300593       0.545503       1.722228       0.516605       2.157038          -0.000001
           34              H      24.655730      18.897911      19.792230       0.147353       1.013698 0.69752571E+01  0.64606916E+02                                 1.528497                            1.441021      -0.835568       2.504030                    0.999675       2.945949       7.408743       0.592346       1.116379      -0.751306       0.018264      -0.016456      -0.028017       0.037274      -0.006045       0.001167       0.014426       0.018362       0.015784      -0.021265       0.007178       0.014087              1.563422       1.579057      -0.192581      -0.143250       1.454104       0.336859       1.657106          -0.000001
           35              H      20.560616      11.219430      -0.002298       0.150132       1.093983 0.80016063E+01  0.78699901E+02                                 1.761398                            1.660858      -1.164841       2.338962                    0.997341       3.470491       9.782476       0.481715       1.292763      -0.705856       0.014007       0.017254       0.024198       0.032855       0.000072      -0.004330       0.015989      -0.001881       0.020887      -0.015144      -0.004245       0.019389              1.800522       1.900932       0.128705       0.350604       1.625416       0.363159       1.875219          -0.000001
           36              H      22.264112      21.588667      22.494617       0.080486       1.129331 0.77860547E+01  0.76501176E+02                                 1.832103                            1.656498      -1.187145       2.304295                    0.994951       3.793652      10.892287       0.471694       1.321586      -0.697916      -0.023739       0.031386       0.025716       0.047010      -0.006936      -0.000044       0.015040       0.003559       0.010627      -0.017216       0.000570       0.016646              1.947925       2.056032      -0.438571      -0.397399       1.916085       0.420813       1.871656          -0.000001
           37              H      14.378628      19.251137      19.732483       0.099049       1.204096 0.84690024E+01  0.83045753E+02                                 1.775128                            1.629149      -0.870761       2.468565                    0.998867       3.300284       8.780807       0.531496       1.175224      -0.735429       0.015904      -0.017619      -0.046387       0.052106       0.000157       0.001222       0.015254       0.014916       0.042961      -0.021179       0.000235       0.020944              1.888856       1.896525      -0.152777      -0.555284       1.536659       0.289664       2.233383          -0.000001
           38              H      12.083941      19.093799      19.971470       0.163784       1.015322 0.71159302E+01  0.67077143E+02                                 1.600351                            1.508649      -0.970667       2.437966                    0.999197       3.109618       8.219795       0.541735       1.199433      -0.728734      -0.019755      -0.006805      -0.033846       0.039776      -0.001588       0.000318       0.009339       0.003737       0.063455      -0.015265      -0.008309       0.023574              1.637641       1.878844       0.169263       0.270153       1.340956       0.172653       1.693122          -0.000001
           39              H       8.768959      10.182856       0.866327       0.148452       0.983015 0.68987949E+01  0.66487648E+02                                 1.745280                            1.619872      -1.357108       2.256309                    0.993936       3.667706      10.809126       0.445573       1.426327      -0.677281      -0.010349       0.009253       0.032145       0.035014       0.002855      -0.000268       0.001715       0.012503       0.025581      -0.011287       0.002607       0.008680              1.865365       1.735828      -0.010962      -0.300499       1.382753       0.076861       2.477513          -0.000002
           40              H      11.008956      10.397967       0.381459       0.089042       1.165338 0.81807949E+01  0.81235179E+02                                 1.859010                            1.689610      -1.233050       2.283879                    0.995041       3.780200      10.848137       0.471356       1.308606      -0.700884       0.027625       0.006074       0.036311       0.046027       0.001501       0.004894      -0.001204       0.007560       0.021037      -0.007928      -0.001665       0.009593              1.990067       2.224929       0.163286       0.520381       1.445564       0.157787       2.299707          -0.000001
           41              H      21.100181      28.203288      12.505435       0.108788       1.202280 0.90481945E+01  0.90995406E+02                                 1.821281                            1.723836      -1.052135       2.373037                    0.997644       3.530009       9.786443       0.494524       1.231576      -0.720553       0.008890      -0.008226      -0.034057       0.036146      -0.006162      -0.004427       0.009130      -0.012025       0.023151      -0.012488      -0.003993       0.016480              1.867334       1.612407      -0.044010      -0.327178       1.732441       0.135868       2.257155          -0.000001
           42              H      21.061444      26.528940      14.042763       0.100207       1.053473 0.75982827E+01  0.74628324E+02                                 1.785490                            1.665984      -1.228752       2.287822                    0.993788       3.854359      11.273526       0.455261       1.369801      -0.687740       0.006802      -0.031314      -0.010950       0.033864      -0.003047      -0.004872      -0.000510      -0.022026       0.021955      -0.016109       0.007732       0.008377              1.875092       1.451686      -0.181968      -0.159386       2.547277       0.218531       1.626313          -0.000002
           43              H      20.257321      29.138911      16.965753       0.117124       1.161890 0.88854675E+01  0.88196127E+02                                 1.730792                            1.673316      -0.918145       2.443448                    0.998788       3.313544       8.874691       0.522192       1.181699      -0.734298      -0.008131       0.010618       0.032363       0.035017      -0.003642      -0.004671       0.005697      -0.025124       0.026455      -0.018064       0.002792       0.015272              1.729372       1.418122      -0.047037      -0.126927       1.644276      -0.024768       2.125718          -0.000001
           44              H      19.484992       6.642022      15.380169       0.099784       1.051492 0.74056853E+01  0.71793129E+02                                 1.744500                            1.613703      -1.076085       2.360035                    0.996543       3.675938      10.452569       0.479154       1.318601      -0.698946      -0.004506       0.034009       0.011913       0.036315      -0.001305      -0.003283       0.004302      -0.015211       0.019533      -0.011479       0.001069       0.010410              1.869013       1.419109      -0.130498      -0.059228       2.734602       0.112118       1.453328          -0.000001
           45              H      19.768715      23.506362      17.207038       0.114322       1.101533 0.82743992E+01  0.81750637E+02                                 1.748598                            1.672854      -0.974866       2.415436                    0.998017       3.490363       9.736718       0.488810       1.268268      -0.711992      -0.016259      -0.035457      -0.007074       0.039643       0.009950       0.006284       0.007987      -0.020331       0.002000      -0.015182      -0.003944       0.019127              1.789668       1.532416       0.258411       0.026320       2.148108      -0.012742       1.688480          -0.000001
           46              H      19.850438      25.155841      15.573196       0.098467       1.024539 0.76034621E+01  0.74739915E+02                                 1.755361                            1.669568      -1.228747       2.282573                    0.994709       3.880112      11.377312       0.453249       1.374765      -0.686678      -0.012617      -0.005456      -0.029237       0.032307       0.008361       0.008145      -0.004162      -0.011406       0.013205      -0.016353       0.007896       0.008456              1.812626       1.493776       0.040575       0.153923       1.599278       0.069499       2.344825          -0.000001
           47              H      21.460082      27.588235      18.236519       0.102113       1.195166 0.88762807E+01  0.87518533E+02                                 1.713521                            1.631049      -0.941068       2.420092                    0.998572       3.320759       8.680427       0.552717       1.123917      -0.748348       0.016708       0.031763       0.011099       0.037566       0.010507       0.008514       0.001958      -0.018843       0.022920      -0.019770       0.004773       0.014996              1.731411       1.474178       0.290117       0.110354       2.168256      -0.027041       1.551800          -0.000001
           48              H      21.355841      25.905659      19.849678       0.111222       1.169949 0.82690685E+01  0.80459085E+02                                 1.716260                            1.591476      -1.029296       2.381744                    0.998230       3.321697       8.752570       0.548040       1.148617      -0.740969       0.012462       0.008806       0.033557       0.036864       0.007809       0.008211       0.008506      -0.012773       0.018105      -0.014109      -0.003881       0.017989              1.792790       1.457507       0.043077       0.347694       1.481442      -0.100849       2.439420          -0.000001
           49              H      17.418705      28.464595      13.282142       0.118820       1.131267 0.86363733E+01  0.85975524E+02                                 1.762115                            1.696933      -1.018283       2.399778                    0.997944       3.442449       9.541388       0.492078       1.250343      -0.716771       0.013076       0.000605      -0.040365       0.042434      -0.000626      -0.008913       0.005298      -0.014477       0.043714      -0.017080      -0.001496       0.018577              1.786500       1.507164       0.014521      -0.157239       1.674383      -0.086092       2.177953          -0.000000
           50              H      17.187879      26.421765      14.470181       0.111096       0.960810 0.69294751E+01  0.65937020E+02                                 1.633756                            1.558771      -0.840904       2.476609                    0.999216       3.480653       9.741403       0.489533       1.314908      -0.700843       0.003970      -0.029448      -0.014653       0.033131      -0.001551      -0.004534       0.003703      -0.022859       0.019798      -0.015679       0.003891       0.011788              1.671389       1.346994      -0.029894      -0.055459       2.078948       0.213907       1.588224          -0.000001
           51              H      16.366894      28.523452      17.758545       0.110935       1.125778 0.82195633E+01  0.79511998E+02                                 1.650202                            1.572334      -0.870917       2.461037                    0.999039       3.212737       8.322120       0.561371       1.127904      -0.747582      -0.011106       0.005804       0.033926       0.036166      -0.001991      -0.008905       0.004537      -0.022713       0.028635      -0.018927       0.003766       0.015161              1.672652       1.349288      -0.008042      -0.214252       1.583072      -0.224867       2.085596          -0.000001
           52              H      16.552201      30.451107      16.667020       0.110330       1.103210 0.78067692E+01  0.75094748E+02                                 1.672959                            1.563494      -0.880415       2.456567                    0.999100       3.277843       8.669800       0.542270       1.174228      -0.734750      -0.003943       0.028364       0.022854       0.036638      -0.001977      -0.004847       0.008926      -0.014572       0.032851      -0.013717      -0.003580       0.017298              1.734625       1.343228      -0.152080      -0.072370       2.391703       0.197940       1.468945          -0.000001
           53              H      15.958231      22.840157      16.683105       0.122153       1.212949 0.91880900E+01  0.92379927E+02                                 1.817953                            1.728706      -0.992628       2.413524                    0.998343       3.365693       9.206320       0.499465       1.219687      -0.725254      -0.011899      -0.031551      -0.019262       0.038834       0.005827       0.009334       0.008378      -0.009557       0.022721      -0.013160      -0.004701       0.017860              1.840462       1.610232       0.260210       0.118287       2.144438       0.174163       1.766715          -0.000001
           54              H      16.158480      24.760695      15.485874       0.105969       1.062631 0.76708953E+01  0.74426064E+02                                 1.707738                            1.609085      -0.984051       2.404317                    0.998119       3.496289       9.690467       0.498751       1.265737      -0.711779      -0.007280      -0.004530      -0.033611       0.034687       0.005970       0.007023      -0.000575      -0.016422       0.020151      -0.015626       0.005961       0.009665              1.774740       1.457413       0.062823       0.149296       1.527803      -0.166309       2.339002          -0.000001
           55              H      17.336696      26.707713      18.801814       0.107959       1.181958 0.91032435E+01  0.90895798E+02                                 1.748889                            1.691599      -0.917849       2.437816                    0.998711       3.362545       9.029271       0.520389       1.178773      -0.734839       0.012348       0.028068       0.020236       0.036739       0.003470       0.006231       0.003311      -0.021827       0.033283      -0.018120       0.003865       0.014255              1.747420       1.465236       0.154697       0.077949       2.131424       0.057124       1.645599          -0.000001
           56              H      17.285736      24.721407      19.953086       0.113667       1.042276 0.73798285E+01  0.71178061E+02                                 1.715953                            1.600280      -0.920813       2.442558                    0.998509       3.466587       9.697155       0.488011       1.301298      -0.704232       0.011873       0.001246       0.037074       0.038948       0.003717       0.006147       0.004671      -0.013016       0.030842      -0.013674      -0.000565       0.014239              1.827283       1.465055      -0.016598       0.209284       1.524076      -0.323165       2.492718          -0.000001
           57              H      20.105940      12.615257      13.767009       0.110040       1.081685 0.78535178E+01  0.77286038E+02                                 1.785771                            1.671818      -1.023856       2.391338                    0.997052       3.632903      10.419337       0.466363       1.334581      -0.696613       0.032518      -0.009981      -0.016255       0.037700      -0.001488      -0.006352       0.004914       0.020308      -0.016002      -0.011815      -0.003391       0.015206              1.876406       2.263188      -0.191474      -0.416228       1.726064       0.266345       1.639967          -0.000001
           58              H      20.191465      14.374386      15.187141       0.103949       1.073951 0.77562793E+01  0.76464816E+02                                 1.797365                            1.674146      -1.302797       2.253983                    0.993435       3.852329      11.236566       0.458494       1.355079      -0.690577       0.027860       0.014433       0.004508       0.031699       0.002269      -0.001606       0.008114       0.002902      -0.012286      -0.010691       0.003757       0.006934              1.887166       2.287601       0.406863      -0.019783       1.883977       0.241978       1.489919          -0.000001
           59              H      16.327356      13.944992      15.991423       0.112221       1.166729 0.86200866E+01  0.85191291E+02                                 1.755270                            1.660338      -0.934581       2.433546                    0.998520       3.360171       9.075558       0.516785       1.199257      -0.729230      -0.030735       0.005539       0.019883       0.037023       0.003150      -0.005237       0.010614       0.017722      -0.019713      -0.017886       0.004364       0.013523              1.793381       1.961960      -0.115020      -0.311730       1.765348       0.324635       1.652833          -0.000001
           60              H      16.253432      12.246205      14.415030       0.106749       1.219752 0.90265185E+01  0.90620774E+02                                 1.836192                            1.719040      -0.984260       2.403123                    0.998361       3.489058       9.629037       0.496953       1.227674      -0.721938      -0.033569      -0.015387      -0.008137       0.037814       0.003367      -0.002953       0.005818       0.027322      -0.019070      -0.015212      -0.002257       0.017469              1.928218       2.314994       0.483068       0.201719       1.907404       0.253141       1.562256          -0.000001
           61              H      16.584639      17.295059      18.666235       0.106059       1.157261 0.81324795E+01  0.78941917E+02                                 1.718148                            1.587062      -0.954412       2.417465                    0.998693       3.331789       8.819955       0.543282       1.161438      -0.737599      -0.031738       0.014640       0.011938       0.036934       0.000730      -0.003959       0.005614       0.020174      -0.035052      -0.015173      -0.001313       0.016485              1.823679       2.016633      -0.335387      -0.425601       1.758820       0.414668       1.695584          -0.000001
           62              H      16.465104      15.543456      17.230017       0.103444       1.152699 0.82672825E+01  0.80215214E+02                                 1.684741                            1.580141      -0.844407       2.467639                    0.999201       3.279811       8.552417       0.557381       1.132557      -0.745641      -0.028726      -0.015034      -0.003515       0.032612       0.004110      -0.003914       0.010250       0.015470      -0.026049      -0.017683       0.004468       0.013215              1.732576       1.911005       0.329254       0.086253       1.823794       0.324482       1.462929          -0.000001
           63              H      20.242839      15.953268      16.559016       0.093919       1.096535 0.76697737E+01  0.74593190E+02                                 1.752425                            1.610166      -1.103012       2.342773                    0.995948       3.664240      10.248997       0.496820       1.267623      -0.709790       0.027335      -0.008471      -0.014931       0.032278       0.004843      -0.003039       0.010794       0.012756      -0.017473      -0.016672       0.005715       0.010956              1.869012       2.040891      -0.253877      -0.493974       1.758023       0.445826       1.808122          -0.000002
           64              H      20.414124      17.601476      18.029703       0.104564       1.146266 0.81389515E+01  0.79056864E+02                                 1.705995                            1.588336      -0.966858       2.408873                    0.998616       3.356754       8.902359       0.542485       1.162378      -0.737110       0.032561       0.017011       0.002409       0.036815       0.005058      -0.005260       0.006452       0.024700      -0.024637      -0.016305      -0.001777       0.018082              1.768667       2.023739       0.381912       0.133159       1.760025       0.300245       1.522236          -0.000001
           65              H      18.938103       9.127043       7.381010       0.117217       1.162260 0.82875658E+01  0.80488630E+02                                 1.701081                            1.588708      -0.969963       2.420262                    0.998497       3.227753       8.430028       0.552212       1.142069      -0.743831       0.037324      -0.009735       0.003277       0.038712      -0.007056      -0.006044      -0.003083       0.027772      -0.001945      -0.016540      -0.000883       0.017423              1.765705       2.266095      -0.230762       0.288552       1.358051      -0.119156       1.672968          -0.000001
           66              H      18.197123       9.684797       5.294473       0.104215       1.223401 0.89589610E+01  0.88743530E+02                                 1.760175                            1.651820      -0.974273       2.406630                    0.998339       3.342402       8.823584       0.541412       1.142087      -0.743633       0.025933      -0.003798      -0.025239       0.036387      -0.007831      -0.004407      -0.003039       0.030905       0.010436      -0.019755       0.003160       0.016595              1.806299       1.793399      -0.038210      -0.310782       1.363056      -0.165738       2.262443          -0.000002
           67              H      14.476374      10.037784       6.567537       0.114047       1.063931 0.75456299E+01  0.72911999E+02                                 1.707933                            1.594352      -1.008630       2.398862                    0.997776       3.476771       9.617571       0.501763       1.263293      -0.712103      -0.034479       0.004332      -0.007114       0.035471      -0.005181      -0.003056      -0.004098       0.021438       0.015178      -0.015507       0.005164       0.010343              1.779888       2.331010      -0.100570       0.276636       1.280439      -0.098082       1.728216          -0.000001
           68              H      15.226994       9.542680       8.759779       0.104013       1.136279 0.81954698E+01  0.80505919E+02                                 1.750097                            1.634392      -1.100056       2.344906                    0.997143       3.560759       9.796365       0.510132       1.222278      -0.721017      -0.025472      -0.004604       0.027177       0.037531      -0.000546      -0.003736      -0.001962       0.023949       0.002668      -0.012752       0.000041       0.012711              1.815601       1.871167       0.009260      -0.380665       1.313174      -0.109949       2.262461          -0.000001
           69              H      16.944281      11.270342       1.482177       0.097044       1.086136 0.76143665E+01  0.74113507E+02                                 1.763735                            1.622901      -1.003890       2.388116                    0.997765       3.641087      10.275587       0.485133       1.297124      -0.703879       0.025826       0.010338      -0.023005       0.036098       0.010065      -0.002725      -0.002519       0.022406      -0.000563      -0.015097      -0.000798       0.015895              1.889093       1.941750       0.220434      -0.527881       1.457657      -0.299747       2.267872          -0.000001
           70              H      17.551261      11.145522       3.704293       0.118350       1.113434 0.81025824E+01  0.78761719E+02                                 1.693767                            1.604303      -0.869611       2.467368                    0.999182       3.274165       8.739408       0.528973       1.191189      -0.731252       0.031920       0.015425       0.009633       0.036738       0.012127       0.000208      -0.003034       0.020206       0.011574      -0.018080       0.004103       0.013977              1.724232       2.043853       0.220651       0.258640       1.407101      -0.081033       1.721740          -0.000002
           71              H      13.884166       9.694347       4.513171       0.113141       1.178310 0.85834018E+01  0.86057103E+02                                 1.861413                            1.726321      -1.187154       2.316366                    0.995207       3.670436      10.501683       0.469206       1.302012      -0.703448      -0.024948      -0.015379       0.022292       0.036822       0.007770       0.000734      -0.007891       0.010741       0.012914      -0.014517       0.004453       0.010064              1.966421       2.138566       0.288401      -0.410030       1.524938      -0.361140       2.235759          -0.000001
           72              H      13.268903      10.231774       2.307140       0.109929       1.133875 0.82670822E+01  0.82267160E+02                                 1.828825                            1.704248      -1.081728       2.363438                    0.996554       3.671755      10.531233       0.467183       1.317481      -0.700045      -0.036188      -0.000215      -0.009752       0.037480       0.003980       0.002591      -0.001250       0.020501      -0.013246      -0.009401      -0.004105       0.013506              1.918722       2.535989       0.078228       0.220460       1.392200      -0.090623       1.827977          -0.000001
           73              H      16.501569       9.248588      16.292454       0.312482       0.547564 0.33244989E+01  0.26914951E+02                                 1.224418                            1.156328      -1.290136       2.368584                    0.998979       2.748406       7.625355       0.501616       1.508229      -0.662439      -0.007361      -0.018338      -0.016063       0.025465      -0.000683      -0.003438       0.003308       0.015538      -0.014013      -0.008565      -0.002421       0.010986              1.282821       1.358543       0.148664       0.073504       1.354567       0.253232       1.135354          -0.000002
           74              H       9.703232      11.342943      16.908304       0.295872       0.621212 0.39382814E+01  0.32366862E+02                                 1.212002                            1.166174      -1.066188       2.479625                    0.999922       2.455728       6.278472       0.575521       1.294945      -0.707242       0.008359       0.029997       0.011585       0.033225       0.001156       0.000911       0.009630      -0.012101      -0.039228      -0.016302       0.000378       0.015924              1.241151       1.434978       0.100482       0.108635       1.231507       0.165415       1.056968          -0.000002
           75              H      14.653534       8.861349      15.871930       0.119892       1.008583 0.66932342E+01  0.63548684E+02                                 1.715280                            1.546501      -1.267741       2.271993                    0.994768       3.715719      10.609515       0.481437       1.339972      -0.693047       0.020995      -0.019640      -0.016697       0.033246       0.004648       0.003740       0.005124       0.007163      -0.011343      -0.007966      -0.002166       0.010132              1.850751       2.274291      -0.486291      -0.258298       1.771737       0.319306       1.506226          -0.000000
           76              H      12.419139       8.663130      15.274463       0.110575       1.226003 0.91964745E+01  0.93226317E+02                                 1.861402                            1.749058      -1.282050       2.263203                    0.995126       3.679395      10.372684       0.484363       1.247436      -0.715454      -0.006067      -0.030729      -0.021142       0.037789      -0.006322       0.002883       0.015992      -0.012380      -0.019330      -0.018565      -0.001442       0.020007              1.902745       1.831598       0.111790       0.188333       1.799399       0.482955       2.077238          -0.000001
           77              H      11.482390      11.637643      17.806802       0.109468       1.115707 0.77582209E+01  0.73762396E+02                                 1.623535                            1.511727      -0.783850       2.502910                    0.999509       3.142439       7.995059       0.583200       1.104628      -0.753637      -0.018926       0.025922       0.019847       0.037737      -0.004928       0.001616       0.016564       0.006238      -0.017356      -0.020541       0.005842       0.014699              1.683503       2.062592      -0.314569      -0.172324       1.545368       0.253585       1.442548          -0.000001
           78              H      13.716391      11.834868      18.401971       0.125057       1.200850 0.86463307E+01  0.84864596E+02                                 1.741716                            1.626571      -1.012488       2.403901                    0.998387       3.226969       8.471712       0.543833       1.147482      -0.742977       0.007359       0.029518       0.028510       0.041693      -0.005490      -0.003606       0.016045      -0.011900       0.003018      -0.013118      -0.007852       0.020970              1.790984       1.717369       0.186102       0.172488       1.833087       0.496097       1.822495          -0.000001
           79              H      20.707828       9.124011      15.173353       0.091139       1.086741 0.76814698E+01  0.75567182E+02                                 1.819805                            1.671350      -1.230257       2.289181                    0.994712       3.821630      11.146373       0.456557       1.363709      -0.689271       0.018905      -0.023440      -0.032173       0.044067      -0.001288      -0.005630       0.008065      -0.000101       0.004318      -0.008886      -0.001940       0.010826              1.942908       2.079651      -0.290865      -0.465603       1.866400       0.443388       1.882672          -0.000001
           80              H      18.511205       8.756021      15.288251       0.150600       0.924106 0.64384096E+01  0.61303567E+02                                 1.702902                            1.585627      -1.427512       2.221082                    0.993570       3.754034      11.183418       0.439283       1.464384      -0.669379      -0.013176      -0.021032      -0.021013       0.032519       0.003211      -0.000484       0.003607       0.003123      -0.009152      -0.006018       0.000600       0.005418              1.802651       1.760109       0.268106       0.167636       2.033172       0.426813       1.614674          -0.000002
           81              H      18.384828      11.512008      18.264094       0.148884       1.082702 0.78618107E+01  0.75993265E+02                                 1.673082                            1.588246      -1.009877       2.409865                    0.998891       3.225448       8.639383       0.526635       1.203217      -0.728015      -0.012956       0.022281       0.027354       0.037584       0.005809       0.001708       0.016763      -0.009207       0.016830      -0.014722      -0.006777       0.021499              1.711590       1.805104      -0.186128      -0.299933       1.596417       0.320320       1.733249          -0.000001
           82              H      20.643645      11.761244      18.036597       0.106724       1.220006 0.87569538E+01  0.86402610E+02                                 1.787425                            1.658034      -0.819259       2.499576                    0.999416       3.211908       8.511673       0.527311       1.177241      -0.736710       0.020296       0.038306       0.031647       0.053673       0.001797       0.000774       0.020021       0.002677       0.001439      -0.020624       0.000952       0.019672              1.861648       1.908621       0.381342       0.314330       1.890571       0.395741       1.785750          -0.000001
           83              H       5.662900       9.246243      14.752829       0.106276       1.132160 0.77727497E+01  0.75040222E+02                                 1.740065                            1.588166      -0.803799       2.502574                    0.999580       3.287411       8.846660       0.521361       1.216882      -0.724787      -0.020747      -0.037724      -0.021945       0.048323      -0.001156       0.000070       0.014018      -0.007725      -0.017190      -0.014875      -0.001015       0.015889              1.833579       1.896910       0.386091       0.383757       1.787790       0.439214       1.816037          -0.000001
           84              H       7.984181       9.288306      14.911387       0.138262       1.055409 0.75463300E+01  0.72358639E+02                                 1.651615                            1.559657      -1.047838       2.388496                    0.998294       3.287077       8.831871       0.528443       1.208798      -0.725587       0.016993      -0.022051      -0.019271       0.033858       0.005749      -0.002817       0.017156      -0.001801      -0.007270      -0.019260       0.001735       0.017525              1.694778       1.873639      -0.289681      -0.179132       1.512001       0.290179       1.698693          -0.000001
           85              H       7.718306      11.972564      17.866549       0.146295       0.982619 0.67705692E+01  0.62054427E+02                                 1.478194                            1.404945      -0.792763       2.520838                    0.999787       2.900141       7.182640       0.611271       1.093263      -0.757575       0.009812       0.018126       0.029861       0.036284      -0.006215       0.002816       0.014506       0.011825       0.001318      -0.019465       0.006916       0.012548              1.499730       1.481065       0.099111       0.183588       1.371984       0.306951       1.646142          -0.000002
           86              H       5.477600      12.290773      17.246103       0.111345       1.284699 0.92355916E+01  0.92600032E+02                                 1.864151                            1.712191      -0.967883       2.429422                    0.998133       3.323108       8.957463       0.513203       1.190339      -0.732656      -0.025751       0.039975       0.026039       0.054214      -0.009927       0.005700       0.019398      -0.006115      -0.004300      -0.023914       0.002506       0.021407              1.953475       2.116902      -0.451572      -0.323624       1.921141       0.311810       1.822382          -0.000001
           87              H      23.049115      13.291632      12.863915       0.106437       1.036092 0.73782889E+01  0.71459335E+02                                 1.730771                            1.614902      -1.035923       2.382909                    0.997315       3.611549      10.263661       0.477128       1.325464      -0.698059      -0.000069      -0.033837      -0.013709       0.036509       0.001762      -0.000474       0.004967      -0.015235       0.022031      -0.011552       0.000639       0.010913              1.850946       1.412437       0.011464      -0.046370       2.654426       0.189193       1.485975          -0.000001
           88              H      23.130264      15.053335      11.361057       0.122179       1.095257 0.82168566E+01  0.80002991E+02                                 1.665573                            1.609859      -0.840835       2.484146                    0.999349       3.231754       8.580696       0.531869       1.182772      -0.733920       0.002400      -0.010354      -0.037452       0.038931       0.001019       0.000479       0.005426      -0.025528       0.034480      -0.018554       0.003401       0.015152              1.667084       1.345653       0.038907      -0.077161       1.644294      -0.080535       2.011305          -0.000001
           89              H      22.938817      17.584653      14.520736       0.112296       1.092361 0.77584325E+01  0.74114091E+02                                 1.624650                            1.530965      -0.872141       2.460024                    0.999075       3.216912       8.331446       0.565968       1.132890      -0.745363      -0.002900       0.032117       0.014775       0.035472      -0.001157      -0.002792       0.004641      -0.023839       0.028631      -0.017004       0.003583       0.013421              1.686543       1.273097      -0.045609      -0.084292       2.247408       0.099704       1.539125          -0.000002
           90              H      22.904007      15.745673      15.945464       0.111707       1.187587 0.87195441E+01  0.86238309E+02                                 1.760845                            1.657336      -1.003540       2.399452                    0.998197       3.355890       9.004660       0.524253       1.181296      -0.733543      -0.001968       0.006280       0.038283       0.038844      -0.003538      -0.000581       0.009150      -0.018728       0.030018      -0.015068      -0.001904       0.016972              1.806647       1.479716      -0.024355      -0.171382       1.626485       0.103983       2.313740          -0.000001
           91              H      22.970186      20.957125      11.841328       0.105030       1.105354 0.77167413E+01  0.75236650E+02                                 1.765029                            1.619143      -1.227990       2.287525                    0.995265       3.671433      10.314103       0.493109       1.273995      -0.708222      -0.010854       0.031363       0.011319       0.035065      -0.003621      -0.002431       0.005439      -0.014452       0.026000      -0.012481      -0.000110       0.012591              1.895162       1.429301      -0.250967      -0.137279       2.740329       0.233133       1.515855          -0.000001
           92              H      22.963534      19.159336      13.277546       0.101072       1.120044 0.82185336E+01  0.79724213E+02                                 1.655260                            1.578878      -0.857925       2.458699                    0.999049       3.316290       8.682017       0.555107       1.137454      -0.743905      -0.001910       0.006931       0.033693       0.034452      -0.001991      -0.002386       0.004459      -0.024505       0.031275      -0.017775       0.003967       0.013808              1.673393       1.292421      -0.039433      -0.173939       1.673916      -0.058117       2.053843          -0.000001
           93              H      23.469734      16.761260      10.230466       0.098224       1.186057 0.88726435E+01  0.88092474E+02                                 1.754228                            1.667829      -0.831529       2.469707                    0.999190       3.404674       9.138759       0.524734       1.175658      -0.734777       0.002878      -0.033322      -0.015437       0.036837       0.000690      -0.004351       0.005548      -0.025066       0.026366      -0.017744       0.003483       0.014261              1.807298       1.397954      -0.006289      -0.059169       2.434003       0.054683       1.589936          -0.000001
           94              H      23.775427      18.598395       8.812632       0.120535       1.236598 0.94078167E+01  0.95115015E+02                                 1.831736                            1.741561      -1.053782       2.383090                    0.997412       3.431594       9.401457       0.501102       1.208981      -0.727119       0.006936      -0.005270      -0.037676       0.038670       0.001309      -0.002489       0.010687      -0.018231       0.035047      -0.015542      -0.003473       0.019015              1.852352       1.521987      -0.016380      -0.207870       1.693562      -0.018651       2.341508          -0.000001
           95              H      22.547452       7.204677      13.801478       0.107750       1.071612 0.77683845E+01  0.76642010E+02                                 1.804249                            1.684373      -1.215965       2.300827                    0.994275       3.776477      11.032636       0.453308       1.369547      -0.688495      -0.035569       0.010744       0.012434       0.039182      -0.002774      -0.004611       0.005254       0.018389      -0.015080      -0.011211      -0.002505       0.013716              1.917725       2.437264      -0.186632      -0.404547       1.718644       0.210405       1.597268          -0.000001
           96              H      22.675046       5.438863      12.310110       0.108956       1.023927 0.73640181E+01  0.71678209E+02                                 1.740139                            1.630408      -1.324903       2.246345                    0.993112       3.822276      11.086306       0.464863       1.353658      -0.690601      -0.027352      -0.016489      -0.008420       0.033029       0.004647      -0.001863       0.009060       0.004407      -0.012435      -0.012568       0.003750       0.008818              1.823213       2.176759       0.332850      -0.025981       1.844672       0.254635       1.448207          -0.000002
           97              H       3.895244       5.949992      11.979205       0.114590       1.063759 0.74094603E+01  0.71220187E+02                                 1.707262                            1.578799      -0.946887       2.429705                    0.998265       3.424692       9.426611       0.505116       1.261533      -0.712859       0.032694      -0.012050      -0.010016       0.036255       0.003275      -0.002744       0.008145       0.013762      -0.025457      -0.014873       0.002960       0.011913              1.804745       2.103364      -0.265395      -0.407725       1.722834       0.345143       1.588036          -0.000002
           98              H       3.759759       7.798735      13.344186       0.098381       1.121796 0.80013693E+01  0.78280781E+02                                 1.753067                            1.628236      -0.980578       2.398857                    0.997992       3.549914       9.808443       0.503864       1.242515      -0.716676       0.028908       0.020554       0.002976       0.035595       0.004289      -0.004406       0.006032       0.017320      -0.031548      -0.015186      -0.000099       0.015285              1.848272       2.117925       0.501079       0.084346       1.939770       0.214539       1.487121          -0.000001
           99              H      23.714400       9.897829      20.442549       0.114500       1.195257 0.86303560E+01  0.84619217E+02                                 1.727702                            1.617318      -0.990443       2.406687                    0.998389       3.271161       8.566879       0.549632       1.136563      -0.745190      -0.037405      -0.011256      -0.008433       0.039962       0.010423      -0.003614      -0.003764       0.025579      -0.007200      -0.015729      -0.003008       0.018737              1.774117       2.195018       0.175618       0.335287       1.374655      -0.013512       1.752678          -0.000001
          100              H      25.329719      33.754617      22.609514       0.105377       1.204956 0.86702249E+01  0.85181595E+02                                 1.741404                            1.623083      -0.943998       2.421227                    0.998531       3.319557       8.726947       0.547152       1.139416      -0.744080      -0.024063      -0.005576       0.024490       0.034783       0.005152      -0.002214      -0.005520       0.031115       0.008858      -0.019060       0.003363       0.015696              1.801599       1.713415       0.129708      -0.219189       1.414649      -0.300241       2.276734          -0.000001
          101              H       5.247880      11.113656      21.667355       0.108076       1.183865 0.85920638E+01  0.84233214E+02                                 1.720771                            1.616946      -0.878670       2.451953                    0.998965       3.304147       8.680649       0.547514       1.141103      -0.743713       0.026728       0.020911       0.012842       0.036285       0.014893       0.001687      -0.004333       0.011133       0.007549      -0.018148       0.003406       0.014742              1.758098       1.963214       0.257652       0.325511       1.455807      -0.010781       1.855272          -0.000001
          102              H       4.589121      11.205518      19.396982       0.097757       1.160991 0.82046287E+01  0.80462191E+02                                 1.758815                            1.620621      -1.099290       2.339346                    0.997025       3.588785       9.802976       0.520281       1.200425      -0.725682       0.023603       0.009733      -0.026222       0.036598       0.012021      -0.002124      -0.002089       0.017376       0.004508      -0.015631       0.000936       0.014694              1.849336       1.806625       0.188989      -0.440539       1.404627      -0.276232       2.336757          -0.000001
          103              H      10.945457      24.842414       6.687030       0.312482       0.547564 0.33244982E+01  0.26914945E+02                                 1.224418                            1.156328      -1.290137       2.368584                    0.998979       2.748406       7.625356       0.501616       1.508230      -0.662438       0.007361       0.018338       0.016063       0.025465      -0.000683      -0.003438       0.003308       0.015538      -0.014013      -0.008565      -0.002421       0.010986              1.282821       1.358543       0.148664       0.073504       1.354567       0.253232       1.135355          -0.000002
          104              H      17.743794      22.748059       6.071180       0.295872       0.621212 0.39382814E+01  0.32366861E+02                                 1.212002                            1.166174      -1.066188       2.479625                    0.999922       2.455728       6.278472       0.575521       1.294945      -0.707242      -0.008359      -0.029997      -0.011585       0.033225       0.001156       0.000911       0.009630      -0.012101      -0.039228      -0.016302       0.000378       0.015924              1.241151       1.434978       0.100482       0.108635       1.231507       0.165415       1.056968          -0.000002
          105              H      12.793492      25.229653       7.107554       0.119892       1.008583 0.66932333E+01  0.63548675E+02                                 1.715280                            1.546501      -1.267741       2.271993                    0.994768       3.715719      10.609516       0.481437       1.339973      -0.693047      -0.020995       0.019640       0.016697       0.033246       0.004648       0.003740       0.005124       0.007163      -0.011343      -0.007966      -0.002166       0.010132              1.850751       2.274291      -0.486291      -0.258298       1.771737       0.319306       1.506226          -0.000000
          106              H      15.027887      25.427872       7.705021       0.110575       1.226003 0.91964745E+01  0.93226317E+02                                 1.861402                            1.749058      -1.282050       2.263203                    0.995126       3.679395      10.372684       0.484363       1.247436      -0.715454       0.006067       0.030729       0.021142       0.037789      -0.006322       0.002883       0.015993      -0.012380      -0.019330      -0.018565      -0.001442       0.020007              1.902745       1.831598       0.111790       0.188333       1.799399       0.482955       2.077238          -0.000001
          107              H      15.964636      22.453359       5.172682       0.109468       1.115707 0.77582201E+01  0.73762384E+02                                 1.623535                            1.511727      -0.783850       2.502910                    0.999509       3.142439       7.995058       0.583200       1.104627      -0.753637       0.018926      -0.025922      -0.019847       0.037737      -0.004928       0.001616       0.016564       0.006238      -0.017356      -0.020541       0.005842       0.014699              1.683502       2.062591      -0.314569      -0.172324       1.545368       0.253585       1.442548          -0.000001
          108              H      13.730635      22.256134       4.577513       0.125057       1.200849 0.86463206E+01  0.84864466E+02                                 1.741715                            1.626570      -1.012488       2.403901                    0.998387       3.226968       8.471706       0.543834       1.147481      -0.742977      -0.007359      -0.029518      -0.028510       0.041693      -0.005490      -0.003606       0.016045      -0.011900       0.003018      -0.013118      -0.007852       0.020970              1.790982       1.717368       0.186102       0.172488       1.833085       0.496096       1.822493          -0.000001
          109              H       6.739198      24.966991       7.806131       0.091139       1.086742 0.76814743E+01  0.75567236E+02                                 1.819806                            1.671350      -1.230258       2.289181                    0.994712       3.821631      11.146376       0.456557       1.363709      -0.689271      -0.018905       0.023440       0.032173       0.044067      -0.001288      -0.005630       0.008065      -0.000101       0.004318      -0.008886      -0.001940       0.010826              1.942908       2.079651      -0.290865      -0.465603       1.866400       0.443388       1.882672          -0.000001
          110              H       8.935821      25.334981       7.691233       0.150600       0.924107 0.64384139E+01  0.61303617E+02                                 1.702902                            1.585628      -1.427512       2.221082                    0.993570       3.754035      11.183421       0.439283       1.464383      -0.669379       0.013176       0.021032       0.021013       0.032519       0.003211      -0.000484       0.003607       0.003123      -0.009152      -0.006018       0.000600       0.005418              1.802652       1.760109       0.268106       0.167636       2.033172       0.426813       1.614674          -0.000002
          111              H       9.062198      22.578994       4.715390       0.148884       1.082702 0.78618107E+01  0.75993265E+02                                 1.673082                            1.588246      -1.009877       2.409865                    0.998891       3.225448       8.639383       0.526635       1.203217      -0.728015       0.012956      -0.022281      -0.027354       0.037584       0.005809       0.001708       0.016763      -0.009207       0.016830      -0.014722      -0.006777       0.021499              1.711590       1.805104      -0.186128      -0.299933       1.596417       0.320320       1.733249          -0.000001
          112              H       6.803381      22.329758       4.942887       0.106724       1.220006 0.87569538E+01  0.86402610E+02                                 1.787425                            1.658034      -0.819259       2.499576                    0.999416       3.211908       8.511673       0.527311       1.177241      -0.736710      -0.020296      -0.038306      -0.031647       0.053673       0.001797       0.000774       0.020021       0.002677       0.001439      -0.020624       0.000952       0.019672              1.861648       1.908621       0.381342       0.314330       1.890571       0.395741       1.785750          -0.000001
          113              H      21.784126      24.844759       8.226655       0.106276       1.132159 0.77727407E+01  0.75040115E+02                                 1.740065                            1.588165      -0.803799       2.502574                    0.999580       3.287409       8.846654       0.521361       1.216882      -0.724787       0.020747       0.037724       0.021945       0.048323      -0.001156       0.000070       0.014018      -0.007725      -0.017190      -0.014875      -0.001015       0.015889              1.833578       1.896909       0.386091       0.383757       1.787789       0.439213       1.816036          -0.000001
          114              H      19.462845      24.802696       8.068097       0.138262       1.055404 0.75462972E+01  0.72358303E+02                                 1.651618                            1.559659      -1.047838       2.388496                    0.998294       3.287067       8.831866       0.528439       1.208807      -0.725585      -0.016993       0.022051       0.019271       0.033858       0.005749      -0.002817       0.017156      -0.001801      -0.007270      -0.019260       0.001735       0.017525              1.694780       1.873643      -0.289682      -0.179132       1.512003       0.290180       1.698695          -0.000001
          115              H      19.728720      22.118438       5.112935       0.146295       0.982619 0.67705685E+01  0.62054423E+02                                 1.478194                            1.404945      -0.792763       2.520838                    0.999787       2.900140       7.182639       0.611271       1.093264      -0.757575      -0.009812      -0.018126      -0.029861       0.036284      -0.006215       0.002816       0.014506       0.011825       0.001319      -0.019465       0.006916       0.012548              1.499731       1.481065       0.099111       0.183588       1.371985       0.306951       1.646142          -0.000002
          116              H      21.969426      21.800229       5.733381       0.111345       1.284699 0.92355916E+01  0.92600032E+02                                 1.864151                            1.712191      -0.967883       2.429422                    0.998133       3.323108       8.957463       0.513203       1.190339      -0.732656       0.025751      -0.039975      -0.026039       0.054214      -0.009927       0.005700       0.019398      -0.006115      -0.004300      -0.023914       0.002506       0.021407              1.953475       2.116902      -0.451572      -0.323624       1.921141       0.311810       1.822382          -0.000001
          117              H       4.397911      20.799370      10.115569       0.106437       1.036092 0.73782896E+01  0.71459341E+02                                 1.730771                            1.614902      -1.035923       2.382909                    0.997315       3.611549      10.263660       0.477128       1.325464      -0.698059       0.000069       0.033837       0.013709       0.036509       0.001762      -0.000474       0.004967      -0.015235       0.022031      -0.011552       0.000639       0.010913              1.850946       1.412437       0.011464      -0.046370       2.654425       0.189193       1.485975          -0.000001
          118              H       4.316762      19.037667      11.618427       0.122179       1.095257 0.82168566E+01  0.80002991E+02                                 1.665573                            1.609859      -0.840835       2.484146                    0.999349       3.231754       8.580696       0.531869       1.182772      -0.733920      -0.002400       0.010354       0.037452       0.038931       0.001019       0.000479       0.005426      -0.025528       0.034480      -0.018554       0.003401       0.015152              1.667084       1.345653       0.038907      -0.077161       1.644294      -0.080535       2.011305          -0.000001
          119              H       4.508209      16.506349       8.458748       0.112296       1.092361 0.77584330E+01  0.74114099E+02                                 1.624650                            1.530965      -0.872141       2.460024                    0.999075       3.216912       8.331447       0.565968       1.132890      -0.745363       0.002900      -0.032117      -0.014775       0.035472      -0.001157      -0.002792       0.004641      -0.023839       0.028631      -0.017004       0.003583       0.013421              1.686544       1.273098      -0.045609      -0.084293       2.247408       0.099704       1.539125          -0.000002
          120              H       4.543019      18.345329       7.034020       0.111707       1.187587 0.87195428E+01  0.86238294E+02                                 1.760845                            1.657336      -1.003540       2.399452                    0.998197       3.355890       9.004660       0.524253       1.181296      -0.733543       0.001968      -0.006280      -0.038283       0.038844      -0.003538      -0.000581       0.009150      -0.018728       0.030018      -0.015068      -0.001904       0.016971              1.806647       1.479716      -0.024355      -0.171382       1.626484       0.103983       2.313740          -0.000001
          121              H       4.476840      13.133877      11.138156       0.105030       1.105354 0.77167406E+01  0.75236644E+02                                 1.765029                            1.619143      -1.227990       2.287525                    0.995265       3.671433      10.314104       0.493109       1.273996      -0.708222       0.010854      -0.031363      -0.011319       0.035065      -0.003621      -0.002431       0.005439      -0.014452       0.026000      -0.012481      -0.000110       0.012591              1.895162       1.429301      -0.250967      -0.137279       2.740329       0.233133       1.515855          -0.000001
          122              H       4.483492      14.931666       9.701938       0.101072       1.120044 0.82185336E+01  0.79724213E+02                                 1.655260                            1.578878      -0.857925       2.458699                    0.999049       3.316290       8.682017       0.555107       1.137454      -0.743905       0.001910      -0.006931      -0.033693       0.034452      -0.001991      -0.002386       0.004459      -0.024505       0.031275      -0.017775       0.003967       0.013808              1.673393       1.292421      -0.039433      -0.173939       1.673916      -0.058117       2.053843          -0.000001
          123              H       3.977292      17.329742      12.749018       0.098224       1.186057 0.88726438E+01  0.88092481E+02                                 1.754228                            1.667829      -0.831529       2.469707                    0.999190       3.404674       9.138760       0.524734       1.175658      -0.734777      -0.002878       0.033322       0.015437       0.036837       0.000690      -0.004351       0.005548      -0.025066       0.026366      -0.017744       0.003483       0.014261              1.807298       1.397954      -0.006289      -0.059169       2.434003       0.054683       1.589937          -0.000001
          124              H       3.671599      15.492607      14.166852       0.120535       1.236598 0.94078189E+01  0.95115047E+02                                 1.831737                            1.741561      -1.053782       2.383090                    0.997412       3.431594       9.401459       0.501102       1.208982      -0.727119      -0.006936       0.005270       0.037676       0.038670       0.001309      -0.002489       0.010687      -0.018231       0.035047      -0.015542      -0.003473       0.019015              1.852353       1.521987      -0.016380      -0.207870       1.693562      -0.018651       2.341509          -0.000001
          125              H       4.899574      26.886325       9.178006       0.107750       1.071613 0.77683912E+01  0.76642085E+02                                 1.804249                            1.684373      -1.215964       2.300827                    0.994275       3.776478      11.032636       0.453308       1.369546      -0.688495       0.035569      -0.010744      -0.012434       0.039182      -0.002774      -0.004611       0.005254       0.018389      -0.015080      -0.011211      -0.002505       0.013716              1.917725       2.437264      -0.186632      -0.404547       1.718644       0.210405       1.597268          -0.000001
          126              H       4.771980      28.652139      10.669374       0.108956       1.023927 0.73640198E+01  0.71678226E+02                                 1.740139                            1.630408      -1.324903       2.246346                    0.993112       3.822276      11.086304       0.464863       1.353657      -0.690602       0.027352       0.016489       0.008420       0.033029       0.004647      -0.001863       0.009060       0.004407      -0.012435      -0.012568       0.003750       0.008818              1.823213       2.176759       0.332850      -0.025981       1.844671       0.254635       1.448207          -0.000002
          127              H      23.551782      28.141010      11.000279       0.114590       1.063759 0.74094640E+01  0.71220226E+02                                 1.707262                            1.578799      -0.946887       2.429705                    0.998265       3.424693       9.426612       0.505116       1.261532      -0.712859      -0.032694       0.012050       0.010016       0.036255       0.003275      -0.002744       0.008145       0.013762      -0.025457      -0.014873       0.002960       0.011913              1.804745       2.103364      -0.265395      -0.407725       1.722834       0.345143       1.588035          -0.000002
          128              H      23.687267      26.292267       9.635298       0.098381       1.121796 0.80013685E+01  0.78280769E+02                                 1.753067                            1.628236      -0.980578       2.398857                    0.997992       3.549914       9.808442       0.503864       1.242515      -0.716676      -0.028908      -0.020554      -0.002976       0.035595       0.004289      -0.004407       0.006032       0.017320      -0.031548      -0.015186      -0.000099       0.015285              1.848272       2.117925       0.501079       0.084346       1.939769       0.214539       1.487121          -0.000001
          129              H       3.732626      24.193173       2.536935       0.114500       1.195258 0.86303644E+01  0.84619316E+02                                 1.727702                            1.617319      -0.990444       2.406687                    0.998389       3.271163       8.566884       0.549632       1.136563      -0.745190       0.037405       0.011256       0.008433       0.039962       0.010423      -0.003614      -0.003764       0.025579      -0.007200      -0.015729      -0.003008       0.018737              1.774117       2.195018       0.175618       0.335287       1.374655      -0.013512       1.752678          -0.000001
          130              H       2.117307       0.336385       0.369970       0.105378       1.204956 0.86702206E+01  0.85181548E+02                                 1.741404                            1.623083      -0.943997       2.421227                    0.998531       3.319556       8.726946       0.547152       1.139417      -0.744080       0.024063       0.005576      -0.024490       0.034783       0.005152      -0.002214      -0.005520       0.031115       0.008858      -0.019060       0.003363       0.015696              1.801599       1.713415       0.129708      -0.219189       1.414649      -0.300241       2.276734          -0.000001
          131              H      22.199146      22.977346       1.312129       0.108076       1.183865 0.85920607E+01  0.84233170E+02                                 1.720770                            1.616945      -0.878670       2.451953                    0.998965       3.304147       8.680646       0.547515       1.141102      -0.743713      -0.026728      -0.020911      -0.012842       0.036285       0.014893       0.001687      -0.004333       0.011133       0.007548      -0.018148       0.003406       0.014742              1.758097       1.963213       0.257652       0.325511       1.455806      -0.010781       1.855271          -0.000001
          132              H      22.857905      22.885484       3.582502       0.097757       1.160990 0.82046281E+01  0.80462187E+02                                 1.758816                            1.620621      -1.099291       2.339346                    0.997025       3.588785       9.802978       0.520281       1.200426      -0.725682      -0.023603      -0.009733       0.026222       0.036598       0.012021      -0.002124      -0.002089       0.017376       0.004508      -0.015631       0.000936       0.014694              1.849337       1.806625       0.188989      -0.440539       1.404628      -0.276232       2.336757          -0.000001
          133              H      24.071296      23.472586      11.299012       0.307111       0.527835 0.32785927E+01  0.26635478E+02                                 1.224031                            1.171264      -1.315576       2.347218                    0.998629       2.886449       8.206261       0.480485       1.569110      -0.651379      -0.006768      -0.007623      -0.022590       0.024783      -0.001499      -0.003734       0.000203       0.024639       0.013484      -0.014658       0.002637       0.012021              1.268788       1.295062       0.095839       0.051031       1.224550       0.232384       1.286751          -0.000000
          134              H      17.689095      24.905814      11.140454       0.290453       0.603294 0.38771194E+01  0.31927135E+02                                 1.216364                            1.180023      -1.055061       2.482493                    0.999909       2.500209       6.522718       0.552271       1.346800      -0.696224       0.016237       0.021876      -0.017262       0.032252       0.003588      -0.003302      -0.013163      -0.002722      -0.017126      -0.014843      -0.000201       0.015044              1.243236       1.440554       0.054532      -0.052571       1.143237      -0.136485       1.145917          -0.000002
          135              H       1.113608      15.189651       1.946362       0.311240       0.614748 0.38575359E+01  0.31470120E+02                                 1.197159                            1.151306      -1.094360       2.479835                    0.999899       2.351016       5.945701       0.582659       1.288555      -0.709678      -0.008947       0.026858       0.020266       0.034816      -0.006626       0.002058       0.015924      -0.004631      -0.005142      -0.017577      -0.000017       0.017595              1.221104       1.311446      -0.083396      -0.012193       1.176764       0.212838       1.175101          -0.000002
          136              H      20.794198      24.381928      22.850799       0.306434       0.567059 0.34667256E+01  0.28318212E+02                                 1.245939                            1.174970      -1.277833       2.371627                    0.998912       2.770498       7.682280       0.502105       1.493363      -0.665105       0.006201      -0.005896      -0.023317       0.024837       0.002466      -0.000490       0.002619       0.020585      -0.009625      -0.010018      -0.002172       0.012190              1.307999       1.309650       0.011510      -0.111544       1.016792       0.099675       1.597555          -0.000001
          137              H      21.998997      24.685637      10.949724       0.111192       1.003906 0.70894591E+01  0.67909274E+02                                 1.689532                            1.581322      -0.964995       2.422329                    0.997611       3.509449       9.885045       0.483428       1.322691      -0.699151       0.019902       0.015874      -0.027569       0.037525       0.003398      -0.001781      -0.010109       0.009764       0.008598      -0.013051       0.002148       0.010903              1.764581       1.955069       0.201482      -0.382151       1.501176      -0.203791       1.837499          -0.000001
          138              H      19.706092      24.434054      10.641799       0.108604       1.030093 0.73502476E+01  0.70137603E+02                                 1.628734                            1.541182      -0.981473       2.408571                    0.997554       3.401278       9.168350       0.529688       1.211817      -0.723878      -0.009707       0.007759      -0.034419       0.036594       0.002784       0.003213      -0.012069       0.017967       0.011477      -0.018304       0.007121       0.011183              1.663971       1.757239      -0.093916       0.261559       1.274996      -0.115566       1.959679          -0.000001
          139              H      19.501180      22.662711      14.309325       0.133944       1.101699 0.79525284E+01  0.77170068E+02                                 1.710667                            1.612718      -0.853679       2.490904                    0.999502       3.194726       8.602545       0.514659       1.226431      -0.723803      -0.016853      -0.023769       0.031417       0.042849       0.000208      -0.003266      -0.014891      -0.001410       0.029998      -0.013970      -0.005726       0.019696              1.762939       1.785875       0.191154      -0.328581       1.578622      -0.257063       1.924320          -0.000001
          140              H      21.718465      22.969254      14.571291       0.124876       1.124303 0.83348264E+01  0.81475046E+02                                 1.701461                            1.625524      -0.910629       2.456778                    0.998849       3.227593       8.598331       0.527056       1.188834      -0.732679       0.013205      -0.013207       0.037606       0.041988      -0.001429       0.001418      -0.014127       0.011277       0.024098      -0.017495       0.001381       0.016114              1.729455       1.675171      -0.136189       0.206552       1.510709      -0.201460       2.002484          -0.000001
          141              H       5.640509      23.497419      10.117867       0.087373       1.047299 0.73309789E+01  0.71221383E+02                                 1.772217                            1.630922      -1.152601       2.327425                    0.995127       3.746405      10.828573       0.463363       1.360617      -0.690250       0.020047      -0.018444      -0.035296       0.044585       0.001182      -0.006000       0.010419       0.003448       0.015845      -0.012655      -0.000724       0.013380              1.890504       2.025104      -0.238624      -0.501147       1.696800       0.387654       1.949610          -0.000001
          142              H       3.439661      23.078585      10.260340       0.144812       0.910206 0.64172159E+01  0.61055029E+02                                 1.685850                            1.582882      -1.403706       2.228317                    0.993467       3.776298      11.247608       0.439693       1.464137      -0.669368      -0.015631      -0.016976      -0.024293       0.033506       0.002910      -0.001500       0.003778       0.007608      -0.002153      -0.007039       0.001881       0.005159              1.767424       1.712182       0.232834       0.154476       1.863044       0.421767       1.727047          -0.000001
          143              H       3.297961      25.406959      13.564789       0.154792       1.048955 0.75228303E+01  0.71773680E+02                                 1.628741                            1.547734      -0.974251       2.436912                    0.999190       3.119607       8.246567       0.537625       1.194106      -0.730885      -0.015906       0.019404       0.029585       0.038792       0.000834       0.001973       0.018040       0.001679       0.019059      -0.017620      -0.002511       0.020131              1.667215       1.764915      -0.118018      -0.361707       1.487348       0.253413       1.749381          -0.000002
          144              H       5.557472      25.770087      13.215501       0.097563       1.210043 0.87291183E+01  0.85956940E+02                                 1.764984                            1.645191      -0.803028       2.501691                    0.999375       3.237294       8.537127       0.534936       1.162769      -0.739873       0.021540       0.034760       0.033271       0.052718       0.004056      -0.001160       0.019058       0.005908       0.008900      -0.020823       0.001977       0.018846              1.826012       1.929863       0.336714       0.323195       1.770800       0.343836       1.777372          -0.000001
          145              H      13.808507      26.434311       9.718024       0.104900       1.194378 0.84803745E+01  0.83979079E+02                                 1.829758                            1.679983      -0.871941       2.470960                    0.998879       3.407353       9.397462       0.495592       1.248033      -0.717612      -0.010538       0.037840      -0.033421       0.051574       0.004787      -0.001746      -0.018281      -0.005098      -0.005165      -0.017830      -0.002506       0.020336              1.937897       1.838793      -0.392384       0.362583       2.029101      -0.520661       1.945797          -0.000001
          146              H      16.092726      26.162250      10.244254       0.145692       1.020960 0.73600307E+01  0.69569424E+02                                 1.580874                            1.517592      -0.841624       2.502381                    0.999565       3.034003       7.883381       0.552212       1.173442      -0.736909       0.022493       0.027413      -0.014555       0.038331       0.004553       0.004573      -0.014224       0.003164      -0.031393      -0.020724       0.007815       0.012909              1.593620       1.771353       0.233709      -0.069113       1.563921      -0.144893       1.445587          -0.000001
          147              H      15.200121      22.857432      12.231979       0.155729       1.046941 0.75535869E+01  0.71926477E+02                                 1.602365                            1.530684      -1.023719       2.406627                    0.998869       3.126827       8.177766       0.552995       1.163186      -0.737885       0.006135      -0.032245       0.016512       0.036743       0.008354      -0.007377      -0.012528      -0.016369      -0.023475      -0.015103      -0.007382       0.022485              1.620199       1.641003      -0.188092       0.185476       1.733387      -0.293330       1.486208          -0.000001
          148              H      12.921674      23.298809      11.806859       0.106012       1.211438 0.86767427E+01  0.85256245E+02                                 1.763628                            1.638738      -0.815042       2.500098                    0.999388       3.196801       8.403012       0.537085       1.160629      -0.740704      -0.034660      -0.035243       0.018036       0.052618       0.006281      -0.001546      -0.015225      -0.003550      -0.041509      -0.021592       0.002387       0.019205              1.826011       2.189840       0.437088      -0.186125       1.726337      -0.173181       1.561856          -0.000001
          149              H      25.104830      24.381908      21.690335       0.123786       1.172578 0.87331151E+01  0.86119482E+02                                 1.734250                            1.653156      -0.907328       2.454782                    0.998990       3.216555       8.525104       0.529278       1.173518      -0.737201       0.010435      -0.003205      -0.040499       0.041944       0.001573       0.001521      -0.000422       0.016383       0.056953      -0.017842      -0.001258       0.019100              1.749749       1.716465      -0.032531      -0.195793       1.378023       0.000586       2.154760          -0.000001
          150              H      22.839407      24.634927      22.113157       0.120885       1.068344 0.72819258E+01  0.69805117E+02                                 1.713777                            1.564572      -1.109033       2.352456                    0.996959       3.500160       9.672794       0.506861       1.260597      -0.711827      -0.019347       0.001011      -0.029636       0.035407      -0.004246      -0.006117      -0.001711       0.016117       0.027992      -0.014221       0.001034       0.013187              1.841214       2.179297      -0.023534       0.570408       1.339278      -0.046686       2.005065          -0.000001
          151              H      19.633068      14.719966       3.081549       0.122042       1.229694 0.90337016E+01  0.89791950E+02                                 1.779903                            1.671196      -1.051475       2.382867                    0.998077       3.296887       8.757211       0.531513       1.159365      -0.739840      -0.007876       0.001164       0.040253       0.041033       0.003205       0.004849      -0.001857       0.010394       0.061304      -0.016595      -0.004775       0.021370              1.813286       1.805350      -0.024856      -0.270143       1.387177       0.084776       2.247330          -0.000001
          152              H      21.901152      14.467942       2.661024       0.110923       1.097909 0.77049389E+01  0.73183397E+02                                 1.608291                            1.508606      -0.850298       2.470372                    0.999310       3.153463       8.038387       0.582169       1.107678      -0.752565       0.016405      -0.005490       0.032676       0.036972      -0.001907       0.001809      -0.000012       0.018583       0.043926      -0.016807       0.001910       0.014898              1.675453       2.042617      -0.010506       0.382825       1.244182       0.011049       1.739561          -0.000002
          153              H       5.204860      14.851390       3.396368       0.094921       1.251183 0.85642176E+01  0.84346841E+02                                 1.823136                            1.638250      -0.964342       2.415532                    0.998544       3.397474       9.105741       0.529202       1.175178      -0.734282       0.025265       0.021003       0.034472       0.047621      -0.004792       0.002026       0.016790       0.003257       0.023841      -0.018545      -0.000781       0.019326              1.951687       1.975793       0.300593       0.545504       1.722228       0.516605       2.157040          -0.000001
          154              H       2.791296      15.193091       3.187254       0.147353       1.013698 0.69752590E+01  0.64606940E+02                                 1.528498                            1.441021      -0.835568       2.504030                    0.999675       2.945949       7.408744       0.592346       1.116379      -0.751306      -0.018264       0.016456       0.028017       0.037274      -0.006045       0.001167       0.014426       0.018362       0.015784      -0.021265       0.007178       0.014087              1.563423       1.579057      -0.192581      -0.143250       1.454104       0.336859       1.657106          -0.000001
          155              H       2.944753      12.926092       0.002298       0.150132       1.093983 0.80016066E+01  0.78699903E+02                                 1.761398                            1.660858      -1.164841       2.338962                    0.997341       3.470491       9.782475       0.481715       1.292763      -0.705856      -0.014007      -0.017254      -0.024198       0.032855       0.000072      -0.004330       0.015989      -0.001881       0.020887      -0.015144      -0.004245       0.019389              1.800522       1.900932       0.128705       0.350603       1.625416       0.363159       1.875219          -0.000001
          156              H       5.182914      12.502335       0.484867       0.080486       1.129331 0.77860555E+01  0.76501184E+02                                 1.832103                            1.656497      -1.187145       2.304295                    0.994951       3.793652      10.892286       0.471694       1.321586      -0.697916       0.023739      -0.031386      -0.025716       0.047010      -0.006936      -0.000044       0.015040       0.003559       0.010627      -0.017216       0.000570       0.016646              1.947925       2.056032      -0.438571      -0.397399       1.916085       0.420813       1.871656          -0.000001
          157              H      13.068398      14.839865       3.247001       0.099049       1.204095 0.84689964E+01  0.83045675E+02                                 1.775127                            1.629148      -0.870760       2.468565                    0.998867       3.300283       8.780802       0.531497       1.175223      -0.735430      -0.015904       0.017619       0.046387       0.052106       0.000157       0.001222       0.015254       0.014916       0.042961      -0.021179       0.000235       0.020944              1.888854       1.896524      -0.152777      -0.555283       1.536658       0.289663       2.233382          -0.000001
          158              H      15.363085      14.997203       3.008014       0.163784       1.015322 0.71159300E+01  0.67077139E+02                                 1.600351                            1.508649      -0.970667       2.437966                    0.999197       3.109618       8.219794       0.541736       1.199433      -0.728735       0.019755       0.006805       0.033846       0.039776      -0.001588       0.000318       0.009339       0.003737       0.063455      -0.015265      -0.008309       0.023574              1.637640       1.878844       0.169263       0.270153       1.340956       0.172653       1.693121          -0.000001
          159              H      18.678067      23.908146      22.113157       0.148452       0.983015 0.68987957E+01  0.66487655E+02                                 1.745280                            1.619872      -1.357108       2.256309                    0.993936       3.667706      10.809125       0.445573       1.426327      -0.677281       0.010349      -0.009253      -0.032145       0.035014       0.002855      -0.000268       0.001715       0.012503       0.025581      -0.011287       0.002607       0.008680              1.865365       1.735828      -0.010962      -0.300499       1.382753       0.076861       2.477513          -0.000002
          160              H      16.438070      23.693035      22.598025       0.089042       1.165337 0.81807942E+01  0.81235170E+02                                 1.859010                            1.689610      -1.233050       2.283879                    0.995041       3.780200      10.848136       0.471356       1.308606      -0.700884      -0.027625      -0.006074      -0.036311       0.046027       0.001501       0.004894      -0.001204       0.007560       0.021037      -0.007928      -0.001665       0.009593              1.990066       2.224929       0.163286       0.520381       1.445564       0.157786       2.299707          -0.000001
          161              H       6.346845       5.887714      10.474049       0.108788       1.202280 0.90481931E+01  0.90995385E+02                                 1.821280                            1.723836      -1.052135       2.373037                    0.997644       3.530009       9.786441       0.494524       1.231576      -0.720553      -0.008890       0.008226       0.034057       0.036146      -0.006162      -0.004427       0.009130      -0.012025       0.023151      -0.012488      -0.003993       0.016480              1.867334       1.612407      -0.044010      -0.327178       1.732440       0.135868       2.257154          -0.000001
          162              H       6.385582       7.562062       8.936721       0.100208       1.053472 0.75982798E+01  0.74628291E+02                                 1.785489                            1.665983      -1.228752       2.287822                    0.993788       3.854358      11.273524       0.455261       1.369801      -0.687740      -0.006802       0.031314       0.010950       0.033864      -0.003047      -0.004872      -0.000510      -0.022026       0.021955      -0.016109       0.007732       0.008377              1.875092       1.451686      -0.181968      -0.159386       2.547276       0.218531       1.626313          -0.000002
          163              H       7.189705       4.952091       6.013731       0.117124       1.161890 0.88854681E+01  0.88196136E+02                                 1.730792                            1.673316      -0.918145       2.443448                    0.998788       3.313544       8.874692       0.522192       1.181699      -0.734298       0.008131      -0.010618      -0.032363       0.035017      -0.003642      -0.004671       0.005697      -0.025124       0.026455      -0.018064       0.002792       0.015272              1.729372       1.418122      -0.047037      -0.126927       1.644277      -0.024768       2.125718          -0.000001
          164              H       7.134465       3.303458       7.599315       0.099784       1.051491 0.74056839E+01  0.71793116E+02                                 1.744501                            1.613703      -1.076086       2.360034                    0.996543       3.675938      10.452571       0.479154       1.318601      -0.698946       0.004506      -0.034009      -0.011913       0.036315      -0.001305      -0.003283       0.004302      -0.015211       0.019533      -0.011479       0.001069       0.010410              1.869013       1.419110      -0.130498      -0.059228       2.734602       0.112118       1.453328          -0.000001
          165              H       7.678311      10.584640       5.772446       0.114322       1.101533 0.82743988E+01  0.81750636E+02                                 1.748598                            1.672855      -0.974866       2.415436                    0.998017       3.490363       9.736720       0.488810       1.268268      -0.711992       0.016259       0.035457       0.007074       0.039643       0.009950       0.006284       0.007987      -0.020331       0.002000      -0.015182      -0.003944       0.019127              1.789669       1.532417       0.258411       0.026320       2.148109      -0.012742       1.688481          -0.000001
          166              H       7.596588       8.935161       7.406288       0.098467       1.024540 0.76034638E+01  0.74739932E+02                                 1.755361                            1.669568      -1.228747       2.282573                    0.994709       3.880112      11.377310       0.453249       1.374764      -0.686678       0.012617       0.005456       0.029237       0.032307       0.008361       0.008145      -0.004162      -0.011406       0.013205      -0.016353       0.007896       0.008456              1.812626       1.493776       0.040575       0.153923       1.599277       0.069499       2.344825          -0.000001
          167              H       5.986944       6.502767       4.742965       0.102113       1.195167 0.88762859E+01  0.87518596E+02                                 1.713522                            1.631049      -0.941069       2.420092                    0.998572       3.320760       8.680430       0.552717       1.123917      -0.748348      -0.016708      -0.031763      -0.011099       0.037566       0.010507       0.008514       0.001958      -0.018843       0.022920      -0.019770       0.004773       0.014996              1.731412       1.474178       0.290117       0.110354       2.168257      -0.027041       1.551801          -0.000001
          168              H       6.091185       8.185343       3.129806       0.111222       1.169949 0.82690689E+01  0.80459091E+02                                 1.716260                            1.591477      -1.029296       2.381744                    0.998230       3.321697       8.752571       0.548040       1.148617      -0.740969      -0.012462      -0.008806      -0.033557       0.036864       0.007809       0.008211       0.008506      -0.012773       0.018105      -0.014109      -0.003881       0.017989              1.792790       1.457508       0.043077       0.347694       1.481442      -0.100849       2.439420          -0.000001
          169              H      10.028321       5.626407       9.697342       0.118820       1.131267 0.86363746E+01  0.85975545E+02                                 1.762115                            1.696933      -1.018283       2.399778                    0.997944       3.442449       9.541390       0.492077       1.250343      -0.716771      -0.013076      -0.000605       0.040365       0.042434      -0.000626      -0.008913       0.005298      -0.014477       0.043714      -0.017080      -0.001496       0.018577              1.786501       1.507165       0.014521      -0.157240       1.674384      -0.086092       2.177954          -0.000001
          170              H      10.259147       7.669237       8.509303       0.111096       0.960810 0.69294710E+01  0.65936971E+02                                 1.633755                            1.558771      -0.840904       2.476609                    0.999216       3.480652       9.741400       0.489533       1.314909      -0.700843      -0.003970       0.029448       0.014653       0.033131      -0.001551      -0.004534       0.003703      -0.022859       0.019798      -0.015679       0.003891       0.011788              1.671388       1.346994      -0.029894      -0.055459       2.078947       0.213907       1.588223          -0.000001
          171              H      11.080132       5.567550       5.220939       0.110935       1.125778 0.82195633E+01  0.79511998E+02                                 1.650202                            1.572334      -0.870916       2.461037                    0.999039       3.212737       8.322120       0.561371       1.127904      -0.747582       0.011106      -0.005804      -0.033926       0.036166      -0.001991      -0.008905       0.004537      -0.022713       0.028635      -0.018927       0.003766       0.015161              1.672652       1.349288      -0.008042      -0.214252       1.583072      -0.224867       2.085596          -0.000001
          172              H      10.894825       3.639895       6.312464       0.110330       1.103211 0.78067707E+01  0.75094770E+02                                 1.672959                            1.563495      -0.880415       2.456567                    0.999100       3.277843       8.669802       0.542269       1.174229      -0.734750       0.003943      -0.028364      -0.022854       0.036638      -0.001977      -0.004847       0.008926      -0.014572       0.032851      -0.013717      -0.003580       0.017298              1.734626       1.343228      -0.152080      -0.072370       2.391704       0.197940       1.468946          -0.000001
          173              H      11.488795      11.250845       6.296379       0.122153       1.212949 0.91880882E+01  0.92379901E+02                                 1.817953                            1.728706      -0.992628       2.413524                    0.998343       3.365693       9.206319       0.499466       1.219686      -0.725254       0.011899       0.031551       0.019262       0.038834       0.005827       0.009334       0.008378      -0.009557       0.022721      -0.013160      -0.004701       0.017860              1.840461       1.610232       0.260210       0.118287       2.144437       0.174163       1.766714          -0.000001
          174              H      11.288546       9.330307       7.493610       0.105969       1.062632 0.76709003E+01  0.74426120E+02                                 1.707738                            1.609085      -0.984051       2.404317                    0.998119       3.496290       9.690468       0.498751       1.265736      -0.711779       0.007280       0.004530       0.033611       0.034687       0.005970       0.007023      -0.000575      -0.016422       0.020151      -0.015626       0.005961       0.009665              1.774740       1.457413       0.062823       0.149296       1.527803      -0.166309       2.339002          -0.000001
          175              H      10.110330       7.383289       4.177670       0.107959       1.181958 0.91032400E+01  0.90895758E+02                                 1.748889                            1.691599      -0.917849       2.437816                    0.998711       3.362544       9.029269       0.520389       1.178773      -0.734839      -0.012348      -0.028068      -0.020236       0.036739       0.003470       0.006231       0.003311      -0.021827       0.033283      -0.018120       0.003865       0.014255              1.747420       1.465236       0.154697       0.077949       2.131424       0.057124       1.645599          -0.000001
          176              H      10.161290       9.369595       3.026398       0.113667       1.042276 0.73798275E+01  0.71178054E+02                                 1.715953                            1.600280      -0.920813       2.442558                    0.998509       3.466587       9.697157       0.488011       1.301298      -0.704232      -0.011873      -0.001246      -0.037074       0.038948       0.003717       0.006147       0.004671      -0.013016       0.030842      -0.013674      -0.000565       0.014240              1.827284       1.465056      -0.016598       0.209284       1.524076      -0.323165       2.492719          -0.000001
          177              H       7.341086      21.475745       9.212475       0.110040       1.081685 0.78535170E+01  0.77286028E+02                                 1.785771                            1.671818      -1.023856       2.391338                    0.997052       3.632903      10.419336       0.466363       1.334581      -0.696613      -0.032518       0.009981       0.016255       0.037700      -0.001488      -0.006352       0.004914       0.020308      -0.016002      -0.011815      -0.003391       0.015206              1.876406       2.263187      -0.191473      -0.416228       1.726064       0.266345       1.639967          -0.000001
          178              H       7.255561      19.716616       7.792343       0.103949       1.073950 0.77562752E+01  0.76464768E+02                                 1.797365                            1.674146      -1.302797       2.253983                    0.993435       3.852328      11.236564       0.458493       1.355080      -0.690577      -0.027860      -0.014433      -0.004508       0.031699       0.002269      -0.001606       0.008114       0.002902      -0.012286      -0.010691       0.003757       0.006934              1.887166       2.287601       0.406863      -0.019783       1.883977       0.241978       1.489919          -0.000001
          179              H      11.119670      20.146010       6.988061       0.112221       1.166729 0.86200858E+01  0.85191273E+02                                 1.755269                            1.660337      -0.934581       2.433546                    0.998520       3.360171       9.075555       0.516786       1.199257      -0.729230       0.030735      -0.005539      -0.019883       0.037023       0.003150      -0.005237       0.010614       0.017722      -0.019713      -0.017886       0.004364       0.013523              1.793380       1.961960      -0.115020      -0.311730       1.765347       0.324635       1.652833          -0.000001
          180              H      11.193594      21.844797       8.564454       0.106749       1.219751 0.90265143E+01  0.90620723E+02                                 1.836192                            1.719040      -0.984259       2.403124                    0.998361       3.489057       9.629034       0.496953       1.227674      -0.721938       0.033569       0.015387       0.008137       0.037814       0.003367      -0.002953       0.005818       0.027322      -0.019070      -0.015212      -0.002257       0.017469              1.928218       2.314994       0.483068       0.201719       1.907404       0.253141       1.562256          -0.000001
          181              H      10.862387      16.795943       4.313249       0.106059       1.157260 0.81324768E+01  0.78941887E+02                                 1.718148                            1.587062      -0.954412       2.417465                    0.998693       3.331788       8.819953       0.543282       1.161439      -0.737599       0.031738      -0.014640      -0.011938       0.036934       0.000730      -0.003959       0.005614       0.020174      -0.035052      -0.015173      -0.001313       0.016485              1.823679       2.016633      -0.335387      -0.425601       1.758820       0.414668       1.695584          -0.000001
          182              H      10.981922      18.547546       5.749467       0.103444       1.152699 0.82672814E+01  0.80215196E+02                                 1.684740                            1.580141      -0.844407       2.467639                    0.999201       3.279811       8.552415       0.557381       1.132557      -0.745641       0.028726       0.015034       0.003515       0.032612       0.004110      -0.003914       0.010250       0.015470      -0.026049      -0.017683       0.004468       0.013215              1.732575       1.911004       0.329254       0.086253       1.823794       0.324481       1.462928          -0.000001
          183              H       7.204187      18.137734       6.420468       0.093919       1.096536 0.76697750E+01  0.74593202E+02                                 1.752425                            1.610166      -1.103012       2.342773                    0.995948       3.664240      10.248995       0.496820       1.267623      -0.709790      -0.027335       0.008471       0.014931       0.032278       0.004843      -0.003039       0.010794       0.012756      -0.017473      -0.016672       0.005715       0.010956              1.869012       2.040891      -0.253876      -0.493974       1.758022       0.445826       1.808122          -0.000002
          184              H       7.032902      16.489526       4.949781       0.104564       1.146267 0.81389528E+01  0.79056882E+02                                 1.705995                            1.588336      -0.966858       2.408873                    0.998616       3.356754       8.902360       0.542485       1.162378      -0.737110      -0.032561      -0.017011      -0.002409       0.036815       0.005058      -0.005260       0.006452       0.024700      -0.024637      -0.016305      -0.001777       0.018082              1.768667       2.023740       0.381912       0.133159       1.760025       0.300245       1.522237          -0.000001
          185              H       8.508923      24.963959      15.598474       0.117217       1.162260 0.82875651E+01  0.80488619E+02                                 1.701081                            1.588708      -0.969963       2.420262                    0.998497       3.227753       8.430027       0.552213       1.142069      -0.743831      -0.037324       0.009735      -0.003277       0.038712      -0.007056      -0.006044      -0.003083       0.027772      -0.001945      -0.016540      -0.000883       0.017423              1.765704       2.266095      -0.230762       0.288552       1.358051      -0.119156       1.672967          -0.000001
          186              H       9.249903      24.406205      17.685011       0.104215       1.223400 0.89589563E+01  0.88743470E+02                                 1.760175                            1.651820      -0.974273       2.406630                    0.998339       3.342401       8.823580       0.541412       1.142087      -0.743633      -0.025933       0.003798       0.025239       0.036387      -0.007831      -0.004407      -0.003039       0.030905       0.010436      -0.019755       0.003160       0.016595              1.806299       1.793398      -0.038210      -0.310782       1.363055      -0.165738       2.262442          -0.000002
          187              H      12.970652      24.053218      16.411947       0.114047       1.063930 0.75456261E+01  0.72911958E+02                                 1.707933                            1.594352      -1.008630       2.398862                    0.997776       3.476770       9.617570       0.501763       1.263293      -0.712103       0.034479      -0.004332       0.007114       0.035471      -0.005181      -0.003056      -0.004098       0.021438       0.015178      -0.015507       0.005164       0.010343              1.779888       2.331010      -0.100570       0.276636       1.280439      -0.098082       1.728216          -0.000001
          188              H      12.220032      24.548322      14.219705       0.104013       1.136279 0.81954735E+01  0.80505959E+02                                 1.750097                            1.634392      -1.100056       2.344906                    0.997143       3.560760       9.796366       0.510132       1.222277      -0.721017       0.025472       0.004604      -0.027177       0.037531      -0.000546      -0.003736      -0.001962       0.023949       0.002668      -0.012752       0.000041       0.012711              1.815600       1.871167       0.009260      -0.380665       1.313174      -0.109949       2.262461          -0.000001
          189              H      10.502745      22.820660      21.497307       0.097044       1.086135 0.76143634E+01  0.74113469E+02                                 1.763735                            1.622901      -1.003889       2.388116                    0.997765       3.641086      10.275584       0.485133       1.297125      -0.703879      -0.025826      -0.010338       0.023005       0.036098       0.010065      -0.002725      -0.002519       0.022406      -0.000563      -0.015097      -0.000798       0.015895              1.889093       1.941750       0.220434      -0.527881       1.457657      -0.299747       2.267872          -0.000001
          190              H       9.895765      22.945480      19.275191       0.118350       1.113434 0.81025834E+01  0.78761727E+02                                 1.693767                            1.604303      -0.869611       2.467368                    0.999182       3.274165       8.739407       0.528973       1.191189      -0.731252      -0.031920      -0.015425      -0.009633       0.036738       0.012127       0.000208      -0.003034       0.020206       0.011574      -0.018080       0.004103       0.013977              1.724231       2.043853       0.220651       0.258640       1.407101      -0.081033       1.721740          -0.000002
          191              H      13.562860      24.396655      18.466313       0.113141       1.178310 0.85834017E+01  0.86057103E+02                                 1.861413                            1.726321      -1.187154       2.316366                    0.995207       3.670436      10.501683       0.469206       1.302012      -0.703448       0.024948       0.015379      -0.022292       0.036822       0.007770       0.000734      -0.007891       0.010741       0.012914      -0.014517       0.004453       0.010064              1.966421       2.138566       0.288401      -0.410031       1.524938      -0.361140       2.235759          -0.000001
          192              H      14.178123      23.859228      20.672344       0.109929       1.133875 0.82670822E+01  0.82267160E+02                                 1.828825                            1.704248      -1.081727       2.363438                    0.996554       3.671755      10.531233       0.467183       1.317481      -0.700045       0.036188       0.000215       0.009752       0.037480       0.003980       0.002591      -0.001250       0.020501      -0.013246      -0.009401      -0.004105       0.013506              1.918722       2.535989       0.078228       0.220460       1.392200      -0.090623       1.827977          -0.000001
          193              C       3.901710       9.948770       9.915647       0.500056      26.409213 0.27771455E+03  0.58615003E+04                                 8.140056                            5.857206       0.028449       2.071138                    0.999384      22.384925      61.814356       0.626444       0.463248      -1.031892      -0.055014      -0.009207      -0.002060       0.055817      -0.006482      -0.016010      -0.046030      -0.084153      -0.114487      -0.063567      -0.015643       0.079210             10.481644      17.090807       0.392963      -2.709538       5.267620       1.509202       9.086505          -0.000031
          194              C       9.567598      10.513746      10.724525       0.487282      27.715350 0.25563241E+03  0.52940570E+04                                 8.377550                            5.590910       0.081458       2.083147                    0.999778      22.285158      61.306631       0.644990       0.458543      -1.032724       0.060048       0.002964       0.014468       0.061838      -0.015673      -0.007094       0.036764      -0.010149       0.131256      -0.042863      -0.020174       0.063037             11.549439      20.331826      -2.666157       3.980695       6.918097      -2.378908       7.398395           0.000015
          195              C       5.316429      10.232455      10.241956      -0.012945      37.671437 0.45478465E+03  0.10731247E+05                                 9.787190                            7.107771      -0.041588       1.997019                    0.999146      27.109091      76.163958       0.623117       0.416574      -1.072216       0.039910       0.014004      -0.001427       0.042320      -0.006991      -0.017400       0.013490      -0.000172       0.021053      -0.017229      -0.010038       0.027267             12.742830      22.256562       1.142089      -1.346043       6.469806      -1.325200       9.502122           0.000040
          196              C       5.952468       9.799695      11.356461      -0.101463      33.398626 0.43129028E+03  0.10159809E+05                                 9.142708                            7.026097       0.063166       1.999907                    0.999547      29.290079      85.393124       0.605760       0.429230      -1.051967       0.039328       0.017100      -0.004529       0.043123       0.013686      -0.020725       0.000004      -0.041768       0.007672      -0.036499       0.010587       0.025912             11.038550      18.368100       0.132934       0.392925       5.878352      -1.078076       8.869197          -0.000030
          197              C       7.345599       9.916897      11.537999      -0.152266      35.565973 0.46071335E+03  0.10975004E+05                                 9.389401                            7.151746       0.199359       2.024540                    0.999749      29.987492      86.404183       0.617600       0.416318      -1.065678      -0.048307       0.016409      -0.000941       0.051026       0.001232       0.018511      -0.023820      -0.013250       0.046255      -0.029594      -0.007042       0.036635             11.516736      19.777765       0.486608      -0.448024       5.445138      -0.874005       9.327305           0.000050
          198              C       8.137994      10.441559      10.474049      -0.018981      40.990376 0.45864703E+03  0.10822272E+05                                10.278807                            7.076995       0.038262       2.008926                    0.999280      27.425723      76.520218       0.633893       0.409497      -1.079109      -0.045923       0.031528      -0.035269       0.065930       0.009940      -0.012419      -0.002893       0.014455      -0.030283      -0.015810      -0.006330       0.022139             14.119378      25.802999      -1.221688       2.696630       6.270799      -1.674785      10.284337          -0.000051
          199              C       7.461628      10.980128       9.325075      -0.082788      31.221888 0.40676738E+03  0.94312971E+04                                 8.716360                            6.814625       0.039946       1.999544                    0.999459      28.605946      82.407508       0.617038       0.428124      -1.053943      -0.004696      -0.004073       0.023061       0.023884      -0.004584      -0.006647      -0.004317      -0.046363       0.094899      -0.040139       0.007290       0.032850             10.182089      15.304250      -0.203795       1.020924       5.973202      -1.622816       9.268814           0.000037
          200              C       6.138534      10.833106       9.191794      -0.099384      31.786090 0.41856795E+03  0.97564313E+04                                 8.782717                            6.871835       0.134890       2.024383                    0.999673      28.780841      82.629190       0.621113       0.423069      -1.059039       0.006741      -0.011761       0.018190       0.022686      -0.005287      -0.001012      -0.012423      -0.050769       0.072579      -0.038113       0.005746       0.032368             10.411630      15.943807       0.640723      -1.883521       6.017502      -1.412784       9.273582          -0.000035
          201              C      22.277558      10.205736      12.160743       0.108269      26.930429 0.32061541E+03  0.70474176E+04                                 8.049368                            6.126042       0.002202       2.022673                    0.999139      26.087526      74.652566       0.634825       0.438942      -1.040991       0.000667      -0.028223      -0.036929       0.046484      -0.021770       0.005114      -0.018826      -0.056465       0.060322      -0.045730       0.003208       0.042521              9.865411      14.720412       2.059998      -1.023857       7.435851       2.489972       7.439971          -0.000031
          202              C      23.598490      10.472746      12.080315      -0.242901      36.759423 0.47869687E+03  0.11576712E+05                                 9.773372                            7.402574      -0.176663       1.923260                    0.996836      30.535771      90.260270       0.589991       0.429276      -1.051731      -0.005723      -0.001589       0.020575       0.021415       0.010485       0.017175      -0.016203      -0.000087      -0.025341      -0.030987       0.014598       0.016390             12.297991      18.414355       1.392859      -3.189502       8.872745       2.936877       9.606871           0.000037
          203              C      24.340237       9.930319      11.027854       0.321070      30.100619 0.33858997E+03  0.74976613E+04                                 8.771580                            6.350844      -0.048266       2.020698                    0.999340      24.265140      68.284949       0.619205       0.446704      -1.042942       0.071835       0.013148      -0.008343       0.073504       0.019467      -0.012529       0.007117       0.057769      -0.032870      -0.034322      -0.007887       0.042209             11.520022      19.134846       2.233229      -3.090358       7.343153       1.975968       8.082066          -0.000033
          204              C      23.700030       9.086946      10.122463      -0.237377      33.352363 0.45887956E+03  0.10916193E+05                                 8.972349                            7.144265       0.143275       2.017642                    0.999093      30.052798      86.422902       0.617285       0.417107      -1.065586      -0.003375      -0.022505      -0.014821       0.027157      -0.004962      -0.003948       0.011732      -0.000925      -0.015427      -0.013487      -0.001098       0.014584             10.525816      16.190537       2.210490      -1.502671       7.479139       2.054077       7.907771           0.000039
          205              C      22.336062       8.887422      10.347662       0.101742      26.373241 0.32870092E+03  0.72084457E+04                                 7.736551                            6.073986       0.213189       2.080171                    0.999822      25.850315      71.855465       0.663571       0.420899      -1.060995      -0.003558       0.021103       0.043940       0.048875      -0.007203       0.015639       0.014955      -0.060329       0.042810      -0.043547       0.009107       0.034441              9.090176      13.798624       1.255928      -1.496637       6.268383       1.844740       7.203520          -0.000039
          206              C      13.375019       8.341066      12.689271       0.100683      26.749466 0.32664737E+03  0.71632966E+04                                 7.864838                            6.086426       0.193576       2.081120                    0.999659      25.780228      72.023993       0.656743       0.425282      -1.056611       0.011906       0.031475      -0.021858       0.040127      -0.002484      -0.009503       0.001972      -0.050948       0.071973      -0.038994       0.013130       0.025864              9.495391      14.144668      -0.953423       2.248959       7.100430      -2.560179       7.241075          -0.000039
          207              C      11.989412       8.516008      12.390538      -0.248611      35.267234 0.46195847E+03  0.10949789E+05                                 9.199938                            7.061023       0.334495       2.076171                    0.999862      29.702353      83.801362       0.638469       0.404728      -1.079333       0.014321      -0.016790       0.013724       0.025987       0.024476      -0.009483      -0.013196       0.012252      -0.044272      -0.023099      -0.014215       0.037314             11.407965      17.442404      -2.290557       4.260317       8.165615      -2.821909       8.615876           0.000040
          208              C      11.596218       9.584120      11.572468       0.313586      30.504447 0.30741482E+03  0.66229622E+04                                 8.753605                            5.986789       0.026851       2.051235                    0.998780      23.441343      64.367823       0.650256       0.437214      -1.052031      -0.076652       0.014167      -0.023670       0.081465      -0.019459       0.023690      -0.015566       0.061250      -0.066995      -0.036917      -0.019908       0.056825             12.176172      21.841636      -1.941895       4.355469       7.319880      -2.288675       7.367001          -0.000016
          209              C      12.498741      10.455863      11.193307      -0.228788      32.859478 0.41959412E+03  0.97479250E+04                                 8.863976                            6.794170       0.190791       2.037619                    0.999668      29.172353      82.546930       0.639070       0.412548      -1.069927       0.026418       0.014423      -0.006461       0.030785      -0.010833      -0.002475       0.005342      -0.000328       0.018182      -0.014075       0.001468       0.012606             10.917597      18.924644      -0.261245       2.356108       7.342617      -1.713325       6.485530           0.000034
          210              C      13.884099      10.193853      11.480550       0.115016      26.185969 0.31434629E+03  0.67991195E+04                                 7.667661                            5.909070       0.315809       2.124739                    0.999790      25.114183      68.732814       0.679830       0.416544      -1.066573      -0.010195      -0.036308       0.014593       0.040437       0.011470      -0.012006       0.010393      -0.043839       0.026168      -0.033900       0.009246       0.024654              9.232680      14.557407      -0.536960       1.798168       6.850058      -2.071703       6.290575          -0.000048
          211              C       4.201941      19.900321      22.448658       0.490142      28.854210 0.26972121E+03  0.56524102E+04                                 8.630185                            5.747296       0.026960       2.067269                    0.999619      22.386563      61.635997       0.636421       0.459244      -1.033945      -0.067416       0.031281      -0.005791       0.074545       0.012602       0.005321      -0.052405      -0.063532      -0.026869      -0.049403      -0.021905       0.071308             12.228100      22.623253      -0.051438       4.011149       5.648278       1.722896       8.412768          -0.000006
          212              C       9.855545      19.128522      21.474328       0.464594      29.893483 0.29744243E+03  0.63797745E+04                                 8.804541                            6.020220       0.120697       2.085577                    0.999649      23.084596      64.040308       0.624958       0.456934      -1.036533       0.063047      -0.004225      -0.013829       0.064684       0.004431       0.009229      -0.042979      -0.046983      -0.018236      -0.040779      -0.015448       0.056227             11.811641      21.253771       0.921321       0.915842       5.436889       1.566861       8.744264          -0.000025
          213              C       5.688781      19.663253      22.336058      -0.008352      40.497940 0.44186308E+03  0.10345917E+05                                10.283277                            6.966497      -0.026122       1.992010                    0.999405      27.293859      76.252640       0.635115       0.411882      -1.075835       0.052188       0.030680       0.018653       0.063346      -0.008166      -0.019948       0.009695      -0.010385      -0.002380      -0.022851      -0.002517       0.025368             14.751586      28.092132      -1.899425       2.663980       5.712793       0.198487      10.449834          -0.000004
          214              C       2.647117       9.650312       0.411333      -0.091640      33.952570 0.41177641E+03  0.95745712E+04                                 9.217551                            6.830455       0.017833       1.983904                    0.999567      28.966277      83.503556       0.619982       0.424883      -1.056181       0.017112       0.009138      -0.020823       0.028459      -0.003427      -0.001677      -0.005364      -0.013381       0.100341      -0.024389      -0.009738       0.034126             11.645637      19.901608      -0.982943       2.116946       5.184169      -0.084055       9.851135           0.000002
          215              C       4.006107       9.499865       0.158558      -0.125399      35.454825 0.43678870E+03  0.10314738E+05                                 9.529303                            7.076566       0.025514       1.985505                    0.999255      29.507497      85.936057       0.603274       0.429937      -1.052272      -0.029187       0.006057      -0.008201       0.030917      -0.001995       0.020141      -0.000425      -0.014466       0.041623      -0.024788       0.000325       0.024463             11.885152      19.573899      -0.831435       0.180617       5.301917       0.160396      10.779640          -0.000001
          216              C       8.406680      19.359943      21.830510      -0.013097      38.775042 0.43729488E+03  0.10213007E+05                                 9.944882                            6.925834       0.073082       2.025730                    0.999374      27.168597      75.821436       0.637567       0.411340      -1.076124      -0.043893       0.001484       0.002765       0.044005       0.002712      -0.001043       0.007008       0.008536       0.005365      -0.010114       0.003854       0.006261             13.433167      24.159226      -0.766326      -0.504896       5.328124       0.435996      10.812150           0.000007
          217              C       7.506293      19.426409      20.773454      -0.091694      34.549711 0.41274565E+03  0.95975958E+04                                 9.294067                            6.821463      -0.048910       1.957322                    0.999605      29.079950      83.686482       0.623049       0.422770      -1.058067      -0.019967       0.005221       0.020425       0.029036       0.001099      -0.000605      -0.000488      -0.038414       0.080583      -0.032675       0.005796       0.026879             11.543321      19.824742      -0.728545       0.672557       5.013460       0.417964       9.791762          -0.000005
          218              C       6.147385      19.579271      21.026228      -0.155755      34.712860 0.43128352E+03  0.10107735E+05                                 9.230723                            6.910189       0.205295       2.027353                    0.999800      29.649091      84.788941       0.629458       0.415191      -1.066193       0.036798       0.023215      -0.002267       0.043568      -0.010198       0.027645       0.003265      -0.006623       0.093433      -0.035941      -0.007496       0.043437             11.362248      19.808761      -1.050830      -0.834415       4.984999       0.528366       9.292983           0.000006
          219              C      22.711047      19.655295      20.270203       0.095408      26.919904 0.31443322E+03  0.68154397E+04                                 7.837186                            5.933308       0.247296       2.096140                    0.999803      25.574515      70.538113       0.673045       0.419852      -1.062284      -0.002615       0.030644       0.043708       0.053444       0.021529       0.008011      -0.008472      -0.024998       0.069042      -0.038439       0.012529       0.025910              9.300943      12.805741      -1.177688       1.589278       6.816097       2.918777       8.280990          -0.000063
          220              C      24.168806      19.388578      20.412676      -0.267201      35.432865 0.45701853E+03  0.10770027E+05                                 9.133562                            6.951893       0.340536       2.068620                    0.999814      29.823488      83.050197       0.655420       0.396555      -1.088235      -0.003890      -0.004501      -0.027686       0.028318      -0.027293      -0.009611       0.026458       0.033844      -0.028602      -0.040746      -0.005056       0.045802             11.128727      16.692357      -0.958223       3.318798       6.752522       2.618795       9.941301           0.000067
          221              C      24.732891      19.937834      21.547862       0.328906      29.047467 0.28436354E+03  0.60187359E+04                                 8.491261                            5.766400      -0.026676       2.039215                    0.998852      23.069436      63.150876       0.659945       0.438497      -1.049406       0.081529      -0.010410       0.023809       0.085570       0.000273       0.025182      -0.009740       0.065942      -0.066169      -0.036543      -0.016073       0.052615             11.547047      20.091033      -3.251606       2.397606       6.753195       1.874179       7.796913          -0.000021
          222              C      24.092471      20.735872      22.264822      -0.234372      33.629158 0.40131608E+03  0.92761839E+04                                 9.121416                            6.730768       0.102840       2.021672                    0.999292      29.106236      83.796332       0.625964       0.423325      -1.056620      -0.023689       0.021318       0.006476       0.032520       0.019422      -0.000895      -0.027045       0.006267      -0.006415      -0.034074       0.001166       0.032908             11.224395      18.381505      -3.006267       1.372849       7.422508       2.246570       7.869172           0.000041
          223              C      22.720437      20.976007      21.966089       0.143318      26.305206 0.29454882E+03  0.63050864E+04                                 7.827931                            5.794170       0.164278       2.088471                    0.999770      24.717411      68.600839       0.669446       0.427422      -1.053513       0.011669      -0.032708      -0.034598       0.049020       0.009357      -0.027157      -0.028365      -0.053251       0.036798      -0.045761      -0.006798       0.052559              9.572895      14.419632      -1.813585       1.581172       6.492136       2.244783       7.806918          -0.000057
          224              C      14.001648      19.518129      20.539063       0.106210      27.098399 0.32732831E+03  0.71715107E+04                                 7.896757                            6.068023       0.213614       2.081089                    0.999798      25.751787      71.569418       0.662730       0.421835      -1.060307       0.011712       0.025085       0.047430       0.054918      -0.018484       0.016037      -0.001360      -0.058919       0.098190      -0.053770       0.016710       0.037061              9.333562      13.941594       1.025636      -1.704557       5.205421       1.453009       8.853671          -0.000051
          225              C      12.642061      19.347850      20.670046      -0.227135      33.582669 0.43937254E+03  0.10338915E+05                                 9.025742                            6.990134       0.172350       2.031988                    0.999513      29.540622      84.479773       0.624158       0.417032      -1.065668      -0.009790       0.006920      -0.030218       0.032509      -0.006603      -0.007805      -0.003087      -0.002825       0.007114      -0.012390       0.003931       0.008459             10.706690      16.615120       1.197172      -2.131115       5.476022       1.123395      10.028927           0.000046
          226              C      12.190798      19.597723      21.961493       0.311085      30.564631 0.33779997E+03  0.74695068E+04                                 8.845622                            6.331365      -0.040407       2.024534                    0.999355      24.208179      67.889049       0.622454       0.445006      -1.044815      -0.070828      -0.003376       0.003131       0.070978       0.015781      -0.012725       0.006774       0.082739      -0.044389      -0.040224      -0.013340       0.053564             11.524491      19.139371       1.787928      -0.968129       5.270691       1.084032      10.163410          -0.000037
          227              C       9.087101      10.039283       0.004596      -0.249627      36.990792 0.47640921E+03  0.11496368E+05                                 9.768837                            7.354973      -0.144336       1.930656                    0.997311      30.594357      90.047563       0.596091       0.425807      -1.054896       0.014951       0.026765       0.017707       0.035403      -0.004899      -0.014646      -0.008548      -0.003686      -0.025510      -0.022096       0.009314       0.012782             12.127180      17.720848       1.806829      -0.395887       5.888413       1.019235      12.772278           0.000046
          228              C      14.363435      20.146919      22.666963       0.119688      27.205744 0.31583385E+03  0.69065633E+04                                 8.080900                            6.058186       0.045458       2.037884                    0.999402      25.827496      73.379994       0.642754       0.435770      -1.044348      -0.010810      -0.005900      -0.042508       0.044256      -0.019000       0.016486      -0.006505      -0.079829      -0.034602      -0.045048      -0.006564       0.051611             10.035898      14.002713       1.007052      -1.875764       4.687866       0.639696      11.417115          -0.000040
          229              C      19.838989       6.578741      12.790381       0.576103      24.536984 0.26089121E+03  0.54789815E+04                                 7.919682                            5.783727      -0.133269       2.007134                    0.999641      22.904907      65.320906       0.606566       0.480825      -1.011523      -0.016534       0.048765      -0.025828       0.057606       0.022316       0.033572       0.026808       0.109651      -0.137616      -0.067976      -0.024853       0.092829             10.161818       5.773038      -1.081928      -1.165684      14.868428      -4.460589       9.843988          -0.000022
          230              C      20.639895      29.691822      13.757817      -0.017183      36.253591 0.41354002E+03  0.95884840E+04                                 9.645177                            6.845462      -0.066618       2.000256                    0.998961      26.884145      76.414732       0.621662       0.424932      -1.060267      -0.010964      -0.030505       0.027854       0.042739      -0.007884       0.004553       0.008920       0.027614      -0.036485      -0.020908      -0.001215       0.022123             12.803079       6.088972      -0.579941      -1.407946      19.894282      -5.986201      12.425984           0.000005
          231              C      20.910719      28.402258      13.394741      -0.101903      33.217740 0.41403472E+03  0.96682181E+04                                 9.115873                            6.863862       0.052096       1.991881                    0.999754      29.326581      85.528092       0.614702       0.426709      -1.051998       0.001675       0.003047       0.026677       0.026903      -0.003494       0.005410       0.014760       0.049454       0.024967      -0.034503       0.011788       0.022715             11.311689       5.921944      -0.587169      -1.683571      17.390776      -3.532975      10.622346           0.000001
          232              C      20.905056      27.401770      14.330006      -0.150076      35.223990 0.45481341E+03  0.10864106E+05                                 9.477734                            7.190110       0.046655       1.984870                    0.999452      30.169561      88.757453       0.601556       0.426255      -1.053122       0.003655       0.032110      -0.001410       0.032348      -0.007863      -0.005643       0.011875      -0.028369      -0.055910      -0.022503      -0.006541       0.029044             11.682290       5.763155      -0.139586      -2.085796      15.544953      -4.360198      13.738761          -0.000001
          233              C      20.676948      27.617281      15.692690       0.091262      37.660484 0.40797067E+03  0.94257946E+04                                10.004363                            6.839622      -0.155462       1.966588                    0.999364      26.456718      75.026126       0.616525       0.429998      -1.057304       0.001523      -0.002905      -0.006560       0.007335       0.007052       0.008650      -0.010214      -0.008144      -0.012899      -0.018114       0.005417       0.012697             14.307465       5.841458       0.034316      -1.542641      20.266061      -9.017715      16.814877           0.000000
          234              C      20.430412      28.925454      16.076447      -0.152527      33.653579 0.43240936E+03  0.10181168E+05                                 9.161640                            6.979925       0.040048       1.985024                    0.999217      29.732007      86.338384       0.615695       0.422511      -1.057329      -0.005774       0.017551      -0.018608       0.026223      -0.000776      -0.003207       0.011349       0.011452       0.046178      -0.017362      -0.002459       0.019821             11.536228       5.448359      -0.400579      -0.794135      17.919928      -5.459244      11.240397          -0.000000
          235              C      20.445249      29.909035      15.102117      -0.093588      33.719485 0.43523144E+03  0.10287845E+05                                 9.268267                            7.076324       0.018452       1.981805                    0.999657      29.446245      86.320048       0.600586       0.431446      -1.049404       0.003338      -0.035499      -0.005124       0.036022      -0.005862      -0.002746       0.023378      -0.005165      -0.063578      -0.033023       0.005832       0.027191             11.548139       5.744998      -0.029176      -1.328296      16.778052      -4.931090      12.121368           0.000000
          236              C      20.559319      23.504158      19.734781       0.564239      26.909633 0.27742339E+03  0.58739014E+04                                 8.289018                            5.869189       0.007699       2.045585                    0.999671      22.896901      64.040602       0.621267       0.465634      -1.027045      -0.009001      -0.053523       0.036038       0.065149      -0.024028      -0.031417       0.031242       0.127102      -0.143629      -0.075694      -0.025408       0.101101             11.375270       5.575159       0.637185       1.492819      12.516411      -6.052013      16.034240          -0.000039
          237              C      20.594773      24.552772      18.631766      -0.007923      35.465713 0.39352762E+03  0.89950575E+04                                 9.464334                            6.615634      -0.113885       1.976959                    0.999282      26.783383      75.122871       0.642508       0.417060      -1.067244       0.000630       0.017797      -0.036613       0.040715      -0.002620      -0.008329       0.000232       0.007249      -0.066927      -0.024097       0.006833       0.017264             13.258740       6.112833       1.118839       1.518302      15.068240      -7.992896      18.595147           0.000020
          238              C      20.131605      24.338133      17.416151      -0.093120      33.986387 0.41889476E+03  0.98368271E+04                                 9.393878                            6.996734      -0.186652       1.920870                    0.999168      29.457475      86.915234       0.595167       0.438245      -1.042186       0.002240       0.032605       0.000634       0.032688       0.006044      -0.004385       0.015317      -0.005591      -0.096333      -0.037044       0.012014       0.025030             12.246299       6.157521       1.003112       1.061046      13.132801      -6.510799      17.448575          -0.000014
          239              C      20.167665      25.342307      16.428033      -0.143221      35.301649 0.46121767E+03  0.11079832E+05                                 9.604238                            7.305806      -0.102010       1.941922                    0.998415      30.288178      89.999476       0.587513       0.433972      -1.046122       0.001871      -0.014190       0.027319       0.030841      -0.001967       0.004691      -0.001594       0.028141       0.055326      -0.023467       0.003461       0.020007             12.387367       6.213351       1.821867       0.073446      15.884430      -6.194733      15.064320           0.000013
          240              C      20.661545      26.570927      16.706085       0.085787      36.653082 0.39255781E+03  0.89976498E+04                                 9.843807                            6.719511      -0.123723       1.980011                    0.999433      26.353828      74.839867       0.619552       0.431323      -1.054746       0.004074       0.004644       0.003613       0.007156      -0.011115      -0.012633      -0.008886      -0.008000      -0.002474      -0.022438       0.010213       0.012225             14.100853       6.106160       1.556517       0.496911      18.848068      -9.586997      17.348331          -0.000007
          241              C      21.111412      26.757597      18.002128      -0.147929      35.354714 0.43658661E+03  0.10280813E+05                                 9.397660                            6.980875       0.116596       2.001927                    0.999740      29.772086      85.819233       0.621396       0.418582      -1.062218       0.000395      -0.034072       0.005024       0.034442       0.023046       0.007483       0.016201      -0.044541      -0.054287      -0.023569      -0.022486       0.046055             11.887894       5.880113       1.097685       1.316750      13.711092      -6.713104      16.072476           0.000012
          242              C      21.064538      25.744615      18.981054      -0.118368      33.411427 0.41111202E+03  0.95477371E+04                                 9.048578                            6.778348       0.018725       1.972491                    0.999713      29.320311      84.256625       0.629285       0.419101      -1.060641      -0.000426       0.009041      -0.026166       0.027687       0.000720       0.006596       0.017226       0.031090       0.048135      -0.030083       0.005206       0.024877             11.297836       5.815248       1.490959       1.148699      13.572385      -5.772869      14.505875          -0.000012
          243              C      16.224974       6.784732      14.125489       0.549477      26.502299 0.27755145E+03  0.59000881E+04                                 8.256167                            5.891023      -0.039623       2.025568                    0.999675      23.360985      66.302129       0.614500       0.468888      -1.021297       0.018516       0.049910      -0.034195       0.063270      -0.000748       0.006280       0.023054       0.148068      -0.099094      -0.071471      -0.019398       0.090869             11.029846       5.215238      -0.545099      -0.257226      17.947841      -4.351291       9.926460          -0.000030
          244              C      16.947749      29.671807      14.860832      -0.031354      37.975657 0.43987929E+03  0.10318681E+05                                 9.875128                            6.984449      -0.103834       1.970869                    0.999239      27.486477      77.616369       0.627846       0.415874      -1.070041       0.001015      -0.037379       0.034310       0.050749      -0.000230      -0.003565      -0.000185      -0.005033       0.007847      -0.005421       0.001219       0.004202             13.575758       5.832635      -0.308797      -1.029991      22.834345      -6.549110      12.060293           0.000003
          245              C      17.190246      28.465714      14.182938      -0.095332      34.291554 0.46112267E+03  0.11048638E+05                                 9.390392                            7.297010      -0.147290       1.923623                    0.999141      29.966955      88.187634       0.590349       0.433017      -1.049383       0.010580      -0.012560       0.029317       0.033603       0.002174      -0.007457      -0.001278       0.020340       0.077498      -0.023321      -0.004401       0.027722             11.725625       5.849644       0.006390      -0.979909      18.881529      -4.052094      10.445702           0.000003
          246              C      17.076503      27.231838      14.913685      -0.157048      33.969801 0.44908724E+03  0.10693713E+05                                 9.296181                            7.168279       0.028360       1.980053                    0.999432      30.096632      88.412540       0.599484       0.429072      -1.051358       0.010273       0.028111      -0.015174       0.033557       0.002571      -0.003897       0.014268      -0.028942      -0.069969      -0.027926      -0.002094       0.030020             11.708076       5.681720       0.738827      -1.352077      16.702747      -5.324426      12.739760           0.000000
          247              C      16.815443      27.243240      16.212026       0.091755      36.881365 0.40420915E+03  0.93176251E+04                                 9.864785                            6.802109      -0.180564       1.957583                    0.999335      26.492037      75.049606       0.619006       0.429252      -1.057725       0.004248       0.012448       0.005787       0.014370       0.004301       0.013293      -0.003397      -0.016588      -0.034860      -0.021880       0.006726       0.015154             14.160106       5.834411       0.580237      -1.468623      22.380435      -8.596632      14.265471           0.000000
          248              C      16.585556      28.511680      16.855452      -0.140186      34.447581 0.41344315E+03  0.96116016E+04                                 9.252121                            6.813446       0.117098       2.010646                    0.999705      29.246274      83.976299       0.625716       0.421065      -1.059827       0.002634       0.000739      -0.023415       0.023574      -0.005783      -0.009269       0.016574       0.016814       0.090742      -0.028684      -0.008762       0.037447             11.747813       5.350179      -0.023262      -1.188698      19.560936      -5.252440      10.332325          -0.000004
          249              C      16.675004      29.650974      16.207430      -0.098921      32.239444 0.38723711E+03  0.88687318E+04                                 8.830500                            6.581855       0.029300       1.983697                    0.999673      28.740021      82.287180       0.637486       0.419518      -1.059303       0.008387      -0.015131      -0.013954       0.022226      -0.002520       0.001050       0.033100       0.019731      -0.004563      -0.038764       0.010715       0.028049             11.007946       5.162883       0.067381      -1.226069      17.248344      -4.895957      10.612612           0.000002
          250              C      16.585393      22.331184      19.233828       0.554017      25.964572 0.27992163E+03  0.59655595E+04                                 8.169595                            5.944863      -0.072423       2.017855                    0.999563      23.339346      66.412738       0.607034       0.473455      -1.018411       0.017844      -0.041512       0.042267       0.061873      -0.029536      -0.039754       0.030270       0.114314      -0.068903      -0.066676      -0.027467       0.094143             10.902231       5.696799       0.491350       1.134695      14.003552      -6.148734      13.006342          -0.000031
          251              C      16.631810      23.553258      18.408865      -0.006263      37.814917 0.43912617E+03  0.10311191E+05                                 9.919085                            7.042816      -0.043211       2.002202                    0.999019      27.117918      76.968616       0.615817       0.423579      -1.063634       0.009516       0.026035      -0.033425       0.043423      -0.002210      -0.002184       0.013158       0.010749      -0.042955      -0.021713       0.007415       0.014299             13.735376       6.548656       0.987822       0.945040      17.634009      -8.689390      17.023462           0.000016
          252              C      16.272715      23.608895      17.103630      -0.084542      32.240967 0.39413402E+03  0.90918188E+04                                 8.931835                            6.702892       0.036805       1.995252                    0.999694      28.754033      83.376359       0.621137       0.427476      -1.051416       0.015204       0.022427       0.001162       0.027120      -0.003189      -0.002127       0.021595       0.017417      -0.031441      -0.028857       0.010592       0.018265             11.230787       6.056293       1.163680       0.806747      13.461371      -5.688056      14.174696          -0.000007
          253              C      16.362330      24.772042      16.393564      -0.151716      34.734377 0.45060348E+03  0.10706718E+05                                 9.321189                            7.111141       0.155859       2.017683                    0.999772      29.858370      86.764341       0.612532       0.420838      -1.059635       0.011816      -0.020087       0.019193       0.030191      -0.000025       0.013298       0.006298       0.017754       0.082516      -0.023588      -0.009311       0.032899             11.633360       6.248315       2.142600       0.171465      16.127405      -5.338579      12.524360           0.000010
          254              C      16.751036      25.992042      16.986435       0.062790      39.379058 0.43893407E+03  0.10299598E+05                                10.231393                            7.039957      -0.139124       1.960491                    0.999275      27.038085      76.570947       0.616472       0.423421      -1.064349       0.007532      -0.005249       0.001534       0.009308      -0.005192      -0.006657      -0.008220      -0.035120       0.021102      -0.023868       0.004382       0.019486             14.904758       6.456720       1.888281       0.088337      22.397077      -9.985400      15.860479          -0.000012
          255              C      17.084429      25.930023      18.360608      -0.146611      34.387202 0.44499101E+03  0.10556203E+05                                 9.303054                            7.094714       0.013221       1.970708                    0.999415      30.089873      87.797894       0.608695       0.424180      -1.055947       0.011725      -0.026581       0.001224       0.029078       0.006080       0.008840       0.025854      -0.018109      -0.002850      -0.022822      -0.010397       0.033219             11.962747       5.885969       0.854479       0.445493      15.595068      -7.241343      14.407204           0.000011
          256              C      17.043553      24.740598      19.054588      -0.107659      33.615920 0.44347038E+03  0.10510852E+05                                 9.199966                            7.106928       0.105037       2.007488                    0.999707      29.498028      86.025547       0.605065       0.427101      -1.054165       0.007387       0.004289      -0.024946       0.026368      -0.003421       0.004335       0.011594       0.028907       0.063687      -0.028394       0.003845       0.024549             11.644810       6.240142       1.408295       0.406968      15.401842      -6.185753      13.292445          -0.000010
          257              C      18.092050      11.054657      13.123583       0.605331      25.319985 0.25369770E+03  0.52722455E+04                                 7.980840                            5.658921      -0.048846       2.039457                    0.999403      22.307028      62.560689       0.622651       0.473350      -1.019067      -0.007203      -0.055463      -0.037410       0.067287      -0.023313       0.028626      -0.065816       0.011917       0.118408      -0.067053      -0.025858       0.092910             10.478939       9.857405       1.564626      -0.623817      13.328301       5.323605       8.251113          -0.000026
          258              C      18.152485      12.253809      13.941653      -0.031565      35.771063 0.39743038E+03  0.91062638E+04                                 9.467077                            6.628579      -0.123527       1.972267                    0.999217      26.941227      75.645081       0.644786       0.414583      -1.068887       0.004357       0.040675       0.020915       0.045944       0.003542      -0.000183      -0.013120       0.005837       0.021736      -0.015074      -0.000348       0.015423             12.927998      10.864611       2.254615      -0.015016      17.674303       7.870764      10.245080           0.000018
          259              C      19.326907      12.897251      14.189831      -0.092113      34.070818 0.41999430E+03  0.98677120E+04                                 9.386906                            6.993633      -0.097507       1.950249                    0.999079      29.431259      86.819912       0.596952       0.436710      -1.043248      -0.020971       0.012324       0.014669       0.028405      -0.013133      -0.008021      -0.020921       0.021037       0.014491      -0.032593       0.013858       0.018734             12.111071      11.431836       2.548061      -0.198265      15.579028       6.355367       9.322348          -0.000011
          260              C      19.373805      13.954519      15.053860      -0.137080      36.045588 0.43604364E+03  0.10334519E+05                                 9.731043                            7.107978      -0.094682       1.948915                    0.998827      29.867938      88.304009       0.594774       0.434504      -1.045255      -0.016076      -0.019986      -0.010547       0.027733       0.013763       0.019676      -0.011272      -0.000870      -0.010569      -0.030425       0.010869       0.019556             12.878483      10.902589      -0.118719      -2.055377      16.591727       7.905884      11.141134           0.000011
          261              C      18.284211      14.431986      15.738649       0.091735      39.945643 0.38232223E+03  0.86741586E+04                                10.309117                            6.562197      -0.040645       2.006049                    0.999339      25.896161      72.313272       0.639158       0.422377      -1.064101       0.001780       0.000379      -0.003340       0.003804       0.004111      -0.000088       0.007822      -0.005319      -0.004871      -0.008352      -0.001725       0.010077             16.239688      10.153749       0.599749      -1.028081      23.374849      12.888470      15.190465          -0.000010
          262              C      17.096308      13.721793      15.520343      -0.150882      35.893714 0.44869721E+03  0.10655660E+05                                 9.591550                            7.129600       0.065398       1.990817                    0.999450      29.912032      87.044255       0.607115       0.424823      -1.056593       0.004788      -0.024605      -0.008886       0.026595      -0.012047      -0.019447       0.007016       0.022422       0.000408      -0.016936      -0.013512       0.030448             12.516024       9.906543       2.574142       0.346180      17.067011       7.799127      10.574517           0.000013
          263              C      17.065956      12.668492      14.587376      -0.104682      33.161407 0.41816275E+03  0.97965535E+04                                 9.144544                            6.926281      -0.091683       1.942735                    0.999585      29.604196      86.701000       0.607704       0.430216      -1.049023       0.019572       0.018286       0.014742       0.030574       0.020559       0.007557      -0.018318       0.026204      -0.011163      -0.034965       0.008511       0.026454             11.474948      10.160456       0.848030      -0.540741      14.440047       6.650141       9.824342          -0.000012
          264              C      18.469815      18.648616      19.590010       0.644329      26.717637 0.22917051E+03  0.46424426E+04                                 8.327364                            5.389673      -0.057879       2.050110                    0.999408      21.405857      59.248521       0.636094       0.475332      -1.018124      -0.000342       0.051922       0.036263       0.063332      -0.020219       0.036298      -0.082326      -0.013857       0.072624      -0.075419      -0.031032       0.106451             12.185949       9.336470      -0.389301      -2.059557      15.039450       8.461391      12.181926          -0.000020
          265              C      18.486236      17.621013      18.588105      -0.017224      40.617877 0.37405845E+03  0.84180924E+04                                10.310487                            6.403333       0.027804       2.030420                    0.999479      26.059504      71.850042       0.662107       0.411059      -1.074195       0.009970      -0.017192      -0.043154       0.047510       0.000636       0.002084      -0.022810      -0.022562      -0.025300      -0.022515      -0.006783       0.029298             16.514474      10.074284      -0.726355      -1.837942      22.058720      13.836055      17.410419           0.000007
          266              C      17.373839      17.006109      18.266392      -0.096730      36.009957 0.38624696E+03  0.88356710E+04                                 9.590738                            6.591044       0.056007       1.996316                    0.999686      28.524248      81.479067       0.634829       0.421769      -1.058453       0.015373      -0.014835      -0.035599       0.041517      -0.021850      -0.020990      -0.019791       0.008791      -0.020400      -0.042166       0.015587       0.026579             13.531914       9.398466       0.386215      -0.705765      18.145036      10.104593      13.052240          -0.000001
          267              C      17.291566      15.945001      17.365596      -0.139108      37.453662 0.39735502E+03  0.91398393E+04                                 9.797857                            6.650599       0.133582       2.019257                    0.999790      28.827352      82.142061       0.637929       0.417421      -1.062893       0.011554       0.028029       0.023289       0.038230       0.022331       0.014977      -0.006941       0.006941      -0.053710      -0.031371      -0.001211       0.032582             14.081187       9.439071      -0.890773      -1.871273      18.951609      10.784550      13.852882          -0.000001
          268              C      18.340374      15.482165      16.692297       0.093227      39.287233 0.35440837E+03  0.78923923E+04                                10.185422                            6.305300      -0.035780       2.013441                    0.999385      25.393450      70.324954       0.653827       0.420667      -1.064841       0.008285      -0.004987      -0.003413       0.010255       0.000255       0.001660      -0.003314      -0.012883      -0.002071      -0.006675      -0.001378       0.008053             16.499264       9.412836       0.337995      -0.926488      23.903337      13.898282      16.181621           0.000003
          269              C      19.464447      16.194076      17.009414      -0.132444      38.517282 0.41087407E+03  0.95612446E+04                                10.055494                            6.822504       0.087012       2.004487                    0.999727      29.203220      84.592354       0.619570       0.424825      -1.054793      -0.030816       0.009433       0.017391       0.036621      -0.021401      -0.022493      -0.009777       0.026035      -0.014723      -0.036275       0.002010       0.034266             14.367508       9.974813       1.308349      -0.596696      19.084753      10.718157      14.042958          -0.000002
          270              C      19.587184      17.196523      17.891826      -0.098956      36.897545 0.39298874E+03  0.90249757E+04                                 9.696270                            6.627175       0.042278       1.987150                    0.999668      28.764841      82.210603       0.636403       0.419091      -1.060597      -0.027703      -0.004563      -0.008715       0.029398       0.008688       0.002461      -0.013947       0.032474      -0.056872      -0.028948       0.001030       0.027918             13.677941       9.889478      -0.573803      -1.865860      17.150424      10.105698      13.993922           0.000000
          271              C      17.673322       8.985900       9.688150       0.618929      26.303217 0.24164539E+03  0.49492678E+04                                 8.170030                            5.501068       0.053892       2.081192                    0.999566      21.738918      60.057597       0.636791       0.469620      -1.023514       0.018296      -0.027147       0.057790       0.066418      -0.007005      -0.018665       0.035522      -0.148596      -0.198095      -0.080474      -0.034546       0.115020             11.253274      12.388958      -0.406422       3.861500       4.830435      -2.298963      16.540428          -0.000023
          272              C      17.188759       9.327725       8.330063      -0.029242      41.223484 0.42267251E+03  0.97852217E+04                                10.350837                            6.780412      -0.002480       2.004775                    0.999409      27.007789      74.974855       0.648634       0.407887      -1.078693      -0.016522       0.008800      -0.038023       0.042381       0.010614      -0.005615       0.000743      -0.002090      -0.013805      -0.011643      -0.001926       0.013569             15.260334      12.973380      -1.738816       5.973810       6.118564      -4.089388      26.689058           0.000004
          273              C      18.042130       9.347176       7.259219      -0.105707      36.349725 0.41221220E+03  0.95791945E+04                                 9.611706                            6.808766      -0.002722       1.969221                    0.999704      29.201488      83.926974       0.624958       0.421742      -1.059031      -0.024728       0.003538      -0.010959       0.027278      -0.007887       0.002435       0.007621       0.035978      -0.070926      -0.026963      -0.004513       0.031476             12.613595      10.763114      -1.549426       3.385822       5.786325      -3.475238      21.291347           0.000004
          274              C      17.586010       9.691145       5.995347      -0.144770      37.978297 0.42865928E+03  0.10058424E+05                                 9.894498                            6.932982       0.077042       1.991130                    0.999734      29.694802      85.734717       0.620768       0.420493      -1.059910      -0.009247      -0.011542       0.030548       0.033939      -0.001191      -0.032973      -0.001018       0.033699       0.018743      -0.023824      -0.019348       0.043172             13.283897      12.223976      -2.178730       5.393008       6.173639      -4.117116      21.454075          -0.000005
          275              C      16.273075      10.039227       5.717296       0.081695      39.596130 0.39352591E+03  0.89912483E+04                                10.247991                            6.649109      -0.133274       1.970593                    0.999351      26.308091      73.673602       0.636319       0.421294      -1.064998       0.005481       0.002215       0.001644       0.006136       0.011253       0.007331      -0.012209      -0.010122       0.012552      -0.021204       0.005036       0.016168             15.517950      12.067629      -1.901239       5.396807       6.693655      -5.588394      27.792564           0.000005
          276              C      15.384358       9.912818       6.730691      -0.149312      38.262043 0.44867035E+03  0.10656004E+05                                10.004028                            7.125818       0.079364       1.994043                    0.999581      29.937404      87.152595       0.607667       0.424398      -1.056744       0.011541      -0.014429       0.022050       0.028768      -0.010525       0.014908      -0.000860       0.036822      -0.047109      -0.021123      -0.012307       0.033431             13.403484      11.499371      -0.894457       2.861670       5.888852      -3.878861      22.822230          -0.000004
          277              C      15.842735       9.584199       8.063501      -0.111012      38.911459 0.46128632E+03  0.11020859E+05                                10.098102                            7.219508      -0.014055       1.955709                    0.999601      30.076657      87.532744       0.605042       0.423717      -1.058223       0.013937      -0.003735      -0.032881       0.035907       0.009237      -0.025358      -0.004564       0.028746       0.022155      -0.021533      -0.014708       0.036241             13.510422      12.893912      -1.554401       4.674713       5.918177      -3.529810      21.719178           0.000004
          278              C      14.638281      10.858561       0.257370       0.607883      25.108429 0.25220812E+03  0.52320774E+04                                 7.927749                            5.640127      -0.015257       2.050843                    0.999384      22.263457      62.325156       0.624225       0.472988      -1.019555      -0.012858       0.000425      -0.069021       0.070210      -0.023072      -0.014808       0.010090      -0.110435      -0.195423      -0.069843      -0.023614       0.093457             10.531899      10.605708       0.760833       1.091700       4.888749      -1.512838      16.101238          -0.000028
          279              C      15.055907      10.699828       1.698184      -0.032109      36.215676 0.40165558E+03  0.92162424E+04                                 9.536950                            6.657198       0.008349       2.014654                    0.999437      26.886279      75.245784       0.645128       0.413771      -1.070709       0.023941      -0.009845       0.039441       0.047177      -0.005060      -0.008519       0.012842      -0.013865      -0.014412      -0.015138      -0.004944       0.020082             13.273605      11.376923       1.125242       1.387073       5.884001      -3.288583      22.559892           0.000023
          280              C      16.320688      10.984092       2.109517      -0.093461      34.721889 0.42204196E+03  0.98951030E+04                                 9.405175                            6.942351       0.038487       1.984356                    0.999716      29.365725      85.606147       0.610032       0.428242      -1.051842      -0.021525      -0.009363       0.022574       0.032567       0.018667      -0.027250       0.000422      -0.007574      -0.034529      -0.036163       0.003113       0.033050             12.032727      11.025541       0.988676       1.914501       5.806420      -2.888769      19.266222          -0.000017
          281              C      16.709146      10.861986       3.428539      -0.152109      35.991141 0.42925218E+03  0.10069061E+05                                 9.533725                            6.922831       0.136940       2.013382                    0.999745      29.528981      85.055540       0.623654       0.418684      -1.061765      -0.013151       0.009645      -0.011183       0.019775       0.009602       0.014209       0.002056       0.025261      -0.047393      -0.020796      -0.007510       0.028306             12.501333       9.474452       1.196986       1.375046       6.520754      -4.281749      21.508793           0.000018
          282              C      15.814168      10.308328       4.336229       0.083787      40.466028 0.40772079E+03  0.93838805E+04                                10.383633                            6.755711      -0.104786       1.977643                    0.999232      26.360094      73.714513       0.633981       0.419769      -1.067620       0.000354       0.000558      -0.005239       0.005281      -0.011411      -0.000798      -0.001774       0.004804       0.059499      -0.021663       0.001731       0.019932             15.728074      12.004043       0.028427       5.119963       7.200820      -5.988152      27.979359          -0.000017
          283              C      14.510791      10.043806       3.920300      -0.141056      36.704572 0.45215022E+03  0.10775521E+05                                 9.769072                            7.179142       0.025173       1.982323                    0.999217      29.937545      87.730142       0.601253       0.427458      -1.053271      -0.003434       0.012236      -0.026474       0.029366       0.004354      -0.019811      -0.011947      -0.002840       0.035622      -0.020332      -0.008593       0.028925             12.685810      12.279939       0.731104       2.946044       6.170524      -3.800325      19.606968           0.000022
          284              C      14.155062      10.320581       2.573702      -0.094742      34.881604 0.41529646E+03  0.97262930E+04                                 9.515769                            6.934908      -0.066931       1.957211                    0.999501      29.439711      86.600572       0.602230       0.434265      -1.045105       0.019753       0.005100       0.027476       0.034222      -0.005733       0.014666       0.018664      -0.010404      -0.086163      -0.040118       0.014145       0.025973             12.530034      11.315147       0.786389       0.160699       6.119324      -4.156666      20.155630          -0.000016
          285              C      15.857397      10.595939      17.531048       0.449798      29.841053 0.31975069E+03  0.69655692E+04                                 8.735694                            6.217244       0.101463       2.073563                    0.999587      23.434041      64.971927       0.620219       0.453331      -1.041243       0.068219       0.011611       0.004036       0.069318      -0.013335      -0.009824      -0.039229      -0.030099       0.017397      -0.041611      -0.006877       0.048488             11.328755      19.195291      -0.294352      -0.922658       7.568595       2.674329       7.222377          -0.000047
          286              C      10.289731       9.715160      16.260283       0.473718      29.761333 0.29068492E+03  0.61857667E+04                                 8.769523                            5.922775       0.083373       2.075145                    0.999626      22.773170      62.485704       0.636027       0.452542      -1.041281      -0.062335      -0.017630       0.002893       0.064845      -0.028976      -0.002368      -0.028098       0.023967       0.173865      -0.065383      -0.000343       0.065725             12.348644      23.635232      -1.795787       0.861876       7.992192       1.300921       5.418508          -0.000015
          287              C      14.406803      10.366225      17.195548       0.001114      37.665212 0.42425580E+03  0.98294893E+04                                 9.733212                            6.809202       0.063303       2.026470                    0.999345      26.836160      74.488350       0.645070       0.409823      -1.077589      -0.039972       0.004459      -0.007064       0.040835       0.006441      -0.002027      -0.002128      -0.012925       0.014847      -0.011668       0.002980       0.008689             12.904389      22.643276       0.188562       0.782172       8.390311       3.062227       7.679580           0.000007
          288              C      14.016853       9.418170      16.260283      -0.109587      37.082424 0.44106880E+03  0.10462324E+05                                 9.922421                            7.172598      -0.113288       1.948161                    0.998911      29.403298      86.391091       0.590346       0.437399      -1.045643      -0.031112       0.008118       0.001414       0.032185       0.002841      -0.024970      -0.018891      -0.035074       0.001298      -0.036720       0.001483       0.035237             12.662075      21.011287      -0.490410       1.838477       8.803399       3.155223       8.171539           0.000001
          289              C      12.679845       9.299239      15.901803      -0.100305      36.300066 0.43363897E+03  0.10250946E+05                                 9.746156                            7.073703      -0.131779       1.932034                    0.999417      29.735878      87.454287       0.598789       0.432710      -1.047600       0.020381       0.004183       0.029930       0.036451       0.005851      -0.013613      -0.000890      -0.059529       0.002796      -0.035751       0.005697       0.030054             12.451045      21.491347      -1.772424       0.672719       7.661965       2.654930       8.199824          -0.000002
          290              C      11.731306      10.130352      16.483184      -0.030986      40.925566 0.44159452E+03  0.10326050E+05                                10.278445                            6.920606      -0.027322       1.987797                    0.999220      27.443693      76.330572       0.644021       0.406720      -1.080487       0.048994      -0.000664       0.020438       0.053090      -0.006229       0.005512      -0.003644       0.009566      -0.040779      -0.015087      -0.001012       0.016099             14.608115      27.505500      -0.389491       1.309460       8.234965       2.829140       8.083879           0.000001
          291              C      12.119070      11.080822      17.418449      -0.133299      34.491931 0.41658664E+03  0.96691502E+04                                 9.143799                            6.768482       0.153120       2.015520                    0.999734      29.201545      82.828649       0.639904       0.412390      -1.069091       0.031626      -0.013048       0.004739       0.034539      -0.019317      -0.023544       0.028813      -0.027012      -0.028423      -0.034349      -0.016330       0.050679             11.163304      18.552041       0.553068       2.140657       7.463910       2.736073       7.473961           0.000002
          292              C      13.456079      11.199753      17.776929      -0.082387      33.985906 0.40223839E+03  0.92818535E+04                                 9.175471                            6.726683      -0.019709       1.973016                    0.999535      28.622137      81.728084       0.629224       0.421842      -1.059938      -0.015700      -0.014955      -0.012999       0.025280       0.008200      -0.009080       0.009450      -0.042664       0.041244      -0.032260       0.008697       0.023564             11.256232      18.662988      -0.644376       0.595139       7.675537       2.788863       7.430170          -0.000003
          293              C      20.224958       9.603743      15.807587       0.105963      27.264346 0.32368529E+03  0.71309779E+04                                 8.099810                            6.145347      -0.007811       2.016323                    0.999305      26.199499      75.027120       0.635446       0.437523      -1.041964       0.000477       0.040528       0.036432       0.054498      -0.014290       0.008382      -0.021528      -0.064851       0.070931      -0.047479       0.000981       0.046497              9.840020      14.402095       1.771601      -0.459521       8.202968       2.853428       6.914998          -0.000037
          294              C      18.918787       9.382036      15.842056      -0.234572      35.985595 0.47377676E+03  0.11426267E+05                                 9.635806                            7.364710      -0.192553       1.920894                    0.996762      30.378733      89.623952       0.591571       0.429308      -1.051887       0.003189      -0.005280      -0.027011       0.027706       0.004040       0.009898      -0.027945      -0.008548       0.024163      -0.028632      -0.004320       0.032951             11.827461      17.252155       0.493697      -1.746795      10.103846       3.441113       8.126380           0.000046
          295              C      18.172026      10.160647      16.781917       0.314021      30.418650 0.34622753E+03  0.77004948E+04                                 8.815038                            6.412988      -0.055876       2.018357                    0.999325      24.298527      68.263319       0.618242       0.445441      -1.044922      -0.073373       0.004720       0.001684       0.073544       0.004315      -0.011526       0.013354       0.067568      -0.061889      -0.036969      -0.009179       0.046149             11.287817      18.750809       1.342979      -1.097851       7.953131       2.595798       7.159509          -0.000045
          296              C      18.845234      11.024889      17.618370      -0.233521      33.017076 0.44314430E+03  0.10476696E+05                                 8.966832                            7.056234       0.015837       1.980498                    0.998917      29.961785      86.604803       0.614886       0.421339      -1.060223       0.010374       0.022328       0.004015       0.024945      -0.000229      -0.005526       0.001375      -0.019830       0.016811      -0.014255       0.005742       0.008514             10.446369      15.946705       1.841092      -0.291495       7.886118       2.557519       7.506284           0.000042
          297              C      20.198961      11.156535      17.487387       0.113443      25.518462 0.31706336E+03  0.68917872E+04                                 7.568148                            5.960433       0.232292       2.092920                    0.999827      25.489898      70.571073       0.670625       0.420185      -1.061301       0.004331      -0.019385      -0.037467       0.042406      -0.010020       0.010172       0.005690      -0.063690       0.049646      -0.043646       0.016631       0.027015              8.735740      12.836412       0.855602      -0.759680       6.762225       2.253820       6.608583          -0.000043
          298              C       6.093170       9.887308      15.274463       0.137220      25.874267 0.29499964E+03  0.62969971E+04                                 7.658063                            5.757106       0.373921       2.154294                    0.999839      24.662316      67.641967       0.681045       0.421326      -1.060687      -0.003091       0.023012       0.026877       0.035517       0.012434      -0.013643      -0.020894      -0.039257       0.078450      -0.037340      -0.006424       0.043764              9.253596      14.338060      -0.755371       1.379480       6.751659       2.267476       6.671068          -0.000027
          299              C       7.473871       9.840320      15.456001      -0.249854      35.814893 0.43342731E+03  0.10173348E+05                                 9.433037                            6.940039       0.157030       2.023182                    0.999636      29.700267      85.075185       0.626209       0.416715      -1.064927      -0.022311      -0.015320      -0.013015       0.030031      -0.005323      -0.015076      -0.002173      -0.003231      -0.064799      -0.028156       0.009800       0.018356             11.789069      20.037757      -0.563791       3.001060       6.570631       2.264378       8.758819           0.000023
          300              C       8.075787      10.565242      16.388968       0.327083      31.483605 0.29951291E+03  0.64106314E+04                                 8.915127                            5.894632      -0.041971       2.027484                    0.998707      23.344206      63.884528       0.657797       0.435040      -1.053379       0.069702      -0.013779       0.012789       0.072192      -0.018603       0.007188       0.000459       0.056760      -0.087998      -0.030467      -0.018716       0.049182             12.369896      22.983811      -2.110120       1.607212       6.631261       2.107335       7.494615          -0.000016
          301              C       7.333912      11.493959      17.167972      -0.253298      34.842602 0.43631082E+03  0.10171587E+05                                 9.043370                            6.800933       0.392338       2.091980                    0.999866      29.372772      81.565470       0.660908       0.397532      -1.086705      -0.008914       0.012964       0.018854       0.024556       0.006982       0.006788       0.024917       0.029694       0.010296      -0.033501       0.006590       0.026911             10.966033      17.501093      -2.989364       0.071796       7.203665       2.432810       8.193342           0.000033
          302              C       5.991626      11.642193      16.818684       0.087928      28.142614 0.34536126E+03  0.76636874E+04                                 8.086066                            6.227819       0.141379       2.052808                    0.999683      26.254644      73.276115       0.655409       0.421143      -1.061439      -0.010434      -0.034391      -0.038001       0.052304      -0.006982      -0.009672       0.006958      -0.049323       0.072632      -0.038938       0.009400       0.029538              9.516154      14.322654      -1.633031       1.146422       6.575388       2.091031       7.650420          -0.000034
          303              C      22.999977      13.171264      15.442213       0.582552      23.995911 0.25985373E+03  0.54552243E+04                                 7.828664                            5.787468      -0.173912       1.995915                    0.999318      22.908489      65.455025       0.603591       0.483370      -1.009548       0.019739      -0.053368       0.019635       0.060194       0.023255       0.045649       0.028435       0.125402      -0.099183      -0.069778      -0.032435       0.102214              9.963044       5.619407      -1.073074      -1.315258      14.873867      -3.606099       9.395856          -0.000028
          304              C      23.026772      14.334528      14.548311      -0.010573      36.074751 0.42564276E+03  0.99358712E+04                                 9.633129                            6.955256      -0.089994       1.991057                    0.998921      27.031379      76.974722       0.615649       0.426199      -1.059975       0.012890       0.029708      -0.025684       0.041332      -0.005325      -0.002702       0.008877       0.032632      -0.019730      -0.019457      -0.001637       0.021094             12.676898       5.808480      -0.062173      -1.058924      20.424702      -4.975982      11.797512           0.000018
          305              C      23.055948      14.161627      13.194820      -0.095228      33.069794 0.43243548E+03  0.10207517E+05                                 9.152462                            7.054118       0.034500       1.989600                    0.999520      29.385894      86.144218       0.601329       0.431514      -1.049134       0.009665       0.028824       0.009366       0.031811      -0.003121      -0.003032       0.023231       0.004303      -0.053121      -0.031767       0.009438       0.022329             11.360628       5.618372       0.770162      -1.153666      16.910747      -4.462640      11.552766          -0.000008
          306              C      23.091117      15.211119      12.277938      -0.154826      35.528576 0.46894596E+03  0.11235279E+05                                 9.499463                            7.269092       0.104751       1.999451                    0.999401      30.107066      87.367426       0.605029       0.422541      -1.060354       0.011125      -0.006991       0.012747       0.018306      -0.000937      -0.003568       0.013233      -0.015379       0.093372      -0.023485      -0.011937       0.035422             12.188271       5.646267       0.954354      -0.975472      20.025373      -5.317456      10.893173           0.000010
          307              C      23.066165      16.579678      12.817956       0.081218      39.631879 0.41627293E+03  0.96463091E+04                                10.299298                            6.866232      -0.164723       1.956477                    0.999316      26.674443      75.249020       0.622348       0.424708      -1.062765       0.003747      -0.009194       0.000405       0.009937      -0.005535      -0.001600      -0.007165      -0.041352      -0.002244      -0.021356      -0.002376       0.023732             15.084755       5.927993       1.523447      -1.869016      24.275706      -9.310400      15.050564          -0.000014
          308              C      22.982197      16.728289      14.159958      -0.155518      34.751718 0.43006428E+03  0.10085061E+05                                 9.289996                            6.926474       0.134628       2.010489                    0.999721      29.564192      84.928832       0.624365       0.418333      -1.062811      -0.000381      -0.023870       0.016332       0.028925      -0.003434      -0.002712       0.013419      -0.039177      -0.052429      -0.021406      -0.010938       0.032344             11.507723       5.324359       0.617688      -1.670343      16.178301      -5.247692      13.020509           0.000015
          309              C      22.962041      15.609620      15.028583      -0.101416      34.397094 0.42378102E+03  0.99259978E+04                                 9.289354                            6.927789       0.083781       1.999530                    0.999735      29.281998      84.757741       0.615736       0.424697      -1.056164       0.006548       0.010802      -0.031507       0.033945      -0.006805       0.001077       0.011896       0.028974       0.060501      -0.028950       0.005796       0.023154             11.591124       5.632659       0.168137      -1.351853      18.038305      -3.231111      11.102409          -0.000012
          310              C      23.690134      21.073663       9.304393       0.559711      25.598458 0.27642297E+03  0.58674561E+04                                 8.081573                            5.891763      -0.099681       2.010301                    0.999581      23.151198      65.561202       0.612749       0.470921      -1.020655       0.017187       0.042405      -0.042066       0.062154      -0.007989       0.019668       0.024999       0.139985      -0.136335      -0.073656      -0.021948       0.095604             10.497307       4.963719       0.831671      -1.182277      15.786940      -4.603061      10.741263          -0.000035
          311              C      23.488291      19.925175      10.221274      -0.003467      34.133863 0.38926575E+03  0.88856599E+04                                 9.236575                            6.603825      -0.113630       1.980095                    0.999296      26.673946      75.102014       0.638684       0.420123      -1.063830      -0.002050      -0.025795       0.033663       0.042460       0.000248       0.005734      -0.003173       0.026389      -0.025396      -0.012498      -0.006148       0.018647             12.189914       5.512062       0.842619      -2.132433      18.924605      -5.312222      12.133076           0.000015
          312              C      23.151302      20.103180      11.519615      -0.106884      34.857914 0.42346822E+03  0.99289020E+04                                 9.386611                            6.935175       0.008938       1.974531                    0.999709      29.409220      85.508715       0.613339       0.425917      -1.054124      -0.003749      -0.029732      -0.008131       0.031051      -0.002545       0.006710       0.020874      -0.007963      -0.026197      -0.024698       0.002210       0.022487             11.781767       5.613330      -0.278045      -2.030340      18.057039      -4.080523      11.674930          -0.000008
          313              C      23.076432      19.004535      12.367558      -0.144625      35.934249 0.42369718E+03  0.99142584E+04                                 9.552526                            6.895940       0.098039       2.000122                    0.999740      29.534526      85.185711       0.621926       0.420884      -1.059539       0.004427       0.005937      -0.026234       0.027259      -0.003462      -0.008130       0.004021       0.021013       0.116079      -0.030518      -0.009821       0.040339             12.661955       5.316902       0.108770      -1.267567      21.716089      -5.390263      10.952875           0.000004
          314              C      23.159455      17.711696      11.935544       0.080392      38.304947 0.38313346E+03  0.87142692E+04                                10.064586                            6.582423      -0.114403       1.978964                    0.999481      26.276803      73.940580       0.634998       0.424085      -1.060942      -0.001456       0.001305       0.005427       0.005768       0.003097       0.000956      -0.001507      -0.003172       0.003605      -0.004534       0.001289       0.003245             14.799569       5.784559       1.153984      -1.968361      24.262702      -9.129454      14.351446           0.000002
          315              C      23.411497      17.615779      10.598138      -0.142824      35.543215 0.44765608E+03  0.10638560E+05                                 9.567966                            7.145043       0.018652       1.974164                    0.999495      30.014345      87.744478       0.602659       0.427658      -1.053469       0.008737       0.035517      -0.007175       0.037273      -0.004835       0.001405       0.024909      -0.047129      -0.068062      -0.032417      -0.012058       0.044475             12.040041       5.705407       1.211328      -1.979757      17.334328      -6.190169      13.080389           0.000002
          316              C      23.590218      18.726066       9.715726      -0.105249      33.054831 0.41172737E+03  0.96172461E+04                                 9.169219                            6.898695      -0.150918       1.929085                    0.999224      29.483561      86.477640       0.604936       0.433466      -1.046094       0.001395      -0.016459       0.022511       0.027921      -0.001461      -0.000634       0.004292       0.034099       0.048898      -0.025694       0.008878       0.016816             11.471377       5.520471       0.577557      -1.524443      17.932436      -4.377763      10.961223          -0.000005
          317              C      24.431184       8.814325      14.775808       0.628764      24.129727 0.23960150E+03  0.49162645E+04                                 7.759317                            5.524911      -0.089383       2.033854                    0.999429      21.985194      61.577627       0.624839       0.477741      -1.015142       0.003241       0.050126       0.045739       0.067935      -0.015897       0.024806      -0.076611      -0.007808       0.113810      -0.069679      -0.029895       0.099574              9.990279       9.711272       0.626458      -1.112749      11.965690       5.056908       8.293877          -0.000021
          318              C      24.514842       7.628936      13.861225      -0.047571      38.217860 0.44087928E+03  0.10338773E+05                                 9.859734                            6.964944      -0.054737       1.984660                    0.999155      27.616112      77.742619       0.633009       0.412617      -1.073105       0.009604      -0.038380      -0.021939       0.045239       0.007553      -0.001414      -0.002945       0.011401       0.003771      -0.010446       0.000799       0.009647             13.228092      11.112215       0.400218      -1.359154      17.242153       8.244135      11.329908           0.000009
          319              C      23.374132       6.952664      13.459084      -0.090199      34.983924 0.45208182E+03  0.10815535E+05                                 9.580436                            7.273108      -0.192627       1.915329                    0.998473      29.982926      89.160145       0.583473       0.438788      -1.042337       0.020159      -0.015758      -0.021156       0.033201      -0.015352      -0.011585      -0.020422       0.022280       0.007672      -0.034931       0.016551       0.018380             11.963567      11.910092       0.961646      -1.154362      14.811767       5.937541       9.168842          -0.000001
          320              C      23.452317       5.893257      12.539904      -0.143046      36.811457 0.44454340E+03  0.10590230E+05                                 9.882627                            7.193930      -0.165603       1.924432                    0.998586      30.112849      89.347611       0.588932       0.436566      -1.043694       0.005978       0.025118       0.018054       0.031505       0.012594       0.021798      -0.008467      -0.011333       0.008356      -0.030978       0.010626       0.020352             12.771952      12.471657      -1.863507      -3.380111      15.426520       7.059773      10.417680           0.000002
          321              C      24.609039       5.518356      11.986099       0.088388      36.874585 0.38002612E+03  0.86068901E+04                                 9.744962                            6.524102      -0.060007       1.998174                    0.999318      25.901997      72.205599       0.643893       0.420010      -1.065869       0.003069       0.001683       0.003764       0.005140      -0.001140       0.006326       0.006542      -0.010250       0.009747      -0.010987       0.000224       0.010763             13.771085      11.157601      -1.534185      -2.719988      18.391816       9.331341      11.763838           0.000000
          322              C       3.074758       6.208398      12.330791      -0.145329      35.426919 0.42855433E+03  0.10052513E+05                                 9.440982                            6.927300       0.186397       2.033268                    0.999765      29.372663      84.712097       0.621848       0.419907      -1.060578      -0.007987       0.007524       0.018763       0.021736      -0.015781      -0.018608      -0.006040       0.019028      -0.013415      -0.027126      -0.000055       0.027181             11.957250      10.394019       0.396557      -1.215439      15.869789       7.004378       9.607942           0.000001
          323              C       2.998773       7.287966      13.201714      -0.109049      35.514937 0.43771835E+03  0.10351820E+05                                 9.519143                            7.060528      -0.053632       1.947343                    0.999709      29.919179      87.464330       0.606420       0.427082      -1.053046      -0.026956      -0.016858      -0.012168       0.034043       0.017521       0.011355      -0.008445       0.024757      -0.052978      -0.028503      -0.002631       0.031134             11.961328      10.820435      -0.277984      -2.077252      15.121197       6.552835       9.942351          -0.000002
          324              C      24.878229      10.853128      18.326138       0.624349      26.623465 0.24359323E+03  0.50030388E+04                                 8.304115                            5.544143      -0.013292       2.060666                    0.999650      21.738319      60.290918       0.630235       0.473189      -1.020792      -0.024482       0.022335      -0.055861       0.064951      -0.035551      -0.028264       0.036313      -0.118372      -0.177877      -0.077606      -0.031936       0.109542             11.665495      10.431169       0.662960       3.786133       5.260488      -2.496425      19.304827          -0.000027
          325              C      25.393023      10.620384      19.679630      -0.021170      39.167158 0.39237465E+03  0.89292998E+04                                10.036829                            6.539551       0.001496       2.014651                    0.999369      26.487957      73.247595       0.658512       0.408720      -1.076590       0.011627      -0.003917       0.035244       0.037318      -0.005263      -0.006906       0.005281      -0.019175      -0.031137      -0.015002      -0.002852       0.017854             15.050475      11.346307       0.325351       5.803080       6.222634      -3.741628      27.582483           0.000016
          326              C      24.596610      10.109912      20.642470      -0.099262      36.062573 0.40763899E+03  0.94427640E+04                                 9.585310                            6.766990       0.006848       1.974791                    0.999676      28.988021      83.072301       0.627677       0.421256      -1.059759       0.026794       0.002955       0.013383       0.030096       0.007302       0.006518       0.012871       0.031067      -0.061106      -0.027841      -0.001330       0.029171             12.947176      10.118055       0.512716       3.819895       6.035862      -3.365360      22.687613          -0.000009
          327              C      25.091239       9.895909      21.950003      -0.148519      37.024900 0.41880377E+03  0.97721095E+04                                 9.761318                            6.857112       0.085304       1.996773                    0.999704      29.488596      84.955106       0.623484       0.421020      -1.059369      -0.000220       0.021210      -0.026200       0.033710       0.010525      -0.028502      -0.015169       0.012221       0.027461      -0.023983      -0.016680       0.040663             13.365603      11.298304       0.121098       5.683634       5.871939      -2.936192      22.926564           0.000006
          328              C      26.375278      10.093095      22.271716       0.090493      38.092263 0.36880931E+03  0.82993718E+04                                10.075687                            6.453000      -0.126952       1.979285                    0.999383      25.846570      72.070841       0.642851       0.423402      -1.062594       0.001188      -0.006972      -0.001148       0.007165      -0.006809       0.009816       0.003328      -0.017242       0.035778      -0.020283       0.005022       0.015261             16.085173      11.216787      -0.234958       6.602973       7.156188      -5.653937      29.882543          -0.000003
          329              C       4.434238      10.748170      21.403091      -0.150983      37.157752 0.42085711E+03  0.98392731E+04                                 9.815583                            6.889567       0.073742       1.992582                    0.999700      29.613960      85.605390       0.619437       0.422942      -1.057386      -0.024521       0.016695      -0.021861       0.036850       0.011754       0.019640       0.011124       0.033599      -0.038844      -0.024523      -0.012327       0.036850             13.563409       9.212338       1.027001       3.248377       6.755895      -3.826531      24.721993           0.000006
          330              C       3.990220      10.904499      20.040408      -0.103648      37.880138 0.43852388E+03  0.10356667E+05                                 9.964002                            7.061326      -0.017308       1.960589                    0.999630      29.652544      86.109181       0.608231       0.426393      -1.055400      -0.012229      -0.016605       0.030653       0.036944       0.018032      -0.023963      -0.009377      -0.014726       0.023016      -0.030774      -0.003988       0.034762             13.479062      11.068651       0.719451       3.920176       5.879995      -2.565484      23.488539          -0.000010
          331              C      11.589629      23.495063       5.448436       0.449798      29.841055 0.31975070E+03  0.69655695E+04                                 8.735694                            6.217245       0.101462       2.073563                    0.999587      23.434041      64.971929       0.620219       0.453331      -1.041243      -0.068219      -0.011611      -0.004036       0.069318      -0.013335      -0.009824      -0.039229      -0.030099       0.017397      -0.041611      -0.006877       0.048488             11.328756      19.195293      -0.294352      -0.922658       7.568596       2.674330       7.222378          -0.000050
          332              C      17.157295      24.375842       6.719201       0.473718      29.761333 0.29068492E+03  0.61857667E+04                                 8.769523                            5.922775       0.083374       2.075145                    0.999626      22.773170      62.485703       0.636027       0.452542      -1.041281       0.062335       0.017630      -0.002893       0.064845      -0.028976      -0.002368      -0.028098       0.023967       0.173865      -0.065382      -0.000343       0.065725             12.348645      23.635234      -1.795787       0.861877       7.992192       1.300921       5.418508          -0.000015
          333              C      13.040223      23.724777       5.783936       0.001114      37.665213 0.42425580E+03  0.98294893E+04                                 9.733212                            6.809203       0.063303       2.026470                    0.999345      26.836160      74.488352       0.645070       0.409823      -1.077589       0.039972      -0.004459       0.007064       0.040835       0.006441      -0.002027      -0.002128      -0.012925       0.014847      -0.011668       0.002980       0.008689             12.904390      22.643278       0.188563       0.782173       8.390312       3.062227       7.679580           0.000011
          334              C      13.430173      24.672832       6.719201      -0.109587      37.082430 0.44106889E+03  0.10462326E+05                                 9.922422                            7.172598      -0.113288       1.948161                    0.998911      29.403301      86.391105       0.590346       0.437399      -1.045643       0.031112      -0.008118      -0.001414       0.032185       0.002841      -0.024970      -0.018891      -0.035074       0.001298      -0.036720       0.001483       0.035237             12.662078      21.011292      -0.490410       1.838477       8.803400       3.155223       8.171540          -0.000001
          335              C      14.767181      24.791763       7.077681      -0.100305      36.300067 0.43363899E+03  0.10250947E+05                                 9.746157                            7.073704      -0.131779       1.932034                    0.999417      29.735879      87.454292       0.598789       0.432710      -1.047600      -0.020381      -0.004183      -0.029930       0.036451       0.005851      -0.013613      -0.000890      -0.059529       0.002796      -0.035751       0.005697       0.030054             12.451046      21.491350      -1.772424       0.672719       7.661965       2.654930       8.199824          -0.000002
          336              C      15.715720      23.960650       6.496300      -0.030986      40.925567 0.44159454E+03  0.10326051E+05                                10.278445                            6.920606      -0.027322       1.987797                    0.999220      27.443694      76.330575       0.644021       0.406720      -1.080487      -0.048994       0.000664      -0.020438       0.053090      -0.006229       0.005512      -0.003644       0.009566      -0.040779      -0.015087      -0.001012       0.016099             14.608115      27.505502      -0.389491       1.309460       8.234965       2.829140       8.083879          -0.000001
          337              C      15.327956      23.010180       5.561035      -0.133299      34.491929 0.41658662E+03  0.96691496E+04                                 9.143798                            6.768482       0.153120       2.015520                    0.999734      29.201544      82.828645       0.639904       0.412390      -1.069091      -0.031626       0.013048      -0.004739       0.034539      -0.019317      -0.023544       0.028813      -0.027012      -0.028422      -0.034349      -0.016330       0.050679             11.163303      18.552039       0.553067       2.140657       7.463910       2.736072       7.473961           0.000003
          338              C      13.990947      22.891249       5.202555      -0.082387      33.985901 0.40223835E+03  0.92818521E+04                                 9.175470                            6.726683      -0.019708       1.973016                    0.999535      28.622134      81.728069       0.629224       0.421842      -1.059938       0.015700       0.014955       0.012998       0.025280       0.008200      -0.009080       0.009450      -0.042664       0.041245      -0.032260       0.008697       0.023564             11.256230      18.662987      -0.644377       0.595139       7.675536       2.788862       7.430169          -0.000005
          339              C       7.222068      24.487259       7.171897       0.105963      27.264347 0.32368529E+03  0.71309780E+04                                 8.099810                            6.145347      -0.007811       2.016323                    0.999305      26.199500      75.027125       0.635446       0.437523      -1.041964      -0.000477      -0.040528      -0.036432       0.054498      -0.014290       0.008382      -0.021528      -0.064851       0.070931      -0.047479       0.000981       0.046497              9.840021      14.402096       1.771601      -0.459521       8.202969       2.853428       6.914998          -0.000037
          340              C       8.528239      24.708966       7.137428      -0.234572      35.985600 0.47377682E+03  0.11426269E+05                                 9.635807                            7.364711      -0.192553       1.920894                    0.996762      30.378736      89.623964       0.591571       0.429308      -1.051887      -0.003189       0.005280       0.027011       0.027706       0.004040       0.009898      -0.027945      -0.008548       0.024163      -0.028632      -0.004320       0.032951             11.827462      17.252157       0.493698      -1.746795      10.103847       3.441113       8.126381           0.000046
          341              C       9.275000      23.930355       6.197567       0.314021      30.418651 0.34622753E+03  0.77004948E+04                                 8.815039                            6.412988      -0.055876       2.018357                    0.999325      24.298527      68.263320       0.618242       0.445441      -1.044922       0.073373      -0.004720      -0.001684       0.073544       0.004315      -0.011526       0.013354       0.067568      -0.061889      -0.036969      -0.009179       0.046149             11.287817      18.750810       1.342979      -1.097851       7.953131       2.595798       7.159510          -0.000045
          342              C       8.601792      23.066113       5.361114      -0.233521      33.017074 0.44314428E+03  0.10476695E+05                                 8.966832                            7.056234       0.015837       1.980498                    0.998917      29.961784      86.604801       0.614886       0.421339      -1.060223      -0.010374      -0.022328      -0.004015       0.024945      -0.000229      -0.005526       0.001375      -0.019830       0.016811      -0.014255       0.005742       0.008514             10.446369      15.946705       1.841093      -0.291495       7.886118       2.557519       7.506284           0.000042
          343              C       7.248065      22.934467       5.492097       0.113443      25.518463 0.31706336E+03  0.68917874E+04                                 7.568148                            5.960433       0.232292       2.092920                    0.999827      25.489898      70.571074       0.670625       0.420185      -1.061301      -0.004331       0.019385       0.037467       0.042406      -0.010020       0.010172       0.005690      -0.063690       0.049646      -0.043646       0.016631       0.027015              8.735740      12.836412       0.855602      -0.759680       6.762225       2.253820       6.608583          -0.000043
          344              C      21.353856      24.203694       7.705021       0.137220      25.874229 0.29499916E+03  0.62969844E+04                                 7.658057                            5.757102       0.373921       2.154294                    0.999839      24.662291      67.641889       0.681045       0.421326      -1.060687       0.003091      -0.023012      -0.026877       0.035517       0.012434      -0.013643      -0.020894      -0.039257       0.078450      -0.037340      -0.006424       0.043764              9.253589      14.338050      -0.755371       1.379478       6.751654       2.267474       6.671063          -0.000030
          345              C      19.973155      24.250682       7.523483      -0.249854      35.814826 0.43342609E+03  0.10173320E+05                                 9.433065                            6.940058       0.157030       2.023182                    0.999636      29.700169      85.075121       0.626204       0.416718      -1.064924       0.022311       0.015320       0.013015       0.030031      -0.005323      -0.015076      -0.002173      -0.003231      -0.064799      -0.028156       0.009800       0.018356             11.789107      20.037828      -0.563794       3.001071       6.570649       2.264385       8.758845           0.000026
          346              C      19.371239      23.525760       6.590516       0.327083      31.483587 0.29951276E+03  0.64106275E+04                                 8.915122                            5.894630      -0.041971       2.027484                    0.998707      23.344199      63.884503       0.657797       0.435040      -1.053379      -0.069702       0.013779      -0.012789       0.072192      -0.018603       0.007188       0.000459       0.056760      -0.087998      -0.030466      -0.018716       0.049182             12.369888      22.983794      -2.110118       1.607210       6.631258       2.107335       7.494612          -0.000018
          347              C      20.113114      22.597043       5.811512      -0.253298      34.842596 0.43631075E+03  0.10171585E+05                                 9.043367                            6.800932       0.392338       2.091980                    0.999866      29.372771      81.565460       0.660908       0.397532      -1.086705       0.008914      -0.012964      -0.018854       0.024556       0.006982       0.006788       0.024917       0.029694       0.010296      -0.033501       0.006590       0.026911             10.966030      17.501084      -2.989363       0.071795       7.203664       2.432811       8.193341           0.000037
          348              C      21.455400      22.448809       6.160800       0.087928      28.142612 0.34536124E+03  0.76636869E+04                                 8.086066                            6.227819       0.141380       2.052808                    0.999683      26.254643      73.276110       0.655409       0.421143      -1.061439       0.010434       0.034391       0.038001       0.052304      -0.006982      -0.009672       0.006958      -0.049323       0.072632      -0.038938       0.009400       0.029538              9.516153      14.322652      -1.633031       1.146421       6.575388       2.091031       7.650419          -0.000038
          349              C       4.447049      20.919738       7.537271       0.582552      23.995911 0.25985373E+03  0.54552242E+04                                 7.828664                            5.787468      -0.173912       1.995915                    0.999318      22.908488      65.455020       0.603591       0.483370      -1.009548      -0.019739       0.053368      -0.019635       0.060194       0.023255       0.045649       0.028435       0.125402      -0.099183      -0.069778      -0.032435       0.102214              9.963043       5.619407      -1.073074      -1.315258      14.873867      -3.606099       9.395856          -0.000028
          350              C       4.420254      19.756474       8.431173      -0.010573      36.074751 0.42564277E+03  0.99358715E+04                                 9.633128                            6.955256      -0.089994       1.991057                    0.998921      27.031379      76.974718       0.615649       0.426199      -1.059976      -0.012890      -0.029708       0.025684       0.041332      -0.005325      -0.002702       0.008877       0.032632      -0.019730      -0.019457      -0.001637       0.021094             12.676897       5.808480      -0.062173      -1.058924      20.424701      -4.975982      11.797511           0.000016
          351              C       4.391078      19.929375       9.784664      -0.095228      33.069792 0.43243545E+03  0.10207516E+05                                 9.152461                            7.054117       0.034500       1.989600                    0.999520      29.385893      86.144211       0.601329       0.431514      -1.049134      -0.009665      -0.028824      -0.009366       0.031811      -0.003121      -0.003032       0.023231       0.004303      -0.053121      -0.031767       0.009438       0.022329             11.360627       5.618371       0.770162      -1.153666      16.910745      -4.462640      11.552765          -0.000006
          352              C       4.355909      18.879883      10.701546      -0.154826      35.528574 0.46894594E+03  0.11235278E+05                                 9.499463                            7.269092       0.104751       1.999451                    0.999401      30.107065      87.367422       0.605029       0.422541      -1.060354      -0.011125       0.006991      -0.012747       0.018306      -0.000937      -0.003568       0.013233      -0.015379       0.093372      -0.023485      -0.011937       0.035422             12.188271       5.646267       0.954354      -0.975472      20.025372      -5.317456      10.893172           0.000008
          353              C       4.380861      17.511324      10.161528       0.081218      39.631878 0.41627293E+03  0.96463089E+04                                10.299297                            6.866231      -0.164723       1.956477                    0.999316      26.674443      75.249018       0.622348       0.424708      -1.062765      -0.003747       0.009194      -0.000405       0.009937      -0.005535      -0.001600      -0.007165      -0.041351      -0.002244      -0.021356      -0.002376       0.023732             15.084754       5.927993       1.523447      -1.869016      24.275705      -9.310400      15.050564          -0.000012
          354              C       4.464829      17.362713       8.819526      -0.155518      34.751720 0.43006431E+03  0.10085062E+05                                 9.289997                            6.926474       0.134628       2.010489                    0.999721      29.564193      84.928838       0.624365       0.418333      -1.062811       0.000381       0.023870      -0.016332       0.028925      -0.003434      -0.002712       0.013419      -0.039177      -0.052429      -0.021406      -0.010938       0.032344             11.507724       5.324360       0.617688      -1.670343      16.178302      -5.247692      13.020510           0.000014
          355              C       4.484985      18.481382       7.950901      -0.101416      34.397095 0.42378105E+03  0.99259985E+04                                 9.289354                            6.927789       0.083781       1.999530                    0.999735      29.281999      84.757743       0.615736       0.424697      -1.056164      -0.006548      -0.010802       0.031507       0.033945      -0.006805       0.001077       0.011896       0.028974       0.060501      -0.028950       0.005796       0.023154             11.591124       5.632659       0.168137      -1.351853      18.038306      -3.231112      11.102409          -0.000012
          356              C       3.756892      13.017339      13.675091       0.559711      25.598461 0.27642300E+03  0.58674570E+04                                 8.081573                            5.891763      -0.099681       2.010300                    0.999581      23.151200      65.561209       0.612749       0.470921      -1.020655      -0.017187      -0.042405       0.042066       0.062154      -0.007989       0.019668       0.024999       0.139985      -0.136335      -0.073656      -0.021948       0.095604             10.497308       4.963719       0.831671      -1.182277      15.786941      -4.603061      10.741264          -0.000037
          357              C       3.958735      14.165827      12.758210      -0.003467      34.133863 0.38926575E+03  0.88856598E+04                                 9.236574                            6.603825      -0.113630       1.980095                    0.999296      26.673946      75.102013       0.638685       0.420123      -1.063830       0.002050       0.025795      -0.033663       0.042460       0.000248       0.005734      -0.003173       0.026389      -0.025396      -0.012498      -0.006148       0.018647             12.189914       5.512062       0.842619      -2.132433      18.924604      -5.312221      12.133076           0.000018
          358              C       4.295724      13.987822      11.459869      -0.106884      34.857915 0.42346824E+03  0.99289026E+04                                 9.386612                            6.935175       0.008938       1.974531                    0.999709      29.409220      85.508720       0.613339       0.425917      -1.054124       0.003749       0.029732       0.008131       0.031051      -0.002545       0.006710       0.020874      -0.007963      -0.026197      -0.024698       0.002210       0.022487             11.781768       5.613331      -0.278045      -2.030340      18.057041      -4.080523      11.674931          -0.000012
          359              C       4.370594      15.086467      10.611926      -0.144625      35.934251 0.42369721E+03  0.99142593E+04                                 9.552527                            6.895941       0.098039       2.000122                    0.999740      29.534527      85.185716       0.621926       0.420884      -1.059539      -0.004427      -0.005937       0.026234       0.027259      -0.003462      -0.008130       0.004021       0.021013       0.116079      -0.030518      -0.009821       0.040339             12.661956       5.316902       0.108770      -1.267567      21.716090      -5.390263      10.952875           0.000008
          360              C       4.287571      16.379306      11.043940       0.080392      38.304948 0.38313345E+03  0.87142693E+04                                10.064586                            6.582423      -0.114403       1.978964                    0.999481      26.276803      73.940582       0.634998       0.424085      -1.060942       0.001456      -0.001305      -0.005427       0.005768       0.003097       0.000956      -0.001507      -0.003172       0.003605      -0.004534       0.001289       0.003245             14.799569       5.784559       1.153984      -1.968361      24.262703      -9.129455      14.351447          -0.000001
          361              C       4.035529      16.475223      12.381346      -0.142824      35.543218 0.44765613E+03  0.10638562E+05                                 9.567966                            7.145043       0.018651       1.974164                    0.999495      30.014347      87.744485       0.602659       0.427658      -1.053469      -0.008737      -0.035517       0.007175       0.037273      -0.004836       0.001405       0.024909      -0.047129      -0.068062      -0.032417      -0.012058       0.044475             12.040042       5.705407       1.211329      -1.979757      17.334329      -6.190169      13.080389           0.000007
          362              C       3.856808      15.364936      13.263758      -0.105249      33.054831 0.41172737E+03  0.96172461E+04                                 9.169219                            6.898695      -0.150918       1.929085                    0.999224      29.483561      86.477644       0.604936       0.433466      -1.046094      -0.001395       0.016459      -0.022511       0.027921      -0.001461      -0.000634       0.004292       0.034099       0.048898      -0.025694       0.008878       0.016816             11.471377       5.520472       0.577557      -1.524444      17.932436      -4.377763      10.961224          -0.000009
          363              C       3.015842      25.276677       8.203676       0.628764      24.129725 0.23960148E+03  0.49162640E+04                                 7.759317                            5.524911      -0.089382       2.033854                    0.999429      21.985193      61.577624       0.624839       0.477741      -1.015142      -0.003241      -0.050126      -0.045739       0.067935      -0.015897       0.024806      -0.076611      -0.007808       0.113810      -0.069679      -0.029895       0.099574              9.990279       9.711271       0.626458      -1.112749      11.965690       5.056908       8.293877          -0.000019
          364              C       2.932184      26.462066       9.118259      -0.047571      38.217861 0.44087929E+03  0.10338774E+05                                 9.859735                            6.964945      -0.054737       1.984660                    0.999155      27.616112      77.742621       0.633009       0.412617      -1.073105      -0.009604       0.038380       0.021939       0.045239       0.007553      -0.001415      -0.002945       0.011401       0.003771      -0.010446       0.000799       0.009647             13.228093      11.112216       0.400218      -1.359154      17.242154       8.244136      11.329909           0.000004
          365              C       4.072894      27.138338       9.520400      -0.090199      34.983918 0.45208171E+03  0.10815532E+05                                 9.580435                            7.273107      -0.192627       1.915329                    0.998473      29.982923      89.160134       0.583473       0.438788      -1.042337      -0.020159       0.015758       0.021156       0.033201      -0.015352      -0.011585      -0.020422       0.022280       0.007672      -0.034931       0.016551       0.018380             11.963566      11.910091       0.961645      -1.154362      14.811766       5.937540       9.168841           0.000005
          366              C       3.994709      28.197745      10.439580      -0.143046      36.811454 0.44454334E+03  0.10590228E+05                                 9.882627                            7.193930      -0.165603       1.924432                    0.998586      30.112847      89.347604       0.588932       0.436566      -1.043694      -0.005978      -0.025118      -0.018054       0.031505       0.012594       0.021798      -0.008467      -0.011333       0.008356      -0.030978       0.010626       0.020352             12.771952      12.471656      -1.863507      -3.380111      15.426520       7.059773      10.417679          -0.000003
          367              C       2.837987      28.572646      10.993385       0.088388      36.874585 0.38002613E+03  0.86068902E+04                                 9.744962                            6.524102      -0.060008       1.998174                    0.999318      25.901997      72.205599       0.643893       0.420010      -1.065869      -0.003069      -0.001683      -0.003764       0.005140      -0.001140       0.006326       0.006542      -0.010250       0.009747      -0.010987       0.000224       0.010763             13.771085      11.157600      -1.534185      -2.719988      18.391816       9.331341      11.763838           0.000004
          368              C      24.372268      27.882604      10.648693      -0.145329      35.426922 0.42855436E+03  0.10052514E+05                                 9.440983                            6.927301       0.186397       2.033268                    0.999765      29.372665      84.712104       0.621848       0.419907      -1.060578       0.007987      -0.007524      -0.018763       0.021736      -0.015781      -0.018608      -0.006040       0.019028      -0.013415      -0.027126      -0.000055       0.027181             11.957251      10.394020       0.396557      -1.215439      15.869790       7.004379       9.607943          -0.000004
          369              C      24.448253      26.803036       9.777770      -0.109049      35.514938 0.43771836E+03  0.10351820E+05                                 9.519144                            7.060528      -0.053632       1.947343                    0.999709      29.919179      87.464331       0.606420       0.427082      -1.053046       0.026956       0.016858       0.012168       0.034043       0.017521       0.011355      -0.008445       0.024757      -0.052978      -0.028503      -0.002631       0.031134             11.961328      10.820435      -0.277985      -2.077252      15.121198       6.552835       9.942352           0.000003
          370              C       2.568797      23.237874       4.653346       0.624349      26.623462 0.24359320E+03  0.50030381E+04                                 8.304114                            5.544143      -0.013292       2.060666                    0.999650      21.738318      60.290916       0.630235       0.473189      -1.020792       0.024482      -0.022335       0.055861       0.064951      -0.035551      -0.028264       0.036313      -0.118372      -0.177877      -0.077606      -0.031936       0.109542             11.665495      10.431169       0.662960       3.786133       5.260488      -2.496425      19.304827          -0.000029
          371              C       2.054003      23.470618       3.299854      -0.021170      39.167162 0.39237468E+03  0.89293008E+04                                10.036830                            6.539552       0.001495       2.014651                    0.999369      26.487958      73.247602       0.658511       0.408720      -1.076590      -0.011627       0.003917      -0.035244       0.037318      -0.005263      -0.006906       0.005281      -0.019175      -0.031137      -0.015002      -0.002852       0.017854             15.050476      11.346308       0.325351       5.803080       6.222634      -3.741628      27.582486           0.000017
          372              C       2.850416      23.981090       2.337014      -0.099262      36.062577 0.40763902E+03  0.94427652E+04                                 9.585311                            6.766990       0.006848       1.974791                    0.999676      28.988023      83.072313       0.627677       0.421257      -1.059759      -0.026794      -0.002955      -0.013383       0.030096       0.007302       0.006518       0.012871       0.031067      -0.061106      -0.027841      -0.001330       0.029171             12.947179      10.118056       0.512716       3.819896       6.035863      -3.365360      22.687617          -0.000009
          373              C       2.355787      24.195093       1.029481      -0.148519      37.024904 0.41880381E+03  0.97721107E+04                                 9.761319                            6.857113       0.085304       1.996773                    0.999704      29.488596      84.955112       0.623484       0.421021      -1.059369       0.000220      -0.021210       0.026200       0.033710       0.010525      -0.028502      -0.015169       0.012221       0.027461      -0.023983      -0.016680       0.040663             13.365605      11.298306       0.121098       5.683635       5.871940      -2.936193      22.926568           0.000006
          374              C       1.071748      23.997907       0.707768       0.090493      38.092264 0.36880931E+03  0.82993720E+04                                10.075688                            6.453000      -0.126952       1.979285                    0.999383      25.846570      72.070844       0.642851       0.423402      -1.062594      -0.001188       0.006972       0.001148       0.007165      -0.006809       0.009816       0.003328      -0.017242       0.035778      -0.020283       0.005022       0.015261             16.085174      11.216787      -0.234958       6.602973       7.156189      -5.653937      29.882546          -0.000002
          375              C      23.012788      23.342832       1.576393      -0.150983      37.157755 0.42085715E+03  0.98392741E+04                                 9.815584                            6.889567       0.073741       1.992582                    0.999700      29.613961      85.605392       0.619437       0.422942      -1.057386       0.024521      -0.016695       0.021861       0.036850       0.011754       0.019640       0.011124       0.033599      -0.038844      -0.024523      -0.012327       0.036850             13.563409       9.212338       1.027001       3.248377       6.755896      -3.826532      24.721994           0.000005
          376              C      23.456806      23.186503       2.939076      -0.103648      37.880142 0.43852394E+03  0.10356669E+05                                 9.964002                            7.061326      -0.017308       1.960588                    0.999630      29.652546      86.109191       0.608231       0.426393      -1.055400       0.012229       0.016605      -0.030653       0.036944       0.018032      -0.023963      -0.009377      -0.014726       0.023016      -0.030774      -0.003988       0.034762             13.479063      11.068651       0.719451       3.920175       5.879996      -2.565485      23.488541          -0.000009
          377              C      23.545316      24.142232      13.063837       0.500056      26.409213 0.27771456E+03  0.58615004E+04                                 8.140056                            5.857206       0.028449       2.071138                    0.999384      22.384925      61.814353       0.626444       0.463248      -1.031892       0.055014       0.009207       0.002060       0.055817      -0.006482      -0.016010      -0.046030      -0.084153      -0.114487      -0.063567      -0.015643       0.079210             10.481643      17.090805       0.392963      -2.709537       5.267620       1.509202       9.086504          -0.000033
          378              C      17.879428      23.577256      12.254959       0.487282      27.715348 0.25563239E+03  0.52940564E+04                                 8.377549                            5.590910       0.081458       2.083147                    0.999778      22.285156      61.306622       0.644990       0.458543      -1.032724      -0.060048      -0.002964      -0.014468       0.061838      -0.015673      -0.007094       0.036764      -0.010149       0.131256      -0.042863      -0.020174       0.063037             11.549438      20.331823      -2.666157       3.980695       6.918096      -2.378908       7.398394           0.000015
          379              C      22.130597      23.858547      12.737528      -0.012945      37.671434 0.45478462E+03  0.10731246E+05                                 9.787189                            7.107771      -0.041587       1.997019                    0.999146      27.109090      76.163955       0.623117       0.416574      -1.072216      -0.039910      -0.014004       0.001427       0.042320      -0.006991      -0.017400       0.013490      -0.000172       0.021053      -0.017229      -0.010038       0.027267             12.742829      22.256560       1.142089      -1.346042       6.469806      -1.325200       9.502122           0.000040
          380              C      21.494558      24.291307      11.623023      -0.101463      33.398625 0.43129027E+03  0.10159809E+05                                 9.142707                            7.026097       0.063167       1.999907                    0.999547      29.290078      85.393120       0.605760       0.429230      -1.051967      -0.039328      -0.017100       0.004529       0.043123       0.013686      -0.020725       0.000004      -0.041768       0.007672      -0.036499       0.010587       0.025912             11.038550      18.368099       0.132934       0.392925       5.878352      -1.078076       8.869197          -0.000030
          381              C      20.101427      24.174105      11.441485      -0.152266      35.565974 0.46071338E+03  0.10975005E+05                                 9.389402                            7.151747       0.199359       2.024540                    0.999749      29.987493      86.404189       0.617600       0.416318      -1.065678       0.048307      -0.016409       0.000941       0.051026       0.001232       0.018511      -0.023820      -0.013249       0.046255      -0.029594      -0.007042       0.036635             11.516736      19.777764       0.486607      -0.448023       5.445139      -0.874005       9.327306           0.000051
          382              C      19.309032      23.649443      12.505435      -0.018981      40.990373 0.45864700E+03  0.10822271E+05                                10.278806                            7.076995       0.038262       2.008926                    0.999280      27.425722      76.520215       0.633893       0.409497      -1.079109       0.045923      -0.031528       0.035269       0.065930       0.009940      -0.012419      -0.002893       0.014455      -0.030283      -0.015810      -0.006330       0.022139             14.119377      25.802996      -1.221688       2.696629       6.270798      -1.674785      10.284337          -0.000052
          383              C      19.985398      23.110874      13.654409      -0.082788      31.221886 0.40676737E+03  0.94312966E+04                                 8.716359                            6.814625       0.039946       1.999545                    0.999459      28.605945      82.407500       0.617038       0.428124      -1.053943       0.004696       0.004073      -0.023061       0.023884      -0.004584      -0.006647      -0.004317      -0.046363       0.094899      -0.040139       0.007290       0.032850             10.182088      15.304248      -0.203796       1.020924       5.973202      -1.622816       9.268813           0.000038
          384              C      21.308492      23.257896      13.787690      -0.099384      31.786087 0.41856791E+03  0.97564302E+04                                 8.782716                            6.871835       0.134890       2.024383                    0.999673      28.780840      82.629186       0.621113       0.423069      -1.059039      -0.006741       0.011761      -0.018190       0.022686      -0.005287      -0.001012      -0.012423      -0.050769       0.072579      -0.038113       0.005746       0.032368             10.411629      15.943805       0.640723      -1.883521       6.017502      -1.412784       9.273581          -0.000036
          385              C       5.169468      23.885266      10.818741       0.108269      26.930427 0.32061538E+03  0.70474167E+04                                 8.049367                            6.126042       0.002202       2.022673                    0.999139      26.087524      74.652558       0.634825       0.438942      -1.040991      -0.000667       0.028223       0.036929       0.046484      -0.021770       0.005114      -0.018826      -0.056465       0.060322      -0.045730       0.003208       0.042521              9.865410      14.720410       2.059998      -1.023857       7.435850       2.489972       7.439970          -0.000031
          386              C       3.848536      23.618256      10.899169      -0.242901      36.759420 0.47869685E+03  0.11576712E+05                                 9.773372                            7.402574      -0.176663       1.923260                    0.996836      30.535769      90.260262       0.589991       0.429276      -1.051731       0.005723       0.001589      -0.020575       0.021415       0.010485       0.017175      -0.016203      -0.000087      -0.025341      -0.030987       0.014598       0.016390             12.297990      18.414354       1.392859      -3.189502       8.872744       2.936877       9.606871           0.000037
          387              C       3.106789      24.160683      11.951630       0.321070      30.100619 0.33858997E+03  0.74976614E+04                                 8.771579                            6.350843      -0.048265       2.020698                    0.999340      24.265140      68.284946       0.619205       0.446704      -1.042942      -0.071835      -0.013148       0.008343       0.073504       0.019467      -0.012529       0.007117       0.057769      -0.032870      -0.034322      -0.007887       0.042209             11.520021      19.134844       2.233229      -3.090358       7.343153       1.975968       8.082066          -0.000033
          388              C       3.746996      25.004056      12.857021      -0.237377      33.352360 0.45887951E+03  0.10916191E+05                                 8.972349                            7.144265       0.143275       2.017642                    0.999093      30.052796      86.422893       0.617285       0.417107      -1.065586       0.003375       0.022505       0.014821       0.027157      -0.004962      -0.003948       0.011732      -0.000925      -0.015427      -0.013486      -0.001098       0.014584             10.525815      16.190535       2.210490      -1.502671       7.479139       2.054077       7.907770           0.000040
          389              C       5.110964      25.203580      12.631822       0.101742      26.373242 0.32870094E+03  0.72084461E+04                                 7.736551                            6.073986       0.213190       2.080171                    0.999822      25.850315      71.855463       0.663571       0.420899      -1.060995       0.003558      -0.021103      -0.043940       0.048875      -0.007203       0.015639       0.014955      -0.060329       0.042810      -0.043547       0.009107       0.034441              9.090176      13.798625       1.255928      -1.496638       6.268383       1.844740       7.203520          -0.000042
          390              C      14.072007      25.749936      10.290213       0.100683      26.749467 0.32664737E+03  0.71632967E+04                                 7.864838                            6.086426       0.193576       2.081120                    0.999659      25.780228      72.023992       0.656743       0.425282      -1.056611      -0.011906      -0.031475       0.021858       0.040127      -0.002484      -0.009503       0.001972      -0.050948       0.071973      -0.038994       0.013130       0.025864              9.495391      14.144668      -0.953422       2.248958       7.100430      -2.560179       7.241075          -0.000039
          391              C      15.457614      25.574994      10.588946      -0.248611      35.267234 0.46195848E+03  0.10949789E+05                                 9.199938                            7.061022       0.334496       2.076171                    0.999862      29.702353      83.801360       0.638469       0.404728      -1.079333      -0.014321       0.016790      -0.013724       0.025987       0.024476      -0.009483      -0.013196       0.012252      -0.044272      -0.023099      -0.014215       0.037314             11.407964      17.442403      -2.290557       4.260316       8.165614      -2.821908       8.615875           0.000040
          392              C      15.850808      24.506882      11.407016       0.313586      30.504448 0.30741485E+03  0.66229628E+04                                 8.753605                            5.986789       0.026851       2.051235                    0.998780      23.441344      64.367824       0.650256       0.437214      -1.052031       0.076652      -0.014167       0.023670       0.081465      -0.019459       0.023690      -0.015566       0.061250      -0.066995      -0.036917      -0.019908       0.056825             12.176172      21.841635      -1.941895       4.355469       7.319880      -2.288675       7.367000          -0.000016
          393              C      14.948285      23.635139      11.786177      -0.228788      32.859476 0.41959409E+03  0.97479242E+04                                 8.863975                            6.794170       0.190791       2.037619                    0.999668      29.172351      82.546922       0.639070       0.412548      -1.069927      -0.026419      -0.014423       0.006461       0.030785      -0.010833      -0.002475       0.005342      -0.000328       0.018182      -0.014075       0.001468       0.012606             10.917596      18.924643      -0.261244       2.356107       7.342616      -1.713324       6.485530           0.000034
          394              C      13.562927      23.897149      11.498934       0.115015      26.185970 0.31434631E+03  0.67991199E+04                                 7.667661                            5.909070       0.315809       2.124739                    0.999790      25.114184      68.732814       0.679830       0.416544      -1.066573       0.010195       0.036308      -0.014593       0.040437       0.011470      -0.012006       0.010393      -0.043839       0.026168      -0.033900       0.009246       0.024654              9.232680      14.557406      -0.536959       1.798168       6.850058      -2.071703       6.290575          -0.000049
          395              C       0.567285      14.190681       0.530826       0.490142      28.854209 0.26972121E+03  0.56524102E+04                                 8.630185                            5.747296       0.026960       2.067269                    0.999619      22.386563      61.635995       0.636421       0.459244      -1.033946       0.067416      -0.031281       0.005791       0.074545       0.012602       0.005321      -0.052405      -0.063532      -0.026869      -0.049403      -0.021905       0.071308             12.228099      22.623251      -0.051438       4.011149       5.648277       1.722896       8.412768          -0.000007
          396              C      17.591481      14.962480       1.505156       0.464594      29.893491 0.29744252E+03  0.63797770E+04                                 8.804543                            6.020221       0.120696       2.085577                    0.999649      23.084600      64.040327       0.624958       0.456934      -1.036533      -0.063047       0.004225       0.013829       0.064684       0.004431       0.009229      -0.042979      -0.046982      -0.018236      -0.040779      -0.015448       0.056227             11.811645      21.253778       0.921322       0.915842       5.436890       1.566861       8.744266          -0.000028
          397              C      21.758245      14.427749       0.643426      -0.008352      40.497938 0.44186305E+03  0.10345916E+05                                10.283277                            6.966497      -0.026122       1.992010                    0.999405      27.293858      76.252636       0.635115       0.411882      -1.075835      -0.052188      -0.030680      -0.018653       0.063346      -0.008166      -0.019948       0.009695      -0.010385      -0.002380      -0.022851      -0.002517       0.025368             14.751585      28.092129      -1.899425       2.663980       5.712793       0.198487      10.449834          -0.000005
          398              C      24.799909      24.440690      22.568151      -0.091640      33.952567 0.41177638E+03  0.95745702E+04                                 9.217550                            6.830455       0.017833       1.983904                    0.999567      28.966276      83.503551       0.619982       0.424883      -1.056181      -0.017112      -0.009138       0.020823       0.028459      -0.003427      -0.001677      -0.005364      -0.013381       0.100341      -0.024389      -0.009738       0.034126             11.645636      19.901605      -0.982942       2.116945       5.184169      -0.084055       9.851134           0.000004
          399              C      23.440919      24.591137      22.820926      -0.125399      35.454824 0.43678869E+03  0.10314737E+05                                 9.529302                            7.076565       0.025514       1.985505                    0.999255      29.507497      85.936053       0.603274       0.429937      -1.052272       0.029187      -0.006057       0.008201       0.030917      -0.001995       0.020141      -0.000425      -0.014467       0.041623      -0.024788       0.000325       0.024463             11.885151      19.573898      -0.831435       0.180616       5.301917       0.160396      10.779639          -0.000003
          400              C      19.040346      14.731059       1.148974      -0.013097      38.775040 0.43729484E+03  0.10213006E+05                                 9.944882                            6.925834       0.073082       2.025730                    0.999374      27.168596      75.821434       0.637567       0.411340      -1.076124       0.043893      -0.001484      -0.002765       0.044005       0.002712      -0.001043       0.007008       0.008536       0.005365      -0.010114       0.003854       0.006261             13.433167      24.159226      -0.766326      -0.504896       5.328124       0.435996      10.812150           0.000009
          401              C      19.940733      14.664593       2.206030      -0.091694      34.549714 0.41274568E+03  0.95975968E+04                                 9.294067                            6.821463      -0.048910       1.957321                    0.999605      29.079952      83.686490       0.623049       0.422770      -1.058067       0.019967      -0.005221      -0.020425       0.029036       0.001099      -0.000605      -0.000488      -0.038414       0.080583      -0.032675       0.005796       0.026879             11.543322      19.824744      -0.728545       0.672558       5.013460       0.417964       9.791762          -0.000006
          402              C      21.299641      14.511731       1.953256      -0.155755      34.712856 0.43128345E+03  0.10107733E+05                                 9.230722                            6.910188       0.205295       2.027354                    0.999800      29.649089      84.788932       0.629458       0.415191      -1.066193      -0.036798      -0.023215       0.002267       0.043568      -0.010198       0.027645       0.003265      -0.006623       0.093433      -0.035941      -0.007496       0.043437             11.362247      19.808759      -1.050830      -0.834414       4.984999       0.528366       9.292982           0.000007
          403              C       4.735979      14.435707       2.709281       0.095408      26.919904 0.31443322E+03  0.68154399E+04                                 7.837186                            5.933307       0.247295       2.096140                    0.999803      25.574515      70.538114       0.673045       0.419852      -1.062284       0.002615      -0.030644      -0.043708       0.053444       0.021529       0.008011      -0.008472      -0.024998       0.069042      -0.038439       0.012529       0.025910              9.300943      12.805741      -1.177688       1.589278       6.816097       2.918777       8.280990          -0.000059
          404              C       3.278220      14.702424       2.566808      -0.267201      35.432867 0.45701855E+03  0.10770028E+05                                 9.133562                            6.951893       0.340535       2.068619                    0.999814      29.823489      83.050202       0.655420       0.396555      -1.088235       0.003890       0.004501       0.027686       0.028318      -0.027293      -0.009611       0.026458       0.033844      -0.028602      -0.040746      -0.005056       0.045802             11.128727      16.692357      -0.958223       3.318798       6.752522       2.618795       9.941302           0.000063
          405              C       2.714135      14.153168       1.431622       0.328906      29.047467 0.28436354E+03  0.60187359E+04                                 8.491260                            5.766400      -0.026676       2.039215                    0.998852      23.069436      63.150875       0.659945       0.438497      -1.049406      -0.081529       0.010410      -0.023809       0.085570       0.000273       0.025182      -0.009740       0.065942      -0.066169      -0.036543      -0.016072       0.052615             11.547046      20.091032      -3.251606       2.397606       6.753195       1.874179       7.796912          -0.000021
          406              C       3.354555      13.355130       0.714662      -0.234373      33.629157 0.40131607E+03  0.92761836E+04                                 9.121416                            6.730768       0.102840       2.021672                    0.999292      29.106236      83.796330       0.625964       0.423325      -1.056620       0.023689      -0.021318      -0.006476       0.032520       0.019422      -0.000895      -0.027045       0.006267      -0.006415      -0.034074       0.001166       0.032908             11.224395      18.381505      -3.006267       1.372849       7.422508       2.246570       7.869172           0.000039
          407              C       4.726589      13.114995       1.013395       0.143318      26.305204 0.29454880E+03  0.63050858E+04                                 7.827931                            5.794170       0.164278       2.088471                    0.999770      24.717410      68.600836       0.669446       0.427422      -1.053513      -0.011669       0.032708       0.034598       0.049020       0.009357      -0.027157      -0.028365      -0.053251       0.036798      -0.045761      -0.006798       0.052559              9.572895      14.419631      -1.813585       1.581172       6.492136       2.244783       7.806918          -0.000054
          408              C      13.445378      14.572873       2.440421       0.106211      27.098393 0.32732824E+03  0.71715086E+04                                 7.896756                            6.068022       0.213615       2.081089                    0.999798      25.751783      71.569400       0.662730       0.421835      -1.060307      -0.011712      -0.025085      -0.047430       0.054918      -0.018484       0.016037      -0.001360      -0.058919       0.098190      -0.053770       0.016710       0.037061              9.333560      13.941591       1.025636      -1.704556       5.205420       1.453009       8.853669          -0.000054
          409              C      14.804965      14.743152       2.309438      -0.227135      33.582665 0.43937248E+03  0.10338914E+05                                 9.025741                            6.990133       0.172350       2.031988                    0.999513      29.540620      84.479764       0.624158       0.417032      -1.065668       0.009790      -0.006920       0.030218       0.032509      -0.006603      -0.007805      -0.003087      -0.002825       0.007114      -0.012390       0.003931       0.008459             10.706688      16.615118       1.197172      -2.131115       5.476021       1.123395      10.028926           0.000049
          410              C      15.256228      14.493279       1.017991       0.311085      30.564631 0.33779997E+03  0.74695068E+04                                 8.845622                            6.331364      -0.040407       2.024534                    0.999355      24.208179      67.889048       0.622454       0.445006      -1.044815       0.070828       0.003376      -0.003131       0.070978       0.015781      -0.012725       0.006774       0.082739      -0.044389      -0.040224      -0.013340       0.053564             11.524491      19.139371       1.787928      -0.968128       5.270691       1.084032      10.163410          -0.000039
          411              C      14.418268      14.106239      -0.004596      -0.249627      36.990790 0.47640918E+03  0.11496368E+05                                 9.768836                            7.354973      -0.144336       1.930656                    0.997311      30.594356      90.047560       0.596091       0.425808      -1.054896      -0.014951      -0.026765      -0.017707       0.035403      -0.004899      -0.014646      -0.008548      -0.003686      -0.025510      -0.022096       0.009314       0.012782             12.127180      17.720848       1.806829      -0.395886       5.888413       1.019235      12.772278           0.000049
          412              C      13.083591      13.944083       0.312521       0.119688      27.205745 0.31583387E+03  0.69065639E+04                                 8.080900                            6.058186       0.045458       2.037884                    0.999402      25.827497      73.379995       0.642754       0.435770      -1.044348       0.010810       0.005900       0.042508       0.044256      -0.019000       0.016486      -0.006505      -0.079829      -0.034602      -0.045048      -0.006563       0.051611             10.035898      14.002713       1.007052      -1.875764       4.687866       0.639696      11.417114          -0.000043
          413              C       7.608037      27.512261      10.189103       0.576103      24.536983 0.26089121E+03  0.54789813E+04                                 7.919682                            5.783727      -0.133269       2.007134                    0.999641      22.904906      65.320903       0.606566       0.480825      -1.011523       0.016534      -0.048765       0.025828       0.057606       0.022316       0.033572       0.026808       0.109651      -0.137616      -0.067976      -0.024853       0.092829             10.161818       5.773038      -1.081928      -1.165684      14.868428      -4.460589       9.843988          -0.000022
          414              C       6.807131       4.399180       9.221667      -0.017183      36.253590 0.41354003E+03  0.95884841E+04                                 9.645176                            6.845462      -0.066618       2.000256                    0.998961      26.884145      76.414731       0.621662       0.424932      -1.060267       0.010964       0.030505      -0.027854       0.042739      -0.007884       0.004553       0.008920       0.027614      -0.036485      -0.020908      -0.001215       0.022123             12.803079       6.088972      -0.579941      -1.407946      19.894280      -5.986201      12.425984           0.000005
          415              C       6.536307       5.688744       9.584743      -0.101903      33.217736 0.41403468E+03  0.96682168E+04                                 9.115872                            6.863862       0.052097       1.991881                    0.999754      29.326579      85.528082       0.614702       0.426709      -1.051998      -0.001675      -0.003047      -0.026677       0.026903      -0.003494       0.005410       0.014760       0.049454       0.024967      -0.034503       0.011788       0.022715             11.311688       5.921944      -0.587169      -1.683571      17.390774      -3.532975      10.622345           0.000001
          416              C       6.541970       6.689232       8.649478      -0.150076      35.223987 0.45481338E+03  0.10864104E+05                                 9.477733                            7.190109       0.046656       1.984870                    0.999452      30.169559      88.757443       0.601556       0.426255      -1.053122      -0.003655      -0.032110       0.001410       0.032348      -0.007863      -0.005643       0.011875      -0.028369      -0.055910      -0.022503      -0.006541       0.029044             11.682288       5.763154      -0.139587      -2.085796      15.544951      -4.360197      13.738760          -0.000000
          417              C       6.770078       6.473721       7.286794       0.091263      37.660482 0.40797065E+03  0.94257940E+04                                10.004363                            6.839622      -0.155462       1.966589                    0.999364      26.456717      75.026124       0.616525       0.429998      -1.057304      -0.001523       0.002905       0.006560       0.007335       0.007052       0.008650      -0.010214      -0.008144      -0.012899      -0.018114       0.005417       0.012697             14.307465       5.841458       0.034316      -1.542641      20.266060      -9.017715      16.814876          -0.000001
          418              C       7.016614       5.165548       6.903037      -0.152527      33.653582 0.43240940E+03  0.10181170E+05                                 9.161641                            6.979925       0.040048       1.985024                    0.999217      29.732009      86.338391       0.615695       0.422511      -1.057329       0.005774      -0.017551       0.018608       0.026223      -0.000776      -0.003207       0.011349       0.011452       0.046178      -0.017362      -0.002459       0.019821             11.536228       5.448359      -0.400579      -0.794135      17.919929      -5.459244      11.240398           0.000001
          419              C       7.001777       4.181967       7.877367      -0.093588      33.719487 0.43523147E+03  0.10287846E+05                                 9.268268                            7.076325       0.018452       1.981805                    0.999657      29.446246      86.320055       0.600586       0.431446      -1.049404      -0.003338       0.035499       0.005124       0.036022      -0.005862      -0.002747       0.023378      -0.005165      -0.063578      -0.033023       0.005832       0.027191             11.548140       5.744998      -0.029176      -1.328296      16.778053      -4.931090      12.121369           0.000001
          420              C       6.887707      10.586844       3.244703       0.564239      26.909631 0.27742336E+03  0.58739008E+04                                 8.289019                            5.869189       0.007699       2.045584                    0.999671      22.896900      64.040602       0.621267       0.465634      -1.027045       0.009001       0.053523      -0.036038       0.065149      -0.024028      -0.031417       0.031242       0.127102      -0.143629      -0.075694      -0.025408       0.101101             11.375270       5.575159       0.637185       1.492819      12.516411      -6.052013      16.034240          -0.000038
          421              C       6.852253       9.538230       4.347718      -0.007923      35.465715 0.39352765E+03  0.89950583E+04                                 9.464334                            6.615635      -0.113885       1.976959                    0.999282      26.783384      75.122875       0.642508       0.417060      -1.067244      -0.000630      -0.017797       0.036613       0.040715      -0.002620      -0.008329       0.000232       0.007249      -0.066927      -0.024097       0.006833       0.017264             13.258741       6.112834       1.118839       1.518302      15.068240      -7.992897      18.595148           0.000018
          422              C       7.315421       9.752869       5.563333      -0.093120      33.986385 0.41889474E+03  0.98368264E+04                                 9.393878                            6.996734      -0.186652       1.920870                    0.999168      29.457474      86.915232       0.595167       0.438245      -1.042186      -0.002240      -0.032605      -0.000634       0.032688       0.006044      -0.004385       0.015317      -0.005591      -0.096333      -0.037044       0.012014       0.025030             12.246298       6.157520       1.003112       1.061046      13.132800      -6.510798      17.448573          -0.000011
          423              C       7.279361       8.748695       6.551451      -0.143221      35.301649 0.46121766E+03  0.11079831E+05                                 9.604238                            7.305806      -0.102010       1.941922                    0.998415      30.288178      89.999473       0.587513       0.433972      -1.046122      -0.001871       0.014190      -0.027319       0.030841      -0.001967       0.004691      -0.001594       0.028141       0.055326      -0.023467       0.003461       0.020007             12.387366       6.213351       1.821867       0.073446      15.884429      -6.194733      15.064319           0.000010
          424              C       6.785481       7.520075       6.273399       0.085787      36.653082 0.39255781E+03  0.89976498E+04                                 9.843807                            6.719511      -0.123723       1.980011                    0.999433      26.353828      74.839868       0.619552       0.431323      -1.054746      -0.004074      -0.004644      -0.003613       0.007156      -0.011115      -0.012633      -0.008886      -0.008000      -0.002474      -0.022438       0.010213       0.012225             14.100853       6.106160       1.556517       0.496911      18.848069      -9.586997      17.348332          -0.000006
          425              C       6.335614       7.333405       4.977356      -0.147929      35.354719 0.43658667E+03  0.10280815E+05                                 9.397661                            6.980876       0.116596       2.001927                    0.999740      29.772089      85.819245       0.621396       0.418582      -1.062218      -0.000395       0.034072      -0.005024       0.034442       0.023046       0.007483       0.016201      -0.044541      -0.054286      -0.023569      -0.022486       0.046055             11.887895       5.880114       1.097685       1.316750      13.711093      -6.713105      16.072478           0.000010
          426              C       6.382488       8.346387       3.998430      -0.118368      33.411429 0.41111204E+03  0.95477380E+04                                 9.048578                            6.778348       0.018725       1.972491                    0.999713      29.320312      84.256632       0.629284       0.419101      -1.060641       0.000426      -0.009041       0.026166       0.027687       0.000720       0.006596       0.017226       0.031090       0.048135      -0.030083       0.005206       0.024877             11.297837       5.815248       1.490959       1.148699      13.572386      -5.772870      14.505876          -0.000011
          427              C      11.222052      27.306270       8.853995       0.549477      26.502301 0.27755149E+03  0.59000889E+04                                 8.256168                            5.891023      -0.039623       2.025568                    0.999675      23.360987      66.302136       0.614500       0.468888      -1.021297      -0.018516      -0.049910       0.034195       0.063270      -0.000748       0.006280       0.023054       0.148068      -0.099094      -0.071471      -0.019398       0.090869             11.029847       5.215238      -0.545099      -0.257226      17.947842      -4.351291       9.926461          -0.000030
          428              C      10.499277       4.419195       8.118652      -0.031354      37.975661 0.43987934E+03  0.10318682E+05                                 9.875129                            6.984450      -0.103835       1.970869                    0.999239      27.486479      77.616378       0.627846       0.415874      -1.070041      -0.001015       0.037379      -0.034310       0.050749      -0.000230      -0.003565      -0.000185      -0.005033       0.007847      -0.005421       0.001219       0.004202             13.575759       5.832635      -0.308797      -1.029991      22.834347      -6.549111      12.060294           0.000005
          429              C      10.256780       5.625288       8.796546      -0.095333      34.291554 0.46112268E+03  0.11048638E+05                                 9.390392                            7.297010      -0.147290       1.923623                    0.999141      29.966956      88.187637       0.590349       0.433017      -1.049383      -0.010580       0.012560      -0.029317       0.033603       0.002174      -0.007456      -0.001278       0.020340       0.077498      -0.023321      -0.004401       0.027722             11.725625       5.849644       0.006390      -0.979909      18.881528      -4.052094      10.445702           0.000001
          430              C      10.370523       6.859164       8.065799      -0.157048      33.969796 0.44908719E+03  0.10693711E+05                                 9.296181                            7.168278       0.028360       1.980053                    0.999432      30.096629      88.412527       0.599485       0.429072      -1.051358      -0.010273      -0.028111       0.015174       0.033557       0.002571      -0.003897       0.014268      -0.028942      -0.069969      -0.027926      -0.002094       0.030020             11.708074       5.681720       0.738827      -1.352077      16.702745      -5.324425      12.739759           0.000002
          431              C      10.631583       6.847762       6.767458       0.091755      36.881365 0.40420916E+03  0.93176252E+04                                 9.864785                            6.802109      -0.180564       1.957584                    0.999335      26.492037      75.049604       0.619006       0.429252      -1.057725      -0.004248      -0.012448      -0.005787       0.014370       0.004301       0.013293      -0.003397      -0.016588      -0.034860      -0.021880       0.006726       0.015154             14.160105       5.834410       0.580237      -1.468623      22.380435      -8.596632      14.265470          -0.000001
          432              C      10.861470       5.579322       6.124032      -0.140186      34.447579 0.41344312E+03  0.96116006E+04                                 9.252121                            6.813445       0.117098       2.010646                    0.999705      29.246273      83.976295       0.625716       0.421065      -1.059827      -0.002634      -0.000739       0.023415       0.023574      -0.005783      -0.009269       0.016574       0.016814       0.090742      -0.028684      -0.008762       0.037447             11.747813       5.350178      -0.023262      -1.188698      19.560935      -5.252440      10.332325          -0.000002
          433              C      10.772022       4.440028       6.772054      -0.098921      32.239450 0.38723719E+03  0.88687342E+04                                 8.830501                            6.581855       0.029299       1.983697                    0.999673      28.740025      82.287195       0.637486       0.419518      -1.059303      -0.008387       0.015131       0.013954       0.022226      -0.002520       0.001050       0.033100       0.019731      -0.004562      -0.038764       0.010715       0.028049             11.007948       5.162884       0.067381      -1.226069      17.248346      -4.895957      10.612613           0.000001
          434              C      10.861633      11.759818       3.745656       0.554017      25.964570 0.27992162E+03  0.59655589E+04                                 8.169593                            5.944862      -0.072422       2.017856                    0.999563      23.339344      66.412726       0.607034       0.473455      -1.018411      -0.017844       0.041512      -0.042267       0.061873      -0.029536      -0.039754       0.030270       0.114314      -0.068903      -0.066676      -0.027467       0.094143             10.902229       5.696799       0.491350       1.134695      14.003550      -6.148733      13.006339          -0.000030
          435              C      10.815216      10.537744       4.570619      -0.006263      37.814917 0.43912618E+03  0.10311192E+05                                 9.919084                            7.042816      -0.043211       2.002202                    0.999019      27.117918      76.968613       0.615817       0.423579      -1.063635      -0.009516      -0.026035       0.033425       0.043423      -0.002210      -0.002184       0.013158       0.010749      -0.042955      -0.021713       0.007415       0.014299             13.735374       6.548656       0.987822       0.945040      17.634006      -8.689389      17.023461           0.000017
          436              C      11.174311      10.482107       5.875854      -0.084542      32.240966 0.39413401E+03  0.90918183E+04                                 8.931835                            6.702892       0.036805       1.995253                    0.999694      28.754032      83.376352       0.621137       0.427476      -1.051416      -0.015204      -0.022427      -0.001162       0.027120      -0.003189      -0.002128       0.021595       0.017417      -0.031441      -0.028857       0.010591       0.018265             11.230786       6.056293       1.163680       0.806747      13.461369      -5.688055      14.174695          -0.000008
          437              C      11.084696       9.318960       6.585920      -0.151716      34.734372 0.45060341E+03  0.10706716E+05                                 9.321188                            7.111141       0.155859       2.017683                    0.999772      29.858368      86.764336       0.612532       0.420838      -1.059635      -0.011816       0.020087      -0.019193       0.030191      -0.000025       0.013298       0.006298       0.017754       0.082516      -0.023588      -0.009311       0.032899             11.633359       6.248315       2.142600       0.171465      16.127404      -5.338578      12.524359           0.000011
          438              C      10.695990       8.098960       5.993049       0.062790      39.379053 0.43893401E+03  0.10299597E+05                                10.231392                            7.039957      -0.139124       1.960491                    0.999275      27.038083      76.570940       0.616472       0.423421      -1.064349      -0.007532       0.005249      -0.001534       0.009308      -0.005192      -0.006657      -0.008220      -0.035119       0.021102      -0.023868       0.004382       0.019486             14.904757       6.456719       1.888281       0.088337      22.397075      -9.985399      15.860477          -0.000013
          439              C      10.362597       8.160979       4.618876      -0.146611      34.387199 0.44499097E+03  0.10556202E+05                                 9.303053                            7.094713       0.013221       1.970708                    0.999415      30.089871      87.797887       0.608695       0.424180      -1.055947      -0.011725       0.026581      -0.001224       0.029078       0.006080       0.008840       0.025854      -0.018109      -0.002850      -0.022822      -0.010397       0.033219             11.962746       5.885969       0.854479       0.445493      15.595067      -7.241342      14.407204           0.000012
          440              C      10.403473       9.350404       3.924896      -0.107659      33.615923 0.44347044E+03  0.10510854E+05                                 9.199966                            7.106928       0.105037       2.007488                    0.999707      29.498030      86.025553       0.605065       0.427101      -1.054165      -0.007387      -0.004289       0.024946       0.026368      -0.003421       0.004335       0.011594       0.028907       0.063687      -0.028394       0.003845       0.024549             11.644810       6.240142       1.408295       0.406968      15.401842      -6.185753      13.292445          -0.000011
          441              C       9.354976      23.036345       9.855901       0.605331      25.319986 0.25369771E+03  0.52722457E+04                                 7.980840                            5.658921      -0.048846       2.039457                    0.999403      22.307028      62.560688       0.622651       0.473350      -1.019067       0.007203       0.055463       0.037410       0.067287      -0.023313       0.028626      -0.065816       0.011917       0.118408      -0.067053      -0.025858       0.092910             10.478939       9.857405       1.564626      -0.623817      13.328300       5.323605       8.251112          -0.000025
          442              C       9.294541      21.837193       9.037831      -0.031565      35.771060 0.39743036E+03  0.91062632E+04                                 9.467077                            6.628579      -0.123527       1.972267                    0.999217      26.941226      75.645077       0.644786       0.414583      -1.068887      -0.004357      -0.040675      -0.020915       0.045944       0.003542      -0.000183      -0.013120       0.005837       0.021736      -0.015074      -0.000348       0.015423             12.927997      10.864610       2.254615      -0.015016      17.674302       7.870763      10.245079           0.000019
          443              C       8.120119      21.193751       8.789653      -0.092113      34.070818 0.41999431E+03  0.98677123E+04                                 9.386906                            6.993633      -0.097507       1.950249                    0.999079      29.431259      86.819912       0.596952       0.436710      -1.043248       0.020971      -0.012324      -0.014669       0.028405      -0.013133      -0.008021      -0.020921       0.021037       0.014491      -0.032593       0.013858       0.018734             12.111071      11.431836       2.548062      -0.198264      15.579028       6.355367       9.322348          -0.000013
          444              C       8.073221      20.136483       7.925624      -0.137080      36.045586 0.43604363E+03  0.10334519E+05                                 9.731042                            7.107978      -0.094682       1.948915                    0.998827      29.867937      88.304002       0.594775       0.434504      -1.045255       0.016076       0.019986       0.010547       0.027733       0.013763       0.019676      -0.011272      -0.000870      -0.010569      -0.030425       0.010869       0.019556             12.878482      10.902588      -0.118718      -2.055376      16.591726       7.905883      11.141133           0.000012
          445              C       9.162815      19.659016       7.240835       0.091735      39.945638 0.38232220E+03  0.86741577E+04                                10.309115                            6.562197      -0.040644       2.006049                    0.999339      25.896160      72.313263       0.639158       0.422377      -1.064101      -0.001780      -0.000379       0.003340       0.003804       0.004111      -0.000088       0.007821      -0.005319      -0.004871      -0.008352      -0.001725       0.010077             16.239684      10.153747       0.599748      -1.028081      23.374843      12.888467      15.190462          -0.000011
          446              C      10.350718      20.369209       7.459141      -0.150882      35.893707 0.44869712E+03  0.10655657E+05                                 9.591549                            7.129599       0.065398       1.990817                    0.999450      29.912028      87.044238       0.607115       0.424823      -1.056593      -0.004788       0.024605       0.008886       0.026595      -0.012047      -0.019447       0.007016       0.022422       0.000408      -0.016936      -0.013512       0.030448             12.516022       9.906541       2.574142       0.346180      17.067008       7.799125      10.574515           0.000015
          447              C      10.381070      21.422510       8.392108      -0.104682      33.161401 0.41816269E+03  0.97965513E+04                                 9.144542                            6.926280      -0.091683       1.942735                    0.999585      29.604193      86.700983       0.607704       0.430216      -1.049023      -0.019572      -0.018286      -0.014742       0.030574       0.020559       0.007557      -0.018318       0.026204      -0.011163      -0.034965       0.008511       0.026454             11.474945      10.160454       0.848030      -0.540741      14.440043       6.650138       9.824340          -0.000013
          448              C       8.977211      15.442386       3.389474       0.644329      26.717633 0.22917048E+03  0.46424419E+04                                 8.327363                            5.389672      -0.057879       2.050110                    0.999408      21.405855      59.248511       0.636094       0.475332      -1.018124       0.000342      -0.051922      -0.036263       0.063332      -0.020219       0.036298      -0.082326      -0.013857       0.072624      -0.075419      -0.031032       0.106451             12.185946       9.336469      -0.389301      -2.059556      15.039446       8.461388      12.181924          -0.000020
          449              C       8.960790      16.469989       4.391379      -0.017224      40.617874 0.37405845E+03  0.84180922E+04                                10.310485                            6.403332       0.027804       2.030420                    0.999479      26.059504      71.850038       0.662107       0.411059      -1.074195      -0.009970       0.017192       0.043154       0.047510       0.000636       0.002084      -0.022810      -0.022562      -0.025300      -0.022515      -0.006783       0.029298             16.514471      10.074283      -0.726355      -1.837942      22.058715      13.836051      17.410415           0.000008
          450              C      10.073187      17.084893       4.713092      -0.096730      36.009953 0.38624694E+03  0.88356704E+04                                 9.590737                            6.591043       0.056008       1.996316                    0.999686      28.524247      81.479061       0.634830       0.421769      -1.058453      -0.015373       0.014835       0.035599       0.041517      -0.021850      -0.020990      -0.019791       0.008791      -0.020400      -0.042166       0.015587       0.026579             13.531912       9.398465       0.386215      -0.705765      18.145032      10.104591      13.052237          -0.000001
          451              C      10.155460      18.146001       5.613888      -0.139108      37.453655 0.39735495E+03  0.91398373E+04                                 9.797855                            6.650598       0.133582       2.019257                    0.999790      28.827349      82.142048       0.637929       0.417421      -1.062893      -0.011554      -0.028029      -0.023289       0.038230       0.022331       0.014977      -0.006941       0.006941      -0.053710      -0.031371      -0.001211       0.032582             14.081184       9.439069      -0.890773      -1.871273      18.951605      10.784548      13.852879          -0.000000
          452              C       9.106652      18.608837       6.287187       0.093227      39.287230 0.35440835E+03  0.78923917E+04                                10.185421                            6.305300      -0.035780       2.013441                    0.999385      25.393449      70.324950       0.653827       0.420667      -1.064841      -0.008285       0.004987       0.003413       0.010255       0.000255       0.001660      -0.003314      -0.012883      -0.002071      -0.006675      -0.001378       0.008053             16.499263       9.412835       0.337995      -0.926488      23.903334      13.898280      16.181619           0.000003
          453              C       7.982579      17.896926       5.970070      -0.132444      38.517279 0.41087404E+03  0.95612436E+04                                10.055493                            6.822504       0.087012       2.004487                    0.999727      29.203219      84.592349       0.619570       0.424825      -1.054793       0.030816      -0.009433      -0.017391       0.036621      -0.021401      -0.022493      -0.009777       0.026035      -0.014724      -0.036275       0.002010       0.034266             14.367507       9.974813       1.308349      -0.596696      19.084752      10.718156      14.042957          -0.000001
          454              C       7.859842      16.894479       5.087658      -0.098956      36.897544 0.39298873E+03  0.90249756E+04                                 9.696270                            6.627175       0.042278       1.987150                    0.999668      28.764841      82.210603       0.636403       0.419091      -1.060597       0.027703       0.004563       0.008715       0.029398       0.008688       0.002461      -0.013947       0.032474      -0.056872      -0.028948       0.001030       0.027918             13.677940       9.889478      -0.573803      -1.865860      17.150423      10.105697      13.993920          -0.000001
          455              C       9.773704      25.105102      13.291334       0.618929      26.303218 0.24164541E+03  0.49492684E+04                                 8.170031                            5.501068       0.053892       2.081192                    0.999566      21.738919      60.057599       0.636791       0.469620      -1.023514      -0.018296       0.027147      -0.057790       0.066418      -0.007005      -0.018665       0.035522      -0.148596      -0.198095      -0.080474      -0.034546       0.115020             11.253274      12.388958      -0.406422       3.861500       4.830435      -2.298963      16.540428          -0.000023
          456              C      10.258267      24.763277      14.649421      -0.029242      41.223483 0.42267251E+03  0.97852218E+04                                10.350837                            6.780412      -0.002480       2.004775                    0.999409      27.007789      74.974856       0.648634       0.407887      -1.078693       0.016522      -0.008799       0.038023       0.042381       0.010614      -0.005615       0.000743      -0.002090      -0.013805      -0.011643      -0.001926       0.013569             15.260334      12.973379      -1.738816       5.973809       6.118564      -4.089388      26.689057           0.000004
          457              C       9.404896      24.743826      15.720265      -0.105707      36.349723 0.41221220E+03  0.95791944E+04                                 9.611705                            6.808766      -0.002722       1.969221                    0.999704      29.201489      83.926970       0.624958       0.421742      -1.059031       0.024728      -0.003538       0.010959       0.027278      -0.007887       0.002435       0.007621       0.035978      -0.070926      -0.026963      -0.004513       0.031476             12.613593      10.763113      -1.549426       3.385821       5.786324      -3.475238      21.291342           0.000004
          458              C       9.861016      24.399857      16.984137      -0.144769      37.978289 0.42865919E+03  0.10058421E+05                                 9.894496                            6.932981       0.077042       1.991130                    0.999734      29.694798      85.734698       0.620768       0.420493      -1.059910       0.009247       0.011542      -0.030548       0.033939      -0.001191      -0.032973      -0.001018       0.033699       0.018742      -0.023824      -0.019348       0.043172             13.283893      12.223973      -2.178730       5.393007       6.173638      -4.117115      21.454069          -0.000004
          459              C      11.173951      24.051775      17.262188       0.081695      39.596127 0.39352589E+03  0.89912476E+04                                10.247990                            6.649109      -0.133274       1.970593                    0.999351      26.308090      73.673596       0.636319       0.421294      -1.064998      -0.005481      -0.002215      -0.001644       0.006136       0.011253       0.007331      -0.012209      -0.010122       0.012552      -0.021203       0.005036       0.016168             15.517948      12.067628      -1.901238       5.396806       6.693655      -5.588393      27.792560           0.000005
          460              C      12.062668      24.178184      16.248793      -0.149311      38.262037 0.44867028E+03  0.10656002E+05                                10.004027                            7.125817       0.079364       1.994043                    0.999581      29.937401      87.152582       0.607667       0.424398      -1.056744      -0.011541       0.014429      -0.022050       0.028768      -0.010525       0.014908      -0.000860       0.036821      -0.047109      -0.021123      -0.012307       0.033431             13.403482      11.499369      -0.894457       2.861669       5.888851      -3.878860      22.822225          -0.000003
          461              C      11.604291      24.506803      14.915983      -0.111012      38.911460 0.46128633E+03  0.11020859E+05                                10.098103                            7.219509      -0.014055       1.955709                    0.999601      30.076658      87.532747       0.605042       0.423717      -1.058223      -0.013937       0.003735       0.032881       0.035907       0.009237      -0.025358      -0.004564       0.028746       0.022156      -0.021533      -0.014708       0.036241             13.510422      12.893912      -1.554401       4.674714       5.918177      -3.529810      21.719178           0.000003
          462              C      12.808745      23.232441      22.722114       0.607883      25.108427 0.25220810E+03  0.52320770E+04                                 7.927748                            5.640127      -0.015257       2.050843                    0.999384      22.263456      62.325153       0.624225       0.472988      -1.019555       0.012858      -0.000425       0.069021       0.070210      -0.023072      -0.014808       0.010090      -0.110435      -0.195423      -0.069843      -0.023614       0.093457             10.531898      10.605708       0.760833       1.091700       4.888749      -1.512838      16.101237          -0.000029
          463              C      12.391119      23.391174      21.281300      -0.032109      36.215673 0.40165556E+03  0.92162416E+04                                 9.536949                            6.657197       0.008349       2.014655                    0.999437      26.886278      75.245777       0.645128       0.413771      -1.070709      -0.023941       0.009845      -0.039441       0.047177      -0.005060      -0.008519       0.012842      -0.013865      -0.014412      -0.015138      -0.004944       0.020082             13.273603      11.376922       1.125242       1.387072       5.884001      -3.288582      22.559888           0.000025
          464              C      11.126338      23.106910      20.869967      -0.093460      34.721882 0.42204187E+03  0.98951005E+04                                 9.405174                            6.942350       0.038487       1.984356                    0.999716      29.365721      85.606130       0.610032       0.428241      -1.051842       0.021525       0.009363      -0.022574       0.032567       0.018667      -0.027250       0.000422      -0.007574      -0.034529      -0.036163       0.003113       0.033050             12.032725      11.025539       0.988676       1.914500       5.806418      -2.888768      19.266217          -0.000020
          465              C      10.737880      23.229016      19.550945      -0.152109      35.991137 0.42925214E+03  0.10069060E+05                                 9.533724                            6.922831       0.136940       2.013382                    0.999745      29.528980      85.055532       0.623654       0.418684      -1.061765       0.013151      -0.009645       0.011183       0.019775       0.009602       0.014209       0.002056       0.025261      -0.047393      -0.020796      -0.007510       0.028306             12.501331       9.474451       1.196986       1.375045       6.520753      -4.281748      21.508789           0.000020
          466              C      11.632858      23.782674      18.643255       0.083787      40.466027 0.40772079E+03  0.93838805E+04                                10.383632                            6.755711      -0.104786       1.977643                    0.999232      26.360094      73.714511       0.633981       0.419769      -1.067620      -0.000354      -0.000558       0.005239       0.005281      -0.011411      -0.000798      -0.001774       0.004804       0.059499      -0.021663       0.001731       0.019932             15.728072      12.004042       0.028427       5.119962       7.200819      -5.988151      27.979356          -0.000019
          467              C      12.936235      24.047196      19.059184      -0.141056      36.704568 0.45215017E+03  0.10775519E+05                                 9.769071                            7.179141       0.025173       1.982323                    0.999217      29.937544      87.730133       0.601253       0.427458      -1.053271       0.003434      -0.012236       0.026474       0.029366       0.004354      -0.019811      -0.011947      -0.002840       0.035622      -0.020332      -0.008593       0.028925             12.685808      12.279937       0.731104       2.946043       6.170523      -3.800324      19.606964           0.000024
          468              C      13.291964      23.770421      20.405782      -0.094742      34.881602 0.41529643E+03  0.97262922E+04                                 9.515769                            6.934908      -0.066931       1.957211                    0.999501      29.439710      86.600566       0.602230       0.434265      -1.045105      -0.019753      -0.005100      -0.027476       0.034222      -0.005733       0.014666       0.018664      -0.010404      -0.086163      -0.040118       0.014145       0.025973             12.530033      11.315146       0.786389       0.160699       6.119324      -4.156665      20.155628          -0.000018
          469              N       3.037105      10.231707      10.993385      -0.444571      45.632721 0.50774291E+03  0.12305225E+05                                11.004354                            7.414392      -0.381871       1.902257                    0.997169      29.372072      83.406447       0.622475       0.406012      -1.080013      -0.063672      -0.024947      -0.037042       0.077773       0.006141      -0.016110       0.045446       0.098560       0.100236      -0.084782       0.026982       0.057800             15.721695      28.179351       1.862980      -7.248501       7.953710       1.420508      11.032025           0.000021
          470              N      21.606049       9.449867      11.340375      -0.230278      35.477718 0.47193511E+03  0.11124339E+05                                 9.021406                            7.006663       0.049109       2.057524                    0.997808      27.077115      73.519805       0.666105       0.390096      -1.101245       0.136587       0.026851      -0.012953       0.139803      -0.018321       0.001062       0.031262      -0.084098       0.126331      -0.067475       0.002153       0.065322             11.173143      16.742966       2.152063      -1.078218       8.093931       2.686070       8.682531           0.000031
          471              N      10.230352       9.743597      11.388632      -0.362019      38.901848 0.35569178E+03  0.79015002E+04                                 9.843078                            6.158152      -0.086950       2.028191                    0.998652      26.605445      72.786372       0.689624       0.399814      -1.082098       0.088191       0.036392      -0.024811       0.098578       0.023530      -0.023375      -0.024729      -0.000399      -0.058024      -0.036076      -0.013838       0.049914             14.663482      27.233288      -5.114990       6.930755       7.770831      -2.730733       8.986328           0.000002
          472              N      14.279344       9.133250      12.165339      -0.206565      34.002535 0.46723329E+03  0.10977546E+05                                 8.755085                            6.985675       0.026438       2.051771                    0.998105      26.807102      72.485788       0.665611       0.391664      -1.100986      -0.140939       0.013335      -0.035668       0.145992       0.023904      -0.031248      -0.007023      -0.119869       0.100367      -0.088399       0.031239       0.057160             10.508825      15.413132      -0.488375       1.316608       8.406095      -3.026522       7.707247           0.000037
          473              N      26.068968      19.487030      21.605311      -0.384108      38.963558 0.36370749E+03  0.81032610E+04                                 9.824158                            6.197257      -0.029762       2.044618                    0.998770      26.710644      72.552227       0.694257       0.395984      -1.087575      -0.064230       0.041383       0.023787       0.080024      -0.020002       0.001934       0.036551       0.006049      -0.045905      -0.046650       0.006226       0.040424             14.609894      28.330633      -1.254341       6.470794       6.664646       1.253685       8.834404           0.000006
          474              N      22.092891      20.422237      21.049207      -0.193183      31.746325 0.40026346E+03  0.90889385E+04                                 8.399839                            6.491633      -0.052455       2.033309                    0.998305      26.206762      70.716909       0.683196       0.394815      -1.093753       0.130822      -0.031136       0.014018       0.135205       0.026995      -0.017852      -0.006163      -0.131007       0.123965      -0.093492       0.036692       0.056800              9.987071      13.093347      -1.586805       1.413952       7.495218       3.173504       9.372649           0.000040
          475              N      10.817033      19.478747      22.294695      -0.390146      41.222993 0.43398814E+03  0.10139658E+05                                10.314250                            6.875901      -0.377494       1.921379                    0.996654      28.155784      79.179080       0.641724       0.408519      -1.075522       0.058784      -0.007702      -0.057438       0.082547       0.011772      -0.010376       0.016657       0.067020       0.068743      -0.051456       0.018333       0.033123             14.314934      26.732412       2.982866       1.393926       6.222321       1.056269       9.990070           0.000018
          476              N      14.852954      20.042643      21.472030      -0.232741      36.304260 0.47457333E+03  0.11193955E+05                                 9.148525                            7.016421       0.094961       2.073322                    0.998235      27.001792      73.165008       0.667524       0.389009      -1.102819      -0.134409      -0.015994       0.021496       0.137053      -0.008485       0.032731       0.019041      -0.075767       0.144443      -0.073015       0.010406       0.062609             11.434552      15.554649       1.788660      -2.883532       5.901671       0.979295      12.847336           0.000040
          477              N      16.787003       9.892206      16.786513      -0.397655      42.092586 0.46967720E+03  0.11175603E+05                                10.456047                            7.156457      -0.480729       1.882175                    0.996420      28.667473      80.957618       0.629516       0.408910      -1.076886       0.050955       0.046545       0.021561       0.072303       0.003680      -0.008665       0.050058       0.046900      -0.047166      -0.066494       0.029556       0.036939             14.213101      26.235185      -0.482440      -3.258785       8.810256       2.278752       7.593863           0.000024
          478              N      20.921375      10.436304      16.581996      -0.242537      36.493208 0.48936106E+03  0.11610135E+05                                 9.142717                            7.096538       0.152332       2.087035                    0.998281      27.182141      73.423051       0.668965       0.385918      -1.107067      -0.141625      -0.017483       0.011562       0.143168      -0.011494       0.004288       0.038049      -0.090417       0.095951      -0.063635      -0.005226       0.068861             11.186142      16.304731       1.665443      -0.672610       9.033275       3.217904       8.220421           0.000040
          479              N       9.398719      10.616113      16.556718      -0.389358      41.013172 0.37459798E+03  0.84130062E+04                                10.176399                            6.280916      -0.081441       2.018208                    0.998751      27.157467      74.215172       0.690571       0.394922      -1.087617      -0.065252      -0.051595      -0.020425       0.085656       0.012358       0.011023       0.027980      -0.036198      -0.058338      -0.033494      -0.012008       0.045503             15.335096      31.717451      -4.667530       1.108622       8.114875       0.986262       6.172963           0.000009
          480              N       5.408236      10.842414      15.846652      -0.223869      36.236315 0.49912684E+03  0.11904212E+05                                 9.120619                            7.203562      -0.046865       2.020317                    0.997995      27.246631      73.866626       0.658721       0.389866      -1.103907       0.150182      -0.007738       0.029330       0.153215       0.018438      -0.012864       0.025405      -0.135529       0.081533      -0.086188       0.016159       0.070030             10.894816      15.458284      -2.241856       1.274782       8.197726       2.745565       9.028438           0.000028
          481              N      10.660023      24.198796       6.192971      -0.397655      42.092586 0.46967720E+03  0.11175603E+05                                10.456046                            7.156456      -0.480730       1.882175                    0.996420      28.667473      80.957617       0.629516       0.408910      -1.076886      -0.050955      -0.046545      -0.021561       0.072303       0.003679      -0.008665       0.050058       0.046900      -0.047166      -0.066494       0.029556       0.036939             14.213101      26.235185      -0.482440      -3.258785       8.810256       2.278752       7.593862           0.000024
          482              N       6.525651      23.654698       6.397488      -0.242537      36.493205 0.48936100E+03  0.11610134E+05                                 9.142716                            7.096538       0.152332       2.087036                    0.998281      27.182139      73.423046       0.668965       0.385918      -1.107067       0.141625       0.017483      -0.011562       0.143168      -0.011494       0.004288       0.038049      -0.090417       0.095951      -0.063635      -0.005226       0.068861             11.186142      16.304730       1.665443      -0.672610       9.033275       3.217905       8.220421           0.000041
          483              N      18.048307      23.474889       6.422766      -0.389358      41.013169 0.37459798E+03  0.84130061E+04                                10.176398                            6.280916      -0.081441       2.018208                    0.998751      27.157468      74.215168       0.690571       0.394922      -1.087617       0.065252       0.051595       0.020425       0.085656       0.012359       0.011023       0.027980      -0.036198      -0.058338      -0.033494      -0.012008       0.045503             15.335094      31.717446      -4.667527       1.108624       8.114873       0.986262       6.172963           0.000009
          484              N      22.038790      23.248588       7.132832      -0.223869      36.236307 0.49912673E+03  0.11904208E+05                                 9.120618                            7.203561      -0.046865       2.020317                    0.997995      27.246627      73.866607       0.658721       0.389866      -1.103907      -0.150182       0.007738      -0.029330       0.153215       0.018438      -0.012864       0.025405      -0.135529       0.081533      -0.086188       0.016159       0.070030             10.894815      15.458284      -2.241858       1.274780       8.197725       2.745564       9.028435           0.000031
          485              N      24.409921      23.859295      11.986099      -0.444571      45.632715 0.50774284E+03  0.12305223E+05                                11.004353                            7.414391      -0.381871       1.902257                    0.997169      29.372070      83.406439       0.622475       0.406012      -1.080013       0.063672       0.024947       0.037042       0.077773       0.006141      -0.016110       0.045446       0.098560       0.100236      -0.084782       0.026982       0.057800             15.721693      28.179346       1.862980      -7.248499       7.953709       1.420508      11.032024           0.000022
          486              N       5.840977      24.641135      11.639109      -0.230278      35.477704 0.47193491E+03  0.11124333E+05                                 9.021403                            7.006661       0.049109       2.057525                    0.997808      27.077109      73.519779       0.666105       0.390096      -1.101245      -0.136587      -0.026851       0.012953       0.139803      -0.018321       0.001062       0.031262      -0.084098       0.126331      -0.067475       0.002153       0.065322             11.173139      16.742959       2.152062      -1.078217       8.093928       2.686069       8.682529           0.000032
          487              N      17.216674      24.347405      11.590852      -0.362018      38.901848 0.35569178E+03  0.79015003E+04                                 9.843077                            6.158152      -0.086951       2.028191                    0.998652      26.605445      72.786371       0.689624       0.399814      -1.082098      -0.088191      -0.036392       0.024811       0.098578       0.023530      -0.023375      -0.024729      -0.000399      -0.058024      -0.036076      -0.013838       0.049914             14.663481      27.233286      -5.114990       6.930755       7.770830      -2.730733       8.986327           0.000001
          488              N      13.167682      24.957752      10.814145      -0.206565      34.002530 0.46723322E+03  0.10977544E+05                                 8.755084                            6.985674       0.026438       2.051771                    0.998105      26.807100      72.485781       0.665611       0.391664      -1.100986       0.140939      -0.013335       0.035668       0.145992       0.023904      -0.031248      -0.007023      -0.119869       0.100368      -0.088399       0.031239       0.057160             10.508824      15.413131      -0.488375       1.316607       8.406094      -3.026522       7.707247           0.000038
          489              N       1.378058      14.603972       1.374173      -0.384108      38.963554 0.36370746E+03  0.81032602E+04                                 9.824157                            6.197256      -0.029762       2.044618                    0.998770      26.710644      72.552223       0.694258       0.395984      -1.087575       0.064230      -0.041383      -0.023787       0.080024      -0.020002       0.001934       0.036551       0.006049      -0.045905      -0.046650       0.006226       0.040424             14.609892      28.330628      -1.254340       6.470793       6.664646       1.253685       8.834403           0.000007
          490              N       5.354135      13.668765       1.930277      -0.193183      31.746324 0.40026346E+03  0.90889383E+04                                 8.399839                            6.491633      -0.052455       2.033309                    0.998305      26.206762      70.716907       0.683196       0.394815      -1.093753      -0.130822       0.031137      -0.014018       0.135205       0.026995      -0.017852      -0.006163      -0.131007       0.123965      -0.093492       0.036692       0.056800              9.987071      13.093346      -1.586805       1.413952       7.495218       3.173505       9.372648           0.000037
          491              N      16.629993      14.612255       0.684789      -0.390146      41.222999 0.43398821E+03  0.10139660E+05                                10.314250                            6.875901      -0.377495       1.921379                    0.996654      28.155787      79.179090       0.641724       0.408519      -1.075522      -0.058784       0.007702       0.057438       0.082547       0.011772      -0.010376       0.016657       0.067020       0.068743      -0.051456       0.018333       0.033123             14.314935      26.732413       2.982866       1.393927       6.222321       1.056269       9.990071           0.000019
          492              N      12.594072      14.048359       1.507454      -0.232741      36.304259 0.47457333E+03  0.11193955E+05                                 9.148525                            7.016421       0.094961       2.073322                    0.998235      27.001792      73.165006       0.667524       0.389009      -1.102819       0.134409       0.015994      -0.021496       0.137053      -0.008485       0.032731       0.019041      -0.075767       0.144443      -0.073015       0.010406       0.062609             11.434551      15.554648       1.788660      -2.883532       5.901671       0.979295      12.847335           0.000042
          493              O       3.503379       9.616548       8.835612      -0.445640      21.695568 0.32076455E+03  0.67682138E+04                                 5.958539                            5.402623       0.942205       2.383608                    0.999596      24.927080      61.127085       0.850676       0.341236      -1.155031      -0.014097       0.012471       0.038389       0.042755       0.015231       0.035343      -0.015781      -0.149703       0.006408      -0.091942       0.014407       0.077535              6.121711       6.064341       0.414003       0.215204       4.542848       1.249886       7.757943           0.000012
          494              O      10.153795      11.404187       9.986884      -0.532537      24.511907 0.38919930E+03  0.85963310E+04                                 6.465545                            5.934686       0.934467       2.351409                    0.999468      26.491017      65.895217       0.817166       0.339355      -1.159676      -0.003395      -0.034488       0.007634       0.035485       0.049193      -0.046804      -0.015205      -0.083064       0.103379      -0.092532       0.014084       0.078447              6.665157       7.416176       0.932894      -0.454995       6.409439      -1.655916       6.169856          -0.000021
          495              O      22.694670      10.590590       0.569891      -0.524880      25.689538 0.41530025E+03  0.93361060E+04                                 6.726403                            6.187801       0.873727       2.330149                    0.999151      26.784885      67.528180       0.788063       0.345734      -1.152656       0.015840      -0.004677      -0.024458       0.029512      -0.011960      -0.003160       0.012057      -0.153090       0.193131      -0.109691       0.039295       0.070396              6.878839       7.561351      -0.741238      -0.246840       5.691678       1.836123       7.383488           0.000000
          496              O      10.112707      18.768016      20.256415      -0.512182      25.869243 0.39619908E+03  0.88015956E+04                                 6.777012                            6.024630       0.635439       2.256702                    0.998735      26.478393      66.338726       0.802564       0.343541      -1.154607       0.025607       0.032946       0.026791       0.049587      -0.012460      -0.047855       0.003293      -0.066663       0.162765      -0.079122       0.006702       0.072420              7.183287       7.754515       0.013870      -0.896459       5.215173       1.774710       8.580173           0.000008
          497              O      19.428330       7.779391      13.148861      -0.604742      43.799398 0.68492359E+03  0.17454010E+05                                 9.909300                            8.081352       0.235593       2.116122                    0.994296      28.715698      77.154725       0.672196       0.357567      -1.142658       0.005765      -0.030854      -0.013503       0.034169      -0.017824       0.002038       0.014720      -0.100515      -0.127443      -0.045646      -0.030611       0.076257             12.522608       8.333001      -3.062158      -0.577566      20.680544      -1.916031       8.554281           0.000008
          498              O      20.164692       6.437820      11.600044      -0.566678      28.237387 0.45714619E+03  0.10561987E+05                                 7.249991                            6.547212       0.769208       2.284752                    0.998273      27.671142      71.506738       0.753922       0.351633      -1.143930      -0.020407       0.014228       0.019189       0.031418       0.034026       0.000018      -0.001528       0.172197       0.135091      -0.115107       0.045042       0.070066              7.779598       6.554458      -0.355775      -1.631938       7.106603      -0.937077       9.677734           0.000009
          499              O      20.127227      22.330908      19.288979      -0.569710      34.176834 0.52873049E+03  0.12644573E+05                                 8.332576                            7.038519       0.461952       2.193411                    0.997648      27.763893      72.548098       0.728915       0.351366      -1.146297      -0.008894       0.021640       0.002901       0.023575       0.029073       0.003297       0.015838      -0.076150      -0.156562      -0.054314      -0.021697       0.076011              9.906019       6.243086       1.633599       0.165605      15.095763      -3.149857       8.379208           0.000014
          500              O      20.948828      23.653455      20.899841      -0.568594      38.347883 0.54162987E+03  0.12993989E+05                                 9.001854                            7.172181       0.691416       2.279277                    0.995744      27.338029      70.880157       0.716861       0.356149      -1.145714      -0.007666      -0.010428      -0.020421       0.024177      -0.029210      -0.005017       0.026741       0.147477       0.146784      -0.107883       0.044085       0.063798             11.241039       7.558059      -0.142405       3.126604       7.288826      -1.909160      18.876231           0.000017
          501              O      16.350322       6.752168      12.834042      -0.547755      31.315238 0.50162877E+03  0.11869147E+05                                 7.894516                            6.901530       0.333517       2.155877                    0.996583      27.627837      72.394371       0.726992       0.356073      -1.139651       0.019458      -0.005136       0.014176       0.024616      -0.009094      -0.006929      -0.032409       0.052035       0.201403      -0.069174      -0.006028       0.075201              9.011734       5.995258      -0.341391      -0.136813       9.708215      -3.297279      11.331729           0.000010
          502              O      16.088678       7.894657      14.720657      -0.576806      41.751259 0.62307411E+03  0.15479488E+05                                 9.583184                            7.739198       0.318140       2.161634                    0.992299      27.736753      73.163785       0.683921       0.360482      -1.142340       0.008202      -0.015828      -0.004695       0.018435      -0.006428      -0.001611       0.061050       0.014840      -0.199992      -0.097005       0.038416       0.058589             11.630031       7.726562      -1.247218      -0.340591      18.624538       2.355149       8.538992           0.000013
          503              O      17.023511      22.292858      20.417272      -0.561813      40.548560 0.61340253E+03  0.15240514E+05                                 9.439402                            7.678346       0.202557       2.116405                    0.994869      27.951730      74.702900       0.683960       0.360430      -1.137825      -0.007144      -0.002795      -0.036972       0.037760      -0.013479       0.006473      -0.018388       0.022970       0.148054      -0.044580      -0.009800       0.054380             12.080610       7.647598      -0.699572       2.545535      11.065662      -5.556658      17.528570           0.000006
          504              O      16.130178      21.249101      18.663937      -0.594744      29.815273 0.50216033E+03  0.11849578E+05                                 7.500123                            6.834523       0.820002       2.286166                    0.998957      28.399953      73.598389       0.744116       0.348823      -1.148939       0.022263       0.002830      -0.007067       0.023528       0.019697      -0.026366       0.063511      -0.005672      -0.227252      -0.110752       0.040247       0.070505              8.132371       6.146262       1.373238       0.208968      11.352607      -0.161305       6.898243           0.000021
          505              O      19.136430      10.673639      12.505435      -0.555969      36.341528 0.51886077E+03  0.12384739E+05                                 8.758100                            7.057970       0.194908       2.118333                    0.995704      27.517705      72.493687       0.712738       0.360031      -1.136161      -0.025250      -0.010208       0.007957       0.028374      -0.061758      -0.019263      -0.019573       0.028059       0.069490      -0.082011       0.029911       0.052100             10.494241      12.043036      -3.521533      -3.913341      10.471362       3.943399       8.968324           0.000010
          506              O      17.017703      10.360548      13.148861      -0.573750      42.478429 0.58916742E+03  0.14495620E+05                                 9.711634                            7.507260       0.213197       2.112170                    0.996652      28.128125      74.874835       0.693989       0.358720      -1.138862       0.040255       0.005579       0.000948       0.040651       0.046528       0.031048      -0.036356      -0.007250      -0.007841      -0.076132       0.027029       0.049103             12.650007      15.245180       7.714057       2.799699      14.816713       3.543068       7.888128           0.000010
          507              O      19.527274      19.363472      19.640565      -0.595167      40.203513 0.53952290E+03  0.12958294E+05                                 9.314923                            7.112426       0.498513       2.207500                    0.997327      27.758321      72.511821       0.725289       0.351606      -1.146961      -0.042347       0.008623      -0.010352       0.044438       0.047692       0.041725      -0.039334      -0.016998      -0.061878      -0.087319       0.028317       0.059003             11.746189      12.087748       5.835727       2.629732      14.697828       4.973158       8.452990           0.000007
          508              O      17.473310      18.945555      20.242627      -0.554223      38.341825 0.47579041E+03  0.11122308E+05                                 9.101111                            6.715537       0.202954       2.115582                    0.998015      27.270951      71.286901       0.737140       0.355449      -1.138882       0.028986       0.012409      -0.015472       0.035122      -0.058810      -0.014133      -0.025263       0.015956       0.120213      -0.085774       0.036056       0.049718             12.465817      12.658769      -5.467307      -6.373967      12.365035       6.427657      12.373647           0.000006
          509              O      18.896938       9.025130       9.890370      -0.513247      36.511622 0.45458919E+03  0.10475318E+05                                 8.767360                            6.528886       0.331949       2.175462                    0.997526      26.363367      67.765275       0.755906       0.351634      -1.145335      -0.019410      -0.006132       0.003065       0.020585      -0.003321       0.039450       0.026574      -0.005699      -0.137921      -0.071127       0.027050       0.044077             11.714955      17.254669      -0.585603       7.480144       5.301150      -0.807524      12.589045           0.000009
          510              O      16.720345       8.803929      10.506220      -0.573875      39.301272 0.52839925E+03  0.12648508E+05                                 9.191465                            7.079047       0.331345       2.154761                    0.997455      27.659627      72.568527       0.719466       0.355647      -1.141582       0.013581      -0.009861      -0.021220       0.027055       0.008380      -0.059887       0.003245      -0.073961      -0.065229      -0.084372       0.035092       0.049280             11.129556      10.315876       0.806331      -3.925828       5.646959      -2.238034      17.425834           0.000007
          511              O      19.544892      21.066549      22.448658      -0.586509      44.681871 0.61283976E+03  0.15247902E+05                                10.067349                            7.695182       0.024290       2.048596                    0.995053      28.511609      76.660235       0.679393       0.362345      -1.134466      -0.023940      -0.005565       0.017611       0.030237      -0.002325      -0.054547      -0.012532      -0.045453      -0.063997      -0.072546       0.029311       0.043235             13.288171      13.453683       1.159951      -7.338412       6.672236      -1.865933      19.738595           0.000012
          512              O      17.419533      20.533988      22.880672      -0.525676      36.630464 0.49591702E+03  0.11702457E+05                                 8.827582                            6.904455       0.241267       2.150075                    0.995654      26.750182      70.039465       0.720041       0.360480      -1.135958       0.020565      -0.003804      -0.006588       0.021927      -0.010681       0.041211       0.012757      -0.009848      -0.137525      -0.068755       0.028898       0.039857             10.908706      14.672907       0.957537       5.019617       5.549262       0.223193      12.503947           0.000010
          513              O      16.145317      11.543696      18.365204      -0.478924      24.640326 0.37512150E+03  0.82179059E+04                                 6.531829                            5.852211       0.849614       2.334021                    0.999132      26.026232      64.692584       0.816616       0.342373      -1.155919       0.009925      -0.010357      -0.025999       0.029694       0.026474       0.025456       0.009818      -0.123655       0.102494      -0.088687       0.028715       0.059972              6.933868       6.834299       1.049614       0.455586       7.186635       2.571013       6.780670           0.000024
          514              O       9.909778       8.561231      15.853546      -0.498186      23.471515 0.36921472E+03  0.80552818E+04                                 6.269506                            5.781250       0.849691       2.326052                    0.999513      26.184300      64.920308       0.827006       0.339466      -1.158557      -0.017595       0.026295       0.027280       0.041776       0.050543       0.025754       0.004955      -0.130877       0.094330      -0.102313       0.030782       0.071531              6.372595       6.892375       0.591533       0.546069       7.409521       1.187284       4.815890           0.000006
          515              O      23.356951      12.022867      14.975730      -0.594587      42.448042 0.67167668E+03  0.17071909E+05                                 9.741011                            8.044484       0.046829       2.057095                    0.993646      28.689947      77.560094       0.666986       0.361300      -1.137103      -0.005678       0.029048       0.012181       0.032006      -0.007523       0.002085       0.023997      -0.080182      -0.123261      -0.046965      -0.019597       0.066563             12.167326       8.329343      -2.772380      -1.057463      19.786586      -0.619447       8.386050           0.000008
          516              O      22.648510      13.253666      16.625657      -0.570444      28.654667 0.46202355E+03  0.10709378E+05                                 7.346001                            6.597427       0.761087       2.282426                    0.998289      27.740995      71.942808       0.747979       0.353278      -1.141918       0.024129      -0.007837      -0.011933       0.028036       0.033206       0.002547      -0.006735       0.167402       0.122920      -0.110865       0.041251       0.069615              7.925449       6.377921      -0.252003      -1.790583       7.234216      -0.849614      10.164210           0.000015
          517              O      23.658592      22.294210       9.747897      -0.605089      39.633894 0.63573100E+03  0.15888888E+05                                 9.232399                            7.814488       0.402437       2.170282                    0.994612      28.522750      75.701553       0.680342       0.360213      -1.141450       0.014250      -0.013989      -0.001875       0.020057       0.013354       0.024762       0.050729      -0.054583      -0.206885      -0.090182       0.005382       0.084801             10.929226       6.682943       0.281029      -0.243535      17.215838       1.581177       8.888897           0.000016
          518              O      23.873284      20.908449       8.063501      -0.543894      31.303313 0.49477131E+03  0.11677307E+05                                 7.918469                            6.877098       0.306628       2.150627                    0.996417      27.486574      72.147494       0.723987       0.358457      -1.136716       0.014698       0.008202       0.023398       0.028823      -0.005073      -0.014703      -0.027322       0.084227       0.180720      -0.078336       0.009484       0.068853              8.975327       5.927720      -0.118099      -0.818570       8.877300      -3.017931      12.120962           0.000011
          519              O      23.352242       9.101871      15.295145      -0.541521      35.249660 0.49147591E+03  0.11588253E+05                                 8.613474                            6.890841       0.164821       2.119210                    0.995189      27.031791      71.081137       0.716996       0.362304      -1.132895       0.026873       0.013395       0.001192       0.030050      -0.048295      -0.018888      -0.029971       0.012585       0.048636      -0.070903       0.028123       0.042780             10.513057      12.658111      -3.205773      -4.222666       9.866992       3.704038       9.014069           0.000007
          520              O       2.792470       9.494969      14.948154      -0.585362      40.614746 0.55611404E+03  0.13517153E+05                                 9.435682                            7.314819       0.221487       2.115465                    0.996312      28.160331      75.064540       0.698409       0.360807      -1.134617      -0.033526      -0.007975       0.001001       0.034476       0.039343       0.035331      -0.041836      -0.011570       0.024130      -0.078029       0.031140       0.046889             11.747141      13.751981       6.381174       2.408351      13.757258       3.468780       7.732184           0.000008
          521              O      23.705212      10.501704      18.066470      -0.530734      34.667769 0.46036077E+03  0.10640156E+05                                 8.445346                            6.554134       0.348953       2.172891                    0.997863      26.664748      68.607529       0.757343       0.349916      -1.146918       0.023809       0.014734      -0.010477       0.029896      -0.010001       0.038809       0.038060       0.002125      -0.120045      -0.074838       0.029915       0.044923             10.633270      14.030754       0.826782       6.395080       5.324852      -0.157266      12.544205           0.000011
          522              O      25.664236      11.370717      17.469004      -0.586173      40.537592 0.54546154E+03  0.13176672E+05                                 9.463409                            7.222469       0.256142       2.126873                    0.996645      28.052211      74.221603       0.707011       0.358623      -1.137858      -0.026139       0.010494       0.013676       0.031311      -0.005390      -0.066678      -0.020571      -0.084448      -0.027370      -0.093686       0.034166       0.059520             12.030774       9.879160       1.360157      -4.150851       6.487264      -3.406215      19.725898           0.000009
          523              O      11.301709      22.547306       4.614280      -0.478924      24.640322 0.37512142E+03  0.82179038E+04                                 6.531828                            5.852210       0.849615       2.334021                    0.999132      26.026230      64.692577       0.816616       0.342373      -1.155919      -0.009925       0.010357       0.025999       0.029694       0.026474       0.025456       0.009818      -0.123655       0.102494      -0.088687       0.028715       0.059972              6.933867       6.834298       1.049614       0.455586       7.186634       2.571013       6.780670           0.000026
          524              O      17.537248      25.529771       7.125938      -0.498187      23.471516 0.36921472E+03  0.80552819E+04                                 6.269506                            5.781250       0.849691       2.326052                    0.999513      26.184300      64.920308       0.827006       0.339466      -1.158557       0.017595      -0.026295      -0.027280       0.041776       0.050543       0.025754       0.004955      -0.130877       0.094330      -0.102314       0.030782       0.071531              6.372596       6.892377       0.591533       0.546070       7.409521       1.187283       4.815890           0.000007
          525              O       4.090075      22.068135       8.003754      -0.594587      42.448035 0.67167656E+03  0.17071905E+05                                 9.741010                            8.044483       0.046830       2.057095                    0.993646      28.689945      77.560084       0.666986       0.361299      -1.137103       0.005678      -0.029048      -0.012181       0.032006      -0.007523       0.002085       0.023997      -0.080182      -0.123261      -0.046965      -0.019597       0.066563             12.167325       8.329342      -2.772380      -1.057463      19.786583      -0.619447       8.386049           0.000008
          526              O       4.798516      20.837336       6.353827      -0.570444      28.654656 0.46202334E+03  0.10709372E+05                                 7.346000                            6.597425       0.761088       2.282426                    0.998289      27.740989      71.942788       0.747980       0.353278      -1.141918      -0.024129       0.007837       0.011933       0.028036       0.033206       0.002547      -0.006734       0.167402       0.122920      -0.110865       0.041251       0.069615              7.925447       6.377920      -0.252003      -1.790582       7.234214      -0.849613      10.164207           0.000014
          527              O       3.788434      11.796792      13.231587      -0.605089      39.633903 0.63573117E+03  0.15888893E+05                                 9.232401                            7.814489       0.402437       2.170282                    0.994612      28.522753      75.701565       0.680342       0.360213      -1.141450      -0.014250       0.013989       0.001875       0.020057       0.013354       0.024762       0.050729      -0.054583      -0.206885      -0.090182       0.005382       0.084801             10.929228       6.682944       0.281029      -0.243535      17.215841       1.581177       8.888899           0.000017
          528              O       3.573742      13.182553      14.915983      -0.543894      31.303315 0.49477136E+03  0.11677308E+05                                 7.918469                            6.877098       0.306628       2.150627                    0.996417      27.486576      72.147499       0.723987       0.358457      -1.136716      -0.014698      -0.008202      -0.023398       0.028823      -0.005073      -0.014703      -0.027322       0.084227       0.180720      -0.078336       0.009483       0.068853              8.975328       5.927720      -0.118099      -0.818570       8.877300      -3.017931      12.120962           0.000012
          529              O       4.094784      24.989131       7.684339      -0.541521      35.249661 0.49147593E+03  0.11588254E+05                                 8.613475                            6.890842       0.164820       2.119210                    0.995189      27.031790      71.081137       0.716996       0.362304      -1.132895      -0.026873      -0.013395      -0.001192       0.030050      -0.048295      -0.018888      -0.029971       0.012585       0.048636      -0.070903       0.028123       0.042780             10.513058      12.658112      -3.205774      -4.222666       9.866993       3.704038       9.014069           0.000006
          530              O      24.654556      24.596033       8.031330      -0.585362      40.614743 0.55611400E+03  0.13517151E+05                                 9.435682                            7.314820       0.221487       2.115465                    0.996312      28.160329      75.064536       0.698409       0.360807      -1.134617       0.033526       0.007975      -0.001001       0.034476       0.039343       0.035331      -0.041836      -0.011570       0.024130      -0.078029       0.031140       0.046889             11.747141      13.751981       6.381174       2.408351      13.757258       3.468780       7.732184           0.000007
          531              O       3.741814      23.589298       4.913014      -0.530734      34.667776 0.46036087E+03  0.10640159E+05                                 8.445347                            6.554135       0.348952       2.172891                    0.997863      26.664749      68.607535       0.757343       0.349916      -1.146918      -0.023809      -0.014734       0.010477       0.029896      -0.010001       0.038810       0.038060       0.002124      -0.120045      -0.074838       0.029915       0.044923             10.633272      14.030756       0.826783       6.395082       5.324853      -0.157266      12.544208           0.000012
          532              O       1.782790      22.720285       5.510480      -0.586173      40.537598 0.54546162E+03  0.13176675E+05                                 9.463411                            7.222470       0.256142       2.126873                    0.996645      28.052211      74.221608       0.707011       0.358623      -1.137858       0.026139      -0.010494      -0.013676       0.031311      -0.005390      -0.066679      -0.020571      -0.084448      -0.027370      -0.093686       0.034166       0.059520             12.030776       9.879162       1.360157      -4.150851       6.487265      -3.406216      19.725903           0.000010
          533              O      23.943647      24.474454      14.143872      -0.445640      21.695563 0.32076447E+03  0.67682118E+04                                 5.958538                            5.402622       0.942205       2.383608                    0.999596      24.927077      61.127076       0.850676       0.341236      -1.155031       0.014097      -0.012471      -0.038389       0.042755       0.015231       0.035343      -0.015781      -0.149703       0.006408      -0.091942       0.014408       0.077535              6.121710       6.064340       0.414003       0.215204       4.542847       1.249886       7.757942           0.000012
          534              O      17.293231      22.686815      12.992600      -0.532537      24.511890 0.38919897E+03  0.85963218E+04                                 6.465542                            5.934683       0.934467       2.351410                    0.999468      26.491011      65.895191       0.817166       0.339355      -1.159676       0.003395       0.034488      -0.007634       0.035485       0.049193      -0.046804      -0.015205      -0.083065       0.103379      -0.092532       0.014084       0.078447              6.665154       7.416171       0.932893      -0.454995       6.409436      -1.655915       6.169853          -0.000022
          535              O       4.752356      23.500412      22.409593      -0.524880      25.689537 0.41530024E+03  0.93361057E+04                                 6.726403                            6.187801       0.873727       2.330149                    0.999151      26.784884      67.528178       0.788063       0.345734      -1.152656      -0.015840       0.004677       0.024458       0.029512      -0.011960      -0.003160       0.012057      -0.153090       0.193131      -0.109691       0.039295       0.070396              6.878839       7.561351      -0.741238      -0.246840       5.691678       1.836123       7.383488           0.000001
          536              O      17.334319      15.322986       2.723069      -0.512182      25.869253 0.39619928E+03  0.88016009E+04                                 6.777013                            6.024631       0.635439       2.256702                    0.998735      26.478404      66.338754       0.802564       0.343541      -1.154607      -0.025607      -0.032946      -0.026791       0.049587      -0.012460      -0.047855       0.003293      -0.066663       0.162765      -0.079122       0.006702       0.072420              7.183288       7.754516       0.013870      -0.896459       5.215174       1.774710       8.580174           0.000009
          537              O       8.018696      26.311611       9.830623      -0.604742      43.799387 0.68492338E+03  0.17454003E+05                                 9.909298                            8.081351       0.235593       2.116122                    0.994296      28.715694      77.154710       0.672196       0.357567      -1.142658      -0.005765       0.030854       0.013503       0.034169      -0.017824       0.002038       0.014720      -0.100515      -0.127443      -0.045646      -0.030611       0.076257             12.522606       8.332999      -3.062157      -0.577566      20.680539      -1.916030       8.554279           0.000009
          538              O       7.282334      27.653182      11.379440      -0.566678      28.237379 0.45714601E+03  0.10561982E+05                                 7.249990                            6.547211       0.769208       2.284752                    0.998273      27.671136      71.506720       0.753922       0.351633      -1.143930       0.020407      -0.014228      -0.019189       0.031418       0.034026       0.000018      -0.001528       0.172196       0.135092      -0.115107       0.045042       0.070065              7.779597       6.554457      -0.355775      -1.631938       7.106602      -0.937077       9.677732           0.000009
          539              O       7.319799      11.760094       3.690505      -0.569710      34.176838 0.52873056E+03  0.12644575E+05                                 8.332576                            7.038520       0.461952       2.193411                    0.997648      27.763895      72.548104       0.728915       0.351366      -1.146297       0.008894      -0.021640      -0.002901       0.023575       0.029073       0.003297       0.015838      -0.076150      -0.156562      -0.054314      -0.021697       0.076011              9.906020       6.243087       1.633599       0.165605      15.095764      -3.149857       8.379209           0.000015
          540              O       6.498198      10.437547       2.079643      -0.568594      38.347885 0.54162989E+03  0.12993990E+05                                 9.001854                            7.172182       0.691416       2.279277                    0.995744      27.338029      70.880159       0.716861       0.356149      -1.145714       0.007666       0.010428       0.020421       0.024177      -0.029210      -0.005017       0.026741       0.147477       0.146784      -0.107883       0.044085       0.063798             11.241039       7.558060      -0.142405       3.126604       7.288826      -1.909160      18.876233           0.000016
          541              O      11.096704      27.338834      10.145442      -0.547755      31.315243 0.50162886E+03  0.11869150E+05                                 7.894517                            6.901530       0.333518       2.155877                    0.996583      27.627839      72.394379       0.726992       0.356073      -1.139651      -0.019458       0.005136      -0.014176       0.024616      -0.009094      -0.006929      -0.032410       0.052035       0.201403      -0.069174      -0.006028       0.075201              9.011735       5.995259      -0.341391      -0.136813       9.708216      -3.297280      11.331731           0.000010
          542              O      11.358348      26.196345       8.258827      -0.576806      41.751260 0.62307414E+03  0.15479489E+05                                 9.583185                            7.739198       0.318140       2.161634                    0.992299      27.736753      73.163788       0.683921       0.360482      -1.142340      -0.008202       0.015828       0.004695       0.018435      -0.006428      -0.001611       0.061050       0.014840      -0.199992      -0.097005       0.038416       0.058589             11.630032       7.726563      -1.247218      -0.340591      18.624539       2.355149       8.538993           0.000014
          543              O      10.423515      11.798144       2.562212      -0.561812      40.548564 0.61340260E+03  0.15240517E+05                                 9.439402                            7.678346       0.202557       2.116405                    0.994869      27.951732      74.702904       0.683960       0.360430      -1.137825       0.007144       0.002795       0.036972       0.037760      -0.013479       0.006473      -0.018388       0.022970       0.148054      -0.044580      -0.009800       0.054380             12.080610       7.647598      -0.699572       2.545535      11.065662      -5.556658      17.528570           0.000006
          544              O      11.316848      12.841901       4.315547      -0.594744      29.815257 0.50215998E+03  0.11849568E+05                                 7.500121                            6.834521       0.820002       2.286166                    0.998957      28.399943      73.598357       0.744116       0.348823      -1.148939      -0.022263      -0.002830       0.007068       0.023528       0.019697      -0.026366       0.063511      -0.005672      -0.227251      -0.110752       0.040247       0.070505              8.132368       6.146260       1.373238       0.208968      11.352603      -0.161305       6.898240           0.000020
          545              O       8.310596      23.417363      10.474049      -0.555969      36.341519 0.51886063E+03  0.12384734E+05                                 8.758098                            7.057969       0.194908       2.118333                    0.995704      27.517701      72.493674       0.712738       0.360031      -1.136161       0.025250       0.010208      -0.007957       0.028374      -0.061758      -0.019263      -0.019573       0.028058       0.069490      -0.082011       0.029911       0.052100             10.494239      12.043034      -3.521532      -3.913340      10.471360       3.943398       8.968323           0.000009
          546              O      10.429323      23.730454       9.830623      -0.573750      42.478423 0.58916732E+03  0.14495617E+05                                 9.711633                            7.507259       0.213197       2.112170                    0.996652      28.128123      74.874827       0.693989       0.358720      -1.138862      -0.040255      -0.005579      -0.000948       0.040651       0.046528       0.031048      -0.036356      -0.007250      -0.007841      -0.076132       0.027029       0.049103             12.650005      15.245178       7.714056       2.799698      14.816710       3.543067       7.888127           0.000010
          547              O       7.919752      14.727530       3.338919      -0.595167      40.203510 0.53952287E+03  0.12958293E+05                                 9.314922                            7.112425       0.498514       2.207500                    0.997327      27.758321      72.511819       0.725289       0.351606      -1.146961       0.042347      -0.008623       0.010352       0.044438       0.047692       0.041725      -0.039334      -0.016998      -0.061878      -0.087319       0.028317       0.059003             11.746187      12.087747       5.835727       2.629732      14.697826       4.973158       8.452989           0.000007
          548              O       9.973716      15.145447       2.736857      -0.554223      38.341815 0.47579029E+03  0.11122304E+05                                 9.101108                            6.715536       0.202954       2.115582                    0.998015      27.270950      71.286892       0.737140       0.355449      -1.138882      -0.028986      -0.012409       0.015472       0.035122      -0.058810      -0.014133      -0.025263       0.015956       0.120213      -0.085774       0.036056       0.049718             12.465813      12.658766      -5.467305      -6.373965      12.365031       6.427655      12.373643           0.000006
          549              O       8.550088      25.065872      13.089114      -0.513246      36.511608 0.45458901E+03  0.10475313E+05                                 8.767358                            6.528885       0.331949       2.175462                    0.997526      26.363362      67.765258       0.755906       0.351634      -1.145335       0.019410       0.006132      -0.003065       0.020585      -0.003321       0.039450       0.026574      -0.005699      -0.137921      -0.071127       0.027050       0.044077             11.714951      17.254663      -0.585603       7.480141       5.301149      -0.807523      12.589041           0.000009
          550              O      10.726681      25.287073      12.473264      -0.573875      39.301273 0.52839927E+03  0.12648508E+05                                 9.191466                            7.079047       0.331345       2.154761                    0.997455      27.659627      72.568528       0.719466       0.355647      -1.141582      -0.013581       0.009861       0.021220       0.027055       0.008380      -0.059887       0.003245      -0.073961      -0.065229      -0.084372       0.035092       0.049280             11.129556      10.315876       0.806331      -3.925828       5.646959      -2.238034      17.425834           0.000007
          551              O       7.902134      13.024453       0.530826      -0.586509      44.681869 0.61283973E+03  0.15247901E+05                                10.067349                            7.695182       0.024290       2.048596                    0.995053      28.511609      76.660233       0.679393       0.362345      -1.134466       0.023940       0.005565      -0.017611       0.030237      -0.002325      -0.054547      -0.012532      -0.045453      -0.063997      -0.072546       0.029311       0.043235             13.288170      13.453683       1.159951      -7.338412       6.672235      -1.865933      19.738593           0.000013
          552              O      10.027493      13.557014       0.098812      -0.525676      36.630461 0.49591698E+03  0.11702455E+05                                 8.827581                            6.904455       0.241267       2.150075                    0.995654      26.750181      70.039462       0.720041       0.360480      -1.135958      -0.020566       0.003804       0.006588       0.021927      -0.010681       0.041211       0.012757      -0.009848      -0.137525      -0.068755       0.028898       0.039857             10.908705      14.672906       0.957537       5.019617       5.549262       0.223193      12.503946           0.000010

******************************************************
Auxiliary information for the entire system
The total spin magnetic moment of the unit cell is   -0.000000
The total net atomic charge of the unit cell is   0.000005
Accuracy of reproducing the electrostatic potential in the unit cell:
  The inner radius (bohr) =    5.0000
  The outer radius (bohr) =   12.0000
  Valid grid points have density less than (e/(bohr^3)) =    0.0001
  The number of valid grid points were=      1407197
  The rms potential error without charges in kcal/mol is=      5.87035
  The rms potential error with partial charges in kcal/mol is=      0.81586
  The RRMSE value at monopole order=      0.13898
  The rms potential error with partial charges and cloud penetration in kcal/mol is=      0.82094
  The RRMSE value at monopole order with cloud penetration is=      0.13985
  The rms potential error with partial charges and atomic dipoles in kcal/mol is=      0.30986
  The RRMSE value at dipole order=      0.05278
  The rms potential error with partial charges, atomic dipoles and cloud penetration in kcal/mol is=      0.30286
  The RRMSE value at dipole order with cloud penetration=      0.05159

******************************************************
The electron densities and ab initio electrostatic potential were computed in VASP using the PBE functional and
projector augmented wave method. See the main text of the journal article for a description of computational details.
The atomic charges, dipoles, and quadrupoles were computed with the DDEC6 method as described in
(a) T. A. Manz and N. Gabaldon Limas, RSC Adv. 6 (2016) 47771-47801 DOI: 10.1039/c6ra04656h
(b) N. Gabaldon Limas and T. A. Manz, RSC Adv. 8 (2018) 2678-2707 DOI: 10.1039/c7ra11829e.
For each atom in the material, the electron cloud parameters were fit to the spherically averaged atom-in-material
electron density using radial positions for which this density was between 10^-4 and 10^-2 electrons per cubic bohr.
The polarizabilities, dispersion coefficients, and quantum Drude oscillator (QDO) parameters were fit using the MCLF method.
The magnetic structure of the system was optimized in VASP from the default ferromagnetic initial guess using spin polarization.
The atomic spin moments (ASMs) were computed on this optimized magnetic structure using the DDEC6 partition as inputs
to the method of T. A. Manz and D. S. Sholl, J. Chem. Theory Comput. 7 (2011) 4146-4164 DOI: 10.1021/ct200539n.
The RMSE and RRMSE were computed using a uniform grid with Ewald summation.
