# Supplementary material for: A collection of forcefield precursors for metal–organic frameworks
Source: RSC Adv. 2019 Nov 13;9(63):36492–507. doi: 10.1039/c9ra07327b (PMC9075174; doi:10.1039/c9ra07327b)
Supplement: RA-009-C9RA07327B-s5702 [file RA-009-C9RA07327B-s5702.xyz]

  416
jmolscript: load "" {1 1 1} spacegroup "x,y,z" unitcell [{     14.925600     0.000000     0.000000 }, {      0.000000    19.540600     0.000000 }, {     -1.556651     0.000000    20.327885 }]
Cd     4.532745     8.848570    13.575571     0.872193
Cd     1.091739    10.682455    13.669893     0.873618
Cd     1.373404    18.618870     6.752314     0.872193
Cd     4.814410     0.912155     6.657992     0.873618
Cd     8.836204    10.692030     6.752314     0.872193
Cd    12.277210     8.858145     6.657992     0.873618
Cd    11.995545     0.921730    13.575571     0.872193
Cd     8.554539    18.628445    13.669893     0.873618
H      5.153418    10.172836     6.846432     0.308659
H      5.252099     8.142568     0.022361     0.297404
H      1.031242     9.400983     6.901317     0.306746
H      2.517308    11.319870     0.203279     0.301004
H      4.840007    10.925149     4.896987     0.120385
H      5.263170    11.398032     2.664986     0.112260
H      5.632034     7.571983     1.843739     0.107461
H      5.181071     7.044386     4.087938     0.118112
H      5.132927    10.862620    11.168140     0.089230
H      5.242963    11.093199     8.932073     0.144408
H      4.209929     7.249563     8.564138     0.143752
H      4.091834     7.163584    10.846959     0.093930
H      4.942128    10.694570    16.154570     0.090604
H      4.710507    10.809860    18.419097     0.138021
H      3.397439     7.095192    18.297129     0.131517
H      3.654928     7.073697    16.065128     0.100451
H      1.367168    12.496214     4.171282     0.116214
H      1.465612    11.986204     1.872198     0.109695
H      1.556356     8.136706     2.772724     0.115382
H      1.496536     8.642807     5.035217     0.118978
H      1.624119    12.404373    11.009583     0.092915
H      1.771818    12.328165     8.710499     0.146738
H      0.721871     8.470850     8.972728     0.144131
H      0.604216     8.699475    11.210829     0.087210
H      1.750430    12.377016    16.298898     0.098146
H      1.501054    12.390694    18.561392     0.133624
H      0.122689     8.719016    18.415031     0.138302
H      0.427354     8.781546    16.132210     0.092168
H      2.926035    14.034059    13.343224     0.139522
H      3.986541    16.242147    13.235486     0.127647
H      2.687043     5.518265    13.306634     0.138433
H      1.640511     3.300407    13.290371     0.128931
H      0.752731     0.402536    13.481453     0.308659
H      2.210701    17.912868    -0.022361     0.297404
H      4.874907    19.171283    13.426568     0.306746
H      3.388841     1.549570    20.124606     0.301004
H      1.066142     1.154849    15.430898     0.120385
H      0.642979     1.627732    17.662899     0.112261
H      0.274115    17.342283    18.484146     0.107461
H      0.725078    16.814686    16.239947     0.118112
H      0.773222     1.092320     9.159745     0.089230
H      0.663186     1.322899    11.395812     0.144408
H      1.696220    17.019863    11.763747     0.143752
H      1.814315    16.933884     9.480926     0.093930
H      0.964021     0.924270     4.173315     0.090604
H      1.195642     1.039560     1.908788     0.138021
H      2.508710    16.865492     2.030756     0.131517
H      2.251221    16.843997     4.262757     0.100451
H      4.538981     2.725914    16.156603     0.116214
H      4.440537     2.215904    18.455687     0.109695
H      4.349793    17.907006    17.555161     0.115382
H      4.409613    18.413107    15.292668     0.118978
H      4.282030     2.634073     9.318302     0.092915
H      4.134331     2.557865    11.617386     0.146738
H      5.184278    18.241150    11.355157     0.144131
H      5.301933    18.469775     9.117056     0.087209
H      4.155719     2.606716     4.028987     0.098146
H      4.405095     2.620394     1.766493     0.133624
H      5.783460    18.489316     1.912854     0.138302
H      5.478795    18.551846     4.195675     0.092168
H      2.980114     4.263759     6.984661     0.139522
H      1.919608     6.471847     7.092399     0.127647
H      3.219106    15.288565     7.021251     0.138433
H      4.265638    13.070707     7.037514     0.128931
H      8.215531     9.367764    13.481453     0.308659
H      9.673501    11.398032    -0.022361     0.297404
H     12.337707    10.139617    13.426568     0.306746
H     10.851641     8.220730    20.124606     0.301004
H      8.528942     8.615451    15.430898     0.120385
H      8.105779     8.142568    17.662899     0.112260
H      7.736915    11.968618    18.484146     0.107461
H      8.187878    12.496214    16.239947     0.118112
H      8.236022     8.677980     9.159745     0.089230
H      8.125986     8.447401    11.395812     0.144408
H      9.159020    12.291037    11.763747     0.143752
H      9.277115    12.377016     9.480926     0.093930
H      8.426821     8.846030     4.173315     0.090604
H      8.658442     8.730740     1.908788     0.138021
H      9.971510    12.445408     2.030756     0.131517
H      9.714021    12.466903     4.262757     0.100451
H     12.001781     7.044386    16.156603     0.116214
H     11.903337     7.554396    18.455687     0.109695
H     11.812593    11.403894    17.555161     0.115382
H     11.872413    10.897793    15.292668     0.118978
H     11.744830     7.136227     9.318302     0.092915
H     11.597131     7.212435    11.617386     0.146738
H     12.647078    11.069750    11.355157     0.144131
H     12.764733    10.841125     9.117056     0.087209
H     11.618519     7.163584     4.028987     0.098146
H     11.867895     7.149906     1.766493     0.133624
H     13.246260    10.821584     1.912854     0.138302
H     12.941595    10.759054     4.195675     0.092168
H     10.442914     5.506541     6.984661     0.139522
H      9.382408     3.298453     7.092399     0.127647
H     10.681906    14.022335     7.021251     0.138433
H     11.728438    16.240193     7.037514     0.128931
H     12.616218    19.138064     6.846432     0.308659
H     12.714899     1.627732     0.022361     0.297404
H      8.494042     0.369317     6.901317     0.306746
H      9.980108    17.991030     0.203279     0.301004
H     12.302807    18.385751     4.896987     0.120385
H     12.725970    17.912868     2.664986     0.112261
H     13.094834     2.198317     1.843739     0.107461
H     12.643871     2.725914     4.087938     0.118112
H     12.595727    18.448280    11.168140     0.089230
H     12.705763    18.217701     8.932073     0.144408
H     11.672729     2.520737     8.564138     0.143752
H     11.554634     2.606716    10.846959     0.093930
H     12.404928    18.616330    16.154570     0.090604
H     12.173307    18.501040    18.419097     0.138021
H     10.860239     2.675108    18.297129     0.131517
H     11.117728     2.696603    16.065128     0.100451
H      8.829968    16.814686     4.171282     0.116214
H      8.928412    17.324696     1.872198     0.109695
H      9.019156     1.633594     2.772724     0.115382
H      8.959336     1.127493     5.035217     0.118978
H      9.086919    16.906527    11.009583     0.092915
H      9.234618    16.982735     8.710499     0.146738
H      8.184671     1.299450     8.972728     0.144131
H      8.067016     1.070825    11.210829     0.087209
H      9.213230    16.933884    16.298898     0.098146
H      8.963854    16.920206    18.561392     0.133624
H      7.585489     1.051284    18.415031     0.138302
H      7.890154     0.988754    16.132210     0.092168
H     10.388835    15.276841    13.343224     0.139522
H     11.449341    13.068753    13.235486     0.127647
H     10.149843     4.252035    13.306634     0.138433
H      9.103311     6.469893    13.290371     0.128931
C      4.620052     8.474758     6.112595     0.496557
C      5.608519     9.901222     0.591541     0.508113
C      4.961482     8.937870     4.714037    -0.000437
C      4.981764    10.231458     4.293249    -0.096485
C      5.220078    10.508935     2.935347    -0.098000
C      5.387300     9.549491     2.018559    -0.037730
C      5.434897     8.250041     2.449510    -0.137612
C      5.188964     7.931530     3.809446    -0.101424
C      4.921157    10.129847    10.639615     0.096666
C      5.004337    10.272493     9.300007    -0.240825
C      4.737526     9.197760     8.476728     0.325946
C      4.390419     8.005784     9.072335    -0.247117
C      4.320855     7.972565    10.448533     0.100848
C      4.629084     9.940303    16.597718     0.107468
C      4.496988    10.022374    17.971883    -0.252780
C      4.058268     8.949595    18.652867     0.325835
C      3.733988     7.853367    17.878375    -0.259047
C      3.886449     7.843597    16.530636     0.106787
C      1.669746    11.067796     6.242693     0.494283
C      1.685412     9.670643     0.658623     0.491343
C      1.548143    10.616408     4.809578    -0.000731
C      1.457152    11.612979     3.892790    -0.098775
C      1.497799    11.304237     2.504395    -0.140248
C      1.585493    10.002833     2.099871    -0.025201
C      1.556704     9.025803     3.041052    -0.090153
C      1.528218     9.328682     4.407085    -0.101298
C      1.453354    11.593438    10.588795     0.098576
C      1.542074    11.569989     9.196335    -0.254132
C      1.268093    10.356518     8.564138     0.324676
C      0.919164     9.293509     9.358958    -0.243664
C      0.862071     9.438110    10.708730     0.094876
C      1.390467    11.624703    16.711554     0.106739
C      1.246587    11.634473    18.083686    -0.259443
C      0.730564    10.548016    18.760605     0.324538
C      0.444249     9.494778    18.016604    -0.249689
C      0.622366     9.545583    16.626177     0.110527
C      4.497335    11.704819    13.601388     0.597253
C     13.761536     3.024885    13.544470     0.586615
C      4.728160    13.168410    13.530240    -0.134230
C      3.844079    14.166935    13.400142    -0.110364
C      4.456001    15.448798    13.361519    -0.127240
C      5.794159    15.386268    13.526175    -0.118423
C      1.122812     7.820148    13.599355     0.583080
C      6.774295    16.515715    13.629847     0.578897
C      0.873189     6.381960    13.526175    -0.135744
C      1.770666     5.381481    13.383879    -0.110688
C      1.165932     4.097664    13.367617    -0.127228
C     -0.167867     4.166056    13.477388    -0.121376
C      1.286097    18.245058    14.215290     0.496557
C      0.297630     0.130922    19.736344     0.508113
C      0.944667    18.708170    15.613848    -0.000437
C      0.924385     0.461158    16.034636    -0.096485
C      0.686071     0.738635    17.392538    -0.098000
C      0.518849    19.319791    18.309326    -0.037730
C      0.471252    18.020341    17.878375    -0.137612
C      0.717185    17.701830    16.518439    -0.101424
C      0.984992     0.359547     9.688270     0.096666
C      0.901812     0.502193    11.027878    -0.240825
C      1.168623    18.968060    11.851157     0.325946
C      1.515730    17.776084    11.255550    -0.247117
C      1.585294    17.742865     9.879352     0.100848
C      1.277065     0.170003     3.730167     0.107468
C      1.409161     0.252074     2.356002    -0.252780
C      1.847881    18.719895     1.675018     0.325835
C      2.172161    17.623667     2.449510    -0.259047
C      2.019700    17.613897     3.797249     0.106787
C      4.236403     1.297496    14.085192     0.494283
C      4.220737    19.440943    19.669262     0.491343
C      4.358006     0.846108    15.518307    -0.000731
C      4.448997     1.842679    16.435095    -0.098775
C      4.408350     1.533937    17.823490    -0.140248
C      4.320656     0.232533    18.228014    -0.025201
C      4.349445    18.796103    17.286833    -0.090153
C      4.377931    19.098982    15.920800    -0.101298
C      4.452795     1.823138     9.739090     0.098576
C      4.364075     1.799689    11.131550    -0.254132
C      4.638056     0.586218    11.763747     0.324676
C      4.986985    19.063809    10.968927    -0.243664
C      5.044078    19.208410     9.619155     0.094876
C      4.515682     1.854403     3.616331     0.106739
C      4.659562     1.864173     2.244199    -0.259443
C      5.175585     0.777716     1.567280     0.324538
C      5.461900    19.265078     2.311281    -0.249689
C      5.283783    19.315883     3.701708     0.110527
C      1.408814     1.934519     6.726497     0.597253
C      7.070213    12.795185     6.783415     0.586615
C      1.177989     3.398110     6.797645    -0.134230
C      2.062070     4.396635     6.927743    -0.110365
C      1.450148     5.678498     6.966366    -0.127240
C      0.111990     5.615968     6.801710    -0.118423
C      4.783337    17.590448     6.728530     0.583080
C     14.057454     6.745415     6.698038     0.578897
C      5.032960    16.152260     6.801710    -0.135744
C      4.135483    15.151781     6.944006    -0.110687
C      4.740217    13.867964     6.960268    -0.127228
C      6.074016    13.936356     6.850497    -0.121376
C      8.748897    11.065842    14.215290     0.496557
C      7.760430     9.639378    19.736344     0.508113
C      8.407467    10.602730    15.613848    -0.000437
C      8.387185     9.309142    16.034636    -0.096485
C      8.148871     9.031665    17.392538    -0.098000
C      7.981649     9.991109    18.309326    -0.037730
C      7.934052    11.290559    17.878375    -0.137612
C      8.179985    11.609070    16.518439    -0.101424
C      8.447792     9.410753     9.688270     0.096666
C      8.364612     9.268107    11.027878    -0.240825
C      8.631423    10.342840    11.851157     0.325946
C      8.978530    11.534816    11.255550    -0.247117
C      9.048094    11.568035     9.879352     0.100848
C      8.739865     9.600297     3.730167     0.107468
C      8.871961     9.518226     2.356002    -0.252780
C      9.310681    10.591005     1.675018     0.325835
C      9.634961    11.687233     2.449510    -0.259047
C      9.482500    11.697003     3.797249     0.106787
C     11.699203     8.472804    14.085192     0.494283
C     11.683537     9.869957    19.669262     0.491343
C     11.820806     8.924192    15.518307    -0.000731
C     11.911797     7.927621    16.435095    -0.098775
C     11.871150     8.236363    17.823490    -0.140248
C     11.783456     9.537767    18.228014    -0.025201
C     11.812245    10.514797    17.286833    -0.090153
C     11.840731    10.211918    15.920800    -0.101298
C     11.915595     7.947162     9.739090     0.098576
C     11.826875     7.970611    11.131550    -0.254132
C     12.100856     9.184082    11.763747     0.324676
C     12.449785    10.247091    10.968927    -0.243664
C     12.506878    10.102490     9.619155     0.094876
C     11.978482     7.915897     3.616331     0.106739
C     12.122362     7.906127     2.244199    -0.259443
C     12.638385     8.992584     1.567280     0.324538
C     12.924700    10.045822     2.311281    -0.249689
C     12.746583     9.995017     3.701708     0.110527
C      8.871614     7.835781     6.726497     0.597253
C     -0.392587    16.515715     6.783415     0.586615
C      8.640789     6.372190     6.797645    -0.134230
C      9.524870     5.373665     6.927743    -0.110364
C      8.912948     4.091802     6.966366    -0.127240
C      7.574790     4.154332     6.801710    -0.118423
C     12.246137    11.720452     6.728530     0.583080
C      6.594654     3.024885     6.698038     0.578897
C     12.495760    13.158640     6.801710    -0.135744
C     11.598283    14.159119     6.944006    -0.110687
C     12.203017    15.442936     6.960268    -0.127228
C     13.536816    15.374544     6.850497    -0.121375
C     12.082852     1.295542     6.112595     0.496557
C     13.071319    19.409678     0.591541     0.508113
C     12.424282     0.832430     4.714037    -0.000437
C     12.444564    19.079442     4.293249    -0.096485
C     12.682878    18.801965     2.935347    -0.098000
C     12.850100     0.220809     2.018559    -0.037730
C     12.897697     1.520259     2.449510    -0.137612
C     12.651764     1.838770     3.809446    -0.101424
C     12.383957    19.181053    10.639615     0.096666
C     12.467137    19.038407     9.300007    -0.240825
C     12.200326     0.572540     8.476728     0.325946
C     11.853219     1.764516     9.072335    -0.247117
C     11.783655     1.797735    10.448533     0.100848
C     12.091884    19.370597    16.597718     0.107468
C     11.959788    19.288526    17.971883    -0.252780
C     11.521068     0.820705    18.652867     0.325835
C     11.196788     1.916933    17.878375    -0.259047
C     11.349249     1.926703    16.530636     0.106787
C      9.132546    18.243104     6.242693     0.494283
C      9.148212     0.099657     0.658623     0.491343
C      9.010943    18.694492     4.809578    -0.000731
C      8.919952    17.697921     3.892790    -0.098775
C      8.960599    18.006663     2.504395    -0.140248
C      9.048293    19.308067     2.099871    -0.025201
C      9.019504     0.744497     3.041052    -0.090153
C      8.991018     0.441618     4.407085    -0.101298
C      8.916154    17.717462    10.588795     0.098576
C      9.004874    17.740911     9.196335    -0.254132
C      8.730893    18.954382     8.564138     0.324676
C      8.381964     0.476791     9.358958    -0.243664
C      8.324871     0.332190    10.708730     0.094876
C      8.853267    17.686197    16.711554     0.106739
C      8.709387    17.676427    18.083686    -0.259443
C      8.193364    18.762884    18.760605     0.324538
C      7.907049     0.275522    18.016604    -0.249689
C      8.085166     0.224717    16.626177     0.110527
C     11.960135    17.606081    13.601388     0.597253
C      6.298736     6.745415    13.544470     0.586615
C     12.190960    16.142490    13.530240    -0.134230
C     11.306879    15.143965    13.400142    -0.110365
C     11.918801    13.862102    13.361519    -0.127240
C     13.256959    13.924632    13.526175    -0.118423
C      8.585612     1.950152    13.599355     0.583080
C     -0.688505    12.795185    13.629847     0.578897
C      8.335989     3.388340    13.526175    -0.135744
C      9.233466     4.388819    13.383879    -0.110687
C      8.628732     5.672636    13.367617    -0.127228
C      7.294933     5.604244    13.477388    -0.121375
S     -0.726757     5.777374    13.614804     0.137598
S      6.340800    13.765180    13.652004     0.120149
S      6.632906    15.547674     6.713081     0.137598
S     -0.434651     3.994880     6.675881     0.120149
S     14.095706    13.763226     6.713081     0.137598
S      7.028149     5.775420     6.675881     0.120149
S      6.736043     3.992926    13.614804     0.137598
S     13.803600    15.545720    13.652004     0.120149
N      4.878888     9.399029     7.098497    -0.421923
N      4.553557     9.004308    11.249452    -0.237844
N      3.908573     8.908560    20.022967    -0.418430
N      4.344106     8.873386    15.855750    -0.218299
N      1.288402    10.170882     7.187940    -0.407722
N      1.146125    10.563648    11.365321    -0.233046
N      0.648840    10.610546    20.159164    -0.417382
N      1.050108    10.616408    15.971619    -0.215351
N      1.027261    19.169329    13.229388    -0.421923
N      1.352592    18.774608     9.078433    -0.237844
N      1.997576    18.678860     0.304918    -0.418430
N      1.562043    18.643686     4.472135    -0.218299
N      4.617747     0.400582    13.139945    -0.407722
N      4.760024     0.793348     8.962564    -0.233046
N      5.257309     0.840246     0.168721    -0.417382
N      4.856041     0.846108     4.356266    -0.215351
N      8.490061    10.141571    13.229388    -0.421923
N      8.815392    10.536292     9.078433    -0.237844
N      9.460376    10.632040     0.304918    -0.418430
N      9.024843    10.667214     4.472135    -0.218299
N     12.080547     9.369718    13.139945    -0.407722
N     12.222824     8.976952     8.962564    -0.233046
N     12.720109     8.930054     0.168721    -0.417382
N     12.318841     8.924192     4.356266    -0.215351
N     12.341688     0.371271     7.098497    -0.421923
N     12.016357     0.765992    11.249452    -0.237844
N     11.371373     0.861740    20.022967    -0.418430
N     11.806906     0.896914    15.855750    -0.218299
N      8.751202    19.140018     7.187940    -0.407722
N      8.608925    18.747252    11.365321    -0.233046
N      8.111640    18.700354    20.159164    -0.417382
N      8.512908    18.694492    15.971619    -0.215351
O      4.088852     7.419566     6.325021    -0.451710
O      5.918815    11.015036     0.262230    -0.485148
O      2.114410    12.156207     6.517120    -0.461182
O      1.351115     8.535334     0.268328    -0.495108
O      2.273924     8.291077    13.536339    -0.580590
O      0.086188     8.575588    13.707093    -0.575805
O     12.548826     3.281844    13.593257    -0.572721
O     -0.718608     1.863587    13.496699    -0.578479
O      3.327855    11.291145    13.572929    -0.590018
O      5.492772    10.967553    13.680667    -0.563258
O      7.992343    16.276343    13.686765    -0.567656
O      6.312866    17.686002    13.574352    -0.583407
O      1.817297    17.189866    14.002864    -0.451710
O     -0.012666     1.244736    20.065655    -0.485148
O      3.791739     2.385907    13.810765    -0.461182
O      4.555034    18.305634    20.059557    -0.495108
O      3.632225    18.061377     6.791546    -0.580590
O      5.819961    18.345888     6.620792    -0.575805
O      8.282923    13.052144     6.734628    -0.572721
O      6.624757    11.633887     6.831186    -0.578479
O      2.578294     1.520845     6.754956    -0.590018
O      0.413377     1.197253     6.647218    -0.563258
O     12.839406     6.506043     6.641120    -0.567656
O     -0.406717     7.915702     6.753533    -0.583407
O      9.280097    12.121034    14.002864    -0.451710
O      7.450134     8.525564    20.065655    -0.485148
O     11.254539     7.384393    13.810765    -0.461182
O     12.017834    11.005266    20.059557    -0.495108
O     11.095025    11.249523     6.791546    -0.580590
O     13.282761    10.965012     6.620792    -0.575805
O      0.820123    16.258756     6.734628    -0.572721
O     14.087557    17.677013     6.831186    -0.578479
O     10.041094     8.249455     6.754956    -0.590018
O      7.876177     8.573047     6.647218    -0.563258
O      5.376606     3.264257     6.641120    -0.567656
O      7.056083     1.854598     6.753533    -0.583407
O     11.551652     2.350734     6.325021    -0.451710
O     13.381615    18.295864     0.262230    -0.485148
O      9.577210    17.154693     6.517120    -0.461182
O      8.813915     1.234966     0.268328    -0.495108
O      9.736724     1.479223    13.536339    -0.580590
O      7.548988     1.194712    13.707093    -0.575805
O      5.086026     6.488456    13.593257    -0.572721
O      6.744192     7.906713    13.496699    -0.578479
O     10.790655    18.019755    13.572929    -0.590018
O     12.955572    18.343347    13.680667    -0.563258
O      0.529543    13.034557    13.686765    -0.567656
O     13.775666    11.624898    13.574352    -0.583407

The following XYZ coordinates are in angstroms. Other properties are in atomic units.
The sperically averaged electron density of each atom fit to a function of the form exp(a - br)
eigen_1, eigen_2 and eigen_3 are the three eigenvalues of traceless quadrupole moment tensor
  atom number  atomic symbol              X              Y              Z     net charge C6 coefficient C8 coefficient C10 coefficient fluctuating dipole atomic polarizability isotropic forcefield polarizability              a              b squared Pearson coefficient          <r^3>          <r^4>         wp_QDO          m_QDO          q_QDO       dipole_x       dipole_y       dipole_z         dipole            Qxy            Qxz            Qyz     Q(x^2-y^2)  Q(3z^2 - R^2)        eigen_1        eigen_2        eigen_3 static polarizability      alpha(xx)      alpha(xy)      alpha(xz)      alpha(yy)      alpha(yz)      alpha(zz) atomic spin moment
            1             Cd       4.532745       8.848570      13.575571       0.872193     172.465463 0.43589889E+04  0.16614440E+06                                24.754563                           21.567080       0.989721       2.005498                    0.998418      79.641472     215.073398       0.401585       0.400155      -1.179744      -0.031119      -0.015002      -0.008557       0.035590       0.031702       0.014277       0.004163       0.018668      -0.522068      -0.174799       0.054081       0.120718             29.178854      28.298778      -4.937790      -1.785926      25.218898      -0.131937      34.018886           0.000002
            2             Cd       1.091739      10.682455      13.669893       0.873618     169.741627 0.42742279E+04  0.16222169E+06                                24.574353                           21.416731       0.993358       2.006370                    0.998384      79.624616     215.028470       0.401028       0.402420      -1.177312       0.035909       0.019239      -0.010929       0.042179       0.037021      -0.000576      -0.000990       0.010791      -0.517233      -0.172415       0.048794       0.123621             28.945370      27.722957      -4.724306      -0.671983      25.153207       0.036171      33.959945           0.000003
            3             Cd       1.373404      18.618870       6.752314       0.872193     172.465464 0.43589890E+04  0.16614440E+06                                24.754563                           21.567080       0.989721       2.005498                    0.998418      79.641472     215.073397       0.401585       0.400155      -1.179744       0.031119      -0.015002       0.008557       0.035590      -0.031702       0.014277      -0.004163       0.018668      -0.522068      -0.174799       0.054081       0.120718             29.178854      28.298778       4.937790      -1.785926      25.218898       0.131937      34.018886           0.000002
            4             Cd       4.814410       0.912155       6.657992       0.873618     169.741628 0.42742278E+04  0.16222169E+06                                24.574354                           21.416731       0.993358       2.006370                    0.998384      79.624615     215.028467       0.401028       0.402420      -1.177312      -0.035909       0.019239       0.010930       0.042179      -0.037021      -0.000576       0.000990       0.010791      -0.517233      -0.172415       0.048794       0.123621             28.945370      27.722956       4.724305      -0.671983      25.153207      -0.036171      33.959946           0.000003
            5             Cd       8.836204      10.692030       6.752314       0.872193     172.465466 0.43589891E+04  0.16614441E+06                                24.754562                           21.567079       0.989721       2.005498                    0.998418      79.641471     215.073392       0.401585       0.400155      -1.179744       0.031119       0.015002       0.008557       0.035590       0.031702       0.014277       0.004163       0.018668      -0.522068      -0.174799       0.054081       0.120718             29.178854      28.298778      -4.937790      -1.785926      25.218898      -0.131937      34.018886           0.000003
            6             Cd      12.277210       8.858145       6.657992       0.873618     169.741627 0.42742278E+04  0.16222169E+06                                24.574353                           21.416731       0.993358       2.006370                    0.998384      79.624615     215.028467       0.401028       0.402420      -1.177312      -0.035909      -0.019239       0.010930       0.042179       0.037021      -0.000576      -0.000990       0.010791      -0.517233      -0.172415       0.048794       0.123621             28.945369      27.722956      -4.724305      -0.671983      25.153207       0.036171      33.959945           0.000003
            7             Cd      11.995545       0.921730      13.575571       0.872193     172.465462 0.43589889E+04  0.16614440E+06                                24.754562                           21.567079       0.989721       2.005498                    0.998418      79.641471     215.073394       0.401585       0.400155      -1.179744      -0.031119       0.015002      -0.008557       0.035590      -0.031702       0.014277      -0.004163       0.018668      -0.522068      -0.174799       0.054081       0.120718             29.178854      28.298778       4.937790      -1.785926      25.218898       0.131937      34.018885           0.000002
            8             Cd       8.554539      18.628445      13.669893       0.873618     169.741627 0.42742278E+04  0.16222169E+06                                24.574353                           21.416731       0.993358       2.006370                    0.998384      79.624615     215.028466       0.401028       0.402420      -1.177312       0.035909      -0.019239      -0.010929       0.042179      -0.037021      -0.000576       0.000990       0.010791      -0.517233      -0.172415       0.048794       0.123621             28.945369      27.722956       4.724306      -0.671983      25.153207      -0.036171      33.959945           0.000003
            9              H       5.153418      10.172836       6.846432       0.308659       0.514972 0.32010373E+01  0.25963193E+02                                 1.230673                            1.179052      -1.251971       2.385485                    0.999153       2.863484       8.251036       0.463695       1.628569      -0.642543       0.008987       0.021249      -0.006447       0.023956      -0.001903      -0.001234       0.001072      -0.010228       0.033364      -0.011065      -0.000246       0.011310              1.268295       1.126224       0.175150      -0.040405       1.382819      -0.105353       1.295841           0.000000
           10              H       5.252099       8.142568       0.022361       0.297404       0.596980 0.39290236E+01  0.32600356E+02                                 1.228626                            1.205601      -1.058760       2.484388                    0.999937       2.534137       6.728933       0.532126       1.387248      -0.688166      -0.007377      -0.031080       0.007485       0.032808       0.007508      -0.001524       0.000886      -0.029977       0.001448      -0.017166       0.000628       0.016539              1.228771       1.033279       0.071400      -0.034677       1.242631      -0.127877       1.410404           0.000000
           11              H       1.031242       9.400983       6.901317       0.306746       0.516717 0.32073448E+01  0.26000167E+02                                 1.229037                            1.176575      -1.217392       2.400055                    0.999395       2.853057       8.190941       0.466822       1.618545      -0.644203      -0.010283      -0.020928      -0.007250       0.024419      -0.001307      -0.000997      -0.000987      -0.008997       0.031532      -0.010002      -0.000633       0.010635              1.267161       1.119248       0.165741       0.014490       1.378626       0.124280       1.303610           0.000000
           12              H       2.517308      11.319870       0.203279       0.301004       0.607301 0.40463691E+01  0.33873923E+02                                 1.250408                            1.230528      -1.079765       2.476444                    0.999905       2.555396       6.849904       0.521384       1.403294      -0.685137       0.015324       0.030072       0.011468       0.035646       0.014718       0.000619       0.002192      -0.022239       0.007859      -0.019764       0.002291       0.017474              1.247540       1.115532       0.099068       0.007686       1.224824       0.130615       1.402264           0.000001
           13              H       4.840007      10.925149       4.896987       0.120385       0.988620 0.71395045E+01  0.68851085E+02                                 1.703774                            1.612125      -1.039331       2.393048                    0.996817       3.578596      10.279715       0.465268       1.365088      -0.690212      -0.005112       0.032468       0.022818       0.040012      -0.003360      -0.007378       0.000165      -0.029777       0.010848      -0.019398       0.005826       0.013572              1.754612       1.452616      -0.087177      -0.088435       1.783139       0.421995       2.028081           0.000001
           14              H       5.263170      11.398032       2.664986       0.112260       1.176330 0.92887148E+01  0.93635836E+02                                 1.776311                            1.736145      -0.978929       2.410352                    0.998587       3.406093       9.325598       0.499312       1.216880      -0.725753       0.005397       0.038504      -0.004570       0.039148      -0.000323       0.000653       0.006095      -0.034840      -0.011578      -0.015541      -0.005313       0.020854              1.747289       1.475164       0.012398      -0.040441       2.076926      -0.182552       1.689777           0.000001
           15              H       5.632034       7.571983       1.843739       0.107461       1.025634 0.73720625E+01  0.69451442E+02                                 1.551793                            1.489586      -0.779263       2.503444                    0.999551       3.144806       8.058659       0.576023       1.128687      -0.746896       0.012472      -0.030597      -0.018839       0.038035      -0.005348      -0.004306       0.003516      -0.027243       0.012932      -0.017396       0.003037       0.014358              1.555754       1.278263      -0.099501      -0.107587       1.567897       0.249055       1.821101           0.000001
           16              H       5.181071       7.044386       4.087938       0.118112       1.211400 0.91112741E+01  0.91798749E+02                                 1.824532                            1.725854      -1.280145       2.272256                    0.995209       3.555262       9.868937       0.495893       1.225915      -0.721307      -0.002890      -0.039840       0.007723       0.040684       0.002997      -0.002976       0.007064      -0.036032      -0.006030      -0.018105      -0.003174       0.021280              1.846740       1.464106      -0.031205      -0.031213       2.342839      -0.330849       1.733274           0.000001
           17              H       5.132927      10.862620      11.168140       0.089230       1.087886 0.79608335E+01  0.78526360E+02                                 1.785732                            1.677411      -0.979231       2.408104                    0.997489       3.662114      10.479654       0.468487       1.325415      -0.698543       0.012323       0.038714       0.021828       0.046120       0.007918      -0.002315      -0.000287      -0.028475      -0.000679      -0.016468       0.000019       0.016449              1.845033       1.484702       0.145609       0.130007       1.963438       0.565393       2.086959           0.000000
           18              H       5.242963      11.093199       8.932073       0.144408       0.923438 0.67026458E+01  0.63402132E+02                                 1.612047                            1.551408      -0.924288       2.458865                    0.998993       3.351441       9.425638       0.480852       1.346595      -0.695013       0.009097       0.030967      -0.010991       0.034096       0.005622       0.004246       0.004129      -0.026743       0.009147      -0.016623       0.001588       0.015035              1.637909       1.411468       0.189735      -0.100599       1.882138      -0.304140       1.620121           0.000000
           19              H       4.209929       7.249563       8.564138       0.143752       0.978015 0.70552983E+01  0.67502670E+02                                 1.661375                            1.580793      -1.027579       2.402360                    0.998483       3.410014       9.600336       0.481986       1.328208      -0.698401      -0.008128      -0.032998      -0.016748       0.037887       0.011625      -0.001540      -0.000699      -0.030817      -0.013219      -0.017218      -0.004338       0.021556              1.693204       1.398857       0.145728       0.097337       1.880643       0.348953       1.800112           0.000000
           20              H       4.091834       7.163584      10.846959       0.093930       1.085418 0.77724125E+01  0.75114510E+02                                 1.694468                            1.591705      -0.800750       2.496105                    0.999446       3.339776       9.022930       0.518487       1.222364      -0.723218      -0.011871      -0.043935       0.018144       0.048994       0.008622      -0.002421       0.001472      -0.029422       0.004818      -0.018228       0.001937       0.016291              1.744098       1.427590       0.199859      -0.107988       2.088009      -0.442787       1.716695           0.000000
           21              H       4.942128      10.694570      16.154570       0.090604       1.128114 0.84315622E+01  0.84356163E+02                                 1.828125                            1.725766      -1.030797       2.384473                    0.996768       3.705202      10.671452       0.462179       1.324606      -0.698787       0.014730       0.039835      -0.019516       0.046741       0.005341      -0.000809       0.000518      -0.030808      -0.004474      -0.015613      -0.001444       0.017057              1.868928       1.623435       0.270654      -0.207369       1.971992      -0.518523       2.011357           0.000001
           22              H       4.710507      10.809860      18.419097       0.138021       1.075483 0.83902864E+01  0.83269046E+02                                 1.726346                            1.690344      -1.089149       2.365638                    0.997879       3.474047       9.745356       0.483275       1.277040      -0.710043       0.008722       0.030804       0.012708       0.034445       0.009101       0.001005      -0.004682      -0.032263      -0.013895      -0.016613      -0.004926       0.021539              1.705136       1.524913       0.146952       0.062684       1.738171       0.283693       1.852324           0.000001
           23              H       3.397439       7.095192      18.297129       0.131517       0.957279 0.68427410E+01  0.63022878E+02                                 1.459807                            1.419551      -0.759236       2.525972                    0.999857       2.977349       7.445969       0.602192       1.104340      -0.753984      -0.013653      -0.027162       0.011534       0.032515       0.010458      -0.001932       0.001946      -0.019879       0.025009      -0.018835       0.008093       0.010742              1.439747       1.256202       0.175929      -0.091665       1.642710      -0.172520       1.420329           0.000001
           24              H       3.654928       7.073697      16.065128       0.100451       1.153675 0.81925696E+01  0.80463329E+02                                 1.786923                            1.649913      -0.945854       2.433747                    0.998250       3.415376       9.392902       0.500490       1.246043      -0.717616      -0.012563      -0.040190      -0.023579       0.048261       0.011911      -0.000685       0.001359      -0.026632       0.006045      -0.018934       0.002005       0.016929              1.850049       1.473801       0.197424       0.138744       2.161331       0.573806       1.915014           0.000001
           25              H       1.367168      12.496214       4.171282       0.116214       1.195962 0.89344882E+01  0.89518907E+02                                 1.807051                            1.707655      -1.163443       2.325350                    0.996452       3.511901       9.700702       0.499458       1.223945      -0.722071      -0.005128       0.039442       0.008534       0.040679      -0.000222      -0.001183      -0.006091      -0.035805      -0.005097      -0.017158      -0.003271       0.020429              1.830953       1.454265      -0.119603      -0.026183       2.320121       0.313114       1.718472           0.000001
           26              H       1.465612      11.986204       1.872198       0.109695       1.049619 0.76133399E+01  0.72399213E+02                                 1.584643                            1.521279      -0.814194       2.488354                    0.999386       3.177815       8.216597       0.565033       1.139918      -0.744072      -0.005936       0.031318      -0.022368       0.038940      -0.003657      -0.001525      -0.004952      -0.028857       0.011575      -0.017038       0.002051       0.014988              1.587311       1.288212      -0.038793      -0.018269       1.618800      -0.286907       1.854920           0.000001
           27              H       1.556356       8.136706       2.772724       0.115382       1.153166 0.90348878E+01  0.90468637E+02                                 1.755722                            1.715160      -0.908246       2.447133                    0.999070       3.361810       9.180254       0.500971       1.221006      -0.724977      -0.001862      -0.040143      -0.005700       0.040588       0.000227      -0.003585      -0.004969      -0.035137      -0.012555      -0.016558      -0.004121       0.020679              1.727241       1.451094      -0.010217       0.009653       2.061727       0.186736       1.668903           0.000001
           28              H       1.496536       8.642807       5.035217       0.118978       0.983229 0.70664251E+01  0.68121826E+02                                 1.709931                            1.612533      -1.090354       2.366751                    0.996329       3.636738      10.520612       0.460437       1.379904      -0.686830      -0.003757      -0.031860       0.022778       0.039345      -0.001117       0.002616       0.001024      -0.030994       0.015380      -0.018400       0.005314       0.013085              1.764496       1.435055       0.031897      -0.063160       1.788580      -0.435953       2.069852           0.000000
           29              H       1.624119      12.404373      11.009583       0.092915       1.098631 0.79051506E+01  0.76905577E+02                                 1.723381                            1.616574      -0.847591       2.474359                    0.998988       3.396280       9.278427       0.507862       1.239688      -0.718952       0.009052       0.043246       0.019421       0.048263       0.007850      -0.000537      -0.001018      -0.030219       0.004304      -0.017748       0.001355       0.016393              1.775700       1.429055       0.155249       0.079468       2.132527       0.472227       1.765519           0.000000
           30              H       1.771818      12.328165       8.710499       0.146738       0.983727 0.71381086E+01  0.68405873E+02                                 1.658548                            1.583125      -1.057132       2.388564                    0.998438       3.399868       9.539113       0.485419       1.316676      -0.700832       0.010511       0.033388      -0.015787       0.038399       0.012129       0.000437       0.002412      -0.031565      -0.012755      -0.017789      -0.004463       0.022252              1.688428       1.414445       0.160467      -0.132580       1.869208      -0.325105       1.781632           0.000000
           31              H       0.721871       8.470850       8.972728       0.144131       0.928535 0.67919885E+01  0.64491465E+02                                 1.620615                            1.563830      -0.936822       2.452286                    0.998855       3.374373       9.523185       0.477735       1.350248      -0.694207      -0.008492      -0.031054      -0.011352       0.034137       0.006035      -0.005711      -0.003954      -0.027093       0.007176      -0.017233       0.001564       0.015669              1.644234       1.406053       0.156266       0.068972       1.884953       0.311951       1.641695           0.000000
           32              H       0.604216       8.699475      11.210829       0.087210       1.103092 0.81364508E+01  0.80821226E+02                                 1.811102                            1.702026      -1.030631       2.382107                    0.996637       3.732983      10.773531       0.461835       1.335146      -0.696201      -0.013563      -0.039207       0.020040       0.046074       0.007844       0.000186       0.001134      -0.029866      -0.000630      -0.016763      -0.000286       0.017049              1.875572       1.541795       0.193720      -0.175777       1.998517      -0.563293       2.086403           0.000000
           33              H       1.750430      12.377016      16.298898       0.098146       1.175936 0.84458537E+01  0.83214142E+02                                 1.783533                            1.656469      -0.855343       2.475211                    0.999033       3.357139       9.114100       0.510268       1.218300      -0.724882       0.020009       0.039491      -0.022054       0.049460       0.014731      -0.003949       0.001375      -0.022281       0.006165      -0.020268       0.002808       0.017460              1.832159       1.560135       0.307664      -0.208832       2.116355      -0.494380       1.819987           0.000001
           34              H       1.501054      12.390694      18.561392       0.133624       0.972628 0.69839817E+01  0.64750762E+02                                 1.485067                            1.442069      -0.771023       2.522437                    0.999845       3.000086       7.564895       0.591649       1.116607      -0.750770       0.010794       0.027847       0.015038       0.033437       0.010977      -0.003710       0.001294      -0.020995       0.024386      -0.019803       0.008650       0.011153              1.465402       1.251415       0.140239       0.065622       1.663700       0.211074       1.481092           0.000001
           35              H       0.122689       8.719016      18.415031       0.138302       1.085791 0.84690310E+01  0.84278387E+02                                 1.738814                            1.699397      -1.123086       2.347612                    0.997795       3.493510       9.825151       0.481323       1.278754      -0.709541      -0.012652      -0.028655       0.010462       0.033025       0.007184      -0.000019       0.005788      -0.030654      -0.014906      -0.014630      -0.006027       0.020657              1.715852       1.583251       0.223404      -0.148036       1.747853      -0.241306       1.816453           0.000001
           36              H       0.427354       8.781546      16.132210       0.092168       1.146577 0.85567440E+01  0.85855660E+02                                 1.842416                            1.734445      -1.022306       2.386838                    0.997152       3.700873      10.646412       0.463022       1.318389      -0.700171      -0.009856      -0.040727      -0.021697       0.047186       0.006063      -0.004513       0.000343      -0.029945      -0.008117      -0.016290      -0.001231       0.017521              1.885786       1.541763       0.150052       0.116098       2.011903       0.582593       2.103693           0.000001
           37              H       2.926035      14.034059      13.343224       0.139522       0.958878 0.65564316E+01  0.61885057E+02                                 1.670229                            1.545777      -1.061358       2.395639                    0.997295       3.442146       9.776709       0.474822       1.366650      -0.690133      -0.039066      -0.003811      -0.000284       0.039253      -0.001249       0.002893      -0.002490       0.001269      -0.034246      -0.012174       0.004325       0.007849              1.738796       2.351805       0.189191       0.055775       1.560750       0.010958       1.303833           0.000000
           38              H       3.986541      16.242147      13.235486       0.127647       0.978906 0.65872015E+01  0.62206610E+02                                 1.681070                            1.538442      -1.112862       2.356630                    0.996960       3.548699      10.059829       0.481369       1.347388      -0.693050      -0.020398       0.029539      -0.005329       0.036291      -0.000316       0.005101      -0.004168      -0.006887      -0.031892      -0.013120       0.003242       0.009878              1.774420       1.726449      -0.438484       0.057037       2.277081      -0.093395       1.319730           0.000000
           39              H       2.687043       5.518265      13.306634       0.138433       0.962672 0.65889790E+01  0.62244790E+02                                 1.671853                            1.547494      -1.051600       2.399160                    0.997347       3.444904       9.776090       0.475718       1.362923      -0.690876       0.039977       0.003346      -0.003508       0.040270      -0.001505      -0.003568       0.002192       0.000943      -0.034309      -0.012331       0.004147       0.008184              1.740889       2.348278       0.191409      -0.061638       1.563294      -0.007147       1.311095           0.000000
           40              H       1.640511       3.300407      13.290371       0.128931       0.984704 0.66081970E+01  0.62442209E+02                                 1.684804                            1.538433      -1.141566       2.341850                    0.996824       3.562308      10.094909       0.482620       1.343092      -0.693741       0.019977      -0.029280      -0.003477       0.035616       0.000069      -0.004907       0.002476      -0.008276      -0.032537      -0.012831       0.002938       0.009893              1.781338       1.740373      -0.453702      -0.025534       2.297091       0.055383       1.306551           0.000000
           41              H       0.752731       0.402536      13.481453       0.308659       0.514972 0.32010373E+01  0.25963193E+02                                 1.230673                            1.179052      -1.251971       2.385485                    0.999153       2.863484       8.251036       0.463695       1.628569      -0.642543      -0.008987       0.021249       0.006447       0.023956       0.001903      -0.001234      -0.001072      -0.010228       0.033364      -0.011065      -0.000246       0.011310              1.268295       1.126224      -0.175150      -0.040405       1.382819       0.105353       1.295841           0.000000
           42              H       2.210701      17.912868      -0.022361       0.297404       0.596980 0.39290243E+01  0.32600365E+02                                 1.228626                            1.205602      -1.058760       2.484388                    0.999937       2.534137       6.728934       0.532125       1.387249      -0.688166       0.007377      -0.031080      -0.007485       0.032808      -0.007508      -0.001524      -0.000886      -0.029977       0.001448      -0.017166       0.000628       0.016539              1.228772       1.033279      -0.071400      -0.034677       1.242632       0.127877       1.410404           0.000000
           43              H       4.874907      19.171283      13.426568       0.306746       0.516717 0.32073441E+01  0.26000161E+02                                 1.229037                            1.176575      -1.217392       2.400055                    0.999395       2.853057       8.190942       0.466821       1.618545      -0.644203       0.010283      -0.020928       0.007250       0.024419       0.001307      -0.000997       0.000987      -0.008997       0.031532      -0.010002      -0.000633       0.010635              1.267161       1.119248      -0.165742       0.014490       1.378626      -0.124280       1.303610           0.000000
           44              H       3.388841       1.549570      20.124606       0.301004       0.607301 0.40463691E+01  0.33873924E+02                                 1.250408                            1.230528      -1.079765       2.476444                    0.999905       2.555396       6.849904       0.521384       1.403294      -0.685137      -0.015324       0.030072      -0.011468       0.035646      -0.014718       0.000619      -0.002192      -0.022239       0.007859      -0.019764       0.002291       0.017474              1.247540       1.115532      -0.099068       0.007686       1.224824      -0.130615       1.402264           0.000001
           45              H       1.066142       1.154849      15.430898       0.120385       0.988620 0.71395045E+01  0.68851085E+02                                 1.703774                            1.612125      -1.039331       2.393048                    0.996817       3.578596      10.279715       0.465268       1.365088      -0.690212       0.005112       0.032468      -0.022818       0.040012       0.003360      -0.007378      -0.000165      -0.029777       0.010848      -0.019398       0.005826       0.013572              1.754612       1.452616       0.087177      -0.088435       1.783139      -0.421995       2.028081           0.000001
           46              H       0.642979       1.627732      17.662899       0.112261       1.176329 0.92887091E+01  0.93635766E+02                                 1.776310                            1.736145      -0.978929       2.410352                    0.998587       3.406092       9.325595       0.499312       1.216880      -0.725753      -0.005397       0.038504       0.004570       0.039148       0.000323       0.000653      -0.006095      -0.034840      -0.011578      -0.015541      -0.005313       0.020854              1.747288       1.475163      -0.012398      -0.040441       2.076925       0.182552       1.689776           0.000001
           47              H       0.274115      17.342283      18.484146       0.107461       1.025634 0.73720615E+01  0.69451430E+02                                 1.551793                            1.489586      -0.779263       2.503444                    0.999551       3.144806       8.058659       0.576023       1.128687      -0.746896      -0.012472      -0.030597       0.018839       0.038035       0.005349      -0.004306      -0.003516      -0.027243       0.012932      -0.017396       0.003037       0.014358              1.555754       1.278263       0.099501      -0.107587       1.567897      -0.249055       1.821101           0.000001
           48              H       0.725078      16.814686      16.239947       0.118112       1.211400 0.91112741E+01  0.91798749E+02                                 1.824532                            1.725854      -1.280145       2.272256                    0.995209       3.555262       9.868937       0.495893       1.225915      -0.721307       0.002890      -0.039840      -0.007723       0.040684      -0.002997      -0.002976      -0.007064      -0.036032      -0.006030      -0.018105      -0.003174       0.021280              1.846740       1.464106       0.031205      -0.031213       2.342839       0.330849       1.733274           0.000001
           49              H       0.773222       1.092320       9.159745       0.089230       1.087886 0.79608341E+01  0.78526365E+02                                 1.785732                            1.677411      -0.979231       2.408104                    0.997489       3.662114      10.479653       0.468487       1.325414      -0.698543      -0.012323       0.038714      -0.021828       0.046120      -0.007918      -0.002315       0.000287      -0.028475      -0.000679      -0.016468       0.000019       0.016449              1.845033       1.484702      -0.145609       0.130007       1.963438      -0.565393       2.086959           0.000000
           50              H       0.663186       1.322899      11.395812       0.144408       0.923438 0.67026458E+01  0.63402132E+02                                 1.612047                            1.551408      -0.924288       2.458865                    0.998993       3.351441       9.425638       0.480852       1.346595      -0.695013      -0.009097       0.030967       0.010991       0.034096      -0.005622       0.004246      -0.004129      -0.026743       0.009147      -0.016623       0.001588       0.015035              1.637909       1.411468      -0.189735      -0.100599       1.882138       0.304140       1.620121           0.000000
           51              H       1.696220      17.019863      11.763747       0.143752       0.978015 0.70552988E+01  0.67502674E+02                                 1.661375                            1.580793      -1.027578       2.402360                    0.998483       3.410014       9.600335       0.481986       1.328207      -0.698401       0.008128      -0.032998       0.016748       0.037887      -0.011625      -0.001540       0.000699      -0.030817      -0.013219      -0.017218      -0.004338       0.021556              1.693204       1.398857      -0.145728       0.097337       1.880643      -0.348953       1.800112           0.000000
           52              H       1.814315      16.933884       9.480926       0.093930       1.085418 0.77724113E+01  0.75114494E+02                                 1.694467                            1.591705      -0.800750       2.496105                    0.999446       3.339776       9.022929       0.518487       1.222364      -0.723218       0.011871      -0.043935      -0.018144       0.048994      -0.008622      -0.002421      -0.001472      -0.029422       0.004818      -0.018228       0.001937       0.016291              1.744098       1.427589      -0.199859      -0.107988       2.088008       0.442786       1.716695           0.000000
           53              H       0.964021       0.924270       4.173315       0.090604       1.128114 0.84315622E+01  0.84356163E+02                                 1.828125                            1.725766      -1.030797       2.384473                    0.996768       3.705202      10.671452       0.462179       1.324606      -0.698787      -0.014731       0.039835       0.019516       0.046741      -0.005341      -0.000809      -0.000518      -0.030808      -0.004474      -0.015613      -0.001444       0.017057              1.868928       1.623435      -0.270654      -0.207369       1.971992       0.518523       2.011357           0.000001
           54              H       1.195642       1.039560       1.908788       0.138021       1.075483 0.83902864E+01  0.83269046E+02                                 1.726346                            1.690344      -1.089149       2.365638                    0.997879       3.474047       9.745356       0.483275       1.277040      -0.710043      -0.008722       0.030804      -0.012708       0.034445      -0.009101       0.001005       0.004682      -0.032263      -0.013895      -0.016613      -0.004926       0.021539              1.705136       1.524913      -0.146952       0.062684       1.738171      -0.283693       1.852324           0.000001
           55              H       2.508710      16.865492       2.030756       0.131517       0.957279 0.68427402E+01  0.63022867E+02                                 1.459807                            1.419550      -0.759236       2.525972                    0.999857       2.977349       7.445968       0.602192       1.104340      -0.753984       0.013653      -0.027162      -0.011534       0.032515      -0.010458      -0.001932      -0.001946      -0.019879       0.025009      -0.018835       0.008093       0.010742              1.439747       1.256201      -0.175929      -0.091665       1.642710       0.172520       1.420329           0.000001
           56              H       2.251221      16.843997       4.262757       0.100451       1.153675 0.81925695E+01  0.80463329E+02                                 1.786923                            1.649913      -0.945854       2.433747                    0.998250       3.415376       9.392903       0.500489       1.246044      -0.717616       0.012563      -0.040190       0.023579       0.048261      -0.011911      -0.000685      -0.001359      -0.026632       0.006045      -0.018934       0.002005       0.016929              1.850049       1.473801      -0.197424       0.138744       2.161332      -0.573806       1.915014           0.000001
           57              H       4.538981       2.725914      16.156603       0.116214       1.195962 0.89344881E+01  0.89518907E+02                                 1.807051                            1.707655      -1.163443       2.325350                    0.996452       3.511901       9.700702       0.499458       1.223945      -0.722071       0.005128       0.039442      -0.008534       0.040679       0.000222      -0.001183       0.006091      -0.035805      -0.005097      -0.017158      -0.003271       0.020429              1.830953       1.454265       0.119603      -0.026183       2.320121      -0.313114       1.718472           0.000001
           58              H       4.440537       2.215904      18.455687       0.109695       1.049619 0.76133429E+01  0.72399244E+02                                 1.584643                            1.521278      -0.814194       2.488354                    0.999386       3.177816       8.216598       0.565033       1.139917      -0.744072       0.005936       0.031318       0.022368       0.038940       0.003657      -0.001525       0.004952      -0.028857       0.011575      -0.017038       0.002051       0.014988              1.587310       1.288212       0.038793      -0.018269       1.618799       0.286907       1.854920           0.000001
           59              H       4.349793      17.907006      17.555161       0.115382       1.153166 0.90348861E+01  0.90468613E+02                                 1.755722                            1.715160      -0.908245       2.447134                    0.999070       3.361810       9.180253       0.500972       1.221006      -0.724977       0.001862      -0.040143       0.005700       0.040588      -0.000227      -0.003585       0.004969      -0.035137      -0.012555      -0.016558      -0.004121       0.020679              1.727241       1.451094       0.010217       0.009653       2.061726      -0.186736       1.668902           0.000001
           60              H       4.409613      18.413107      15.292668       0.118978       0.983229 0.70664244E+01  0.68121819E+02                                 1.709931                            1.612533      -1.090354       2.366751                    0.996329       3.636738      10.520613       0.460437       1.379904      -0.686830       0.003757      -0.031860      -0.022778       0.039345       0.001117       0.002616      -0.001024      -0.030994       0.015380      -0.018400       0.005314       0.013085              1.764496       1.435055      -0.031897      -0.063160       1.788580       0.435953       2.069852           0.000000
           61              H       4.282030       2.634073       9.318302       0.092915       1.098631 0.79051507E+01  0.76905577E+02                                 1.723380                            1.616574      -0.847591       2.474359                    0.998988       3.396280       9.278426       0.507862       1.239688      -0.718952      -0.009052       0.043246      -0.019421       0.048263      -0.007850      -0.000537       0.001018      -0.030219       0.004304      -0.017748       0.001355       0.016393              1.775700       1.429055      -0.155249       0.079468       2.132527      -0.472227       1.765519           0.000000
           62              H       4.134331       2.557865      11.617386       0.146738       0.983727 0.71381087E+01  0.68405873E+02                                 1.658548                            1.583125      -1.057132       2.388564                    0.998438       3.399868       9.539113       0.485419       1.316676      -0.700832      -0.010511       0.033388       0.015787       0.038399      -0.012129       0.000437      -0.002412      -0.031565      -0.012755      -0.017789      -0.004463       0.022252              1.688428       1.414445      -0.160467      -0.132580       1.869208       0.325105       1.781632           0.000000
           63              H       5.184278      18.241150      11.355157       0.144131       0.928535 0.67919898E+01  0.64491479E+02                                 1.620615                            1.563830      -0.936822       2.452286                    0.998855       3.374373       9.523185       0.477735       1.350248      -0.694207       0.008492      -0.031054       0.011352       0.034137      -0.006035      -0.005711       0.003954      -0.027093       0.007176      -0.017233       0.001564       0.015669              1.644234       1.406053      -0.156266       0.068972       1.884953      -0.311951       1.641695           0.000000
           64              H       5.301933      18.469775       9.117056       0.087209       1.103092 0.81364493E+01  0.80821209E+02                                 1.811102                            1.702026      -1.030632       2.382107                    0.996637       3.732983      10.773532       0.461835       1.335147      -0.696201       0.013563      -0.039207      -0.020040       0.046074      -0.007844       0.000186      -0.001134      -0.029866      -0.000630      -0.016763      -0.000286       0.017049              1.875572       1.541795      -0.193720      -0.175777       1.998517       0.563293       2.086404           0.000000
           65              H       4.155719       2.606716       4.028987       0.098146       1.175936 0.84458551E+01  0.83214162E+02                                 1.783533                            1.656469      -0.855343       2.475211                    0.999033       3.357139       9.114101       0.510268       1.218300      -0.724881      -0.020009       0.039491       0.022054       0.049460      -0.014731      -0.003949      -0.001375      -0.022281       0.006165      -0.020268       0.002808       0.017460              1.832160       1.560136      -0.307664      -0.208832       2.116356       0.494380       1.819988           0.000001
           66              H       4.405095       2.620394       1.766493       0.133624       0.972628 0.69839817E+01  0.64750762E+02                                 1.485067                            1.442069      -0.771023       2.522437                    0.999845       3.000086       7.564895       0.591649       1.116607      -0.750770      -0.010794       0.027847      -0.015038       0.033437      -0.010977      -0.003710      -0.001294      -0.020995       0.024386      -0.019803       0.008650       0.011153              1.465402       1.251415      -0.140239       0.065622       1.663700      -0.211074       1.481092           0.000001
           67              H       5.783460      18.489316       1.912854       0.138302       1.085791 0.84690278E+01  0.84278353E+02                                 1.738814                            1.699397      -1.123086       2.347612                    0.997795       3.493509       9.825150       0.481323       1.278755      -0.709541       0.012652      -0.028655      -0.010462       0.033025      -0.007184      -0.000019      -0.005788      -0.030654      -0.014906      -0.014630      -0.006027       0.020657              1.715852       1.583251      -0.223404      -0.148036       1.747853       0.241306       1.816453           0.000001
           68              H       5.478795      18.551846       4.195675       0.092168       1.146577 0.85567440E+01  0.85855660E+02                                 1.842416                            1.734445      -1.022306       2.386837                    0.997152       3.700873      10.646412       0.463022       1.318389      -0.700171       0.009856      -0.040727       0.021697       0.047186      -0.006063      -0.004513      -0.000343      -0.029945      -0.008117      -0.016290      -0.001231       0.017521              1.885786       1.541763      -0.150052       0.116098       2.011903      -0.582593       2.103693           0.000001
           69              H       2.980114       4.263759       6.984661       0.139522       0.958878 0.65564316E+01  0.61885057E+02                                 1.670229                            1.545777      -1.061358       2.395639                    0.997295       3.442146       9.776709       0.474822       1.366650      -0.690133       0.039066      -0.003811       0.000284       0.039253       0.001249       0.002893       0.002490       0.001269      -0.034246      -0.012174       0.004325       0.007849              1.738796       2.351805      -0.189191       0.055775       1.560750      -0.010958       1.303833           0.000000
           70              H       1.919608       6.471847       7.092399       0.127647       0.978906 0.65872007E+01  0.62206603E+02                                 1.681070                            1.538442      -1.112862       2.356630                    0.996960       3.548699      10.059830       0.481369       1.347388      -0.693050       0.020398       0.029539       0.005329       0.036291       0.000316       0.005101       0.004168      -0.006887      -0.031892      -0.013120       0.003242       0.009878              1.774420       1.726449       0.438484       0.057037       2.277081       0.093395       1.319730           0.000000
           71              H       3.219106      15.288565       7.021251       0.138433       0.962672 0.65889790E+01  0.62244790E+02                                 1.671853                            1.547494      -1.051601       2.399160                    0.997347       3.444904       9.776090       0.475718       1.362923      -0.690876      -0.039977       0.003346       0.003508       0.040269       0.001505      -0.003568      -0.002192       0.000943      -0.034309      -0.012331       0.004147       0.008184              1.740889       2.348278      -0.191409      -0.061638       1.563294       0.007147       1.311095           0.000000
           72              H       4.265638      13.070707       7.037514       0.128931       0.984705 0.66081974E+01  0.62442214E+02                                 1.684805                            1.538434      -1.141566       2.341850                    0.996824       3.562308      10.094910       0.482620       1.343092      -0.693741      -0.019977      -0.029280       0.003477       0.035616      -0.000069      -0.004907      -0.002476      -0.008276      -0.032537      -0.012831       0.002938       0.009893              1.781339       1.740373       0.453702      -0.025534       2.297091      -0.055383       1.306551           0.000000
           73              H       8.215531       9.367764      13.481453       0.308659       0.514972 0.32010373E+01  0.25963193E+02                                 1.230673                            1.179052      -1.251971       2.385485                    0.999153       2.863484       8.251036       0.463695       1.628569      -0.642543      -0.008987      -0.021249       0.006447       0.023956      -0.001903      -0.001234       0.001072      -0.010228       0.033364      -0.011065      -0.000246       0.011310              1.268295       1.126224       0.175150      -0.040405       1.382819      -0.105353       1.295841           0.000000
           74              H       9.673501      11.398032      -0.022361       0.297404       0.596980 0.39290240E+01  0.32600363E+02                                 1.228626                            1.205602      -1.058760       2.484388                    0.999937       2.534137       6.728935       0.532125       1.387249      -0.688166       0.007377       0.031080      -0.007485       0.032808       0.007508      -0.001524       0.000886      -0.029977       0.001448      -0.017166       0.000628       0.016539              1.228772       1.033279       0.071400      -0.034677       1.242632      -0.127877       1.410404           0.000000
           75              H      12.337707      10.139617      13.426568       0.306746       0.516717 0.32073448E+01  0.26000167E+02                                 1.229037                            1.176575      -1.217392       2.400055                    0.999395       2.853057       8.190941       0.466822       1.618545      -0.644203       0.010283       0.020928       0.007250       0.024419      -0.001307      -0.000997      -0.000987      -0.008997       0.031532      -0.010002      -0.000633       0.010635              1.267161       1.119248       0.165741       0.014490       1.378626       0.124280       1.303610           0.000000
           76              H      10.851641       8.220730      20.124606       0.301004       0.607301 0.40463691E+01  0.33873924E+02                                 1.250408                            1.230528      -1.079765       2.476444                    0.999905       2.555396       6.849904       0.521384       1.403294      -0.685137      -0.015324      -0.030072      -0.011468       0.035646       0.014718       0.000619       0.002192      -0.022239       0.007859      -0.019764       0.002291       0.017474              1.247540       1.115532       0.099068       0.007686       1.224824       0.130615       1.402264           0.000001
           77              H       8.528942       8.615451      15.430898       0.120385       0.988620 0.71395038E+01  0.68851079E+02                                 1.703774                            1.612125      -1.039331       2.393048                    0.996817       3.578596      10.279716       0.465268       1.365088      -0.690212       0.005112      -0.032468      -0.022818       0.040012      -0.003360      -0.007378       0.000165      -0.029777       0.010848      -0.019398       0.005826       0.013572              1.754612       1.452616      -0.087177      -0.088435       1.783139       0.421996       2.028081           0.000001
           78              H       8.105779       8.142568      17.662899       0.112260       1.176330 0.92887133E+01  0.93635819E+02                                 1.776311                            1.736145      -0.978929       2.410352                    0.998587       3.406093       9.325598       0.499312       1.216880      -0.725753      -0.005397      -0.038504       0.004570       0.039148      -0.000323       0.000653       0.006095      -0.034840      -0.011578      -0.015541      -0.005313       0.020854              1.747289       1.475164       0.012398      -0.040441       2.076926      -0.182552       1.689777           0.000001
           79              H       7.736915      11.968618      18.484146       0.107461       1.025634 0.73720693E+01  0.69451518E+02                                 1.551794                            1.489587      -0.779263       2.503444                    0.999551       3.144807       8.058661       0.576024       1.128687      -0.746896      -0.012472       0.030597       0.018839       0.038035      -0.005349      -0.004306       0.003516      -0.027243       0.012932      -0.017396       0.003038       0.014358              1.555754       1.278264      -0.099502      -0.107587       1.567898       0.249055       1.821101           0.000001
           80              H       8.187878      12.496214      16.239947       0.118112       1.211400 0.91112741E+01  0.91798749E+02                                 1.824532                            1.725854      -1.280145       2.272256                    0.995209       3.555262       9.868937       0.495893       1.225915      -0.721307       0.002890       0.039840      -0.007723       0.040684       0.002997      -0.002976       0.007064      -0.036032      -0.006030      -0.018105      -0.003174       0.021280              1.846740       1.464106      -0.031205      -0.031213       2.342839      -0.330849       1.733274           0.000001
           81              H       8.236022       8.677980       9.159745       0.089230       1.087886 0.79608341E+01  0.78526365E+02                                 1.785732                            1.677411      -0.979231       2.408104                    0.997489       3.662114      10.479653       0.468487       1.325414      -0.698543      -0.012323      -0.038714      -0.021828       0.046120       0.007918      -0.002315      -0.000287      -0.028475      -0.000679      -0.016468       0.000019       0.016449              1.845033       1.484702       0.145609       0.130007       1.963438       0.565393       2.086959           0.000000
           82              H       8.125986       8.447401      11.395812       0.144408       0.923438 0.67026458E+01  0.63402131E+02                                 1.612047                            1.551408      -0.924288       2.458865                    0.998993       3.351441       9.425638       0.480852       1.346595      -0.695013      -0.009097      -0.030967       0.010991       0.034096       0.005622       0.004246       0.004129      -0.026743       0.009147      -0.016623       0.001588       0.015035              1.637909       1.411468       0.189735      -0.100599       1.882138      -0.304140       1.620121           0.000000
           83              H       9.159020      12.291037      11.763747       0.143752       0.978015 0.70552988E+01  0.67502674E+02                                 1.661375                            1.580793      -1.027578       2.402360                    0.998483       3.410014       9.600335       0.481986       1.328207      -0.698401       0.008128       0.032998       0.016748       0.037887       0.011625      -0.001540      -0.000699      -0.030817      -0.013219      -0.017218      -0.004338       0.021556              1.693204       1.398857       0.145728       0.097337       1.880643       0.348953       1.800112           0.000000
           84              H       9.277115      12.377016       9.480926       0.093930       1.085418 0.77724113E+01  0.75114494E+02                                 1.694467                            1.591705      -0.800750       2.496105                    0.999446       3.339776       9.022929       0.518487       1.222364      -0.723218       0.011871       0.043935      -0.018144       0.048994       0.008622      -0.002421       0.001472      -0.029422       0.004818      -0.018228       0.001937       0.016291              1.744098       1.427589       0.199859      -0.107988       2.088008      -0.442786       1.716695           0.000000
           85              H       8.426821       8.846030       4.173315       0.090604       1.128114 0.84315622E+01  0.84356163E+02                                 1.828125                            1.725766      -1.030797       2.384473                    0.996768       3.705202      10.671452       0.462179       1.324606      -0.698787      -0.014730      -0.039835       0.019516       0.046741       0.005341      -0.000809       0.000518      -0.030808      -0.004474      -0.015613      -0.001444       0.017057              1.868928       1.623435       0.270654      -0.207369       1.971992      -0.518523       2.011357           0.000001
           86              H       8.658442       8.730740       1.908788       0.138021       1.075484 0.83902875E+01  0.83269063E+02                                 1.726346                            1.690344      -1.089149       2.365638                    0.997879       3.474047       9.745357       0.483275       1.277040      -0.710043      -0.008722      -0.030804      -0.012708       0.034445       0.009101       0.001005      -0.004682      -0.032263      -0.013895      -0.016613      -0.004926       0.021539              1.705136       1.524913       0.146952       0.062684       1.738172       0.283693       1.852324           0.000001
           87              H       9.971510      12.445408       2.030756       0.131517       0.957279 0.68427418E+01  0.63022889E+02                                 1.459807                            1.419551      -0.759237       2.525972                    0.999857       2.977349       7.445970       0.602192       1.104341      -0.753984       0.013653       0.027162      -0.011534       0.032515       0.010458      -0.001932       0.001946      -0.019879       0.025009      -0.018835       0.008093       0.010742              1.439747       1.256202       0.175929      -0.091665       1.642711      -0.172520       1.420330           0.000001
           88              H       9.714021      12.466903       4.262757       0.100451       1.153675 0.81925683E+01  0.80463313E+02                                 1.786923                            1.649913      -0.945854       2.433747                    0.998250       3.415376       9.392902       0.500490       1.246043      -0.717616       0.012563       0.040190       0.023579       0.048261       0.011911      -0.000685       0.001359      -0.026632       0.006045      -0.018934       0.002005       0.016929              1.850049       1.473801       0.197424       0.138744       2.161331       0.573806       1.915014           0.000001
           89              H      12.001781       7.044386      16.156603       0.116214       1.195962 0.89344868E+01  0.89518891E+02                                 1.807051                            1.707655      -1.163443       2.325350                    0.996452       3.511901       9.700702       0.499458       1.223945      -0.722071       0.005128      -0.039442      -0.008534       0.040679      -0.000222      -0.001183      -0.006091      -0.035805      -0.005097      -0.017158      -0.003271       0.020429              1.830952       1.454265      -0.119603      -0.026183       2.320121       0.313114       1.718472           0.000001
           90              H      11.903337       7.554396      18.455687       0.109695       1.049619 0.76133399E+01  0.72399213E+02                                 1.584643                            1.521279      -0.814194       2.488354                    0.999386       3.177815       8.216597       0.565033       1.139918      -0.744072       0.005936      -0.031318       0.022368       0.038940      -0.003657      -0.001525      -0.004952      -0.028857       0.011575      -0.017038       0.002051       0.014988              1.587311       1.288212      -0.038793      -0.018269       1.618800      -0.286907       1.854920           0.000001
           91              H      11.812593      11.403894      17.555161       0.115382       1.153166 0.90348861E+01  0.90468612E+02                                 1.755722                            1.715160      -0.908245       2.447134                    0.999070       3.361810       9.180253       0.500972       1.221006      -0.724977       0.001862       0.040143       0.005700       0.040588       0.000227      -0.003585      -0.004969      -0.035137      -0.012555      -0.016558      -0.004121       0.020679              1.727241       1.451094      -0.010217       0.009653       2.061726       0.186736       1.668902           0.000001
           92              H      11.872413      10.897793      15.292668       0.118978       0.983229 0.70664251E+01  0.68121826E+02                                 1.709931                            1.612533      -1.090354       2.366751                    0.996329       3.636738      10.520612       0.460437       1.379904      -0.686830       0.003757       0.031860      -0.022778       0.039345      -0.001117       0.002616       0.001024      -0.030994       0.015380      -0.018400       0.005314       0.013085              1.764496       1.435055       0.031897      -0.063160       1.788580      -0.435953       2.069852           0.000000
           93              H      11.744830       7.136227       9.318302       0.092915       1.098631 0.79051518E+01  0.76905592E+02                                 1.723381                            1.616574      -0.847591       2.474359                    0.998988       3.396280       9.278427       0.507862       1.239688      -0.718952      -0.009052      -0.043246      -0.019421       0.048263       0.007850      -0.000537      -0.001018      -0.030219       0.004304      -0.017748       0.001355       0.016393              1.775700       1.429055       0.155249       0.079468       2.132527       0.472227       1.765519           0.000000
           94              H      11.597131       7.212435      11.617386       0.146738       0.983727 0.71381091E+01  0.68405877E+02                                 1.658548                            1.583125      -1.057132       2.388564                    0.998438       3.399868       9.539112       0.485419       1.316675      -0.700832      -0.010511      -0.033388       0.015787       0.038399       0.012129       0.000437       0.002412      -0.031565      -0.012755      -0.017789      -0.004463       0.022252              1.688428       1.414445       0.160467      -0.132580       1.869208      -0.325105       1.781631           0.000000
           95              H      12.647078      11.069750      11.355157       0.144131       0.928535 0.67919891E+01  0.64491469E+02                                 1.620615                            1.563830      -0.936822       2.452286                    0.998855       3.374373       9.523184       0.477735       1.350248      -0.694207       0.008492       0.031054       0.011352       0.034137       0.006035      -0.005711      -0.003954      -0.027093       0.007176      -0.017233       0.001564       0.015669              1.644233       1.406053       0.156266       0.068972       1.884953       0.311951       1.641695           0.000000
           96              H      12.764733      10.841125       9.117056       0.087209       1.103092 0.81364493E+01  0.80821209E+02                                 1.811102                            1.702026      -1.030632       2.382107                    0.996637       3.732983      10.773532       0.461835       1.335147      -0.696201       0.013563       0.039207      -0.020040       0.046074       0.007844       0.000186       0.001134      -0.029866      -0.000630      -0.016763      -0.000286       0.017049              1.875572       1.541795       0.193720      -0.175777       1.998517      -0.563293       2.086404           0.000000
           97              H      11.618519       7.163584       4.028987       0.098146       1.175935 0.84458512E+01  0.83214117E+02                                 1.783533                            1.656469      -0.855343       2.475211                    0.999033       3.357138       9.114099       0.510268       1.218300      -0.724881      -0.020009      -0.039491       0.022054       0.049460       0.014731      -0.003949       0.001375      -0.022281       0.006165      -0.020268       0.002808       0.017460              1.832160       1.560136       0.307664      -0.208832       2.116356      -0.494380       1.819988           0.000001
           98              H      11.867895       7.149906       1.766493       0.133624       0.972628 0.69839817E+01  0.64750762E+02                                 1.485067                            1.442069      -0.771024       2.522437                    0.999845       3.000086       7.564895       0.591649       1.116607      -0.750770      -0.010794      -0.027847      -0.015038       0.033437       0.010977      -0.003710       0.001294      -0.020995       0.024386      -0.019803       0.008650       0.011153              1.465402       1.251415       0.140239       0.065622       1.663700       0.211074       1.481092           0.000001
           99              H      13.246260      10.821584       1.912854       0.138302       1.085791 0.84690308E+01  0.84278387E+02                                 1.738814                            1.699397      -1.123086       2.347612                    0.997795       3.493510       9.825152       0.481323       1.278755      -0.709541       0.012652       0.028655      -0.010462       0.033025       0.007184      -0.000019       0.005788      -0.030654      -0.014906      -0.014630      -0.006027       0.020657              1.715852       1.583251       0.223404      -0.148036       1.747853      -0.241306       1.816453           0.000001
          100              H      12.941595      10.759054       4.195675       0.092168       1.146577 0.85567440E+01  0.85855660E+02                                 1.842416                            1.734445      -1.022306       2.386838                    0.997152       3.700873      10.646412       0.463022       1.318389      -0.700171       0.009856       0.040727       0.021697       0.047186       0.006063      -0.004513       0.000343      -0.029945      -0.008117      -0.016290      -0.001231       0.017521              1.885786       1.541763       0.150052       0.116098       2.011903       0.582593       2.103693           0.000001
          101              H      10.442914       5.506541       6.984661       0.139522       0.958878 0.65564316E+01  0.61885057E+02                                 1.670229                            1.545777      -1.061358       2.395639                    0.997295       3.442146       9.776709       0.474822       1.366650      -0.690133       0.039066       0.003811       0.000284       0.039253      -0.001249       0.002893      -0.002490       0.001269      -0.034246      -0.012174       0.004325       0.007849              1.738796       2.351805       0.189191       0.055775       1.560750       0.010958       1.303833           0.000000
          102              H       9.382408       3.298453       7.092399       0.127647       0.978906 0.65872015E+01  0.62206610E+02                                 1.681070                            1.538442      -1.112862       2.356630                    0.996960       3.548699      10.059829       0.481369       1.347388      -0.693050       0.020398      -0.029539       0.005329       0.036291      -0.000316       0.005101      -0.004168      -0.006887      -0.031892      -0.013120       0.003242       0.009878              1.774420       1.726449      -0.438484       0.057037       2.277081      -0.093395       1.319730           0.000000
          103              H      10.681906      14.022335       7.021251       0.138433       0.962672 0.65889790E+01  0.62244790E+02                                 1.671853                            1.547494      -1.051601       2.399160                    0.997347       3.444904       9.776090       0.475718       1.362923      -0.690876      -0.039977      -0.003346       0.003508       0.040269      -0.001505      -0.003568       0.002192       0.000943      -0.034309      -0.012331       0.004147       0.008184              1.740889       2.348278       0.191409      -0.061638       1.563294      -0.007147       1.311095           0.000000
          104              H      11.728438      16.240193       7.037514       0.128931       0.984705 0.66081981E+01  0.62442222E+02                                 1.684805                            1.538434      -1.141566       2.341850                    0.996824       3.562308      10.094909       0.482620       1.343092      -0.693741      -0.019977       0.029280       0.003477       0.035616       0.000069      -0.004907       0.002476      -0.008276      -0.032537      -0.012831       0.002938       0.009893              1.781338       1.740373      -0.453702      -0.025534       2.297091       0.055383       1.306551           0.000000
          105              H      12.616218      19.138064       6.846432       0.308659       0.514972 0.32010373E+01  0.25963193E+02                                 1.230673                            1.179052      -1.251971       2.385485                    0.999153       2.863484       8.251036       0.463695       1.628569      -0.642543       0.008987      -0.021249      -0.006447       0.023956       0.001903      -0.001234      -0.001072      -0.010228       0.033364      -0.011065      -0.000246       0.011310              1.268295       1.126224      -0.175150      -0.040405       1.382819       0.105353       1.295841           0.000000
          106              H      12.714899       1.627732       0.022361       0.297404       0.596980 0.39290245E+01  0.32600366E+02                                 1.228626                            1.205602      -1.058760       2.484388                    0.999937       2.534137       6.728933       0.532126       1.387248      -0.688166      -0.007377       0.031080       0.007485       0.032808      -0.007508      -0.001524      -0.000886      -0.029977       0.001448      -0.017166       0.000628       0.016539              1.228771       1.033279      -0.071400      -0.034677       1.242632       0.127877       1.410404           0.000000
          107              H       8.494042       0.369317       6.901317       0.306746       0.516717 0.32073448E+01  0.26000167E+02                                 1.229037                            1.176575      -1.217392       2.400055                    0.999395       2.853057       8.190941       0.466822       1.618545      -0.644203      -0.010283       0.020928      -0.007250       0.024419       0.001307      -0.000997       0.000987      -0.008997       0.031532      -0.010002      -0.000633       0.010635              1.267161       1.119248      -0.165741       0.014490       1.378626      -0.124280       1.303610           0.000000
          108              H       9.980108      17.991030       0.203279       0.301004       0.607301 0.40463688E+01  0.33873922E+02                                 1.250409                            1.230528      -1.079765       2.476444                    0.999905       2.555396       6.849905       0.521383       1.403295      -0.685137       0.015324      -0.030072       0.011468       0.035646      -0.014718       0.000619      -0.002192      -0.022239       0.007859      -0.019764       0.002291       0.017474              1.247540       1.115532      -0.099068       0.007686       1.224824      -0.130615       1.402265           0.000001
          109              H      12.302807      18.385751       4.896987       0.120385       0.988620 0.71395045E+01  0.68851085E+02                                 1.703774                            1.612125      -1.039331       2.393048                    0.996817       3.578596      10.279715       0.465268       1.365088      -0.690212      -0.005112      -0.032468       0.022818       0.040012       0.003360      -0.007378      -0.000165      -0.029777       0.010848      -0.019398       0.005826       0.013572              1.754612       1.452616       0.087177      -0.088435       1.783139      -0.421995       2.028081           0.000001
          110              H      12.725970      17.912868       2.664986       0.112261       1.176330 0.92887127E+01  0.93635809E+02                                 1.776310                            1.736145      -0.978929       2.410352                    0.998587       3.406093       9.325597       0.499312       1.216880      -0.725753       0.005397      -0.038504      -0.004570       0.039148       0.000323       0.000653      -0.006095      -0.034840      -0.011578      -0.015541      -0.005313       0.020854              1.747288       1.475163      -0.012398      -0.040441       2.076925       0.182552       1.689776           0.000001
          111              H      13.094834       2.198317       1.843739       0.107461       1.025634 0.73720610E+01  0.69451423E+02                                 1.551793                            1.489586      -0.779263       2.503444                    0.999551       3.144806       8.058658       0.576024       1.128687      -0.746896       0.012472       0.030597      -0.018839       0.038035       0.005349      -0.004306      -0.003516      -0.027243       0.012932      -0.017396       0.003037       0.014358              1.555754       1.278263       0.099501      -0.107587       1.567897      -0.249055       1.821101           0.000001
          112              H      12.643871       2.725914       4.087938       0.118112       1.211400 0.91112741E+01  0.91798744E+02                                 1.824532                            1.725854      -1.280145       2.272256                    0.995209       3.555262       9.868935       0.495893       1.225915      -0.721307      -0.002890       0.039840       0.007723       0.040684      -0.002997      -0.002976      -0.007064      -0.036032      -0.006030      -0.018105      -0.003174       0.021280              1.846739       1.464106       0.031205      -0.031213       2.342838       0.330849       1.733274           0.000001
          113              H      12.595727      18.448280      11.168140       0.089230       1.087886 0.79608341E+01  0.78526365E+02                                 1.785732                            1.677411      -0.979231       2.408104                    0.997489       3.662114      10.479653       0.468487       1.325414      -0.698543       0.012323      -0.038714       0.021828       0.046120      -0.007918      -0.002315       0.000287      -0.028475      -0.000679      -0.016468       0.000019       0.016449              1.845033       1.484702      -0.145609       0.130007       1.963438      -0.565393       2.086959           0.000000
          114              H      12.705763      18.217701       8.932073       0.144408       0.923438 0.67026458E+01  0.63402132E+02                                 1.612047                            1.551408      -0.924288       2.458865                    0.998993       3.351441       9.425638       0.480852       1.346595      -0.695013       0.009097      -0.030967      -0.010991       0.034096      -0.005622       0.004246      -0.004129      -0.026743       0.009147      -0.016623       0.001588       0.015035              1.637909       1.411468      -0.189735      -0.100599       1.882138       0.304140       1.620121           0.000000
          115              H      11.672729       2.520737       8.564138       0.143752       0.978015 0.70552993E+01  0.67502678E+02                                 1.661375                            1.580793      -1.027578       2.402360                    0.998483       3.410014       9.600334       0.481986       1.328207      -0.698401      -0.008128       0.032998      -0.016748       0.037887      -0.011625      -0.001540       0.000699      -0.030817      -0.013219      -0.017218      -0.004338       0.021556              1.693204       1.398857      -0.145728       0.097337       1.880643      -0.348953       1.800112           0.000000
          116              H      11.554634       2.606716      10.846959       0.093930       1.085418 0.77724125E+01  0.75114510E+02                                 1.694468                            1.591705      -0.800750       2.496105                    0.999446       3.339776       9.022930       0.518487       1.222364      -0.723218      -0.011871       0.043935       0.018144       0.048994      -0.008622      -0.002421      -0.001472      -0.029422       0.004818      -0.018228       0.001937       0.016291              1.744098       1.427590      -0.199859      -0.107988       2.088009       0.442787       1.716695           0.000000
          117              H      12.404928      18.616330      16.154570       0.090604       1.128114 0.84315622E+01  0.84356163E+02                                 1.828125                            1.725766      -1.030797       2.384473                    0.996768       3.705202      10.671452       0.462179       1.324606      -0.698787       0.014730      -0.039835      -0.019516       0.046741      -0.005341      -0.000809      -0.000518      -0.030808      -0.004474      -0.015613      -0.001444       0.017057              1.868928       1.623435      -0.270654      -0.207369       1.971992       0.518523       2.011357           0.000001
          118              H      12.173307      18.501040      18.419097       0.138021       1.075483 0.83902862E+01  0.83269046E+02                                 1.726346                            1.690344      -1.089149       2.365638                    0.997879       3.474047       9.745357       0.483275       1.277040      -0.710043       0.008722      -0.030804       0.012708       0.034445      -0.009101       0.001005       0.004682      -0.032263      -0.013895      -0.016613      -0.004926       0.021539              1.705136       1.524913      -0.146952       0.062684       1.738171      -0.283693       1.852324           0.000001
          119              H      10.860239       2.675108      18.297129       0.131517       0.957279 0.68427402E+01  0.63022867E+02                                 1.459807                            1.419550      -0.759237       2.525972                    0.999857       2.977349       7.445968       0.602192       1.104340      -0.753984      -0.013653       0.027162       0.011534       0.032515      -0.010458      -0.001932      -0.001946      -0.019879       0.025009      -0.018835       0.008093       0.010742              1.439747       1.256201      -0.175929      -0.091665       1.642710       0.172520       1.420329           0.000001
          120              H      11.117728       2.696603      16.065128       0.100451       1.153675 0.81925694E+01  0.80463330E+02                                 1.786923                            1.649913      -0.945854       2.433747                    0.998250       3.415376       9.392904       0.500489       1.246044      -0.717616      -0.012563       0.040190      -0.023579       0.048261      -0.011911      -0.000685      -0.001359      -0.026632       0.006045      -0.018934       0.002005       0.016929              1.850049       1.473801      -0.197424       0.138744       2.161332      -0.573806       1.915014           0.000001
          121              H       8.829968      16.814686       4.171282       0.116214       1.195962 0.89344881E+01  0.89518907E+02                                 1.807051                            1.707655      -1.163443       2.325350                    0.996452       3.511901       9.700702       0.499458       1.223945      -0.722071      -0.005128      -0.039442       0.008534       0.040679       0.000222      -0.001183       0.006091      -0.035805      -0.005097      -0.017158      -0.003271       0.020429              1.830953       1.454265       0.119603      -0.026183       2.320121      -0.313114       1.718472           0.000001
          122              H       8.928412      17.324696       1.872198       0.109695       1.049619 0.76133418E+01  0.72399231E+02                                 1.584643                            1.521278      -0.814194       2.488354                    0.999386       3.177816       8.216598       0.565033       1.139917      -0.744072      -0.005936      -0.031318      -0.022368       0.038940       0.003657      -0.001525       0.004952      -0.028857       0.011575      -0.017038       0.002051       0.014988              1.587310       1.288211       0.038793      -0.018269       1.618799       0.286907       1.854920           0.000001
          123              H       9.019156       1.633594       2.772724       0.115382       1.153166 0.90348825E+01  0.90468570E+02                                 1.755722                            1.715160      -0.908245       2.447134                    0.999070       3.361809       9.180251       0.500971       1.221006      -0.724977      -0.001862       0.040143      -0.005700       0.040588      -0.000227      -0.003585       0.004969      -0.035137      -0.012555      -0.016558      -0.004121       0.020679              1.727241       1.451094       0.010217       0.009653       2.061726      -0.186736       1.668902           0.000001
          124              H       8.959336       1.127493       5.035217       0.118978       0.983229 0.70664251E+01  0.68121826E+02                                 1.709931                            1.612533      -1.090354       2.366751                    0.996329       3.636738      10.520612       0.460437       1.379904      -0.686830      -0.003757       0.031860       0.022778       0.039345       0.001117       0.002616      -0.001024      -0.030994       0.015380      -0.018400       0.005314       0.013085              1.764496       1.435055      -0.031897      -0.063160       1.788580       0.435953       2.069852           0.000000
          125              H       9.086919      16.906527      11.009583       0.092915       1.098631 0.79051506E+01  0.76905577E+02                                 1.723381                            1.616574      -0.847591       2.474359                    0.998988       3.396280       9.278427       0.507862       1.239688      -0.718952       0.009052      -0.043246       0.019421       0.048263      -0.007850      -0.000537       0.001018      -0.030219       0.004304      -0.017748       0.001355       0.016393              1.775700       1.429055      -0.155249       0.079468       2.132527      -0.472227       1.765519           0.000000
          126              H       9.234618      16.982735       8.710499       0.146738       0.983727 0.71381086E+01  0.68405873E+02                                 1.658548                            1.583125      -1.057132       2.388564                    0.998438       3.399868       9.539113       0.485419       1.316676      -0.700832       0.010511      -0.033388      -0.015787       0.038399      -0.012129       0.000437      -0.002412      -0.031565      -0.012755      -0.017789      -0.004463       0.022252              1.688428       1.414445      -0.160467      -0.132580       1.869208       0.325105       1.781632           0.000000
          127              H       8.184671       1.299450       8.972728       0.144131       0.928535 0.67919885E+01  0.64491465E+02                                 1.620615                            1.563830      -0.936822       2.452286                    0.998855       3.374373       9.523185       0.477735       1.350248      -0.694207      -0.008492       0.031054      -0.011352       0.034137      -0.006035      -0.005711       0.003954      -0.027093       0.007176      -0.017233       0.001564       0.015669              1.644234       1.406053      -0.156266       0.068972       1.884953      -0.311951       1.641695           0.000000
          128              H       8.067016       1.070825      11.210829       0.087209       1.103092 0.81364493E+01  0.80821209E+02                                 1.811102                            1.702026      -1.030632       2.382107                    0.996637       3.732983      10.773532       0.461835       1.335147      -0.696201      -0.013563       0.039207       0.020040       0.046074      -0.007844       0.000186      -0.001134      -0.029866      -0.000630      -0.016763      -0.000286       0.017049              1.875572       1.541795      -0.193720      -0.175777       1.998517       0.563293       2.086404           0.000000
          129              H       9.213230      16.933884      16.298898       0.098146       1.175936 0.84458537E+01  0.83214143E+02                                 1.783533                            1.656469      -0.855343       2.475211                    0.999033       3.357139       9.114100       0.510268       1.218300      -0.724882       0.020009      -0.039491      -0.022054       0.049460      -0.014731      -0.003949      -0.001375      -0.022281       0.006165      -0.020268       0.002808       0.017460              1.832159       1.560135      -0.307664      -0.208832       2.116355       0.494380       1.819987           0.000001
          130              H       8.963854      16.920206      18.561392       0.133624       0.972628 0.69839838E+01  0.64750784E+02                                 1.485067                            1.442069      -0.771024       2.522437                    0.999845       3.000087       7.564897       0.591649       1.116607      -0.750771       0.010794      -0.027847       0.015038       0.033437      -0.010977      -0.003710      -0.001294      -0.020995       0.024386      -0.019803       0.008650       0.011153              1.465402       1.251415      -0.140239       0.065622       1.663700      -0.211074       1.481091           0.000001
          131              H       7.585489       1.051284      18.415031       0.138302       1.085791 0.84690278E+01  0.84278353E+02                                 1.738814                            1.699397      -1.123086       2.347612                    0.997795       3.493509       9.825150       0.481323       1.278755      -0.709541      -0.012652       0.028655       0.010462       0.033025      -0.007184      -0.000019      -0.005788      -0.030654      -0.014906      -0.014630      -0.006027       0.020657              1.715852       1.583251      -0.223404      -0.148036       1.747853       0.241306       1.816453           0.000001
          132              H       7.890154       0.988754      16.132210       0.092168       1.146577 0.85567440E+01  0.85855660E+02                                 1.842416                            1.734445      -1.022306       2.386838                    0.997152       3.700873      10.646412       0.463022       1.318389      -0.700171      -0.009856       0.040727      -0.021697       0.047186      -0.006063      -0.004513      -0.000343      -0.029945      -0.008117      -0.016290      -0.001231       0.017521              1.885786       1.541763      -0.150052       0.116098       2.011903      -0.582593       2.103693           0.000001
          133              H      10.388835      15.276841      13.343224       0.139522       0.958878 0.65564358E+01  0.61885103E+02                                 1.670229                            1.545777      -1.061359       2.395639                    0.997295       3.442147       9.776710       0.474822       1.366649      -0.690133      -0.039066       0.003811      -0.000284       0.039253       0.001249       0.002893       0.002490       0.001269      -0.034246      -0.012174       0.004325       0.007849              1.738796       2.351805      -0.189191       0.055775       1.560750      -0.010958       1.303833           0.000000
          134              H      11.449341      13.068753      13.235486       0.127647       0.978906 0.65872015E+01  0.62206610E+02                                 1.681070                            1.538442      -1.112862       2.356630                    0.996960       3.548699      10.059829       0.481369       1.347388      -0.693050      -0.020398      -0.029539      -0.005329       0.036291       0.000316       0.005101       0.004168      -0.006887      -0.031892      -0.013120       0.003242       0.009878              1.774420       1.726449       0.438484       0.057037       2.277081       0.093395       1.319730           0.000000
          135              H      10.149843       4.252035      13.306634       0.138433       0.962673 0.65889851E+01  0.62244855E+02                                 1.671853                            1.547494      -1.051601       2.399160                    0.997347       3.444905       9.776090       0.475719       1.362922      -0.690876       0.039977      -0.003346      -0.003508       0.040269       0.001505      -0.003568      -0.002192       0.000943      -0.034309      -0.012331       0.004147       0.008184              1.740889       2.348278      -0.191409      -0.061638       1.563294       0.007147       1.311095           0.000000
          136              H       9.103311       6.469893      13.290371       0.128931       0.984705 0.66081974E+01  0.62442214E+02                                 1.684805                            1.538434      -1.141566       2.341850                    0.996824       3.562308      10.094910       0.482620       1.343092      -0.693741       0.019977       0.029280      -0.003477       0.035616      -0.000069      -0.004907      -0.002476      -0.008276      -0.032537      -0.012831       0.002938       0.009893              1.781339       1.740373       0.453702      -0.025534       2.297091      -0.055383       1.306551           0.000000
          137              C       4.620052       8.474758       6.112595       0.496557      25.852958 0.28468036E+03  0.60957426E+04                                 8.197341                            6.050468      -0.223530       1.986678                    0.998540      23.197373      66.276690       0.593178       0.482227      -1.013224       0.009272      -0.019742       0.060221       0.064049      -0.041719       0.013780       0.010031       0.050521      -0.036363      -0.049266      -0.006333       0.055599              9.961969       6.128602       1.813679      -0.953617       8.271935       0.071286      15.485370           0.000001
          138              C       5.608519       9.901222       0.591541       0.508113      24.617342 0.27466873E+03  0.58134152E+04                                 7.950515                            5.909676      -0.097263       2.030595                    0.999363      22.671414      63.839322       0.606924       0.476814      -1.018805       0.017447       0.005596      -0.062755       0.065375      -0.028286       0.007977       0.019614       0.071746      -0.038697      -0.050979      -0.001175       0.052153              9.864879       5.024057       0.684762      -0.883326       6.531563       0.707963      18.039016           0.000001
          139              C       4.961482       8.937870       4.714037      -0.000437      34.368945 0.44700444E+03  0.10581842E+05                                 9.400820                            7.172950      -0.220062       1.944232                    0.998420      27.535948      79.422997       0.599434       0.431633      -1.054746       0.015981       0.008212      -0.036548       0.040726       0.017138       0.014687       0.010071       0.019600      -0.018121      -0.017261      -0.013971       0.031232             11.376480       6.068586      -0.143785      -2.450662       9.278796      -1.768503      18.782057           0.000001
          140              C       4.981764      10.231458       4.293249      -0.096485      31.205982 0.43612989E+03  0.10333058E+05                                 8.865058                            7.144203      -0.104669       1.957036                    0.997968      29.267269      86.403700       0.589074       0.438857      -1.043058       0.013978      -0.001191      -0.028581       0.031838       0.001118       0.009080       0.015874      -0.001297      -0.044818      -0.024880       0.006177       0.018703             10.165951       5.838672      -0.213935      -1.610224       8.587318      -0.749828      16.071863          -0.000000
          141              C       5.220078      10.508935       2.935347      -0.098000      30.600047 0.41911048E+03  0.98385295E+04                                 8.730013                            6.976677      -0.077970       1.954479                    0.999466      29.487902      86.856557       0.599107       0.435512      -1.044308       0.008819      -0.024537       0.031513       0.040901       0.008821       0.004599       0.002372      -0.024789      -0.097708      -0.033168       0.001460       0.031708             10.040330       5.628198      -0.295980      -1.948236       7.625149       0.591357      16.867644           0.000001
          142              C       5.387300       9.549491       2.018559      -0.037730      35.938501 0.44189206E+03  0.10399675E+05                                 9.574735                            7.023994      -0.134877       1.959248                    0.999266      27.694764      78.874137       0.621612       0.418681      -1.065989       0.001453      -0.003343       0.046939       0.047080       0.010606      -0.004030      -0.006371      -0.004211       0.000259      -0.010957      -0.003670       0.014627             12.161978       5.809151      -0.361071      -2.039325       8.067541      -0.478188      22.609243           0.000000
          143              C       5.434897       8.250041       2.449510      -0.137612      31.361032 0.43675033E+03  0.10277917E+05                                 8.654815                            6.986894       0.221732       2.038019                    0.999805      29.483794      84.752341       0.620966       0.419147      -1.062657       0.005937       0.006949       0.036884       0.038000      -0.009231      -0.005749       0.032533      -0.028839      -0.053426      -0.035743      -0.007902       0.043645              9.697419       5.280015      -0.212764      -1.572457       8.134878      -2.008691      15.677365           0.000001
          144              C       5.188964       7.931530       3.809446      -0.101424      32.100877 0.43733025E+03  0.10355954E+05                                 8.951606                            7.105750      -0.121414       1.937619                    0.999098      29.681137      87.253026       0.597426       0.432954      -1.047875       0.001705       0.019832      -0.021255       0.029120       0.012121       0.001443       0.004633      -0.003098      -0.096138      -0.032477       0.003910       0.028567             10.130871       5.528108      -0.391581      -1.847148       9.041610      -1.064960      15.822895           0.000000
          145              C       4.921157      10.129847      10.639615       0.096666      24.648888 0.33342967E+03  0.73959158E+04                                 7.559405                            6.233244       0.100986       2.049227                    0.999558      26.379782      75.654042       0.631921       0.436974      -1.042912      -0.013898      -0.043908       0.000225       0.046055      -0.000150       0.003440       0.010483      -0.000824      -0.111813      -0.039361       0.018344       0.021018              8.371565       4.970060       1.125565      -0.372345       7.660645       0.254693      12.483989          -0.000000
          146              C       5.004337      10.272493       9.300007      -0.240825      32.218431 0.45732947E+03  0.10911003E+05                                 8.861053                            7.175047       0.064304       2.001814                    0.998432      29.961100      87.349186       0.608162       0.422135      -1.058418       0.013519       0.014472       0.009606       0.022011       0.004669      -0.007072      -0.013401      -0.008982      -0.021354      -0.015997      -0.002847       0.018844             10.017440       5.804251       1.175499      -0.348610       8.530664       0.723198      15.717403          -0.000001
          147              C       4.737526       9.197760       8.476728       0.325946      27.724772 0.33367353E+03  0.73971492E+04                                 8.432434                            6.404587      -0.078811       2.019552                    0.999464      24.318432      69.552718       0.599338       0.460990      -1.029824       0.014762       0.002514      -0.071732       0.073279       0.010452      -0.008671       0.000111      -0.018321       0.122499      -0.035150      -0.006761       0.041911             10.080718       5.324874       1.119745      -0.802576       8.064496       0.040122      16.852784           0.000000
          148              C       4.390419       8.005784       9.072335      -0.247117      32.532555 0.47246733E+03  0.11355722E+05                                 8.876571                            7.287968       0.092769       2.000802                    0.999194      30.414613      88.779999       0.604492       0.421573      -1.059571      -0.005157      -0.019616       0.010373       0.022781       0.012174       0.001829       0.006090      -0.006984       0.005304      -0.013889      -0.000704       0.014593              9.801334       5.588289       1.243562      -0.713389       9.097217      -0.577925      14.718497          -0.000000
          149              C       4.320855       7.972565      10.448533       0.100848      24.293909 0.32164151E+03  0.70278548E+04                                 7.317367                            6.012720       0.276201       2.103746                    0.999843      25.753480      71.868869       0.665050       0.421503      -1.058742       0.012221       0.038619       0.004572       0.040764      -0.000395      -0.000671      -0.008742       0.003930      -0.126257      -0.043318       0.020270       0.023048              8.009271       4.568804       0.977630      -0.271242       7.932207      -0.182975      11.526801          -0.000001
          150              C       4.629084       9.940303      16.597718       0.107468      25.148010 0.33979450E+03  0.75774294E+04                                 7.709492                            6.323726      -0.029402       2.011739                    0.998837      26.388505      76.032564       0.622357       0.441327      -1.039696      -0.009783      -0.042099       0.003748       0.043383      -0.008179       0.004687      -0.011419       0.012047      -0.124208      -0.043771       0.011676       0.032095              8.554007       5.245749       1.310532      -0.704263       7.166975      -0.036463      13.249298           0.000001
          151              C       4.496988      10.022374      17.971883      -0.252780      31.466753 0.46704776E+03  0.11230316E+05                                 8.791053                            7.297206      -0.061149       1.954168                    0.998208      30.684406      90.562666       0.595789       0.427546      -1.052355       0.008723       0.013630      -0.017917       0.024143      -0.004158       0.008958       0.009259      -0.002290       0.001871      -0.015084       0.003769       0.011315              9.766890       6.065005       1.216224      -1.286806       6.940801      -0.506825      16.294865           0.000000
          152              C       4.058268       8.949595      18.652867       0.325835      28.632306 0.31876206E+03  0.69722649E+04                                 8.557555                            6.208072      -0.070523       2.021017                    0.999440      23.974419      67.664668       0.617619       0.453396      -1.036187      -0.003247       0.003354       0.076393       0.076535       0.007618      -0.009390       0.005859      -0.020216       0.129280      -0.035680      -0.009006       0.044686             10.654230       5.287223       1.009232      -0.874481       6.968684       1.383099      19.706784           0.000000
          153              C       3.733988       7.853367      17.878375      -0.259047      31.570367 0.43456306E+03  0.10169306E+05                                 8.532466                            6.861752       0.326450       2.071499                    0.999816      29.617588      83.701539       0.644198       0.406302      -1.075625      -0.001164      -0.007285      -0.018243       0.019678       0.024223      -0.010368      -0.025924      -0.021007      -0.000815      -0.028396      -0.015330       0.043726              9.488393       5.166523       1.098167      -0.210486       8.179688       2.430632      15.118966           0.000000
          154              C       3.886449       7.843597      16.530636       0.106787      23.942767 0.31083625E+03  0.67500278E+04                                 7.307138                            5.951934       0.156197       2.071502                    0.999811      25.617880      71.826554       0.659958       0.427382      -1.052576       0.016353       0.040051      -0.003422       0.043396      -0.004392       0.010134       0.008367       0.023799      -0.105163      -0.038428       0.007062       0.031366              8.003541       4.672411       1.180124      -0.526774       7.675399       1.135022      11.662813           0.000000
          155              C       1.669746      11.067796       6.242693       0.494283      25.918594 0.27991182E+03  0.59657519E+04                                 8.196022                            5.984228      -0.145067       2.012954                    0.998996      23.053656      65.618307       0.599012       0.479762      -1.014970      -0.015250       0.019601       0.059505       0.064479      -0.034842      -0.005863      -0.014124       0.056818      -0.044832      -0.045197      -0.007240       0.052437             10.051986       5.872644       1.717652      -0.711025       8.367580       0.017115      15.915733           0.000001
          156              C       1.685412       9.670643       0.658623       0.491343      26.355101 0.29708906E+03  0.64063154E+04                                 8.294089                            6.131713      -0.103254       2.019373                    0.999417      23.210644      65.762039       0.598517       0.474579      -1.020989      -0.002197      -0.004622      -0.067286       0.067481      -0.029083       0.006348      -0.024658       0.052125      -0.041231      -0.045748      -0.004428       0.050176             10.301956       5.807570       1.233555      -2.090725       6.523394      -0.368365      18.574905           0.000001
          157              C       1.548143      10.616408       4.809578      -0.000731      33.780371 0.43228398E+03  0.10148984E+05                                 9.284003                            7.047741      -0.160295       1.965120                    0.998749      27.304439      78.453280       0.605467       0.430886      -1.055107      -0.006850      -0.007770      -0.038354       0.039728       0.012851      -0.013268      -0.004385       0.026723      -0.032462      -0.015971      -0.012882       0.028853             11.253014       5.472443      -0.245876       0.386222       9.268717       1.662859      19.017882           0.000001
          158              C       1.457152      11.612979       3.892790      -0.098775      31.708462 0.42756239E+03  0.10058151E+05                                 8.843678                            6.997992      -0.034296       1.965910                    0.999514      29.404769      85.891343       0.606190       0.429515      -1.050957      -0.004436      -0.018422      -0.023993       0.030573       0.007903       0.004740       0.000307      -0.003906      -0.092400      -0.031308       0.007581       0.023727             10.030502       5.157129      -0.663717      -0.109707       8.949341       0.860069      15.985036           0.000000
          159              C       1.497799      11.304237       2.504395      -0.140248      31.290629 0.43826995E+03  0.10325015E+05                                 8.643781                            6.999856       0.193706       2.029564                    0.999758      29.542262      85.030995       0.620139       0.419245      -1.062350      -0.017510      -0.002254       0.032084       0.036620      -0.003639       0.003628      -0.032741      -0.028867      -0.037915      -0.032753      -0.008562       0.041315              9.667236       5.064528      -0.479588      -0.445762       8.156047       1.815089      15.781133           0.000001
          160              C       1.585493      10.002833       2.099871      -0.025201      35.934933 0.44539645E+03  0.10509849E+05                                 9.608808                            7.073754      -0.178234       1.947561                    0.999086      27.707467      79.186131       0.616129       0.421293      -1.063626      -0.017841      -0.001672       0.043952       0.047464       0.006282       0.006852       0.008800      -0.001564      -0.003801      -0.009113      -0.005610       0.014724             12.174083       5.674984      -0.326922      -1.251828       8.106471       0.455038      22.740795           0.000001
          161              C       1.556704       9.025803       3.041052      -0.090153      30.343944 0.41857472E+03  0.98182058E+04                                 8.688728                            6.979129      -0.065756       1.962333                    0.999281      29.268351      86.043978       0.598393       0.436376      -1.044281      -0.005190       0.021493       0.024634       0.033102       0.002998      -0.000027      -0.003707      -0.022619      -0.095669      -0.032122       0.004250       0.027872              9.944224       5.284910      -0.094793      -0.210138       7.656241      -0.494556      16.891521           0.000001
          162              C       1.528218       9.328682       4.407085      -0.101298      31.085601 0.43179483E+03  0.10207128E+05                                 8.834284                            7.100327      -0.108074       1.955098                    0.998330      29.266953      86.368113       0.591792       0.437835      -1.043431      -0.010831       0.001569      -0.028085       0.030142       0.000184      -0.006047      -0.013997       0.000564      -0.054607      -0.025027       0.009147       0.015880             10.125228       5.538461      -0.069737      -0.408885       8.634315       0.780939      16.202907           0.000000
          163              C       1.453354      11.593438      10.588795       0.098576      24.564820 0.32684605E+03  0.71735218E+04                                 7.385316                            6.067573       0.279068       2.103490                    0.999839      25.915508      72.589395       0.660692       0.422394      -1.057707      -0.011654      -0.040696       0.003153       0.042449      -0.001737       0.007757       0.008180       0.002719      -0.119486      -0.041946       0.019521       0.022425              8.096398       4.624400       0.964698      -0.468488       8.061129       0.240751      11.603665          -0.000001
          164              C       1.542074      11.569989       9.196335      -0.254132      33.348360 0.49601648E+03  0.12058282E+05                                 9.017552                            7.463355       0.055769       1.982969                    0.999108      30.855288      90.352926       0.598292       0.421118      -1.060675       0.002965       0.019972       0.010646       0.022826       0.015580      -0.000652      -0.004077      -0.009848       0.013012      -0.018665       0.003263       0.015402              9.936002       5.617981       1.065296      -0.379453       9.166186       0.610563      15.023839          -0.000000
          165              C       1.268093      10.356518       8.564138       0.324676      27.973162 0.33589922E+03  0.74643057E+04                                 8.497876                            6.435264      -0.130032       2.002403                    0.999323      24.448421      70.174681       0.596171       0.462333      -1.028327      -0.009446      -0.000206      -0.072850       0.073460       0.012488       0.001128       0.000963      -0.018323       0.126536      -0.036582      -0.005640       0.042222             10.213363       5.373277       1.080150      -0.796614       8.043453      -0.208894      17.223359           0.000000
          166              C       0.919164       9.293509       9.358958      -0.243664      32.568474 0.46246366E+03  0.11072316E+05                                 8.944351                            7.226621       0.019567       1.985600                    0.998159      30.173599      88.331201       0.604117       0.423472      -1.056819      -0.017291      -0.012681       0.009316       0.023379       0.004000       0.011778       0.012602      -0.010090      -0.006008      -0.016663      -0.003233       0.019896             10.174316       5.978192       1.268302      -0.901259       8.551700      -0.779511      15.993055          -0.000000
          167              C       0.862071       9.438110      10.708730       0.094876      25.020344 0.34029969E+03  0.75907974E+04                                 7.653929                            6.306746       0.036282       2.026039                    0.999562      26.589507      76.598694       0.626469       0.438309      -1.041580       0.011553       0.043608      -0.000340       0.045114       0.002325       0.004785      -0.012058      -0.001954      -0.107354      -0.038805       0.017019       0.021786              8.515798       5.061877       1.125757      -0.436541       7.750422      -0.189698      12.735095          -0.000000
          168              C       1.390467      11.624703      16.711554       0.106739      23.581040 0.30955038E+03  0.67066414E+04                                 7.191199                            5.911370       0.180252       2.078140                    0.999803      25.548175      71.253274       0.667815       0.423327      -1.056424      -0.018612      -0.037057      -0.005372       0.041815       0.002317       0.003522      -0.014810       0.023053      -0.097878      -0.038033       0.009881       0.028151              7.797748       4.726796       1.350879      -0.674016       7.391689      -0.633859      11.274759           0.000000
          169              C       1.246587      11.634473      18.083686      -0.259443      31.678052 0.44635011E+03  0.10517606E+05                                 8.573728                            6.971435       0.268971       2.054435                    0.999837      29.823320      84.636577       0.636597       0.408319      -1.074054       0.006161       0.008805      -0.018629       0.021506       0.015864       0.011067       0.028285      -0.022320       0.015330      -0.023618      -0.018190       0.041808              9.426758       5.540415       1.529595      -1.578456       8.059143      -1.829577      14.680715           0.000000
          170              C       0.730564      10.548016      18.760605       0.324538      27.987962 0.31706189E+03  0.69321386E+04                                 8.454142                            6.204881      -0.071957       2.021659                    0.999459      24.019512      67.980045       0.615218       0.455359      -1.034124      -0.016733      -0.002135       0.077329       0.079148       0.013248      -0.008963      -0.006234      -0.007417       0.127148      -0.035103      -0.009494       0.044598             10.406934       5.451616       1.266690      -1.675755       6.837420      -0.671183      18.931765           0.000001
          171              C       0.444249       9.494778      18.016604      -0.249689      31.304410 0.46015237E+03  0.11028041E+05                                 8.768176                            7.249285      -0.056907       1.956995                    0.998343      30.574706      90.212716       0.596746       0.428272      -1.051470      -0.012767      -0.010953      -0.021932       0.027640      -0.005278      -0.000901      -0.015904       0.002835      -0.005025      -0.017976       0.002402       0.015574              9.731148       5.979344       1.169262      -0.880286       6.965660       0.964458      16.248441           0.000000
          172              C       0.622366       9.545583      16.626177       0.110527      25.035809 0.34077267E+03  0.75965772E+04                                 7.673602                            6.320298       0.040134       2.034939                    0.999113      26.260728      75.387325       0.625045       0.439584      -1.041840       0.002774       0.044184       0.004765       0.044527      -0.007569       0.008548       0.008023       0.015611      -0.103882      -0.037569       0.008968       0.028601              8.483453       5.168998       1.163229      -0.872559       7.208067       0.541167      13.073294           0.000000
          173              C       4.497335      11.704819      13.601388       0.597253      23.743627 0.24097909E+03  0.49776360E+04                                 7.675106                            5.542645      -0.072788       2.027368                    0.999516      22.900613      65.466938       0.620264       0.478064      -1.009666      -0.012863      -0.051605      -0.001482       0.053204      -0.014085      -0.004179       0.008474       0.021988       0.284222      -0.065449      -0.029947       0.095396              9.342233       9.983801       0.478206       0.211840      13.361664      -0.447381       4.681233           0.000001
          174              C      13.761536       3.024885      13.544470       0.586615      24.614559 0.25180710E+03  0.52381217E+04                                 7.822104                            5.620691      -0.045634       2.029577                    0.999554      22.970595      65.057730       0.625829       0.470482      -1.017705      -0.029047      -0.038704      -0.000474       0.048394      -0.010300       0.006580      -0.000399       0.009830       0.311460      -0.063383      -0.040728       0.104111              9.617454      11.844840       2.825060      -0.299393      12.672606       0.004292       4.334916           0.000001
          175              C       4.728160      13.168410      13.530240      -0.134230      48.254503 0.55004473E+03  0.13643059E+05                                11.506395                            7.798525      -0.111817       1.930295                    0.999392      30.284089      87.906262       0.595572       0.414628      -1.070951       0.001407       0.034899      -0.007008       0.035624       0.015370      -0.005615       0.001751       0.037055      -0.073316      -0.025705      -0.010949       0.036654             15.193790      10.609484       1.743537       0.336314      29.063690      -0.917896       5.908197           0.000000
          176              C       3.844079      14.166935      13.400142      -0.110364      36.491969 0.43157213E+03  0.10190756E+05                                 9.732815                            7.030302      -0.069714       1.952802                    0.999309      29.756306      87.489493       0.603987       0.429463      -1.049487       0.013418       0.028421       0.004952       0.031817       0.004335      -0.003858      -0.000351      -0.002534       0.021984      -0.008719       0.000040       0.008679             11.935470      12.573216       1.887706       0.488117      18.237523      -0.361714       4.995669          -0.000001
          177              C       4.456001      15.448798      13.361519      -0.127240      37.607085 0.45022803E+03  0.10735059E+05                                 9.908575                            7.161209      -0.100684       1.932563                    0.999479      30.277541      89.202924       0.601399       0.427141      -1.051821      -0.014896      -0.027901       0.002994       0.031770       0.003790      -0.003200       0.002129      -0.000934       0.026514      -0.009050      -0.000624       0.009674             12.160157      13.059346       1.598451       0.702945      18.314962      -0.456285       5.106163          -0.000001
          178              C       5.794159      15.386268      13.526175      -0.118423      48.320528 0.54638762E+03  0.13518708E+05                                11.510912                            7.763901      -0.158622       1.917370                    0.999203      30.114037      87.071195       0.598386       0.413705      -1.072424      -0.020915      -0.021920      -0.005749       0.030838      -0.010642      -0.007903      -0.003711      -0.025827      -0.036842      -0.020178      -0.002716       0.022894             15.300000      18.351613       8.782283       1.002790      21.728838       0.372816       5.819549          -0.000000
          179              C       1.122812       7.820148      13.599355       0.583080      24.787289 0.25428396E+03  0.53185509E+04                                 7.889319                            5.683024      -0.043438       2.031642                    0.999642      23.214477      66.577642       0.614838       0.476290      -1.011546       0.012667       0.054273      -0.002490       0.055787      -0.017754       0.007502      -0.006068       0.026220       0.268448      -0.066838      -0.023458       0.090296              9.654625       9.997536       0.864939      -0.236542      14.136066       0.422218       4.830273           0.000001
          180              C       6.774295      16.515715      13.629847       0.578897      25.068176 0.25658806E+03  0.53626015E+04                                 7.913057                            5.670200      -0.050374       2.024941                    0.999577      23.141211      65.689157       0.623700       0.469885      -1.018053       0.028306       0.038922       0.000303       0.048127      -0.010904      -0.011559      -0.001292       0.009833       0.307734      -0.063583      -0.039888       0.103471              9.738469      12.023185       2.967898       0.481687      12.793685       0.131921       4.398538           0.000001
          181              C       0.873189       6.381960      13.526175      -0.135744      48.373112 0.54551649E+03  0.13508453E+05                                11.522363                            7.765416      -0.116349       1.929275                    0.999368      30.259490      87.882364       0.596699       0.414527      -1.070568      -0.003828      -0.033562      -0.009554       0.035105       0.008003      -0.000837      -0.000399       0.030371      -0.065986      -0.022014      -0.006165       0.028179             15.268137      10.631714       1.868260      -0.173368      29.248049       1.045388       5.924649           0.000000
          182              C       1.770666       5.381481      13.383879      -0.110688      36.729863 0.43619910E+03  0.10323714E+05                                 9.776212                            7.066487      -0.069023       1.953048                    0.999259      29.780715      87.556740       0.602839       0.429293      -1.049977      -0.012604      -0.027900      -0.001868       0.030672       0.002596       0.002105      -0.001851       0.001575       0.020983      -0.006759      -0.000821       0.007581             12.009365      12.608141       1.869150      -0.404017      18.391431       0.402760       5.028522          -0.000001
          183              C       1.165932       4.097664      13.367617      -0.127228      37.420658 0.44626911E+03  0.10622811E+05                                 9.884195                            7.136853      -0.133174       1.922618                    0.999433      30.278126      89.283889       0.601195       0.428004      -1.050734       0.015232       0.030438       0.000287       0.034038       0.006964      -0.002226      -0.002259      -0.000499       0.035148      -0.012827       0.000235       0.012592             12.139059      13.050201       1.448221      -0.367536      18.338885       0.342530       5.028089          -0.000001
          184              C      -0.167867       4.166056      13.477388      -0.121376      48.040010 0.54611233E+03  0.13507717E+05                                11.467413                            7.760160      -0.146939       1.921211                    0.999181      30.107154      86.985701       0.598846       0.413514      -1.072744       0.020643       0.021443      -0.007124       0.030605      -0.009775       0.006924      -0.000391      -0.028661      -0.027188      -0.017760      -0.004314       0.022073             15.240469      18.396091       8.650751      -0.518516      21.577922      -0.044345       5.747394          -0.000000
          185              C       1.286097      18.245058      14.215290       0.496557      25.852958 0.28468037E+03  0.60957427E+04                                 8.197341                            6.050468      -0.223530       1.986678                    0.998540      23.197373      66.276689       0.593178       0.482227      -1.013224      -0.009272      -0.019742      -0.060221       0.064049       0.041719       0.013780      -0.010031       0.050521      -0.036363      -0.049266      -0.006333       0.055599              9.961969       6.128602      -1.813679      -0.953617       8.271934      -0.071286      15.485370           0.000001
          186              C       0.297630       0.130922      19.736344       0.508113      24.617344 0.27466876E+03  0.58134159E+04                                 7.950515                            5.909676      -0.097264       2.030595                    0.999363      22.671415      63.839325       0.606924       0.476814      -1.018805      -0.017447       0.005596       0.062755       0.065375       0.028286       0.007977      -0.019614       0.071746      -0.038697      -0.050979      -0.001175       0.052153              9.864879       5.024057      -0.684762      -0.883326       6.531564      -0.707963      18.039017           0.000001
          187              C       0.944667      18.708170      15.613848      -0.000437      34.368945 0.44700445E+03  0.10581842E+05                                 9.400819                            7.172950      -0.220062       1.944232                    0.998420      27.535948      79.422995       0.599434       0.431633      -1.054746      -0.015981       0.008212       0.036548       0.040726      -0.017138       0.014687      -0.010071       0.019600      -0.018121      -0.017261      -0.013971       0.031232             11.376479       6.068586       0.143785      -2.450662       9.278796       1.768503      18.782056           0.000001
          188              C       0.924385       0.461158      16.034636      -0.096485      31.205984 0.43612992E+03  0.10333058E+05                                 8.865058                            7.144203      -0.104669       1.957036                    0.997968      29.267270      86.403702       0.589074       0.438857      -1.043058      -0.013978      -0.001191       0.028581       0.031838      -0.001118       0.009080      -0.015874      -0.001297      -0.044818      -0.024880       0.006177       0.018703             10.165951       5.838672       0.213935      -1.610224       8.587318       0.749828      16.071863           0.000000
          189              C       0.686071       0.738635      17.392538      -0.098000      30.600049 0.41911051E+03  0.98385303E+04                                 8.730014                            6.976677      -0.077970       1.954479                    0.999466      29.487902      86.856559       0.599107       0.435512      -1.044308      -0.008819      -0.024537      -0.031513       0.040901      -0.008821       0.004599      -0.002371      -0.024789      -0.097708      -0.033167       0.001460       0.031708             10.040331       5.628198       0.295980      -1.948236       7.625149      -0.591358      16.867646           0.000001
          190              C       0.518849      19.319791      18.309326      -0.037730      35.938501 0.44189205E+03  0.10399675E+05                                 9.574735                            7.023994      -0.134877       1.959248                    0.999266      27.694764      78.874136       0.621612       0.418681      -1.065989      -0.001453      -0.003343      -0.046939       0.047080      -0.010606      -0.004030       0.006371      -0.004211       0.000259      -0.010957      -0.003670       0.014627             12.161978       5.809151       0.361071      -2.039325       8.067541       0.478188      22.609242           0.000000
          191              C       0.471252      18.020341      17.878375      -0.137612      31.361035 0.43675039E+03  0.10277919E+05                                 8.654815                            6.986894       0.221732       2.038019                    0.999805      29.483796      84.752347       0.620966       0.419147      -1.062657      -0.005937       0.006950      -0.036884       0.038000       0.009231      -0.005749      -0.032533      -0.028839      -0.053426      -0.035743      -0.007902       0.043645              9.697420       5.280015       0.212764      -1.572457       8.134878       2.008691      15.677365           0.000001
          192              C       0.717185      17.701830      16.518439      -0.101424      32.100875 0.43733022E+03  0.10355953E+05                                 8.951606                            7.105750      -0.121414       1.937619                    0.999098      29.681136      87.253020       0.597426       0.432954      -1.047876      -0.001705       0.019832       0.021255       0.029120      -0.012121       0.001443      -0.004633      -0.003098      -0.096138      -0.032477       0.003910       0.028567             10.130870       5.528108       0.391581      -1.847148       9.041609       1.064960      15.822894           0.000000
          193              C       0.984992       0.359547       9.688270       0.096666      24.648888 0.33342967E+03  0.73959157E+04                                 7.559405                            6.233244       0.100986       2.049227                    0.999558      26.379782      75.654041       0.631922       0.436974      -1.042912       0.013898      -0.043908      -0.000225       0.046055       0.000150       0.003440      -0.010483      -0.000824      -0.111813      -0.039361       0.018344       0.021018              8.371565       4.970060      -1.125565      -0.372345       7.660645      -0.254693      12.483989          -0.000000
          194              C       0.901812       0.502193      11.027878      -0.240825      32.218431 0.45732947E+03  0.10911004E+05                                 8.861052                            7.175047       0.064305       2.001814                    0.998432      29.961100      87.349186       0.608162       0.422135      -1.058418      -0.013519       0.014472      -0.009606       0.022011      -0.004669      -0.007072       0.013401      -0.008982      -0.021354      -0.015997      -0.002847       0.018844             10.017439       5.804251      -1.175499      -0.348610       8.530664      -0.723198      15.717403          -0.000001
          195              C       1.168623      18.968060      11.851157       0.325946      27.724770 0.33367350E+03  0.73971485E+04                                 8.432434                            6.404587      -0.078811       2.019552                    0.999464      24.318431      69.552716       0.599338       0.460990      -1.029824      -0.014762       0.002514       0.071732       0.073279      -0.010452      -0.008671      -0.000111      -0.018321       0.122499      -0.035150      -0.006761       0.041911             10.080718       5.324874      -1.119745      -0.802576       8.064495      -0.040122      16.852784           0.000000
          196              C       1.515730      17.776084      11.255550      -0.247117      32.532553 0.47246730E+03  0.11355721E+05                                 8.876570                            7.287967       0.092769       2.000802                    0.999194      30.414612      88.779995       0.604492       0.421573      -1.059571       0.005157      -0.019616      -0.010373       0.022781      -0.012174       0.001829      -0.006090      -0.006984       0.005304      -0.013889      -0.000704       0.014593              9.801334       5.588289      -1.243562      -0.713389       9.097217       0.577925      14.718497          -0.000000
          197              C       1.585294      17.742865       9.879352       0.100848      24.293910 0.32164152E+03  0.70278549E+04                                 7.317367                            6.012720       0.276201       2.103746                    0.999843      25.753480      71.868869       0.665050       0.421503      -1.058742      -0.012221       0.038619      -0.004572       0.040764       0.000395      -0.000671       0.008742       0.003930      -0.126257      -0.043318       0.020270       0.023048              8.009271       4.568804      -0.977630      -0.271242       7.932207       0.182975      11.526801          -0.000001
          198              C       1.277065       0.170003       3.730167       0.107468      25.148008 0.33979448E+03  0.75774288E+04                                 7.709492                            6.323725      -0.029402       2.011739                    0.998837      26.388504      76.032560       0.622357       0.441327      -1.039696       0.009783      -0.042099      -0.003748       0.043383       0.008179       0.004687       0.011419       0.012047      -0.124208      -0.043771       0.011676       0.032095              8.554007       5.245749      -1.310532      -0.704263       7.166975       0.036463      13.249298           0.000001
          199              C       1.409161       0.252074       2.356002      -0.252780      31.466753 0.46704776E+03  0.11230316E+05                                 8.791054                            7.297207      -0.061150       1.954168                    0.998208      30.684406      90.562668       0.595789       0.427546      -1.052355      -0.008723       0.013630       0.017917       0.024143       0.004158       0.008958      -0.009259      -0.002290       0.001871      -0.015084       0.003769       0.011314              9.766891       6.065005      -1.216224      -1.286807       6.940801       0.506826      16.294865           0.000000
          200              C       1.847881      18.719895       1.675018       0.325835      28.632308 0.31876208E+03  0.69722656E+04                                 8.557555                            6.208072      -0.070523       2.021017                    0.999440      23.974420      67.664670       0.617619       0.453396      -1.036187       0.003247       0.003354      -0.076393       0.076535      -0.007618      -0.009390      -0.005859      -0.020216       0.129280      -0.035680      -0.009006       0.044686             10.654231       5.287223      -1.009232      -0.874481       6.968684      -1.383099      19.706785           0.000001
          201              C       2.172161      17.623667       2.449510      -0.259047      31.570368 0.43456308E+03  0.10169307E+05                                 8.532466                            6.861752       0.326451       2.071499                    0.999816      29.617589      83.701539       0.644198       0.406302      -1.075625       0.001164      -0.007285       0.018243       0.019678      -0.024223      -0.010368       0.025924      -0.021007      -0.000815      -0.028396      -0.015330       0.043726              9.488392       5.166523      -1.098167      -0.210486       8.179688      -2.430632      15.118966           0.000000
          202              C       2.019700      17.613897       3.797249       0.106787      23.942765 0.31083622E+03  0.67500270E+04                                 7.307137                            5.951933       0.156197       2.071502                    0.999811      25.617879      71.826547       0.659958       0.427382      -1.052576      -0.016353       0.040051       0.003422       0.043396       0.004392       0.010134      -0.008367       0.023799      -0.105163      -0.038428       0.007062       0.031366              8.003540       4.672410      -1.180124      -0.526774       7.675398      -1.135022      11.662812           0.000000
          203              C       4.236403       1.297496      14.085192       0.494283      25.918596 0.27991185E+03  0.59657526E+04                                 8.196022                            5.984228      -0.145067       2.012954                    0.998996      23.053657      65.618308       0.599013       0.479762      -1.014970       0.015250       0.019601      -0.059505       0.064479       0.034842      -0.005863       0.014124       0.056818      -0.044832      -0.045197      -0.007240       0.052437             10.051986       5.872644      -1.717652      -0.711025       8.367580      -0.017115      15.915733           0.000001
          204              C       4.220737      19.440943      19.669262       0.491343      26.355103 0.29708909E+03  0.64063160E+04                                 8.294090                            6.131713      -0.103255       2.019373                    0.999417      23.210645      65.762041       0.598517       0.474579      -1.020989       0.002197      -0.004622       0.067286       0.067481       0.029083       0.006348       0.024658       0.052125      -0.041231      -0.045748      -0.004428       0.050176             10.301957       5.807570      -1.233555      -2.090725       6.523394       0.368365      18.574906           0.000001
          205              C       4.358006       0.846108      15.518307      -0.000731      33.780371 0.43228398E+03  0.10148984E+05                                 9.284003                            7.047741      -0.160295       1.965120                    0.998749      27.304439      78.453279       0.605467       0.430886      -1.055107       0.006850      -0.007770       0.038354       0.039728      -0.012851      -0.013268       0.004385       0.026723      -0.032462      -0.015971      -0.012882       0.028853             11.253014       5.472443       0.245876       0.386222       9.268717      -1.662859      19.017882           0.000001
          206              C       4.448997       1.842679      16.435095      -0.098775      31.708462 0.42756239E+03  0.10058151E+05                                 8.843677                            6.997992      -0.034296       1.965910                    0.999514      29.404769      85.891339       0.606190       0.429515      -1.050957       0.004436      -0.018422       0.023993       0.030573      -0.007903       0.004740      -0.000307      -0.003906      -0.092400      -0.031308       0.007581       0.023727             10.030501       5.157129       0.663717      -0.109707       8.949340      -0.860069      15.985035           0.000000
          207              C       4.408350       1.533937      17.823490      -0.140248      31.290629 0.43826994E+03  0.10325014E+05                                 8.643781                            6.999856       0.193706       2.029564                    0.999758      29.542262      85.030993       0.620139       0.419245      -1.062350       0.017510      -0.002254      -0.032084       0.036620       0.003639       0.003628       0.032741      -0.028868      -0.037915      -0.032753      -0.008562       0.041315              9.667236       5.064528       0.479588      -0.445762       8.156047      -1.815089      15.781133           0.000001
          208              C       4.320656       0.232533      18.228014      -0.025201      35.934934 0.44539645E+03  0.10509849E+05                                 9.608809                            7.073755      -0.178234       1.947561                    0.999086      27.707467      79.186133       0.616129       0.421293      -1.063626       0.017841      -0.001672      -0.043952       0.047464      -0.006282       0.006852      -0.008800      -0.001564      -0.003801      -0.009113      -0.005611       0.014724             12.174084       5.674984       0.326922      -1.251828       8.106471      -0.455038      22.740797           0.000000
          209              C       4.349445      18.796103      17.286833      -0.090153      30.343944 0.41857473E+03  0.98182060E+04                                 8.688728                            6.979129      -0.065756       1.962333                    0.999281      29.268351      86.043978       0.598393       0.436376      -1.044281       0.005190       0.021493      -0.024634       0.033102      -0.002998      -0.000027       0.003707      -0.022619      -0.095669      -0.032122       0.004250       0.027872              9.944224       5.284910       0.094793      -0.210139       7.656241       0.494556      16.891522           0.000001
          210              C       4.377931      19.098982      15.920800      -0.101298      31.085601 0.43179483E+03  0.10207128E+05                                 8.834284                            7.100327      -0.108074       1.955098                    0.998330      29.266953      86.368114       0.591792       0.437835      -1.043431       0.010831       0.001569       0.028085       0.030142      -0.000184      -0.006047       0.013997       0.000564      -0.054606      -0.025027       0.009147       0.015880             10.125228       5.538461       0.069737      -0.408885       8.634315      -0.780939      16.202907          -0.000000
          211              C       4.452795       1.823138       9.739090       0.098576      24.564820 0.32684605E+03  0.71735218E+04                                 7.385316                            6.067574       0.279068       2.103490                    0.999839      25.915508      72.589396       0.660692       0.422394      -1.057707       0.011654      -0.040696      -0.003153       0.042449       0.001737       0.007757      -0.008180       0.002719      -0.119486      -0.041946       0.019521       0.022425              8.096398       4.624400      -0.964698      -0.468488       8.061129      -0.240751      11.603665          -0.000001
          212              C       4.364075       1.799689      11.131550      -0.254132      33.348360 0.49601648E+03  0.12058282E+05                                 9.017552                            7.463355       0.055769       1.982969                    0.999108      30.855288      90.352927       0.598292       0.421118      -1.060675      -0.002965       0.019972      -0.010646       0.022826      -0.015580      -0.000652       0.004077      -0.009848       0.013012      -0.018665       0.003263       0.015402              9.936002       5.617981      -1.065296      -0.379453       9.166186      -0.610563      15.023839          -0.000000
          213              C       4.638056       0.586218      11.763747       0.324676      27.973162 0.33589921E+03  0.74643057E+04                                 8.497876                            6.435264      -0.130032       2.002403                    0.999323      24.448421      70.174682       0.596171       0.462333      -1.028327       0.009446      -0.000206       0.072850       0.073460      -0.012488       0.001128      -0.000963      -0.018323       0.126536      -0.036582      -0.005640       0.042222             10.213363       5.373277      -1.080150      -0.796614       8.043453       0.208894      17.223360           0.000000
          214              C       4.986985      19.063809      10.968927      -0.243664      32.568472 0.46246362E+03  0.11072315E+05                                 8.944351                            7.226621       0.019568       1.985600                    0.998159      30.173598      88.331197       0.604117       0.423472      -1.056819       0.017291      -0.012681      -0.009316       0.023379      -0.004000       0.011778      -0.012602      -0.010090      -0.006008      -0.016663      -0.003233       0.019896             10.174315       5.978191      -1.268302      -0.901259       8.551700       0.779511      15.993055          -0.000000
          215              C       5.044078      19.208410       9.619155       0.094876      25.020344 0.34029969E+03  0.75907975E+04                                 7.653929                            6.306746       0.036282       2.026039                    0.999562      26.589507      76.598694       0.626469       0.438309      -1.041580      -0.011553       0.043608       0.000340       0.045114      -0.002325       0.004785       0.012058      -0.001954      -0.107354      -0.038805       0.017019       0.021786              8.515798       5.061877      -1.125758      -0.436541       7.750422       0.189698      12.735095          -0.000000
          216              C       4.515682       1.854403       3.616331       0.106739      23.581039 0.30955037E+03  0.67066411E+04                                 7.191199                            5.911370       0.180252       2.078140                    0.999803      25.548175      71.253274       0.667815       0.423327      -1.056424       0.018612      -0.037057       0.005372       0.041815      -0.002317       0.003522       0.014810       0.023053      -0.097878      -0.038033       0.009881       0.028152              7.797748       4.726796      -1.350879      -0.674017       7.391689       0.633859      11.274759           0.000000
          217              C       4.659562       1.864173       2.244199      -0.259443      31.678053 0.44635013E+03  0.10517607E+05                                 8.573729                            6.971435       0.268971       2.054434                    0.999837      29.823321      84.636581       0.636597       0.408319      -1.074054      -0.006161       0.008805       0.018629       0.021506      -0.015864       0.011067      -0.028285      -0.022320       0.015330      -0.023618      -0.018190       0.041808              9.426758       5.540416      -1.529595      -1.578456       8.059143       1.829577      14.680716           0.000000
          218              C       5.175585       0.777716       1.567280       0.324538      27.987966 0.31706193E+03  0.69321397E+04                                 8.454143                            6.204882      -0.071957       2.021659                    0.999459      24.019514      67.980052       0.615218       0.455359      -1.034124       0.016733      -0.002135      -0.077329       0.079148      -0.013248      -0.008963       0.006234      -0.007417       0.127148      -0.035103      -0.009494       0.044598             10.406934       5.451616      -1.266690      -1.675755       6.837420       0.671183      18.931767           0.000001
          219              C       5.461900      19.265078       2.311281      -0.249689      31.304411 0.46015241E+03  0.11028042E+05                                 8.768176                            7.249285      -0.056907       1.956995                    0.998343      30.574707      90.212718       0.596746       0.428272      -1.051470       0.012767      -0.010953       0.021932       0.027640       0.005278      -0.000901       0.015904       0.002835      -0.005025      -0.017976       0.002402       0.015574              9.731148       5.979343      -1.169262      -0.880286       6.965660      -0.964458      16.248441           0.000000
          220              C       5.283783      19.315883       3.701708       0.110527      25.035811 0.34077269E+03  0.75965778E+04                                 7.673602                            6.320298       0.040134       2.034939                    0.999113      26.260729      75.387327       0.625045       0.439584      -1.041840      -0.002774       0.044184      -0.004765       0.044527       0.007569       0.008548      -0.008023       0.015611      -0.103882      -0.037569       0.008968       0.028601              8.483453       5.168998      -1.163229      -0.872559       7.208067      -0.541167      13.073294           0.000000
          221              C       1.408814       1.934519       6.726497       0.597253      23.743627 0.24097909E+03  0.49776360E+04                                 7.675106                            5.542645      -0.072788       2.027368                    0.999516      22.900613      65.466938       0.620264       0.478064      -1.009666       0.012863      -0.051605       0.001482       0.053204       0.014085      -0.004179      -0.008474       0.021988       0.284222      -0.065449      -0.029947       0.095396              9.342233       9.983801      -0.478206       0.211840      13.361664       0.447381       4.681233           0.000001
          222              C       7.070213      12.795185       6.783415       0.586615      24.614559 0.25180710E+03  0.52381217E+04                                 7.822104                            5.620691      -0.045634       2.029577                    0.999554      22.970595      65.057730       0.625829       0.470482      -1.017705       0.029047      -0.038704       0.000474       0.048394       0.010300       0.006580       0.000399       0.009830       0.311460      -0.063383      -0.040728       0.104111              9.617454      11.844840      -2.825060      -0.299393      12.672606      -0.004292       4.334916           0.000001
          223              C       1.177989       3.398110       6.797645      -0.134230      48.254503 0.55004473E+03  0.13643059E+05                                11.506395                            7.798525      -0.111817       1.930295                    0.999392      30.284089      87.906262       0.595572       0.414628      -1.070951      -0.001407       0.034899       0.007008       0.035624      -0.015370      -0.005615      -0.001751       0.037055      -0.073316      -0.025705      -0.010949       0.036654             15.193791      10.609484      -1.743537       0.336314      29.063691       0.917896       5.908197          -0.000000
          224              C       2.062070       4.396635       6.927743      -0.110365      36.491971 0.43157215E+03  0.10190756E+05                                 9.732816                            7.030302      -0.069714       1.952802                    0.999309      29.756307      87.489497       0.603987       0.429463      -1.049487      -0.013418       0.028421      -0.004952       0.031817      -0.004335      -0.003858       0.000351      -0.002534       0.021983      -0.008719       0.000040       0.008679             11.935470      12.573217      -1.887706       0.488117      18.237525       0.361715       4.995669          -0.000001
          225              C       1.450148       5.678498       6.966366      -0.127240      37.607085 0.45022804E+03  0.10735059E+05                                 9.908575                            7.161209      -0.100684       1.932563                    0.999479      30.277541      89.202926       0.601399       0.427141      -1.051821       0.014896      -0.027901      -0.002994       0.031770      -0.003790      -0.003200      -0.002129      -0.000934       0.026514      -0.009050      -0.000624       0.009674             12.160157      13.059346      -1.598451       0.702945      18.314962       0.456285       5.106163          -0.000001
          226              C       0.111990       5.615968       6.801710      -0.118423      48.320530 0.54638765E+03  0.13518709E+05                                11.510913                            7.763901      -0.158622       1.917370                    0.999203      30.114038      87.071198       0.598386       0.413705      -1.072424       0.020915      -0.021920       0.005749       0.030838       0.010642      -0.007903       0.003711      -0.025827      -0.036842      -0.020178      -0.002716       0.022894             15.300000      18.351613      -8.782283       1.002790      21.728839      -0.372816       5.819549          -0.000000
          227              C       4.783337      17.590448       6.728530       0.583080      24.787292 0.25428399E+03  0.53185516E+04                                 7.889319                            5.683024      -0.043438       2.031642                    0.999642      23.214478      66.577642       0.614838       0.476290      -1.011547      -0.012667       0.054273       0.002490       0.055787       0.017754       0.007502       0.006068       0.026220       0.268448      -0.066838      -0.023458       0.090296              9.654625       9.997536      -0.864939      -0.236541      14.136065      -0.422218       4.830273           0.000001
          228              C      14.057454       6.745415       6.698038       0.578897      25.068176 0.25658807E+03  0.53626016E+04                                 7.913057                            5.670200      -0.050373       2.024941                    0.999577      23.141211      65.689156       0.623700       0.469885      -1.018053      -0.028306       0.038922      -0.000303       0.048127       0.010904      -0.011559       0.001292       0.009833       0.307734      -0.063583      -0.039888       0.103471              9.738469      12.023185      -2.967898       0.481687      12.793685      -0.131921       4.398538           0.000001
          229              C       5.032960      16.152260       6.801710      -0.135744      48.373113 0.54551649E+03  0.13508453E+05                                11.522363                            7.765416      -0.116349       1.929275                    0.999368      30.259490      87.882365       0.596699       0.414527      -1.070568       0.003828      -0.033562       0.009554       0.035105      -0.008003      -0.000837       0.000399       0.030371      -0.065986      -0.022014      -0.006165       0.028179             15.268138      10.631714      -1.868260      -0.173368      29.248050      -1.045388       5.924649           0.000000
          230              C       4.135483      15.151781       6.944006      -0.110687      36.729861 0.43619907E+03  0.10323713E+05                                 9.776211                            7.066486      -0.069023       1.953048                    0.999259      29.780714      87.556734       0.602839       0.429293      -1.049977       0.012604      -0.027900       0.001868       0.030672      -0.002596       0.002105       0.001851       0.001575       0.020983      -0.006759      -0.000821       0.007581             12.009364      12.608140      -1.869149      -0.404017      18.391429      -0.402760       5.028522          -0.000001
          231              C       4.740217      13.867964       6.960268      -0.127228      37.420657 0.44626910E+03  0.10622811E+05                                 9.884195                            7.136852      -0.133174       1.922618                    0.999433      30.278126      89.283886       0.601195       0.428004      -1.050734      -0.015232       0.030438      -0.000287       0.034038      -0.006964      -0.002226       0.002259      -0.000499       0.035148      -0.012827       0.000235       0.012592             12.139058      13.050200      -1.448221      -0.367536      18.338884      -0.342530       5.028089          -0.000001
          232              C       6.074016      13.936356       6.850497      -0.121376      48.040011 0.54611234E+03  0.13507717E+05                                11.467413                            7.760160      -0.146939       1.921211                    0.999181      30.107154      86.985702       0.598846       0.413514      -1.072744      -0.020643       0.021443       0.007124       0.030605       0.009775       0.006924       0.000391      -0.028661      -0.027188      -0.017760      -0.004314       0.022073             15.240469      18.396091      -8.650751      -0.518516      21.577922       0.044345       5.747394          -0.000001
          233              C       8.748897      11.065842      14.215290       0.496557      25.852958 0.28468037E+03  0.60957427E+04                                 8.197341                            6.050468      -0.223530       1.986678                    0.998540      23.197373      66.276689       0.593178       0.482227      -1.013224      -0.009272       0.019742      -0.060221       0.064049      -0.041719       0.013780       0.010031       0.050521      -0.036363      -0.049266      -0.006333       0.055599              9.961969       6.128602       1.813679      -0.953617       8.271934       0.071286      15.485370           0.000001
          234              C       7.760430       9.639378      19.736344       0.508113      24.617342 0.27466873E+03  0.58134151E+04                                 7.950515                            5.909676      -0.097263       2.030595                    0.999363      22.671414      63.839323       0.606924       0.476814      -1.018805      -0.017447      -0.005596       0.062755       0.065375      -0.028286       0.007977       0.019614       0.071746      -0.038697      -0.050979      -0.001175       0.052153              9.864879       5.024057       0.684762      -0.883326       6.531564       0.707963      18.039017           0.000001
          235              C       8.407467      10.602730      15.613848      -0.000437      34.368944 0.44700444E+03  0.10581842E+05                                 9.400820                            7.172950      -0.220062       1.944232                    0.998420      27.535948      79.422998       0.599434       0.431633      -1.054746      -0.015981      -0.008212       0.036548       0.040726       0.017138       0.014687       0.010071       0.019600      -0.018121      -0.017261      -0.013971       0.031232             11.376480       6.068586      -0.143785      -2.450662       9.278796      -1.768503      18.782057           0.000001
          236              C       8.387185       9.309142      16.034636      -0.096485      31.205982 0.43612989E+03  0.10333058E+05                                 8.865058                            7.144203      -0.104669       1.957036                    0.997968      29.267269      86.403700       0.589074       0.438857      -1.043058      -0.013978       0.001191       0.028581       0.031838       0.001118       0.009080       0.015874      -0.001297      -0.044818      -0.024880       0.006177       0.018703             10.165951       5.838672      -0.213935      -1.610224       8.587318      -0.749828      16.071863           0.000000
          237              C       8.148871       9.031665      17.392538      -0.098000      30.600049 0.41911051E+03  0.98385304E+04                                 8.730014                            6.976677      -0.077970       1.954479                    0.999466      29.487903      86.856560       0.599107       0.435512      -1.044308      -0.008819       0.024537      -0.031513       0.040901       0.008821       0.004599       0.002371      -0.024789      -0.097708      -0.033167       0.001460       0.031708             10.040331       5.628198      -0.295980      -1.948236       7.625149       0.591357      16.867644           0.000001
          238              C       7.981649       9.991109      18.309326      -0.037730      35.938502 0.44189204E+03  0.10399675E+05                                 9.574735                            7.023994      -0.134877       1.959248                    0.999266      27.694764      78.874136       0.621612       0.418681      -1.065989      -0.001453       0.003343      -0.046939       0.047080       0.010606      -0.004030      -0.006371      -0.004211       0.000259      -0.010957      -0.003670       0.014627             12.161978       5.809151      -0.361070      -2.039325       8.067541      -0.478188      22.609243           0.000000
          239              C       7.934052      11.290559      17.878375      -0.137612      31.361048 0.43675065E+03  0.10277927E+05                                 8.654818                            6.986896       0.221732       2.038019                    0.999805      29.483796      84.752349       0.620966       0.419147      -1.062657      -0.005937      -0.006950      -0.036884       0.038000      -0.009231      -0.005749       0.032533      -0.028839      -0.053426      -0.035743      -0.007902       0.043645              9.697422       5.280016      -0.212764      -1.572456       8.134882      -2.008692      15.677368           0.000001
          240              C       8.179985      11.609070      16.518439      -0.101424      32.100874 0.43733024E+03  0.10355953E+05                                 8.951606                            7.105750      -0.121414       1.937619                    0.999098      29.681137      87.253027       0.597426       0.432954      -1.047875      -0.001705      -0.019832       0.021255       0.029120       0.012121       0.001443       0.004633      -0.003098      -0.096138      -0.032477       0.003910       0.028567             10.130871       5.528108      -0.391581      -1.847148       9.041610      -1.064959      15.822894           0.000001
          241              C       8.447792       9.410753       9.688270       0.096666      24.648888 0.33342967E+03  0.73959157E+04                                 7.559405                            6.233244       0.100986       2.049227                    0.999558      26.379782      75.654042       0.631921       0.436974      -1.042912       0.013898       0.043908      -0.000225       0.046055      -0.000150       0.003440       0.010483      -0.000824      -0.111813      -0.039361       0.018344       0.021018              8.371565       4.970060       1.125565      -0.372345       7.660645       0.254693      12.483989          -0.000000
          242              C       8.364612       9.268107      11.027878      -0.240825      32.218432 0.45732950E+03  0.10911004E+05                                 8.861053                            7.175047       0.064304       2.001814                    0.998432      29.961101      87.349188       0.608162       0.422135      -1.058418      -0.013519      -0.014472      -0.009606       0.022011       0.004669      -0.007072      -0.013401      -0.008982      -0.021354      -0.015997      -0.002847       0.018844             10.017440       5.804251       1.175499      -0.348610       8.530664       0.723198      15.717403          -0.000001
          243              C       8.631423      10.342840      11.851157       0.325946      27.724772 0.33367353E+03  0.73971493E+04                                 8.432434                            6.404587      -0.078811       2.019552                    0.999464      24.318432      69.552718       0.599338       0.460990      -1.029824      -0.014762      -0.002514       0.071732       0.073279       0.010452      -0.008671       0.000111      -0.018321       0.122499      -0.035150      -0.006761       0.041911             10.080718       5.324874       1.119745      -0.802576       8.064495       0.040122      16.852784           0.000000
          244              C       8.978530      11.534816      11.255550      -0.247117      32.532554 0.47246730E+03  0.11355721E+05                                 8.876571                            7.287968       0.092769       2.000802                    0.999194      30.414612      88.779997       0.604492       0.421573      -1.059571       0.005157       0.019616      -0.010373       0.022781       0.012174       0.001829       0.006090      -0.006984       0.005304      -0.013889      -0.000704       0.014593              9.801334       5.588289       1.243562      -0.713389       9.097217      -0.577925      14.718497          -0.000000
          245              C       9.048094      11.568035       9.879352       0.100848      24.293910 0.32164152E+03  0.70278548E+04                                 7.317367                            6.012720       0.276201       2.103746                    0.999843      25.753480      71.868867       0.665050       0.421503      -1.058742      -0.012222      -0.038619      -0.004572       0.040764      -0.000395      -0.000671      -0.008742       0.003930      -0.126257      -0.043318       0.020270       0.023048              8.009270       4.568804       0.977630      -0.271242       7.932207      -0.182975      11.526801          -0.000001
          246              C       8.739865       9.600297       3.730167       0.107468      25.148007 0.33979446E+03  0.75774282E+04                                 7.709492                            6.323725      -0.029401       2.011739                    0.998837      26.388503      76.032554       0.622357       0.441327      -1.039697       0.009783       0.042099      -0.003748       0.043383      -0.008179       0.004687      -0.011419       0.012047      -0.124208      -0.043771       0.011676       0.032095              8.554007       5.245749       1.310532      -0.704263       7.166974      -0.036463      13.249297           0.000001
          247              C       8.871961       9.518226       2.356002      -0.252780      31.466750 0.46704770E+03  0.11230314E+05                                 8.791053                            7.297206      -0.061149       1.954168                    0.998208      30.684404      90.562658       0.595789       0.427546      -1.052355      -0.008723      -0.013630       0.017917       0.024143      -0.004158       0.008958       0.009259      -0.002290       0.001871      -0.015084       0.003769       0.011314              9.766889       6.065005       1.216224      -1.286806       6.940800      -0.506825      16.294863           0.000000
          248              C       9.310681      10.591005       1.675018       0.325835      28.632308 0.31876209E+03  0.69722656E+04                                 8.557555                            6.208072      -0.070523       2.021017                    0.999440      23.974420      67.664669       0.617619       0.453396      -1.036187       0.003247      -0.003354      -0.076393       0.076535       0.007618      -0.009390       0.005859      -0.020216       0.129280      -0.035680      -0.009006       0.044686             10.654230       5.287223       1.009232      -0.874481       6.968684       1.383099      19.706784           0.000000
          249              C       9.634961      11.687233       2.449510      -0.259047      31.570368 0.43456308E+03  0.10169307E+05                                 8.532466                            6.861752       0.326451       2.071499                    0.999816      29.617589      83.701543       0.644198       0.406302      -1.075625       0.001164       0.007285       0.018243       0.019678       0.024223      -0.010368      -0.025924      -0.021007      -0.000815      -0.028396      -0.015330       0.043726              9.488393       5.166523       1.098167      -0.210486       8.179688       2.430632      15.118967           0.000000
          250              C       9.482500      11.697003       3.797249       0.106787      23.942767 0.31083625E+03  0.67500279E+04                                 7.307138                            5.951934       0.156197       2.071502                    0.999811      25.617880      71.826553       0.659958       0.427382      -1.052576      -0.016353      -0.040051       0.003422       0.043396      -0.004392       0.010134       0.008367       0.023799      -0.105163      -0.038428       0.007062       0.031366              8.003541       4.672411       1.180124      -0.526774       7.675398       1.135021      11.662813           0.000000
          251              C      11.699203       8.472804      14.085192       0.494283      25.918596 0.27991185E+03  0.59657525E+04                                 8.196022                            5.984228      -0.145067       2.012954                    0.998996      23.053657      65.618309       0.599013       0.479762      -1.014970       0.015250      -0.019601      -0.059505       0.064479      -0.034842      -0.005863      -0.014124       0.056818      -0.044832      -0.045197      -0.007240       0.052437             10.051986       5.872644       1.717652      -0.711025       8.367580       0.017115      15.915733           0.000001
          252              C      11.683537       9.869957      19.669262       0.491343      26.355100 0.29708906E+03  0.64063152E+04                                 8.294089                            6.131713      -0.103254       2.019373                    0.999417      23.210644      65.762038       0.598517       0.474579      -1.020989       0.002197       0.004622       0.067286       0.067481      -0.029083       0.006348      -0.024658       0.052125      -0.041231      -0.045748      -0.004428       0.050176             10.301956       5.807570       1.233555      -2.090725       6.523394      -0.368365      18.574904           0.000001
          253              C      11.820806       8.924192      15.518307      -0.000731      33.780371 0.43228398E+03  0.10148984E+05                                 9.284003                            7.047741      -0.160295       1.965120                    0.998749      27.304439      78.453279       0.605467       0.430886      -1.055107       0.006850       0.007770       0.038354       0.039728       0.012851      -0.013268      -0.004385       0.026723      -0.032462      -0.015971      -0.012882       0.028853             11.253014       5.472443      -0.245876       0.386222       9.268717       1.662859      19.017882           0.000001
          254              C      11.911797       7.927621      16.435095      -0.098775      31.708464 0.42756242E+03  0.10058152E+05                                 8.843678                            6.997992      -0.034296       1.965910                    0.999514      29.404770      85.891345       0.606190       0.429515      -1.050957       0.004436       0.018422       0.023993       0.030573       0.007903       0.004740       0.000307      -0.003906      -0.092400      -0.031308       0.007581       0.023727             10.030502       5.157129      -0.663717      -0.109707       8.949341       0.860069      15.985037           0.000000
          255              C      11.871150       8.236363      17.823490      -0.140248      31.290631 0.43826997E+03  0.10325015E+05                                 8.643782                            6.999857       0.193706       2.029564                    0.999758      29.542263      85.031000       0.620139       0.419245      -1.062350       0.017510       0.002254      -0.032084       0.036620      -0.003639       0.003628      -0.032741      -0.028867      -0.037915      -0.032753      -0.008562       0.041315              9.667237       5.064528      -0.479588      -0.445762       8.156048       1.815089      15.781134           0.000001
          256              C      11.783456       9.537767      18.228014      -0.025201      35.934934 0.44539646E+03  0.10509849E+05                                 9.608808                            7.073754      -0.178234       1.947561                    0.999086      27.707467      79.186130       0.616129       0.421293      -1.063626       0.017841       0.001672      -0.043952       0.047464       0.006282       0.006852       0.008800      -0.001564      -0.003801      -0.009113      -0.005611       0.014724             12.174083       5.674984      -0.326922      -1.251828       8.106471       0.455038      22.740795           0.000000
          257              C      11.812245      10.514797      17.286833      -0.090153      30.343944 0.41857473E+03  0.98182060E+04                                 8.688728                            6.979129      -0.065756       1.962333                    0.999281      29.268351      86.043976       0.598393       0.436376      -1.044281       0.005190      -0.021493      -0.024634       0.033102       0.002998      -0.000027      -0.003707      -0.022619      -0.095669      -0.032122       0.004250       0.027872              9.944224       5.284910      -0.094793      -0.210139       7.656241      -0.494556      16.891521           0.000001
          258              C      11.840731      10.211918      15.920800      -0.101298      31.085602 0.43179486E+03  0.10207129E+05                                 8.834284                            7.100327      -0.108074       1.955098                    0.998330      29.266954      86.368114       0.591792       0.437835      -1.043431       0.010831      -0.001569       0.028085       0.030142       0.000184      -0.006047      -0.013997       0.000564      -0.054607      -0.025027       0.009147       0.015880             10.125228       5.538461      -0.069737      -0.408885       8.634315       0.780939      16.202907          -0.000000
          259              C      11.915595       7.947162       9.739090       0.098576      24.564820 0.32684604E+03  0.71735216E+04                                 7.385316                            6.067573       0.279068       2.103490                    0.999839      25.915508      72.589394       0.660692       0.422394      -1.057707       0.011654       0.040696      -0.003153       0.042449      -0.001737       0.007757       0.008180       0.002719      -0.119486      -0.041946       0.019521       0.022425              8.096398       4.624400       0.964698      -0.468488       8.061129       0.240752      11.603665          -0.000001
          260              C      11.826875       7.970611      11.131550      -0.254132      33.348360 0.49601648E+03  0.12058282E+05                                 9.017552                            7.463355       0.055769       1.982969                    0.999108      30.855288      90.352928       0.598292       0.421118      -1.060675      -0.002965      -0.019972      -0.010646       0.022826       0.015580      -0.000652      -0.004077      -0.009848       0.013012      -0.018665       0.003263       0.015402              9.936003       5.617982       1.065296      -0.379453       9.166186       0.610563      15.023840          -0.000000
          261              C      12.100856       9.184082      11.763747       0.324676      27.973162 0.33589921E+03  0.74643057E+04                                 8.497876                            6.435264      -0.130032       2.002403                    0.999323      24.448421      70.174681       0.596171       0.462333      -1.028327       0.009446       0.000206       0.072850       0.073460       0.012488       0.001128       0.000963      -0.018323       0.126536      -0.036582      -0.005640       0.042222             10.213363       5.373277       1.080150      -0.796614       8.043453      -0.208894      17.223359           0.000000
          262              C      12.449785      10.247091      10.968927      -0.243664      32.568474 0.46246366E+03  0.11072316E+05                                 8.944351                            7.226621       0.019567       1.985600                    0.998159      30.173599      88.331201       0.604117       0.423472      -1.056819       0.017291       0.012681      -0.009316       0.023379       0.004000       0.011778       0.012602      -0.010090      -0.006008      -0.016663      -0.003233       0.019896             10.174316       5.978192       1.268302      -0.901259       8.551700      -0.779511      15.993056          -0.000000
          263              C      12.506878      10.102490       9.619155       0.094876      25.020345 0.34029971E+03  0.75907981E+04                                 7.653929                            6.306746       0.036282       2.026039                    0.999562      26.589508      76.598699       0.626469       0.438309      -1.041580      -0.011553      -0.043608       0.000340       0.045114       0.002325       0.004785      -0.012058      -0.001954      -0.107354      -0.038805       0.017019       0.021786              8.515798       5.061877       1.125758      -0.436541       7.750422      -0.189698      12.735095          -0.000000
          264              C      11.978482       7.915897       3.616331       0.106739      23.581039 0.30955036E+03  0.67066409E+04                                 7.191198                            5.911370       0.180252       2.078140                    0.999803      25.548174      71.253271       0.667815       0.423327      -1.056424       0.018612       0.037057       0.005372       0.041815       0.002317       0.003522      -0.014810       0.023053      -0.097878      -0.038033       0.009881       0.028152              7.797748       4.726796       1.350879      -0.674017       7.391689      -0.633859      11.274758           0.000000
          265              C      12.122362       7.906127       2.244199      -0.259443      31.678052 0.44635012E+03  0.10517607E+05                                 8.573728                            6.971435       0.268971       2.054435                    0.999837      29.823321      84.636578       0.636597       0.408319      -1.074054      -0.006161      -0.008805       0.018629       0.021506       0.015864       0.011067       0.028285      -0.022320       0.015330      -0.023618      -0.018190       0.041808              9.426758       5.540415       1.529595      -1.578456       8.059143      -1.829577      14.680715           0.000000
          266              C      12.638385       8.992584       1.567280       0.324538      27.987966 0.31706193E+03  0.69321398E+04                                 8.454142                            6.204882      -0.071957       2.021659                    0.999459      24.019514      67.980051       0.615218       0.455359      -1.034124       0.016733       0.002135      -0.077329       0.079148       0.013248      -0.008963      -0.006234      -0.007417       0.127148      -0.035103      -0.009494       0.044598             10.406934       5.451616       1.266690      -1.675755       6.837420      -0.671183      18.931766           0.000000
          267              C      12.924700      10.045822       2.311281      -0.249689      31.304409 0.46015237E+03  0.11028040E+05                                 8.768176                            7.249284      -0.056907       1.956995                    0.998343      30.574706      90.212714       0.596746       0.428272      -1.051470       0.012767       0.010953       0.021932       0.027640      -0.005278      -0.000901      -0.015904       0.002836      -0.005025      -0.017976       0.002402       0.015574              9.731148       5.979343       1.169262      -0.880286       6.965660       0.964457      16.248441           0.000000
          268              C      12.746583       9.995017       3.701708       0.110527      25.035811 0.34077270E+03  0.75965779E+04                                 7.673602                            6.320297       0.040134       2.034939                    0.999113      26.260729      75.387325       0.625045       0.439584      -1.041840      -0.002774      -0.044184      -0.004765       0.044527      -0.007569       0.008548       0.008023       0.015611      -0.103882      -0.037569       0.008968       0.028601              8.483453       5.168997       1.163229      -0.872559       7.208067       0.541167      13.073294           0.000000
          269              C       8.871614       7.835781       6.726497       0.597253      23.743627 0.24097909E+03  0.49776360E+04                                 7.675106                            5.542645      -0.072788       2.027368                    0.999516      22.900613      65.466938       0.620264       0.478064      -1.009666       0.012863       0.051605       0.001482       0.053204      -0.014085      -0.004179       0.008474       0.021988       0.284222      -0.065449      -0.029947       0.095396              9.342233       9.983801       0.478206       0.211840      13.361664      -0.447381       4.681233           0.000001
          270              C      -0.392587      16.515715       6.783415       0.586615      24.614559 0.25180710E+03  0.52381217E+04                                 7.822104                            5.620691      -0.045634       2.029577                    0.999554      22.970595      65.057729       0.625829       0.470482      -1.017705       0.029047       0.038704       0.000474       0.048394      -0.010300       0.006580      -0.000399       0.009830       0.311460      -0.063383      -0.040728       0.104111              9.617454      11.844839       2.825060      -0.299393      12.672605       0.004292       4.334916           0.000001
          271              C       8.640789       6.372190       6.797645      -0.134230      48.254501 0.55004470E+03  0.13643059E+05                                11.506395                            7.798525      -0.111817       1.930295                    0.999392      30.284088      87.906260       0.595572       0.414628      -1.070951      -0.001407      -0.034899       0.007008       0.035624       0.015370      -0.005615       0.001751       0.037055      -0.073316      -0.025705      -0.010949       0.036654             15.193790      10.609484       1.743537       0.336314      29.063690      -0.917896       5.908197           0.000000
          272              C       9.524870       5.373665       6.927743      -0.110364      36.491969 0.43157213E+03  0.10190756E+05                                 9.732815                            7.030302      -0.069714       1.952802                    0.999309      29.756306      87.489493       0.603987       0.429463      -1.049487      -0.013418      -0.028421      -0.004952       0.031817       0.004335      -0.003858      -0.000351      -0.002534       0.021983      -0.008719       0.000040       0.008679             11.935470      12.573216       1.887706       0.488117      18.237523      -0.361714       4.995669          -0.000001
          273              C       8.912948       4.091802       6.966366      -0.127240      37.607086 0.45022806E+03  0.10735059E+05                                 9.908575                            7.161209      -0.100684       1.932563                    0.999479      30.277542      89.202927       0.601399       0.427141      -1.051821       0.014896       0.027901      -0.002994       0.031770       0.003790      -0.003200       0.002129      -0.000934       0.026513      -0.009050      -0.000624       0.009674             12.160157      13.059346       1.598451       0.702945      18.314962      -0.456285       5.106163          -0.000001
          274              C       7.574790       4.154332       6.801710      -0.118423      48.320528 0.54638762E+03  0.13518708E+05                                11.510913                            7.763901      -0.158622       1.917370                    0.999203      30.114037      87.071196       0.598386       0.413705      -1.072424       0.020915       0.021920       0.005749       0.030838      -0.010642      -0.007903      -0.003711      -0.025827      -0.036842      -0.020178      -0.002716       0.022894             15.300000      18.351613       8.782283       1.002790      21.728839       0.372816       5.819549          -0.000000
          275              C      12.246137      11.720452       6.728530       0.583080      24.787290 0.25428396E+03  0.53185510E+04                                 7.889319                            5.683024      -0.043438       2.031642                    0.999642      23.214477      66.577641       0.614838       0.476290      -1.011546      -0.012667      -0.054273       0.002490       0.055787      -0.017754       0.007502      -0.006068       0.026220       0.268448      -0.066838      -0.023458       0.090296              9.654625       9.997536       0.864939      -0.236541      14.136065       0.422218       4.830273           0.000001
          276              C       6.594654       3.024885       6.698038       0.578897      25.068176 0.25658806E+03  0.53626016E+04                                 7.913057                            5.670200      -0.050373       2.024941                    0.999577      23.141211      65.689157       0.623700       0.469885      -1.018053      -0.028306      -0.038922      -0.000303       0.048127      -0.010904      -0.011559      -0.001292       0.009833       0.307734      -0.063583      -0.039888       0.103471              9.738469      12.023185       2.967898       0.481687      12.793685       0.131921       4.398538           0.000001
          277              C      12.495760      13.158640       6.801710      -0.135744      48.373112 0.54551649E+03  0.13508453E+05                                11.522363                            7.765416      -0.116349       1.929275                    0.999368      30.259490      87.882364       0.596699       0.414527      -1.070568       0.003828       0.033562       0.009554       0.035105       0.008003      -0.000837      -0.000399       0.030371      -0.065986      -0.022014      -0.006165       0.028179             15.268137      10.631714       1.868260      -0.173368      29.248049       1.045388       5.924649           0.000000
          278              C      11.598283      14.159119       6.944006      -0.110687      36.729863 0.43619910E+03  0.10323714E+05                                 9.776212                            7.066486      -0.069023       1.953048                    0.999259      29.780715      87.556738       0.602839       0.429293      -1.049977       0.012604       0.027900       0.001868       0.030672       0.002596       0.002105      -0.001851       0.001575       0.020983      -0.006759      -0.000821       0.007581             12.009364      12.608141       1.869149      -0.404017      18.391429       0.402760       5.028522          -0.000001
          279              C      12.203017      15.442936       6.960268      -0.127228      37.420658 0.44626910E+03  0.10622811E+05                                 9.884195                            7.136853      -0.133174       1.922618                    0.999433      30.278126      89.283888       0.601195       0.428004      -1.050734      -0.015232      -0.030438      -0.000287       0.034038       0.006964      -0.002226      -0.002259      -0.000499       0.035148      -0.012827       0.000235       0.012592             12.139058      13.050201       1.448221      -0.367536      18.338885       0.342530       5.028089          -0.000001
          280              C      13.536816      15.374544       6.850497      -0.121375      48.040008 0.54611231E+03  0.13507716E+05                                11.467413                            7.760160      -0.146939       1.921211                    0.999181      30.107153      86.985698       0.598847       0.413514      -1.072744      -0.020643      -0.021443       0.007124       0.030605      -0.009775       0.006924      -0.000391      -0.028661      -0.027188      -0.017760      -0.004314       0.022073             15.240468      18.396090       8.650750      -0.518516      21.577920      -0.044345       5.747393          -0.000000
          281              C      12.082852       1.295542       6.112595       0.496557      25.852958 0.28468037E+03  0.60957428E+04                                 8.197341                            6.050468      -0.223530       1.986678                    0.998540      23.197373      66.276688       0.593178       0.482227      -1.013224       0.009272       0.019742       0.060221       0.064049       0.041719       0.013780      -0.010031       0.050521      -0.036363      -0.049266      -0.006333       0.055599              9.961969       6.128602      -1.813679      -0.953617       8.271934      -0.071286      15.485369           0.000001
          282              C      13.071319      19.409678       0.591541       0.508113      24.617341 0.27466872E+03  0.58134149E+04                                 7.950515                            5.909676      -0.097264       2.030595                    0.999363      22.671414      63.839325       0.606924       0.476814      -1.018805       0.017447      -0.005596      -0.062755       0.065375       0.028286       0.007977      -0.019614       0.071746      -0.038697      -0.050979      -0.001175       0.052153              9.864879       5.024057      -0.684762      -0.883326       6.531564      -0.707963      18.039017           0.000001
          283              C      12.424282       0.832430       4.714037      -0.000437      34.368945 0.44700445E+03  0.10581842E+05                                 9.400820                            7.172950      -0.220062       1.944232                    0.998420      27.535948      79.422996       0.599434       0.431633      -1.054746       0.015981      -0.008212      -0.036548       0.040726      -0.017138       0.014687      -0.010071       0.019600      -0.018122      -0.017261      -0.013971       0.031232             11.376480       6.068586       0.143785      -2.450662       9.278796       1.768503      18.782057           0.000001
          284              C      12.444564      19.079442       4.293249      -0.096485      31.205982 0.43612989E+03  0.10333057E+05                                 8.865058                            7.144203      -0.104669       1.957036                    0.997968      29.267269      86.403698       0.589074       0.438857      -1.043058       0.013978       0.001191      -0.028581       0.031838      -0.001118       0.009080      -0.015874      -0.001297      -0.044818      -0.024880       0.006177       0.018703             10.165951       5.838672       0.213935      -1.610224       8.587317       0.749828      16.071863           0.000000
          285              C      12.682878      18.801965       2.935347      -0.098000      30.600051 0.41911055E+03  0.98385315E+04                                 8.730014                            6.976678      -0.077970       1.954479                    0.999466      29.487904      86.856565       0.599107       0.435512      -1.044308       0.008819       0.024537       0.031513       0.040901      -0.008821       0.004599      -0.002372      -0.024789      -0.097709      -0.033168       0.001460       0.031708             10.040332       5.628199       0.295980      -1.948236       7.625149      -0.591358      16.867647           0.000001
          286              C      12.850100       0.220809       2.018559      -0.037730      35.938500 0.44189203E+03  0.10399675E+05                                 9.574735                            7.023994      -0.134877       1.959248                    0.999266      27.694763      78.874132       0.621612       0.418681      -1.065989       0.001453       0.003343       0.046939       0.047080      -0.010606      -0.004030       0.006371      -0.004211       0.000259      -0.010957      -0.003670       0.014627             12.161978       5.809151       0.361070      -2.039325       8.067541       0.478188      22.609242           0.000000
          287              C      12.897697       1.520259       2.449510      -0.137612      31.361033 0.43675037E+03  0.10277918E+05                                 8.654815                            6.986893       0.221732       2.038019                    0.999805      29.483795      84.752341       0.620966       0.419147      -1.062657       0.005937      -0.006949       0.036884       0.038000       0.009231      -0.005749      -0.032533      -0.028839      -0.053426      -0.035743      -0.007902       0.043645              9.697419       5.280015       0.212764      -1.572457       8.134878       2.008691      15.677364           0.000001
          288              C      12.651764       1.838770       3.809446      -0.101424      32.100874 0.43733020E+03  0.10355952E+05                                 8.951606                            7.105750      -0.121414       1.937619                    0.999098      29.681135      87.253018       0.597426       0.432954      -1.047875       0.001705      -0.019832      -0.021255       0.029120      -0.012121       0.001443      -0.004633      -0.003098      -0.096138      -0.032477       0.003910       0.028567             10.130871       5.528108       0.391581      -1.847148       9.041609       1.064960      15.822895           0.000000
          289              C      12.383957      19.181053      10.639615       0.096666      24.648888 0.33342967E+03  0.73959157E+04                                 7.559405                            6.233244       0.100986       2.049227                    0.999558      26.379782      75.654042       0.631921       0.436974      -1.042912      -0.013898       0.043908       0.000225       0.046055       0.000150       0.003440      -0.010483      -0.000824      -0.111813      -0.039361       0.018344       0.021018              8.371565       4.970060      -1.125565      -0.372345       7.660645      -0.254693      12.483989          -0.000000
          290              C      12.467137      19.038407       9.300007      -0.240825      32.218431 0.45732947E+03  0.10911004E+05                                 8.861053                            7.175047       0.064304       2.001814                    0.998432      29.961100      87.349187       0.608162       0.422135      -1.058418       0.013519      -0.014472       0.009606       0.022011      -0.004669      -0.007072       0.013401      -0.008982      -0.021354      -0.015997      -0.002847       0.018844             10.017440       5.804251      -1.175499      -0.348610       8.530664      -0.723198      15.717403          -0.000001
          291              C      12.200326       0.572540       8.476728       0.325946      27.724770 0.33367350E+03  0.73971485E+04                                 8.432434                            6.404587      -0.078811       2.019552                    0.999464      24.318431      69.552716       0.599338       0.460990      -1.029824       0.014762      -0.002514      -0.071732       0.073279      -0.010452      -0.008671      -0.000111      -0.018321       0.122499      -0.035150      -0.006761       0.041911             10.080718       5.324874      -1.119745      -0.802576       8.064495      -0.040122      16.852784           0.000000
          292              C      11.853219       1.764516       9.072335      -0.247117      32.532553 0.47246730E+03  0.11355721E+05                                 8.876570                            7.287967       0.092769       2.000802                    0.999194      30.414612      88.779994       0.604492       0.421573      -1.059571      -0.005157       0.019616       0.010373       0.022781      -0.012174       0.001829      -0.006090      -0.006984       0.005304      -0.013889      -0.000704       0.014593              9.801334       5.588289      -1.243562      -0.713389       9.097217       0.577925      14.718497          -0.000000
          293              C      11.783655       1.797735      10.448533       0.100848      24.293908 0.32164149E+03  0.70278542E+04                                 7.317367                            6.012720       0.276201       2.103746                    0.999843      25.753479      71.868866       0.665050       0.421503      -1.058742       0.012221      -0.038619       0.004572       0.040764       0.000395      -0.000671       0.008742       0.003930      -0.126257      -0.043318       0.020270       0.023048              8.009270       4.568804      -0.977630      -0.271242       7.932207       0.182975      11.526801          -0.000001
          294              C      12.091884      19.370597      16.597718       0.107468      25.148010 0.33979451E+03  0.75774294E+04                                 7.709492                            6.323725      -0.029402       2.011739                    0.998837      26.388505      76.032561       0.622357       0.441327      -1.039697      -0.009783       0.042099       0.003748       0.043383       0.008179       0.004687       0.011419       0.012047      -0.124208      -0.043771       0.011676       0.032095              8.554007       5.245749      -1.310532      -0.704263       7.166975       0.036463      13.249298           0.000001
          295              C      11.959788      19.288526      17.971883      -0.252780      31.466752 0.46704774E+03  0.11230315E+05                                 8.791053                            7.297206      -0.061149       1.954168                    0.998208      30.684405      90.562662       0.595789       0.427546      -1.052355       0.008723      -0.013630      -0.017917       0.024143       0.004158       0.008958      -0.009259      -0.002290       0.001871      -0.015084       0.003769       0.011315              9.766890       6.065005      -1.216224      -1.286806       6.940800       0.506825      16.294864           0.000000
          296              C      11.521068       0.820705      18.652867       0.325835      28.632308 0.31876208E+03  0.69722656E+04                                 8.557555                            6.208072      -0.070523       2.021017                    0.999440      23.974420      67.664669       0.617619       0.453396      -1.036187      -0.003247      -0.003354       0.076393       0.076535      -0.007618      -0.009390      -0.005859      -0.020216       0.129280      -0.035680      -0.009006       0.044686             10.654230       5.287223      -1.009232      -0.874481       6.968684      -1.383099      19.706784           0.000000
          297              C      11.196788       1.916933      17.878375      -0.259047      31.570369 0.43456309E+03  0.10169307E+05                                 8.532466                            6.861752       0.326451       2.071499                    0.999816      29.617589      83.701542       0.644198       0.406302      -1.075625      -0.001164       0.007285      -0.018243       0.019678      -0.024223      -0.010368       0.025924      -0.021007      -0.000815      -0.028396      -0.015330       0.043726              9.488393       5.166524      -1.098167      -0.210486       8.179688      -2.430633      15.118968           0.000000
          298              C      11.349249       1.926703      16.530636       0.106787      23.942767 0.31083625E+03  0.67500277E+04                                 7.307137                            5.951934       0.156197       2.071502                    0.999811      25.617880      71.826553       0.659958       0.427382      -1.052576       0.016353      -0.040051      -0.003422       0.043396       0.004392       0.010134      -0.008367       0.023799      -0.105163      -0.038428       0.007062       0.031366              8.003541       4.672410      -1.180124      -0.526774       7.675399      -1.135022      11.662813           0.000000
          299              C       9.132546      18.243104       6.242693       0.494283      25.918596 0.27991185E+03  0.59657526E+04                                 8.196022                            5.984228      -0.145067       2.012954                    0.998996      23.053657      65.618308       0.599013       0.479762      -1.014970      -0.015250      -0.019601       0.059505       0.064479       0.034842      -0.005863       0.014124       0.056818      -0.044832      -0.045197      -0.007240       0.052437             10.051986       5.872644      -1.717652      -0.711025       8.367580      -0.017115      15.915733           0.000001
          300              C       9.148212       0.099657       0.658623       0.491343      26.355101 0.29708907E+03  0.64063155E+04                                 8.294089                            6.131713      -0.103254       2.019373                    0.999417      23.210644      65.762037       0.598517       0.474579      -1.020989      -0.002197       0.004622      -0.067286       0.067481       0.029083       0.006348       0.024658       0.052125      -0.041231      -0.045748      -0.004428       0.050176             10.301956       5.807570      -1.233555      -2.090725       6.523394       0.368365      18.574904           0.000001
          301              C       9.010943      18.694492       4.809578      -0.000731      33.780371 0.43228398E+03  0.10148984E+05                                 9.284003                            7.047741      -0.160295       1.965120                    0.998749      27.304439      78.453280       0.605467       0.430886      -1.055107      -0.006850       0.007770      -0.038354       0.039728      -0.012851      -0.013268       0.004385       0.026723      -0.032462      -0.015971      -0.012882       0.028853             11.253014       5.472443       0.245876       0.386222       9.268717      -1.662859      19.017882           0.000001
          302              C       8.919952      17.697921       3.892790      -0.098775      31.708462 0.42756239E+03  0.10058151E+05                                 8.843678                            6.997992      -0.034296       1.965910                    0.999514      29.404769      85.891342       0.606190       0.429515      -1.050957      -0.004436       0.018422      -0.023993       0.030573      -0.007903       0.004740      -0.000307      -0.003906      -0.092400      -0.031308       0.007581       0.023727             10.030502       5.157129       0.663717      -0.109707       8.949341      -0.860069      15.985036           0.000000
          303              C       8.960599      18.006663       2.504395      -0.140248      31.290626 0.43826989E+03  0.10325013E+05                                 8.643781                            6.999856       0.193706       2.029564                    0.999758      29.542260      85.030988       0.620139       0.419245      -1.062350      -0.017510       0.002254       0.032084       0.036620       0.003639       0.003628       0.032741      -0.028867      -0.037915      -0.032753      -0.008562       0.041315              9.667236       5.064528       0.479588      -0.445762       8.156047      -1.815089      15.781132           0.000001
          304              C       9.048293      19.308067       2.099871      -0.025201      35.934934 0.44539646E+03  0.10509849E+05                                 9.608808                            7.073754      -0.178234       1.947561                    0.999086      27.707467      79.186130       0.616129       0.421293      -1.063626      -0.017841       0.001672       0.043952       0.047464      -0.006282       0.006852      -0.008800      -0.001564      -0.003801      -0.009113      -0.005611       0.014724             12.174083       5.674984       0.326922      -1.251828       8.106471      -0.455038      22.740795           0.000001
          305              C       9.019504       0.744497       3.041052      -0.090153      30.343943 0.41857472E+03  0.98182055E+04                                 8.688728                            6.979129      -0.065756       1.962333                    0.999281      29.268350      86.043971       0.598393       0.436376      -1.044281      -0.005190      -0.021493       0.024634       0.033102      -0.002998      -0.000027       0.003707      -0.022619      -0.095669      -0.032122       0.004250       0.027872              9.944223       5.284909       0.094793      -0.210139       7.656241       0.494556      16.891520           0.000001
          306              C       8.991018       0.441618       4.407085      -0.101298      31.085602 0.43179486E+03  0.10207129E+05                                 8.834284                            7.100327      -0.108074       1.955098                    0.998330      29.266954      86.368115       0.591792       0.437835      -1.043431      -0.010831      -0.001569      -0.028085       0.030142      -0.000184      -0.006047       0.013997       0.000564      -0.054607      -0.025027       0.009147       0.015880             10.125228       5.538461       0.069737      -0.408885       8.634315      -0.780939      16.202907           0.000000
          307              C       8.916154      17.717462      10.588795       0.098576      24.564820 0.32684605E+03  0.71735217E+04                                 7.385316                            6.067573       0.279068       2.103490                    0.999839      25.915508      72.589394       0.660692       0.422394      -1.057707      -0.011654       0.040696       0.003153       0.042449       0.001737       0.007757      -0.008180       0.002719      -0.119486      -0.041946       0.019521       0.022425              8.096398       4.624400      -0.964698      -0.468488       8.061129      -0.240751      11.603665          -0.000001
          308              C       9.004874      17.740911       9.196335      -0.254132      33.348360 0.49601648E+03  0.12058282E+05                                 9.017552                            7.463355       0.055769       1.982969                    0.999108      30.855288      90.352926       0.598292       0.421118      -1.060675       0.002965      -0.019972       0.010646       0.022826      -0.015580      -0.000652       0.004077      -0.009848       0.013012      -0.018665       0.003263       0.015402              9.936002       5.617981      -1.065296      -0.379453       9.166186      -0.610563      15.023839          -0.000000
          309              C       8.730893      18.954382       8.564138       0.324676      27.973162 0.33589921E+03  0.74643057E+04                                 8.497876                            6.435264      -0.130032       2.002403                    0.999323      24.448421      70.174682       0.596171       0.462333      -1.028327      -0.009446       0.000206      -0.072850       0.073460      -0.012488       0.001128      -0.000963      -0.018323       0.126536      -0.036582      -0.005640       0.042222             10.213363       5.373277      -1.080150      -0.796614       8.043453       0.208894      17.223360           0.000000
          310              C       8.381964       0.476791       9.358958      -0.243664      32.568472 0.46246363E+03  0.11072315E+05                                 8.944351                            7.226621       0.019567       1.985600                    0.998159      30.173598      88.331201       0.604117       0.423472      -1.056819      -0.017291       0.012681       0.009316       0.023379      -0.004000       0.011778      -0.012602      -0.010090      -0.006008      -0.016663      -0.003233       0.019896             10.174316       5.978192      -1.268302      -0.901259       8.551700       0.779511      15.993056          -0.000000
          311              C       8.324871       0.332190      10.708730       0.094876      25.020345 0.34029972E+03  0.75907981E+04                                 7.653929                            6.306746       0.036282       2.026039                    0.999562      26.589508      76.598696       0.626469       0.438309      -1.041580       0.011553      -0.043608      -0.000340       0.045114      -0.002325       0.004785       0.012058      -0.001954      -0.107354      -0.038805       0.017019       0.021786              8.515798       5.061877      -1.125758      -0.436541       7.750422       0.189698      12.735095          -0.000000
          312              C       8.853267      17.686197      16.711554       0.106739      23.581038 0.30955036E+03  0.67066408E+04                                 7.191198                            5.911370       0.180252       2.078140                    0.999803      25.548174      71.253271       0.667815       0.423327      -1.056424      -0.018612       0.037057      -0.005372       0.041815      -0.002317       0.003522       0.014810       0.023053      -0.097878      -0.038032       0.009881       0.028151              7.797748       4.726796      -1.350879      -0.674016       7.391689       0.633859      11.274758           0.000000
          313              C       8.709387      17.676427      18.083686      -0.259443      31.678052 0.44635011E+03  0.10517607E+05                                 8.573729                            6.971435       0.268971       2.054435                    0.999837      29.823320      84.636579       0.636597       0.408319      -1.074053       0.006161      -0.008805      -0.018629       0.021506      -0.015864       0.011067      -0.028285      -0.022320       0.015330      -0.023618      -0.018190       0.041808              9.426758       5.540416      -1.529595      -1.578456       8.059143       1.829577      14.680716           0.000000
          314              C       8.193364      18.762884      18.760605       0.324538      27.987966 0.31706193E+03  0.69321398E+04                                 8.454142                            6.204881      -0.071957       2.021659                    0.999459      24.019514      67.980050       0.615218       0.455359      -1.034124      -0.016733       0.002135       0.077329       0.079148      -0.013248      -0.008963       0.006234      -0.007417       0.127148      -0.035103      -0.009494       0.044598             10.406934       5.451616      -1.266690      -1.675755       6.837420       0.671183      18.931766           0.000000
          315              C       7.907049       0.275522      18.016604      -0.249689      31.304410 0.46015238E+03  0.11028041E+05                                 8.768176                            7.249284      -0.056907       1.956995                    0.998343      30.574706      90.212714       0.596746       0.428272      -1.051470      -0.012767       0.010953      -0.021932       0.027640       0.005278      -0.000901       0.015904       0.002835      -0.005025      -0.017976       0.002402       0.015574              9.731148       5.979343      -1.169262      -0.880286       6.965660      -0.964457      16.248440           0.000000
          316              C       8.085166       0.224717      16.626177       0.110527      25.035809 0.34077267E+03  0.75965772E+04                                 7.673602                            6.320298       0.040134       2.034939                    0.999113      26.260728      75.387325       0.625045       0.439584      -1.041840       0.002774      -0.044184       0.004765       0.044527       0.007569       0.008548      -0.008023       0.015611      -0.103882      -0.037569       0.008968       0.028601              8.483453       5.168998      -1.163229      -0.872559       7.208067      -0.541167      13.073294           0.000000
          317              C      11.960135      17.606081      13.601388       0.597253      23.743627 0.24097909E+03  0.49776361E+04                                 7.675106                            5.542645      -0.072788       2.027368                    0.999516      22.900613      65.466937       0.620264       0.478064      -1.009666      -0.012863       0.051605      -0.001482       0.053204       0.014085      -0.004179      -0.008474       0.021988       0.284222      -0.065449      -0.029947       0.095396              9.342233       9.983801      -0.478206       0.211840      13.361664       0.447381       4.681233           0.000001
          318              C       6.298736       6.745415      13.544470       0.586615      24.614559 0.25180710E+03  0.52381218E+04                                 7.822104                            5.620691      -0.045634       2.029577                    0.999554      22.970595      65.057729       0.625829       0.470482      -1.017705      -0.029047       0.038704      -0.000474       0.048394       0.010300       0.006580       0.000399       0.009830       0.311460      -0.063383      -0.040728       0.104111              9.617454      11.844839      -2.825060      -0.299393      12.672605      -0.004292       4.334916           0.000001
          319              C      12.190960      16.142490      13.530240      -0.134230      48.254503 0.55004473E+03  0.13643059E+05                                11.506395                            7.798525      -0.111817       1.930295                    0.999392      30.284089      87.906262       0.595572       0.414628      -1.070951       0.001407      -0.034899      -0.007008       0.035624      -0.015370      -0.005615      -0.001751       0.037055      -0.073316      -0.025705      -0.010949       0.036654             15.193790      10.609484      -1.743537       0.336314      29.063690       0.917896       5.908197           0.000000
          320              C      11.306879      15.143965      13.400142      -0.110365      36.491972 0.43157215E+03  0.10190756E+05                                 9.732816                            7.030302      -0.069714       1.952802                    0.999309      29.756308      87.489499       0.603987       0.429463      -1.049487       0.013418      -0.028421       0.004953       0.031817      -0.004335      -0.003858       0.000351      -0.002534       0.021983      -0.008719       0.000040       0.008679             11.935470      12.573217      -1.887706       0.488117      18.237525       0.361714       4.995669          -0.000001
          321              C      11.918801      13.862102      13.361519      -0.127240      37.607084 0.45022803E+03  0.10735059E+05                                 9.908575                            7.161209      -0.100684       1.932563                    0.999479      30.277541      89.202923       0.601399       0.427141      -1.051821      -0.014896       0.027901       0.002994       0.031770      -0.003790      -0.003200      -0.002129      -0.000934       0.026514      -0.009050      -0.000624       0.009674             12.160157      13.059346      -1.598451       0.702945      18.314961       0.456285       5.106163          -0.000001
          322              C      13.256959      13.924632      13.526175      -0.118423      48.320529 0.54638763E+03  0.13518708E+05                                11.510913                            7.763901      -0.158622       1.917370                    0.999203      30.114037      87.071197       0.598386       0.413705      -1.072424      -0.020915       0.021920      -0.005749       0.030838       0.010642      -0.007903       0.003711      -0.025827      -0.036842      -0.020178      -0.002716       0.022894             15.300001      18.351614      -8.782283       1.002790      21.728839      -0.372816       5.819549          -0.000000
          323              C       8.585612       1.950152      13.599355       0.583080      24.787290 0.25428396E+03  0.53185510E+04                                 7.889319                            5.683024      -0.043438       2.031642                    0.999642      23.214477      66.577641       0.614838       0.476290      -1.011546       0.012667      -0.054273      -0.002490       0.055787       0.017754       0.007502       0.006068       0.026220       0.268448      -0.066838      -0.023458       0.090296              9.654625       9.997536      -0.864939      -0.236541      14.136065      -0.422218       4.830273           0.000001
          324              C      -0.688505      12.795185      13.629847       0.578897      25.068176 0.25658807E+03  0.53626016E+04                                 7.913057                            5.670200      -0.050374       2.024941                    0.999577      23.141211      65.689157       0.623700       0.469885      -1.018053       0.028306      -0.038922       0.000303       0.048127       0.010904      -0.011559       0.001292       0.009833       0.307734      -0.063583      -0.039888       0.103471              9.738469      12.023185      -2.967898       0.481687      12.793685      -0.131921       4.398538           0.000001
          325              C       8.335989       3.388340      13.526175      -0.135744      48.373112 0.54551649E+03  0.13508453E+05                                11.522363                            7.765416      -0.116349       1.929275                    0.999368      30.259490      87.882362       0.596699       0.414527      -1.070568      -0.003828       0.033562      -0.009554       0.035105      -0.008003      -0.000837       0.000399       0.030371      -0.065986      -0.022014      -0.006165       0.028179             15.268137      10.631714      -1.868260      -0.173368      29.248048      -1.045388       5.924649           0.000000
          326              C       9.233466       4.388819      13.383879      -0.110687      36.729860 0.43619904E+03  0.10323712E+05                                 9.776211                            7.066486      -0.069023       1.953048                    0.999259      29.780714      87.556733       0.602839       0.429293      -1.049977      -0.012604       0.027900      -0.001868       0.030672      -0.002596       0.002105       0.001851       0.001575       0.020983      -0.006759      -0.000821       0.007581             12.009363      12.608140      -1.869149      -0.404017      18.391428      -0.402760       5.028522          -0.000001
          327              C       8.628732       5.672636      13.367617      -0.127228      37.420657 0.44626908E+03  0.10622811E+05                                 9.884195                            7.136853      -0.133173       1.922618                    0.999433      30.278125      89.283886       0.601195       0.428004      -1.050734       0.015232      -0.030438       0.000287       0.034038      -0.006964      -0.002226       0.002259      -0.000499       0.035148      -0.012827       0.000235       0.012592             12.139058      13.050201      -1.448221      -0.367536      18.338885      -0.342530       5.028089          -0.000001
          328              C       7.294933       5.604244      13.477388      -0.121375      48.040007 0.54611231E+03  0.13507716E+05                                11.467412                            7.760159      -0.146939       1.921211                    0.999181      30.107153      86.985697       0.598847       0.413514      -1.072744       0.020643      -0.021443      -0.007124       0.030605       0.009775       0.006924       0.000391      -0.028661      -0.027188      -0.017760      -0.004314       0.022073             15.240468      18.396090      -8.650750      -0.518516      21.577920       0.044345       5.747393          -0.000000
          329              S      -0.726757       5.777374      13.614804       0.137598     122.069580 0.28117317E+04  0.99913882E+05                                17.162939                           14.620192       1.098630       2.020372                    0.999234      65.844540     195.334718       0.604631       0.285078      -1.234380       0.064197      -0.031603      -0.034929       0.079624       0.108859      -0.019275       0.025206      -0.174490      -1.121811      -0.376120       0.049349       0.326771             19.633119      20.081454       1.697181      -0.540177      29.517648       0.702344       9.300254          -0.000003
          330              S       6.340800      13.765180      13.652004       0.120149     123.367829 0.28689635E+04  0.10242027E+06                                17.268788                           14.756190       1.108755       2.021060                    0.999272      66.249733     196.727004       0.602824       0.284613      -1.235393      -0.063339       0.038768      -0.029625       0.079953       0.110141       0.037317      -0.012230      -0.178468      -1.127113      -0.379306       0.049665       0.329641             19.711054      19.963558       1.658720       0.976047      29.714075      -0.840360       9.455529          -0.000003
          331              S       6.632906      15.547674       6.713081       0.137598     122.069582 0.28117317E+04  0.99913884E+05                                17.162939                           14.620192       1.098630       2.020372                    0.999234      65.844541     195.334721       0.604631       0.285078      -1.234380      -0.064197      -0.031603       0.034929       0.079624      -0.108859      -0.019275      -0.025206      -0.174490      -1.121811      -0.376120       0.049349       0.326771             19.633119      20.081454      -1.697181      -0.540177      29.517648      -0.702344       9.300254          -0.000003
          332              S      -0.434651       3.994880       6.675881       0.120149     123.367822 0.28689633E+04  0.10242026E+06                                17.268788                           14.756190       1.108756       2.021060                    0.999272      66.249731     196.726997       0.602824       0.284613      -1.235393       0.063339       0.038768       0.029625       0.079953      -0.110141       0.037317       0.012230      -0.178468      -1.127113      -0.379306       0.049665       0.329641             19.711053      19.963558      -1.658719       0.976046      29.714074       0.840360       9.455529          -0.000003
          333              S      14.095706      13.763226       6.713081       0.137598     122.069583 0.28117318E+04  0.99913886E+05                                17.162939                           14.620192       1.098630       2.020372                    0.999234      65.844541     195.334722       0.604631       0.285078      -1.234380      -0.064197       0.031603       0.034929       0.079625       0.108859      -0.019275       0.025206      -0.174490      -1.121811      -0.376120       0.049349       0.326771             19.633119      20.081454       1.697181      -0.540177      29.517648       0.702344       9.300254          -0.000003
          334              S       7.028149       5.775420       6.675881       0.120149     123.367825 0.28689634E+04  0.10242026E+06                                17.268788                           14.756190       1.108756       2.021060                    0.999272      66.249732     196.727000       0.602824       0.284613      -1.235393       0.063339      -0.038768       0.029625       0.079953       0.110141       0.037317      -0.012230      -0.178468      -1.127113      -0.379306       0.049665       0.329641             19.711054      19.963558       1.658720       0.976047      29.714074      -0.840360       9.455529          -0.000003
          335              S       6.736043       3.992926      13.614804       0.137598     122.069578 0.28117316E+04  0.99913879E+05                                17.162939                           14.620192       1.098630       2.020372                    0.999234      65.844539     195.334715       0.604631       0.285078      -1.234380       0.064197       0.031603      -0.034929       0.079625      -0.108859      -0.019275      -0.025206      -0.174490      -1.121811      -0.376120       0.049349       0.326771             19.633119      20.081454      -1.697181      -0.540177      29.517648      -0.702344       9.300254          -0.000003
          336              S      13.803600      15.545720      13.652004       0.120149     123.367826 0.28689634E+04  0.10242026E+06                                17.268788                           14.756190       1.108756       2.021060                    0.999272      66.249732     196.727000       0.602824       0.284613      -1.235393      -0.063339      -0.038768      -0.029624       0.079953      -0.110141       0.037317       0.012230      -0.178468      -1.127113      -0.379306       0.049665       0.329640             19.711054      19.963558      -1.658719       0.976046      29.714074       0.840360       9.455529          -0.000003
          337              N       4.878888       9.399029       7.098497      -0.421923      41.219669 0.49443183E+03  0.11930144E+05                                10.295194                            7.335609      -0.510448       1.871444                    0.995806      29.027081      82.853260       0.621970       0.408129      -1.076183       0.004260      -0.055767       0.060059       0.082068       0.036111      -0.006038       0.005055      -0.096115       0.107291      -0.078465       0.035077       0.043388             13.007272       6.955910       1.173285      -0.316021       8.693429       2.182361      23.372478           0.000000
          338              N       4.553557       9.004308      11.249452      -0.237844      32.953772 0.52885006E+03  0.12839434E+05                                 8.624024                            7.504167      -0.023294       2.026482                    0.996188      27.844860      76.993929       0.631814       0.399304      -1.093685       0.010156       0.013075      -0.153702       0.154591       0.018905       0.009040       0.009238      -0.064394      -0.236642      -0.080175       0.002581       0.077594              9.381380       5.861070       1.330760      -0.339868       9.863046       0.055342      12.420025           0.000000
          339              N       3.908573       8.908560      20.022967      -0.418430      39.386668 0.43731749E+03  0.10213511E+05                                 9.964670                            6.836703      -0.190028       1.978357                    0.997137      28.166759      78.603057       0.654335       0.400800      -1.083147       0.027274       0.049848      -0.065999       0.087090       0.040883      -0.007292      -0.008612      -0.138454       0.062026      -0.090940       0.018840       0.072100             13.169630       5.848860       0.323306      -0.759812       7.088299       3.118250      26.571730           0.000000
          340              N       4.344106       8.873386      15.855750      -0.218299      31.836170 0.50460422E+03  0.12120703E+05                                 8.450296                            7.341591      -0.080496       2.013308                    0.996796      27.476963      75.833542       0.636603       0.400554      -1.091676      -0.016573      -0.004391       0.145376       0.146384       0.020555       0.014811       0.003755      -0.049855      -0.236439      -0.081110       0.008904       0.072207              9.098142       5.844072       1.552836      -0.526823       9.003716       0.586047      12.446637           0.000000
          341              N       1.288402      10.170882       7.187940      -0.407722      40.835396 0.47873099E+03  0.11472001E+05                                10.259624                            7.236094      -0.541748       1.864507                    0.995845      28.818780      82.292203       0.623175       0.410155      -1.073585      -0.012386       0.058589       0.062250       0.086378       0.034833      -0.005494       0.000772      -0.086903       0.092109      -0.071331       0.030867       0.040464             13.059250       7.191985       1.498788      -2.080668       8.651569      -2.201687      23.334197           0.000000
          342              N       1.146125      10.563648      11.365321      -0.233046      33.052214 0.52796500E+03  0.12821857E+05                                 8.660454                            7.510022      -0.105531       2.000598                    0.996211      27.858021      77.224415       0.629581       0.400598      -1.092010       0.008486      -0.012351      -0.147178       0.147939       0.018428       0.004363      -0.006716      -0.063850      -0.229939      -0.077284       0.001910       0.075374              9.452408       5.901323       1.374939      -0.218654       9.956667       0.039959      12.499233           0.000000
          343              N       0.648840      10.610546      20.159164      -0.417382      39.689078 0.45237243E+03  0.10658492E+05                                10.041070                            6.973399      -0.252729       1.956623                    0.996610      28.429782      79.774795       0.644885       0.403111      -1.081226      -0.022345      -0.042191      -0.069277       0.084135       0.063304      -0.009637       0.017099      -0.111010       0.099329      -0.102605       0.031307       0.071298             13.118586       6.933831       1.318214      -3.436160       6.778768      -2.532203      25.643159           0.000000
          344              N       1.050108      10.616408      15.971619      -0.215351      31.163926 0.49601283E+03  0.11870467E+05                                 8.336973                            7.288631      -0.058857       2.021229                    0.996533      27.407245      75.650930       0.637237       0.401634      -1.090282      -0.025796       0.006769       0.144328       0.146771       0.016034       0.013159      -0.002937      -0.040585      -0.256820      -0.087342       0.018661       0.068682              8.908582       5.714769       1.521779      -0.264512       8.838908      -0.123713      12.172070           0.000000
          345              N       1.027261      19.169329      13.229388      -0.421923      41.219669 0.49443183E+03  0.11930144E+05                                10.295194                            7.335609      -0.510448       1.871444                    0.995806      29.027081      82.853260       0.621970       0.408129      -1.076183      -0.004260      -0.055767      -0.060059       0.082068      -0.036111      -0.006038      -0.005055      -0.096115       0.107291      -0.078465       0.035077       0.043388             13.007272       6.955910      -1.173285      -0.316021       8.693429      -2.182361      23.372478           0.000000
          346              N       1.352592      18.774608       9.078433      -0.237844      32.953772 0.52885006E+03  0.12839434E+05                                 8.624024                            7.504167      -0.023294       2.026482                    0.996188      27.844860      76.993930       0.631814       0.399304      -1.093685      -0.010156       0.013075       0.153702       0.154591      -0.018905       0.009040      -0.009238      -0.064394      -0.236642      -0.080175       0.002581       0.077594              9.381380       5.861070      -1.330760      -0.339868       9.863046      -0.055342      12.420025           0.000000
          347              N       1.997576      18.678860       0.304918      -0.418430      39.386667 0.43731748E+03  0.10213511E+05                                 9.964670                            6.836703      -0.190029       1.978357                    0.997137      28.166759      78.603059       0.654335       0.400800      -1.083147      -0.027274       0.049848       0.065999       0.087090      -0.040883      -0.007292       0.008612      -0.138455       0.062026      -0.090940       0.018840       0.072100             13.169630       5.848860      -0.323306      -0.759812       7.088299      -3.118250      26.571730           0.000000
          348              N       1.562043      18.643686       4.472135      -0.218299      31.836170 0.50460423E+03  0.12120703E+05                                 8.450295                            7.341591      -0.080496       2.013308                    0.996796      27.476963      75.833539       0.636603       0.400554      -1.091676       0.016573      -0.004391      -0.145376       0.146384      -0.020555       0.014811      -0.003755      -0.049855      -0.236439      -0.081110       0.008904       0.072207              9.098141       5.844072      -1.552836      -0.526823       9.003716      -0.586047      12.446636           0.000000
          349              N       4.617747       0.400582      13.139945      -0.407722      40.835397 0.47873100E+03  0.11472001E+05                                10.259624                            7.236094      -0.541748       1.864507                    0.995845      28.818780      82.292203       0.623175       0.410155      -1.073585       0.012386       0.058589      -0.062250       0.086378      -0.034833      -0.005494      -0.000772      -0.086903       0.092109      -0.071331       0.030867       0.040464             13.059250       7.191985      -1.498788      -2.080668       8.651569       2.201687      23.334197           0.000000
          350              N       4.760024       0.793348       8.962564      -0.233046      33.052214 0.52796500E+03  0.12821857E+05                                 8.660454                            7.510022      -0.105531       2.000598                    0.996211      27.858021      77.224415       0.629581       0.400598      -1.092010      -0.008486      -0.012351       0.147178       0.147939      -0.018428       0.004363       0.006716      -0.063850      -0.229939      -0.077284       0.001910       0.075374              9.452408       5.901323      -1.374939      -0.218654       9.956667      -0.039959      12.499233           0.000000
          351              N       5.257309       0.840246       0.168721      -0.417382      39.689083 0.45237248E+03  0.10658494E+05                                10.041072                            6.973400      -0.252729       1.956622                    0.996610      28.429784      79.774804       0.644885       0.403111      -1.081226       0.022345      -0.042191       0.069277       0.084135      -0.063304      -0.009637      -0.017099      -0.111010       0.099329      -0.102605       0.031307       0.071298             13.118588       6.933832      -1.318214      -3.436161       6.778769       2.532204      25.643163           0.000000
          352              N       4.856041       0.846108       4.356266      -0.215351      31.163926 0.49601283E+03  0.11870467E+05                                 8.336974                            7.288631      -0.058857       2.021229                    0.996533      27.407245      75.650932       0.637237       0.401634      -1.090282       0.025796       0.006769      -0.144328       0.146771      -0.016034       0.013159       0.002937      -0.040585      -0.256820      -0.087342       0.018661       0.068682              8.908583       5.714769      -1.521780      -0.264512       8.838908       0.123713      12.172071           0.000000
          353              N       8.490061      10.141571      13.229388      -0.421923      41.219667 0.49443179E+03  0.11930143E+05                                10.295195                            7.335609      -0.510448       1.871444                    0.995806      29.027080      82.853260       0.621970       0.408129      -1.076183      -0.004260       0.055767      -0.060059       0.082068       0.036111      -0.006038       0.005055      -0.096115       0.107291      -0.078465       0.035077       0.043388             13.007273       6.955910       1.173285      -0.316021       8.693429       2.182361      23.372478           0.000000
          354              N       8.815392      10.536292       9.078433      -0.237844      32.953772 0.52885006E+03  0.12839434E+05                                 8.624024                            7.504167      -0.023294       2.026483                    0.996188      27.844860      76.993929       0.631814       0.399304      -1.093685      -0.010156      -0.013075       0.153702       0.154591       0.018905       0.009040       0.009238      -0.064394      -0.236642      -0.080175       0.002581       0.077594              9.381380       5.861070       1.330760      -0.339868       9.863046       0.055342      12.420025           0.000000
          355              N       9.460376      10.632040       0.304918      -0.418430      39.386667 0.43731749E+03  0.10213511E+05                                 9.964669                            6.836703      -0.190028       1.978357                    0.997137      28.166759      78.603060       0.654335       0.400800      -1.083147      -0.027274      -0.049848       0.065999       0.087090       0.040883      -0.007292      -0.008612      -0.138455       0.062026      -0.090940       0.018840       0.072100             13.169630       5.848860       0.323306      -0.759812       7.088299       3.118250      26.571729           0.000000
          356              N       9.024843      10.667214       4.472135      -0.218299      31.836170 0.50460422E+03  0.12120703E+05                                 8.450295                            7.341591      -0.080496       2.013308                    0.996796      27.476963      75.833540       0.636603       0.400554      -1.091676       0.016573       0.004391      -0.145376       0.146384       0.020555       0.014811       0.003755      -0.049855      -0.236439      -0.081110       0.008904       0.072207              9.098141       5.844072       1.552836      -0.526823       9.003716       0.586046      12.446636           0.000000
          357              N      12.080547       9.369718      13.139945      -0.407722      40.835399 0.47873103E+03  0.11472002E+05                                10.259624                            7.236094      -0.541748       1.864507                    0.995845      28.818781      82.292205       0.623175       0.410155      -1.073585       0.012386      -0.058589      -0.062250       0.086378       0.034833      -0.005494       0.000772      -0.086903       0.092109      -0.071331       0.030867       0.040464             13.059251       7.191985       1.498788      -2.080668       8.651570      -2.201687      23.334197           0.000000
          358              N      12.222824       8.976952       8.962564      -0.233046      33.052214 0.52796500E+03  0.12821857E+05                                 8.660454                            7.510022      -0.105531       2.000598                    0.996211      27.858021      77.224416       0.629581       0.400598      -1.092010      -0.008486       0.012351       0.147178       0.147939       0.018428       0.004363      -0.006716      -0.063850      -0.229939      -0.077284       0.001910       0.075374              9.452408       5.901323       1.374939      -0.218654       9.956667       0.039959      12.499233           0.000000
          359              N      12.720109       8.930054       0.168721      -0.417382      39.689083 0.45237249E+03  0.10658494E+05                                10.041071                            6.973400      -0.252729       1.956622                    0.996610      28.429784      79.774803       0.644885       0.403111      -1.081226       0.022345       0.042191       0.069277       0.084135       0.063304      -0.009637       0.017099      -0.111010       0.099329      -0.102605       0.031307       0.071298             13.118587       6.933831       1.318214      -3.436161       6.778769      -2.532204      25.643162           0.000000
          360              N      12.318841       8.924192       4.356266      -0.215351      31.163926 0.49601283E+03  0.11870467E+05                                 8.336973                            7.288631      -0.058857       2.021229                    0.996533      27.407245      75.650929       0.637237       0.401634      -1.090283       0.025796      -0.006769      -0.144328       0.146771       0.016034       0.013159      -0.002937      -0.040585      -0.256820      -0.087342       0.018661       0.068682              8.908582       5.714769       1.521779      -0.264512       8.838908      -0.123713      12.172070           0.000000
          361              N      12.341688       0.371271       7.098497      -0.421923      41.219669 0.49443183E+03  0.11930144E+05                                10.295194                            7.335609      -0.510448       1.871444                    0.995806      29.027081      82.853260       0.621970       0.408129      -1.076183       0.004260       0.055767       0.060059       0.082068      -0.036111      -0.006038      -0.005055      -0.096115       0.107291      -0.078465       0.035077       0.043388             13.007272       6.955910      -1.173285      -0.316021       8.693429      -2.182361      23.372478           0.000000
          362              N      12.016357       0.765992      11.249452      -0.237844      32.953772 0.52885006E+03  0.12839434E+05                                 8.624024                            7.504167      -0.023294       2.026482                    0.996188      27.844860      76.993929       0.631814       0.399304      -1.093685       0.010156      -0.013075      -0.153702       0.154591      -0.018905       0.009040      -0.009238      -0.064394      -0.236642      -0.080175       0.002581       0.077594              9.381380       5.861070      -1.330760      -0.339868       9.863046      -0.055342      12.420025           0.000000
          363              N      11.371373       0.861740      20.022967      -0.418430      39.386670 0.43731751E+03  0.10213512E+05                                 9.964670                            6.836704      -0.190029       1.978356                    0.997137      28.166760      78.603063       0.654335       0.400800      -1.083147       0.027274      -0.049848      -0.065999       0.087090      -0.040883      -0.007292       0.008612      -0.138455       0.062026      -0.090940       0.018840       0.072100             13.169631       5.848860      -0.323306      -0.759812       7.088300      -3.118251      26.571732           0.000000
          364              N      11.806906       0.896914      15.855750      -0.218299      31.836170 0.50460422E+03  0.12120703E+05                                 8.450296                            7.341591      -0.080496       2.013308                    0.996796      27.476963      75.833541       0.636603       0.400554      -1.091676      -0.016573       0.004391       0.145376       0.146384      -0.020555       0.014811      -0.003755      -0.049855      -0.236439      -0.081110       0.008903       0.072207              9.098141       5.844072      -1.552836      -0.526823       9.003716      -0.586047      12.446637           0.000000
          365              N       8.751202      19.140018       7.187940      -0.407722      40.835396 0.47873099E+03  0.11472001E+05                                10.259624                            7.236094      -0.541748       1.864507                    0.995845      28.818780      82.292202       0.623175       0.410155      -1.073585      -0.012386      -0.058589       0.062250       0.086378      -0.034833      -0.005494      -0.000772      -0.086903       0.092109      -0.071331       0.030867       0.040464             13.059250       7.191985      -1.498787      -2.080668       8.651569       2.201687      23.334197           0.000000
          366              N       8.608925      18.747252      11.365321      -0.233046      33.052214 0.52796500E+03  0.12821857E+05                                 8.660454                            7.510022      -0.105531       2.000598                    0.996211      27.858021      77.224415       0.629581       0.400598      -1.092010       0.008486       0.012351      -0.147178       0.147939      -0.018428       0.004363       0.006716      -0.063850      -0.229939      -0.077284       0.001910       0.075374              9.452408       5.901323      -1.374939      -0.218654       9.956667      -0.039959      12.499233           0.000000
          367              N       8.111640      18.700354      20.159164      -0.417382      39.689080 0.45237246E+03  0.10658493E+05                                10.041071                            6.973399      -0.252729       1.956622                    0.996610      28.429783      79.774799       0.644885       0.403111      -1.081226      -0.022345       0.042191      -0.069277       0.084135      -0.063304      -0.009637      -0.017099      -0.111010       0.099329      -0.102605       0.031307       0.071298             13.118586       6.933831      -1.318214      -3.436160       6.778768       2.532203      25.643159           0.000000
          368              N       8.512908      18.694492      15.971619      -0.215351      31.163926 0.49601283E+03  0.11870467E+05                                 8.336974                            7.288631      -0.058857       2.021229                    0.996533      27.407245      75.650931       0.637237       0.401634      -1.090282      -0.025796      -0.006769       0.144328       0.146771      -0.016034       0.013159       0.002937      -0.040585      -0.256820      -0.087342       0.018661       0.068682              8.908583       5.714769      -1.521779      -0.264512       8.838908       0.123713      12.172070           0.000000
          369              O       4.088852       7.419566       6.325021      -0.451710      29.334325 0.44252653E+03  0.10117135E+05                                 7.501107                            6.521787       0.719231       2.325828                    0.996139      25.466149      64.951482       0.743298       0.360433      -1.139616       0.014853       0.019118       0.021307       0.032250      -0.000189       0.002945      -0.031644       0.042053      -0.231857      -0.086922       0.027167       0.059754              8.064974       7.466736       2.807562      -0.816296       9.912233      -1.263637       6.815953          -0.000001
          370              O       5.918815      11.015036       0.262230      -0.485148      22.001760 0.36661713E+03  0.80109426E+04                                 6.058995                            5.847093       0.880582       2.361950                    0.998530      25.622592      64.266836       0.801561       0.349702      -1.146188      -0.000561      -0.049019      -0.008728       0.049793      -0.007286      -0.001662      -0.032228       0.059762      -0.180342      -0.074244       0.013385       0.060860              5.872322       4.941872       0.816367      -0.405392       6.232829      -0.847899       6.442263           0.000000
          371              O       2.114410      12.156207       6.517120      -0.461182      30.224639 0.45897905E+03  0.10576576E+05                                 7.637755                            6.629966       0.737413       2.330315                    0.996278      25.553876      65.173390       0.740104       0.359138      -1.142034      -0.019850      -0.018866       0.019872       0.033836       0.002153       0.019194       0.030411       0.034632      -0.238983      -0.090216       0.029207       0.061010              8.230444       7.229783       2.626898       0.557123      10.370739       1.397447       7.090808          -0.000001
          372              O       1.351115       8.535334       0.268328      -0.495108      23.057973 0.39019987E+03  0.86509324E+04                                 6.251061                            6.023649       0.893099       2.356781                    0.998588      26.075250      65.649324       0.792258       0.348709      -1.148229       0.009210       0.036622      -0.005051       0.038098      -0.014847       0.041572       0.027856       0.006775      -0.179798      -0.084600       0.034419       0.050181              6.079257       5.159792       0.946547       0.354145       6.247646       1.065925       6.830334           0.000000
          373              O       2.273924       8.291077      13.536339      -0.580590      44.965448 0.66844409E+03  0.17005191E+05                                10.137990                            8.113370      -0.071734       2.019036                    0.993149      28.790661      78.407476       0.651960       0.369291      -1.128511      -0.019087      -0.022696      -0.007349       0.030552       0.030151       0.002818      -0.009041       0.076667       0.068455      -0.061245       0.023878       0.037368             11.901213      18.350284       4.367660      -0.014961      10.082322      -0.106061       7.271032           0.000000
          374              O       0.086188       8.575588      13.707093      -0.575805      41.011970 0.66062851E+03  0.16700153E+05                                 9.486048                            8.013375       0.179581       2.106787                    0.992630      28.377947      76.188206       0.664719       0.364506      -1.136052       0.010932       0.003863      -0.009867       0.015225      -0.062346       0.001907       0.002564      -0.001868       0.044133      -0.069827       0.014823       0.055004             10.819191      12.776354      -3.884057      -0.548881      12.281868       0.658480       7.399349           0.000000
          375              O      12.548826       3.281844      13.593257      -0.572721      37.468926 0.55762130E+03  0.13525479E+05                                 8.911255                            7.322461       0.464735       2.196063                    0.995531      27.914653      73.662962       0.700304       0.360584      -1.137937       0.012818      -0.008798      -0.007738       0.017366      -0.006251       0.001133      -0.003651       0.113661       0.056877      -0.066802       0.019047       0.047756             10.156956      16.153741       0.563031      -0.485155       8.542500      -0.030656       5.774628          -0.000001
          376              O      -0.718608       1.863587      13.496699      -0.578479      39.628908 0.60986936E+03  0.15099138E+05                                 9.227235                            7.666179       0.281404       2.146438                    0.993370      27.811965      73.690847       0.684602       0.361370      -1.139473      -0.014227       0.018322      -0.006974       0.024223      -0.029962      -0.002598       0.005258      -0.097901       0.023944      -0.061400       0.007277       0.054122             10.547471       9.309905      -1.483080      -0.179827      16.168325       0.374170       6.164183          -0.000000
          377              O       3.327855      11.291145      13.572929      -0.590018      45.042932 0.66132851E+03  0.16769603E+05                                10.119592                            8.049296      -0.009057       2.038565                    0.993245      28.749763      78.022802       0.657462       0.367392      -1.130615       0.017540       0.026640      -0.007124       0.032682       0.026910      -0.002837       0.008023       0.088813       0.065880      -0.063745       0.022783       0.040962             11.903655      18.764385       4.255053       0.118255       9.864078      -0.057353       7.082504          -0.000000
          378              O       5.492772      10.967553      13.680667      -0.563258      40.051201 0.62556751E+03  0.15627368E+05                                 9.357380                            7.825342       0.116577       2.092461                    0.992633      28.055523      75.311672       0.667930       0.367083      -1.132046      -0.014252      -0.001814      -0.005436       0.015361      -0.050048      -0.002829       0.002054      -0.011018       0.075654      -0.062965       0.024352       0.038613             10.688404      12.732615      -3.921209       0.571658      12.191412      -0.540392       7.141185           0.000000
          379              O       7.992343      16.276343      13.686765      -0.567656      37.378385 0.55759214E+03  0.13527086E+05                                 8.906360                            7.328416       0.450044       2.191866                    0.995401      27.892383      73.654800       0.699010       0.361189      -1.137250      -0.015027       0.011198      -0.010926       0.021693      -0.002440      -0.003789       0.001640       0.118737       0.053821      -0.068417       0.017525       0.050892             10.143471      16.141390       0.694916       0.516816       8.488224       0.036499       5.800801          -0.000001
          380              O       6.312866      17.686002      13.574352      -0.583407      39.900057 0.61926245E+03  0.15380028E+05                                 9.261887                            7.715383       0.310726       2.154107                    0.993511      27.912372      73.910628       0.684151       0.360472      -1.140950       0.014523      -0.019326      -0.008167       0.025517      -0.034513       0.001716      -0.006728      -0.106496       0.020307      -0.066840       0.005882       0.060958             10.574290       9.280568      -1.530191       0.229272      16.200213      -0.405928       6.242090          -0.000000
          381              O       1.817297      17.189866      14.002864      -0.451710      29.334325 0.44252653E+03  0.10117135E+05                                 7.501107                            6.521787       0.719231       2.325828                    0.996139      25.466149      64.951482       0.743298       0.360433      -1.139616      -0.014853       0.019118      -0.021307       0.032251       0.000189       0.002945       0.031644       0.042053      -0.231857      -0.086922       0.027167       0.059755              8.064974       7.466736      -2.807562      -0.816296       9.912233       1.263637       6.815953          -0.000001
          382              O      -0.012666       1.244736      20.065655      -0.485148      22.001757 0.36661705E+03  0.80109403E+04                                 6.058994                            5.847092       0.880582       2.361950                    0.998530      25.622591      64.266830       0.801561       0.349702      -1.146188       0.000561      -0.049019       0.008728       0.049793       0.007286      -0.001662       0.032228       0.059762      -0.180342      -0.074244       0.013385       0.060860              5.872321       4.941872      -0.816367      -0.405392       6.232828       0.847899       6.442262           0.000000
          383              O       3.791739       2.385907      13.810765      -0.461182      30.224640 0.45897905E+03  0.10576576E+05                                 7.637755                            6.629966       0.737413       2.330315                    0.996278      25.553877      65.173391       0.740104       0.359138      -1.142034       0.019850      -0.018866      -0.019872       0.033836      -0.002153       0.019194      -0.030411       0.034632      -0.238983      -0.090216       0.029207       0.061010              8.230443       7.229783      -2.626898       0.557123      10.370739      -1.397447       7.090808          -0.000001
          384              O       4.555034      18.305634      20.059557      -0.495108      23.057971 0.39019983E+03  0.86509312E+04                                 6.251060                            6.023649       0.893099       2.356781                    0.998588      26.075249      65.649320       0.792258       0.348709      -1.148229      -0.009210       0.036622       0.005051       0.038098       0.014847       0.041572      -0.027856       0.006775      -0.179798      -0.084600       0.034419       0.050181              6.079257       5.159792      -0.946547       0.354145       6.247646      -1.065925       6.830333           0.000000
          385              O       3.632225      18.061377       6.791546      -0.580590      44.965447 0.66844408E+03  0.17005190E+05                                10.137990                            8.113369      -0.071734       2.019035                    0.993149      28.790661      78.407474       0.651960       0.369291      -1.128511       0.019087      -0.022696       0.007349       0.030552      -0.030151       0.002818       0.009041       0.076667       0.068455      -0.061245       0.023878       0.037368             11.901213      18.350284      -4.367660      -0.014961      10.082322       0.106061       7.271032           0.000000
          386              O       5.819961      18.345888       6.620792      -0.575805      41.011970 0.66062852E+03  0.16700153E+05                                 9.486048                            8.013375       0.179581       2.106787                    0.992630      28.377947      76.188207       0.664719       0.364506      -1.136052      -0.010932       0.003863       0.009867       0.015225       0.062346       0.001907      -0.002564      -0.001868       0.044133      -0.069827       0.014823       0.055004             10.819191      12.776355       3.884057      -0.548881      12.281869      -0.658480       7.399350           0.000000
          387              O       8.282923      13.052144       6.734628      -0.572721      37.468924 0.55762127E+03  0.13525478E+05                                 8.911255                            7.322461       0.464735       2.196063                    0.995531      27.914652      73.662960       0.700304       0.360584      -1.137937      -0.012818      -0.008798       0.007738       0.017366       0.006251       0.001133       0.003651       0.113661       0.056877      -0.066802       0.019047       0.047756             10.156956      16.153741      -0.563031      -0.485155       8.542500       0.030656       5.774628          -0.000001
          388              O       6.624757      11.633887       6.831186      -0.578479      39.628906 0.60986933E+03  0.15099137E+05                                 9.227235                            7.666179       0.281403       2.146438                    0.993370      27.811964      73.690846       0.684602       0.361370      -1.139473       0.014227       0.018322       0.006974       0.024223       0.029962      -0.002598      -0.005258      -0.097901       0.023944      -0.061400       0.007277       0.054122             10.547471       9.309906       1.483081      -0.179827      16.168325      -0.374170       6.164184          -0.000000
          389              O       2.578294       1.520845       6.754956      -0.590018      45.042931 0.66132848E+03  0.16769602E+05                                10.119592                            8.049296      -0.009057       2.038565                    0.993245      28.749762      78.022801       0.657462       0.367392      -1.130615      -0.017540       0.026640       0.007124       0.032682      -0.026910      -0.002837      -0.008023       0.088813       0.065880      -0.063745       0.022783       0.040962             11.903656      18.764385      -4.255054       0.118255       9.864078       0.057353       7.082504          -0.000000
          390              O       0.413377       1.197253       6.647218      -0.563258      40.051200 0.62556750E+03  0.15627367E+05                                 9.357379                            7.825342       0.116577       2.092461                    0.992633      28.055523      75.311671       0.667930       0.367083      -1.132046       0.014252      -0.001814       0.005436       0.015361       0.050048      -0.002829      -0.002054      -0.011018       0.075654      -0.062965       0.024352       0.038613             10.688404      12.732615       3.921209       0.571658      12.191411       0.540392       7.141185           0.000000
          391              O      12.839406       6.506043       6.641120      -0.567656      37.378384 0.55759213E+03  0.13527086E+05                                 8.906360                            7.328415       0.450044       2.191867                    0.995401      27.892383      73.654799       0.699010       0.361189      -1.137250       0.015027       0.011198       0.010926       0.021693       0.002440      -0.003789      -0.001640       0.118737       0.053821      -0.068417       0.017525       0.050892             10.143471      16.141390      -0.694916       0.516816       8.488223      -0.036499       5.800801          -0.000001
          392              O      -0.406717       7.915702       6.753533      -0.583407      39.900057 0.61926244E+03  0.15380027E+05                                 9.261887                            7.715383       0.310726       2.154107                    0.993511      27.912372      73.910627       0.684151       0.360472      -1.140950      -0.014523      -0.019326       0.008167       0.025517       0.034513       0.001716       0.006728      -0.106496       0.020307      -0.066840       0.005882       0.060958             10.574290       9.280568       1.530191       0.229272      16.200212       0.405928       6.242090          -0.000000
          393              O       9.280097      12.121034      14.002864      -0.451710      29.334324 0.44252652E+03  0.10117135E+05                                 7.501107                            6.521787       0.719231       2.325828                    0.996139      25.466149      64.951481       0.743298       0.360433      -1.139616      -0.014853      -0.019118      -0.021307       0.032250      -0.000189       0.002945      -0.031644       0.042053      -0.231857      -0.086922       0.027167       0.059754              8.064974       7.466736       2.807562      -0.816296       9.912233      -1.263637       6.815952          -0.000001
          394              O       7.450134       8.525564      20.065655      -0.485148      22.001760 0.36661712E+03  0.80109424E+04                                 6.058995                            5.847093       0.880582       2.361950                    0.998530      25.622591      64.266834       0.801561       0.349702      -1.146188       0.000561       0.049019       0.008728       0.049793      -0.007286      -0.001662      -0.032228       0.059762      -0.180342      -0.074244       0.013385       0.060860              5.872322       4.941873       0.816367      -0.405392       6.232829      -0.847899       6.442263           0.000000
          395              O      11.254539       7.384393      13.810765      -0.461182      30.224641 0.45897907E+03  0.10576577E+05                                 7.637755                            6.629966       0.737413       2.330315                    0.996278      25.553877      65.173392       0.740104       0.359138      -1.142034       0.019850       0.018866      -0.019872       0.033836       0.002153       0.019194       0.030411       0.034632      -0.238983      -0.090216       0.029207       0.061010              8.230444       7.229783       2.626898       0.557123      10.370739       1.397447       7.090808          -0.000001
          396              O      12.017834      11.005266      20.059557      -0.495108      23.057976 0.39019993E+03  0.86509340E+04                                 6.251061                            6.023650       0.893099       2.356781                    0.998588      26.075249      65.649325       0.792258       0.348709      -1.148229      -0.009210      -0.036622       0.005051       0.038098      -0.014847       0.041571       0.027856       0.006775      -0.179798      -0.084600       0.034419       0.050181              6.079258       5.159793       0.946547       0.354145       6.247647       1.065925       6.830335           0.000000
          397              O      11.095025      11.249523       6.791546      -0.580590      44.965447 0.66844408E+03  0.17005190E+05                                10.137990                            8.113369      -0.071734       2.019036                    0.993149      28.790661      78.407474       0.651960       0.369291      -1.128511       0.019087       0.022696       0.007349       0.030552       0.030151       0.002818      -0.009041       0.076667       0.068455      -0.061245       0.023878       0.037368             11.901212      18.350284       4.367660      -0.014961      10.082322      -0.106061       7.271032           0.000000
          398              O      13.282761      10.965012       6.620792      -0.575805      41.011970 0.66062852E+03  0.16700153E+05                                 9.486048                            8.013375       0.179581       2.106787                    0.992630      28.377947      76.188207       0.664719       0.364506      -1.136052      -0.010932      -0.003863       0.009867       0.015225      -0.062346       0.001907       0.002564      -0.001868       0.044133      -0.069827       0.014823       0.055004             10.819191      12.776355      -3.884057      -0.548881      12.281868       0.658480       7.399350           0.000000
          399              O       0.820123      16.258756       6.734628      -0.572721      37.468924 0.55762127E+03  0.13525478E+05                                 8.911255                            7.322461       0.464735       2.196063                    0.995531      27.914652      73.662960       0.700304       0.360584      -1.137937      -0.012818       0.008798       0.007738       0.017366      -0.006251       0.001133      -0.003651       0.113661       0.056877      -0.066802       0.019047       0.047756             10.156956      16.153741       0.563031      -0.485155       8.542500      -0.030656       5.774628          -0.000001
          400              O      14.087557      17.677013       6.831186      -0.578479      39.628908 0.60986936E+03  0.15099138E+05                                 9.227235                            7.666179       0.281403       2.146438                    0.993370      27.811965      73.690847       0.684602       0.361370      -1.139473       0.014227      -0.018322       0.006974       0.024223      -0.029962      -0.002598       0.005258      -0.097901       0.023944      -0.061400       0.007277       0.054122             10.547471       9.309905      -1.483081      -0.179827      16.168325       0.374170       6.164184          -0.000000
          401              O      10.041094       8.249455       6.754956      -0.590018      45.042932 0.66132851E+03  0.16769603E+05                                10.119592                            8.049296      -0.009057       2.038565                    0.993245      28.749763      78.022802       0.657462       0.367392      -1.130615      -0.017540      -0.026640       0.007124       0.032682       0.026910      -0.002837       0.008023       0.088813       0.065880      -0.063745       0.022783       0.040962             11.903655      18.764385       4.255053       0.118255       9.864078      -0.057353       7.082504          -0.000000
          402              O       7.876177       8.573047       6.647218      -0.563258      40.051201 0.62556751E+03  0.15627368E+05                                 9.357380                            7.825342       0.116577       2.092461                    0.992633      28.055523      75.311672       0.667930       0.367083      -1.132046       0.014252       0.001814       0.005436       0.015361      -0.050048      -0.002829       0.002055      -0.011018       0.075654      -0.062965       0.024352       0.038613             10.688404      12.732615      -3.921209       0.571658      12.191412      -0.540392       7.141185           0.000000
          403              O       5.376606       3.264257       6.641120      -0.567656      37.378384 0.55759212E+03  0.13527086E+05                                 8.906360                            7.328416       0.450044       2.191867                    0.995401      27.892382      73.654798       0.699010       0.361189      -1.137250       0.015027      -0.011198       0.010926       0.021693      -0.002440      -0.003789       0.001640       0.118737       0.053821      -0.068417       0.017525       0.050892             10.143472      16.141390       0.694916       0.516816       8.488224       0.036499       5.800801          -0.000001
          404              O       7.056083       1.854598       6.753533      -0.583407      39.900057 0.61926244E+03  0.15380027E+05                                 9.261887                            7.715383       0.310726       2.154107                    0.993511      27.912372      73.910627       0.684151       0.360472      -1.140950      -0.014523       0.019326       0.008167       0.025517      -0.034513       0.001716      -0.006728      -0.106496       0.020307      -0.066840       0.005882       0.060958             10.574290       9.280568      -1.530191       0.229272      16.200212      -0.405928       6.242090          -0.000000
          405              O      11.551652       2.350734       6.325021      -0.451710      29.334323 0.44252651E+03  0.10117135E+05                                 7.501107                            6.521786       0.719231       2.325828                    0.996139      25.466149      64.951480       0.743298       0.360433      -1.139616       0.014853      -0.019118       0.021307       0.032251       0.000189       0.002945       0.031644       0.042053      -0.231857      -0.086922       0.027167       0.059754              8.064974       7.466736      -2.807562      -0.816296       9.912233       1.263637       6.815952          -0.000001
          406              O      13.381615      18.295864       0.262230      -0.485148      22.001762 0.36661717E+03  0.80109438E+04                                 6.058995                            5.847093       0.880582       2.361950                    0.998530      25.622592      64.266838       0.801561       0.349702      -1.146188      -0.000561       0.049019      -0.008728       0.049793       0.007286      -0.001662       0.032228       0.059762      -0.180342      -0.074244       0.013385       0.060860              5.872322       4.941873      -0.816368      -0.405392       6.232830       0.847899       6.442264           0.000000
          407              O       9.577210      17.154693       6.517120      -0.461182      30.224639 0.45897903E+03  0.10576576E+05                                 7.637755                            6.629966       0.737413       2.330315                    0.996278      25.553876      65.173389       0.740104       0.359138      -1.142034      -0.019850       0.018866       0.019872       0.033836      -0.002153       0.019194      -0.030411       0.034632      -0.238983      -0.090216       0.029207       0.061010              8.230443       7.229783      -2.626898       0.557123      10.370739      -1.397447       7.090808          -0.000001
          408              O       8.813915       1.234966       0.268328      -0.495108      23.057971 0.39019982E+03  0.86509309E+04                                 6.251060                            6.023649       0.893099       2.356781                    0.998588      26.075248      65.649318       0.792258       0.348709      -1.148229       0.009210      -0.036622      -0.005051       0.038098       0.014847       0.041571      -0.027856       0.006775      -0.179798      -0.084600       0.034419       0.050181              6.079257       5.159792      -0.946547       0.354145       6.247646      -1.065925       6.830333           0.000000
          409              O       9.736724       1.479223      13.536339      -0.580590      44.965446 0.66844405E+03  0.17005189E+05                                10.137990                            8.113370      -0.071734       2.019035                    0.993149      28.790660      78.407474       0.651960       0.369291      -1.128511      -0.019087       0.022696      -0.007349       0.030552      -0.030151       0.002818       0.009041       0.076667       0.068455      -0.061245       0.023878       0.037368             11.901213      18.350284      -4.367660      -0.014961      10.082322       0.106061       7.271032           0.000000
          410              O       7.548988       1.194712      13.707093      -0.575805      41.011970 0.66062851E+03  0.16700153E+05                                 9.486048                            8.013375       0.179581       2.106787                    0.992630      28.377947      76.188206       0.664719       0.364506      -1.136052       0.010932      -0.003863      -0.009867       0.015225       0.062346       0.001907      -0.002564      -0.001868       0.044133      -0.069827       0.014823       0.055004             10.819191      12.776354       3.884056      -0.548881      12.281868      -0.658480       7.399349           0.000000
          411              O       5.086026       6.488456      13.593257      -0.572721      37.468923 0.55762126E+03  0.13525478E+05                                 8.911254                            7.322461       0.464735       2.196063                    0.995531      27.914652      73.662959       0.700304       0.360584      -1.137937       0.012818       0.008798      -0.007738       0.017366       0.006251       0.001133       0.003651       0.113661       0.056877      -0.066802       0.019047       0.047756             10.156956      16.153740      -0.563031      -0.485155       8.542500       0.030656       5.774628          -0.000001
          412              O       6.744192       7.906713      13.496699      -0.578479      39.628907 0.60986935E+03  0.15099137E+05                                 9.227235                            7.666179       0.281404       2.146438                    0.993370      27.811965      73.690847       0.684602       0.361370      -1.139473      -0.014227      -0.018322      -0.006974       0.024223       0.029962      -0.002598      -0.005258      -0.097901       0.023944      -0.061400       0.007277       0.054122             10.547471       9.309905       1.483081      -0.179827      16.168325      -0.374170       6.164183          -0.000000
          413              O      10.790655      18.019755      13.572929      -0.590018      45.042932 0.66132851E+03  0.16769603E+05                                10.119592                            8.049296      -0.009057       2.038565                    0.993245      28.749763      78.022802       0.657462       0.367392      -1.130615       0.017540      -0.026640      -0.007124       0.032682      -0.026910      -0.002837      -0.008023       0.088813       0.065880      -0.063745       0.022783       0.040962             11.903655      18.764385      -4.255053       0.118255       9.864078       0.057353       7.082504          -0.000000
          414              O      12.955572      18.343347      13.680667      -0.563258      40.051200 0.62556750E+03  0.15627367E+05                                 9.357379                            7.825342       0.116577       2.092461                    0.992633      28.055523      75.311671       0.667930       0.367083      -1.132046      -0.014252       0.001814      -0.005436       0.015361       0.050048      -0.002829      -0.002054      -0.011018       0.075654      -0.062965       0.024352       0.038613             10.688404      12.732615       3.921209       0.571658      12.191411       0.540392       7.141185           0.000000
          415              O       0.529543      13.034557      13.686765      -0.567656      37.378384 0.55759213E+03  0.13527086E+05                                 8.906360                            7.328415       0.450044       2.191867                    0.995401      27.892383      73.654799       0.699010       0.361189      -1.137250      -0.015027      -0.011198      -0.010926       0.021693       0.002440      -0.003789      -0.001640       0.118737       0.053821      -0.068417       0.017525       0.050892             10.143471      16.141390      -0.694916       0.516816       8.488223      -0.036499       5.800801          -0.000001
          416              O      13.775666      11.624898      13.574352      -0.583407      39.900057 0.61926244E+03  0.15380027E+05                                 9.261887                            7.715383       0.310726       2.154107                    0.993511      27.912372      73.910627       0.684151       0.360472      -1.140950       0.014523       0.019326      -0.008167       0.025517       0.034513       0.001716       0.006728      -0.106496       0.020307      -0.066840       0.005882       0.060958             10.574290       9.280568       1.530191       0.229272      16.200212       0.405928       6.242090          -0.000000

******************************************************
Auxiliary information for the entire system
The total spin magnetic moment of the unit cell is   0.000101
The total net atomic charge of the unit cell is   -0.000006
Accuracy of reproducing the electrostatic potential in the unit cell:
  The inner radius (bohr) =    5.0000
  The outer radius (bohr) =   12.0000
  Valid grid points have density less than (e/(bohr^3)) =    0.0001
  The number of valid grid points were=       108816
  The rms potential error without charges in kcal/mol is=      7.92637
  The rms potential error with partial charges in kcal/mol is=      1.31513
  The RRMSE value at monopole order=      0.16592
  The rms potential error with partial charges and cloud penetration in kcal/mol is=      1.29346
  The RRMSE value at monopole order with cloud penetration is=      0.16318
  The rms potential error with partial charges and atomic dipoles in kcal/mol is=      0.38610
  The RRMSE value at dipole order=      0.04871
  The rms potential error with partial charges, atomic dipoles and cloud penetration in kcal/mol is=      0.38912
  The RRMSE value at dipole order with cloud penetration=      0.04909

******************************************************
The electron densities and ab initio electrostatic potential were computed in VASP using the PBE functional and
projector augmented wave method. See the main text of the journal article for a description of computational details.
The atomic charges, dipoles, and quadrupoles were computed with the DDEC6 method as described in
(a) T. A. Manz and N. Gabaldon Limas, RSC Adv. 6 (2016) 47771-47801 DOI: 10.1039/c6ra04656h
(b) N. Gabaldon Limas and T. A. Manz, RSC Adv. 8 (2018) 2678-2707 DOI: 10.1039/c7ra11829e.
For each atom in the material, the electron cloud parameters were fit to the spherically averaged atom-in-material
electron density using radial positions for which this density was between 10^-4 and 10^-2 electrons per cubic bohr.
The polarizabilities, dispersion coefficients, and quantum Drude oscillator (QDO) parameters were fit using the MCLF method.
The magnetic structure of the system was optimized in VASP from the default ferromagnetic initial guess using spin polarization.
The atomic spin moments (ASMs) were computed on this optimized magnetic structure using the DDEC6 partition as inputs
to the method of T. A. Manz and D. S. Sholl, J. Chem. Theory Comput. 7 (2011) 4146-4164 DOI: 10.1021/ct200539n.
The RMSE and RRMSE were computed using a uniform grid with Ewald summation.
