# Supplementary material for: A collection of forcefield precursors for metal–organic frameworks
Source: RSC Adv. 2019 Nov 13;9(63):36492–507. doi: 10.1039/c9ra07327b (PMC9075174; doi:10.1039/c9ra07327b)
Supplement: RA-009-C9RA07327B-s5703 [file RA-009-C9RA07327B-s5703.xyz]

  108
jmolscript: load "" {1 1 1} spacegroup "x,y,z" unitcell [{      9.750500     0.000000     0.000000 }, {      0.000000    11.217700     0.000000 }, {      0.000000    -0.323365    14.369962 }]
Zn     8.960222     8.446019     1.894823     0.951584
Zn     1.006447     8.201546     4.523664     0.932768
Zn     4.084972     8.218848     5.290158     0.951584
Zn     5.881697     8.463321     2.661317     0.932767
Zn     0.790278     2.448316    12.475139     0.951584
Zn     8.744053     2.692789     9.846298     0.932767
Zn     5.665528     2.675487     9.079804     0.951584
Zn     3.868803     2.431014    11.708645     0.932767
Zn     0.000000     5.608850     0.000000     0.950673
Zn     4.875250    -0.161683     7.184981     0.950673
Zn     0.000000     0.000000     0.000000     0.960865
Zn     4.875250     5.447167     7.184981     0.960865
H      7.292399     9.545978     5.296768     0.029063
H      0.219386     5.229180     3.861209     0.034225
H      5.978032     6.286170     0.508697     0.035355
H      1.700487    11.034323     3.463161     0.031471
H      1.678061     7.513219    13.427292     0.031225
H      6.827300    11.058441    -0.001437     0.036004
H      2.417149     7.118890     1.888213     0.029063
H      5.094636     0.217988     3.323772     0.034225
H      1.102782    10.378698     6.676284     0.035355
H      6.575737     5.630545     3.721820     0.031471
H      6.553311     8.828283     8.127651     0.031225
H      1.952050     5.606427     7.186418     0.036004
H      2.458101     1.348357     9.073194     0.029063
H      9.531114     5.665155    10.508753     0.034225
H      3.772468     4.608165    13.861265     0.035356
H      8.050013    -0.139988    10.906801     0.031471
H      8.072439     3.381116     0.942670     0.031225
H      2.923200     0.159259     0.001437     0.036004
H      7.333351     3.775445    12.481749     0.029063
H      4.655864    10.676347    11.046190     0.034225
H      8.647718     0.515637     7.693678     0.035356
H      3.174763     5.263790    10.648142     0.031471
H      3.197189     2.066052     6.242311     0.031225
H      7.798450     5.287908     7.183544     0.036004
C      8.005161     9.218143     4.760768     0.535805
C      0.053628     5.720481     3.065113     0.525702
C      6.902379     6.455915     0.642337     0.528333
C      1.166160    10.707132     2.748974     0.526024
C      1.097906     8.015533    13.986284     0.541871
C      6.990133    10.382045     0.645211     0.535135
C      3.129911     7.446724     2.424213     0.535804
C      4.928878    10.944386     4.119868     0.525702
C      2.027129    10.208953     6.542644     0.528333
C      6.041410     5.957735     4.436007     0.526024
C      5.973156     8.325970     7.568659     0.541871
C      2.114883     6.282822     6.539770     0.535135
C      1.745340     1.676192     9.609194     0.535805
C      9.696872     5.173854    11.304849     0.525702
C      2.848121     4.438420    13.727625     0.528333
C      8.584340     0.187203    11.620988     0.526024
C      8.652594     2.878802     0.383678     0.541871
C      2.760367     0.512290    13.724751     0.535135
C      6.620590     3.447611    11.945749     0.535804
C      4.821622    -0.050051    10.250094     0.525702
C      7.723371     0.685382     7.827318     0.528333
C      3.709090     4.936600     9.933955     0.526024
C      3.777344     2.568365     6.801303     0.541871
C      7.635617     4.611513     7.830192     0.535135
O      7.751648     9.033055     3.519347    -0.552044
O      9.079666     9.014605     5.331256    -0.493217
O      0.004875     6.979547     3.175187    -0.545389
O      9.658845     5.067098     2.036080    -0.495213
O      7.221220     7.287668     1.566326    -0.546335
O      7.701920     5.534138    14.282162    -0.488630
O      0.775165     9.494496     2.828871    -0.546947
O      0.915572     0.277212     1.833463    -0.489306
O      0.279839     7.675625     0.352783    -0.548312
O      1.201262     9.237804    13.936851    -0.494262
O      8.203096    10.032942     0.815064    -0.535428
O      5.996558     9.928739     1.238403    -0.495249
O      2.876398     7.631813     3.665634    -0.552044
O      4.204416     7.650263     1.853725    -0.493217
O      4.880125     9.685321     4.009794    -0.545389
O      4.783595     0.380070     5.148901    -0.495213
O      2.345970     9.377200     5.618655    -0.546335
O      2.826670    10.807365     7.272781    -0.488630
O      5.650415     7.170372     4.356110    -0.546947
O      5.790822     5.169955     5.351518    -0.489306
O      5.155089     8.989242     6.832198    -0.548312
O      6.076512     7.103698     7.618092    -0.494262
O      3.327846     6.631925     6.369917    -0.535428
O      1.121308     6.736129     5.946578    -0.495249
O      1.998853     1.861280    10.850615    -0.552044
O      0.670834     1.879730     9.038706    -0.493217
O     -0.004875     3.914788    11.194775    -0.545389
O      0.091655     5.827237    12.333882    -0.495213
O      2.529280     3.606667    12.803636    -0.546335
O      2.048580     5.360197     0.087800    -0.488630
O      8.975335     1.399839    11.541091    -0.546947
O      8.834928    10.617123    12.536499    -0.489306
O      9.470661     3.218710    14.017179    -0.548312
O      8.549238     1.656531     0.433111    -0.494262
O      1.547404     0.861393    13.554898    -0.535428
O      3.753943     0.965596    13.131559    -0.495249
O      6.874103     3.262522    10.704328    -0.552044
O      5.546084     3.244072    12.516237    -0.493217
O      4.870375     1.209014    10.360168    -0.545389
O      4.966905    10.514265     9.221061    -0.495213
O      7.404530     1.517135     8.751307    -0.546335
O      6.923830     0.086970     7.097181    -0.488630
O      4.100085     3.723963    10.013852    -0.546947
O      3.959678     5.724380     9.018444    -0.489306
O      4.595411     1.905093     7.537764    -0.548312
O      3.673988     3.790637     6.751870    -0.494262
O      6.422654     4.262410     8.000045    -0.535428
O      8.629193     4.158206     8.423384    -0.495249

The following XYZ coordinates are in angstroms. Other properties are in atomic units.
The sperically averaged electron density of each atom fit to a function of the form exp(a - br)
eigen_1, eigen_2 and eigen_3 are the three eigenvalues of traceless quadrupole moment tensor
  atom number  atomic symbol              X              Y              Z     net charge C6 coefficient C8 coefficient C10 coefficient fluctuating dipole atomic polarizability isotropic forcefield polarizability              a              b squared Pearson coefficient          <r^3>          <r^4>         wp_QDO          m_QDO          q_QDO       dipole_x       dipole_y       dipole_z         dipole            Qxy            Qxz            Qyz     Q(x^2-y^2)  Q(3z^2 - R^2)        eigen_1        eigen_2        eigen_3 static polarizability      alpha(xx)      alpha(xy)      alpha(xz)      alpha(yy)      alpha(yz)      alpha(zz) atomic spin moment
            1             Zn       8.960222       8.446019       1.894823       0.951584      69.060693 0.14176351E+04  0.42573252E+05                                15.379907                           13.659108       0.173910       1.926325                    0.997410      45.448463     125.140111       0.413259       0.493528      -1.072974      -0.005855      -0.001228       0.009803       0.011484       0.002534       0.005384      -0.000801       0.017209       0.012915      -0.011295       0.000328       0.010968             16.920056      18.236006      -0.669201      -0.440522      15.558826      -0.267001      16.965337           0.000004
            2             Zn       1.006447       8.201546       4.523664       0.932768      86.650341 0.16980656E+04  0.52952897E+05                                17.086401                           14.409855       0.221172       1.940200                    0.997046      45.480398     124.542416       0.428326       0.458560      -1.101039      -0.001148      -0.007310      -0.001607       0.007572       0.021147      -0.012153       0.000119       0.032549       0.053616      -0.036198       0.007301       0.028897             19.743671      23.886618      -0.628640       5.150796      15.422497      -0.084350      19.921897           0.000002
            3             Zn       4.084972       8.218848       5.290158       0.951584      69.060695 0.14176351E+04  0.42573252E+05                                15.379907                           13.659108       0.173910       1.926325                    0.997410      45.448463     125.140111       0.413259       0.493528      -1.072974      -0.005855       0.001228      -0.009803       0.011484      -0.002534      -0.005384      -0.000801       0.017209       0.012915      -0.011295       0.000328       0.010968             16.920056      18.236005       0.669200       0.440525      15.558825      -0.267001      16.965339           0.000004
            4             Zn       5.881697       8.463321       2.661317       0.932767      86.650345 0.16980657E+04  0.52952901E+05                                17.086402                           14.409856       0.221172       1.940200                    0.997046      45.480399     124.542420       0.428326       0.458560      -1.101039      -0.001148       0.007310       0.001607       0.007572      -0.021147       0.012153       0.000119       0.032549       0.053616      -0.036198       0.007301       0.028897             19.743672      23.886622       0.628639      -5.150797      15.422496      -0.084347      19.921897           0.000002
            5             Zn       0.790278       2.448316      12.475139       0.951584      69.060686 0.14176350E+04  0.42573250E+05                                15.379906                           13.659107       0.173910       1.926325                    0.997410      45.448461     125.140104       0.413259       0.493528      -1.072974       0.005855       0.001228      -0.009803       0.011484       0.002534       0.005384      -0.000801       0.017209       0.012915      -0.011295       0.000328       0.010968             16.920055      18.236007      -0.669201      -0.440521      15.558826      -0.267003      16.965332           0.000004
            6             Zn       8.744053       2.692789       9.846298       0.932767      86.650335 0.16980656E+04  0.52952897E+05                                17.086400                           14.409855       0.221172       1.940200                    0.997046      45.480399     124.542419       0.428326       0.458560      -1.101039       0.001148       0.007310       0.001607       0.007572       0.021147      -0.012153       0.000119       0.032549       0.053616      -0.036198       0.007301       0.028897             19.743668      23.886613      -0.628639       5.150788      15.422496      -0.084348      19.921895           0.000002
            7             Zn       5.665528       2.675487       9.079804       0.951584      69.060690 0.14176351E+04  0.42573252E+05                                15.379906                           13.659108       0.173910       1.926325                    0.997410      45.448463     125.140111       0.413259       0.493528      -1.072974       0.005855      -0.001228       0.009803       0.011484      -0.002534      -0.005384      -0.000801       0.017209       0.012915      -0.011295       0.000328       0.010968             16.920055      18.236006       0.669200       0.440524      15.558825      -0.267005      16.965334           0.000004
            8             Zn       3.868803       2.431014      11.708645       0.932767      86.650331 0.16980655E+04  0.52952896E+05                                17.086400                           14.409855       0.221172       1.940200                    0.997046      45.480399     124.542421       0.428326       0.458560      -1.101039       0.001148      -0.007310      -0.001607       0.007572      -0.021147       0.012153       0.000119       0.032549       0.053616      -0.036198       0.007301       0.028897             19.743668      23.886616       0.628637      -5.150788      15.422494      -0.084345      19.921894           0.000002
            9             Zn       0.000000       5.608850       0.000000       0.950673      80.978804 0.16344366E+04  0.50507945E+05                                16.560309                           14.309118       0.234489       1.949923                    0.996508      44.981919     122.806733       0.421916       0.469774      -1.093897      -0.000000      -0.000000       0.000000       0.000000       0.013530       0.033141      -0.023479      -0.016347      -0.040254      -0.051840       0.021566       0.030274             18.700513      16.656207      -0.392956      -1.003959      22.277339       4.550302      17.167994           0.000001
           10             Zn       4.875250      -0.161683       7.184981       0.950673      80.978765 0.16344366E+04  0.50507945E+05                                16.560303                           14.309117       0.234489       1.949923                    0.996508      44.981917     122.806724       0.421916       0.469774      -1.093897      -0.000000      -0.000000      -0.000000       0.000000      -0.013530      -0.033141      -0.023479      -0.016347      -0.040254      -0.051840       0.021566       0.030274             18.700503      16.656207       0.392955       1.003959      22.277317       4.550294      17.167984           0.000001
           11             Zn       0.000000       0.000000       0.000000       0.960865      85.785976 0.17270206E+04  0.53973327E+05                                16.862364                           14.452978       0.217513       1.946545                    0.996823      44.743876     121.841375       0.432092       0.453574      -1.106315       0.000000       0.000000       0.000000       0.000000       0.013673      -0.018988       0.041051       0.032096      -0.030865      -0.058358       0.025268       0.033090             19.150341      16.911193       0.796715      -0.820991      22.029128      -5.715908      18.510703           0.000001
           12             Zn       4.875250       5.447167       7.184981       0.960865      85.785971 0.17270206E+04  0.53973328E+05                                16.862363                           14.452978       0.217514       1.946545                    0.996823      44.743878     121.841381       0.432092       0.453574      -1.106315       0.000000       0.000000       0.000000       0.000000      -0.013673       0.018988       0.041051       0.032096      -0.030865      -0.058358       0.025268       0.033090             19.150339      16.911196      -0.796716       0.820994      22.029122      -5.715902      18.510698           0.000001
           13              H       7.292399       9.545978       5.296768       0.029063       1.263171 0.89444411E+01  0.91111231E+02                                 1.976081                            1.774395      -1.358804       2.205998                    0.993207       4.186028      12.293834       0.455521       1.320014      -0.697145      -0.045846       0.021277       0.035369       0.061689      -0.005597      -0.004489      -0.005082       0.006238      -0.001130      -0.010596       0.003584       0.007011              2.099482       2.497380      -0.386408      -0.665738       1.681131       0.351360       2.119935          -0.000000
           14              H       0.219386       5.229180       3.861209       0.034225       1.325954 0.98295347E+01  0.99216633E+02                                 1.824262                            1.703902      -0.830718       2.453686                    0.999189       3.496496       9.185678       0.547857       1.107611      -0.752633       0.012145      -0.037703       0.049828       0.063654      -0.003067       0.000081      -0.008117      -0.012685      -0.003910      -0.007695      -0.004660       0.012355              1.857383       1.470957      -0.062199       0.193555       1.741350      -0.437044       2.359840           0.000001
           15              H       5.978032       6.286170       0.508697       0.035355       1.309518 0.94693113E+01  0.95612578E+02                                 1.866600                            1.712281      -0.907607       2.415316                    0.998567       3.675529       9.967487       0.522452       1.161082      -0.736657      -0.060015      -0.012709      -0.015118       0.063182       0.006821       0.005036      -0.000698       0.004921      -0.001191      -0.008672      -0.000369       0.009041              1.929842       2.735738       0.175254       0.138077       1.512311       0.160881       1.541475          -0.000001
           16              H       1.700487      11.034323       3.463161       0.031471       1.316436 0.96685620E+01  0.98115616E+02                                 1.881070                            1.737941      -0.792229       2.471294                    0.999162       3.631353       9.866399       0.515217       1.171492      -0.735153       0.035794       0.026471       0.043411       0.062181       0.004100       0.004563       0.007399      -0.002974      -0.003316      -0.007330      -0.003765       0.011095              1.939033       1.909690       0.211944       0.633177       1.600956       0.215730       2.306453           0.000000
           17              H       1.678061       7.513219      13.427292       0.031225       1.450393 0.10906905E+02  0.11390593E+03                                 1.994461                            1.837778      -0.980404       2.384214                    0.997769       3.739268      10.258827       0.505063       1.161223      -0.737819       0.043419      -0.026581      -0.044467       0.067595      -0.002117      -0.016075       0.000845       0.011692       0.003313      -0.013100      -0.006487       0.019587              2.057760       1.952624      -0.406370      -0.390851       2.249927       0.477937       1.970730           0.000000
           18              H       6.827300      11.058441      -0.001437       0.036004       1.363228 0.99063160E+01  0.10185821E+03                                 1.965805                            1.787238      -1.160541       2.306947                    0.995569       3.847594      10.768655       0.492650       1.209160      -0.724222      -0.017042       0.046126      -0.043805       0.065855      -0.005794       0.004143      -0.010448      -0.003810       0.004790      -0.009452      -0.005196       0.014648              2.055897       1.694836      -0.065086       0.089090       2.259043      -0.777375       2.213811           0.000000
           19              H       2.417149       7.118890       1.888213       0.029063       1.263171 0.89444392E+01  0.91111205E+02                                 1.976081                            1.774395      -1.358804       2.205998                    0.993207       4.186028      12.293833       0.455521       1.320014      -0.697145      -0.045846      -0.021277      -0.035369       0.061689       0.005597       0.004489      -0.005082       0.006238      -0.001130      -0.010596       0.003584       0.007011              2.099481       2.497380       0.386407       0.665738       1.681130       0.351359       2.119935          -0.000000
           20              H       5.094636       0.217988       3.323772       0.034225       1.325954 0.98295360E+01  0.99216649E+02                                 1.824262                            1.703902      -0.830718       2.453686                    0.999189       3.496495       9.185675       0.547857       1.107611      -0.752633       0.012145       0.037703      -0.049828       0.063654       0.003067      -0.000081      -0.008117      -0.012685      -0.003910      -0.007695      -0.004660       0.012355              1.857383       1.470957       0.062199      -0.193555       1.741351      -0.437044       2.359839           0.000001
           21              H       1.102782      10.378698       6.676284       0.035355       1.309517 0.94693067E+01  0.95612523E+02                                 1.866600                            1.712281      -0.907606       2.415316                    0.998567       3.675528       9.967485       0.522452       1.161083      -0.736657      -0.060015       0.012709       0.015118       0.063182      -0.006821      -0.005036      -0.000698       0.004921      -0.001191      -0.008672      -0.000369       0.009041              1.929842       2.735738      -0.175254      -0.138077       1.512311       0.160881       1.541475          -0.000001
           22              H       6.575737       5.630545       3.721820       0.031471       1.316435 0.96685542E+01  0.98115522E+02                                 1.881069                            1.737940      -0.792228       2.471294                    0.999162       3.631352       9.866397       0.515217       1.171492      -0.735153       0.035794      -0.026471      -0.043411       0.062181      -0.004100      -0.004563       0.007399      -0.002974      -0.003316      -0.007330      -0.003765       0.011095              1.939033       1.909690      -0.211944      -0.633177       1.600955       0.215729       2.306453           0.000000
           23              H       6.553311       8.828283       8.127651       0.031225       1.450392 0.10906895E+02  0.11390580E+03                                 1.994460                            1.837777      -0.980404       2.384214                    0.997769       3.739267      10.258824       0.505063       1.161224      -0.737819       0.043419       0.026581       0.044467       0.067595       0.002117       0.016075       0.000845       0.011692       0.003313      -0.013100      -0.006487       0.019587              2.057759       1.952624       0.406369       0.390851       2.249924       0.477936       1.970729           0.000000
           24              H       1.952050       5.606427       7.186418       0.036004       1.363227 0.99063092E+01  0.10185813E+03                                 1.965805                            1.787237      -1.160541       2.306947                    0.995569       3.847594      10.768656       0.492650       1.209160      -0.724222      -0.017042      -0.046126       0.043805       0.065855       0.005794      -0.004143      -0.010448      -0.003810       0.004790      -0.009452      -0.005196       0.014648              2.055896       1.694836       0.065086      -0.089091       2.259042      -0.777375       2.213811           0.000000
           25              H       2.458101       1.348357       9.073194       0.029063       1.263170 0.89444348E+01  0.91111152E+02                                 1.976080                            1.774394      -1.358803       2.205998                    0.993207       4.186028      12.293834       0.455521       1.320015      -0.697145       0.045846      -0.021277      -0.035369       0.061689      -0.005597      -0.004489      -0.005082       0.006238      -0.001130      -0.010596       0.003584       0.007011              2.099481       2.497378      -0.386407      -0.665738       1.681130       0.351360       2.119935          -0.000000
           26              H       9.531114       5.665155      10.508753       0.034225       1.325955 0.98295425E+01  0.99216738E+02                                 1.824263                            1.703903      -0.830719       2.453686                    0.999189       3.496497       9.185684       0.547857       1.107612      -0.752633      -0.012145       0.037703      -0.049828       0.063654      -0.003067       0.000081      -0.008117      -0.012685      -0.003910      -0.007695      -0.004660       0.012355              1.857384       1.470958      -0.062199       0.193555       1.741352      -0.437044       2.359842           0.000001
           27              H       3.772468       4.608165      13.861265       0.035356       1.309517 0.94693061E+01  0.95612505E+02                                 1.866599                            1.712280      -0.907606       2.415317                    0.998567       3.675528       9.967481       0.522453       1.161081      -0.736658       0.060015       0.012709       0.015118       0.063182       0.006821       0.005036      -0.000698       0.004921      -0.001191      -0.008672      -0.000369       0.009041              1.929840       2.735736       0.175254       0.138077       1.512310       0.160881       1.541474          -0.000001
           28              H       8.050013      -0.139988      10.906801       0.031471       1.316436 0.96685622E+01  0.98115626E+02                                 1.881070                            1.737941      -0.792229       2.471294                    0.999162       3.631353       9.866402       0.515217       1.171493      -0.735153      -0.035794      -0.026471      -0.043411       0.062181       0.004100       0.004563       0.007399      -0.002974      -0.003316      -0.007330      -0.003765       0.011095              1.939034       1.909691       0.211944       0.633178       1.600956       0.215730       2.306454           0.000000
           29              H       8.072439       3.381116       0.942670       0.031225       1.450393 0.10906898E+02  0.11390582E+03                                 1.994460                            1.837777      -0.980404       2.384214                    0.997769       3.739267      10.258820       0.505063       1.161223      -0.737819      -0.043419       0.026581       0.044467       0.067595      -0.002117      -0.016075       0.000845       0.011692       0.003313      -0.013100      -0.006487       0.019587              2.057759       1.952623      -0.406369      -0.390850       2.249925       0.477936       1.970728           0.000000
           30              H       2.923200       0.159259       0.001437       0.036004       1.363227 0.99063120E+01  0.10185816E+03                                 1.965805                            1.787238      -1.160541       2.306947                    0.995569       3.847593      10.768653       0.492650       1.209160      -0.724222       0.017042      -0.046126       0.043805       0.065855      -0.005794       0.004143      -0.010448      -0.003810       0.004790      -0.009452      -0.005196       0.014648              2.055896       1.694836      -0.065086       0.089090       2.259042      -0.777375       2.213810           0.000000
           31              H       7.333351       3.775445      12.481749       0.029063       1.263170 0.89444339E+01  0.91111137E+02                                 1.976080                            1.774394      -1.358803       2.205999                    0.993207       4.186028      12.293832       0.455522       1.320014      -0.697145       0.045846       0.021277       0.035369       0.061689       0.005597       0.004489      -0.005082       0.006238      -0.001130      -0.010596       0.003584       0.007011              2.099481       2.497378       0.386407       0.665738       1.681129       0.351359       2.119935          -0.000000
           32              H       4.655864      10.676347      11.046190       0.034225       1.325955 0.98295470E+01  0.99216794E+02                                 1.824263                            1.703903      -0.830719       2.453686                    0.999189       3.496497       9.185684       0.547857       1.107612      -0.752633      -0.012145      -0.037703       0.049828       0.063654       0.003067      -0.000081      -0.008117      -0.012685      -0.003910      -0.007695      -0.004660       0.012355              1.857384       1.470958       0.062199      -0.193555       1.741353      -0.437045       2.359842           0.000001
           33              H       8.647718       0.515637       7.693678       0.035356       1.309516 0.94693001E+01  0.95612436E+02                                 1.866599                            1.712280      -0.907605       2.415317                    0.998567       3.675527       9.967480       0.522452       1.161082      -0.736657       0.060015      -0.012709      -0.015118       0.063182      -0.006821      -0.005036      -0.000698       0.004921      -0.001191      -0.008672      -0.000369       0.009041              1.929840       2.735736      -0.175254      -0.138077       1.512310       0.160881       1.541474          -0.000001
           34              H       3.174763       5.263790      10.648142       0.031471       1.316436 0.96685588E+01  0.98115582E+02                                 1.881070                            1.737941      -0.792228       2.471294                    0.999162       3.631353       9.866401       0.515217       1.171493      -0.735153      -0.035794       0.026471       0.043411       0.062181      -0.004100      -0.004563       0.007399      -0.002974      -0.003316      -0.007330      -0.003765       0.011095              1.939033       1.909691      -0.211944      -0.633178       1.600956       0.215730       2.306454           0.000000
           35              H       3.197189       2.066052       6.242311       0.031225       1.450392 0.10906889E+02  0.11390571E+03                                 1.994459                            1.837776      -0.980403       2.384214                    0.997769       3.739266      10.258819       0.505063       1.161223      -0.737819      -0.043419      -0.026581      -0.044467       0.067595       0.002117       0.016075       0.000845       0.011692       0.003313      -0.013100      -0.006487       0.019587              2.057758       1.952623       0.406369       0.390851       2.249923       0.477936       1.970728           0.000000
           36              H       7.798450       5.287908       7.183544       0.036004       1.363227 0.99063088E+01  0.10185812E+03                                 1.965805                            1.787237      -1.160541       2.306947                    0.995569       3.847594      10.768656       0.492650       1.209160      -0.724222       0.017042       0.046126      -0.043805       0.065855       0.005794      -0.004143      -0.010448      -0.003810       0.004790      -0.009452      -0.005196       0.014648              2.055896       1.694836       0.065086      -0.089091       2.259041      -0.777375       2.213810           0.000000
           37              C       8.005161       9.218143       4.760768       0.535805      19.731305 0.21954526E+03  0.44194048E+04                                 6.678880                            5.207281       0.172184       2.119873                    0.999421      22.279294      62.361009       0.656957       0.463158      -1.020252       0.044891      -0.020612      -0.048890       0.069501       0.049475      -0.027093      -0.040794      -0.181833      -0.171853      -0.087600      -0.055284       0.142883              7.421504       9.587915      -1.121507       0.391502       4.180637       1.095024       8.495960           0.000002
           38              C       0.053628       5.720481       3.065113       0.525702      18.963190 0.20791271E+03  0.41158909E+04                                 6.389908                            5.014904       0.379309       2.187364                    0.999821      21.955222      60.328692       0.682100       0.453603      -1.028767      -0.005667       0.043273      -0.044306       0.062191       0.001587      -0.033614      -0.024333       0.185533      -0.192526      -0.089547      -0.041279       0.130826              7.031285       3.971960       0.285497       0.832154       8.604787       1.658296       8.517108           0.000001
           39              C       6.902379       6.455915       0.642337       0.528333      20.092965 0.21041520E+03  0.41721291E+04                                 6.635694                            5.024108       0.522118       2.235774                    0.999865      21.871294      59.875015       0.686678       0.449854      -1.032331       0.060778       0.029746       0.010441       0.068467       0.007046       0.019995      -0.106824      -0.096463       0.053946      -0.090375      -0.045938       0.136313              7.528143       8.136149      -0.719579      -0.988278       6.978043       3.650811       7.470236           0.000001
           40              C       1.166160      10.707132       2.748974       0.526024      19.080994 0.20929361E+03  0.41413635E+04                                 6.382679                            4.997483       0.572550       2.251979                    0.999780      21.808301      59.500978       0.691737       0.447485      -1.034440      -0.036776      -0.030719      -0.039657       0.062199      -0.046795      -0.072185       0.051292       0.135433      -0.091278      -0.094671      -0.045342       0.140014              7.058813       5.006386       0.703478       1.803921       8.196260      -2.230664       7.973792           0.000001
           41              C       1.097906       8.015533      13.986284       0.541871      19.755486 0.21485437E+03  0.43057440E+04                                 6.683910                            5.164915       0.187143       2.123531                    0.999527      22.312519      62.507083       0.656430       0.465601      -1.017951      -0.053236       0.021369       0.032675       0.066018      -0.008063       0.083730      -0.002217       0.135833       0.137087      -0.091328      -0.038024       0.129353              7.482847       5.529980       0.407027      -1.605324      11.365799      -0.270982       5.552763           0.000002
           42              C       6.990133      10.382045       0.645211       0.535135      20.155610 0.21772387E+03  0.43662472E+04                                 6.722212                            5.162462       0.214058       2.130065                    0.999769      22.233859      61.775137       0.665373       0.459028      -1.024266       0.023632      -0.047793       0.041032       0.067278       0.000393       0.029163       0.097713      -0.109542       0.117827      -0.090087      -0.046981       0.137068              7.513734       9.600407       0.640466      -1.430566       6.447032      -2.819785       6.493763           0.000002
           43              C       3.129911       7.446724       2.424213       0.535804      19.731306 0.21954528E+03  0.44194056E+04                                 6.678881                            5.207282       0.172183       2.119873                    0.999421      22.279296      62.361018       0.656957       0.463158      -1.020251       0.044891       0.020612       0.048890       0.069501      -0.049475       0.027093      -0.040794      -0.181833      -0.171853      -0.087600      -0.055284       0.142883              7.421505       9.587916       1.121508      -0.391500       4.180638       1.095025       8.495960           0.000002
           44              C       4.928878      10.944386       4.119868       0.525702      18.963193 0.20791275E+03  0.41158919E+04                                 6.389908                            5.014904       0.379309       2.187364                    0.999821      21.955223      60.328694       0.682100       0.453602      -1.028767      -0.005667      -0.043273       0.044306       0.062191      -0.001587       0.033614      -0.024333       0.185533      -0.192526      -0.089547      -0.041279       0.130826              7.031285       3.971960      -0.285497      -0.832153       8.604796       1.658296       8.517101           0.000001
           45              C       2.027129      10.208953       6.542644       0.528333      20.092963 0.21041519E+03  0.41721288E+04                                 6.635694                            5.024107       0.522118       2.235774                    0.999865      21.871293      59.875009       0.686679       0.449854      -1.032331       0.060778      -0.029746      -0.010441       0.068467      -0.007046      -0.019995      -0.106824      -0.096463       0.053946      -0.090375      -0.045938       0.136313              7.528142       8.136149       0.719579       0.988278       6.978042       3.650810       7.470235           0.000001
           46              C       6.041410       5.957735       4.436007       0.526024      19.080998 0.20929370E+03  0.41413657E+04                                 6.382680                            4.997484       0.572551       2.251979                    0.999780      21.808300      59.500972       0.691737       0.447484      -1.034440      -0.036776       0.030719       0.039656       0.062199       0.046795       0.072185       0.051292       0.135433      -0.091278      -0.094672      -0.045342       0.140014              7.058814       5.006387      -0.703474      -1.803923       8.196259      -2.230667       7.973796           0.000001
           47              C       5.973156       8.325970       7.568659       0.541871      19.755479 0.21485436E+03  0.43057438E+04                                 6.683908                            5.164915       0.187143       2.123531                    0.999527      22.312518      62.507079       0.656430       0.465601      -1.017951      -0.053236      -0.021369      -0.032675       0.066018       0.008063      -0.083730      -0.002217       0.135833       0.137087      -0.091328      -0.038024       0.129353              7.482845       5.529982      -0.407028       1.605326      11.365788      -0.270981       5.552765           0.000002
           48              C       2.114883       6.282822       6.539770       0.535135      20.155607 0.21772383E+03  0.43662464E+04                                 6.722211                            5.162461       0.214058       2.130065                    0.999769      22.233861      61.775144       0.665373       0.459028      -1.024266       0.023632       0.047793      -0.041032       0.067278      -0.000393      -0.029163       0.097713      -0.109542       0.117828      -0.090087      -0.046981       0.137068              7.513733       9.600404      -0.640467       1.430565       6.447032      -2.819786       6.493764           0.000002
           49              C       1.745340       1.676192       9.609194       0.535805      19.731303 0.21954529E+03  0.44194055E+04                                 6.678879                            5.207281       0.172184       2.119873                    0.999421      22.279294      62.361008       0.656957       0.463158      -1.020252      -0.044891       0.020612       0.048890       0.069501       0.049475      -0.027093      -0.040794      -0.181833      -0.171853      -0.087600      -0.055284       0.142883              7.421503       9.587912      -1.121507       0.391501       4.180638       1.095026       8.495960           0.000002
           50              C       9.696872       5.173854      11.304849       0.525702      18.963186 0.20791266E+03  0.41158897E+04                                 6.389907                            5.014903       0.379309       2.187364                    0.999821      21.955220      60.328686       0.682100       0.453603      -1.028767       0.005667      -0.043273       0.044306       0.062191       0.001587      -0.033614      -0.024333       0.185533      -0.192526      -0.089547      -0.041279       0.130826              7.031284       3.971959       0.285497       0.832154       8.604786       1.658295       8.517107           0.000001
           51              C       2.848121       4.438420      13.727625       0.528333      20.092967 0.21041523E+03  0.41721297E+04                                 6.635695                            5.024108       0.522118       2.235774                    0.999865      21.871295      59.875017       0.686678       0.449854      -1.032331      -0.060778      -0.029746      -0.010441       0.068467       0.007046       0.019995      -0.106824      -0.096463       0.053946      -0.090375      -0.045938       0.136313              7.528143       8.136149      -0.719580      -0.988279       6.978044       3.650811       7.470237           0.000001
           52              C       8.584340       0.187203      11.620988       0.526024      19.080993 0.20929361E+03  0.41413634E+04                                 6.382680                            4.997483       0.572551       2.251979                    0.999780      21.808301      59.500980       0.691737       0.447485      -1.034440       0.036776       0.030719       0.039656       0.062199      -0.046795      -0.072185       0.051292       0.135433      -0.091278      -0.094671      -0.045342       0.140014              7.058813       5.006386       0.703478       1.803922       8.196261      -2.230664       7.973792           0.000001
           53              C       8.652594       2.878802       0.383678       0.541871      19.755489 0.21485442E+03  0.43057451E+04                                 6.683910                            5.164916       0.187143       2.123531                    0.999527      22.312521      62.507086       0.656430       0.465601      -1.017951       0.053236      -0.021369      -0.032675       0.066018      -0.008063       0.083730      -0.002217       0.135833       0.137086      -0.091328      -0.038024       0.129353              7.482848       5.529980       0.407028      -1.605324      11.365800      -0.270982       5.552763           0.000002
           54              C       2.760367       0.512290      13.724751       0.535135      20.155614 0.21772399E+03  0.43662502E+04                                 6.722213                            5.162463       0.214058       2.130065                    0.999769      22.233857      61.775128       0.665373       0.459028      -1.024266      -0.023632       0.047793      -0.041032       0.067278       0.000393       0.029163       0.097713      -0.109542       0.117827      -0.090087      -0.046981       0.137068              7.513734       9.600410       0.640465      -1.430565       6.447031      -2.819783       6.493762           0.000002
           55              C       6.620590       3.447611      11.945749       0.535804      19.731304 0.21954530E+03  0.44194059E+04                                 6.678880                            5.207282       0.172184       2.119873                    0.999421      22.279295      62.361015       0.656957       0.463158      -1.020251      -0.044891      -0.020612      -0.048890       0.069501      -0.049475       0.027093      -0.040794      -0.181833      -0.171853      -0.087600      -0.055284       0.142883              7.421504       9.587913       1.121507      -0.391499       4.180638       1.095026       8.495961           0.000002
           56              C       4.821622      -0.050051      10.250094       0.525702      18.963190 0.20791269E+03  0.41158906E+04                                 6.389908                            5.014904       0.379309       2.187364                    0.999821      21.955221      60.328693       0.682100       0.453603      -1.028767       0.005667       0.043273      -0.044306       0.062191      -0.001587       0.033614      -0.024333       0.185533      -0.192526      -0.089547      -0.041279       0.130826              7.031285       3.971960      -0.285497      -0.832153       8.604795       1.658295       8.517101           0.000001
           57              C       7.723371       0.685382       7.827318       0.528333      20.092966 0.21041522E+03  0.41721295E+04                                 6.635694                            5.024108       0.522118       2.235774                    0.999865      21.871294      59.875014       0.686678       0.449854      -1.032331      -0.060778       0.029746       0.010441       0.068467      -0.007046      -0.019995      -0.106824      -0.096463       0.053946      -0.090375      -0.045938       0.136313              7.528143       8.136148       0.719580       0.988279       6.978043       3.650811       7.470237           0.000001
           58              C       3.709090       4.936600       9.933955       0.526024      19.080996 0.20929368E+03  0.41413651E+04                                 6.382680                            4.997484       0.572551       2.251979                    0.999780      21.808299      59.500971       0.691736       0.447485      -1.034440       0.036776      -0.030719      -0.039656       0.062199       0.046795       0.072185       0.051292       0.135433      -0.091278      -0.094671      -0.045342       0.140014              7.058814       5.006387      -0.703475      -1.803923       8.196258      -2.230666       7.973796           0.000001
           59              C       3.777344       2.568365       6.801303       0.541871      19.755482 0.21485441E+03  0.43057449E+04                                 6.683909                            5.164916       0.187143       2.123531                    0.999527      22.312520      62.507085       0.656430       0.465601      -1.017951       0.053235       0.021369       0.032675       0.066018       0.008063      -0.083730      -0.002217       0.135833       0.137087      -0.091328      -0.038024       0.129353              7.482846       5.529982      -0.407027       1.605326      11.365789      -0.270982       5.552765           0.000002
           60              C       7.635617       4.611513       7.830192       0.535135      20.155615 0.21772400E+03  0.43662505E+04                                 6.722214                            5.162464       0.214057       2.130065                    0.999769      22.233862      61.775150       0.665372       0.459028      -1.024266      -0.023632      -0.047793       0.041032       0.067278      -0.000393      -0.029163       0.097713      -0.109542       0.117827      -0.090087      -0.046981       0.137068              7.513735       9.600410      -0.640467       1.430564       6.447032      -2.819785       6.493764           0.000002
           61              O       7.751648       9.033055       3.519347      -0.552044      39.300118 0.62193697E+03  0.15530231E+05                                 9.235967                            7.782922      -0.058933       2.027252                    0.997306      28.163377      75.842836       0.671590       0.365233      -1.132298       0.025656       0.010629       0.053002       0.059837       0.032208       0.024426       0.001486      -0.096340       0.124469      -0.082941       0.032080       0.050861             10.164581       9.693007       0.366510       1.009668       5.901736       1.800961      14.899001           0.000001
           62              O       9.079666       9.014605       5.331256      -0.493217      32.835223 0.46910359E+03  0.10885459E+05                                 8.107409                            6.667325       0.483003       2.226558                    0.998016      26.251840      67.519858       0.742784       0.355358      -1.143329      -0.035365      -0.011545      -0.042884       0.056772       0.008099       0.046238      -0.040542      -0.000790      -0.231275      -0.105007       0.046596       0.058411              9.029368      14.822087      -1.619370       2.114609       5.333933       0.129579       6.932085          -0.000002
           63              O       0.004875       6.979547       3.175187      -0.545389      41.691908 0.65643099E+03  0.16646039E+05                                 9.662715                            8.062534      -0.293607       1.955258                    0.995336      28.397214      77.546218       0.650428       0.371352      -1.125453      -0.000319      -0.059255      -0.013582       0.060793       0.002823      -0.024319       0.012892      -0.027922      -0.206029      -0.076281       0.026577       0.049704             10.684523       7.800962       0.451641       1.522621      15.716199       2.078794       8.536408           0.000001
           64              O       9.658845       5.067098       2.036080      -0.495213      33.637921 0.46725996E+03  0.10827198E+05                                 8.222528                            6.654140       0.413069       2.198783                    0.997984      26.326438      67.565247       0.743861       0.355350      -1.143843       0.013028       0.041548       0.030746       0.053304       0.015061      -0.009250       0.064972       0.105538       0.056139      -0.100393       0.045518       0.054875              9.252245       5.330264       0.815157       0.942743       9.270864       4.913742      13.155607          -0.000001
           65              O       7.221220       7.287668       1.566326      -0.546335      43.598917 0.66020535E+03  0.16711370E+05                                 9.908431                            8.016160      -0.220115       1.980815                    0.994490      28.168818      76.041221       0.662961       0.364993      -1.134002       0.000028      -0.037780      -0.044752       0.058567       0.011702       0.023359       0.014568      -0.093404       0.148156      -0.076563       0.015728       0.060834             11.341834       9.661518       0.619097      -0.520762      11.861678       6.087197      12.502305           0.000001
           66              O       7.701920       5.534138      14.282162      -0.488630      34.589829 0.48217212E+03  0.11263457E+05                                 8.416325                            6.787477       0.368104       2.190216                    0.997127      26.287552      67.790397       0.731797       0.358299      -1.141216      -0.012145       0.042086       0.025158       0.050514      -0.049971      -0.049638      -0.031325      -0.059241       0.019945      -0.095191       0.040056       0.055135              9.538833      10.319389      -3.247577      -3.084963       9.141140       4.185285       9.155970          -0.000001
           67              O       0.775165       9.494496       2.828871      -0.546947      40.544860 0.66707009E+03  0.16936592E+05                                 9.413436                            8.081203      -0.207257       1.982316                    0.995305      28.264280      76.529237       0.657113       0.367123      -1.131836       0.019495       0.054854      -0.021488       0.062054       0.004486      -0.046040       0.001418      -0.049374      -0.192470      -0.086761       0.029498       0.057263             10.245753       8.253545       2.414804       0.928241      14.221295      -2.441413       8.262419           0.000001
           68              O       0.915572       0.277212       1.833463      -0.489306      31.288258 0.43295339E+03  0.98337361E+04                                 7.774335                            6.350518       0.453207       2.209964                    0.998838      26.042305      65.972301       0.772005       0.349308      -1.149818      -0.010940      -0.041752       0.025443       0.050102      -0.061214      -0.035673      -0.055007       0.058193       0.081490      -0.112199       0.054072       0.058127              8.716857       5.501039      -0.965081       1.869065       8.955229      -4.801527      11.694304          -0.000001
           69              O       0.279839       7.675625       0.352783      -0.548312      40.754681 0.65713980E+03  0.16668176E+05                                 9.546715                            8.052352      -0.294549       1.955344                    0.994836      28.460750      77.724348       0.652615       0.370015      -1.126491       0.023089       0.038740      -0.041303       0.061154       0.031857       0.006404      -0.040090       0.048119       0.049720      -0.066588       0.022227       0.044361             10.571582       8.976609       2.089999      -3.023754      12.836505      -0.516382       9.901633           0.000001
           70              O       1.201262       9.237804      13.936851      -0.494262      35.014766 0.47546702E+03  0.11070492E+05                                 8.496065                            6.729030       0.445289       2.214558                    0.997910      26.271130      67.686665       0.736621       0.357121      -1.141900      -0.019576      -0.044401       0.007361       0.049080       0.006240       0.080948      -0.002964      -0.068344      -0.059735      -0.103331       0.044083       0.059247              9.738325       5.887073       0.153985      -0.280959      17.766174      -1.261118       5.561728          -0.000001
           71              O       8.203096      10.032942       0.815064      -0.535428      39.425398 0.61772124E+03  0.15400368E+05                                 9.268211                            7.759579      -0.250437       1.973620                    0.995428      27.928306      75.175528       0.672129       0.365523      -1.131955      -0.061857       0.011293      -0.001783       0.062904      -0.017819       0.014308       0.051776       0.045053      -0.034364      -0.071189       0.032778       0.038411             10.215715      14.108871      -0.990067      -0.312885       9.234030      -2.734709       7.304244           0.000001
           72              O       5.996558       9.928739       1.238403      -0.495249      32.514544 0.45471885E+03  0.10453116E+05                                 7.999317                            6.522012       0.611643       2.266381                    0.998992      26.102339      66.473338       0.759542       0.350794      -1.148863       0.049054       0.000478      -0.012533       0.050632       0.061587      -0.054580       0.036413      -0.014680       0.052345      -0.105300       0.044657       0.060644              8.951159      10.837874       2.594566      -3.753651       7.239790      -3.058369       8.775812          -0.000002
           73              O       2.876398       7.631813       3.665634      -0.552044      39.300117 0.62193695E+03  0.15530231E+05                                 9.235966                            7.782921      -0.058933       2.027252                    0.997306      28.163376      75.842832       0.671590       0.365233      -1.132298       0.025656      -0.010629      -0.053002       0.059837      -0.032208      -0.024426       0.001486      -0.096340       0.124469      -0.082941       0.032080       0.050861             10.164581       9.693007      -0.366510      -1.009666       5.901736       1.800962      14.898999           0.000001
           74              O       4.204416       7.650263       1.853725      -0.493217      32.835219 0.46910353E+03  0.10885457E+05                                 8.107408                            6.667324       0.483003       2.226558                    0.998016      26.251838      67.519849       0.742784       0.355358      -1.143329      -0.035365       0.011545       0.042884       0.056772      -0.008099      -0.046238      -0.040542      -0.000790      -0.231275      -0.105007       0.046596       0.058411              9.029367      14.822086       1.619372      -2.114608       5.333932       0.129578       6.932083          -0.000002
           75              O       4.880125       9.685321       4.009794      -0.545389      41.691896 0.65643045E+03  0.16646022E+05                                 9.662713                            8.062531      -0.293607       1.955258                    0.995336      28.397212      77.546211       0.650428       0.371352      -1.125453      -0.000319       0.059255       0.013582       0.060793      -0.002823       0.024319       0.012892      -0.027922      -0.206029      -0.076281       0.026577       0.049704             10.684521       7.800958      -0.451642      -1.522619      15.716201       2.078795       8.536404           0.000001
           76              O       4.783595       0.380070       5.148901      -0.495213      33.637924 0.46726018E+03  0.10827204E+05                                 8.222528                            6.654142       0.413069       2.198783                    0.997984      26.326438      67.565248       0.743861       0.355350      -1.143843       0.013028      -0.041548      -0.030746       0.053304      -0.015061       0.009250       0.064972       0.105538       0.056139      -0.100393       0.045518       0.054875              9.252245       5.330264      -0.815158      -0.942743       9.270870       4.913743      13.155601          -0.000001
           77              O       2.345970       9.377200       5.618655      -0.546335      43.598919 0.66020543E+03  0.16711372E+05                                 9.908431                            8.016161      -0.220115       1.980815                    0.994490      28.168818      76.041221       0.662961       0.364993      -1.134002       0.000028       0.037780       0.044752       0.058567      -0.011702      -0.023359       0.014568      -0.093404       0.148156      -0.076563       0.015728       0.060834             11.341834       9.661516      -0.619096       0.520761      11.861679       6.087198      12.502306           0.000002
           78              O       2.826670      10.807365       7.272781      -0.488630      34.589823 0.48217207E+03  0.11263456E+05                                 8.416324                            6.787476       0.368105       2.190216                    0.997127      26.287552      67.790394       0.731797       0.358299      -1.141216      -0.012145      -0.042086      -0.025158       0.050514       0.049971       0.049638      -0.031325      -0.059241       0.019945      -0.095191       0.040056       0.055135              9.538831      10.319387       3.247575       3.084962       9.141137       4.185283       9.155968          -0.000001
           79              O       5.650415       7.170372       4.356110      -0.546947      40.544866 0.66707055E+03  0.16936606E+05                                 9.413436                            8.081205      -0.207258       1.982315                    0.995305      28.264281      76.529237       0.657113       0.367123      -1.131836       0.019495      -0.054854       0.021488       0.062054      -0.004486       0.046040       0.001418      -0.049374      -0.192470      -0.086761       0.029498       0.057263             10.245753       8.253547      -2.414801      -0.928244      14.221291      -2.441411       8.262422           0.000001
           80              O       5.790822       5.169955       5.351518      -0.489306      31.288253 0.43295332E+03  0.98337341E+04                                 7.774334                            6.350518       0.453207       2.209965                    0.998838      26.042303      65.972294       0.772005       0.349308      -1.149818      -0.010940       0.041752      -0.025443       0.050102       0.061214       0.035673      -0.055007       0.058193       0.081490      -0.112199       0.054072       0.058127              8.716856       5.501039       0.965082      -1.869065       8.955227      -4.801525      11.694303          -0.000001
           81              O       5.155089       8.989242       6.832198      -0.548312      40.754671 0.65713961E+03  0.16668171E+05                                 9.546713                            8.052351      -0.294549       1.955344                    0.994836      28.460752      77.724353       0.652615       0.370015      -1.126491       0.023089      -0.038740       0.041303       0.061154      -0.031857      -0.006404      -0.040090       0.048119       0.049720      -0.066588       0.022227       0.044361             10.571579       8.976609      -2.089997       3.023756      12.836496      -0.516381       9.901633           0.000001
           82              O       6.076512       7.103698       7.618092      -0.494262      35.014774 0.47546738E+03  0.11070502E+05                                 8.496067                            6.729032       0.445289       2.214558                    0.997910      26.271130      67.686662       0.736620       0.357121      -1.141900      -0.019576       0.044401      -0.007361       0.049080      -0.006240      -0.080948      -0.002964      -0.068344      -0.059735      -0.103331       0.044083       0.059247              9.738326       5.887074      -0.153985       0.280959      17.766175      -1.261119       5.561729          -0.000001
           83              O       3.327846       6.631925       6.369917      -0.535428      39.425394 0.61772122E+03  0.15400367E+05                                 9.268210                            7.759578      -0.250437       1.973620                    0.995428      27.928306      75.175525       0.672129       0.365523      -1.131955      -0.061857      -0.011293       0.001783       0.062904       0.017819      -0.014308       0.051776       0.045053      -0.034363      -0.071189       0.032778       0.038411             10.215714      14.108870       0.990066       0.312884       9.234029      -2.734709       7.304244           0.000001
           84              O       1.121308       6.736129       5.946578      -0.495249      32.514552 0.45471896E+03  0.10453119E+05                                 7.999318                            6.522013       0.611643       2.266381                    0.998992      26.102339      66.473338       0.759542       0.350794      -1.148863       0.049054      -0.000478       0.012533       0.050632      -0.061587       0.054580       0.036413      -0.014680       0.052345      -0.105300       0.044656       0.060644              8.951161      10.837873      -2.594570       3.753652       7.239794      -3.058373       8.775815          -0.000002
           85              O       1.998853       1.861280      10.850615      -0.552044      39.300111 0.62193687E+03  0.15530228E+05                                 9.235966                            7.782921      -0.058932       2.027252                    0.997306      28.163375      75.842829       0.671590       0.365233      -1.132298      -0.025656      -0.010629      -0.053002       0.059837       0.032208       0.024426       0.001486      -0.096340       0.124469      -0.082941       0.032080       0.050861             10.164580       9.693007       0.366511       1.009668       5.901736       1.800961      14.898996           0.000001
           86              O       0.670834       1.879730       9.038706      -0.493217      32.835237 0.46910396E+03  0.10885470E+05                                 8.107412                            6.667327       0.483003       2.226557                    0.998016      26.251841      67.519861       0.742784       0.355358      -1.143329       0.035365       0.011545       0.042884       0.056772       0.008099       0.046238      -0.040542      -0.000790      -0.231275      -0.105007       0.046596       0.058411              9.029371      14.822094      -1.619370       2.114607       5.333935       0.129580       6.932084          -0.000002
           87              O      -0.004875       3.914788      11.194775      -0.545389      41.691906 0.65643098E+03  0.16646039E+05                                 9.662715                            8.062534      -0.293607       1.955258                    0.995336      28.397214      77.546214       0.650428       0.371352      -1.125453       0.000319       0.059255       0.013582       0.060793       0.002823      -0.024319       0.012892      -0.027922      -0.206029      -0.076281       0.026577       0.049704             10.684522       7.800962       0.451642       1.522621      15.716197       2.078793       8.536407           0.000001
           88              O       0.091655       5.827237      12.333882      -0.495213      33.637925 0.46726003E+03  0.10827200E+05                                 8.222529                            6.654141       0.413070       2.198783                    0.997984      26.326437      67.565248       0.743861       0.355350      -1.143843      -0.013028      -0.041548      -0.030746       0.053304       0.015061      -0.009250       0.064972       0.105538       0.056139      -0.100393       0.045518       0.054875              9.252246       5.330264       0.815158       0.942743       9.270865       4.913743      13.155610          -0.000001
           89              O       2.529280       3.606667      12.803636      -0.546335      43.598915 0.66020530E+03  0.16711369E+05                                 9.908431                            8.016160      -0.220116       1.980815                    0.994490      28.168817      76.041220       0.662961       0.364993      -1.134002      -0.000028       0.037780       0.044752       0.058567       0.011702       0.023359       0.014568      -0.093404       0.148156      -0.076563       0.015728       0.060834             11.341834       9.661517       0.619096      -0.520763      11.861678       6.087197      12.502306           0.000001
           90              O       2.048580       5.360197       0.087800      -0.488630      34.589827 0.48217212E+03  0.11263457E+05                                 8.416325                            6.787477       0.368104       2.190216                    0.997127      26.287553      67.790399       0.731797       0.358299      -1.141216       0.012145      -0.042086      -0.025158       0.050514      -0.049971      -0.049638      -0.031325      -0.059241       0.019945      -0.095191       0.040056       0.055135              9.538832      10.319388      -3.247576      -3.084963       9.141140       4.185284       9.155969          -0.000001
           91              O       8.975335       1.399839      11.541091      -0.546947      40.544860 0.66707008E+03  0.16936592E+05                                 9.413435                            8.081202      -0.207257       1.982316                    0.995305      28.264280      76.529234       0.657113       0.367123      -1.131836      -0.019495      -0.054854       0.021488       0.062054       0.004486      -0.046040       0.001418      -0.049374      -0.192469      -0.086761       0.029498       0.057263             10.245753       8.253544       2.414804       0.928242      14.221296      -2.441413       8.262419           0.000001
           92              O       8.834928      10.617123      12.536499      -0.489306      31.288266 0.43295350E+03  0.98337394E+04                                 7.774337                            6.350519       0.453206       2.209964                    0.998838      26.042305      65.972306       0.772005       0.349308      -1.149818       0.010940       0.041752      -0.025443       0.050102      -0.061214      -0.035673      -0.055007       0.058193       0.081490      -0.112199       0.054072       0.058126              8.716860       5.501040      -0.965081       1.869065       8.955231      -4.801528      11.694308          -0.000001
           93              O       9.470661       3.218710      14.017179      -0.548312      40.754684 0.65713989E+03  0.16668179E+05                                 9.546716                            8.052353      -0.294550       1.955344                    0.994836      28.460752      77.724356       0.652614       0.370015      -1.126491      -0.023089      -0.038740       0.041303       0.061154       0.031857       0.006404      -0.040090       0.048119       0.049720      -0.066588       0.022227       0.044361             10.571583       8.976609       2.089999      -3.023754      12.836507      -0.516382       9.901633           0.000001
           94              O       8.549238       1.656531       0.433111      -0.494262      35.014767 0.47546703E+03  0.11070492E+05                                 8.496065                            6.729029       0.445289       2.214557                    0.997910      26.271132      67.686669       0.736621       0.357121      -1.141900       0.019576       0.044401      -0.007361       0.049080       0.006240       0.080948      -0.002964      -0.068344      -0.059735      -0.103331       0.044083       0.059247              9.738324       5.887073       0.153985      -0.280959      17.766173      -1.261118       5.561728          -0.000001
           95              O       1.547404       0.861393      13.554898      -0.535428      39.425397 0.61772125E+03  0.15400368E+05                                 9.268211                            7.759578      -0.250437       1.973620                    0.995428      27.928307      75.175528       0.672129       0.365523      -1.131955       0.061857      -0.011293       0.001783       0.062904      -0.017819       0.014308       0.051776       0.045053      -0.034364      -0.071189       0.032778       0.038411             10.215714      14.108869      -0.990068      -0.312884       9.234031      -2.734709       7.304244           0.000001
           96              O       3.753943       0.965596      13.131559      -0.495249      32.514545 0.45471912E+03  0.10453123E+05                                 7.999317                            6.522014       0.611643       2.266381                    0.998992      26.102340      66.473339       0.759542       0.350794      -1.148863      -0.049054      -0.000478       0.012533       0.050632       0.061587      -0.054580       0.036413      -0.014680       0.052345      -0.105300       0.044657       0.060644              8.951158      10.837874       2.594564      -3.753648       7.239788      -3.058367       8.775810          -0.000002
           97              O       6.874103       3.262522      10.704328      -0.552044      39.300109 0.62193686E+03  0.15530228E+05                                 9.235965                            7.782921      -0.058933       2.027252                    0.997306      28.163374      75.842825       0.671590       0.365233      -1.132298      -0.025656       0.010629       0.053002       0.059837      -0.032208      -0.024426       0.001486      -0.096340       0.124469      -0.082941       0.032080       0.050861             10.164580       9.693008      -0.366511      -1.009667       5.901736       1.800962      14.898995           0.000001
           98              O       5.546084       3.244072      12.516237      -0.493217      32.835231 0.46910386E+03  0.10885467E+05                                 8.107410                            6.667326       0.483003       2.226558                    0.998016      26.251839      67.519850       0.742784       0.355358      -1.143329       0.035365      -0.011545      -0.042884       0.056772      -0.008099      -0.046238      -0.040542      -0.000790      -0.231275      -0.105007       0.046596       0.058411              9.029369      14.822092       1.619372      -2.114605       5.333934       0.129579       6.932082          -0.000002
           99              O       4.870375       1.209014      10.360168      -0.545389      41.691900 0.65643053E+03  0.16646025E+05                                 9.662713                            8.062531      -0.293607       1.955258                    0.995336      28.397214      77.546215       0.650428       0.371352      -1.125453       0.000319      -0.059255      -0.013582       0.060793      -0.002823       0.024319       0.012892      -0.027922      -0.206029      -0.076281       0.026577       0.049704             10.684521       7.800958      -0.451642      -1.522619      15.716202       2.078794       8.536404           0.000001
          100              O       4.966905      10.514265       9.221061      -0.495213      33.637930 0.46726023E+03  0.10827206E+05                                 8.222530                            6.654142       0.413070       2.198783                    0.997984      26.326437      67.565248       0.743861       0.355350      -1.143843      -0.013028       0.041548       0.030746       0.053304      -0.015061       0.009250       0.064972       0.105538       0.056139      -0.100393       0.045518       0.054875              9.252247       5.330265      -0.815158      -0.942743       9.270871       4.913746      13.155606          -0.000001
          101              O       7.404530       1.517135       8.751307      -0.546335      43.598920 0.66020544E+03  0.16711373E+05                                 9.908432                            8.016161      -0.220116       1.980815                    0.994490      28.168818      76.041223       0.662961       0.364993      -1.134002      -0.000028      -0.037780      -0.044752       0.058567      -0.011702      -0.023359       0.014568      -0.093404       0.148156      -0.076563       0.015728       0.060834             11.341834       9.661516      -0.619096       0.520762      11.861680       6.087199      12.502307           0.000001
          102              O       6.923830       0.086970       7.097181      -0.488630      34.589825 0.48217211E+03  0.11263457E+05                                 8.416325                            6.787477       0.368104       2.190216                    0.997127      26.287552      67.790397       0.731797       0.358299      -1.141216       0.012145       0.042086       0.025158       0.050514       0.049971       0.049638      -0.031325      -0.059241       0.019945      -0.095191       0.040056       0.055135              9.538832      10.319388       3.247576       3.084962       9.141139       4.185284       9.155969          -0.000001
          103              O       4.100085       3.723963      10.013852      -0.546947      40.544866 0.66707055E+03  0.16936607E+05                                 9.413436                            8.081205      -0.207257       1.982316                    0.995305      28.264281      76.529238       0.657112       0.367123      -1.131836      -0.019495       0.054854      -0.021488       0.062054      -0.004486       0.046040       0.001418      -0.049374      -0.192470      -0.086761       0.029498       0.057263             10.245753       8.253546      -2.414801      -0.928244      14.221292      -2.441411       8.262422           0.000001
          104              O       3.959678       5.724380       9.018444      -0.489306      31.288255 0.43295338E+03  0.98337358E+04                                 7.774335                            6.350518       0.453207       2.209965                    0.998838      26.042303      65.972296       0.772005       0.349308      -1.149818       0.010940      -0.041752       0.025443       0.050102       0.061214       0.035673      -0.055007       0.058193       0.081490      -0.112198       0.054072       0.058126              8.716856       5.501039       0.965081      -1.869065       8.955227      -4.801524      11.694303          -0.000001
          105              O       4.595411       1.905093       7.537764      -0.548312      40.754671 0.65713969E+03  0.16668173E+05                                 9.546714                            8.052352      -0.294550       1.955344                    0.994836      28.460752      77.724355       0.652615       0.370015      -1.126491      -0.023089       0.038740      -0.041303       0.061154      -0.031857      -0.006404      -0.040090       0.048119       0.049720      -0.066588       0.022227       0.044361             10.571579       8.976609      -2.089996       3.023756      12.836495      -0.516383       9.901634           0.000001
          106              O       3.673988       3.790637       6.751870      -0.494262      35.014772 0.47546735E+03  0.11070501E+05                                 8.496066                            6.729031       0.445289       2.214558                    0.997910      26.271132      67.686666       0.736621       0.357121      -1.141900       0.019576      -0.044401       0.007361       0.049080      -0.006240      -0.080948      -0.002964      -0.068344      -0.059735      -0.103331       0.044083       0.059247              9.738325       5.887074      -0.153983       0.280959      17.766172      -1.261118       5.561728          -0.000001
          107              O       6.422654       4.262410       8.000045      -0.535428      39.425394 0.61772120E+03  0.15400367E+05                                 9.268211                            7.759578      -0.250437       1.973620                    0.995428      27.928306      75.175529       0.672129       0.365523      -1.131955       0.061857       0.011293      -0.001783       0.062904       0.017819      -0.014308       0.051776       0.045053      -0.034364      -0.071189       0.032778       0.038411             10.215715      14.108871       0.990066       0.312884       9.234030      -2.734709       7.304244           0.000001
          108              O       8.629193       4.158206       8.423384      -0.495249      32.514555 0.45471924E+03  0.10453127E+05                                 7.999319                            6.522015       0.611643       2.266381                    0.998992      26.102339      66.473338       0.759542       0.350794      -1.148863      -0.049054       0.000478      -0.012533       0.050632      -0.061587       0.054580       0.036413      -0.014680       0.052345      -0.105300       0.044656       0.060644              8.951161      10.837875      -2.594568       3.753649       7.239794      -3.058371       8.775814          -0.000002

******************************************************
Auxiliary information for the entire system
The total spin magnetic moment of the unit cell is   0.000061
The total net atomic charge of the unit cell is   0.000005
Accuracy of reproducing the electrostatic potential in the unit cell:
  The inner radius (bohr) =    5.0000
  The outer radius (bohr) =   12.0000
  Valid grid points have density less than (e/(bohr^3)) =    0.0001
  The number of valid grid points were=        22968
  The rms potential error without charges in kcal/mol is=      3.16908
  The rms potential error with partial charges in kcal/mol is=      0.79225
  The RRMSE value at monopole order=      0.24999
  The rms potential error with partial charges and cloud penetration in kcal/mol is=      0.77987
  The RRMSE value at monopole order with cloud penetration is=      0.24609
  The rms potential error with partial charges and atomic dipoles in kcal/mol is=      0.74069
  The RRMSE value at dipole order=      0.23372
  The rms potential error with partial charges, atomic dipoles and cloud penetration in kcal/mol is=      0.72416
  The RRMSE value at dipole order with cloud penetration=      0.22851

******************************************************
The electron densities and ab initio electrostatic potential were computed in VASP using the PBE functional and
projector augmented wave method. See the main text of the journal article for a description of computational details.
The atomic charges, dipoles, and quadrupoles were computed with the DDEC6 method as described in
(a) T. A. Manz and N. Gabaldon Limas, RSC Adv. 6 (2016) 47771-47801 DOI: 10.1039/c6ra04656h
(b) N. Gabaldon Limas and T. A. Manz, RSC Adv. 8 (2018) 2678-2707 DOI: 10.1039/c7ra11829e.
For each atom in the material, the electron cloud parameters were fit to the spherically averaged atom-in-material
electron density using radial positions for which this density was between 10^-4 and 10^-2 electrons per cubic bohr.
The polarizabilities, dispersion coefficients, and quantum Drude oscillator (QDO) parameters were fit using the MCLF method.
The magnetic structure of the system was optimized in VASP from the default ferromagnetic initial guess using spin polarization.
The atomic spin moments (ASMs) were computed on this optimized magnetic structure using the DDEC6 partition as inputs
to the method of T. A. Manz and D. S. Sholl, J. Chem. Theory Comput. 7 (2011) 4146-4164 DOI: 10.1021/ct200539n.
The RMSE and RRMSE were computed using a uniform grid with Ewald summation.
