# Supplementary material for: A collection of forcefield precursors for metal–organic frameworks
Source: RSC Adv. 2019 Nov 13;9(63):36492–507. doi: 10.1039/c9ra07327b (PMC9075174; doi:10.1039/c9ra07327b)
Supplement: RA-009-C9RA07327B-s5704 [file RA-009-C9RA07327B-s5704.xyz]

  108
jmolscript: load "" {1 1 1} spacegroup "x,y,z" unitcell [{      9.848600     0.000000     0.000000 }, {      0.000000    11.295600     0.000000 }, {      0.000000    -0.337041    14.745449 }]
Zn     9.093409     8.504580     1.951560     0.955223
Zn     1.106983     8.268686     4.552805     0.931832
Zn     4.169109     8.270299     5.421164     0.955223
Zn     6.031283     8.506194     2.819920     0.931832
Zn     0.755191     2.453979    12.793889     0.955223
Zn     8.741617     2.689873    10.192644     0.931832
Zn     5.679491     2.688260     9.324285     0.955223
Zn     3.817317     2.452365    11.925529     0.931832
Zn     0.000000     5.647800     0.000000     0.955121
Zn     4.924300    -0.168520     7.372725     0.955121
Zn     0.000000     0.000000     0.000000     0.959370
Zn     4.924300     5.479280     7.372725     0.959370
H      7.461299     9.424662     5.452867     0.032905
H      0.548567     5.306389     3.817597     0.034360
H      6.079541     6.233594     0.760865     0.035844
H      1.958887    11.008167     3.333946     0.031076
H      1.518654     7.541293    13.673455     0.031745
H      6.966900     0.033334     0.370111     0.036695
H      2.536999     7.350217     1.919857     0.032905
H      5.472867     0.172890     3.555128     0.034360
H      1.155241    10.541286     6.611859     0.035844
H      6.883187     5.766712     4.038778     0.031076
H      6.442954     8.896546     8.444719     0.031745
H      2.042600     5.445946     7.002614     0.036695
H      2.387301     1.533897     9.292582     0.032905
H      9.300033     5.652170    10.927852     0.034360
H      3.769059     4.724965    13.984584     0.035845
H      7.889713    -0.049608    11.411503     0.031076
H      8.329946     3.417266     1.071994     0.031745
H      2.881700    10.925225    14.375338     0.036695
H      7.311601     3.608342    12.825592     0.032905
H      4.375733    10.785669    11.190321     0.034360
H      8.693359     0.417273     8.133590     0.035845
H      2.965413     5.191847    10.706671     0.031076
H      3.405646     2.062013     6.300730     0.031745
H      7.806000     5.512613     7.742835     0.036695
C      8.178277     9.154751     4.892098     0.532004
C      0.280685     5.785526     3.042723     0.529346
C      7.004324     6.439478     0.826630     0.528209
C      1.343349    10.707833     2.676004     0.527509
C      0.977966     8.052365    14.263863     0.541054
C      7.135311    10.574756     0.922328     0.534393
C      3.253977     7.620128     2.480627     0.532004
C      5.204985    10.989354     4.330001     0.529346
C      2.080024    10.335402     6.546095     0.528209
C      6.267649     6.067047     4.696720     0.527509
C      5.902266     8.385473     7.854311     0.541054
C      2.211011     6.200124     6.450397     0.534392
C      1.670323     1.803808     9.853351     0.532004
C      9.567915     5.173033    11.702726     0.529346
C      2.844276     4.519081    13.918819     0.528209
C      8.505251     0.250726    12.069445     0.527509
C      8.870634     2.906194     0.481586     0.541054
C      2.713289     0.383803    13.823121     0.534393
C      6.594623     3.338431    12.264822     0.532004
C      4.643615    -0.030795    10.415448     0.529346
C      7.768576     0.623157     8.199354     0.528209
C      3.580951     4.891512    10.048729     0.527509
C      3.946334     2.573086     6.891138     0.541054
C      7.637589     4.758435     8.295052     0.534393
O      7.916994     9.002340     3.653185    -0.544446
O      9.286048     8.983143     5.436942    -0.495994
O      0.122911     7.033042     3.174843    -0.545346
O      0.122418     5.125067     2.010100    -0.502032
O      7.340556     7.363221     1.652375    -0.545348
O      7.778129     5.792654     0.106757    -0.492848
O      0.815661     9.563021     2.868875    -0.549261
O      1.138104     0.167615     1.725218    -0.487767
O      0.241488     7.731789     0.343127    -0.550314
O      1.053308     9.271792    14.162119    -0.495337
O      8.345211    10.157702     0.972610    -0.536063
O      6.161777    10.093633     1.522173    -0.494683
O      2.992694     7.772540     3.719540    -0.544446
O      4.361748     7.791737     1.935783    -0.495994
O      5.047211     9.741838     4.197882    -0.545346
O      5.046718     0.354212     5.362625    -0.502032
O      2.416256     9.411658     5.720349    -0.545348
O      2.853829    10.982225     7.265967    -0.492848
O      5.739961     7.211859     4.503850    -0.549261
O      6.062404     5.311665     5.647507    -0.487767
O      5.165788     9.043090     7.029598    -0.550314
O      5.977608     7.166047     7.956054    -0.495337
O      3.420911     6.617177     6.400115    -0.536063
O      1.237477     6.681247     5.850552    -0.494683
O      1.931606     1.956219    11.092264    -0.544446
O      0.562552     1.975416     9.308507    -0.495995
O      9.725689     3.925517    11.570606    -0.545346
O      9.726182     5.833492    12.735349    -0.502032
O      2.508044     3.595338    13.093074    -0.545348
O      2.070471     5.165905    14.638692    -0.492848
O      9.032939     1.395538    11.876574    -0.549261
O      8.710496    10.790944    13.020231    -0.487767
O      9.607112     3.226770    14.402322    -0.550314
O      8.795292     1.686767     0.583330    -0.495337
O      1.503389     0.800857    13.772839    -0.536063
O      3.686823     0.864926    13.223276    -0.494683
O      6.855906     3.186019    11.025909    -0.544446
O      5.486852     3.166822    12.809666    -0.495994
O      4.801389     1.216721    10.547567    -0.545346
O      4.801882    10.604347     9.382824    -0.502032
O      7.432344     1.546901     9.025100    -0.545348
O      6.994771    -0.023666     7.479482    -0.492848
O      4.108639     3.746700    10.241599    -0.549261
O      3.786196     5.646894     9.097942    -0.487767
O      4.682812     1.915469     7.715851    -0.550314
O      3.870992     3.792512     6.789395    -0.495337
O      6.427689     4.341382     8.345334    -0.536063
O      8.611123     4.277312     8.894897    -0.494683

The following XYZ coordinates are in angstroms. Other properties are in atomic units.
The sperically averaged electron density of each atom fit to a function of the form exp(a - br)
eigen_1, eigen_2 and eigen_3 are the three eigenvalues of traceless quadrupole moment tensor
  atom number  atomic symbol              X              Y              Z     net charge C6 coefficient C8 coefficient C10 coefficient fluctuating dipole atomic polarizability isotropic forcefield polarizability              a              b squared Pearson coefficient          <r^3>          <r^4>         wp_QDO          m_QDO          q_QDO       dipole_x       dipole_y       dipole_z         dipole            Qxy            Qxz            Qyz     Q(x^2-y^2)  Q(3z^2 - R^2)        eigen_1        eigen_2        eigen_3 static polarizability      alpha(xx)      alpha(xy)      alpha(xz)      alpha(yy)      alpha(yz)      alpha(zz) atomic spin moment
            1             Zn       9.093409       8.504580       1.951560       0.955223      73.601818 0.15128882E+04  0.46062466E+05                                15.872569                           13.995369       0.190625       1.931165                    0.997591      45.360608     124.730088       0.414355       0.485504      -1.080093      -0.006644      -0.001746       0.011523       0.013415       0.001909       0.004862      -0.000459       0.022563       0.015218      -0.014020       0.001847       0.012172             17.556282      18.919285      -0.681434      -0.461616      16.321986      -0.317093      17.427575           0.000000
            2             Zn       1.106983       8.268686       4.552805       0.931832      88.205223 0.17341789E+04  0.54325943E+05                                17.149662                           14.455175       0.224940       1.940946                    0.997085      45.500736     124.594416       0.432722       0.451839      -1.105891      -0.003235      -0.007438       0.003648       0.008894       0.021026      -0.003898      -0.000741       0.031555       0.050655      -0.034752       0.013530       0.021222             19.896306      24.211198      -0.502427       4.783390      15.534350       0.065149      19.943370           0.000002
            3             Zn       4.169109       8.270299       5.421164       0.955223      73.601818 0.15128881E+04  0.46062465E+05                                15.872569                           13.995369       0.190625       1.931165                    0.997591      45.360608     124.730089       0.414355       0.485504      -1.080093      -0.006644       0.001746      -0.011523       0.013415      -0.001909      -0.004862      -0.000459       0.022563       0.015218      -0.014020       0.001847       0.012172             17.556283      18.919291       0.681428       0.461617      16.321980      -0.317098      17.427577           0.000000
            4             Zn       6.031283       8.506194       2.819920       0.931832      88.205204 0.17341789E+04  0.54325946E+05                                17.149661                           14.455176       0.224940       1.940946                    0.997085      45.500736     124.594416       0.432722       0.451839      -1.105891      -0.003235       0.007438      -0.003648       0.008894      -0.021026       0.003898      -0.000741       0.031555       0.050655      -0.034752       0.013530       0.021222             19.896303      24.211191       0.502431      -4.783385      15.534350       0.065147      19.943368           0.000002
            5             Zn       0.755191       2.453979      12.793889       0.955223      73.601816 0.15128881E+04  0.46062465E+05                                15.872569                           13.995369       0.190625       1.931165                    0.997591      45.360609     124.730093       0.414355       0.485504      -1.080093       0.006644       0.001746      -0.011523       0.013415       0.001909       0.004862      -0.000459       0.022563       0.015218      -0.014020       0.001847       0.012172             17.556282      18.919285      -0.681434      -0.461616      16.321986      -0.317093      17.427576           0.000000
            6             Zn       8.741617       2.689873      10.192644       0.931832      88.205222 0.17341788E+04  0.54325941E+05                                17.149662                           14.455175       0.224940       1.940946                    0.997085      45.500736     124.594417       0.432722       0.451839      -1.105891       0.003235       0.007438      -0.003648       0.008894       0.021026      -0.003898      -0.000741       0.031555       0.050655      -0.034752       0.013530       0.021222             19.896306      24.211199      -0.502427       4.783390      15.534350       0.065149      19.943370           0.000002
            7             Zn       5.679491       2.688260       9.324285       0.955223      73.601821 0.15128882E+04  0.46062468E+05                                15.872569                           13.995369       0.190625       1.931165                    0.997591      45.360609     124.730092       0.414355       0.485504      -1.080093       0.006644      -0.001746       0.011523       0.013415      -0.001909      -0.004862      -0.000459       0.022563       0.015218      -0.014020       0.001847       0.012172             17.556283      18.919292       0.681429       0.461617      16.321982      -0.317096      17.427576           0.000000
            8             Zn       3.817317       2.452365      11.925529       0.931832      88.205206 0.17341790E+04  0.54325948E+05                                17.149661                           14.455176       0.224940       1.940946                    0.997085      45.500736     124.594416       0.432722       0.451839      -1.105891       0.003235      -0.007438       0.003648       0.008894      -0.021026       0.003898      -0.000741       0.031555       0.050655      -0.034752       0.013530       0.021222             19.896303      24.211191       0.502431      -4.783385      15.534350       0.065147      19.943369           0.000002
            9             Zn       0.000000       5.647800       0.000000       0.955121      82.621602 0.16632715E+04  0.51604683E+05                                16.725727                           14.398225       0.203087       1.941339                    0.996830      44.956969     122.831933       0.422371       0.467397      -1.095700      -0.000000       0.000000       0.000000       0.000000       0.011119       0.030719      -0.024959      -0.016935      -0.065253      -0.052751       0.020920       0.031831             18.972113      16.449869      -0.302933      -0.894874      22.284118       4.552992      18.182351           0.000002
           10             Zn       4.924300      -0.168520       7.372725       0.955121      82.621640 0.16632715E+04  0.51604685E+05                                16.725731                           14.398225       0.203087       1.941339                    0.996830      44.956969     122.831932       0.422371       0.467397      -1.095700      -0.000000      -0.000000       0.000000       0.000000      -0.011119      -0.030719      -0.024959      -0.016936      -0.065252      -0.052751       0.020920       0.031831             18.972120      16.449875       0.302937       0.894877      22.284117       4.552993      18.182366           0.000002
           11             Zn       0.000000       0.000000       0.000000       0.959370      89.521162 0.17726994E+04  0.55718813E+05                                17.143589                           14.497198       0.221527       1.946557                    0.996933      44.811811     122.054902       0.438304       0.444595      -1.112754       0.000000      -0.000000      -0.000000       0.000000       0.015731      -0.017023       0.044686       0.037001      -0.023066      -0.062304       0.028101       0.034203             19.722743      17.017376       0.315643      -0.905175      23.016093      -5.826979      19.134761           0.000002
           12             Zn       4.924300       5.479280       7.372725       0.959370      89.521191 0.17726993E+04  0.55718809E+05                                17.143591                           14.497197       0.221527       1.946557                    0.996933      44.811811     122.054902       0.438304       0.444595      -1.112754       0.000000      -0.000000      -0.000000       0.000000      -0.015731       0.017023       0.044686       0.037001      -0.023066      -0.062304       0.028101       0.034203             19.722749      17.017383      -0.315646       0.905175      23.016101      -5.826986      19.134762           0.000002
           13              H       7.461299       9.424662       5.452867       0.032905       1.235553 0.87411387E+01  0.88440921E+02                                 1.944087                            1.752651      -1.262231       2.256472                    0.993941       4.085799      11.919760       0.459374       1.317815      -0.698138      -0.046972       0.018354       0.039152       0.063845      -0.004407      -0.005917      -0.004317       0.005219       0.003001      -0.009944       0.002430       0.007514              2.062979       2.496543      -0.323900      -0.672968       1.600032       0.288996       2.092361           0.000001
           14              H       0.548567       5.306389       3.817597       0.034360       1.347238 0.99914235E+01  0.10126408E+03                                 1.842356                            1.716375      -0.872093       2.434110                    0.998945       3.524453       9.278286       0.546575       1.105677      -0.752957       0.018358      -0.036887       0.048756       0.063834      -0.005228       0.001739      -0.009139      -0.011164      -0.011165      -0.009117      -0.005090       0.014207              1.880840       1.538349      -0.117917       0.328531       1.738271      -0.397347       2.365902           0.000000
           15              H       6.079541       6.233594       0.760865       0.035844       1.332089 0.96760567E+01  0.98001199E+02                                 1.874978                            1.721544      -0.924324       2.409744                    0.998481       3.637479       9.804823       0.526507       1.148601      -0.740368      -0.060814      -0.016197      -0.009997       0.063723       0.009245       0.003458       0.000213       0.003373      -0.005747      -0.009064      -0.001907       0.010971              1.936877       2.748211       0.192755       0.055729       1.534369       0.150228       1.528051           0.000001
           16              H       1.958887      11.008167       3.333946       0.031076       1.317709 0.96384218E+01  0.97667056E+02                                 1.879229                            1.732810      -0.738767       2.496290                    0.999505       3.609106       9.777074       0.517412       1.168228      -0.736166       0.042184       0.024791       0.039006       0.062574       0.005364       0.005450       0.004932       0.001442      -0.008987      -0.006909      -0.003911       0.010820              1.941789       2.035336       0.220346       0.669141       1.581294       0.172862       2.208738           0.000001
           17              H       1.518654       7.541293      13.673455       0.031745       1.466413 0.10979463E+02  0.11459180E+03                                 1.990099                            1.828679      -1.094481       2.330806                    0.996944       3.729855      10.153735       0.513817       1.142155      -0.742574       0.039349      -0.026993      -0.045763       0.066115      -0.001461      -0.015829       0.001288       0.010336       0.012899      -0.012188      -0.007452       0.019640              2.059778       1.878759      -0.383785      -0.385079       2.299117       0.507267       2.001459           0.000001
           18              H       6.966900       0.033334       0.370111       0.036695       1.414240 0.10310959E+02  0.10659354E+03                                 1.982878                            1.800392      -1.131860       2.318905                    0.996163       3.790074      10.477676       0.502583       1.178871      -0.732191      -0.018804       0.052039      -0.037383       0.066777      -0.010117       0.003171      -0.009263      -0.003715      -0.007734      -0.011369      -0.004790       0.016159              2.076549       1.698462      -0.058857       0.046634       2.440548      -0.770573       2.090636           0.000001
           19              H       2.536999       7.350217       1.919857       0.032905       1.235554 0.87411424E+01  0.88440968E+02                                 1.944088                            1.752652      -1.262231       2.256472                    0.993941       4.085799      11.919761       0.459374       1.317815      -0.698138      -0.046972      -0.018354      -0.039152       0.063845       0.004407       0.005917      -0.004317       0.005219       0.003001      -0.009944       0.002430       0.007514              2.062979       2.496542       0.323900       0.672969       1.600033       0.288997       2.092363           0.000001
           20              H       5.472867       0.172890       3.555128       0.034360       1.347237 0.99914093E+01  0.10126390E+03                                 1.842354                            1.716373      -0.872093       2.434110                    0.998945       3.524453       9.278284       0.546575       1.105676      -0.752957       0.018358       0.036887      -0.048756       0.063834       0.005228      -0.001739      -0.009139      -0.011164      -0.011165      -0.009117      -0.005090       0.014207              1.880839       1.538348       0.117917      -0.328531       1.738269      -0.397347       2.365900           0.000000
           21              H       1.155241      10.541286       6.611859       0.035844       1.332089 0.96760517E+01  0.98001139E+02                                 1.874977                            1.721544      -0.924324       2.409744                    0.998481       3.637478       9.804821       0.526507       1.148601      -0.740368      -0.060814       0.016197       0.009997       0.063723      -0.009245      -0.003458       0.000213       0.003373      -0.005747      -0.009064      -0.001907       0.010971              1.936877       2.748211      -0.192754      -0.055728       1.534369       0.150227       1.528051           0.000001
           22              H       6.883187       5.766712       4.038778       0.031076       1.317709 0.96384198E+01  0.97667028E+02                                 1.879229                            1.732810      -0.738767       2.496290                    0.999505       3.609105       9.777070       0.517412       1.168228      -0.736166       0.042184      -0.024791      -0.039006       0.062574      -0.005364      -0.005450       0.004932       0.001442      -0.008987      -0.006909      -0.003911       0.010820              1.941789       2.035335      -0.220347      -0.669140       1.581295       0.172863       2.208737           0.000001
           23              H       6.442954       8.896546       8.444719       0.031745       1.466414 0.10979469E+02  0.11459189E+03                                 1.990100                            1.828679      -1.094481       2.330806                    0.996944       3.729855      10.153736       0.513817       1.142155      -0.742574       0.039349       0.026993       0.045763       0.066115       0.001461       0.015829       0.001288       0.010336       0.012899      -0.012188      -0.007452       0.019640              2.059780       1.878760       0.383786       0.385079       2.299120       0.507268       2.001459           0.000001
           24              H       2.042600       5.445946       7.002614       0.036695       1.414240 0.10310959E+02  0.10659354E+03                                 1.982878                            1.800392      -1.131860       2.318905                    0.996163       3.790074      10.477677       0.502583       1.178871      -0.732191      -0.018804      -0.052039       0.037383       0.066777       0.010117      -0.003171      -0.009263      -0.003715      -0.007734      -0.011369      -0.004790       0.016159              2.076549       1.698462       0.058857      -0.046634       2.440548      -0.770573       2.090637           0.000001
           25              H       2.387301       1.533897       9.292582       0.032905       1.235554 0.87411397E+01  0.88440930E+02                                 1.944087                            1.752651      -1.262231       2.256472                    0.993941       4.085799      11.919759       0.459374       1.317814      -0.698138       0.046972      -0.018354      -0.039152       0.063845      -0.004407      -0.005917      -0.004317       0.005219       0.003001      -0.009944       0.002430       0.007514              2.062978       2.496542      -0.323900      -0.672968       1.600032       0.288996       2.092361           0.000001
           26              H       9.300033       5.652170      10.927852       0.034360       1.347238 0.99914258E+01  0.10126410E+03                                 1.842355                            1.716374      -0.872093       2.434110                    0.998945       3.524454       9.278286       0.546576       1.105676      -0.752957      -0.018358       0.036887      -0.048756       0.063834      -0.005228       0.001739      -0.009139      -0.011164      -0.011165      -0.009117      -0.005090       0.014207              1.880840       1.538348      -0.117917       0.328531       1.738270      -0.397347       2.365901           0.000000
           27              H       3.769059       4.724965      13.984584       0.035845       1.332088 0.96760467E+01  0.98001076E+02                                 1.874977                            1.721543      -0.924324       2.409745                    0.998481       3.637477       9.804818       0.526507       1.148601      -0.740368       0.060814       0.016197       0.009997       0.063723       0.009245       0.003458       0.000213       0.003373      -0.005747      -0.009064      -0.001907       0.010971              1.936876       2.748210       0.192754       0.055729       1.534369       0.150228       1.528051           0.000001
           28              H       7.889713      -0.049608      11.411503       0.031076       1.317709 0.96384174E+01  0.97667001E+02                                 1.879229                            1.732810      -0.738767       2.496290                    0.999505       3.609105       9.777071       0.517412       1.168228      -0.736166      -0.042184      -0.024791      -0.039006       0.062574       0.005364       0.005450       0.004932       0.001442      -0.008987      -0.006909      -0.003911       0.010820              1.941789       2.035336       0.220346       0.669140       1.581294       0.172862       2.208737           0.000001
           29              H       8.329946       3.417266       1.071994       0.031745       1.466413 0.10979463E+02  0.11459180E+03                                 1.990099                            1.828679      -1.094481       2.330806                    0.996944       3.729855      10.153735       0.513817       1.142155      -0.742574      -0.039349       0.026993       0.045763       0.066115      -0.001461      -0.015829       0.001288       0.010336       0.012899      -0.012188      -0.007452       0.019640              2.059778       1.878759      -0.383785      -0.385079       2.299117       0.507267       2.001459           0.000001
           30              H       2.881700      10.925225      14.375338       0.036695       1.414240 0.10310964E+02  0.10659359E+03                                 1.982878                            1.800392      -1.131860       2.318905                    0.996163       3.790075      10.477678       0.502583       1.178871      -0.732192       0.018804      -0.052039       0.037383       0.066777      -0.010117       0.003171      -0.009263      -0.003715      -0.007734      -0.011369      -0.004790       0.016159              2.076549       1.698462      -0.058857       0.046634       2.440548      -0.770573       2.090636           0.000001
           31              H       7.311601       3.608342      12.825592       0.032905       1.235554 0.87411424E+01  0.88440968E+02                                 1.944088                            1.752652      -1.262231       2.256472                    0.993941       4.085799      11.919761       0.459374       1.317815      -0.698138       0.046972       0.018354       0.039152       0.063845       0.004407       0.005917      -0.004317       0.005219       0.003001      -0.009944       0.002430       0.007514              2.062979       2.496542       0.323900       0.672969       1.600033       0.288997       2.092363           0.000001
           32              H       4.375733      10.785669      11.190321       0.034360       1.347237 0.99914129E+01  0.10126394E+03                                 1.842354                            1.716373      -0.872093       2.434110                    0.998945       3.524454       9.278286       0.546576       1.105676      -0.752957      -0.018358      -0.036887       0.048756       0.063834       0.005228      -0.001739      -0.009139      -0.011164      -0.011165      -0.009117      -0.005090       0.014207              1.880839       1.538348       0.117917      -0.328531       1.738269      -0.397347       2.365900           0.000000
           33              H       8.693359       0.417273       8.133590       0.035845       1.332088 0.96760503E+01  0.98001117E+02                                 1.874977                            1.721543      -0.924324       2.409744                    0.998481       3.637478       9.804819       0.526507       1.148600      -0.740368       0.060814      -0.016197      -0.009997       0.063723      -0.009245      -0.003458       0.000213       0.003373      -0.005747      -0.009064      -0.001907       0.010971              1.936876       2.748210      -0.192754      -0.055728       1.534369       0.150227       1.528051           0.000001
           34              H       2.965413       5.191847      10.706671       0.031076       1.317709 0.96384215E+01  0.97667056E+02                                 1.879230                            1.732811      -0.738767       2.496290                    0.999505       3.609105       9.777073       0.517412       1.168228      -0.736166      -0.042184       0.024791       0.039006       0.062574      -0.005364      -0.005450       0.004932       0.001442      -0.008987      -0.006909      -0.003911       0.010820              1.941790       2.035336      -0.220347      -0.669140       1.581295       0.172863       2.208738           0.000001
           35              H       3.405646       2.062013       6.300730       0.031745       1.466414 0.10979473E+02  0.11459194E+03                                 1.990100                            1.828679      -1.094482       2.330806                    0.996944       3.729856      10.153738       0.513817       1.142154      -0.742574      -0.039349      -0.026993      -0.045762       0.066115       0.001461       0.015829       0.001288       0.010336       0.012899      -0.012188      -0.007452       0.019640              2.059780       1.878760       0.383786       0.385079       2.299120       0.507268       2.001459           0.000001
           36              H       7.806000       5.512613       7.742835       0.036695       1.414240 0.10310959E+02  0.10659354E+03                                 1.982878                            1.800392      -1.131860       2.318905                    0.996163       3.790074      10.477675       0.502583       1.178871      -0.732192       0.018804       0.052039      -0.037383       0.066777       0.010117      -0.003171      -0.009263      -0.003715      -0.007734      -0.011369      -0.004790       0.016159              2.076548       1.698461       0.058857      -0.046634       2.440548      -0.770573       2.090636           0.000001
           37              C       8.178277       9.154751       4.892098       0.532004      19.953132 0.22132964E+03  0.44591497E+04                                 6.710164                            5.216215       0.279685       2.155382                    0.999638      22.245382      62.056129       0.659464       0.461002      -1.022634       0.046182      -0.014713      -0.046305       0.067033       0.037472      -0.026920      -0.037129      -0.190401      -0.175069      -0.089477      -0.050760       0.140237              7.487606      10.006941      -0.952951       0.407906       4.037795       0.924628       8.418083           0.000003
           38              C       0.280685       5.785526       3.042723       0.529346      19.301195 0.20941209E+03  0.41531549E+04                                 6.474413                            5.036596       0.371658       2.184016                    0.999821      21.988073      60.480275       0.679870       0.454259      -1.028363      -0.015353       0.040850      -0.044801       0.062542       0.017910      -0.043382      -0.028387       0.170466      -0.175383      -0.087746      -0.040164       0.127909              7.185993       4.160539       0.030455       1.178343       8.659594       1.906633       8.737847           0.000004
           39              C       7.004324       6.439478       0.826630       0.528209      20.220870 0.20964176E+03  0.41482017E+04                                 6.633054                            4.994635       0.520736       2.233653                    0.999795      21.817278      59.441994       0.693686       0.446232      -1.035608       0.061244       0.035402       0.003430       0.070823       0.002662       0.027954      -0.107222      -0.076754       0.092749      -0.092569      -0.043426       0.135995              7.551738       8.093026      -0.673767      -1.162650       7.382381       3.699594       7.179807           0.000002
           40              C       1.343349      10.707833       2.676004       0.527509      19.188654 0.20701927E+03  0.40821331E+04                                 6.387321                            4.956744       0.608597       2.263960                    0.999725      21.706444      58.975937       0.697937       0.445055      -1.036624      -0.044007      -0.030246      -0.035249       0.063984      -0.058846      -0.067519       0.063976       0.100414      -0.085991      -0.096480      -0.042702       0.139182              7.110513       5.398185       0.916918       1.739092       7.929693      -2.534462       8.003661           0.000003
           41              C       0.977966       8.052365      14.263863       0.541054      20.047640 0.21346050E+03  0.42653165E+04                                 6.721276                            5.128627       0.249202       2.143271                    0.999773      22.199072      61.835711       0.663371       0.462079      -1.021210      -0.051734       0.023766       0.037584       0.068218      -0.002582       0.083635       0.003752       0.151639       0.088361      -0.090950      -0.039442       0.130392              7.603150       5.184148       0.324629      -1.608587      11.750207      -0.445027       5.875096           0.000003
           42              C       7.135311      10.574756       0.922328       0.534393      20.324074 0.21699817E+03  0.43441888E+04                                 6.742048                            5.142514       0.237948       2.137942                    0.999804      22.163639      61.347996       0.669464       0.457011      -1.026309       0.022453      -0.054619       0.031339       0.066854       0.005938       0.043308       0.093296      -0.080587       0.165315      -0.091224      -0.045352       0.136576              7.588317       9.491104       0.608646      -1.914931       6.880202      -2.827405       6.393646           0.000002
           43              C       3.253977       7.620128       2.480627       0.532004      19.953143 0.22132982E+03  0.44591542E+04                                 6.710167                            5.216218       0.279685       2.155382                    0.999638      22.245383      62.056134       0.659464       0.461002      -1.022634       0.046182       0.014713       0.046305       0.067033      -0.037472       0.026920      -0.037129      -0.190401      -0.175070      -0.089477      -0.050760       0.140237              7.487609      10.006940       0.952953      -0.407903       4.037798       0.924631       8.418090           0.000003
           44              C       5.204985      10.989354       4.330001       0.529346      19.301179 0.20941190E+03  0.41531503E+04                                 6.474410                            5.036594       0.371658       2.184016                    0.999821      21.988074      60.480281       0.679870       0.454259      -1.028363      -0.015353      -0.040850       0.044801       0.062542      -0.017910       0.043382      -0.028387       0.170466      -0.175383      -0.087746      -0.040164       0.127909              7.185990       4.160538      -0.030454      -1.178344       8.659584       1.906627       8.737847           0.000004
           45              C       2.080024      10.335402       6.546095       0.528209      20.220873 0.20964177E+03  0.41482019E+04                                 6.633054                            4.994635       0.520737       2.233653                    0.999795      21.817277      59.441990       0.693686       0.446232      -1.035608       0.061244      -0.035402      -0.003430       0.070823      -0.002662      -0.027954      -0.107222      -0.076754       0.092749      -0.092569      -0.043426       0.135995              7.551739       8.093032       0.673771       1.162656       7.382379       3.699592       7.179806           0.000002
           46              C       6.267649       6.067047       4.696720       0.527509      19.188659 0.20701944E+03  0.40821370E+04                                 6.387322                            4.956746       0.608598       2.263961                    0.999725      21.706443      58.975930       0.697937       0.445055      -1.036624      -0.044007       0.030246       0.035249       0.063984       0.058846       0.067519       0.063976       0.100414      -0.085991      -0.096480      -0.042702       0.139181              7.110513       5.398187      -0.916922      -1.739091       7.929694      -2.534457       8.003660           0.000003
           47              C       5.902266       8.385473       7.854311       0.541054      20.047640 0.21346041E+03  0.42653142E+04                                 6.721275                            5.128625       0.249202       2.143271                    0.999773      22.199073      61.835711       0.663371       0.462079      -1.021210      -0.051734      -0.023766      -0.037584       0.068218       0.002582      -0.083635       0.003752       0.151639       0.088361      -0.090950      -0.039442       0.130392              7.603150       5.184146      -0.324626       1.608585      11.750211      -0.445022       5.875092           0.000003
           48              C       2.211011       6.200124       6.450397       0.534392      20.324072 0.21699812E+03  0.43441874E+04                                 6.742048                            5.142514       0.237948       2.137942                    0.999804      22.163639      61.347996       0.669464       0.457011      -1.026309       0.022453       0.054619      -0.031339       0.066854      -0.005938      -0.043308       0.093296      -0.080587       0.165316      -0.091224      -0.045352       0.136576              7.588317       9.491106      -0.608648       1.914931       6.880200      -2.827404       6.393645           0.000003
           49              C       1.670323       1.803808       9.853351       0.532004      19.953132 0.22132964E+03  0.44591496E+04                                 6.710165                            5.216215       0.279685       2.155382                    0.999638      22.245382      62.056130       0.659464       0.461002      -1.022634      -0.046182       0.014713       0.046305       0.067033       0.037472      -0.026920      -0.037129      -0.190401      -0.175070      -0.089477      -0.050760       0.140237              7.487606      10.006941      -0.952951       0.407906       4.037795       0.924628       8.418083           0.000002
           50              C       9.567915       5.173033      11.702726       0.529346      19.301196 0.20941210E+03  0.41531553E+04                                 6.474414                            5.036597       0.371658       2.184016                    0.999821      21.988074      60.480280       0.679870       0.454259      -1.028363       0.015353      -0.040850       0.044801       0.062542       0.017910      -0.043382      -0.028387       0.170466      -0.175383      -0.087746      -0.040164       0.127909              7.185994       4.160540       0.030456       1.178343       8.659595       1.906634       8.737848           0.000004
           51              C       2.844276       4.519081      13.918819       0.528209      20.220870 0.20964176E+03  0.41482017E+04                                 6.633054                            4.994635       0.520737       2.233653                    0.999795      21.817277      59.441989       0.693686       0.446232      -1.035608      -0.061244      -0.035402      -0.003430       0.070823       0.002662       0.027954      -0.107222      -0.076754       0.092749      -0.092569      -0.043426       0.135995              7.551738       8.093025      -0.673767      -1.162650       7.382381       3.699594       7.179807           0.000002
           52              C       8.505251       0.250726      12.069445       0.527509      19.188651 0.20701923E+03  0.40821321E+04                                 6.387320                            4.956744       0.608598       2.263961                    0.999725      21.706441      58.975924       0.697937       0.445055      -1.036624       0.044007       0.030246       0.035249       0.063984      -0.058846      -0.067519       0.063976       0.100414      -0.085991      -0.096480      -0.042702       0.139182              7.110512       5.398184       0.916918       1.739092       7.929691      -2.534462       8.003660           0.000003
           53              C       8.870634       2.906194       0.481586       0.541054      20.047641 0.21346051E+03  0.42653168E+04                                 6.721276                            5.128627       0.249202       2.143271                    0.999773      22.199073      61.835714       0.663371       0.462079      -1.021210       0.051734      -0.023766      -0.037584       0.068218      -0.002582       0.083635       0.003752       0.151639       0.088361      -0.090950      -0.039442       0.130392              7.603150       5.184148       0.324629      -1.608587      11.750207      -0.445027       5.875096           0.000003
           54              C       2.713289       0.383803      13.823121       0.534393      20.324075 0.21699819E+03  0.43441891E+04                                 6.742049                            5.142514       0.237948       2.137942                    0.999804      22.163640      61.347998       0.669464       0.457011      -1.026309      -0.022453       0.054619      -0.031339       0.066854       0.005938       0.043308       0.093296      -0.080587       0.165316      -0.091224      -0.045352       0.136576              7.588317       9.491104       0.608646      -1.914931       6.880202      -2.827405       6.393646           0.000002
           55              C       6.594623       3.338431      12.264822       0.532004      19.953143 0.22132983E+03  0.44591543E+04                                 6.710167                            5.216218       0.279685       2.155382                    0.999638      22.245383      62.056134       0.659464       0.461002      -1.022634      -0.046182      -0.014713      -0.046305       0.067033      -0.037472       0.026920      -0.037129      -0.190401      -0.175070      -0.089477      -0.050760       0.140237              7.487609      10.006940       0.952953      -0.407903       4.037798       0.924631       8.418090           0.000003
           56              C       4.643615      -0.030795      10.415448       0.529346      19.301178 0.20941189E+03  0.41531502E+04                                 6.474410                            5.036594       0.371658       2.184016                    0.999821      21.988074      60.480281       0.679870       0.454259      -1.028363       0.015353       0.040850      -0.044801       0.062542      -0.017910       0.043382      -0.028387       0.170466      -0.175383      -0.087746      -0.040164       0.127909              7.185990       4.160538      -0.030454      -1.178344       8.659584       1.906627       8.737847           0.000004
           57              C       7.768576       0.623157       8.199354       0.528209      20.220875 0.20964181E+03  0.41482028E+04                                 6.633055                            4.994635       0.520737       2.233653                    0.999795      21.817279      59.441996       0.693686       0.446232      -1.035608      -0.061244       0.035402       0.003430       0.070823      -0.002662      -0.027954      -0.107222      -0.076754       0.092749      -0.092569      -0.043426       0.135995              7.551739       8.093032       0.673772       1.162656       7.382379       3.699592       7.179807           0.000002
           58              C       3.580951       4.891512      10.048729       0.527509      19.188660 0.20701943E+03  0.40821371E+04                                 6.387322                            4.956746       0.608598       2.263960                    0.999725      21.706443      58.975934       0.697937       0.445055      -1.036624       0.044007      -0.030246      -0.035249       0.063984       0.058846       0.067519       0.063976       0.100414      -0.085991      -0.096480      -0.042702       0.139181              7.110514       5.398187      -0.916922      -1.739092       7.929695      -2.534457       8.003661           0.000003
           59              C       3.946334       2.573086       6.891138       0.541054      20.047642 0.21346043E+03  0.42653148E+04                                 6.721276                            5.128626       0.249202       2.143271                    0.999773      22.199075      61.835719       0.663371       0.462079      -1.021210       0.051734       0.023766       0.037584       0.068218       0.002582      -0.083635       0.003752       0.151639       0.088361      -0.090950      -0.039442       0.130392              7.603150       5.184146      -0.324627       1.608585      11.750211      -0.445023       5.875093           0.000003
           60              C       7.637589       4.758435       8.295052       0.534393      20.324072 0.21699813E+03  0.43441878E+04                                 6.742048                            5.142514       0.237948       2.137942                    0.999804      22.163640      61.347998       0.669464       0.457011      -1.026309      -0.022453      -0.054619       0.031339       0.066854      -0.005938      -0.043308       0.093296      -0.080587       0.165316      -0.091224      -0.045352       0.136576              7.588317       9.491106      -0.608648       1.914931       6.880199      -2.827404       6.393645           0.000002
           61              O       7.916994       9.002340       3.653185      -0.544446      39.472626 0.62123608E+03  0.15513796E+05                                 9.276641                            7.791675      -0.110806       2.011699                    0.996838      28.129481      75.840972       0.669281       0.366468      -1.130946       0.029063       0.009410       0.051248       0.059662       0.027887       0.029374      -0.000526      -0.101738       0.114397      -0.083800       0.034677       0.049123             10.243134      10.008294       0.321748       1.101546       5.828019       1.515952      14.893091           0.000001
           62              O       9.286048       8.983143       5.436942      -0.495994      32.429919 0.45667814E+03  0.10520802E+05                                 8.019346                            6.550263       0.470796       2.219124                    0.998389      26.243146      67.140389       0.754621       0.352321      -1.146377      -0.034718      -0.010537      -0.041908       0.055431       0.001884       0.048104      -0.034471       0.009832      -0.247978      -0.106426       0.040578       0.065847              8.998792      15.052980      -1.330833       2.018005       5.177603       0.184940       6.765794           0.000001
           63              O       0.122911       7.033042       3.174843      -0.545346      41.910463 0.65768359E+03  0.16687500E+05                                 9.707623                            8.077021      -0.317352       1.947340                    0.994953      28.438302      77.707557       0.648956       0.371977      -1.124862       0.001170      -0.057027      -0.013243       0.058556       0.003059      -0.029758       0.014698      -0.031176      -0.189519      -0.074932       0.025806       0.049126             10.777073       7.950258      -0.283884       1.500578      15.690316       2.180750       8.690647           0.000000
           64              O       0.122418       5.125067       2.010100      -0.502032      34.113907 0.46682820E+03  0.10810606E+05                                 8.291946                            6.632833       0.425596       2.200633                    0.998125      26.383359      67.607187       0.748412       0.353405      -1.145847       0.007996       0.041457       0.028335       0.050848       0.030676      -0.017269       0.062605       0.092709       0.070193      -0.101137       0.043758       0.057379              9.439075       5.411902       0.988888       1.374049       9.407809       5.082147      13.497515           0.000000
           65              O       7.340556       7.363221       1.652375      -0.545348      43.101819 0.64003408E+03  0.16073198E+05                                 9.822978                            7.884818      -0.160070       2.001103                    0.994833      28.022081      75.309912       0.669569       0.364260      -1.134742      -0.000456      -0.040207      -0.048439       0.062953       0.008076       0.026977       0.014301      -0.095761       0.129016      -0.075744       0.018525       0.057219             11.283619       9.573411       0.863330      -0.495886      12.423924       6.157895      11.853523          -0.000001
           66              O       7.778129       5.792654       0.106757      -0.492848      35.007843 0.48366061E+03  0.11296104E+05                                 8.455074                            6.776211       0.446837       2.211546                    0.997915      26.330729      67.683092       0.736637       0.356012      -1.144141      -0.011213       0.045960       0.026494       0.054221      -0.061155      -0.045393      -0.032772      -0.052157       0.051615      -0.101462       0.043274       0.058188              9.633628      10.328833      -3.431005      -3.284161       9.440628       4.273807       9.131424           0.000000
           67              O       0.815661       9.563021       2.868875      -0.549261      40.538336 0.65232462E+03  0.16464239E+05                                 9.394109                            7.975653      -0.163724       1.995438                    0.995578      28.189412      76.014766       0.663633       0.365679      -1.133343       0.016493       0.055882      -0.024230       0.063102       0.005359      -0.049839      -0.002463      -0.052518      -0.168316      -0.084795       0.029113       0.055682             10.292914       8.733952       2.919661       0.646867      13.776037      -2.955508       8.368755          -0.000000
           68              O       1.138104       0.167615       1.725218      -0.487767      31.541146 0.42916032E+03  0.97255898E+04                                 7.821754                            6.321915       0.448293       2.209046                    0.998780      25.991105      65.755600       0.773928       0.349228      -1.149952      -0.014023      -0.040910       0.029388       0.052287      -0.070658      -0.035565      -0.043280       0.025578       0.110866      -0.111430       0.053291       0.058139              8.854722       5.660628      -0.936442       1.978950       8.833829      -4.978057      12.069709           0.000001
           69              O       0.241488       7.731789       0.343127      -0.550314      40.825896 0.65373610E+03  0.16549586E+05                                 9.545498                            8.022486      -0.252742       1.968660                    0.994926      28.412257      77.352274       0.655352       0.369187      -1.127853       0.020119       0.037239      -0.043672       0.060817       0.032147       0.006626      -0.042848       0.047708       0.047802      -0.068568       0.022178       0.046390             10.610084       8.321583       1.831251      -3.045017      12.831101      -0.805966      10.677570           0.000000
           70              O       1.053308       9.271792      14.162119      -0.495337      35.287654 0.46579305E+03  0.10784994E+05                                 8.521559                            6.639718       0.455500       2.217301                    0.998132      26.188595      67.191349       0.745318       0.354926      -1.144156      -0.021189      -0.044797       0.009769       0.050509       0.008575       0.078058      -0.004943      -0.048596      -0.106718      -0.101043       0.041969       0.059074              9.900271       5.728943       0.118708      -0.365191      18.319502      -1.396810       5.652367           0.000001
           71              O       8.345211      10.157702       0.972610      -0.536063      39.457780 0.61501401E+03  0.15306186E+05                                 9.258939                            7.729507      -0.223630       1.981782                    0.995348      27.892376      74.855803       0.675576       0.364292      -1.133640      -0.061475       0.012707       0.001778       0.062799      -0.019363       0.012961       0.049474       0.058521      -0.017379      -0.071791       0.033339       0.038452             10.252853      13.874746      -1.369571      -1.062207       9.492145      -2.624473       7.391668          -0.000000
           72              O       6.161777      10.093633       1.522173      -0.494683      32.588493 0.44826472E+03  0.10265922E+05                                 8.005518                            6.466603       0.530559       2.239110                    0.998801      26.057194      66.189757       0.764528       0.349824      -1.149890       0.047659      -0.002921      -0.016200       0.050422       0.068814      -0.043511       0.036007      -0.007235       0.100409      -0.108088       0.050032       0.058056              9.043734      10.723522       2.750993      -4.011028       7.428930      -3.155567       8.978749           0.000000
           73              O       2.992694       7.772540       3.719540      -0.544446      39.472627 0.62123604E+03  0.15513794E+05                                 9.276641                            7.791675      -0.110806       2.011699                    0.996838      28.129481      75.840970       0.669281       0.366468      -1.130946       0.029063      -0.009410      -0.051248       0.059662      -0.027887      -0.029374      -0.000526      -0.101738       0.114397      -0.083800       0.034677       0.049123             10.243135      10.008293      -0.321749      -1.101544       5.828020       1.515955      14.893091           0.000001
           74              O       4.361748       7.791737       1.935783      -0.495994      32.429917 0.45667823E+03  0.10520805E+05                                 8.019345                            6.550264       0.470796       2.219124                    0.998389      26.243147      67.140394       0.754621       0.352321      -1.146377      -0.034718       0.010537       0.041908       0.055431      -0.001884      -0.048104      -0.034471       0.009832      -0.247978      -0.106426       0.040578       0.065847              8.998791      15.052976       1.330836      -2.018003       5.177603       0.184939       6.765793           0.000001
           75              O       5.047211       9.741838       4.197882      -0.545346      41.910456 0.65768356E+03  0.16687499E+05                                 9.707622                            8.077021      -0.317352       1.947340                    0.994953      28.438302      77.707558       0.648956       0.371977      -1.124862       0.001170       0.057027       0.013243       0.058556      -0.003059       0.029758       0.014698      -0.031176      -0.189519      -0.074932       0.025806       0.049126             10.777072       7.950256       0.283886      -1.500577      15.690317       2.180747       8.690643           0.000000
           76              O       5.046718       0.354212       5.362625      -0.502032      34.113923 0.46682839E+03  0.10810612E+05                                 8.291949                            6.632835       0.425596       2.200633                    0.998125      26.383360      67.607193       0.748412       0.353405      -1.145847       0.007996      -0.041457      -0.028335       0.050848      -0.030676       0.017269       0.062605       0.092709       0.070193      -0.101137       0.043758       0.057379              9.439080       5.411905      -0.988888      -1.374051       9.407808       5.082150      13.497528           0.000000
           77              O       2.416256       9.411658       5.720349      -0.545348      43.101839 0.64003466E+03  0.16073215E+05                                 9.822981                            7.884821      -0.160070       2.001103                    0.994833      28.022081      75.309909       0.669569       0.364260      -1.134742      -0.000456       0.040207       0.048439       0.062953      -0.008076      -0.026977       0.014301      -0.095761       0.129016      -0.075744       0.018525       0.057219             11.283623       9.573415      -0.863325       0.495891      12.423927       6.157896      11.853527          -0.000001
           78              O       2.853829      10.982225       7.265967      -0.492848      35.007830 0.48366009E+03  0.11296089E+05                                 8.455071                            6.776207       0.446838       2.211546                    0.997915      26.330728      67.683086       0.736638       0.356012      -1.144141      -0.011213      -0.045960      -0.026494       0.054222       0.061155       0.045393      -0.032772      -0.052157       0.051615      -0.101462       0.043274       0.058188              9.633626      10.328837       3.431007       3.284165       9.440622       4.273803       9.131419           0.000000
           79              O       5.739961       7.211859       4.503850      -0.549261      40.538329 0.65232449E+03  0.16464235E+05                                 9.394107                            7.975651      -0.163724       1.995438                    0.995578      28.189413      76.014767       0.663634       0.365679      -1.133343       0.016493      -0.055882       0.024230       0.063102      -0.005359       0.049839      -0.002463      -0.052518      -0.168316      -0.084795       0.029113       0.055682             10.292912       8.733954      -2.919663      -0.646869      13.776033      -2.955503       8.368750          -0.000000
           80              O       6.062404       5.311665       5.647507      -0.487767      31.541145 0.42916052E+03  0.97255953E+04                                 7.821754                            6.321916       0.448294       2.209046                    0.998780      25.991104      65.755596       0.773928       0.349228      -1.149952      -0.014023       0.040910      -0.029388       0.052287       0.070658       0.035565      -0.043280       0.025578       0.110867      -0.111430       0.053291       0.058139              8.854722       5.660628       0.936440      -1.978948       8.833827      -4.978055      12.069710           0.000001
           81              O       5.165788       9.043090       7.029598      -0.550314      40.825901 0.65373628E+03  0.16549592E+05                                 9.545499                            8.022488      -0.252742       1.968660                    0.994926      28.412258      77.352277       0.655352       0.369187      -1.127853       0.020119      -0.037239       0.043672       0.060817      -0.032147      -0.006626      -0.042848       0.047708       0.047802      -0.068568       0.022178       0.046390             10.610085       8.321583      -1.831253       3.045016      12.831103      -0.805968      10.677570          -0.000000
           82              O       5.977608       7.166047       7.956054      -0.495337      35.287646 0.46579263E+03  0.10784982E+05                                 8.521558                            6.639716       0.455499       2.217301                    0.998132      26.188594      67.191349       0.745318       0.354926      -1.144156      -0.021189       0.044797      -0.009769       0.050509      -0.008575      -0.078058      -0.004943      -0.048596      -0.106718      -0.101043       0.041969       0.059074              9.900270       5.728941      -0.118707       0.365190      18.319503      -1.396806       5.652364           0.000001
           83              O       3.420911       6.617177       6.400115      -0.536063      39.457777 0.61501385E+03  0.15306181E+05                                 9.258938                            7.729505      -0.223630       1.981782                    0.995348      27.892376      74.855801       0.675576       0.364292      -1.133640      -0.061475      -0.012707      -0.001778       0.062799       0.019363      -0.012961       0.049474       0.058521      -0.017379      -0.071791       0.033339       0.038452             10.252852      13.874750       1.369565       1.062208       9.492138      -2.624473       7.391669          -0.000000
           84              O       1.237477       6.681247       5.850552      -0.494683      32.588488 0.44826460E+03  0.10265918E+05                                 8.005517                            6.466602       0.530559       2.239110                    0.998801      26.057192      66.189747       0.764529       0.349824      -1.149890       0.047659       0.002920       0.016200       0.050422      -0.068814       0.043511       0.036007      -0.007235       0.100409      -0.108088       0.050032       0.058056              9.043732      10.723521      -2.750993       4.011027       7.428930      -3.155567       8.978746           0.000000
           85              O       1.931606       1.956219      11.092264      -0.544446      39.472624 0.62123605E+03  0.15513795E+05                                 9.276640                            7.791675      -0.110806       2.011699                    0.996838      28.129481      75.840969       0.669281       0.366468      -1.130946      -0.029063      -0.009410      -0.051248       0.059662       0.027887       0.029374      -0.000526      -0.101738       0.114397      -0.083800       0.034677       0.049123             10.243134      10.008293       0.321748       1.101546       5.828019       1.515952      14.893090           0.000001
           86              O       0.562552       1.975416       9.308507      -0.495995      32.429927 0.45667827E+03  0.10520806E+05                                 8.019347                            6.550264       0.470795       2.219124                    0.998389      26.243149      67.140400       0.754621       0.352321      -1.146377       0.034718       0.010537       0.041908       0.055431       0.001884       0.048104      -0.034471       0.009832      -0.247978      -0.106426       0.040578       0.065847              8.998794      15.052983      -1.330833       2.018005       5.177604       0.184940       6.765795           0.000001
           87              O       9.725689       3.925517      11.570606      -0.545346      41.910462 0.65768356E+03  0.16687499E+05                                 9.707623                            8.077021      -0.317352       1.947340                    0.994953      28.438301      77.707556       0.648956       0.371978      -1.124862      -0.001170       0.057027       0.013243       0.058556       0.003059      -0.029758       0.014698      -0.031176      -0.189519      -0.074932       0.025806       0.049126             10.777074       7.950258      -0.283884       1.500578      15.690316       2.180751       8.690647           0.000000
           88              O       9.726182       5.833492      12.735349      -0.502032      34.113913 0.46682829E+03  0.10810609E+05                                 8.291947                            6.632834       0.425596       2.200633                    0.998125      26.383361      67.607195       0.748412       0.353405      -1.145847      -0.007996      -0.041457      -0.028335       0.050848       0.030676      -0.017269       0.062605       0.092709       0.070193      -0.101137       0.043758       0.057379              9.439077       5.411903       0.988888       1.374049       9.407810       5.082148      13.497517           0.000000
           89              O       2.508044       3.595338      13.093074      -0.545348      43.101817 0.64003407E+03  0.16073197E+05                                 9.822977                            7.884817      -0.160070       2.001103                    0.994833      28.022081      75.309910       0.669569       0.364260      -1.134742       0.000456       0.040207       0.048439       0.062953       0.008076       0.026977       0.014301      -0.095761       0.129016      -0.075744       0.018525       0.057219             11.283618       9.573410       0.863330      -0.495886      12.423923       6.157894      11.853522          -0.000001
           90              O       2.070471       5.165905      14.638692      -0.492848      35.007838 0.48366055E+03  0.11296102E+05                                 8.455073                            6.776210       0.446837       2.211546                    0.997915      26.330729      67.683088       0.736638       0.356012      -1.144141       0.011213      -0.045960      -0.026494       0.054222      -0.061155      -0.045393      -0.032772      -0.052157       0.051615      -0.101462       0.043274       0.058188              9.633627      10.328831      -3.431004      -3.284161       9.440627       4.273806       9.131423           0.000000
           91              O       9.032939       1.395538      11.876574      -0.549261      40.538335 0.65232462E+03  0.16464239E+05                                 9.394108                            7.975652      -0.163724       1.995438                    0.995578      28.189412      76.014764       0.663633       0.365679      -1.133343      -0.016493      -0.055882       0.024230       0.063102       0.005359      -0.049839      -0.002463      -0.052518      -0.168316      -0.084795       0.029113       0.055682             10.292914       8.733952       2.919661       0.646867      13.776036      -2.955508       8.368754          -0.000000
           92              O       8.710496      10.790944      13.020231      -0.487767      31.541140 0.42916023E+03  0.97255873E+04                                 7.821752                            6.321914       0.448294       2.209046                    0.998780      25.991104      65.755594       0.773928       0.349228      -1.149952       0.014023       0.040910      -0.029388       0.052287      -0.070658      -0.035565      -0.043280       0.025578       0.110867      -0.111430       0.053291       0.058139              8.854721       5.660627      -0.936441       1.978950       8.833828      -4.978056      12.069707           0.000001
           93              O       9.607112       3.226770      14.402322      -0.550314      40.825898 0.65373614E+03  0.16549587E+05                                 9.545498                            8.022486      -0.252742       1.968660                    0.994926      28.412258      77.352277       0.655352       0.369187      -1.127853      -0.020119      -0.037239       0.043672       0.060817       0.032147       0.006626      -0.042848       0.047708       0.047802      -0.068568       0.022178       0.046390             10.610085       8.321583       1.831251      -3.045017      12.831101      -0.805966      10.677570           0.000000
           94              O       8.795292       1.686767       0.583330      -0.495337      35.287659 0.46579311E+03  0.10784995E+05                                 8.521560                            6.639719       0.455499       2.217301                    0.998132      26.188595      67.191353       0.745318       0.354926      -1.144156       0.021189       0.044797      -0.009769       0.050509       0.008575       0.078058      -0.004943      -0.048596      -0.106718      -0.101043       0.041969       0.059074              9.900272       5.728944       0.118708      -0.365191      18.319505      -1.396811       5.652368           0.000001
           95              O       1.503389       0.800857      13.772839      -0.536063      39.457779 0.61501399E+03  0.15306185E+05                                 9.258938                            7.729506      -0.223630       1.981782                    0.995348      27.892376      74.855801       0.675576       0.364292      -1.133640       0.061475      -0.012707      -0.001778       0.062799      -0.019363       0.012961       0.049474       0.058521      -0.017379      -0.071791       0.033339       0.038452             10.252852      13.874745      -1.369571      -1.062207       9.492144      -2.624473       7.391667          -0.000000
           96              O       3.686823       0.864926      13.223276      -0.494683      32.588490 0.44826466E+03  0.10265920E+05                                 8.005517                            6.466602       0.530559       2.239110                    0.998801      26.057193      66.189753       0.764528       0.349824      -1.149890      -0.047659       0.002920       0.016200       0.050422       0.068814      -0.043511       0.036007      -0.007235       0.100409      -0.108088       0.050032       0.058056              9.043733      10.723521       2.750992      -4.011028       7.428929      -3.155567       8.978748           0.000000
           97              O       6.855906       3.186019      11.025909      -0.544446      39.472625 0.62123601E+03  0.15513794E+05                                 9.276640                            7.791675      -0.110806       2.011699                    0.996838      28.129480      75.840968       0.669281       0.366468      -1.130946      -0.029063       0.009410       0.051248       0.059662      -0.027887      -0.029374      -0.000526      -0.101738       0.114397      -0.083800       0.034677       0.049123             10.243134      10.008293      -0.321749      -1.101544       5.828020       1.515955      14.893091           0.000001
           98              O       5.486852       3.166822      12.809666      -0.495994      32.429912 0.45667816E+03  0.10520802E+05                                 8.019344                            6.550263       0.470796       2.219124                    0.998389      26.243147      67.140390       0.754621       0.352321      -1.146377       0.034718      -0.010537      -0.041908       0.055431      -0.001884      -0.048104      -0.034471       0.009832      -0.247978      -0.106426       0.040578       0.065847              8.998789      15.052973       1.330836      -2.018003       5.177603       0.184939       6.765792           0.000001
           99              O       4.801389       1.216721      10.547567      -0.545346      41.910453 0.65768352E+03  0.16687498E+05                                 9.707622                            8.077021      -0.317352       1.947340                    0.994953      28.438301      77.707556       0.648956       0.371978      -1.124862      -0.001170      -0.057027      -0.013243       0.058556      -0.003059       0.029759       0.014698      -0.031176      -0.189519      -0.074932       0.025806       0.049126             10.777072       7.950256       0.283886      -1.500577      15.690317       2.180747       8.690643           0.000000
          100              O       4.801882      10.604347       9.382824      -0.502032      34.113921 0.46682841E+03  0.10810613E+05                                 8.291949                            6.632835       0.425596       2.200633                    0.998125      26.383362      67.607198       0.748412       0.353405      -1.145847      -0.007996       0.041457       0.028335       0.050848      -0.030676       0.017269       0.062605       0.092709       0.070193      -0.101138       0.043758       0.057379              9.439079       5.411904      -0.988888      -1.374050       9.407806       5.082147      13.497526           0.000000
          101              O       7.432344       1.546901       9.025100      -0.545348      43.101839 0.64003466E+03  0.16073215E+05                                 9.822981                            7.884821      -0.160070       2.001103                    0.994833      28.022081      75.309909       0.669569       0.364260      -1.134742       0.000456      -0.040207      -0.048439       0.062953      -0.008076      -0.026977       0.014301      -0.095761       0.129016      -0.075744       0.018525       0.057219             11.283623       9.573415      -0.863325       0.495892      12.423926       6.157896      11.853527          -0.000001
          102              O       6.994771      -0.023666       7.479482      -0.492848      35.007828 0.48366012E+03  0.11296090E+05                                 8.455071                            6.776207       0.446838       2.211546                    0.997915      26.330729      67.683089       0.736638       0.356012      -1.144141       0.011213       0.045960       0.026494       0.054221       0.061155       0.045393      -0.032772      -0.052157       0.051615      -0.101462       0.043274       0.058188              9.633625      10.328836       3.431005       3.284163       9.440621       4.273802       9.131418           0.000000
          103              O       4.108639       3.746700      10.241599      -0.549261      40.538330 0.65232448E+03  0.16464235E+05                                 9.394107                            7.975651      -0.163724       1.995438                    0.995578      28.189413      76.014767       0.663634       0.365679      -1.133343      -0.016493       0.055882      -0.024230       0.063102      -0.005359       0.049839      -0.002463      -0.052518      -0.168316      -0.084795       0.029113       0.055682             10.292912       8.733954      -2.919663      -0.646868      13.776033      -2.955503       8.368750          -0.000000
          104              O       3.786196       5.646894       9.097942      -0.487767      31.541148 0.42916051E+03  0.97255950E+04                                 7.821754                            6.321916       0.448294       2.209046                    0.998780      25.991105      65.755598       0.773928       0.349228      -1.149952       0.014023      -0.040910       0.029388       0.052287       0.070658       0.035565      -0.043280       0.025578       0.110866      -0.111430       0.053291       0.058139              8.854722       5.660629       0.936441      -1.978950       8.833826      -4.978056      12.069712           0.000001
          105              O       4.682812       1.915469       7.715851      -0.550314      40.825900 0.65373619E+03  0.16549589E+05                                 9.545498                            8.022487      -0.252742       1.968660                    0.994926      28.412258      77.352276       0.655352       0.369187      -1.127853      -0.020119       0.037239      -0.043672       0.060817      -0.032147      -0.006626      -0.042848       0.047708       0.047802      -0.068568       0.022178       0.046390             10.610085       8.321582      -1.831254       3.045016      12.831105      -0.805969      10.677567           0.000000
          106              O       3.870992       3.792512       6.789395      -0.495337      35.287652 0.46579275E+03  0.10784986E+05                                 8.521559                            6.639717       0.455499       2.217301                    0.998132      26.188596      67.191356       0.745318       0.354926      -1.144156       0.021189      -0.044797       0.009769       0.050509      -0.008575      -0.078058      -0.004943      -0.048596      -0.106718      -0.101043       0.041969       0.059074              9.900271       5.728942      -0.118709       0.365191      18.319505      -1.396806       5.652366           0.000000
          107              O       6.427689       4.341382       8.345334      -0.536063      39.457778 0.61501387E+03  0.15306182E+05                                 9.258938                            7.729506      -0.223630       1.981782                    0.995348      27.892376      74.855803       0.675576       0.364292      -1.133640       0.061475       0.012707       0.001778       0.062799       0.019363      -0.012961       0.049474       0.058521      -0.017379      -0.071791       0.033339       0.038452             10.252853      13.874750       1.369565       1.062208       9.492140      -2.624473       7.391668          -0.000000
          108              O       8.611123       4.277312       8.894897      -0.494683      32.588495 0.44826471E+03  0.10265921E+05                                 8.005518                            6.466603       0.530559       2.239110                    0.998801      26.057193      66.189755       0.764528       0.349824      -1.149890      -0.047659      -0.002920      -0.016200       0.050422      -0.068814       0.043511       0.036007      -0.007235       0.100409      -0.108088       0.050032       0.058056              9.043734      10.723524      -2.750994       4.011028       7.428931      -3.155567       8.978748           0.000000

******************************************************
Auxiliary information for the entire system
The total spin magnetic moment of the unit cell is   0.000112
The total net atomic charge of the unit cell is   0.000006
Accuracy of reproducing the electrostatic potential in the unit cell:
  The inner radius (bohr) =    5.0000
  The outer radius (bohr) =   12.0000
  Valid grid points have density less than (e/(bohr^3)) =    0.0001
  The number of valid grid points were=        30692
  The rms potential error without charges in kcal/mol is=      3.11905
  The rms potential error with partial charges in kcal/mol is=      0.80724
  The RRMSE value at monopole order=      0.25881
  The rms potential error with partial charges and cloud penetration in kcal/mol is=      0.79294
  The RRMSE value at monopole order with cloud penetration is=      0.25423
  The rms potential error with partial charges and atomic dipoles in kcal/mol is=      0.70415
  The RRMSE value at dipole order=      0.22576
  The rms potential error with partial charges, atomic dipoles and cloud penetration in kcal/mol is=      0.68599
  The RRMSE value at dipole order with cloud penetration=      0.21994

******************************************************
The electron densities and ab initio electrostatic potential were computed in VASP using the PBE functional and
projector augmented wave method. See the main text of the journal article for a description of computational details.
The atomic charges, dipoles, and quadrupoles were computed with the DDEC6 method as described in
(a) T. A. Manz and N. Gabaldon Limas, RSC Adv. 6 (2016) 47771-47801 DOI: 10.1039/c6ra04656h
(b) N. Gabaldon Limas and T. A. Manz, RSC Adv. 8 (2018) 2678-2707 DOI: 10.1039/c7ra11829e.
For each atom in the material, the electron cloud parameters were fit to the spherically averaged atom-in-material
electron density using radial positions for which this density was between 10^-4 and 10^-2 electrons per cubic bohr.
The polarizabilities, dispersion coefficients, and quantum Drude oscillator (QDO) parameters were fit using the MCLF method.
The magnetic structure of the system was optimized in VASP from the default ferromagnetic initial guess using spin polarization.
The atomic spin moments (ASMs) were computed on this optimized magnetic structure using the DDEC6 partition as inputs
to the method of T. A. Manz and D. S. Sholl, J. Chem. Theory Comput. 7 (2011) 4146-4164 DOI: 10.1021/ct200539n.
The RMSE and RRMSE were computed using a uniform grid with Ewald summation.
