# Supplementary material for: A collection of forcefield precursors for metal–organic frameworks
Source: RSC Adv. 2019 Nov 13;9(63):36492–507. doi: 10.1039/c9ra07327b (PMC9075174; doi:10.1039/c9ra07327b)
Supplement: RA-009-C9RA07327B-s5705 [file RA-009-C9RA07327B-s5705.xyz]

  108
jmolscript: load "" {1 1 1} spacegroup "x,y,z" unitcell [{      9.668200     0.000000     0.000000 }, {      0.000000    11.215100     0.000000 }, {      0.000000    -0.317166    14.432715 }]
Zn     8.867190     8.443575     1.890541     0.950485
Zn     0.963049     8.191623     4.552223     0.938284
Zn     4.033090     8.220492     5.325816     0.950485
Zn     5.797149     8.472444     2.664135     0.938283
Zn     0.801010     2.454359    12.542174     0.950485
Zn     8.705151     2.706311     9.880492     0.938284
Zn     5.635110     2.677442     9.106899     0.950485
Zn     3.871051     2.425490    11.768580     0.938283
Zn     0.000000     5.607550     0.000000     0.948947
Zn     4.834100    -0.158583     7.216357     0.948947
Zn     0.000000     0.000000     0.000000     0.960860
Zn     4.834100     5.448967     7.216357     0.960860
H      7.190240     9.611344     5.256395     0.028675
H      0.187563     5.205099     3.870854     0.034332
H      5.903403     6.310078     0.489269     0.033396
H      1.780882    10.968245     3.424883     0.029956
H      1.748011     7.514747    13.546546     0.034765
H      6.733901    11.144817     0.085153     0.036522
H      2.356140     7.052723     1.959963     0.028675
H      5.021663     0.243868     3.345503     0.034333
H      1.069303    10.353989     6.727088     0.033396
H      6.614982     5.695822     3.791474     0.029957
H      6.582111     8.832154     8.102526     0.034765
H      1.899801     5.519250     7.131204     0.036522
H      2.477960     1.286590     9.176320     0.028675
H      9.480637     5.692835    10.561861     0.034332
H      3.764797     4.587856    13.943446     0.033397
H      7.887318    -0.070311    11.007832     0.029956
H      7.920189     3.383187     0.886169     0.034766
H      2.934299    -0.246883    14.347562     0.036522
H      7.312060     3.845211    12.472752     0.028675
H      4.646537    10.654066    11.087212     0.034333
H      8.598897     0.543945     7.705627     0.033397
H      3.053218     5.202112    10.641241     0.029956
H      3.086089     2.065780     6.330189     0.034766
H      7.768399     5.378684     7.301511     0.036522
C      7.905687     9.268429     4.733931     0.537070
C      0.022237     5.703607     3.079941     0.528855
C      6.827683     6.476350     0.629266     0.529050
C      1.217226    10.661755     2.724897     0.527568
C      1.116677     8.010505    14.054578     0.538553
C      6.894393    10.429494     0.688441     0.536666
C      3.071587     7.395638     2.482427     0.537070
C      4.856337    10.960460     4.136416     0.528855
C      1.993583    10.187717     6.587091     0.529050
C      6.051326     6.002312     4.491461     0.527567
C      5.950777     8.336396     7.594495     0.538553
C      2.060293     6.234573     6.527917     0.536666
C      1.762513     1.629505     9.698784     0.537070
C     -0.022237     5.194327    11.352774     0.528855
C      2.840517     4.421584    13.803449     0.529050
C      8.450974     0.236179    11.707818     0.527568
C      8.551523     2.887429     0.378137     0.538553
C      2.773807     0.468440    13.744274     0.536666
C      6.596613     3.502296    11.950288     0.537070
C      4.811863    -0.062526    10.296299     0.528855
C      7.674617     0.710217     7.845624     0.529050
C      3.616874     4.895622     9.941254     0.527568
C      3.717423     2.561538     6.838220     0.538553
C      7.607907     4.663361     7.904798     0.536666
O      7.663982     9.054435     3.504408    -0.545252
O      8.986592     9.072868     5.324517    -0.500731
O      9.618892     6.969557     3.202908    -0.551832
O      9.566684     5.058836     2.034436    -0.498009
O      7.128364     7.288285     1.564939    -0.544557
O      7.618542     5.567519    14.319995    -0.489370
O      0.770556     9.463179     2.827802    -0.551506
O      0.990024     0.237754     1.812027    -0.484417
O      0.297781     7.656234     0.366447    -0.551503
O      1.147615     9.232447    13.949941    -0.488280
O      8.112587    10.047878     0.824685    -0.540968
O      5.908237     9.952003     1.268058    -0.492658
O      2.829882     7.609632     3.711950    -0.545252
O      4.152492     7.591199     1.891840    -0.500731
O      4.784792     9.694510     4.013449    -0.551832
O      4.732584     0.390131     5.181922    -0.498009
O      2.294264     9.375782     5.651418    -0.544557
O      2.784442    10.779382     7.329077    -0.489370
O      5.604656     7.200888     4.388556    -0.551506
O      5.824124     5.211213     5.404330    -0.484416
O      5.131881     9.007833     6.849911    -0.551503
O      5.981715     7.114454     7.699132    -0.488280
O      3.278487     6.616189     6.391672    -0.540968
O      1.074137     6.712064     5.948299    -0.492658
O      2.004218     1.843499    10.928307    -0.545252
O      0.681608     1.825066     9.108198    -0.500731
O      0.049308     3.928377    11.229807    -0.551832
O      0.101516     5.839098    12.398279    -0.498009
O      2.539836     3.609649    12.867776    -0.544557
O      2.049658     5.330415     0.112720    -0.489370
O      8.897644     1.434755    11.604913    -0.551506
O      8.678176    10.660180    12.620688    -0.484417
O      9.370419     3.241700    14.066268    -0.551503
O      8.520585     1.665487     0.482774    -0.488280
O      1.555613     0.850056    13.608030    -0.540968
O      3.759963     0.945931    13.164657    -0.492658
O      6.838318     3.288302    10.720765    -0.545252
O      5.515708     3.306735    12.540875    -0.500731
O      4.883408     1.203424    10.419266    -0.551832
O      4.935616    10.507803     9.250793    -0.498009
O      7.373936     1.522152     8.781297    -0.544557
O      6.883758     0.118552     7.103638    -0.489370
O      4.063544     3.697046    10.044159    -0.551506
O      3.844076     5.686721     9.028385    -0.484417
O      4.536319     1.890101     7.582804    -0.551503
O      3.686485     3.783480     6.733583    -0.488280
O      6.389713     4.281745     8.041043    -0.540968
O      8.594063     4.185870     8.484416    -0.492658

The following XYZ coordinates are in angstroms. Other properties are in atomic units.
The sperically averaged electron density of each atom fit to a function of the form exp(a - br)
eigen_1, eigen_2 and eigen_3 are the three eigenvalues of traceless quadrupole moment tensor
  atom number  atomic symbol              X              Y              Z     net charge C6 coefficient C8 coefficient C10 coefficient fluctuating dipole atomic polarizability isotropic forcefield polarizability              a              b squared Pearson coefficient          <r^3>          <r^4>         wp_QDO          m_QDO          q_QDO       dipole_x       dipole_y       dipole_z         dipole            Qxy            Qxz            Qyz     Q(x^2-y^2)  Q(3z^2 - R^2)        eigen_1        eigen_2        eigen_3 static polarizability      alpha(xx)      alpha(xy)      alpha(xz)      alpha(yy)      alpha(yz)      alpha(zz) atomic spin moment
            1             Zn       8.867190       8.443575       1.890541       0.950485      69.302777 0.14251425E+04  0.42860591E+05                                15.422293                           13.700921       0.169141       1.924188                    0.997503      45.528810     125.502915       0.412319       0.493938      -1.072618      -0.004951      -0.001720       0.010741       0.011951      -0.000091       0.004716      -0.002112       0.014423       0.019876      -0.010798       0.000480       0.010318             16.965333      18.355976      -0.644564      -0.459136      15.638467      -0.166708      16.901555           0.000004
            2             Zn       0.963049       8.191623       4.552223       0.938284      85.782196 0.16860417E+04  0.52481835E+05                                16.952815                           14.343015       0.215892       1.940299                    0.997072      45.326716     123.986603       0.430053       0.457556      -1.101701      -0.001199      -0.004851      -0.000992       0.005095       0.022359      -0.011144       0.001530       0.034237       0.052195      -0.037603       0.009524       0.028079             19.532222      23.518708      -0.826799       4.899801      15.409816      -0.115325      19.668142           0.000002
            3             Zn       4.033090       8.220492       5.325816       0.950485      69.302782 0.14251425E+04  0.42860590E+05                                15.422294                           13.700921       0.169141       1.924188                    0.997503      45.528807     125.502905       0.412319       0.493938      -1.072618      -0.004951       0.001720      -0.010741       0.011951       0.000091      -0.004716      -0.002112       0.014423       0.019877      -0.010798       0.000480       0.010318             16.965334      18.355980       0.644561       0.459135      15.638467      -0.166708      16.901556           0.000004
            4             Zn       5.797149       8.472444       2.664135       0.938283      85.782190 0.16860419E+04  0.52481841E+05                                16.952815                           14.343016       0.215892       1.940299                    0.997072      45.326717     123.986606       0.430053       0.457556      -1.101701      -0.001199       0.004851       0.000992       0.005095      -0.022359       0.011144       0.001530       0.034237       0.052195      -0.037603       0.009524       0.028079             19.532221      23.518703       0.826796      -4.899801      15.409814      -0.115322      19.668146           0.000002
            5             Zn       0.801010       2.454359      12.542174       0.950485      69.302774 0.14251425E+04  0.42860588E+05                                15.422293                           13.700921       0.169141       1.924188                    0.997503      45.528808     125.502908       0.412319       0.493938      -1.072618       0.004951       0.001720      -0.010741       0.011951      -0.000091       0.004716      -0.002112       0.014423       0.019877      -0.010798       0.000480       0.010318             16.965332      18.355975      -0.644564      -0.459135      15.638467      -0.166709      16.901555           0.000004
            6             Zn       8.705151       2.706311       9.880492       0.938284      85.782200 0.16860418E+04  0.52481839E+05                                16.952815                           14.343015       0.215892       1.940299                    0.997072      45.326717     123.986603       0.430053       0.457556      -1.101701       0.001199       0.004851       0.000992       0.005095       0.022359      -0.011144       0.001530       0.034237       0.052195      -0.037603       0.009524       0.028079             19.532222      23.518708      -0.826799       4.899801      15.409816      -0.115325      19.668141           0.000002
            7             Zn       5.635110       2.677442       9.106899       0.950485      69.302782 0.14251425E+04  0.42860590E+05                                15.422294                           13.700921       0.169141       1.924188                    0.997503      45.528808     125.502907       0.412319       0.493938      -1.072618       0.004951      -0.001720       0.010741       0.011951       0.000091      -0.004716      -0.002112       0.014423       0.019876      -0.010798       0.000480       0.010318             16.965334      18.355980       0.644562       0.459135      15.638466      -0.166708      16.901556           0.000004
            8             Zn       3.871051       2.425490      11.768580       0.938283      85.782190 0.16860419E+04  0.52481841E+05                                16.952815                           14.343015       0.215892       1.940299                    0.997072      45.326716     123.986600       0.430053       0.457556      -1.101701       0.001199      -0.004851      -0.000992       0.005095      -0.022359       0.011144       0.001530       0.034237       0.052195      -0.037603       0.009524       0.028079             19.532220      23.518702       0.826796      -4.899801      15.409814      -0.115322      19.668145           0.000002
            9             Zn       0.000000       5.607550       0.000000       0.948947      80.547977 0.16189443E+04  0.49952177E+05                                16.568637                           14.291231       0.219283       1.943666                    0.996740      45.126055     123.443741       0.419609       0.473084      -1.091061      -0.000000       0.000000      -0.000000       0.000000       0.012471       0.033307      -0.024775      -0.022125      -0.028664      -0.051811       0.018408       0.033402             18.732617      16.522590      -0.320333      -0.919413      22.504791       4.600725      17.170469           0.000001
           10             Zn       4.834100      -0.158583       7.216357       0.948947      80.547986 0.16189443E+04  0.49952177E+05                                16.568638                           14.291231       0.219282       1.943666                    0.996740      45.126055     123.443741       0.419609       0.473084      -1.091061       0.000000      -0.000000      -0.000000       0.000000      -0.012471      -0.033307      -0.024775      -0.022125      -0.028664      -0.051811       0.018408       0.033402             18.732618      16.522590       0.320333       0.919417      22.504791       4.600721      17.170474           0.000001
           11             Zn       0.000000       0.000000       0.000000       0.960860      87.140647 0.17449167E+04  0.54658732E+05                                16.958952                           14.472953       0.220024       1.946639                    0.996907      44.774666     121.959578       0.434361       0.450164      -1.108701      -0.000000      -0.000000       0.000000       0.000000       0.011675      -0.020075       0.040440       0.031812      -0.022495      -0.056859       0.021709       0.035150             19.280371      17.229671       0.512067      -0.735835      22.252069      -5.677725      18.359374           0.000001
           12             Zn       4.834100       5.448967       7.216357       0.960860      87.140637 0.17449168E+04  0.54658740E+05                                16.958951                           14.472954       0.220024       1.946639                    0.996907      44.774665     121.959573       0.434360       0.450164      -1.108701      -0.000000      -0.000000       0.000000       0.000000      -0.011675       0.020075       0.040440       0.031812      -0.022495      -0.056859       0.021709       0.035150             19.280369      17.229666      -0.512066       0.735840      22.252067      -5.677724      18.359375           0.000001
           13              H       7.190240       9.611344       5.256395       0.028675       1.273961 0.90506960E+01  0.92462853E+02                                 1.986270                            1.784202      -1.374048       2.198577                    0.993216       4.202714      12.359402       0.454552       1.318978      -0.697307      -0.047209       0.022901       0.034192       0.062628      -0.006285      -0.004480      -0.004486       0.004796      -0.002703      -0.010402       0.002985       0.007417              2.109709       2.505289      -0.404615      -0.651879       1.703835       0.361955       2.120001          -0.000000
           14              H       0.187563       5.205099       3.870854       0.034332       1.328652 0.98781227E+01  0.99885089E+02                                 1.831443                            1.712057      -0.855420       2.444654                    0.999034       3.501064       9.222474       0.544361       1.112739      -0.751350       0.012442      -0.039298       0.049718       0.064584      -0.003358       0.000224      -0.008488      -0.013140      -0.003906      -0.008019      -0.004911       0.012930              1.863539       1.479514      -0.063528       0.188730       1.752023      -0.440396       2.359079           0.000001
           15              H       5.903403       6.310078       0.489269       0.033396       1.323153 0.95835791E+01  0.97129580E+02                                 1.885638                            1.726851      -0.942244       2.400279                    0.998258       3.700828      10.079507       0.517928       1.166845      -0.735196      -0.058589      -0.011735      -0.014143       0.061403       0.006551       0.005912      -0.000844       0.003984       0.000035      -0.009070      -0.000031       0.009101              1.951360       2.770920       0.177238       0.148128       1.525265       0.168103       1.557896          -0.000001
           16              H       1.780882      10.968245       3.424883       0.029956       1.323984 0.97337393E+01  0.99096313E+02                                 1.898090                            1.750852      -0.825223       2.456012                    0.998842       3.674288      10.049848       0.509422       1.181001      -0.732534       0.038228       0.025804       0.043381       0.063317       0.004350       0.004725       0.006578      -0.002465      -0.005294      -0.007043      -0.003632       0.010675              1.959985       1.986065       0.209486       0.664051       1.592518       0.188956       2.301371           0.000000
           17              H       1.748011       7.514747      13.546546       0.034765       1.441778 0.10865230E+02  0.11329293E+03                                 1.983077                            1.832096      -0.964461       2.393187                    0.997893       3.711318      10.153887       0.507053       1.158481      -0.738706       0.047459      -0.027463      -0.040974       0.068450      -0.002479      -0.015976       0.000515       0.012651       0.000592      -0.013256      -0.006406       0.019662              2.042210       2.018525      -0.441560      -0.379923       2.219414       0.420744       1.888692          -0.000000
           18              H       6.733901      11.144817       0.085153       0.036522       1.361171 0.98966977E+01  0.10169738E+03                                 1.958639                            1.782373      -1.181579       2.295720                    0.995189       3.856536      10.777504       0.495163       1.203755      -0.725299      -0.016795       0.049151      -0.041208       0.066302      -0.007072       0.002675      -0.010076      -0.005783       0.000517      -0.010127      -0.004432       0.014559              2.046961       1.689442      -0.066859       0.077932       2.315791      -0.766712       2.135650          -0.000000
           19              H       2.356140       7.052723       1.959963       0.028675       1.273960 0.90506957E+01  0.92462850E+02                                 1.986269                            1.784202      -1.374048       2.198577                    0.993216       4.202714      12.359402       0.454552       1.318978      -0.697307      -0.047209      -0.022901      -0.034192       0.062628       0.006285       0.004480      -0.004486       0.004796      -0.002703      -0.010402       0.002985       0.007417              2.109708       2.505288       0.404615       0.651878       1.703835       0.361955       2.120001          -0.000000
           20              H       5.021663       0.243868       3.345503       0.034333       1.328652 0.98781220E+01  0.99885081E+02                                 1.831443                            1.712057      -0.855420       2.444654                    0.999034       3.501064       9.222474       0.544361       1.112738      -0.751350       0.012442       0.039298      -0.049718       0.064584       0.003358      -0.000224      -0.008488      -0.013140      -0.003906      -0.008019      -0.004911       0.012930              1.863538       1.479513       0.063528      -0.188730       1.752023      -0.440396       2.359078           0.000001
           21              H       1.069303      10.353989       6.727088       0.033396       1.323153 0.95835800E+01  0.97129599E+02                                 1.885639                            1.726851      -0.942245       2.400279                    0.998258       3.700828      10.079510       0.517927       1.166846      -0.735196      -0.058589       0.011735       0.014143       0.061403      -0.006551      -0.005912      -0.000844       0.003984       0.000035      -0.009070      -0.000031       0.009101              1.951361       2.770921      -0.177238      -0.148128       1.525265       0.168103       1.557896          -0.000001
           22              H       6.614982       5.695822       3.791474       0.029957       1.323984 0.97337418E+01  0.99096340E+02                                 1.898090                            1.750851      -0.825223       2.456012                    0.998842       3.674287      10.049844       0.509423       1.181000      -0.732534       0.038228      -0.025804      -0.043381       0.063317      -0.004350      -0.004725       0.006578      -0.002465      -0.005294      -0.007043      -0.003632       0.010675              1.959985       1.986064      -0.209485      -0.664050       1.592518       0.188956       2.301371           0.000000
           23              H       6.582111       8.832154       8.102526       0.034765       1.441778 0.10865225E+02  0.11329287E+03                                 1.983077                            1.832096      -0.964461       2.393187                    0.997893       3.711318      10.153888       0.507053       1.158481      -0.738706       0.047459       0.027463       0.040974       0.068450       0.002479       0.015976       0.000515       0.012651       0.000592      -0.013256      -0.006406       0.019662              2.042210       2.018526       0.441560       0.379923       2.219414       0.420743       1.888691          -0.000000
           24              H       1.899801       5.519250       7.131204       0.036522       1.361170 0.98966922E+01  0.10169731E+03                                 1.958639                            1.782372      -1.181579       2.295720                    0.995189       3.856536      10.777503       0.495164       1.203755      -0.725299      -0.016795      -0.049151       0.041208       0.066302       0.007072      -0.002675      -0.010076      -0.005783       0.000517      -0.010127      -0.004432       0.014559              2.046961       1.689441       0.066860      -0.077932       2.315791      -0.766712       2.135649          -0.000000
           25              H       2.477960       1.286590       9.176320       0.028675       1.273960 0.90506950E+01  0.92462843E+02                                 1.986270                            1.784202      -1.374048       2.198577                    0.993216       4.202714      12.359403       0.454552       1.318978      -0.697307       0.047209      -0.022901      -0.034192       0.062628      -0.006285      -0.004480      -0.004486       0.004796      -0.002703      -0.010402       0.002985       0.007417              2.109709       2.505289      -0.404615      -0.651879       1.703836       0.361955       2.120001          -0.000000
           26              H       9.480637       5.692835      10.561861       0.034332       1.328652 0.98781248E+01  0.99885124E+02                                 1.831444                            1.712058      -0.855420       2.444654                    0.999034       3.501064       9.222477       0.544360       1.112739      -0.751350      -0.012442       0.039298      -0.049718       0.064584      -0.003358       0.000224      -0.008488      -0.013140      -0.003906      -0.008019      -0.004911       0.012930              1.863540       1.479514      -0.063528       0.188730       1.752024      -0.440396       2.359080           0.000001
           27              H       3.764797       4.587856      13.943446       0.033397       1.323152 0.95835701E+01  0.97129471E+02                                 1.885637                            1.726850      -0.942243       2.400279                    0.998258       3.700826      10.079502       0.517928       1.166845      -0.735196       0.058589       0.011735       0.014143       0.061403       0.006551       0.005912      -0.000844       0.003984       0.000035      -0.009070      -0.000031       0.009101              1.951359       2.770919       0.177238       0.148128       1.525264       0.168103       1.557895          -0.000001
           28              H       7.887318      -0.070311      11.007832       0.029956       1.323983 0.97337348E+01  0.99096256E+02                                 1.898089                            1.750851      -0.825222       2.456012                    0.998842       3.674287      10.049845       0.509422       1.181001      -0.732534      -0.038228      -0.025804      -0.043381       0.063317       0.004350       0.004725       0.006578      -0.002465      -0.005294      -0.007043      -0.003632       0.010675              1.959985       1.986065       0.209486       0.664050       1.592518       0.188956       2.301371           0.000000
           29              H       7.920189       3.383187       0.886169       0.034766       1.441777 0.10865219E+02  0.11329278E+03                                 1.983076                            1.832095      -0.964461       2.393187                    0.997893       3.711316      10.153880       0.507053       1.158481      -0.738707      -0.047459       0.027463       0.040974       0.068450      -0.002479      -0.015976       0.000515       0.012651       0.000592      -0.013256      -0.006406       0.019662              2.042209       2.018524      -0.441559      -0.379923       2.219412       0.420743       1.888690          -0.000000
           30              H       2.934299      -0.246883      14.347562       0.036522       1.361171 0.98966977E+01  0.10169738E+03                                 1.958639                            1.782373      -1.181579       2.295720                    0.995189       3.856536      10.777504       0.495163       1.203755      -0.725299       0.016795      -0.049151       0.041208       0.066302      -0.007072       0.002675      -0.010076      -0.005783       0.000517      -0.010127      -0.004432       0.014559              2.046961       1.689442      -0.066859       0.077932       2.315791      -0.766712       2.135650          -0.000000
           31              H       7.312060       3.845211      12.472752       0.028675       1.273960 0.90506957E+01  0.92462850E+02                                 1.986269                            1.784202      -1.374048       2.198577                    0.993216       4.202714      12.359402       0.454552       1.318978      -0.697307       0.047209       0.022901       0.034192       0.062628       0.006285       0.004480      -0.004486       0.004796      -0.002703      -0.010402       0.002985       0.007417              2.109708       2.505288       0.404615       0.651878       1.703835       0.361955       2.120001          -0.000000
           32              H       4.646537      10.654066      11.087212       0.034333       1.328652 0.98781208E+01  0.99885065E+02                                 1.831443                            1.712056      -0.855419       2.444654                    0.999034       3.501064       9.222474       0.544361       1.112738      -0.751350      -0.012442      -0.039298       0.049718       0.064584       0.003358      -0.000224      -0.008488      -0.013140      -0.003906      -0.008019      -0.004911       0.012930              1.863538       1.479513       0.063528      -0.188730       1.752023      -0.440396       2.359078           0.000001
           33              H       8.598897       0.543945       7.705627       0.033397       1.323152 0.95835691E+01  0.97129453E+02                                 1.885637                            1.726850      -0.942243       2.400280                    0.998258       3.700826      10.079500       0.517928       1.166845      -0.735196       0.058589      -0.011735      -0.014143       0.061403      -0.006551      -0.005912      -0.000844       0.003984       0.000035      -0.009070      -0.000031       0.009101              1.951359       2.770918      -0.177238      -0.148128       1.525264       0.168103       1.557895          -0.000001
           34              H       3.053218       5.202112      10.641241       0.029956       1.323984 0.97337447E+01  0.99096377E+02                                 1.898090                            1.750852      -0.825223       2.456012                    0.998842       3.674288      10.049847       0.509423       1.181001      -0.732534      -0.038228       0.025804       0.043381       0.063317      -0.004350      -0.004725       0.006578      -0.002465      -0.005294      -0.007043      -0.003632       0.010675              1.959985       1.986065      -0.209485      -0.664051       1.592518       0.188956       2.301372           0.000000
           35              H       3.086089       2.065780       6.330189       0.034766       1.441777 0.10865214E+02  0.11329272E+03                                 1.983076                            1.832095      -0.964460       2.393187                    0.997893       3.711316      10.153881       0.507053       1.158481      -0.738706      -0.047459      -0.027463      -0.040974       0.068450       0.002479       0.015976       0.000515       0.012651       0.000592      -0.013256      -0.006406       0.019662              2.042209       2.018524       0.441560       0.379922       2.219413       0.420743       1.888690          -0.000000
           36              H       7.768399       5.378684       7.301511       0.036522       1.361170 0.98966867E+01  0.10169724E+03                                 1.958639                            1.782372      -1.181578       2.295721                    0.995189       3.856535      10.777502       0.495163       1.203756      -0.725299       0.016795       0.049151      -0.041208       0.066302       0.007072      -0.002675      -0.010076      -0.005783       0.000517      -0.010127      -0.004432       0.014559              2.046961       1.689441       0.066860      -0.077932       2.315791      -0.766712       2.135649          -0.000000
           37              C       7.905687       9.268429       4.733931       0.537070      19.803677 0.22085921E+03  0.44537127E+04                                 6.702967                            5.227882       0.151883       2.112683                    0.999429      22.333589      62.624271       0.654534       0.464053      -1.019480       0.046946      -0.018638      -0.048382       0.069944       0.048880      -0.029464      -0.044772      -0.179223      -0.168431      -0.088692      -0.054428       0.143121              7.450245       9.544877      -1.119436       0.423392       4.248140       1.187997       8.557718           0.000002
           38              C       0.022237       5.703607       3.079941       0.528855      19.076629 0.21137408E+03  0.42004898E+04                                 6.414040                            5.054730       0.365960       2.181478                    0.999822      22.020620      60.566505       0.679959       0.453289      -1.029246      -0.004448       0.044848      -0.043359       0.062539       0.004981      -0.029728      -0.025098       0.178473      -0.187978      -0.087256      -0.038446       0.125702              7.043905       3.993116       0.197740       0.748336       8.538626       1.638736       8.599972           0.000001
           39              C       6.827683       6.476350       0.629266       0.529050      20.051234 0.20815894E+03  0.41176110E+04                                 6.622583                            4.993958       0.525218       2.236834                    0.999854      21.847769      59.802697       0.689175       0.449289      -1.032322       0.060308       0.029683       0.011695       0.068227       0.006538       0.017432      -0.107860      -0.100093       0.052500      -0.089110      -0.049037       0.138146              7.528750       8.066391      -0.731684      -0.984883       6.932625       3.696374       7.587235           0.000001
           40              C       1.217226      10.661755       2.724897       0.527568      19.115265 0.20948278E+03  0.41470767E+04                                 6.396828                            5.003521       0.587991       2.258174                    0.999803      21.808110      59.563084       0.690364       0.448161      -1.033792      -0.038125      -0.030984      -0.037168       0.061604      -0.051722      -0.071970       0.055094       0.120451      -0.082520      -0.093369      -0.045762       0.139131              7.081242       5.184611       0.813093       1.786035       8.097031      -2.330658       7.962083           0.000001
           41              C       1.116677       8.010505      14.054578       0.538553      19.864866 0.21688017E+03  0.43531942E+04                                 6.694423                            5.179989       0.200549       2.127378                    0.999649      22.323640      62.430157       0.657732       0.463948      -1.019642      -0.054627       0.019818       0.029748       0.065282       0.003992       0.083413       0.006781       0.130939       0.146640      -0.090240      -0.038488       0.128728              7.491488       5.629507       0.152985      -1.575336      11.395068      -0.501752       5.449889           0.000001
           42              C       6.894393      10.429494       0.688441       0.536666      20.181472 0.21883645E+03  0.43929568E+04                                 6.728080                            5.176874       0.207033       2.127561                    0.999731      22.224926      61.726245       0.664388       0.459248      -1.024423       0.022862      -0.051810       0.038036       0.068218       0.002500       0.033477       0.096948      -0.096764       0.144636      -0.090073      -0.047295       0.137368              7.510722       9.515911       0.613869      -1.486739       6.642755      -2.834495       6.373502           0.000002
           43              C       3.071587       7.395638       2.482427       0.537070      19.803682 0.22085933E+03  0.44537155E+04                                 6.702969                            5.227883       0.151883       2.112683                    0.999429      22.333590      62.624278       0.654534       0.464053      -1.019480       0.046946       0.018638       0.048382       0.069944      -0.048880       0.029464      -0.044772      -0.179223      -0.168431      -0.088692      -0.054428       0.143121              7.450246       9.544874       1.119435      -0.423394       4.248140       1.187997       8.557724           0.000002
           44              C       4.856337      10.960460       4.136416       0.528855      19.076639 0.21137427E+03  0.42004943E+04                                 6.414041                            5.054732       0.365960       2.181478                    0.999822      22.020621      60.566504       0.679959       0.453289      -1.029246      -0.004448      -0.044848       0.043359       0.062539      -0.004981       0.029728      -0.025098       0.178473      -0.187978      -0.087256      -0.038446       0.125702              7.043907       3.993117      -0.197740      -0.748336       8.538627       1.638735       8.599976           0.000001
           45              C       1.993583      10.187717       6.587091       0.529050      20.051238 0.20815897E+03  0.41176118E+04                                 6.622584                            4.993959       0.525217       2.236833                    0.999854      21.847771      59.802709       0.689175       0.449289      -1.032322       0.060308      -0.029683      -0.011695       0.068227      -0.006538      -0.017432      -0.107860      -0.100093       0.052500      -0.089110      -0.049037       0.138146              7.528752       8.066393       0.731684       0.984884       6.932627       3.696375       7.587237           0.000001
           46              C       6.051326       6.002312       4.491461       0.527567      19.115271 0.20948281E+03  0.41470776E+04                                 6.396829                            5.003521       0.587991       2.258174                    0.999803      21.808111      59.563085       0.690364       0.448161      -1.033792      -0.038125       0.030984       0.037168       0.061603       0.051722       0.071970       0.055094       0.120451      -0.082520      -0.093369      -0.045762       0.139131              7.081243       5.184610      -0.813092      -1.786035       8.097035      -2.330661       7.962085           0.000000
           47              C       5.950777       8.336396       7.594495       0.538553      19.864858 0.21688006E+03  0.43531915E+04                                 6.694421                            5.179988       0.200549       2.127378                    0.999649      22.323640      62.430156       0.657732       0.463948      -1.019642      -0.054627      -0.019818      -0.029748       0.065282      -0.003992      -0.083413       0.006781       0.130939       0.146640      -0.090240      -0.038488       0.128728              7.491486       5.629506      -0.152984       1.575334      11.395067      -0.501752       5.449886           0.000001
           48              C       2.060293       6.234573       6.527917       0.536666      20.181469 0.21883647E+03  0.43929573E+04                                 6.728080                            5.176875       0.207033       2.127561                    0.999731      22.224928      61.726254       0.664388       0.459248      -1.024423       0.022862       0.051810      -0.038036       0.068218      -0.002500      -0.033477       0.096948      -0.096764       0.144636      -0.090073      -0.047295       0.137368              7.510722       9.515906      -0.613867       1.486736       6.642757      -2.834496       6.373503           0.000002
           49              C       1.762513       1.629505       9.698784       0.537070      19.803677 0.22085922E+03  0.44537128E+04                                 6.702967                            5.227882       0.151883       2.112683                    0.999429      22.333589      62.624273       0.654534       0.464053      -1.019480      -0.046946       0.018638       0.048382       0.069944       0.048880      -0.029464      -0.044772      -0.179223      -0.168431      -0.088692      -0.054428       0.143121              7.450245       9.544877      -1.119436       0.423392       4.248140       1.187997       8.557718           0.000002
           50              C      -0.022237       5.194327      11.352774       0.528855      19.076629 0.21137407E+03  0.42004895E+04                                 6.414039                            5.054730       0.365960       2.181478                    0.999822      22.020620      60.566504       0.679959       0.453289      -1.029246       0.004448      -0.044848       0.043359       0.062539       0.004981      -0.029728      -0.025098       0.178473      -0.187978      -0.087256      -0.038446       0.125702              7.043904       3.993115       0.197740       0.748336       8.538625       1.638735       8.599972           0.000001
           51              C       2.840517       4.421584      13.803449       0.529050      20.051237 0.20815899E+03  0.41176121E+04                                 6.622583                            4.993959       0.525218       2.236833                    0.999854      21.847771      59.802704       0.689175       0.449289      -1.032322      -0.060308      -0.029683      -0.011695       0.068227       0.006538       0.017432      -0.107860      -0.100093       0.052500      -0.089110      -0.049037       0.138146              7.528751       8.066391      -0.731684      -0.984883       6.932626       3.696375       7.587236           0.000001
           52              C       8.450974       0.236179      11.707818       0.527568      19.115263 0.20948275E+03  0.41470761E+04                                 6.396827                            5.003520       0.587992       2.258174                    0.999803      21.808108      59.563072       0.690364       0.448161      -1.033792       0.038125       0.030984       0.037167       0.061603      -0.051722      -0.071970       0.055094       0.120451      -0.082520      -0.093369      -0.045762       0.139131              7.081240       5.184610       0.813093       1.786034       8.097030      -2.330658       7.962082           0.000000
           53              C       8.551523       2.887429       0.378137       0.538553      19.864867 0.21688019E+03  0.43531947E+04                                 6.694423                            5.179989       0.200549       2.127378                    0.999649      22.323640      62.430153       0.657732       0.463948      -1.019642       0.054627      -0.019818      -0.029748       0.065282       0.003992       0.083413       0.006781       0.130939       0.146640      -0.090240      -0.038488       0.128728              7.491488       5.629507       0.152985      -1.575335      11.395068      -0.501753       5.449889           0.000001
           54              C       2.773807       0.468440      13.744274       0.536666      20.181474 0.21883649E+03  0.43929577E+04                                 6.728081                            5.176875       0.207033       2.127561                    0.999731      22.224928      61.726255       0.664388       0.459248      -1.024423      -0.022862       0.051809      -0.038036       0.068218       0.002500       0.033477       0.096948      -0.096764       0.144636      -0.090073      -0.047295       0.137368              7.510723       9.515912       0.613869      -1.486739       6.642755      -2.834495       6.373503           0.000002
           55              C       6.596613       3.502296      11.950288       0.537070      19.803682 0.22085933E+03  0.44537155E+04                                 6.702969                            5.227883       0.151883       2.112683                    0.999429      22.333590      62.624278       0.654534       0.464053      -1.019480      -0.046946      -0.018638      -0.048382       0.069944      -0.048880       0.029464      -0.044772      -0.179223      -0.168431      -0.088692      -0.054428       0.143121              7.450246       9.544874       1.119435      -0.423394       4.248140       1.187997       8.557724           0.000002
           56              C       4.811863      -0.062526      10.296299       0.528855      19.076639 0.21137426E+03  0.42004942E+04                                 6.414042                            5.054732       0.365960       2.181478                    0.999822      22.020621      60.566506       0.679958       0.453289      -1.029246       0.004448       0.044848      -0.043359       0.062539      -0.004981       0.029728      -0.025098       0.178473      -0.187978      -0.087256      -0.038446       0.125702              7.043907       3.993117      -0.197740      -0.748336       8.538628       1.638736       8.599975           0.000001
           57              C       7.674617       0.710217       7.845624       0.529050      20.051238 0.20815898E+03  0.41176119E+04                                 6.622584                            4.993959       0.525218       2.236833                    0.999854      21.847770      59.802701       0.689175       0.449289      -1.032322      -0.060308       0.029683       0.011695       0.068227      -0.006538      -0.017432      -0.107860      -0.100093       0.052500      -0.089110      -0.049037       0.138146              7.528752       8.066392       0.731685       0.984884       6.932627       3.696376       7.587237           0.000001
           58              C       3.616874       4.895622       9.941254       0.527568      19.115269 0.20948278E+03  0.41470769E+04                                 6.396828                            5.003521       0.587991       2.258174                    0.999803      21.808110      59.563083       0.690364       0.448161      -1.033792       0.038125      -0.030984      -0.037167       0.061603       0.051722       0.071970       0.055094       0.120451      -0.082520      -0.093369      -0.045762       0.139131              7.081243       5.184610      -0.813092      -1.786035       8.097034      -2.330661       7.962084           0.000000
           59              C       3.717423       2.561538       6.838220       0.538553      19.864859 0.21688006E+03  0.43531917E+04                                 6.694421                            5.179988       0.200550       2.127378                    0.999649      22.323639      62.430150       0.657732       0.463948      -1.019642       0.054627       0.019818       0.029748       0.065282      -0.003992      -0.083413       0.006780       0.130939       0.146640      -0.090240      -0.038488       0.128728              7.491486       5.629506      -0.152984       1.575334      11.395067      -0.501753       5.449885           0.000002
           60              C       7.607907       4.663361       7.904798       0.536666      20.181469 0.21883648E+03  0.43929575E+04                                 6.728080                            5.176874       0.207033       2.127561                    0.999731      22.224928      61.726253       0.664388       0.459248      -1.024423      -0.022862      -0.051809       0.038036       0.068218      -0.002500      -0.033477       0.096948      -0.096764       0.144636      -0.090073      -0.047295       0.137368              7.510722       9.515906      -0.613867       1.486736       6.642757      -2.834496       6.373503           0.000002
           61              O       7.663982       9.054435       3.504408      -0.545252      39.198078 0.61639858E+03  0.15365761E+05                                 9.232739                            7.758096      -0.084806       2.020795                    0.997045      28.069369      75.657333       0.671017       0.366168      -1.130970       0.026829       0.011771       0.050877       0.058710       0.033481       0.021567      -0.000026      -0.098970       0.108966      -0.081529       0.034508       0.047021             10.182271       9.631525       0.365511       0.940790       5.977397       1.918446      14.937891           0.000001
           62              O       8.986592       9.072868       5.324517      -0.500731      33.303808 0.48017759E+03  0.11199357E+05                                 8.169269                            6.733107       0.491313       2.226921                    0.998051      26.376706      67.850551       0.741745       0.354047      -1.145229      -0.034374      -0.006809      -0.043309       0.055710       0.007268       0.051016      -0.042820       0.009520      -0.222238      -0.106473       0.042055       0.064419              9.090568      14.820315      -1.603039       2.207469       5.396182       0.192668       7.055208          -0.000002
           63              O       9.618892       6.969557       3.202908      -0.551832      42.008830 0.67087539E+03  0.17102684E+05                                 9.713780                            8.154285      -0.304427       1.949851                    0.995096      28.574647      78.200860       0.646431       0.371673      -1.125372      -0.001328      -0.053735      -0.016849       0.056330       0.001107      -0.023265       0.015802      -0.030599      -0.208007      -0.076987       0.024835       0.052153             10.705044       7.908947       0.369641       1.464576      15.605623       2.050698       8.600561           0.000001
           64              O       9.566684       5.058836       2.034436      -0.498009      33.832377 0.47313850E+03  0.10996675E+05                                 8.254604                            6.696115       0.414042       2.197688                    0.997982      26.417884      67.881344       0.741556       0.355377      -1.143932       0.012116       0.037944       0.027707       0.048520       0.015730      -0.010905       0.063438       0.108731       0.058416      -0.100767       0.046489       0.054278              9.274875       5.323891       0.712782       0.794836       9.168391       4.877583      13.332342          -0.000001
           65              O       7.128364       7.288285       1.564939      -0.544557      43.517663 0.65256083E+03  0.16473508E+05                                 9.896644                            7.972695      -0.214946       1.983908                    0.994541      28.089220      75.779482       0.664233       0.365276      -1.133531      -0.000533      -0.039173      -0.044240       0.059093       0.009871       0.021134       0.011756      -0.094063       0.147332      -0.075802       0.018059       0.057743             11.352468       9.591141       0.578356      -0.481625      11.744965       6.164196      12.721297           0.000001
           66              O       7.618542       5.567519      14.319995      -0.489370      34.689766 0.48242276E+03  0.11272919E+05                                 8.438235                            6.794240       0.356995       2.186392                    0.997038      26.311747      67.905786       0.730487       0.358827      -1.140579      -0.013501       0.040866       0.024976       0.049761      -0.048201      -0.051055      -0.029214      -0.062514       0.025152      -0.095073       0.041704       0.053368              9.575024      10.269721      -3.244621      -3.111822       9.148406       4.246978       9.306947          -0.000001
           67              O       0.770556       9.463179       2.827802      -0.551506      40.765902 0.67394221E+03  0.17151013E+05                                 9.443324                            8.119148      -0.182550       1.989199                    0.995391      28.325163      76.725678       0.656160       0.366800      -1.132347       0.019024       0.053384      -0.021013       0.060442       0.006332      -0.046023       0.002327      -0.051276      -0.187293      -0.085820       0.028064       0.057755             10.273794       8.540179       2.725064       0.817098      13.964286      -2.475641       8.316918           0.000001
           68              O       0.990024       0.237754       1.812027      -0.484417      31.089275 0.42827024E+03  0.97017885E+04                                 7.746643                            6.319017       0.470404       2.217671                    0.998863      25.938473      65.641230       0.773321       0.349633      -1.149452      -0.011958      -0.039446       0.027419       0.049506      -0.064070      -0.038672      -0.050860       0.046011       0.085957      -0.111496       0.052813       0.058683              8.693324       5.510543      -0.922944       1.833801       8.908579      -4.846805      11.660852          -0.000001
           69              O       0.297781       7.656234       0.366447      -0.551503      41.090233 0.66657675E+03  0.16961893E+05                                 9.594189                            8.104683      -0.300993       1.952417                    0.994861      28.541694      77.980044       0.651371       0.369533      -1.127258       0.024054       0.038277      -0.041957       0.061677       0.036598       0.003908      -0.038085       0.043215       0.055625      -0.066590       0.019002       0.047588             10.625146       8.945697       2.092512      -2.948559      12.991622      -0.469560       9.938118           0.000001
           70              O       1.147615       9.232447      13.949941      -0.488280      34.978287 0.47062986E+03  0.10931441E+05                                 8.491601                            6.695634       0.426031       2.209608                    0.997861      26.188213      67.422872       0.738198       0.357220      -1.141659      -0.023437      -0.046524       0.007222       0.052592       0.007364       0.080355      -0.001470      -0.069973      -0.042203      -0.101951       0.041473       0.060478              9.753037       5.816110      -0.243167      -0.276434      17.845252      -1.496357       5.597751          -0.000001
           71              O       8.112587      10.047878       0.824685      -0.540968      39.639689 0.62446324E+03  0.15601904E+05                                 9.286432                            7.789091      -0.235908       1.976087                    0.995349      28.023076      75.371781       0.672880       0.364333      -1.133522      -0.059546       0.009163      -0.002888       0.060316      -0.019232       0.014434       0.050980       0.051852      -0.021897      -0.071983       0.034220       0.037763             10.227199      14.031974      -1.101607      -0.482362       9.293766      -2.735189       7.355856           0.000001
           72              O       5.908237       9.952003       1.268058      -0.492658      32.207303 0.45107550E+03  0.10348497E+05                                 7.944034                            6.494402       0.623654       2.271714                    0.999047      26.015622      66.185150       0.761408       0.350639      -1.148993       0.051084       0.000278      -0.013513       0.052842       0.064215      -0.048667       0.036146      -0.010924       0.070697      -0.104640       0.046605       0.058035              8.867295      10.631543       2.593981      -3.624275       7.289365      -3.088299       8.680977          -0.000002
           73              O       2.829882       7.609632       3.711950      -0.545252      39.198079 0.61639850E+03  0.15365758E+05                                 9.232740                            7.758095      -0.084806       2.020795                    0.997045      28.069368      75.657331       0.671017       0.366168      -1.130970       0.026829      -0.011771      -0.050877       0.058710      -0.033481      -0.021567      -0.000026      -0.098971       0.108966      -0.081529       0.034508       0.047021             10.182272       9.631524      -0.365511      -0.940787       5.977397       1.918447      14.937894           0.000002
           74              O       4.152492       7.591199       1.891840      -0.500731      33.303801 0.48017771E+03  0.11199360E+05                                 8.169268                            6.733108       0.491314       2.226921                    0.998051      26.376705      67.850545       0.741745       0.354047      -1.145229      -0.034374       0.006809       0.043309       0.055710      -0.007268      -0.051016      -0.042820       0.009521      -0.222238      -0.106473       0.042055       0.064419              9.090566      14.820304       1.603038      -2.207470       5.396182       0.192668       7.055211          -0.000002
           75              O       4.784792       9.694510       4.013449      -0.551832      42.008821 0.67087527E+03  0.17102681E+05                                 9.713778                            8.154284      -0.304427       1.949851                    0.995096      28.574646      78.200858       0.646431       0.371673      -1.125372      -0.001328       0.053735       0.016849       0.056330      -0.001107       0.023265       0.015802      -0.030599      -0.208007      -0.076987       0.024835       0.052153             10.705042       7.908948      -0.369642      -1.464576      15.605620       2.050698       8.600559           0.000000
           76              O       4.732584       0.390131       5.181922      -0.498009      33.832378 0.47313864E+03  0.10996679E+05                                 8.254604                            6.696116       0.414042       2.197688                    0.997982      26.417882      67.881333       0.741556       0.355377      -1.143932       0.012116      -0.037944      -0.027707       0.048520      -0.015730       0.010905       0.063437       0.108731       0.058416      -0.100767       0.046489       0.054278              9.274874       5.323892      -0.712781      -0.794835       9.168388       4.877580      13.332344          -0.000001
           77              O       2.294264       9.375782       5.651418      -0.544557      43.517663 0.65256075E+03  0.16473505E+05                                 9.896645                            7.972695      -0.214946       1.983908                    0.994541      28.089219      75.779480       0.664233       0.365276      -1.133531      -0.000533       0.039173       0.044240       0.059093      -0.009871      -0.021134       0.011756      -0.094063       0.147332      -0.075802       0.018059       0.057743             11.352468       9.591142      -0.578356       0.481625      11.744966       6.164197      12.721297           0.000001
           78              O       2.784442      10.779382       7.329077      -0.489370      34.689773 0.48242283E+03  0.11272921E+05                                 8.438236                            6.794240       0.356996       2.186392                    0.997038      26.311749      67.905793       0.730487       0.358827      -1.140579      -0.013501      -0.040866      -0.024976       0.049761       0.048201       0.051055      -0.029214      -0.062514       0.025151      -0.095073       0.041704       0.053369              9.575026      10.269723       3.244622       3.111823       9.148407       4.246979       9.306948          -0.000001
           79              O       5.604656       7.200888       4.388556      -0.551506      40.765903 0.67394217E+03  0.17151012E+05                                 9.443324                            8.119148      -0.182550       1.989199                    0.995391      28.325163      76.725678       0.656160       0.366800      -1.132347       0.019024      -0.053384       0.021013       0.060442      -0.006332       0.046023       0.002327      -0.051276      -0.187293      -0.085820       0.028064       0.057755             10.273794       8.540180      -2.725064      -0.817098      13.964287      -2.475642       8.316917           0.000001
           80              O       5.824124       5.211213       5.404330      -0.484416      31.089251 0.42826972E+03  0.97017738E+04                                 7.746638                            6.319013       0.470405       2.217672                    0.998863      25.938469      65.641211       0.773321       0.349633      -1.149452      -0.011958       0.039446      -0.027420       0.049506       0.064070       0.038672      -0.050860       0.046011       0.085956      -0.111496       0.052813       0.058683              8.693318       5.510539       0.922944      -1.833799       8.908576      -4.846802      11.660840          -0.000001
           81              O       5.131881       9.007833       6.849911      -0.551503      41.090234 0.66657678E+03  0.16961893E+05                                 9.594190                            8.104684      -0.300993       1.952417                    0.994861      28.541693      77.980041       0.651371       0.369533      -1.127258       0.024054      -0.038277       0.041957       0.061677      -0.036598      -0.003908      -0.038085       0.043215       0.055625      -0.066590       0.019002       0.047588             10.625146       8.945697      -2.092513       2.948559      12.991624      -0.469561       9.938118           0.000001
           82              O       5.981715       7.114454       7.699132      -0.488280      34.978288 0.47062987E+03  0.10931441E+05                                 8.491601                            6.695634       0.426031       2.209608                    0.997861      26.188213      67.422871       0.738198       0.357220      -1.141659      -0.023437       0.046524      -0.007222       0.052592      -0.007364      -0.080355      -0.001470      -0.069972      -0.042203      -0.101951       0.041473       0.060478              9.753038       5.816110       0.243167       0.276434      17.845252      -1.496357       5.597751          -0.000001
           83              O       3.278487       6.616189       6.391672      -0.540968      39.639683 0.62446323E+03  0.15601903E+05                                 9.286431                            7.789091      -0.235908       1.976087                    0.995349      28.023075      75.371775       0.672880       0.364333      -1.133522      -0.059546      -0.009163       0.002888       0.060316       0.019232      -0.014434       0.050980       0.051852      -0.021897      -0.071983       0.034220       0.037763             10.227197      14.031969       1.101608       0.482358       9.293765      -2.735190       7.355856           0.000002
           84              O       1.074137       6.712064       5.948299      -0.492658      32.207307 0.45107566E+03  0.10348502E+05                                 7.944035                            6.494403       0.623654       2.271714                    0.999047      26.015623      66.185152       0.761408       0.350639      -1.148993       0.051084      -0.000278       0.013513       0.052842      -0.064215       0.048667       0.036146      -0.010924       0.070697      -0.104640       0.046605       0.058035              8.867296      10.631539      -2.593980       3.624275       7.289367      -3.088301       8.680980          -0.000002
           85              O       2.004218       1.843499      10.928307      -0.545252      39.198079 0.61639859E+03  0.15365762E+05                                 9.232740                            7.758096      -0.084806       2.020795                    0.997045      28.069369      75.657334       0.671017       0.366168      -1.130970      -0.026829      -0.011771      -0.050877       0.058710       0.033481       0.021567      -0.000026      -0.098970       0.108966      -0.081529       0.034508       0.047021             10.182271       9.631525       0.365511       0.940789       5.977397       1.918446      14.937892           0.000002
           86              O       0.681608       1.825066       9.108198      -0.500731      33.303807 0.48017758E+03  0.11199357E+05                                 8.169269                            6.733107       0.491314       2.226921                    0.998051      26.376707      67.850552       0.741745       0.354047      -1.145229       0.034374       0.006809       0.043309       0.055710       0.007268       0.051016      -0.042820       0.009520      -0.222238      -0.106473       0.042055       0.064419              9.090568      14.820313      -1.603039       2.207468       5.396182       0.192668       7.055208          -0.000002
           87              O       0.049308       3.928377      11.229807      -0.551832      42.008832 0.67087543E+03  0.17102686E+05                                 9.713780                            8.154285      -0.304426       1.949851                    0.995096      28.574648      78.200864       0.646431       0.371673      -1.125372       0.001328       0.053735       0.016849       0.056330       0.001107      -0.023265       0.015802      -0.030599      -0.208007      -0.076987       0.024835       0.052153             10.705044       7.908948       0.369641       1.464576      15.605624       2.050698       8.600561           0.000001
           88              O       0.101516       5.839098      12.398279      -0.498009      33.832382 0.47313858E+03  0.10996677E+05                                 8.254605                            6.696116       0.414042       2.197688                    0.997982      26.417885      67.881349       0.741556       0.355377      -1.143932      -0.012116      -0.037944      -0.027707       0.048520       0.015730      -0.010905       0.063438       0.108731       0.058416      -0.100767       0.046489       0.054278              9.274876       5.323892       0.712782       0.794836       9.168392       4.877583      13.332344          -0.000001
           89              O       2.539836       3.609649      12.867776      -0.544557      43.517659 0.65256075E+03  0.16473505E+05                                 9.896644                            7.972695      -0.214947       1.983908                    0.994541      28.089218      75.779478       0.664233       0.365276      -1.133531       0.000533       0.039173       0.044240       0.059093       0.009871       0.021134       0.011756      -0.094063       0.147332      -0.075802       0.018059       0.057743             11.352468       9.591141       0.578356      -0.481625      11.744965       6.164196      12.721297           0.000001
           90              O       2.049658       5.330415       0.112720      -0.489370      34.689771 0.48242284E+03  0.11272921E+05                                 8.438236                            6.794241       0.356995       2.186392                    0.997038      26.311749      67.905794       0.730487       0.358827      -1.140579       0.013501      -0.040866      -0.024976       0.049761      -0.048201      -0.051055      -0.029214      -0.062514       0.025152      -0.095073       0.041704       0.053368              9.575025      10.269722      -3.244622      -3.111822       9.148407       4.246979       9.306948          -0.000001
           91              O       8.897644       1.434755      11.604913      -0.551506      40.765902 0.67394222E+03  0.17151014E+05                                 9.443324                            8.119148      -0.182549       1.989199                    0.995391      28.325163      76.725679       0.656159       0.366800      -1.132347      -0.019024      -0.053384       0.021013       0.060442       0.006332      -0.046023       0.002327      -0.051276      -0.187293      -0.085820       0.028064       0.057755             10.273794       8.540179       2.725064       0.817098      13.964286      -2.475641       8.316918           0.000001
           92              O       8.678176      10.660180      12.620688      -0.484417      31.089268 0.42827012E+03  0.97017851E+04                                 7.746642                            6.319017       0.470404       2.217672                    0.998863      25.938469      65.641218       0.773321       0.349633      -1.149452       0.011958       0.039446      -0.027420       0.049506      -0.064070      -0.038672      -0.050860       0.046011       0.085956      -0.111496       0.052813       0.058683              8.693323       5.510542      -0.922944       1.833801       8.908577      -4.846804      11.660850          -0.000001
           93              O       9.370419       3.241700      14.066268      -0.551503      41.090236 0.66657681E+03  0.16961895E+05                                 9.594190                            8.104684      -0.300994       1.952417                    0.994861      28.541695      77.980051       0.651371       0.369533      -1.127258      -0.024054      -0.038277       0.041956       0.061677       0.036598       0.003908      -0.038085       0.043215       0.055625      -0.066590       0.019002       0.047588             10.625147       8.945697       2.092512      -2.948559      12.991624      -0.469560       9.938119           0.000001
           94              O       8.520585       1.665487       0.482774      -0.488280      34.978284 0.47062982E+03  0.10931439E+05                                 8.491600                            6.695634       0.426031       2.209608                    0.997861      26.188213      67.422871       0.738198       0.357220      -1.141659       0.023437       0.046524      -0.007222       0.052592       0.007364       0.080355      -0.001470      -0.069973      -0.042202      -0.101951       0.041473       0.060478              9.753037       5.816110      -0.243167      -0.276434      17.845250      -1.496357       5.597750          -0.000001
           95              O       1.555613       0.850056      13.608030      -0.540968      39.639692 0.62446331E+03  0.15601906E+05                                 9.286433                            7.789092      -0.235908       1.976087                    0.995349      28.023077      75.371787       0.672880       0.364333      -1.133522       0.059546      -0.009163       0.002888       0.060316      -0.019232       0.014434       0.050980       0.051852      -0.021897      -0.071983       0.034220       0.037763             10.227200      14.031975      -1.101607      -0.482362       9.293767      -2.735189       7.355857           0.000001
           96              O       3.759963       0.945931      13.164657      -0.492658      32.207301 0.45107546E+03  0.10348496E+05                                 7.944034                            6.494402       0.623655       2.271714                    0.999047      26.015621      66.185146       0.761408       0.350639      -1.148993      -0.051084      -0.000278       0.013513       0.052842       0.064215      -0.048667       0.036146      -0.010924       0.070697      -0.104640       0.046605       0.058035              8.867295      10.631543       2.593981      -3.624275       7.289364      -3.088298       8.680977          -0.000002
           97              O       6.838318       3.288302      10.720765      -0.545252      39.198080 0.61639853E+03  0.15365759E+05                                 9.232740                            7.758095      -0.084806       2.020795                    0.997045      28.069369      75.657333       0.671017       0.366168      -1.130970      -0.026829       0.011771       0.050877       0.058710      -0.033481      -0.021567      -0.000026      -0.098970       0.108966      -0.081529       0.034508       0.047021             10.182272       9.631524      -0.365511      -0.940787       5.977397       1.918447      14.937894           0.000002
           98              O       5.515708       3.306735      12.540875      -0.500731      33.303802 0.48017772E+03  0.11199360E+05                                 8.169268                            6.733108       0.491314       2.226921                    0.998051      26.376706      67.850547       0.741745       0.354047      -1.145229       0.034374      -0.006809      -0.043309       0.055710      -0.007268      -0.051016      -0.042820       0.009520      -0.222238      -0.106473       0.042055       0.064419              9.090565      14.820304       1.603038      -2.207470       5.396182       0.192668       7.055211          -0.000002
           99              O       4.883408       1.203424      10.419266      -0.551832      42.008821 0.67087525E+03  0.17102680E+05                                 9.713778                            8.154284      -0.304427       1.949851                    0.995096      28.574646      78.200856       0.646432       0.371673      -1.125372       0.001328      -0.053735      -0.016849       0.056330      -0.001107       0.023265       0.015802      -0.030599      -0.208007      -0.076987       0.024835       0.052153             10.705042       7.908948      -0.369642      -1.464576      15.605620       2.050697       8.600559           0.000001
          100              O       4.935616      10.507803       9.250793      -0.498009      33.832390 0.47313886E+03  0.10996685E+05                                 8.254607                            6.696118       0.414042       2.197688                    0.997982      26.417884      67.881346       0.741556       0.355377      -1.143932      -0.012116       0.037944       0.027707       0.048520      -0.015730       0.010905       0.063437       0.108730       0.058416      -0.100767       0.046489       0.054278              9.274878       5.323894      -0.712781      -0.794836       9.168392       4.877583      13.332348          -0.000001
          101              O       7.373936       1.522152       8.781297      -0.544557      43.517662 0.65256074E+03  0.16473505E+05                                 9.896644                            7.972695      -0.214947       1.983908                    0.994541      28.089219      75.779479       0.664233       0.365276      -1.133531       0.000533      -0.039173      -0.044240       0.059093      -0.009871      -0.021134       0.011756      -0.094063       0.147332      -0.075802       0.018059       0.057743             11.352468       9.591141      -0.578355       0.481626      11.744966       6.164197      12.721297           0.000001
          102              O       6.883758       0.118552       7.103638      -0.489370      34.689768 0.48242272E+03  0.11272918E+05                                 8.438235                            6.794239       0.356995       2.186392                    0.997038      26.311748      67.905786       0.730487       0.358827      -1.140579       0.013501       0.040866       0.024976       0.049761       0.048201       0.051055      -0.029214      -0.062514       0.025152      -0.095073       0.041704       0.053369              9.575025      10.269721       3.244622       3.111823       9.148406       4.246979       9.306947          -0.000001
          103              O       4.063544       3.697046      10.044159      -0.551506      40.765905 0.67394218E+03  0.17151012E+05                                 9.443325                            8.119148      -0.182550       1.989199                    0.995391      28.325163      76.725680       0.656160       0.366800      -1.132347      -0.019024       0.053384      -0.021013       0.060442      -0.006332       0.046023       0.002327      -0.051276      -0.187293      -0.085820       0.028064       0.057755             10.273795       8.540180      -2.725064      -0.817098      13.964288      -2.475641       8.316917           0.000001
          104              O       3.844076       5.686721       9.028385      -0.484417      31.089261 0.42826989E+03  0.97017787E+04                                 7.746641                            6.319015       0.470404       2.217671                    0.998863      25.938470      65.641219       0.773321       0.349633      -1.149452       0.011958      -0.039446       0.027419       0.049506       0.064070       0.038672      -0.050860       0.046011       0.085956      -0.111496       0.052813       0.058683              8.693321       5.510540       0.922944      -1.833799       8.908580      -4.846804      11.660844          -0.000001
          105              O       4.536319       1.890101       7.582804      -0.551503      41.090238 0.66657689E+03  0.16961897E+05                                 9.594191                            8.104685      -0.300994       1.952417                    0.994861      28.541695      77.980050       0.651371       0.369533      -1.127258      -0.024054       0.038277      -0.041957       0.061677      -0.036598      -0.003908      -0.038085       0.043215       0.055625      -0.066590       0.019002       0.047588             10.625147       8.945697      -2.092513       2.948558      12.991626      -0.469559       9.938119           0.000001
          106              O       3.686485       3.783480       6.733583      -0.488280      34.978283 0.47062976E+03  0.10931438E+05                                 8.491600                            6.695633       0.426032       2.209608                    0.997861      26.188212      67.422865       0.738198       0.357220      -1.141659       0.023437      -0.046524       0.007222       0.052592      -0.007364      -0.080355      -0.001470      -0.069973      -0.042202      -0.101951       0.041473       0.060478              9.753036       5.816109       0.243167       0.276434      17.845250      -1.496358       5.597750          -0.000001
          107              O       6.389713       4.281745       8.041043      -0.540968      39.639688 0.62446336E+03  0.15601907E+05                                 9.286432                            7.789092      -0.235908       1.976087                    0.995349      28.023077      75.371784       0.672880       0.364333      -1.133522       0.059546       0.009163      -0.002888       0.060316       0.019232      -0.014434       0.050980       0.051852      -0.021897      -0.071983       0.034220       0.037763             10.227198      14.031970       1.101609       0.482358       9.293767      -2.735191       7.355858           0.000001
          108              O       8.594063       4.185870       8.484416      -0.492658      32.207301 0.45107556E+03  0.10348499E+05                                 7.944033                            6.494403       0.623655       2.271714                    0.999047      26.015621      66.185144       0.761408       0.350639      -1.148993      -0.051084       0.000278      -0.013513       0.052842      -0.064215       0.048667       0.036146      -0.010924       0.070697      -0.104640       0.046605       0.058035              8.867294      10.631538      -2.593980       3.624274       7.289366      -3.088300       8.680979          -0.000002

******************************************************
Auxiliary information for the entire system
The total spin magnetic moment of the unit cell is   0.000050
The total net atomic charge of the unit cell is   -0.000005
Accuracy of reproducing the electrostatic potential in the unit cell:
  The inner radius (bohr) =    5.0000
  The outer radius (bohr) =   12.0000
  Valid grid points have density less than (e/(bohr^3)) =    0.0001
  The number of valid grid points were=        23192
  The rms potential error without charges in kcal/mol is=      3.25304
  The rms potential error with partial charges in kcal/mol is=      0.75870
  The RRMSE value at monopole order=      0.23323
  The rms potential error with partial charges and cloud penetration in kcal/mol is=      0.74519
  The RRMSE value at monopole order with cloud penetration is=      0.22907
  The rms potential error with partial charges and atomic dipoles in kcal/mol is=      0.70332
  The RRMSE value at dipole order=      0.21620
  The rms potential error with partial charges, atomic dipoles and cloud penetration in kcal/mol is=      0.68549
  The RRMSE value at dipole order with cloud penetration=      0.21072

******************************************************
The electron densities and ab initio electrostatic potential were computed in VASP using the PBE functional and
projector augmented wave method. See the main text of the journal article for a description of computational details.
The atomic charges, dipoles, and quadrupoles were computed with the DDEC6 method as described in
(a) T. A. Manz and N. Gabaldon Limas, RSC Adv. 6 (2016) 47771-47801 DOI: 10.1039/c6ra04656h
(b) N. Gabaldon Limas and T. A. Manz, RSC Adv. 8 (2018) 2678-2707 DOI: 10.1039/c7ra11829e.
For each atom in the material, the electron cloud parameters were fit to the spherically averaged atom-in-material
electron density using radial positions for which this density was between 10^-4 and 10^-2 electrons per cubic bohr.
The polarizabilities, dispersion coefficients, and quantum Drude oscillator (QDO) parameters were fit using the MCLF method.
The magnetic structure of the system was optimized in VASP from the default ferromagnetic initial guess using spin polarization.
The atomic spin moments (ASMs) were computed on this optimized magnetic structure using the DDEC6 partition as inputs
to the method of T. A. Manz and D. S. Sholl, J. Chem. Theory Comput. 7 (2011) 4146-4164 DOI: 10.1021/ct200539n.
The RMSE and RRMSE were computed using a uniform grid with Ewald summation.
