# Supplementary material for: A collection of forcefield precursors for metal–organic frameworks
Source: RSC Adv. 2019 Nov 13;9(63):36492–507. doi: 10.1039/c9ra07327b (PMC9075174; doi:10.1039/c9ra07327b)
Supplement: RA-009-C9RA07327B-s5706 [file RA-009-C9RA07327B-s5706.xyz]

  108
jmolscript: load "" {1 1 1} spacegroup "x,y,z" unitcell [{      9.825000     0.000000     0.000000 }, {      0.000000    11.295800     0.000000 }, {      0.000000    -0.384197    14.727890 }]
Zn     9.101192     8.499753     1.939810     0.953781
Zn     1.130268     8.260019     4.535012     0.930459
Zn     4.188692     8.251848     5.424135     0.953781
Zn     6.042768     8.491583     2.828933     0.930459
Zn     0.723808     2.411850    12.788080     0.953781
Zn     8.694732     2.651584    10.192878     0.930459
Zn     5.636308     2.659755     9.303755     0.953781
Zn     3.782232     2.420020    11.898957     0.930459
Zn     0.000000     5.647900     0.000000     0.954025
Zn     4.912500    -0.192099     7.363945     0.954025
Zn     0.000000     0.000000     0.000000     0.963808
Zn     4.912500     5.455802     7.363945     0.963808
H      7.493527     9.522096     5.422809     0.032365
H      0.489285     5.300669     3.827779     0.033218
H      6.072833     6.316935     0.680429     0.036995
H      2.037705    10.974119     3.281374     0.032391
H      1.607370     7.502775    13.679264     0.036092
H      6.941363    -0.029838     0.321068     0.033334
H      2.581027     7.229506     1.941136     0.032365
H      5.401785     0.155132     3.536166     0.033218
H      1.160333    10.434667     6.683516     0.036995
H      6.950205     5.777483     4.082571     0.032391
H      6.519870     8.864629     8.412571     0.036092
H      2.028863     5.485639     7.042877     0.033335
H      2.331473     1.389507     9.305081     0.032365
H      9.335715     5.610934    10.900111     0.033218
H      3.752168     4.594668    14.047461     0.036995
H      7.787295    -0.062516    11.446516     0.032391
H      8.217630     3.408828     1.048626     0.036092
H      2.883637    -0.354359    14.406822     0.033335
H      7.243973     3.682097    12.786754     0.032365
H      4.423215    10.756471    11.191724     0.033218
H      8.664668     0.476936     8.044374     0.036995
H      2.874795     5.134120    10.645319     0.032391
H      3.305130     2.046974     6.315319     0.036092
H      7.796138     5.425964     7.685013     0.033335
C      8.199945     9.208886     4.871986     0.532904
C      0.231870     5.782953     3.050146     0.530451
C      7.002277     6.494271     0.767323     0.525573
C      1.394168    10.686897     2.643656     0.529341
C      1.038503     8.005216    14.250706     0.538907
C      7.121160    10.530345     0.893983     0.540315
C      3.287445     7.542715     2.491959     0.532904
C      5.144370    10.968648     4.313799     0.530450
C      2.089778    10.257330     6.596622     0.525573
C      6.306668     6.064704     4.720289     0.529341
C      5.951002     8.362188     7.841129     0.538907
C      2.208660     6.221256     6.469962     0.540315
C      1.625055     1.702717     9.855904     0.532904
C      9.593130     5.128650    11.677744     0.530451
C      2.822723     4.417332    13.960567     0.525573
C      8.430833     0.224706    12.084234     0.529341
C      8.786498     2.906387     0.477184     0.538907
C      2.703840     0.381258    13.833907     0.540315
C      6.537555     3.368888    12.235931     0.532904
C      4.680630    -0.057045    10.414091     0.530451
C      7.735222     0.654273     8.131268     0.525573
C      3.518333     4.846899    10.007601     0.529341
C      3.873997     2.549415     6.886761     0.538907
C      7.616340     4.690347     8.257928     0.540315
O      7.930740     9.023940     3.643533    -0.545645
O      9.299363     9.017103     5.421189    -0.497305
O      0.125760     7.033746     3.171062    -0.541601
O      0.035370     5.118352     2.026558    -0.506793
O      7.352047     7.355681     1.650996    -0.543800
O      7.769610     5.872668     0.013697    -0.491270
O      0.857723     9.540322     2.844839    -0.551046
O      1.164263     0.156383     1.712854    -0.484349
O      0.287873     7.728703     0.346253    -0.555464
O      1.074855     9.224168    14.150262    -0.493125
O      8.336513    10.137788     0.955693    -0.541628
O      6.156345    10.056600     1.500183    -0.493018
O      3.018240     7.727662     3.720412    -0.545645
O      4.386863     7.734499     1.942756    -0.497305
O      5.038260     9.717856     4.192883    -0.541601
O      4.947870     0.337450     5.337387    -0.506793
O      2.439547     9.395921     5.712949    -0.543800
O      2.857110    10.878934     7.350248    -0.491270
O      5.770223     7.211280     4.519106    -0.551046
O      6.076763     5.299418     5.651091    -0.484349
O      5.200373     9.022898     7.017692    -0.555464
O      5.987355     7.143236     7.941573    -0.493125
O      3.424012     6.613814     6.408252    -0.541628
O      1.243845     6.695002     5.863762    -0.493018
O      1.894260     1.887663    11.084357    -0.545645
O      0.525637     1.894500     9.306701    -0.497305
O      9.699240     3.877857    11.556828    -0.541601
O     -0.035370     5.793251    12.701332    -0.506793
O      2.472952     3.555922    13.076894    -0.543800
O      2.055390     5.423132    -0.013697    -0.491270
O      8.967277     1.371281    11.883051    -0.551046
O      8.660738    10.755220    13.015036    -0.484349
O      9.537127     3.182900    14.381637    -0.555464
O      8.750145     1.687435     0.577628    -0.493125
O      1.488487     0.773815    13.772197    -0.541628
O      3.668655     0.855003    13.227707    -0.493018
O      6.806760     3.183941    11.007478    -0.545645
O      5.438137     3.177104    12.785134    -0.497305
O      4.786740     1.193747    10.535007    -0.541601
O      4.877130    10.574153     9.390503    -0.506793
O      7.385453     1.515682     9.014941    -0.543800
O      6.967890     0.032669     7.377642    -0.491270
O      4.054778     3.700323    10.208784    -0.551046
O      3.748238     5.612185     9.076799    -0.484349
O      4.624628     1.888705     7.710198    -0.555464
O      3.837645     3.768367     6.786317    -0.493125
O      6.400987     4.297789     8.319638    -0.541628
O      8.581155     4.216601     8.864128    -0.493018

The following XYZ coordinates are in angstroms. Other properties are in atomic units.
The sperically averaged electron density of each atom fit to a function of the form exp(a - br)
eigen_1, eigen_2 and eigen_3 are the three eigenvalues of traceless quadrupole moment tensor
  atom number  atomic symbol              X              Y              Z     net charge C6 coefficient C8 coefficient C10 coefficient fluctuating dipole atomic polarizability isotropic forcefield polarizability              a              b squared Pearson coefficient          <r^3>          <r^4>         wp_QDO          m_QDO          q_QDO       dipole_x       dipole_y       dipole_z         dipole            Qxy            Qxz            Qyz     Q(x^2-y^2)  Q(3z^2 - R^2)        eigen_1        eigen_2        eigen_3 static polarizability      alpha(xx)      alpha(xy)      alpha(xz)      alpha(yy)      alpha(yz)      alpha(zz) atomic spin moment
            1             Zn       9.101192       8.499753       1.939810       0.953781      72.125737 0.14776773E+04  0.44773633E+05                                15.731937                           13.882266       0.172016       1.925634                    0.997563      45.425508     125.038371       0.413324       0.489072      -1.076979      -0.005404      -0.001485       0.010194       0.011633       0.000200       0.003812      -0.000409       0.020455       0.015156      -0.012767       0.002355       0.010412             17.394756      18.718025      -0.727023      -0.337663      16.210789      -0.341637      17.255455           0.000000
            2             Zn       1.130268       8.260019       4.535012       0.930459      88.128969 0.17277692E+04  0.54077926E+05                                17.170054                           14.451320       0.236272       1.943836                    0.997112      45.512538     124.593866       0.431729       0.453274      -1.104957      -0.001559      -0.006016       0.002280       0.006620       0.020088      -0.004913      -0.001127       0.031103       0.047051      -0.033273       0.011644       0.021629             19.952954      24.129799      -0.615758       5.069736      15.449285       0.067112      20.279778           0.000002
            3             Zn       4.188692       8.251848       5.424135       0.953781      72.125745 0.14776773E+04  0.44773634E+05                                15.731938                           13.882265       0.172016       1.925634                    0.997563      45.425508     125.038369       0.413324       0.489072      -1.076979      -0.005404       0.001485      -0.010194       0.011633      -0.000200      -0.003812      -0.000410       0.020455       0.015156      -0.012767       0.002355       0.010412             17.394758      18.718027       0.727025       0.337662      16.210788      -0.341639      17.255457           0.000000
            4             Zn       6.042768       8.491583       2.828933       0.930459      88.128964 0.17277692E+04  0.54077927E+05                                17.170054                           14.451320       0.236272       1.943836                    0.997112      45.512538     124.593867       0.431729       0.453274      -1.104957      -0.001559       0.006016      -0.002280       0.006620      -0.020088       0.004913      -0.001127       0.031104       0.047051      -0.033273       0.011644       0.021629             19.952953      24.129799       0.615758      -5.069734      15.449284       0.067112      20.279775           0.000002
            5             Zn       0.723808       2.411850      12.788080       0.953781      72.125747 0.14776774E+04  0.44773637E+05                                15.731938                           13.882266       0.172016       1.925634                    0.997563      45.425508     125.038368       0.413324       0.489071      -1.076979       0.005404       0.001485      -0.010194       0.011633       0.000200       0.003812      -0.000409       0.020455       0.015156      -0.012767       0.002355       0.010412             17.394758      18.718027      -0.727019      -0.337662      16.210792      -0.341635      17.255455           0.000000
            6             Zn       8.694732       2.651584      10.192878       0.930459      88.128975 0.17277692E+04  0.54077925E+05                                17.170054                           14.451320       0.236272       1.943836                    0.997112      45.512537     124.593862       0.431729       0.453274      -1.104957       0.001559       0.006016      -0.002280       0.006620       0.020088      -0.004913      -0.001127       0.031103       0.047051      -0.033273       0.011644       0.021629             19.952955      24.129801      -0.615758       5.069737      15.449286       0.067112      20.279778           0.000002
            7             Zn       5.636308       2.659755       9.303755       0.953781      72.125753 0.14776774E+04  0.44773636E+05                                15.731939                           13.882266       0.172016       1.925634                    0.997563      45.425509     125.038372       0.413324       0.489072      -1.076979       0.005404      -0.001485       0.010194       0.011633      -0.000200      -0.003812      -0.000409       0.020455       0.015156      -0.012767       0.002355       0.010412             17.394759      18.718024       0.727022       0.337661      16.210794      -0.341637      17.255460           0.000000
            8             Zn       3.782232       2.420020      11.898957       0.930459      88.128958 0.17277693E+04  0.54077930E+05                                17.170053                           14.451321       0.236272       1.943836                    0.997112      45.512538     124.593865       0.431729       0.453274      -1.104957       0.001559      -0.006016       0.002280       0.006620      -0.020088       0.004913      -0.001127       0.031103       0.047051      -0.033273       0.011644       0.021629             19.952952      24.129801       0.615762      -5.069736      15.449282       0.067109      20.279773           0.000002
            9             Zn       0.000000       5.647900       0.000000       0.954025      81.618248 0.16529443E+04  0.51231650E+05                                16.653265                           14.395160       0.204587       1.940959                    0.996678      45.029688     123.180729       0.420359       0.470117      -1.093531       0.000000       0.000000      -0.000000       0.000000       0.011985       0.032561      -0.023288      -0.017385      -0.042538      -0.050930       0.020255       0.030675             18.853334      16.469682      -0.569958      -0.951561      22.280244       4.624683      17.810077           0.000002
           10             Zn       4.912500      -0.192099       7.363945       0.954025      81.618217 0.16529444E+04  0.51231653E+05                                16.653261                           14.395160       0.204587       1.940959                    0.996678      45.029688     123.180726       0.420359       0.470117      -1.093531      -0.000000       0.000000      -0.000000       0.000000      -0.011985      -0.032561      -0.023288      -0.017385      -0.042538      -0.050930       0.020254       0.030675             18.853327      16.469680       0.569963       0.951563      22.280230       4.624677      17.810069           0.000002
           11             Zn       0.000000       0.000000       0.000000       0.963808      90.290221 0.17872830E+04  0.56269105E+05                                17.139150                           14.473640       0.214245       1.945422                    0.997002      44.715615     121.727910       0.442625       0.439535      -1.116404      -0.000000      -0.000000       0.000000       0.000000       0.015904      -0.018406       0.042011       0.034554      -0.018633      -0.059683       0.026306       0.033378             19.730721      17.246111       0.362781      -0.809747      23.142400      -6.056450      18.803652           0.000002
           12             Zn       4.912500       5.455802       7.363945       0.963808      90.290204 0.17872831E+04  0.56269110E+05                                17.139149                           14.473642       0.214245       1.945422                    0.997002      44.715617     121.727918       0.442625       0.439535      -1.116404      -0.000000      -0.000000       0.000000       0.000000      -0.015904       0.018406       0.042011       0.034554      -0.018633      -0.059683       0.026306       0.033377             19.730718      17.246106      -0.362775       0.809742      23.142401      -6.056443      18.803646           0.000002
           13              H       7.493527       9.522096       5.422809       0.032365       1.256931 0.89073230E+01  0.90497214E+02                                 1.961965                            1.765870      -1.261763       2.254905                    0.993940       4.097100      11.955779       0.459215       1.312809      -0.699192      -0.046272       0.020764       0.037125       0.062853      -0.004879      -0.005222      -0.004481       0.005543      -0.000199      -0.009983       0.002969       0.007015              2.082402       2.492420      -0.372728      -0.665666       1.649953       0.333998       2.104833           0.000001
           14              H       0.489285       5.300669       3.827779       0.033218       1.353705 0.10058902E+02  0.10210819E+03                                 1.847531                            1.721693      -0.858729       2.438723                    0.999114       3.531472       9.300647       0.546015       1.105075      -0.753144       0.018014      -0.037096       0.048571       0.063716      -0.004646       0.001507      -0.008929      -0.011991      -0.010089      -0.008618      -0.005299       0.013917              1.885278       1.540117      -0.111614       0.313272       1.747632      -0.406687       2.368087           0.000000
           15              H       6.072833       6.316935       0.680429       0.036995       1.317236 0.95407231E+01  0.96363418E+02                                 1.865039                            1.712269      -0.935229       2.404350                    0.998470       3.641275       9.825632       0.526237       1.152375      -0.739204      -0.060767      -0.013519      -0.011648       0.063333       0.008936       0.004852      -0.000283       0.003154      -0.002165      -0.010001      -0.000597       0.010598              1.927510       2.741875       0.162059       0.069809       1.513748       0.152938       1.526907           0.000001
           16              H       2.037705      10.974119       3.281374       0.032391       1.313096 0.95894577E+01  0.97187128E+02                                 1.885226                            1.736045      -0.747308       2.493306                    0.999390       3.623594       9.863436       0.512781       1.178580      -0.733487       0.043917       0.023829       0.038204       0.062897       0.005274       0.005286       0.004305       0.001458      -0.011163      -0.007007      -0.003452       0.010459              1.950132       2.098908       0.218152       0.685171       1.574228       0.153085       2.177259           0.000001
           17              H       1.607370       7.502775      13.679264       0.036092       1.453740 0.10877756E+02  0.11324523E+03                                 1.980250                            1.822377      -1.015883       2.370283                    0.997454       3.686765      10.017691       0.513875       1.144902      -0.742267       0.041247      -0.026866      -0.044696       0.066489      -0.002404      -0.015857       0.001385       0.010966       0.008861      -0.012472      -0.007146       0.019618              2.045258       1.913834      -0.396021      -0.392628       2.252015       0.483116       1.969925           0.000000
           18              H       6.941363      -0.029838       0.321068       0.033334       1.418524 0.10342430E+02  0.10699954E+03                                 1.985458                            1.801725      -1.142728       2.311963                    0.996131       3.810647      10.538255       0.502992       1.177025      -0.732484      -0.019784       0.050038      -0.038332       0.066065      -0.009944       0.003967      -0.009725      -0.002488      -0.008206      -0.011405      -0.005197       0.016602              2.080156       1.700538      -0.068802       0.057075       2.406709      -0.783741       2.133221           0.000001
           19              H       2.581027       7.229506       1.941136       0.032365       1.256930 0.89073194E+01  0.90497171E+02                                 1.961965                            1.765870      -1.261763       2.254905                    0.993940       4.097100      11.955780       0.459215       1.312809      -0.699192      -0.046272      -0.020764      -0.037125       0.062853       0.004879       0.005222      -0.004481       0.005543      -0.000199      -0.009983       0.002969       0.007015              2.082402       2.492420       0.372728       0.665666       1.649953       0.333997       2.104833           0.000001
           20              H       5.401785       0.155132       3.536166       0.033218       1.353704 0.10058895E+02  0.10210810E+03                                 1.847530                            1.721692      -0.858728       2.438723                    0.999114       3.531471       9.300643       0.546015       1.105075      -0.753144       0.018014       0.037096      -0.048571       0.063716       0.004646      -0.001507      -0.008929      -0.011991      -0.010089      -0.008618      -0.005299       0.013917              1.885278       1.540116       0.111614      -0.313272       1.747631      -0.406687       2.368085           0.000000
           21              H       1.160333      10.434667       6.683516       0.036995       1.317237 0.95407344E+01  0.96363560E+02                                 1.865040                            1.712270      -0.935229       2.404350                    0.998470       3.641275       9.825633       0.526237       1.152375      -0.739204      -0.060767       0.013519       0.011648       0.063333      -0.008936      -0.004852      -0.000283       0.003154      -0.002165      -0.010001      -0.000597       0.010598              1.927511       2.741876      -0.162059      -0.069809       1.513749       0.152939       1.526908           0.000001
           22              H       6.950205       5.777483       4.082571       0.032391       1.313096 0.95894561E+01  0.97187111E+02                                 1.885226                            1.736045      -0.747308       2.493306                    0.999390       3.623594       9.863437       0.512781       1.178581      -0.733487       0.043917      -0.023829      -0.038204       0.062897      -0.005274      -0.005286       0.004305       0.001458      -0.011163      -0.007007      -0.003452       0.010459              1.950132       2.098908      -0.218151      -0.685171       1.574227       0.153084       2.177260           0.000001
           23              H       6.519870       8.864629       8.412571       0.036092       1.453741 0.10877766E+02  0.11324536E+03                                 1.980250                            1.822377      -1.015884       2.370283                    0.997454       3.686766      10.017693       0.513875       1.144901      -0.742268       0.041247       0.026866       0.044696       0.066489       0.002404       0.015857       0.001385       0.010966       0.008861      -0.012472      -0.007146       0.019618              2.045258       1.913835       0.396021       0.392628       2.252015       0.483116       1.969925           0.000000
           24              H       2.028863       5.485639       7.042877       0.033335       1.418525 0.10342435E+02  0.10699960E+03                                 1.985458                            1.801725      -1.142728       2.311963                    0.996131       3.810648      10.538258       0.502992       1.177025      -0.732484      -0.019784      -0.050038       0.038332       0.066065       0.009944      -0.003967      -0.009725      -0.002488      -0.008206      -0.011405      -0.005197       0.016602              2.080156       1.700538       0.068802      -0.057076       2.406710      -0.783742       2.133221           0.000001
           25              H       2.331473       1.389507       9.305081       0.032365       1.256931 0.89073221E+01  0.90497205E+02                                 1.961965                            1.765870      -1.261763       2.254905                    0.993940       4.097100      11.955780       0.459215       1.312809      -0.699192       0.046272      -0.020764      -0.037125       0.062853      -0.004879      -0.005222      -0.004481       0.005543      -0.000199      -0.009983       0.002969       0.007015              2.082402       2.492420      -0.372729      -0.665666       1.649953       0.333998       2.104833           0.000001
           26              H       9.335715       5.610934      10.900111       0.033218       1.353704 0.10058900E+02  0.10210816E+03                                 1.847530                            1.721692      -0.858728       2.438723                    0.999114       3.531472       9.300646       0.546015       1.105075      -0.753144      -0.018014       0.037096      -0.048571       0.063716      -0.004646       0.001507      -0.008929      -0.011991      -0.010089      -0.008618      -0.005299       0.013917              1.885278       1.540116      -0.111614       0.313272       1.747631      -0.406687       2.368086           0.000000
           27              H       3.752168       4.594668      14.047461       0.036995       1.317236 0.95407268E+01  0.96363462E+02                                 1.865040                            1.712269      -0.935228       2.404350                    0.998470       3.641274       9.825629       0.526237       1.152375      -0.739204       0.060767       0.013519       0.011648       0.063333       0.008936       0.004852      -0.000283       0.003154      -0.002165      -0.010001      -0.000597       0.010598              1.927511       2.741876       0.162058       0.069809       1.513748       0.152938       1.526908           0.000001
           28              H       7.787295      -0.062516      11.446516       0.032391       1.313096 0.95894651E+01  0.97187223E+02                                 1.885227                            1.736046      -0.747308       2.493306                    0.999390       3.623594       9.863438       0.512781       1.178581      -0.733487      -0.043917      -0.023829      -0.038204       0.062897       0.005274       0.005286       0.004305       0.001458      -0.011163      -0.007007      -0.003452       0.010459              1.950133       2.098910       0.218152       0.685171       1.574229       0.153085       2.177260           0.000001
           29              H       8.217630       3.408828       1.048626       0.036092       1.453741 0.10877761E+02  0.11324530E+03                                 1.980250                            1.822377      -1.015883       2.370283                    0.997454       3.686765      10.017690       0.513875       1.144902      -0.742268      -0.041247       0.026866       0.044696       0.066489      -0.002404      -0.015857       0.001385       0.010966       0.008861      -0.012472      -0.007146       0.019618              2.045258       1.913835      -0.396021      -0.392628       2.252014       0.483116       1.969925           0.000000
           30              H       2.883637      -0.354359      14.406822       0.033335       1.418524 0.10342430E+02  0.10699954E+03                                 1.985458                            1.801725      -1.142728       2.311963                    0.996131       3.810647      10.538255       0.502992       1.177025      -0.732484       0.019784      -0.050038       0.038332       0.066065      -0.009944       0.003967      -0.009725      -0.002488      -0.008206      -0.011405      -0.005197       0.016602              2.080156       1.700538      -0.068802       0.057075       2.406708      -0.783741       2.133220           0.000001
           31              H       7.243973       3.682097      12.786754       0.032365       1.256930 0.89073194E+01  0.90497171E+02                                 1.961965                            1.765870      -1.261763       2.254905                    0.993940       4.097100      11.955780       0.459215       1.312809      -0.699192       0.046272       0.020764       0.037125       0.062853       0.004879       0.005222      -0.004481       0.005543      -0.000199      -0.009983       0.002969       0.007015              2.082402       2.492420       0.372728       0.665666       1.649953       0.333997       2.104833           0.000001
           32              H       4.423215      10.756471      11.191724       0.033218       1.353704 0.10058901E+02  0.10210817E+03                                 1.847531                            1.721692      -0.858729       2.438723                    0.999114       3.531472       9.300647       0.546015       1.105075      -0.753144      -0.018014      -0.037096       0.048571       0.063716       0.004646      -0.001507      -0.008929      -0.011991      -0.010089      -0.008618      -0.005299       0.013917              1.885278       1.540117       0.111614      -0.313272       1.747632      -0.406687       2.368086           0.000000
           33              H       8.664668       0.476936       8.044374       0.036995       1.317237 0.95407369E+01  0.96363589E+02                                 1.865040                            1.712270      -0.935228       2.404351                    0.998470       3.641274       9.825630       0.526237       1.152375      -0.739204       0.060767      -0.013519      -0.011648       0.063333      -0.008936      -0.004852      -0.000283       0.003154      -0.002165      -0.010001      -0.000597       0.010598              1.927511       2.741877      -0.162059      -0.069809       1.513749       0.152938       1.526908           0.000001
           34              H       2.874795       5.134120      10.645319       0.032391       1.313096 0.95894651E+01  0.97187217E+02                                 1.885226                            1.736045      -0.747308       2.493306                    0.999390       3.623595       9.863438       0.512781       1.178580      -0.733487      -0.043917       0.023829       0.038204       0.062897      -0.005274      -0.005286       0.004305       0.001458      -0.011163      -0.007007      -0.003452       0.010459              1.950132       2.098910      -0.218151      -0.685171       1.574228       0.153084       2.177259           0.000001
           35              H       3.305130       2.046974       6.315319       0.036092       1.453740 0.10877753E+02  0.11324519E+03                                 1.980249                            1.822376      -1.015883       2.370283                    0.997454       3.686765      10.017689       0.513875       1.144901      -0.742268      -0.041247      -0.026866      -0.044696       0.066489       0.002404       0.015857       0.001385       0.010966       0.008861      -0.012472      -0.007146       0.019618              2.045257       1.913834       0.396021       0.392627       2.252014       0.483116       1.969924           0.000000
           36              H       7.796138       5.425964       7.685013       0.033335       1.418524 0.10342432E+02  0.10699956E+03                                 1.985458                            1.801725      -1.142728       2.311963                    0.996131       3.810647      10.538255       0.502992       1.177025      -0.732484       0.019784       0.050038      -0.038332       0.066065       0.009944      -0.003967      -0.009725      -0.002488      -0.008206      -0.011405      -0.005197       0.016602              2.080156       1.700538       0.068803      -0.057076       2.406708      -0.783741       2.133220           0.000001
           37              C       8.199945       9.208886       4.871986       0.532904      19.836656 0.21900125E+03  0.44008458E+04                                 6.674890                            5.181818       0.272474       2.152321                    0.999650      22.217070      61.908863       0.662930       0.459779      -1.023253       0.046174      -0.018181      -0.046925       0.068298       0.042696      -0.028015      -0.042354      -0.184825      -0.168024      -0.088689      -0.052584       0.141273              7.446822       9.844040      -1.055645       0.477947       4.123397       1.043950       8.373028           0.000002
           38              C       0.231870       5.782953       3.050146       0.530451      19.279992 0.20941054E+03  0.41548181E+04                                 6.475528                            5.040852       0.357726       2.179407                    0.999816      22.023800      60.672021       0.678441       0.455031      -1.027506      -0.013318       0.040968      -0.047546       0.064159       0.010266      -0.045687      -0.026911       0.172220      -0.166586      -0.087219      -0.039692       0.126911              7.181776       4.181180       0.185949       1.210730       8.711331       1.847652       8.652816           0.000004
           39              C       7.002277       6.494271       0.767323       0.525573      20.293809 0.21150545E+03  0.41951997E+04                                 6.658591                            5.023158       0.511252       2.229812                    0.999819      21.883972      59.735306       0.690258       0.447366      -1.034741       0.060904       0.033607       0.007979       0.070017       0.004139       0.023272      -0.108285      -0.091051       0.064740      -0.091642      -0.045872       0.137514              7.580622       8.128152      -0.679877      -1.100631       7.144414       3.726155       7.469300           0.000002
           40              C       1.394168      10.686897       2.643656       0.529341      19.219330 0.20702787E+03  0.40814090E+04                                 6.391369                            4.953856       0.613740       2.266511                    0.999723      21.670711      58.828326       0.698933       0.444518      -1.037175      -0.045611      -0.029948      -0.035910       0.065321      -0.055617      -0.071580       0.065652       0.091253      -0.069943      -0.095151      -0.043123       0.138274              7.121824       5.534466       0.894447       1.784266       7.935442      -2.583352       7.895566           0.000003
           41              C       1.038503       8.005216      14.250706       0.538907      19.945171 0.21451988E+03  0.42893003E+04                                 6.687047                            5.134012       0.259094       2.146415                    0.999747      22.189049      61.710854       0.664829       0.460763      -1.022532      -0.052168       0.020844       0.037089       0.067317       0.002716       0.084023       0.006733       0.147790       0.100466      -0.091040      -0.039321       0.130360              7.527718       5.258067       0.192142      -1.621287      11.540421      -0.427284       5.784666           0.000003
           42              C       7.121160      10.530345       0.893983       0.540315      20.146714 0.21426993E+03  0.42779592E+04                                 6.709237                            5.115080       0.221731       2.133562                    0.999771      22.097974      61.173744       0.669971       0.457904      -1.025344       0.025220      -0.052844       0.033512       0.067465       0.004894       0.042811       0.094808      -0.087225       0.153338      -0.093005      -0.044157       0.137162              7.551551       9.443639       0.622394      -1.868762       6.753749      -2.847447       6.457264           0.000002
           43              C       3.287445       7.542715       2.491959       0.532904      19.836655 0.21900127E+03  0.44008461E+04                                 6.674890                            5.181818       0.272474       2.152321                    0.999650      22.217071      61.908867       0.662930       0.459779      -1.023253       0.046174       0.018181       0.046925       0.068298      -0.042696       0.028015      -0.042354      -0.184825      -0.168024      -0.088689      -0.052584       0.141273              7.446822       9.844040       1.055645      -0.477944       4.123397       1.043950       8.373028           0.000002
           44              C       5.144370      10.968648       4.313799       0.530450      19.279989 0.20941047E+03  0.41548163E+04                                 6.475527                            5.040851       0.357726       2.179407                    0.999816      22.023800      60.672020       0.678441       0.455031      -1.027506      -0.013318      -0.040968       0.047546       0.064159      -0.010266       0.045687      -0.026911       0.172220      -0.166586      -0.087219      -0.039692       0.126911              7.181775       4.181180      -0.185949      -1.210729       8.711334       1.847653       8.652810           0.000004
           45              C       2.089778      10.257330       6.596622       0.525573      20.293819 0.21150548E+03  0.41952005E+04                                 6.658593                            5.023159       0.511251       2.229812                    0.999819      21.883972      59.735309       0.690258       0.447366      -1.034741       0.060904      -0.033607      -0.007979       0.070017      -0.004139      -0.023272      -0.108285      -0.091051       0.064740      -0.091642      -0.045872       0.137514              7.580626       8.128147       0.679877       1.100631       7.144421       3.726162       7.469308           0.000002
           46              C       6.306668       6.064704       4.720289       0.529341      19.219335 0.20702797E+03  0.40814116E+04                                 6.391371                            4.953858       0.613740       2.266511                    0.999723      21.670712      58.828333       0.698933       0.444518      -1.037175      -0.045611       0.029948       0.035910       0.065321       0.055617       0.071580       0.065651       0.091253      -0.069943      -0.095151      -0.043123       0.138274              7.121826       5.534467      -0.894444      -1.784269       7.935442      -2.583354       7.895570           0.000003
           47              C       5.951002       8.362188       7.841129       0.538907      19.945176 0.21451990E+03  0.42893009E+04                                 6.687048                            5.134012       0.259093       2.146415                    0.999747      22.189049      61.710855       0.664829       0.460763      -1.022532      -0.052168      -0.020844      -0.037089       0.067317      -0.002716      -0.084023       0.006732       0.147790       0.100466      -0.091040      -0.039321       0.130360              7.527720       5.258068      -0.192145       1.621288      11.540424      -0.427288       5.784667           0.000003
           48              C       2.208660       6.221256       6.469962       0.540315      20.146713 0.21426993E+03  0.42779592E+04                                 6.709237                            5.115080       0.221731       2.133562                    0.999771      22.097977      61.173755       0.669971       0.457904      -1.025344       0.025220       0.052844      -0.033512       0.067465      -0.004895      -0.042811       0.094808      -0.087225       0.153338      -0.093005      -0.044157       0.137162              7.551551       9.443635      -0.622391       1.868759       6.753754      -2.847449       6.457263           0.000003
           49              C       1.625055       1.702717       9.855904       0.532904      19.836655 0.21900124E+03  0.44008454E+04                                 6.674889                            5.181818       0.272474       2.152321                    0.999650      22.217069      61.908860       0.662930       0.459779      -1.023253      -0.046174       0.018181       0.046925       0.068298       0.042696      -0.028015      -0.042354      -0.184825      -0.168024      -0.088689      -0.052584       0.141273              7.446822       9.844040      -1.055645       0.477947       4.123397       1.043949       8.373028           0.000003
           50              C       9.593130       5.128650      11.677744       0.530451      19.279992 0.20941053E+03  0.41548178E+04                                 6.475528                            5.040852       0.357727       2.179407                    0.999816      22.023799      60.672015       0.678441       0.455031      -1.027506       0.013318      -0.040968       0.047546       0.064159       0.010266      -0.045687      -0.026911       0.172220      -0.166586      -0.087219      -0.039692       0.126911              7.181775       4.181180       0.185949       1.210730       8.711330       1.847652       8.652815           0.000004
           51              C       2.822723       4.417332      13.960567       0.525573      20.293826 0.21150572E+03  0.41952062E+04                                 6.658595                            5.023161       0.511252       2.229812                    0.999819      21.883974      59.735312       0.690258       0.447366      -1.034741      -0.060904      -0.033607      -0.007979       0.070017       0.004139       0.023272      -0.108285      -0.091051       0.064740      -0.091642      -0.045872       0.137514              7.580626       8.128158      -0.679876      -1.100630       7.144417       3.726156       7.469303           0.000002
           52              C       8.430833       0.224706      12.084234       0.529341      19.219336 0.20702791E+03  0.40814101E+04                                 6.391370                            4.953857       0.613740       2.266511                    0.999723      21.670711      58.828325       0.698933       0.444518      -1.037175       0.045611       0.029948       0.035910       0.065321      -0.055617      -0.071580       0.065651       0.091253      -0.069943      -0.095151      -0.043123       0.138274              7.121826       5.534467       0.894446       1.784267       7.935446      -2.583354       7.895566           0.000003
           53              C       8.786498       2.906387       0.477184       0.538907      19.945175 0.21451991E+03  0.42893011E+04                                 6.687047                            5.134012       0.259094       2.146415                    0.999747      22.189049      61.710852       0.664829       0.460763      -1.022532       0.052168      -0.020844      -0.037089       0.067317       0.002716       0.084023       0.006733       0.147790       0.100466      -0.091040      -0.039321       0.130360              7.527719       5.258068       0.192146      -1.621288      11.540421      -0.427288       5.784667           0.000003
           54              C       2.703840       0.381258      13.833907       0.540315      20.146715 0.21426995E+03  0.42779596E+04                                 6.709238                            5.115080       0.221731       2.133562                    0.999771      22.097975      61.173747       0.669971       0.457904      -1.025344      -0.025220       0.052844      -0.033512       0.067465       0.004895       0.042811       0.094808      -0.087225       0.153338      -0.093005      -0.044157       0.137162              7.551551       9.443639       0.622394      -1.868762       6.753749      -2.847448       6.457265           0.000003
           55              C       6.537555       3.368888      12.235931       0.532904      19.836654 0.21900125E+03  0.44008458E+04                                 6.674890                            5.181818       0.272474       2.152321                    0.999650      22.217070      61.908865       0.662930       0.459779      -1.023253      -0.046174      -0.018181      -0.046925       0.068298      -0.042696       0.028015      -0.042354      -0.184825      -0.168024      -0.088689      -0.052584       0.141273              7.446822       9.844040       1.055645      -0.477944       4.123397       1.043950       8.373028           0.000002
           56              C       4.680630      -0.057045      10.414091       0.530451      19.279990 0.20941048E+03  0.41548165E+04                                 6.475528                            5.040851       0.357726       2.179407                    0.999816      22.023801      60.672026       0.678441       0.455031      -1.027506       0.013318       0.040968      -0.047546       0.064159      -0.010266       0.045687      -0.026911       0.172221      -0.166586      -0.087219      -0.039692       0.126911              7.181775       4.181180      -0.185949      -1.210730       8.711335       1.847653       8.652811           0.000004
           57              C       7.735222       0.654273       8.131268       0.525573      20.293835 0.21150569E+03  0.41952056E+04                                 6.658597                            5.023161       0.511251       2.229812                    0.999819      21.883973      59.735310       0.690258       0.447366      -1.034741      -0.060904       0.033607       0.007979       0.070017      -0.004139      -0.023272      -0.108285      -0.091051       0.064740      -0.091642      -0.045872       0.137514              7.580630       8.128151       0.679879       1.100632       7.144426       3.726164       7.469312           0.000002
           58              C       3.518333       4.846899      10.007601       0.529341      19.219345 0.20702809E+03  0.40814144E+04                                 6.391373                            4.953859       0.613740       2.266511                    0.999723      21.670712      58.828331       0.698933       0.444518      -1.037175       0.045611      -0.029948      -0.035910       0.065321       0.055617       0.071580       0.065651       0.091253      -0.069942      -0.095151      -0.043123       0.138274              7.121829       5.534470      -0.894444      -1.784269       7.935446      -2.583356       7.895571           0.000003
           59              C       3.873997       2.549415       6.886761       0.538907      19.945177 0.21452000E+03  0.42893033E+04                                 6.687048                            5.134013       0.259094       2.146415                    0.999747      22.189050      61.710855       0.664829       0.460763      -1.022532       0.052168       0.020844       0.037089       0.067317      -0.002716      -0.084023       0.006733       0.147790       0.100466      -0.091040      -0.039321       0.130360              7.527719       5.258069      -0.192142       1.621287      11.540422      -0.427283       5.784666           0.000003
           60              C       7.616340       4.690347       8.257928       0.540315      20.146724 0.21427013E+03  0.42779640E+04                                 6.709240                            5.115082       0.221731       2.133562                    0.999771      22.097976      61.173749       0.669971       0.457904      -1.025344      -0.025220      -0.052844       0.033512       0.067465      -0.004895      -0.042811       0.094808      -0.087225       0.153338      -0.093005      -0.044157       0.137162              7.551553       9.443639      -0.622390       1.868758       6.753755      -2.847449       6.457265           0.000002
           61              O       7.930740       9.023940       3.643533      -0.545645      39.468184 0.61876286E+03  0.15437033E+05                                 9.276117                            7.777359      -0.106674       2.013252                    0.996848      28.107613      75.751668       0.669723       0.366582      -1.130829       0.029466       0.011236       0.050550       0.059580       0.031461       0.027383       0.000322      -0.099708       0.109412      -0.082966       0.033716       0.049249             10.250422       9.960496       0.380634       1.197465       5.888024       1.688881      14.902746           0.000000
           62              O       9.299363       9.017103       5.421189      -0.497305      32.579874 0.45856471E+03  0.10573163E+05                                 8.041267                            6.563826       0.473515       2.220640                    0.998274      26.231203      67.096729       0.753975       0.352326      -1.146589      -0.033601      -0.009889      -0.042184       0.054830       0.003438       0.046862      -0.037908       0.009219      -0.239997      -0.105432       0.041356       0.064076              9.023629      15.021924      -1.438025       2.143998       5.225658       0.178453       6.823306           0.000000
           63              O       0.125760       7.033746       3.171062      -0.541601      42.015444 0.65560708E+03  0.16626358E+05                                 9.730509                            8.067786      -0.330780       1.944075                    0.995048      28.388482      77.623237       0.648718       0.372303      -1.124298       0.000203      -0.057452      -0.014052       0.059146       0.003084      -0.029898       0.013951      -0.030679      -0.185782      -0.073795       0.025702       0.048093             10.824838       7.955196       0.063719       1.594440      15.820718       2.119046       8.698599           0.000000
           64              O       0.035370       5.118352       2.026558      -0.506793      34.363978 0.47347360E+03  0.11004883E+05                                 8.338716                            6.686939       0.410602       2.194634                    0.998083      26.493520      68.046116       0.744091       0.354152      -1.145078       0.011639       0.039009       0.025981       0.048293       0.025867      -0.014683       0.062888       0.097882       0.062343      -0.100211       0.044908       0.055303              9.477719       5.491873       1.067956       1.386244       9.520032       5.095885      13.421253          -0.000000
           65              O       7.352047       7.355681       1.650996      -0.543800      43.274642 0.64646024E+03  0.16276874E+05                                 9.856167                            7.928783      -0.185000       1.993062                    0.994706      28.052106      75.514484       0.667075       0.364672      -1.134303      -0.001205      -0.038276      -0.047413       0.060947       0.009634       0.026788       0.013507      -0.093193       0.133678      -0.075309       0.017662       0.057646             11.325633       9.680499       0.852501      -0.406053      11.967262       6.146258      12.329138          -0.000001
           66              O       7.769610       5.872668       0.013697      -0.491270      34.603309 0.48034971E+03  0.11202128E+05                                 8.391955                            6.752450       0.451770       2.213089                    0.997996      26.326482      67.673232       0.737848       0.355956      -1.143920      -0.010705       0.045350       0.028338       0.054536      -0.056019      -0.051277      -0.030180      -0.056179       0.039837      -0.100429       0.044295       0.056134              9.544917      10.140185      -3.277951      -3.208397       9.198059       4.269899       9.296508          -0.000000
           67              O       0.857723       9.540322       2.844839      -0.551046      40.718963 0.65539249E+03  0.16555767E+05                                 9.415887                            7.987280      -0.155791       1.998132                    0.995489      28.189522      75.967719       0.664249       0.365029      -1.134211       0.016457       0.052883      -0.024284       0.060474       0.007909      -0.050328      -0.000889      -0.056154      -0.155555      -0.083216       0.027208       0.056008             10.326960       8.784364       2.992547       0.616949      13.744700      -3.003249       8.451817          -0.000000
           68              O       1.164263       0.156383       1.712854      -0.484349      31.251034 0.42368038E+03  0.95708236E+04                                 7.773163                            6.281355       0.447335       2.211143                    0.998693      25.882865      65.382254       0.776418       0.349220      -1.149932      -0.013228      -0.039898       0.028762       0.050932      -0.070040      -0.037973      -0.038247       0.020394       0.112183      -0.109207       0.050317       0.058890              8.799568       5.682642      -0.994937       2.027216       8.853880      -4.956897      11.862182           0.000000
           69              O       0.287873       7.728703       0.346253      -0.555464      40.974452 0.66304758E+03  0.16836018E+05                                 9.554694                            8.067899      -0.243514       1.970080                    0.994884      28.499882      77.576244       0.655245       0.368135      -1.129244       0.020038       0.038695      -0.043428       0.061520       0.034250       0.003694      -0.042636       0.045469       0.057572      -0.068849       0.018853       0.049996             10.591662       8.361393       1.883813      -3.006099      12.842697      -0.758572      10.570896          -0.000000
           70              O       1.074855       9.224168      14.150262      -0.493125      34.916963 0.46373770E+03  0.10727410E+05                                 8.462830                            6.629065       0.451484       2.215983                    0.998090      26.178708      67.172967       0.745110       0.355356      -1.143610      -0.022729      -0.046974       0.011528       0.053442       0.007052       0.080721      -0.001582      -0.052871      -0.092949      -0.102541       0.041228       0.061313              9.788611       5.682146      -0.103877      -0.349501      18.068038      -1.351509       5.615650           0.000000
           71              O       8.336513      10.137788       0.955693      -0.541628      39.654177 0.61774192E+03  0.15391538E+05                                 9.282304                            7.741105      -0.222002       1.980935                    0.995387      27.972495      75.120467       0.675773       0.363773      -1.134012      -0.059671       0.009194       0.001150       0.060386      -0.015475       0.012546       0.050244       0.054821      -0.017671      -0.070219       0.034264       0.035955             10.283725      13.945616      -1.272700      -0.990022       9.486733      -2.687390       7.418825          -0.000000
           72              O       6.156345      10.056600       1.500183      -0.493018      32.466308 0.44493551E+03  0.10172569E+05                                 7.987416                            6.444677       0.543805       2.244336                    0.998872      26.004559      66.040083       0.765308       0.350055      -1.149489       0.048252      -0.002352      -0.015698       0.050796       0.066232      -0.044324       0.037505      -0.012331       0.096315      -0.106811       0.049872       0.056939              9.028342      10.687782       2.726325      -4.034184       7.381617      -3.166802       9.015627          -0.000000
           73              O       3.018240       7.727662       3.720412      -0.545645      39.468187 0.61876292E+03  0.15437035E+05                                 9.276117                            7.777360      -0.106674       2.013252                    0.996848      28.107613      75.751668       0.669723       0.366582      -1.130829       0.029466      -0.011236      -0.050550       0.059580      -0.031461      -0.027383       0.000322      -0.099708       0.109412      -0.082966       0.033716       0.049249             10.250423       9.960496      -0.380635      -1.197464       5.888025       1.688883      14.902747           0.000000
           74              O       4.386863       7.734499       1.942756      -0.497305      32.579873 0.45856474E+03  0.10573164E+05                                 8.041267                            6.563827       0.473515       2.220640                    0.998274      26.231202      67.096727       0.753975       0.352326      -1.146589      -0.033601       0.009889       0.042184       0.054830      -0.003438      -0.046862      -0.037909       0.009219      -0.239997      -0.105432       0.041356       0.064076              9.023630      15.021925       1.438028      -2.143997       5.225659       0.178452       6.823306           0.000000
           75              O       5.038260       9.717856       4.192883      -0.541601      42.015430 0.65560654E+03  0.16626342E+05                                 9.730506                            8.067783      -0.330780       1.944075                    0.995048      28.388481      77.623234       0.648718       0.372303      -1.124298       0.000203       0.057452       0.014052       0.059146      -0.003084       0.029898       0.013951      -0.030679      -0.185782      -0.073795       0.025702       0.048093             10.824835       7.955192      -0.063719      -1.594438      15.820718       2.119046       8.698595           0.000000
           76              O       4.947870       0.337450       5.337387      -0.506793      34.363983 0.47347381E+03  0.11004889E+05                                 8.338716                            6.686940       0.410602       2.194634                    0.998083      26.493520      68.046115       0.744091       0.354152      -1.145078       0.011639      -0.039009      -0.025981       0.048293      -0.025867       0.014683       0.062888       0.097882       0.062343      -0.100211       0.044908       0.055303              9.477720       5.491874      -1.067957      -1.386243       9.520038       5.095886      13.421248          -0.000000
           77              O       2.439547       9.395921       5.712949      -0.543800      43.274641 0.64645980E+03  0.16276861E+05                                 9.856167                            7.928780      -0.185000       1.993062                    0.994706      28.052106      75.514485       0.667075       0.364672      -1.134303      -0.001205       0.038276       0.047413       0.060947      -0.009634      -0.026788       0.013507      -0.093193       0.133678      -0.075309       0.017662       0.057646             11.325634       9.680493      -0.852498       0.406055      11.967264       6.146263      12.329145          -0.000001
           78              O       2.857110      10.878934       7.350248      -0.491270      34.603314 0.48034970E+03  0.11202127E+05                                 8.391956                            6.752450       0.451770       2.213089                    0.997996      26.326482      67.673234       0.737848       0.355956      -1.143920      -0.010705      -0.045350      -0.028338       0.054536       0.056019       0.051277      -0.030180      -0.056179       0.039837      -0.100429       0.044295       0.056134              9.544919      10.140180       3.277951       3.208396       9.198065       4.269904       9.296513          -0.000000
           79              O       5.770223       7.211280       4.519106      -0.551046      40.718971 0.65539296E+03  0.16555782E+05                                 9.415888                            7.987282      -0.155791       1.998132                    0.995489      28.189523      75.967722       0.664249       0.365029      -1.134211       0.016457      -0.052883       0.024284       0.060474      -0.007909       0.050328      -0.000889      -0.056154      -0.155555      -0.083216       0.027208       0.056008             10.326961       8.784367      -2.992545      -0.616952      13.744699      -3.003246       8.451818          -0.000000
           80              O       6.076763       5.299418       5.651091      -0.484349      31.251033 0.42368042E+03  0.95708247E+04                                 7.773162                            6.281355       0.447335       2.211143                    0.998693      25.882866      65.382257       0.776418       0.349220      -1.149932      -0.013228       0.039898      -0.028762       0.050932       0.070040       0.037973      -0.038247       0.020393       0.112183      -0.109207       0.050317       0.058890              8.799567       5.682642       0.994937      -2.027217       8.853879      -4.956895      11.862180           0.000000
           81              O       5.200373       9.022898       7.017692      -0.555464      40.974448 0.66304728E+03  0.16836009E+05                                 9.554693                            8.067897      -0.243514       1.970080                    0.994884      28.499882      77.576243       0.655245       0.368135      -1.129244       0.020038      -0.038695       0.043428       0.061520      -0.034250      -0.003694      -0.042636       0.045469       0.057572      -0.068849       0.018853       0.049996             10.591661       8.361390      -1.883813       3.006098      12.842698      -0.758575      10.570895          -0.000000
           82              O       5.987355       7.143236       7.941573      -0.493125      34.916965 0.46373767E+03  0.10727409E+05                                 8.462830                            6.629064       0.451484       2.215983                    0.998090      26.178708      67.172967       0.745110       0.355356      -1.143610      -0.022729       0.046974      -0.011528       0.053442      -0.007052      -0.080721      -0.001582      -0.052871      -0.092949      -0.102541       0.041228       0.061313              9.788612       5.682147       0.103873       0.349502      18.068039      -1.351510       5.615650           0.000000
           83              O       3.424012       6.613814       6.408252      -0.541628      39.654164 0.61774163E+03  0.15391529E+05                                 9.282301                            7.741103      -0.222001       1.980935                    0.995387      27.972496      75.120468       0.675773       0.363773      -1.134012      -0.059671      -0.009194      -0.001150       0.060386       0.015475      -0.012546       0.050244       0.054821      -0.017671      -0.070219       0.034264       0.035955             10.283721      13.945612       1.272708       0.990018       9.486731      -2.687388       7.418821          -0.000000
           84              O       1.243845       6.695002       5.863762      -0.493018      32.466314 0.44493568E+03  0.10172574E+05                                 7.987417                            6.444679       0.543805       2.244336                    0.998872      26.004559      66.040085       0.765307       0.350055      -1.149489       0.048252       0.002352       0.015698       0.050796      -0.066232       0.044324       0.037505      -0.012331       0.096315      -0.106811       0.049872       0.056939              9.028344      10.687783      -2.726327       4.034183       7.381621      -3.166803       9.015627           0.000000
           85              O       1.894260       1.887663      11.084357      -0.545645      39.468182 0.61876282E+03  0.15437032E+05                                 9.276116                            7.777359      -0.106674       2.013252                    0.996848      28.107612      75.751665       0.669723       0.366582      -1.130829      -0.029466      -0.011236      -0.050550       0.059580       0.031461       0.027383       0.000322      -0.099708       0.109412      -0.082966       0.033716       0.049249             10.250422       9.960496       0.380634       1.197465       5.888024       1.688882      14.902746           0.000000
           86              O       0.525637       1.894500       9.306701      -0.497305      32.579875 0.45856472E+03  0.10573163E+05                                 8.041267                            6.563826       0.473515       2.220640                    0.998274      26.231203      67.096730       0.753975       0.352326      -1.146589       0.033601       0.009889       0.042184       0.054830       0.003438       0.046862      -0.037908       0.009219      -0.239997      -0.105432       0.041356       0.064076              9.023630      15.021924      -1.438025       2.143999       5.225658       0.178453       6.823306           0.000000
           87              O       9.699240       3.877857      11.556828      -0.541601      42.015443 0.65560704E+03  0.16626357E+05                                 9.730509                            8.067786      -0.330780       1.944075                    0.995048      28.388481      77.623235       0.648718       0.372303      -1.124298      -0.000203       0.057452       0.014052       0.059146       0.003084      -0.029898       0.013951      -0.030679      -0.185782      -0.073795       0.025702       0.048093             10.824838       7.955196       0.063719       1.594440      15.820718       2.119046       8.698599           0.000000
           88              O      -0.035370       5.793251      12.701332      -0.506793      34.363976 0.47347357E+03  0.11004882E+05                                 8.338715                            6.686939       0.410602       2.194634                    0.998083      26.493519      68.046113       0.744091       0.354152      -1.145078      -0.011639      -0.039009      -0.025981       0.048293       0.025867      -0.014683       0.062888       0.097882       0.062343      -0.100211       0.044908       0.055303              9.477719       5.491873       1.067956       1.386244       9.520031       5.095884      13.421252           0.000000
           89              O       2.472952       3.555922      13.076894      -0.543800      43.274637 0.64646030E+03  0.16276876E+05                                 9.856167                            7.928784      -0.185000       1.993062                    0.994706      28.052105      75.514483       0.667075       0.364672      -1.134303       0.001205       0.038276       0.047413       0.060947       0.009634       0.026788       0.013507      -0.093193       0.133678      -0.075309       0.017662       0.057646             11.325632       9.680502       0.852507      -0.406048      11.967261       6.146255      12.329133          -0.000001
           90              O       2.055390       5.423132      -0.013697      -0.491270      34.603307 0.48034976E+03  0.11202129E+05                                 8.391955                            6.752450       0.451770       2.213088                    0.997996      26.326483      67.673238       0.737847       0.355956      -1.143920       0.010705      -0.045350      -0.028338       0.054536      -0.056019      -0.051277      -0.030180      -0.056179       0.039837      -0.100429       0.044295       0.056134              9.544917      10.140183      -3.277950      -3.208396       9.198059       4.269899       9.296508          -0.000000
           91              O       8.967277       1.371281      11.883051      -0.551046      40.718959 0.65539227E+03  0.16555760E+05                                 9.415886                            7.987278      -0.155791       1.998132                    0.995489      28.189522      75.967719       0.664249       0.365029      -1.134211      -0.016457      -0.052883       0.024284       0.060474       0.007909      -0.050328      -0.000889      -0.056154      -0.155555      -0.083216       0.027208       0.056008             10.326960       8.784361       2.992544       0.616950      13.744703      -3.003250       8.451817          -0.000000
           92              O       8.660738      10.755220      13.015036      -0.484349      31.251039 0.42368040E+03  0.95708242E+04                                 7.773163                            6.281355       0.447335       2.211143                    0.998693      25.882865      65.382256       0.776418       0.349220      -1.149932       0.013228       0.039898      -0.028762       0.050932      -0.070040      -0.037973      -0.038247       0.020394       0.112183      -0.109207       0.050317       0.058890              8.799570       5.682643      -0.994938       2.027217       8.853883      -4.956898      11.862183           0.000000
           93              O       9.537127       3.182900      14.381637      -0.555464      40.974448 0.66304727E+03  0.16836009E+05                                 9.554693                            8.067897      -0.243514       1.970080                    0.994884      28.499882      77.576242       0.655245       0.368135      -1.129244      -0.020038      -0.038695       0.043428       0.061520       0.034250       0.003694      -0.042636       0.045469       0.057572      -0.068849       0.018853       0.049996             10.591661       8.361391       1.883814      -3.006099      12.842696      -0.758574      10.570895          -0.000000
           94              O       8.750145       1.687435       0.577628      -0.493125      34.916959 0.46373766E+03  0.10727409E+05                                 8.462829                            6.629064       0.451484       2.215983                    0.998090      26.178708      67.172964       0.745110       0.355356      -1.143610       0.022729       0.046974      -0.011528       0.053442       0.007052       0.080721      -0.001582      -0.052871      -0.092949      -0.102541       0.041228       0.061313              9.788610       5.682146      -0.103872      -0.349502      18.068035      -1.351510       5.615650           0.000000
           95              O       1.488487       0.773815      13.772197      -0.541628      39.654178 0.61774195E+03  0.15391538E+05                                 9.282304                            7.741105      -0.222001       1.980935                    0.995387      27.972496      75.120469       0.675773       0.363773      -1.134012       0.059671      -0.009194      -0.001150       0.060386      -0.015475       0.012546       0.050244       0.054821      -0.017671      -0.070219       0.034264       0.035955             10.283725      13.945616      -1.272700      -0.990021       9.486733      -2.687390       7.418825          -0.000000
           96              O       3.668655       0.855003      13.227707      -0.493018      32.466308 0.44493552E+03  0.10172569E+05                                 7.987416                            6.444677       0.543805       2.244336                    0.998872      26.004559      66.040084       0.765308       0.350055      -1.149489      -0.048252       0.002352       0.015698       0.050796       0.066233      -0.044324       0.037505      -0.012331       0.096315      -0.106811       0.049872       0.056939              9.028342      10.687783       2.726325      -4.034184       7.381617      -3.166802       9.015628          -0.000000
           97              O       6.806760       3.183941      11.007478      -0.545645      39.468186 0.61876289E+03  0.15437034E+05                                 9.276117                            7.777360      -0.106674       2.013252                    0.996848      28.107612      75.751665       0.669723       0.366582      -1.130829      -0.029466       0.011236       0.050550       0.059580      -0.031461      -0.027383       0.000322      -0.099708       0.109412      -0.082966       0.033717       0.049249             10.250423       9.960497      -0.380636      -1.197463       5.888025       1.688883      14.902747           0.000000
           98              O       5.438137       3.177104      12.785134      -0.497305      32.579870 0.45856470E+03  0.10573162E+05                                 8.041266                            6.563826       0.473515       2.220640                    0.998274      26.231202      67.096724       0.753975       0.352326      -1.146589       0.033601      -0.009889      -0.042184       0.054830      -0.003438      -0.046862      -0.037909       0.009219      -0.239997      -0.105432       0.041356       0.064076              9.023628      15.021921       1.438028      -2.143997       5.225659       0.178452       6.823305           0.000000
           99              O       4.786740       1.193747      10.535007      -0.541601      42.015430 0.65560653E+03  0.16626341E+05                                 9.730506                            8.067783      -0.330779       1.944075                    0.995048      28.388481      77.623233       0.648718       0.372303      -1.124298      -0.000203      -0.057452      -0.014052       0.059146      -0.003084       0.029898       0.013951      -0.030679      -0.185782      -0.073795       0.025702       0.048093             10.824835       7.955192      -0.063719      -1.594438      15.820720       2.119045       8.698594           0.000000
          100              O       4.877130      10.574153       9.390503      -0.506793      34.363992 0.47347393E+03  0.11004892E+05                                 8.338718                            6.686942       0.410602       2.194634                    0.998083      26.493522      68.046125       0.744091       0.354152      -1.145078      -0.011639       0.039009       0.025981       0.048293      -0.025867       0.014683       0.062888       0.097882       0.062343      -0.100211       0.044908       0.055304              9.477722       5.491875      -1.067957      -1.386244       9.520040       5.095889      13.421252          -0.000000
          101              O       7.385453       1.515682       9.014941      -0.543800      43.274638 0.64645973E+03  0.16276859E+05                                 9.856167                            7.928780      -0.185000       1.993062                    0.994706      28.052105      75.514483       0.667075       0.364672      -1.134303       0.001205      -0.038276      -0.047413       0.060947      -0.009634      -0.026788       0.013507      -0.093193       0.133678      -0.075309       0.017662       0.057646             11.325634       9.680494      -0.852498       0.406056      11.967263       6.146262      12.329144          -0.000001
          102              O       6.967890       0.032669       7.377642      -0.491270      34.603315 0.48034970E+03  0.11202127E+05                                 8.391956                            6.752450       0.451770       2.213088                    0.997996      26.326483      67.673237       0.737848       0.355956      -1.143920       0.010705       0.045350       0.028338       0.054536       0.056019       0.051277      -0.030180      -0.056179       0.039837      -0.100429       0.044295       0.056134              9.544919      10.140179       3.277952       3.208395       9.198067       4.269905       9.296512          -0.000000
          103              O       4.054778       3.700323      10.208784      -0.551046      40.718973 0.65539290E+03  0.16555780E+05                                 9.415889                            7.987282      -0.155791       1.998132                    0.995489      28.189523      75.967723       0.664249       0.365029      -1.134211      -0.016457       0.052883      -0.024284       0.060474      -0.007909       0.050328      -0.000889      -0.056154      -0.155554      -0.083216       0.027208       0.056008             10.326962       8.784368      -2.992546      -0.616952      13.744701      -3.003246       8.451818          -0.000000
          104              O       3.748238       5.612185       9.076799      -0.484349      31.251037 0.42368045E+03  0.95708257E+04                                 7.773163                            6.281356       0.447335       2.211143                    0.998693      25.882867      65.382262       0.776418       0.349220      -1.149932       0.013228      -0.039898       0.028762       0.050932       0.070040       0.037973      -0.038247       0.020393       0.112183      -0.109207       0.050317       0.058890              8.799568       5.682643       0.994938      -2.027217       8.853881      -4.956896      11.862181           0.000000
          105              O       4.624628       1.888705       7.710198      -0.555464      40.974459 0.66304792E+03  0.16836029E+05                                 9.554695                            8.067901      -0.243514       1.970080                    0.994884      28.499883      77.576246       0.655245       0.368135      -1.129244      -0.020038       0.038695      -0.043428       0.061520      -0.034250      -0.003694      -0.042636       0.045469       0.057572      -0.068849       0.018853       0.049996             10.591662       8.361396      -1.883812       3.006101      12.842694      -0.758569      10.570897          -0.000000
          106              O       3.837645       3.768367       6.786317      -0.493125      34.916958 0.46373769E+03  0.10727410E+05                                 8.462829                            6.629065       0.451484       2.215983                    0.998090      26.178709      67.172968       0.745110       0.355356      -1.143610       0.022729      -0.046974       0.011528       0.053442      -0.007052      -0.080721      -0.001582      -0.052871      -0.092949      -0.102541       0.041228       0.061313              9.788610       5.682146       0.103876       0.349502      18.068033      -1.351508       5.615650           0.000000
          107              O       6.400987       4.297789       8.319638      -0.541628      39.654178 0.61774204E+03  0.15391541E+05                                 9.282303                            7.741105      -0.222001       1.980935                    0.995387      27.972496      75.120467       0.675773       0.363773      -1.134012       0.059671       0.009194       0.001150       0.060386       0.015475      -0.012546       0.050244       0.054821      -0.017671      -0.070219       0.034264       0.035955             10.283724      13.945611       1.272705       0.990017       9.486737      -2.687391       7.418825          -0.000000
          108              O       8.581155       4.216601       8.864128      -0.493018      32.466305 0.44493561E+03  0.10172572E+05                                 7.987416                            6.444678       0.543805       2.244336                    0.998872      26.004558      66.040081       0.765307       0.350055      -1.149489      -0.048252      -0.002352      -0.015698       0.050796      -0.066233       0.044324       0.037505      -0.012331       0.096315      -0.106811       0.049872       0.056939              9.028341      10.687778      -2.726326       4.034181       7.381621      -3.166803       9.015626           0.000000

******************************************************
Auxiliary information for the entire system
The total spin magnetic moment of the unit cell is   0.000102
The total net atomic charge of the unit cell is   -0.000004
Accuracy of reproducing the electrostatic potential in the unit cell:
  The inner radius (bohr) =    5.0000
  The outer radius (bohr) =   12.0000
  Valid grid points have density less than (e/(bohr^3)) =    0.0001
  The number of valid grid points were=        30040
  The rms potential error without charges in kcal/mol is=      3.13481
  The rms potential error with partial charges in kcal/mol is=      0.77183
  The RRMSE value at monopole order=      0.24621
  The rms potential error with partial charges and cloud penetration in kcal/mol is=      0.75804
  The RRMSE value at monopole order with cloud penetration is=      0.24181
  The rms potential error with partial charges and atomic dipoles in kcal/mol is=      0.67900
  The RRMSE value at dipole order=      0.21660
  The rms potential error with partial charges, atomic dipoles and cloud penetration in kcal/mol is=      0.66168
  The RRMSE value at dipole order with cloud penetration=      0.21107

******************************************************
The electron densities and ab initio electrostatic potential were computed in VASP using the PBE functional and
projector augmented wave method. See the main text of the journal article for a description of computational details.
The atomic charges, dipoles, and quadrupoles were computed with the DDEC6 method as described in
(a) T. A. Manz and N. Gabaldon Limas, RSC Adv. 6 (2016) 47771-47801 DOI: 10.1039/c6ra04656h
(b) N. Gabaldon Limas and T. A. Manz, RSC Adv. 8 (2018) 2678-2707 DOI: 10.1039/c7ra11829e.
For each atom in the material, the electron cloud parameters were fit to the spherically averaged atom-in-material
electron density using radial positions for which this density was between 10^-4 and 10^-2 electrons per cubic bohr.
The polarizabilities, dispersion coefficients, and quantum Drude oscillator (QDO) parameters were fit using the MCLF method.
The magnetic structure of the system was optimized in VASP from the default ferromagnetic initial guess using spin polarization.
The atomic spin moments (ASMs) were computed on this optimized magnetic structure using the DDEC6 partition as inputs
to the method of T. A. Manz and D. S. Sholl, J. Chem. Theory Comput. 7 (2011) 4146-4164 DOI: 10.1021/ct200539n.
The RMSE and RRMSE were computed using a uniform grid with Ewald summation.
