# Supplementary material for: A collection of forcefield precursors for metal–organic frameworks
Source: RSC Adv. 2019 Nov 13;9(63):36492–507. doi: 10.1039/c9ra07327b (PMC9075174; doi:10.1039/c9ra07327b)
Supplement: RA-009-C9RA07327B-s5707 [file RA-009-C9RA07327B-s5707.xyz]

  244
jmolscript: load "" {1 1 1} spacegroup "x,y,z" unitcell [{     14.917900     0.000000     0.000000 }, {      0.000000    16.766000     0.000000 }, {      7.458960     8.383023    13.825042 }]
Cu     3.729480     4.191511     6.912521     0.718653
Cu    11.188430     4.191511     6.912521     0.744997
Cu    11.188430    12.574511     6.912521     0.745724
Cu     3.729480    12.574511     6.912521     0.719954
H     17.662798     6.750001     5.748452     0.096147
H      3.574332     8.741801     4.883005     0.142486
H      7.281431     7.350224     5.494072     0.138437
H      6.372932     5.383573     6.412054     0.104957
H      6.844336     9.804765     5.040610     0.126270
H      5.392824    10.200442     4.484844     0.126792
H     12.684700    17.134874    13.056370     0.140410
H      2.277965     4.704544     2.787128     0.121718
H      1.148679     4.459757     0.763142     0.108377
H     12.173011    18.399018     5.748452     0.095096
H     11.343575    16.407216     4.883005     0.141996
H      7.636477    17.798795     5.494072     0.138650
H      8.544978    19.765448     6.412054     0.103608
H      8.073571    15.344252     5.040610     0.125019
H      9.525082    14.948573     4.484844     0.126855
H     17.151119     8.014170    13.056370     0.140971
H     12.639939     3.678465     2.787128     0.122224
H     13.769222     3.923245     0.763142     0.109568
H      4.714062    18.399022     8.076590     0.096147
H     18.802528    16.407222     8.942037     0.142486
H     15.095429    17.798799     8.330970     0.138437
H     16.003928    19.765450     7.412988     0.104957
H     15.532524    15.344258     8.784432     0.126270
H     16.984036    14.948581     9.340198     0.126792
H      9.692160     8.014149     0.768672     0.140410
H     20.098895    20.444479    11.037914     0.121718
H     21.228181    20.689266    13.061900     0.108377
H     10.203849     6.750005     8.076590     0.095096
H     11.033285     8.741807     8.942037     0.141996
H     14.740383     7.350228     8.330970     0.138650
H     13.831882     5.383575     7.412988     0.103608
H     14.303289     9.804771     8.784432     0.125019
H     12.851778    10.200450     9.340198     0.126855
H      5.225741    17.134853     0.768672     0.140971
H      9.736921    21.470558    11.037914     0.122223
H      8.607638    21.225778    13.061900     0.109568
H     12.173012    15.133005     8.076590     0.094597
H     11.343578    17.124807     8.942037     0.142163
H      7.636479    15.733228     8.330970     0.138894
H      8.544978    13.766575     7.412988     0.104837
H      8.073574    18.187771     8.784432     0.125904
H      9.525086    18.583450     9.340198     0.126030
H      2.233210     8.751853     0.768672     0.140451
H     12.639945    13.087558    11.037914     0.122325
H     13.769231    12.842778    13.061900     0.109057
H     17.662799    10.016022     8.076590     0.096271
H     18.492235     8.024222     8.942037     0.141076
H      7.281433     9.415799     8.330970     0.138974
H      6.372932    11.382450     7.412988     0.103525
H      6.844339     6.961258     8.784432     0.124897
H      5.392828     6.565581     9.340198     0.126487
H     12.684691    16.397149     0.768672     0.140971
H     17.195871    12.061479    11.037914     0.121323
H     16.066588    12.306266    13.061900     0.108492
H     10.203848    10.016018     5.748452     0.094597
H     11.033282     8.024216     4.883005     0.142163
H     14.740381     9.415795     5.494072     0.138894
H     13.831882    11.382448     6.412054     0.104837
H     14.303286     6.961252     5.040610     0.125904
H     12.851774     6.565573     4.484844     0.126030
H     20.143650    16.397170    13.056370     0.140451
H      9.736915    12.061465     2.787128     0.122325
H      8.607629    12.306245     0.763142     0.109057
H      4.714061    15.133001     5.748452     0.096271
H      3.884625    17.124801     4.883005     0.141076
H     15.095427    15.733224     5.494072     0.138974
H     16.003928    13.766573     6.412054     0.103525
H     15.532521    18.187765     5.040610     0.124897
H     16.984032    18.583442     4.484844     0.126487
H      9.692169     8.751874    13.056370     0.140971
H      5.180989    13.087544     2.787128     0.121322
H      6.310272    12.842757     0.763142     0.108491
C      3.686217     6.870716     5.709742     0.092126
C      4.172540     8.064455     5.176096    -0.179426
C      5.516643     8.238821     5.079320     0.157306
C      6.338620     7.244598     5.543842    -0.183755
C      5.789641     6.062596     6.094079     0.091879
C      6.083523     9.491240     4.487609    -0.139006
C      7.824441     8.850776     2.770538     0.437828
C      5.688197     9.243099     2.018456     0.438867
C      6.502713     8.802151     0.859918    -0.048946
C     13.572315    16.989010    13.360521    -0.077294
C     14.591207    16.561476    12.531018    -0.044628
C     16.350022     4.593893     5.270106     0.577556
C     15.589208     4.345754     3.978847    -0.034230
C     16.269464     4.498322     2.784363    -0.113970
C     15.602633     4.349103     1.584350    -0.105334
C     11.231691    18.278303     5.709742     0.094532
C     10.745367    17.084563     5.176096    -0.179816
C      9.401264    16.910196     5.079320     0.158593
C      8.579288    17.904421     5.543842    -0.186810
C      9.128267    19.086425     6.094079     0.096653
C      8.834384    15.657775     4.487609    -0.137325
C      7.093463    16.298233     2.770538     0.438439
C      9.229706    15.905908     2.018456     0.437559
C      8.415188    16.346851     0.859918    -0.045199
C     16.263504     8.160034    13.360521    -0.080603
C     15.244611     8.587566    12.531018    -0.044763
C     13.485785     3.789125     5.270106     0.581536
C     14.246597     4.037259     3.978847    -0.034728
C     13.566340     3.884687     2.784363    -0.115102
C     14.233170     4.033902     1.584350    -0.105825
C     18.690643    18.278307     8.115300     0.092126
C     18.204320    17.084568     8.648946    -0.179426
C     16.860217    16.910202     8.745722     0.157306
C     16.038240    17.904425     8.281200    -0.183755
C     16.587219    19.086427     7.730963     0.091880
C     16.293337    15.657783     9.337433    -0.139006
C     14.552419    16.298247    11.054504     0.437828
C     16.688663    15.905924    11.806586     0.438866
C     15.874147    16.346872    12.965124    -0.048941
C      8.804545     8.160013     0.464521    -0.077295
C      7.785653     8.587547     1.294024    -0.044624
C      6.026838    20.555130     8.554936     0.577556
C      6.787652    20.803269     9.846195    -0.034230
C      6.107396    20.650701    11.040679    -0.113970
C      6.774227    20.799920    12.240692    -0.105333
C     11.145169     6.870720     8.115300     0.094532
C     11.631493     8.064460     8.648946    -0.179816
C     12.975596     8.238827     8.745722     0.158593
C     13.797572     7.244602     8.281200    -0.186810
C     13.248593     6.062598     7.730963     0.096653
C     13.542476     9.491248     9.337433    -0.137325
C     15.283397     8.850790    11.054504     0.438439
C     13.147154     9.243115    11.806586     0.437559
C     13.961672     8.802172    12.965124    -0.045200
C      6.113356    16.988989     0.464521    -0.080603
C      7.132249    16.561457     1.294024    -0.044763
C      8.891075    21.359898     8.554936     0.581536
C      8.130263    21.111764     9.846195    -0.034728
C      8.810520    21.264336    11.040679    -0.115102
C      8.143690    21.115121    12.240692    -0.105825
C     11.231693    15.253720     8.115300     0.094709
C     10.745370    16.447460     8.648946    -0.179743
C      9.401267    16.621827     8.745722     0.158116
C      8.579290    15.627602     8.281200    -0.185475
C      9.128269    14.445598     7.730963     0.093089
C      8.834387    17.874248     9.337433    -0.138284
C      7.093469    17.233790    11.054504     0.435671
C      9.229713    17.626115    11.806586     0.437068
C      8.415197    17.185172    12.965124    -0.047915
C      1.345595     8.605989     0.464521    -0.079293
C     15.244603     8.178457     1.294024    -0.043126
C     13.485788    12.976898     8.554936     0.581608
C     14.246602    12.728764     9.846195    -0.033767
C     13.566346    12.881336    11.040679    -0.114767
C     14.233177    12.732121    12.240692    -0.105002
C     18.604119     9.895307     8.115300     0.090764
C     19.090443     8.701568     8.648946    -0.175956
C      5.516646     8.527202     8.745722     0.155924
C      6.338622     9.521425     8.281200    -0.185931
C      5.789643    10.703427     7.730963     0.096590
C      6.083526     7.274783     9.337433    -0.137088
C      7.824447     7.915247    11.054504     0.434857
C     20.606104     7.522924    11.806586     0.438291
C     21.420622     7.963872    12.965124    -0.048806
C     13.572306    16.543013     0.464521    -0.079759
C     14.591199    16.970547     1.294024    -0.041617
C     16.350025    12.172130     8.554936     0.578856
C     15.589213    12.420269     9.846195    -0.036249
C     16.269470    12.267701    11.040679    -0.112300
C     15.602640    12.416920    12.240692    -0.106388
C     11.145167     9.895303     5.709742     0.094709
C     11.631490     8.701563     5.176096    -0.179743
C     12.975593     8.527196     5.079320     0.158116
C     13.797570     9.521421     5.543842    -0.185475
C     13.248591    10.703425     6.094079     0.093089
C     13.542473     7.274775     4.487609    -0.138284
C     15.283391     7.915233     2.770538     0.435671
C     13.147147     7.522908     2.018456     0.437067
C     13.961663     7.963851     0.859918    -0.047913
C     21.031265    16.543034    13.360521    -0.079294
C      7.132257    16.970566    12.531018    -0.043124
C      8.891072    12.172125     5.270106     0.581608
C      8.130258    12.420259     3.978847    -0.033767
C      8.810514    12.267687     2.784363    -0.114767
C      8.143683    12.416902     1.584350    -0.105002
C      3.772741    15.253716     5.709742     0.090764
C      3.286417    16.447455     5.176096    -0.175956
C     16.860214    16.621821     5.079320     0.155924
C     16.038238    15.627598     5.543842    -0.185931
C     16.587217    14.445596     6.094079     0.096590
C     16.293334    17.874240     4.487609    -0.137088
C     14.552413    17.233776     2.770538     0.434856
C      1.770756    17.626099     2.018456     0.438291
C      0.956238    17.185151     0.859918    -0.048806
C      8.804554     8.606010    13.360521    -0.079759
C      7.785661     8.178476    12.531018    -0.041617
C      6.026835    12.976893     5.270106     0.578856
C      6.787647    12.728754     3.978847    -0.036249
C      6.107390    12.881322     2.784363    -0.112300
C      6.774220    12.732103     1.584350    -0.106388
N      4.472391     5.879846     6.171499    -0.209239
N      6.542993     9.239748     3.112293    -0.175307
N     10.445518    19.269174     6.171499    -0.217672
N      8.374911    15.909263     3.112293    -0.174081
N     17.904469    19.269177     7.653543    -0.209239
N     15.833867    15.909275    10.712749    -0.175307
N     11.931342     5.879849     7.653543    -0.217672
N     14.001949     9.239760    10.712749    -0.174081
N     10.445519    14.262849     7.653543    -0.215794
N      8.374917    17.622760    10.712749    -0.172491
N      4.472392    10.886177     7.653543    -0.211371
N      6.542999     7.526275    10.712749    -0.172204
N     11.931341    10.886174     6.171499    -0.215794
N     14.001943     7.526263     3.112293    -0.172491
N     17.904468    14.262846     6.171499    -0.211371
N     15.833861    17.622748     3.112293    -0.172204
O     17.483783     4.040615     5.359416    -0.550449
O     15.830880     5.324892     6.127812    -0.572236
O      8.747859     8.766947     3.541146    -0.410935
O      4.514158     9.531474     2.055507    -0.415868
O     12.352025     4.342403     5.359416    -0.559131
O     14.004929    19.824129     6.127812    -0.575223
O      6.170046    16.382064     3.541146    -0.411687
O     10.403745    15.617532     2.055507    -0.416057
O      4.893077    21.108408     8.465626    -0.550449
O      6.545980    19.824131     7.697230    -0.572236
O     13.629001    16.382076    10.283896    -0.410935
O     17.862702    15.617549    11.769535    -0.415868
O     10.024835    20.806620     8.465626    -0.559131
O      8.371931     5.324894     7.697230    -0.575223
O     16.206814     8.766959    10.283896    -0.411687
O     11.973115     9.531491    11.769535    -0.416057
O     12.352027    12.423620     8.465626    -0.559821
O     14.004930    13.707894     7.697230    -0.575180
O      6.170051    17.149959    10.283896    -0.409672
O     10.403752    17.914491    11.769535    -0.415592
O     17.483785    12.725408     8.465626    -0.550364
O     15.830881    11.441131     7.697230    -0.573355
O      8.747864     7.999076    10.283896    -0.410279
O     19.432065     7.234549    11.769535    -0.416710
O     10.024833    12.725403     5.359416    -0.559821
O      8.371930    11.441129     6.127812    -0.575180
O     16.206809     7.999064     3.541146    -0.409672
O     11.973108     7.234532     2.055507    -0.415592
O      4.893075    12.423615     5.359416    -0.550364
O      6.545979    13.707892     6.127812    -0.573355
O     13.628996    17.149947     3.541146    -0.410279
O      2.944795    17.914474     2.055507    -0.416710

The following XYZ coordinates are in angstroms. Other properties are in atomic units.
The sperically averaged electron density of each atom fit to a function of the form exp(a - br)
eigen_1, eigen_2 and eigen_3 are the three eigenvalues of traceless quadrupole moment tensor
  atom number  atomic symbol              X              Y              Z     net charge C6 coefficient C8 coefficient C10 coefficient fluctuating dipole atomic polarizability isotropic forcefield polarizability              a              b squared Pearson coefficient          <r^3>          <r^4>         wp_QDO          m_QDO          q_QDO       dipole_x       dipole_y       dipole_z         dipole            Qxy            Qxz            Qyz     Q(x^2-y^2)  Q(3z^2 - R^2)        eigen_1        eigen_2        eigen_3 static polarizability      alpha(xx)      alpha(xy)      alpha(xz)      alpha(yy)      alpha(yz)      alpha(zz) atomic spin moment
            1             Cu       3.729480       4.191511       6.912521       0.718653      75.083644 0.10632376E+04  0.29322604E+05                                15.499474                           11.349955       0.774002       2.148252                    0.994290      43.377906     109.599713       0.488815       0.454349      -1.110034      -0.000000       0.000000       0.000000       0.000000      -0.019388       0.043073       0.046731       0.078486       0.174207      -0.094159       0.004249       0.089910             20.172632      20.830144       6.806807       6.391284      23.275186      -4.956579      16.412565           0.003556
            2             Cu      11.188430       4.191511       6.912521       0.744997      72.663360 0.10244268E+04  0.27963833E+05                                15.125416                           11.100776       0.837661       2.173494                    0.994366      42.827538     107.316545       0.497432       0.451084      -1.113111       0.000000      -0.000000       0.000000       0.000000      -0.019033      -0.043704      -0.047158       0.078787       0.178831      -0.094952       0.003303       0.091648             19.658092      20.286990       6.613366      -6.225457      22.660258       4.819201      16.027029           0.746189
            3             Cu      11.188430      12.574511       6.912521       0.745724      72.636727 0.10237608E+04  0.27941273E+05                                15.124052                           11.098065       0.830155       2.171517                    0.994252      42.812237     107.271820       0.497429       0.451157      -1.113060       0.000000       0.000000       0.000000       0.000000       0.018645       0.044559      -0.046671       0.079307       0.176385      -0.094548       0.002868       0.091680             19.658925      20.290037      -6.614647       6.226664      22.659650       4.818761      16.027090          -0.745838
            4             Cu       3.729480      12.574511       6.912521       0.719954      75.008670 0.10619387E+04  0.29277972E+05                                15.490929                           11.343883       0.769606       2.147356                    0.994311      43.350556     109.515815       0.488888       0.454418      -1.109987      -0.000000      -0.000000       0.000000       0.000000       0.018824      -0.042934       0.046173       0.076165       0.175980      -0.092864       0.002925       0.089939             20.161133      20.812103      -6.797998      -6.388635      23.266313      -4.955630      16.404983          -0.005383
            5              H      17.662798       6.750001       5.748452       0.096147       1.221011 0.87045322E+01  0.88068874E+02                                 1.935303                            1.754663      -1.427931       2.189195                    0.992617       3.953969      11.573937       0.456410       1.326397      -0.696289      -0.047778       0.000641      -0.002852       0.047867      -0.008849      -0.000329       0.001648       0.006359      -0.032901      -0.011208      -0.003735       0.014943              2.055391       2.926831       0.379360       0.090408       1.753787      -0.023888       1.485556           0.000001
            6              H       3.574332       8.741801       4.883005       0.142486       1.115261 0.84957849E+01  0.85212066E+02                                 1.826351                            1.746351      -1.146206       2.355741                    0.995987       3.541038      10.231801       0.453647       1.346141      -0.695551      -0.024450       0.028342      -0.011872       0.039269      -0.006714      -0.002515      -0.007389      -0.003091      -0.050947      -0.019533       0.003559       0.015974              1.854869       1.998259      -0.295428       0.187157       1.962790      -0.214547       1.603559           0.000003
            7              H       7.281431       7.350224       5.494072       0.138437       1.034621 0.77011995E+01  0.75020303E+02                                 1.705696                            1.637720      -1.022282       2.409640                    0.997805       3.391989       9.513769       0.481430       1.306027      -0.704092       0.038863       0.004282       0.001572       0.039130      -0.000613       0.004279      -0.003761       0.011046      -0.036230      -0.013740       0.001290       0.012450              1.732348       2.220598       0.115113      -0.081161       1.506918      -0.134055       1.469527           0.000014
            8              H       6.372932       5.383573       6.412054       0.104957       1.305525 0.93119024E+01  0.95878881E+02                                 2.032389                            1.822474      -1.458242       2.181749                    0.992665       3.972260      11.754872       0.444740       1.337567      -0.694376       0.035036      -0.031304       0.015632       0.049516      -0.007799      -0.004344      -0.003746       0.005665      -0.026378      -0.012476      -0.000317       0.012794              2.170446       2.171191      -0.628599       0.397848       2.478595      -0.524122       1.861553           0.000015
            9              H       6.844336       9.804765       5.040610       0.126270       1.098595 0.86406123E+01  0.88176702E+02                                 1.881327                            1.805694      -1.553557       2.135162                    0.990517       4.141402      12.596992       0.424152       1.415061      -0.678003       0.024126       0.009563       0.022110       0.034093       0.000728       0.006313       0.000043       0.006269       0.023351      -0.007161      -0.003981       0.011143              1.950701       2.026497       0.381003       0.288198       1.898332       0.230260       1.927273           0.000010
           10              H       5.392824      10.200442       4.484844       0.126792       1.119607 0.89304238E+01  0.91631347E+02                                 1.892664                            1.827450      -1.495201       2.170434                    0.990770       4.028094      12.173567       0.425681       1.402330      -0.681446      -0.026920       0.024307       0.003734       0.036462      -0.007420      -0.006890      -0.002457       0.007274      -0.003210      -0.011298       0.000461       0.010837              1.947786       1.829495      -0.323951      -0.108531       2.341115       0.083701       1.672749          -0.000003
           11              H      12.684700      17.134874      13.056370       0.140410       1.100073 0.79020176E+01  0.77664985E+02                                 1.780536                            1.658394      -1.311897       2.274951                    0.994037       3.562428      10.117637       0.477474       1.305175      -0.702471      -0.035445       0.006516      -0.014205       0.038737       0.001494       0.001551       0.000212       0.007884       0.001885      -0.004531       0.000002       0.004529              1.811059       2.410124      -0.162243       0.321935       1.379272       0.011408       1.643782          -0.000000
           12              H       2.277965       4.704544       2.787128       0.121718       1.124389 0.85856502E+01  0.84829448E+02                                 1.724090                            1.669842      -0.864755       2.473629                    0.999067       3.286600       8.897412       0.509007       1.217892      -0.725882       0.041227       0.006800      -0.001234       0.041803       0.007749      -0.004305       0.000989       0.031946       0.010024      -0.019590       0.002361       0.017228              1.718166       2.169130       0.197842       0.010812       1.489527      -0.005941       1.495842           0.000109
           13              H       1.148679       4.459757       0.763142       0.108377       1.107213 0.80271478E+01  0.77021351E+02                                 1.619507                            1.544277      -0.756668       2.508901                    0.999726       3.162755       8.100548       0.572975       1.114090      -0.751551       0.021303       0.003486      -0.033852       0.040148       0.006753      -0.001731      -0.000476       0.031221       0.035740      -0.022966       0.009640       0.013325              1.631975       1.483366       0.037727      -0.366223       1.373579      -0.093823       2.038981           0.000016
           14              H      12.173011      18.399018       5.748452       0.095096       1.227843 0.87609779E+01  0.88795558E+02                                 1.943352                            1.760896      -1.437946       2.184248                    0.992467       3.967553      11.629122       0.455325       1.327230      -0.696083       0.047697      -0.000976      -0.002912       0.047796      -0.008550       0.000498      -0.001753       0.006949      -0.032801      -0.011195      -0.003577       0.014771              2.064591       2.943157       0.382266      -0.091107       1.760261       0.023973       1.490356           0.000667
           15              H      11.343575      16.407216       4.883005       0.141996       1.115245 0.84949746E+01  0.85188713E+02                                 1.825242                            1.745447      -1.142055       2.357432                    0.996038       3.539511      10.221303       0.454154       1.344877      -0.695822       0.024520      -0.028357      -0.012264       0.039443      -0.006612       0.002529       0.007259      -0.003221      -0.050419      -0.019309       0.003520       0.015788              1.853635       1.996853      -0.294934      -0.186903       1.961346       0.214265       1.602707           0.000426
           16              H       7.636477      17.798795       5.494072       0.138650       1.032531 0.76799666E+01  0.74733125E+02                                 1.700443                            1.633120      -1.007206       2.415997                    0.998008       3.386753       9.482073       0.483331       1.302291      -0.704867      -0.038750      -0.004318       0.001630       0.039024      -0.000623      -0.004259       0.003698       0.011085      -0.036240      -0.013707       0.001245       0.012462              1.726838       2.211925       0.114336       0.080664       1.502899       0.133405       1.465691           0.000453
           17              H       8.544978      19.765448       6.412054       0.103608       1.310737 0.93498350E+01  0.96301742E+02                                 2.031624                            1.821484      -1.455403       2.181426                    0.992657       3.974949      11.738663       0.446887       1.330694      -0.695744      -0.035394       0.031777       0.015397       0.049995      -0.007661       0.004441       0.003708       0.006074      -0.026689      -0.012536      -0.000281       0.012817              2.169729       2.170524      -0.629262      -0.398058       2.477944       0.524241       1.860718           0.000683
           18              H       8.073571      15.344252       5.040610       0.125019       1.100086 0.86524038E+01  0.88299710E+02                                 1.880737                            1.805106      -1.542374       2.139306                    0.990657       4.140445      12.581500       0.424995       1.412213      -0.678555      -0.024486      -0.009882       0.022476       0.034676       0.000631      -0.006299      -0.000024       0.006367       0.022921      -0.007106      -0.003939       0.011044              1.950085       2.025801       0.380994      -0.288108       1.897741      -0.230244       1.926712          -0.000009
           19              H       9.525082      14.948573       4.484844       0.126855       1.116819 0.88993657E+01  0.91205707E+02                                 1.887254                            1.822481      -1.480325       2.176647                    0.990929       4.019222      12.127702       0.427017       1.399581      -0.681986       0.026998      -0.024645       0.003806       0.036753      -0.007414       0.006774       0.002514       0.007279      -0.003120      -0.011269       0.000538       0.010731              1.941983       1.824546      -0.322613       0.107898       2.333326      -0.083207       1.668076          -0.000133
           20              H      17.151119       8.014170      13.056370       0.140971       1.095636 0.78584191E+01  0.77049344E+02                                 1.767564                            1.647522      -1.293622       2.282051                    0.994172       3.547855      10.029817       0.482296       1.295264      -0.704545       0.035598      -0.006104      -0.014128       0.038782       0.001146      -0.001678      -0.000087       0.007719       0.001833      -0.004337      -0.000113       0.004450              1.797369       2.388651      -0.160245      -0.317656       1.371151      -0.011337       1.632306          -0.000000
           21              H      12.639939       3.678465       2.787128       0.122224       1.120715 0.85469644E+01  0.84320743E+02                                 1.717085                            1.663424      -0.847855       2.480239                    0.999219       3.281995       8.867572       0.511397       1.214018      -0.726729      -0.041006      -0.006730      -0.001299       0.041575       0.007849       0.004128      -0.000980       0.032073       0.009508      -0.019598       0.002299       0.017299              1.711136       2.158986       0.196460      -0.010833       1.484065       0.005869       1.490357           0.000129
           22              H      13.769222       3.923245       0.763142       0.109568       1.107078 0.80287477E+01  0.77073400E+02                                 1.622967                            1.547309      -0.768990       2.504891                    0.999670       3.159879       8.106393       0.570574       1.118246      -0.750532      -0.020814      -0.003637      -0.033232       0.039380       0.006826       0.001900       0.000210       0.031592       0.035669      -0.023154       0.009648       0.013506              1.635567       1.486444       0.037867       0.367622       1.376199       0.094163       2.044058           0.000007
           23              H       4.714062      18.399022       8.076590       0.096147       1.221010 0.87045272E+01  0.88068816E+02                                 1.935303                            1.754663      -1.427931       2.189195                    0.992617       3.953968      11.573936       0.456410       1.326398      -0.696288       0.047778      -0.000641       0.002852       0.047867      -0.008849      -0.000329       0.001648       0.006359      -0.032901      -0.011208      -0.003735       0.014943              2.055391       2.926831       0.379360       0.090408       1.753787      -0.023888       1.485556           0.000001
           24              H      18.802528      16.407222       8.942037       0.142486       1.115261 0.84957852E+01  0.85212068E+02                                 1.826351                            1.746350      -1.146206       2.355741                    0.995987       3.541038      10.231800       0.453647       1.346141      -0.695551       0.024450      -0.028342       0.011872       0.039269      -0.006714      -0.002515      -0.007389      -0.003091      -0.050947      -0.019533       0.003559       0.015974              1.854869       1.998259      -0.295428       0.187157       1.962790      -0.214547       1.603559           0.000003
           25              H      15.095429      17.798799       8.330970       0.138437       1.034621 0.77011998E+01  0.75020305E+02                                 1.705696                            1.637720      -1.022282       2.409640                    0.997805       3.391989       9.513768       0.481430       1.306027      -0.704092      -0.038863      -0.004282      -0.001572       0.039130      -0.000613       0.004279      -0.003761       0.011046      -0.036230      -0.013740       0.001290       0.012450              1.732348       2.220598       0.115113      -0.081161       1.506918      -0.134055       1.469527           0.000014
           26              H      16.003928      19.765450       7.412988       0.104957       1.305525 0.93119031E+01  0.95878888E+02                                 2.032389                            1.822474      -1.458242       2.181749                    0.992665       3.972260      11.754871       0.444740       1.337566      -0.694376      -0.035036       0.031304      -0.015632       0.049516      -0.007799      -0.004344      -0.003746       0.005665      -0.026378      -0.012476      -0.000317       0.012794              2.170446       2.171191      -0.628599       0.397848       2.478595      -0.524122       1.861552           0.000015
           27              H      15.532524      15.344258       8.784432       0.126270       1.098595 0.86406113E+01  0.88176692E+02                                 1.881327                            1.805694      -1.553557       2.135162                    0.990517       4.141402      12.596993       0.424152       1.415061      -0.678002      -0.024126      -0.009563      -0.022110       0.034093       0.000728       0.006313       0.000043       0.006269       0.023351      -0.007161      -0.003981       0.011143              1.950701       2.026497       0.381003       0.288198       1.898332       0.230260       1.927273           0.000010
           28              H      16.984036      14.948581       9.340198       0.126792       1.119607 0.89304238E+01  0.91631347E+02                                 1.892664                            1.827450      -1.495201       2.170434                    0.990770       4.028094      12.173567       0.425681       1.402330      -0.681446       0.026920      -0.024307      -0.003734       0.036462      -0.007420      -0.006890      -0.002457       0.007274      -0.003210      -0.011298       0.000461       0.010837              1.947786       1.829495      -0.323951      -0.108531       2.341115       0.083701       1.672749          -0.000003
           29              H       9.692160       8.014149       0.768672       0.140410       1.100074 0.79020240E+01  0.77665065E+02                                 1.780536                            1.658395      -1.311898       2.274950                    0.994037       3.562430      10.117644       0.477474       1.305175      -0.702471       0.035445      -0.006516       0.014205       0.038737       0.001494       0.001551       0.000212       0.007884       0.001885      -0.004531       0.000002       0.004529              1.811060       2.410125      -0.162243       0.321935       1.379273       0.011408       1.643782          -0.000000
           30              H      20.098895      20.444479      11.037914       0.121718       1.124389 0.85856539E+01  0.84829500E+02                                 1.724091                            1.669843      -0.864755       2.473628                    0.999067       3.286600       8.897415       0.509007       1.217893      -0.725882      -0.041227      -0.006800       0.001234       0.041803       0.007749      -0.004305       0.000989       0.031946       0.010024      -0.019590       0.002361       0.017228              1.718167       2.169132       0.197843       0.010812       1.489527      -0.005941       1.495843           0.000109
           31              H      21.228181      20.689266      13.061900       0.108377       1.107214 0.80271588E+01  0.77021484E+02                                 1.619508                            1.544278      -0.756669       2.508901                    0.999726       3.162757       8.100555       0.572975       1.114090      -0.751551      -0.021303      -0.003486       0.033852       0.040148       0.006753      -0.001731      -0.000476       0.031221       0.035740      -0.022966       0.009640       0.013325              1.631976       1.483367       0.037727      -0.366223       1.373579      -0.093823       2.038983           0.000016
           32              H      10.203849       6.750005       8.076590       0.095096       1.227843 0.87609779E+01  0.88795558E+02                                 1.943352                            1.760896      -1.437946       2.184248                    0.992467       3.967553      11.629122       0.455325       1.327230      -0.696083      -0.047697       0.000976       0.002912       0.047796      -0.008550       0.000498      -0.001753       0.006949      -0.032801      -0.011195      -0.003577       0.014771              2.064591       2.943157       0.382266      -0.091107       1.760261       0.023972       1.490356           0.000667
           33              H      11.033285       8.741807       8.942037       0.141996       1.115245 0.84949746E+01  0.85188713E+02                                 1.825242                            1.745447      -1.142055       2.357432                    0.996038       3.539511      10.221303       0.454154       1.344877      -0.695822      -0.024520       0.028357       0.012264       0.039443      -0.006612       0.002529       0.007259      -0.003221      -0.050419      -0.019309       0.003520       0.015788              1.853635       1.996853      -0.294934      -0.186903       1.961346       0.214265       1.602706           0.000426
           34              H      14.740383       7.350228       8.330970       0.138650       1.032531 0.76799656E+01  0.74733111E+02                                 1.700443                            1.633119      -1.007206       2.415997                    0.998008       3.386753       9.482072       0.483331       1.302290      -0.704867       0.038750       0.004318      -0.001630       0.039024      -0.000623      -0.004259       0.003698       0.011085      -0.036240      -0.013707       0.001245       0.012462              1.726838       2.211925       0.114335       0.080664       1.502898       0.133405       1.465691           0.000453
           35              H      13.831882       5.383575       7.412988       0.103608       1.310736 0.93498295E+01  0.96301680E+02                                 2.031624                            1.821484      -1.455402       2.181426                    0.992657       3.974948      11.738663       0.446887       1.330695      -0.695744       0.035394      -0.031777      -0.015397       0.049995      -0.007661       0.004441       0.003708       0.006074      -0.026689      -0.012536      -0.000281       0.012817              2.169729       2.170525      -0.629262      -0.398058       2.477945       0.524241       1.860719           0.000683
           36              H      14.303289       9.804771       8.784432       0.125019       1.100086 0.86524028E+01  0.88299700E+02                                 1.880737                            1.805106      -1.542374       2.139306                    0.990657       4.140445      12.581501       0.424995       1.412213      -0.678555       0.024486       0.009882      -0.022476       0.034676       0.000631      -0.006299      -0.000024       0.006367       0.022921      -0.007106      -0.003939       0.011044              1.950085       2.025802       0.380994      -0.288108       1.897742      -0.230244       1.926712          -0.000009
           37              H      12.851778      10.200450       9.340198       0.126855       1.116819 0.88993648E+01  0.91205698E+02                                 1.887254                            1.822481      -1.480325       2.176647                    0.990929       4.019222      12.127703       0.427017       1.399581      -0.681986      -0.026998       0.024645      -0.003806       0.036753      -0.007414       0.006774       0.002514       0.007279      -0.003120      -0.011269       0.000538       0.010731              1.941983       1.824546      -0.322613       0.107898       2.333326      -0.083207       1.668076          -0.000133
           38              H       5.225741      17.134853       0.768672       0.140971       1.095636 0.78584191E+01  0.77049344E+02                                 1.767564                            1.647522      -1.293622       2.282051                    0.994172       3.547855      10.029817       0.482296       1.295264      -0.704545      -0.035598       0.006104       0.014128       0.038782       0.001146      -0.001678      -0.000087       0.007719       0.001833      -0.004337      -0.000113       0.004450              1.797369       2.388651      -0.160245      -0.317656       1.371151      -0.011337       1.632306          -0.000000
           39              H       9.736921      21.470558      11.037914       0.122223       1.120716 0.85469683E+01  0.84320797E+02                                 1.717086                            1.663425      -0.847855       2.480239                    0.999219       3.281995       8.867575       0.511397       1.214020      -0.726729       0.041006       0.006730       0.001299       0.041575       0.007849       0.004128      -0.000980       0.032073       0.009508      -0.019598       0.002299       0.017299              1.711137       2.158988       0.196460      -0.010833       1.484066       0.005869       1.490358           0.000129
           40              H       8.607638      21.225778      13.061900       0.109568       1.107079 0.80287575E+01  0.77073523E+02                                 1.622968                            1.547310      -0.768991       2.504890                    0.999670       3.159880       8.106399       0.570573       1.118247      -0.750532       0.020814       0.003637       0.033232       0.039380       0.006826       0.001900       0.000210       0.031592       0.035669      -0.023154       0.009648       0.013506              1.635569       1.486446       0.037867       0.367622       1.376200       0.094163       2.044061           0.000007
           41              H      12.173012      15.133005       8.076590       0.094597       1.221989 0.87091210E+01  0.88076593E+02                                 1.931763                            1.751710      -1.413156       2.194828                    0.992744       3.950519      11.539749       0.458394       1.321239      -0.697365       0.048500       0.000466       0.003089       0.048600       0.008912      -0.000437      -0.001776       0.006731      -0.032275      -0.011044      -0.003934       0.014978              2.051415       2.920655      -0.378274       0.090218       1.750452       0.023740       1.483138          -0.000666
           42              H      11.343578      17.124807       8.942037       0.142163       1.117944 0.85233804E+01  0.85581309E+02                                 1.831538                            1.750963      -1.156571       2.351447                    0.995887       3.546481      10.262124       0.452237       1.348880      -0.695010       0.024539       0.028178       0.012174       0.039299       0.006550      -0.002471       0.007318      -0.003177      -0.051835      -0.019721       0.003752       0.015969              1.860233       2.004400       0.297028       0.188181       1.968548       0.215569       1.607752          -0.000426
           43              H       7.636479      15.733228       8.330970       0.138894       1.032511 0.76803111E+01  0.74752464E+02                                 1.702061                            1.634450      -1.012768       2.413796                    0.997918       3.386933       9.489872       0.482463       1.304355      -0.704445      -0.038418       0.004120      -0.001376       0.038663       0.000633       0.004288       0.003753       0.011170      -0.036875      -0.013927       0.001316       0.012611              1.728563       2.214950      -0.114585      -0.080848       1.503977       0.133560       1.466762          -0.000452
           44              H       8.544978      13.766575       7.412988       0.104837       1.304013 0.92955861E+01  0.95610641E+02                                 2.025496                            1.816870      -1.458924       2.181345                    0.992671       3.964818      11.703382       0.447172       1.331687      -0.695565      -0.035257      -0.031534      -0.015271       0.049706       0.007632      -0.004297       0.003813       0.005846      -0.025760      -0.012339      -0.000226       0.012565              2.162651       2.163366       0.625549       0.395784       2.469177       0.521291       1.855409          -0.000683
           45              H       8.073574      18.187771       8.784432       0.125904       1.099015 0.86435217E+01  0.88201792E+02                                 1.880791                            1.805184      -1.548460       2.137154                    0.990557       4.140173      12.587319       0.424557       1.413786      -0.678248      -0.024158       0.009621      -0.022356       0.034293      -0.000619       0.006229      -0.000009       0.006311       0.022832      -0.007061      -0.003898       0.010960              1.950121       2.025872      -0.380987       0.288092       1.897767      -0.230275       1.926724           0.000009
           46              H       9.525086      18.583450       9.340198       0.126030       1.116940 0.88986492E+01  0.91172919E+02                                 1.885426                            1.820857      -1.470734       2.180258                    0.990962       4.017243      12.109793       0.427864       1.397201      -0.682453       0.027364       0.024878      -0.003804       0.037178       0.007350      -0.006866       0.002544       0.006891      -0.002937      -0.011279       0.000656       0.010622              1.939995       1.822882       0.322093      -0.107647       2.330594      -0.083044       1.666509           0.000133
           47              H       2.233210       8.751853       0.768672       0.140451       1.098736 0.78876567E+01  0.77445054E+02                                 1.774651                            1.653458      -1.297337       2.280336                    0.994093       3.556526      10.077223       0.479944       1.299779      -0.703594       0.035585       0.006692       0.014000       0.038821      -0.001493       0.001602      -0.000204       0.007682       0.001812      -0.004425      -0.000063       0.004488              1.804867       2.400477       0.161330       0.319965       1.375580      -0.011377       1.638544           0.000000
           48              H      12.639945      13.087558      11.037914       0.122325       1.121263 0.85553009E+01  0.84454319E+02                                 1.720931                            1.666930      -0.866387       2.473438                    0.999091       3.281429       8.879297       0.509435       1.217954      -0.725877      -0.040903       0.007012       0.001226       0.041518      -0.007562      -0.004206      -0.000924       0.031675       0.009860      -0.019344       0.002324       0.017020              1.715011       2.164661      -0.197239       0.010836       1.487036       0.005912       1.493336          -0.000129
           49              H      13.769231      12.842778      13.061900       0.109057       1.107809 0.80345397E+01  0.77134321E+02                                 1.622754                            1.547139      -0.768872       2.504649                    0.999671       3.161497       8.107875       0.571072       1.117194      -0.750792      -0.020601       0.003603       0.033614       0.039588      -0.006896      -0.001938       0.000349       0.031747       0.035554      -0.023232       0.009633       0.013599              1.635336       1.486250      -0.037874      -0.367563       1.376016       0.094154       2.043741          -0.000008
           50              H      17.662799      10.016022       8.076590       0.096271       1.217231 0.86735112E+01  0.87668391E+02                                 1.930773                            1.751201      -1.430400       2.188664                    0.992616       3.946509      11.542812       0.457035       1.325892      -0.696421      -0.047697      -0.000739       0.002927       0.047792       0.008736       0.000448       0.001820       0.006572      -0.032593      -0.011153      -0.003689       0.014842              2.050158       2.917538      -0.377713      -0.090132       1.750084      -0.023786       1.482852          -0.000002
           51              H      18.492235       8.024222       8.942037       0.141076       1.120008 0.85373304E+01  0.85707308E+02                                 1.828963                            1.748554      -1.138121       2.358094                    0.996092       3.547539      10.245150       0.454300       1.342973      -0.696171      -0.024583      -0.028701       0.012064       0.039668       0.006665       0.002465      -0.007310      -0.002962      -0.051231      -0.019557       0.003615       0.015942              1.857609       2.001260       0.296561      -0.187806       1.965979      -0.215243       1.605588          -0.000003
           52              H       7.281433       9.415799       8.330970       0.138974       1.031168 0.76688792E+01  0.74613909E+02                                 1.700651                            1.633321      -1.009293       2.415402                    0.997974       3.385091       9.483185       0.482587       1.304495      -0.704422       0.038423      -0.004222      -0.001410       0.038680       0.000630      -0.004326      -0.003693       0.011214      -0.036639      -0.013843       0.001235       0.012608              1.727050       2.212181      -0.114331       0.080661       1.503077      -0.133410       1.465892          -0.000015
           53              H       6.372932      11.382450       7.412988       0.103525       1.308804 0.93339573E+01  0.96115380E+02                                 2.031577                            1.821449      -1.448781       2.184909                    0.992782       3.972498      11.737217       0.446251       1.332906      -0.695325       0.035545       0.031973      -0.015616       0.050295       0.007521       0.004238      -0.003887       0.005885      -0.026655      -0.012492      -0.000114       0.012606              2.169662       2.170344       0.629162      -0.398056       2.477960      -0.524210       1.860682          -0.000016
           54              H       6.844339       6.961258       8.784432       0.124897       1.098256 0.86318137E+01  0.88010635E+02                                 1.876482                            1.801280      -1.529152       2.144879                    0.990755       4.132034      12.537980       0.426168       1.409587      -0.679075       0.024656      -0.009866      -0.022620       0.034885      -0.000629      -0.006364      -0.000076       0.006523       0.023098      -0.007223      -0.003930       0.011153              1.945475       2.021265      -0.379443      -0.287153       1.893146       0.229289       1.922014          -0.000010
           55              H       5.392828       6.565581       9.340198       0.126487       1.118875 0.89206715E+01  0.91483118E+02                                 1.889885                            1.824910      -1.483869       2.174929                    0.990851       4.023608      12.146760       0.426625       1.399963      -0.681907      -0.027086      -0.024504      -0.003711       0.036713       0.007528       0.006795      -0.002478       0.007466      -0.003211      -0.011348       0.000460       0.010889              1.944795       1.826818       0.323248       0.108206       2.337265       0.083438       1.670304           0.000002
           56              H      12.684691      16.397149       0.768672       0.140971       1.094433 0.78507606E+01  0.76990963E+02                                 1.770079                            1.649700      -1.301239       2.279691                    0.994132       3.548647      10.048258       0.480451       1.299958      -0.703584      -0.035640      -0.006096       0.014021       0.038780      -0.001293      -0.001766       0.000119       0.007855       0.001967      -0.004468      -0.000128       0.004596              1.800007       2.392598       0.160592      -0.318388       1.372793       0.011376       1.634631          -0.000000
           57              H      17.195871      12.061479      11.037914       0.121323       1.129007 0.86296780E+01  0.85376243E+02                                 1.729007                            1.674251      -0.868993       2.471043                    0.999050       3.292819       8.921005       0.508260       1.218086      -0.725830       0.041222      -0.006528       0.001241       0.041755      -0.007950       0.004207       0.001016       0.032053       0.009918      -0.019711       0.002400       0.017311              1.723115       2.176752      -0.198962      -0.010880       1.493171      -0.005957       1.499422          -0.000110
           58              H      16.066588      12.306266      13.061900       0.108492       1.108149 0.80379232E+01  0.77168003E+02                                 1.622282                            1.546835      -0.763683       2.506563                    0.999689       3.163297       8.110177       0.571528       1.116286      -0.751012       0.021000      -0.003512       0.033825       0.039968      -0.006800       0.001902      -0.000405       0.031656       0.035704      -0.023178       0.009619       0.013558              1.634781       1.485748      -0.037815       0.367121       1.375744      -0.094055       2.042851          -0.000017
           59              H      10.203848      10.016018       5.748452       0.094597       1.221989 0.87091204E+01  0.88076585E+02                                 1.931763                            1.751710      -1.413156       2.194828                    0.992744       3.950519      11.539748       0.458394       1.321238      -0.697365      -0.048500      -0.000466      -0.003089       0.048600       0.008912      -0.000437      -0.001776       0.006731      -0.032275      -0.011044      -0.003934       0.014978              2.051415       2.920654      -0.378273       0.090218       1.750452       0.023740       1.483138          -0.000666
           60              H      11.033282       8.024216       4.883005       0.142163       1.117944 0.85233804E+01  0.85581309E+02                                 1.831538                            1.750963      -1.156571       2.351447                    0.995887       3.546481      10.262124       0.452237       1.348880      -0.695010      -0.024539      -0.028178      -0.012174       0.039299       0.006550      -0.002471       0.007318      -0.003177      -0.051835      -0.019721       0.003752       0.015969              1.860233       2.004400       0.297028       0.188181       1.968548       0.215569       1.607752          -0.000426
           61              H      14.740381       9.415795       5.494072       0.138894       1.032511 0.76803114E+01  0.74752466E+02                                 1.702061                            1.634450      -1.012768       2.413796                    0.997918       3.386933       9.489871       0.482463       1.304355      -0.704445       0.038418      -0.004120       0.001376       0.038663       0.000633       0.004288       0.003753       0.011170      -0.036875      -0.013927       0.001316       0.012611              1.728563       2.214950      -0.114585      -0.080848       1.503977       0.133560       1.466762          -0.000452
           62              H      13.831882      11.382448       6.412054       0.104837       1.304013 0.92955867E+01  0.95610647E+02                                 2.025496                            1.816870      -1.458924       2.181345                    0.992671       3.964818      11.703381       0.447172       1.331687      -0.695565       0.035257       0.031534       0.015271       0.049706       0.007632      -0.004297       0.003813       0.005846      -0.025760      -0.012339      -0.000226       0.012565              2.162651       2.163366       0.625549       0.395784       2.469177       0.521290       1.855409          -0.000683
           63              H      14.303286       6.961252       5.040610       0.125904       1.099015 0.86435207E+01  0.88201782E+02                                 1.880791                            1.805184      -1.548460       2.137154                    0.990557       4.140173      12.587320       0.424557       1.413786      -0.678248       0.024158      -0.009621       0.022356       0.034293      -0.000619       0.006229      -0.000009       0.006311       0.022832      -0.007061      -0.003898       0.010960              1.950121       2.025872      -0.380987       0.288092       1.897767      -0.230275       1.926724           0.000009
           64              H      12.851774       6.565573       4.484844       0.126030       1.116940 0.88986492E+01  0.91172919E+02                                 1.885426                            1.820857      -1.470735       2.180258                    0.990962       4.017243      12.109793       0.427864       1.397201      -0.682453      -0.027364      -0.024878       0.003804       0.037178       0.007350      -0.006866       0.002544       0.006891      -0.002937      -0.011279       0.000656       0.010622              1.939995       1.822882       0.322093      -0.107647       2.330594      -0.083044       1.666509           0.000133
           65              H      20.143650      16.397170      13.056370       0.140451       1.098736 0.78876596E+01  0.77445088E+02                                 1.774651                            1.653458      -1.297337       2.280336                    0.994093       3.556527      10.077226       0.479944       1.299779      -0.703594      -0.035585      -0.006692      -0.014000       0.038821      -0.001493       0.001602      -0.000204       0.007682       0.001812      -0.004425      -0.000063       0.004488              1.804867       2.400477       0.161330       0.319965       1.375580      -0.011377       1.638544          -0.000000
           66              H       9.736915      12.061465       2.787128       0.122325       1.121264 0.85553083E+01  0.84454413E+02                                 1.720933                            1.666931      -0.866387       2.473438                    0.999091       3.281430       8.879302       0.509435       1.217954      -0.725877       0.040903      -0.007012      -0.001226       0.041518      -0.007562      -0.004206      -0.000924       0.031675       0.009860      -0.019344       0.002324       0.017020              1.715012       2.164662      -0.197239       0.010836       1.487037       0.005912       1.493337          -0.000129
           67              H       8.607629      12.306245       0.763142       0.109057       1.107810 0.80345534E+01  0.77134491E+02                                 1.622756                            1.547140      -0.768873       2.504649                    0.999671       3.161499       8.107884       0.571071       1.117195      -0.750792       0.020601      -0.003603      -0.033614       0.039588      -0.006896      -0.001938       0.000349       0.031747       0.035554      -0.023232       0.009633       0.013599              1.635338       1.486252      -0.037874      -0.367564       1.376018       0.094155       2.043743          -0.000008
           68              H       4.714061      15.133001       5.748452       0.096271       1.217231 0.86735112E+01  0.87668392E+02                                 1.930773                            1.751201      -1.430400       2.188664                    0.992616       3.946509      11.542812       0.457035       1.325892      -0.696421       0.047697       0.000739      -0.002927       0.047792       0.008736       0.000448       0.001820       0.006572      -0.032593      -0.011153      -0.003689       0.014842              2.050158       2.917538      -0.377713      -0.090132       1.750084      -0.023786       1.482852          -0.000002
           69              H       3.884625      17.124801       4.883005       0.141076       1.120008 0.85373304E+01  0.85707308E+02                                 1.828963                            1.748554      -1.138121       2.358094                    0.996092       3.547539      10.245150       0.454300       1.342973      -0.696171       0.024583       0.028701      -0.012064       0.039668       0.006665       0.002465      -0.007310      -0.002962      -0.051231      -0.019557       0.003615       0.015942              1.857609       2.001260       0.296561      -0.187806       1.965979      -0.215243       1.605588          -0.000003
           70              H      15.095427      15.733224       5.494072       0.138974       1.031168 0.76688796E+01  0.74613911E+02                                 1.700651                            1.633321      -1.009292       2.415402                    0.997974       3.385091       9.483184       0.482587       1.304495      -0.704422      -0.038423       0.004222       0.001410       0.038680       0.000630      -0.004326      -0.003693       0.011214      -0.036639      -0.013843       0.001235       0.012608              1.727050       2.212181      -0.114331       0.080661       1.503077      -0.133410       1.465892          -0.000015
           71              H      16.003928      13.766573       6.412054       0.103525       1.308804 0.93339580E+01  0.96115386E+02                                 2.031577                            1.821449      -1.448781       2.184909                    0.992782       3.972498      11.737216       0.446251       1.332906      -0.695325      -0.035545      -0.031973       0.015616       0.050295       0.007521       0.004238      -0.003887       0.005885      -0.026655      -0.012492      -0.000114       0.012606              2.169662       2.170344       0.629161      -0.398056       2.477960      -0.524210       1.860682          -0.000016
           72              H      15.532521      18.187765       5.040610       0.124897       1.098256 0.86318138E+01  0.88010635E+02                                 1.876482                            1.801280      -1.529152       2.144879                    0.990755       4.132034      12.537980       0.426168       1.409587      -0.679075      -0.024656       0.009866       0.022620       0.034885      -0.000629      -0.006364      -0.000076       0.006523       0.023098      -0.007223      -0.003930       0.011153              1.945475       2.021265      -0.379443      -0.287153       1.893146       0.229289       1.922014          -0.000010
           73              H      16.984032      18.583442       4.484844       0.126487       1.118875 0.89206721E+01  0.91483127E+02                                 1.889885                            1.824910      -1.483869       2.174929                    0.990851       4.023608      12.146761       0.426625       1.399963      -0.681907       0.027086       0.024504       0.003711       0.036713       0.007528       0.006795      -0.002478       0.007466      -0.003211      -0.011348       0.000460       0.010889              1.944796       1.826818       0.323248       0.108206       2.337265       0.083438       1.670304           0.000002
           74              H       9.692169       8.751874      13.056370       0.140971       1.094433 0.78507606E+01  0.76990964E+02                                 1.770079                            1.649700      -1.301239       2.279691                    0.994132       3.548647      10.048258       0.480451       1.299958      -0.703584       0.035640       0.006095      -0.014021       0.038780      -0.001293      -0.001766       0.000119       0.007855       0.001967      -0.004468      -0.000128       0.004596              1.800007       2.392598       0.160592      -0.318388       1.372793       0.011376       1.634631          -0.000000
           75              H       5.180989      13.087544       2.787128       0.121322       1.129007 0.86296842E+01  0.85376323E+02                                 1.729008                            1.674252      -0.868993       2.471042                    0.999050       3.292820       8.921010       0.508259       1.218086      -0.725830      -0.041222       0.006528      -0.001241       0.041755      -0.007950       0.004207       0.001016       0.032053       0.009918      -0.019711       0.002400       0.017311              1.723116       2.176754      -0.198962      -0.010880       1.493172      -0.005957       1.499423          -0.000110
           76              H       6.310272      12.842757       0.763142       0.108491       1.108150 0.80379366E+01  0.77168167E+02                                 1.622284                            1.546837      -0.763684       2.506562                    0.999689       3.163299       8.110185       0.571527       1.116286      -0.751012      -0.021000       0.003512      -0.033825       0.039968      -0.006800       0.001902      -0.000405       0.031656       0.035704      -0.023178       0.009619       0.013558              1.634783       1.485749      -0.037815       0.367122       1.375745      -0.094056       2.042854          -0.000017
           77              C       3.686217       6.870716       5.709742       0.092126      28.601502 0.35983807E+03  0.81193120E+04                                 8.358602                            6.474653      -0.052562       1.997300                    0.999251      26.692720      76.715872       0.621351       0.436875      -1.045018       0.048516      -0.021996      -0.004470       0.053457      -0.021881       0.004162       0.035553       0.027905       0.075715      -0.053120       0.008779       0.044341              9.632224      11.330346       1.725274       0.415318      11.656478      -2.920453       5.909846           0.000002
           78              C       4.172540       8.064455       5.176096      -0.179426      32.068601 0.44902494E+03  0.10673597E+05                                 8.841375                            7.117249       0.005708       1.985258                    0.998141      29.673952      86.609901       0.609089       0.423044      -1.056889      -0.014066      -0.009578      -0.003378       0.017349      -0.007950       0.000846       0.014446      -0.024769       0.018831      -0.019087      -0.003957       0.023045              9.977469      12.032846       2.613654      -1.054202      11.382260      -3.035972       6.517303           0.000017
           79              C       5.516643       8.238821       5.079320       0.157306      30.242244 0.38407575E+03  0.87631372E+04                                 8.734647                            6.708078      -0.158093       1.975781                    0.999559      25.696454      73.019967       0.611016       0.439350      -1.048956       0.009979       0.029529      -0.015383       0.034759       0.012699      -0.004975       0.003448      -0.037791       0.026037      -0.028013       0.009223       0.018791             10.468236      10.642842       2.706753      -1.987229      12.514465      -5.005591       8.247401          -0.000011
           80              C       6.338620       7.244598       5.543842      -0.183755      31.939289 0.45044899E+03  0.10682786E+05                                 8.762060                            7.088310       0.142951       2.027949                    0.998479      29.473335      85.060252       0.617442       0.418284      -1.063171       0.002644      -0.014186       0.013854       0.020004       0.012625       0.006489       0.006933       0.030897       0.021403      -0.024159       0.002664       0.021495              9.877998       9.319181       0.748928      -0.410086      12.588103      -4.674727       7.726709           0.000034
           81              C       5.789641       6.062596       6.094079       0.091879      27.923709 0.35190886E+03  0.79008780E+04                                 8.235221                            6.404514      -0.089699       1.989999                    0.998474      26.604663      76.417120       0.624148       0.437093      -1.044281      -0.039949       0.022903       0.000478       0.046051      -0.015463       0.009924       0.034358       0.024214       0.101189      -0.051236       0.002185       0.049051              9.462159      10.348065       0.390683       0.541033      11.438830      -3.661743       6.599583           0.000019
           82              C       6.083523       9.491240       4.487609      -0.139006      30.429447 0.41635698E+03  0.97933096E+04                                 8.771597                            6.907042      -0.572112       1.826145                    0.994901      29.424748      87.792157       0.606028       0.429684      -1.044032       0.015044      -0.049247      -0.082681       0.097405      -0.010353      -0.036107       0.012275       0.017289       0.154291      -0.039654      -0.029577       0.069231             10.586720       7.900157       2.065156      -2.848265      11.155420      -1.234221      12.704581           0.000007
           83              C       7.824441       8.850776       2.770538       0.437828      26.960165 0.29631725E+03  0.63643993E+04                                 8.145576                            6.034850      -0.014187       2.041243                    0.999377      23.419457      65.509572       0.618726       0.460901      -1.031894       0.006153       0.005302       0.043604       0.044354       0.026899      -0.030498      -0.011343      -0.112609      -0.104369      -0.068501      -0.014134       0.082634              9.661456      10.277597      -0.634056       1.344481       4.804096       1.564930      13.902677           0.000003
           84              C       5.688197       9.243099       2.018456       0.438867      26.272800 0.29698587E+03  0.63811290E+04                                 8.003159                            6.041659      -0.006929       2.043411                    0.999474      23.388891      65.395149       0.618495       0.460901      -1.032092      -0.028013       0.014249       0.032983       0.045559       0.035808      -0.003971      -0.019176      -0.135141      -0.034195      -0.070783      -0.015315       0.086098              9.224223      11.152521      -1.544145      -1.091116       4.870613       1.557105      11.649535          -0.000006
           85              C       6.502713       8.802151       0.859918      -0.048946      40.364245 0.44808115E+03  0.10558623E+05                                10.220010                            7.030028      -0.069274       1.970502                    0.999272      27.918790      78.987990       0.628444       0.413608      -1.071617      -0.000884      -0.007127      -0.045833       0.046392      -0.000344      -0.011258      -0.013808      -0.014732      -0.070317      -0.030908       0.007249       0.023660             13.084126       9.835413      -1.260949      -1.599800       6.252717       4.423849      23.164248          -0.000004
           86              C      13.572315      16.989010      13.360521      -0.077294      36.130233 0.42003430E+03  0.98258288E+04                                 9.626271                            6.954637      -0.027164       1.984057                    0.998665      28.721088      83.342041       0.606354       0.431813      -1.050779       0.017496       0.001346       0.004452       0.018104       0.014729       0.002616      -0.018825      -0.052148      -0.056588      -0.029378      -0.014935       0.044313             11.470575      11.010720      -1.571705      -1.271367       5.949823       3.402845      17.451183          -0.000003
           87              C      14.591207      16.561476      12.531018      -0.044628      39.939963 0.44598072E+03  0.10495895E+05                                10.151004                            7.013939      -0.059192       1.974991                    0.999302      27.845543      78.709191       0.629164       0.413656      -1.071678      -0.024662       0.013803       0.035000       0.044986       0.010656       0.017198      -0.011609      -0.026329      -0.018865      -0.030694       0.008984       0.021709             12.976768      11.277228      -2.138128      -4.084893       6.430379       4.477515      21.222696           0.000001
           88              C      16.350022       4.593893       5.270106       0.577556      23.042374 0.26665202E+03  0.56534813E+04                                 7.643928                            5.919652      -0.345641       1.936540                    0.998790      23.508419      68.258901       0.586214       0.492809      -1.001253       0.038894      -0.002131       0.038531       0.054790       0.053922      -0.043490      -0.061465      -0.046836      -0.081922      -0.067948      -0.044904       0.112852              8.816295      10.307938      -1.815084       2.779926       7.046956       1.247638       9.093991           0.000161
           89              C      15.589208       4.345754       3.978847      -0.034230      34.084347 0.47279518E+03  0.11363854E+05                                 9.348652                            7.447237      -0.244619       1.928596                    0.998136      28.362628      82.750294       0.579302       0.439895      -1.048520      -0.016679      -0.004386      -0.035025       0.039041      -0.025151       0.001127       0.004379      -0.034676      -0.052301      -0.023417      -0.016045       0.039463             10.509531      11.893377       1.218439       1.560115       6.089760       0.326717      13.545457           0.001552
           90              C      16.269464       4.498322       2.784363      -0.113970      28.859607 0.43972152E+03  0.10413956E+05                                 8.251550                            7.096507       0.031657       1.986860                    0.999018      29.637425      86.780647       0.602178       0.429480      -1.051281      -0.018183      -0.010462      -0.000254       0.020980       0.001210      -0.011113       0.000535       0.029039      -0.077294      -0.028016      -0.001652       0.029669              8.597326       8.414887       0.812886       0.343307       5.416492      -0.074649      11.960599           0.000573
           91              C      15.602633       4.349103       1.584350      -0.105334      27.629840 0.43630621E+03  0.10254912E+05                                 7.873752                            6.969195       0.249927       2.050034                    0.999776      29.177890      83.556790       0.624253       0.417451      -1.064766      -0.009257      -0.006197       0.024903       0.027282       0.004098      -0.020454      -0.003073       0.038671       0.065821      -0.030756      -0.006303       0.037059              7.983143       8.165322       0.782391       0.121137       5.286427      -0.051893      10.497680           0.000864
           92              C      11.231691      18.278303       5.709742       0.094532      28.482122 0.35797791E+03  0.80667434E+04                                 8.332666                            6.455348      -0.053601       1.997686                    0.999262      26.633965      76.492530       0.622658       0.436530      -1.045242      -0.047926       0.022102      -0.005149       0.053027      -0.021469      -0.003928      -0.035964       0.030733       0.072633      -0.053645       0.009876       0.043769              9.600069      11.309250       1.720234      -0.415249      11.601817       2.903174       5.889139           0.000235
           93              C      10.745367      17.084563       5.176096      -0.179816      32.092846 0.44951998E+03  0.10687974E+05                                 8.845466                            7.121386       0.007971       1.985611                    0.998144      29.685243      86.644601       0.608903       0.423069      -1.056906       0.014587       0.008458      -0.003739       0.017271      -0.008239      -0.000498      -0.014182      -0.025928       0.017325      -0.019268      -0.003927       0.023195              9.981293      12.040893       2.616376       1.054893      11.383247       3.036076       6.519740           0.003972
           94              C       9.401264      16.910196       5.079320       0.158593      30.178880 0.38317762E+03  0.87371716E+04                                 8.721646                            6.699641      -0.163040       1.974930                    0.999590      25.663241      72.892995       0.611507       0.439273      -1.049045      -0.011167      -0.027558      -0.013768       0.032767       0.012580       0.004966      -0.004194      -0.037782       0.023678      -0.027649       0.008279       0.019370             10.450646      10.628535       2.701857       1.983235      12.489951       4.994097       8.233453          -0.002110
           95              C       8.579288      17.904421       5.543842      -0.186810      32.034516 0.45223793E+03  0.10736892E+05                                 8.784520                            7.107687       0.138887       2.026026                    0.998447      29.525228      85.283563       0.615848       0.418910      -1.062669      -0.003817       0.014558       0.013744       0.020381       0.012520      -0.006197      -0.007446       0.030849       0.020751      -0.024158       0.002767       0.021391              9.902500       9.337337       0.750169       0.410875      12.620859       4.689041       7.749302           0.004269
           96              C       9.128267      19.086425       6.094079       0.096653      27.788468 0.34976641E+03  0.78407416E+04                                 8.208176                            6.385262      -0.085766       1.991987                    0.998548      26.531010      76.145377       0.625052       0.437130      -1.044266       0.041098      -0.023884       0.000741       0.047540      -0.014807      -0.010255      -0.033485       0.024605       0.100924      -0.050446       0.002044       0.048402              9.428196      10.311719       0.378729      -0.543790      11.393944       3.646798       6.578924           0.000081
           97              C       8.834384      15.657775       4.487609      -0.137325      30.386286 0.41567314E+03  0.97724956E+04                                 8.764036                            6.902073      -0.572371       1.826706                    0.994928      29.387472      87.638878       0.606197       0.429772      -1.044054      -0.015333       0.049739      -0.081393       0.096612      -0.009159       0.035223      -0.012555       0.017450       0.152306      -0.038193      -0.029866       0.068060             10.576335       7.892932       2.064814       2.843878      11.143558       1.233152      12.692516           0.000124
           98              C       7.093463      16.298233       2.770538       0.438439      26.942744 0.29610619E+03  0.63588329E+04                                 8.143482                            6.033451      -0.013999       2.041313                    0.999397      23.407587      65.474402       0.618673       0.461015      -1.031814      -0.007621      -0.005756       0.042968       0.044017       0.025240       0.030156       0.011196      -0.112254      -0.104735      -0.067886      -0.013805       0.081691              9.658801      10.273615      -0.633616      -1.343590       4.803261      -1.564919      13.899528          -0.000009
           99              C       9.229706      15.905908       2.018456       0.437559      26.278009 0.29709306E+03  0.63836144E+04                                 8.002620                            6.041582      -0.008816       2.043115                    0.999490      23.391342      65.389765       0.618717       0.460723      -1.032256       0.028614      -0.014356       0.033651       0.046446       0.035994       0.004504       0.020033      -0.134926      -0.033514      -0.070883      -0.015487       0.086370              9.222948      11.152838      -1.544307       1.090911       4.870391      -1.556651      11.645614          -0.000005
          100              C       8.415188      16.346851       0.859918      -0.045199      40.175061 0.44584092E+03  0.10491399E+05                                10.184972                            7.009957      -0.065493       1.972283                    0.999332      27.843504      78.689507       0.629753       0.413316      -1.071937       0.001287       0.007365      -0.046315       0.046914       0.000226       0.010049       0.013596      -0.011792      -0.070053      -0.030020       0.007682       0.022338             13.034980       9.801069      -1.256386       1.595004       6.233228      -4.405985      23.070642          -0.000010
          101              C      16.263504       8.160034      13.360521      -0.080603      36.228992 0.42153135E+03  0.98692604E+04                                 9.644720                            6.969699      -0.033258       1.981558                    0.998627      28.768050      83.503867       0.605371       0.432145      -1.050615      -0.017319      -0.002044       0.003720       0.017832       0.014805      -0.002628       0.019330      -0.053043      -0.057787      -0.029911      -0.015217       0.045128             11.492746      11.017351      -1.573091       1.281097       5.962713      -3.414677      17.498175          -0.000010
          102              C      15.244611       8.587566      12.531018      -0.044763      39.999384 0.44668262E+03  0.10518529E+05                                10.167968                            7.024954      -0.067991       1.972107                    0.999339      27.864700      78.834759       0.627814       0.414304      -1.071056       0.026332      -0.014381       0.034786       0.045937       0.010677      -0.016366       0.011938      -0.025601      -0.017443      -0.029904       0.008404       0.021500             12.999015      11.287826      -2.139475       4.089240       6.440668      -4.487397      21.268550          -0.000021
          103              C      13.485785       3.789125       5.270106       0.581536      22.966314 0.26568026E+03  0.56282293E+04                                 7.628449                            5.909566      -0.340869       1.938499                    0.998797      23.476248      68.156735       0.586557       0.492928      -1.001105      -0.039250       0.001850       0.038556       0.055050       0.052859       0.044452       0.061042      -0.046757      -0.081442      -0.068457      -0.043751       0.112208              8.796020      10.279696      -1.809935      -2.767192       7.035486      -1.246548       9.072877           0.001717
          104              C      14.246597       4.037259       3.978847      -0.034728      34.051196 0.47221664E+03  0.11346234E+05                                 9.343001                            7.442830      -0.248054       1.928075                    0.998121      28.342179      82.671377       0.579468       0.439912      -1.048532       0.016641       0.004183      -0.036581       0.040406      -0.025291      -0.001055      -0.003980      -0.036692      -0.053468      -0.023660      -0.016657       0.040318             10.503105      11.886519       1.217427      -1.559474       6.086100      -0.327220      13.536695           0.008241
          105              C      13.566340       3.884687       2.784363      -0.115102      28.870902 0.43997079E+03  0.10420877E+05                                 8.254358                            7.099729       0.025573       1.985250                    0.998969      29.638598      86.775830       0.601914       0.429626      -1.051238       0.017815       0.010578       0.000584       0.020727       0.000929       0.010758       0.000530       0.027863      -0.077036      -0.027804      -0.001122       0.028926              8.600292       8.412227       0.811574      -0.342971       5.418767       0.074734      11.969883           0.000656
          106              C      14.233170       4.033902       1.584350      -0.105825      27.641802 0.43655041E+03  0.10262144E+05                                 7.874898                            6.969487       0.252944       2.050652                    0.999764      29.190147      83.599495       0.624459       0.417252      -1.064887       0.009579       0.006715       0.026671       0.029124       0.003589       0.019823       0.002743       0.039329       0.064693      -0.030793      -0.005525       0.036317              7.984717       8.165128       0.782254      -0.115911       5.286984       0.052869      10.502039          -0.000013
          107              C      18.690643      18.278307       8.115300       0.092126      28.601502 0.35983806E+03  0.81193118E+04                                 8.358602                            6.474653      -0.052562       1.997300                    0.999251      26.692719      76.715867       0.621351       0.436875      -1.045018      -0.048516       0.021996       0.004470       0.053457      -0.021881       0.004162       0.035553       0.027905       0.075715      -0.053120       0.008779       0.044341              9.632223      11.330345       1.725274       0.415318      11.656479      -2.920453       5.909846           0.000002
          108              C      18.204320      17.084568       8.648946      -0.179426      32.068602 0.44902494E+03  0.10673597E+05                                 8.841375                            7.117249       0.005708       1.985258                    0.998141      29.673952      86.609900       0.609089       0.423044      -1.056889       0.014066       0.009578       0.003378       0.017349      -0.007950       0.000846       0.014446      -0.024769       0.018831      -0.019087      -0.003957       0.023045              9.977470      12.032846       2.613654      -1.054202      11.382260      -3.035973       6.517303           0.000017
          109              C      16.860217      16.910202       8.745722       0.157306      30.242244 0.38407575E+03  0.87631372E+04                                 8.734647                            6.708078      -0.158092       1.975781                    0.999559      25.696454      73.019967       0.611016       0.439350      -1.048956      -0.009979      -0.029529       0.015383       0.034759       0.012699      -0.004975       0.003448      -0.037791       0.026037      -0.028013       0.009223       0.018791             10.468236      10.642842       2.706753      -1.987230      12.514466      -5.005591       8.247401          -0.000011
          110              C      16.038240      17.904425       8.281200      -0.183755      31.939289 0.45044897E+03  0.10682786E+05                                 8.762060                            7.088310       0.142951       2.027950                    0.998479      29.473334      85.060250       0.617442       0.418284      -1.063171      -0.002644       0.014186      -0.013854       0.020004       0.012625       0.006489       0.006933       0.030897       0.021403      -0.024159       0.002664       0.021495              9.877998       9.319181       0.748929      -0.410086      12.588103      -4.674727       7.726710           0.000034
          111              C      16.587219      19.086427       7.730963       0.091880      27.923708 0.35190884E+03  0.79008776E+04                                 8.235221                            6.404514      -0.089698       1.989999                    0.998474      26.604662      76.417118       0.624148       0.437093      -1.044281       0.039949      -0.022903      -0.000478       0.046051      -0.015463       0.009924       0.034358       0.024214       0.101189      -0.051236       0.002185       0.049051              9.462159      10.348066       0.390684       0.541032      11.438830      -3.661742       6.599582           0.000019
          112              C      16.293337      15.657783       9.337433      -0.139006      30.429449 0.41635701E+03  0.97933103E+04                                 8.771598                            6.907042      -0.572112       1.826145                    0.994901      29.424749      87.792161       0.606028       0.429684      -1.044032      -0.015044       0.049247       0.082681       0.097405      -0.010353      -0.036107       0.012275       0.017289       0.154291      -0.039654      -0.029577       0.069231             10.586720       7.900157       2.065156      -2.848266      11.155421      -1.234221      12.704582           0.000007
          113              C      14.552419      16.298247      11.054504       0.437828      26.960150 0.29631702E+03  0.63643931E+04                                 8.145574                            6.034848      -0.014187       2.041243                    0.999377      23.419449      65.509544       0.618726       0.460901      -1.031894      -0.006153      -0.005302      -0.043604       0.044354       0.026899      -0.030498      -0.011343      -0.112610      -0.104369      -0.068501      -0.014134       0.082634              9.661454      10.277593      -0.634057       1.344478       4.804094       1.564930      13.902674           0.000003
          114              C      16.688663      15.905924      11.806586       0.438866      26.272812 0.29698607E+03  0.63811344E+04                                 8.003162                            6.041662      -0.006929       2.043411                    0.999474      23.388898      65.395175       0.618495       0.460901      -1.032092       0.028013      -0.014249      -0.032983       0.045559       0.035808      -0.003971      -0.019176      -0.135141      -0.034195      -0.070783      -0.015315       0.086098              9.224226      11.152527      -1.544146      -1.091117       4.870614       1.557105      11.649536          -0.000006
          115              C      15.874147      16.346872      12.965124      -0.048941      40.364047 0.44807894E+03  0.10558556E+05                                10.219969                            7.030005      -0.069267       1.970505                    0.999272      27.918719      78.987683       0.628446       0.413607      -1.071618       0.000884       0.007127       0.045832       0.046392      -0.000344      -0.011258      -0.013808      -0.014732      -0.070317      -0.030908       0.007249       0.023660             13.084067       9.835377      -1.260942      -1.599787       6.252693       4.423824      23.164133          -0.000004
          116              C       8.804545       8.160013       0.464521      -0.077295      36.130294 0.42003530E+03  0.98258580E+04                                 9.626282                            6.954646      -0.027165       1.984056                    0.998665      28.721117      83.342149       0.606353       0.431813      -1.050778      -0.017496      -0.001346      -0.004452       0.018104       0.014729       0.002616      -0.018825      -0.052147      -0.056588      -0.029378      -0.014934       0.044313             11.470587      11.010733      -1.571706      -1.271367       5.949829       3.402848      17.451199          -0.000003
          117              C       7.785653       8.587547       1.294024      -0.044624      39.939761 0.44597844E+03  0.10495825E+05                                10.150963                            7.013916      -0.059185       1.974994                    0.999302      27.845469      78.708871       0.629165       0.413655      -1.071678       0.024662      -0.013803      -0.035000       0.044986       0.010656       0.017198      -0.011609      -0.026329      -0.018865      -0.030694       0.008985       0.021709             12.976708      11.277184      -2.138118      -4.084868       6.430354       4.477489      21.222585           0.000001
          118              C       6.026838      20.555130       8.554936       0.577556      23.042372 0.26665199E+03  0.56534806E+04                                 7.643928                            5.919652      -0.345641       1.936540                    0.998790      23.508418      68.258900       0.586214       0.492809      -1.001253      -0.038894       0.002131      -0.038531       0.054790       0.053921      -0.043490      -0.061465      -0.046836      -0.081922      -0.067948      -0.044904       0.112852              8.816295      10.307938      -1.815084       2.779926       7.046956       1.247638       9.093991           0.000161
          119              C       6.787652      20.803269       9.846195      -0.034230      34.084348 0.47279520E+03  0.11363854E+05                                 9.348653                            7.447237      -0.244619       1.928596                    0.998136      28.362629      82.750300       0.579302       0.439895      -1.048520       0.016679       0.004386       0.035025       0.039041      -0.025151       0.001127       0.004379      -0.034676      -0.052301      -0.023417      -0.016045       0.039463             10.509532      11.893378       1.218439       1.560115       6.089761       0.326717      13.545458           0.001552
          120              C       6.107396      20.650701      11.040679      -0.113970      28.859605 0.43972148E+03  0.10413955E+05                                 8.251550                            7.096507       0.031657       1.986860                    0.999018      29.637424      86.780643       0.602179       0.429480      -1.051281       0.018183       0.010462       0.000254       0.020980       0.001210      -0.011113       0.000535       0.029039      -0.077294      -0.028016      -0.001653       0.029669              8.597326       8.414888       0.812887       0.343307       5.416491      -0.074649      11.960598           0.000573
          121              C       6.774227      20.799920      12.240692      -0.105333      27.629835 0.43630607E+03  0.10254908E+05                                 7.873750                            6.969194       0.249928       2.050034                    0.999776      29.177886      83.556773       0.624253       0.417451      -1.064766       0.009257       0.006197      -0.024903       0.027282       0.004098      -0.020454      -0.003073       0.038671       0.065821      -0.030756      -0.006303       0.037059              7.983142       8.165321       0.782391       0.121137       5.286425      -0.051893      10.497678           0.000864
          122              C      11.145169       6.870720       8.115300       0.094532      28.482118 0.35797786E+03  0.80667420E+04                                 8.332666                            6.455348      -0.053601       1.997686                    0.999262      26.633963      76.492524       0.622658       0.436530      -1.045242       0.047926      -0.022103       0.005149       0.053027      -0.021469      -0.003928      -0.035964       0.030733       0.072633      -0.053645       0.009876       0.043769              9.600068      11.309250       1.720234      -0.415249      11.601816       2.903173       5.889138           0.000235
          123              C      11.631493       8.064460       8.648946      -0.179816      32.092845 0.44951998E+03  0.10687974E+05                                 8.845466                            7.121386       0.007971       1.985612                    0.998144      29.685243      86.644599       0.608903       0.423069      -1.056906      -0.014587      -0.008458       0.003739       0.017271      -0.008239      -0.000498      -0.014182      -0.025928       0.017325      -0.019268      -0.003927       0.023195              9.981293      12.040893       2.616376       1.054893      11.383246       3.036076       6.519739           0.003972
          124              C      12.975596       8.238827       8.745722       0.158593      30.178879 0.38317762E+03  0.87371717E+04                                 8.721645                            6.699640      -0.163040       1.974930                    0.999590      25.663241      72.892994       0.611507       0.439273      -1.049045       0.011167       0.027558       0.013768       0.032767       0.012580       0.004966      -0.004194      -0.037782       0.023678      -0.027649       0.008279       0.019370             10.450646      10.628535       2.701856       1.983235      12.489951       4.994096       8.233453          -0.002110
          125              C      13.797572       7.244602       8.281200      -0.186810      32.034514 0.45223791E+03  0.10736892E+05                                 8.784520                            7.107687       0.138887       2.026026                    0.998447      29.525227      85.283560       0.615848       0.418910      -1.062669       0.003817      -0.014558      -0.013743       0.020381       0.012520      -0.006197      -0.007446       0.030849       0.020751      -0.024158       0.002767       0.021391              9.902499       9.337337       0.750168       0.410874      12.620859       4.689041       7.749302           0.004269
          126              C      13.248593       6.062598       7.730963       0.096653      27.788467 0.34976641E+03  0.78407416E+04                                 8.208176                            6.385263      -0.085766       1.991987                    0.998548      26.531009      76.145377       0.625052       0.437130      -1.044266      -0.041098       0.023884      -0.000741       0.047540      -0.014807      -0.010255      -0.033485       0.024605       0.100924      -0.050446       0.002044       0.048402              9.428196      10.311719       0.378728      -0.543791      11.393944       3.646798       6.578925           0.000081
          127              C      13.542476       9.491248       9.337433      -0.137325      30.386285 0.41567313E+03  0.97724953E+04                                 8.764036                            6.902074      -0.572371       1.826706                    0.994928      29.387472      87.638882       0.606197       0.429772      -1.044054       0.015333      -0.049739       0.081393       0.096612      -0.009159       0.035223      -0.012555       0.017450       0.152306      -0.038193      -0.029866       0.068060             10.576336       7.892932       2.064814       2.843878      11.143558       1.233151      12.692517           0.000124
          128              C      15.283397       8.850790      11.054504       0.438439      26.942742 0.29610617E+03  0.63588325E+04                                 8.143483                            6.033451      -0.013999       2.041313                    0.999397      23.407586      65.474401       0.618672       0.461015      -1.031814       0.007621       0.005756      -0.042968       0.044017       0.025240       0.030156       0.011196      -0.112254      -0.104735      -0.067886      -0.013805       0.081691              9.658802      10.273616      -0.633616      -1.343590       4.803261      -1.564919      13.899528          -0.000009
          129              C      13.147154       9.243115      11.806586       0.437559      26.278008 0.29709304E+03  0.63836138E+04                                 8.002620                            6.041582      -0.008816       2.043115                    0.999490      23.391341      65.389764       0.618717       0.460723      -1.032256      -0.028614       0.014356      -0.033651       0.046446       0.035994       0.004504       0.020033      -0.134926      -0.033514      -0.070883      -0.015487       0.086370              9.222948      11.152838      -1.544307       1.090911       4.870391      -1.556652      11.645614          -0.000005
          130              C      13.961672       8.802172      12.965124      -0.045200      40.175068 0.44584100E+03  0.10491401E+05                                10.184973                            7.009958      -0.065493       1.972283                    0.999332      27.843507      78.689518       0.629753       0.413316      -1.071937      -0.001287      -0.007365       0.046315       0.046914       0.000226       0.010049       0.013596      -0.011792      -0.070053      -0.030020       0.007682       0.022338             13.034982       9.801070      -1.256387       1.595004       6.233229      -4.405985      23.070646          -0.000010
          131              C       6.113356      16.988989       0.464521      -0.080603      36.228990 0.42153132E+03  0.98692596E+04                                 9.644720                            6.969699      -0.033258       1.981558                    0.998627      28.768049      83.503864       0.605371       0.432145      -1.050615       0.017319       0.002043      -0.003720       0.017832       0.014805      -0.002628       0.019330      -0.053043      -0.057787      -0.029911      -0.015217       0.045128             11.492746      11.017351      -1.573091       1.281097       5.962713      -3.414677      17.498175          -0.000010
          132              C       7.132249      16.561457       1.294024      -0.044763      39.999386 0.44668265E+03  0.10518530E+05                                10.167968                            7.024954      -0.067991       1.972107                    0.999339      27.864701      78.834760       0.627814       0.414304      -1.071056      -0.026332       0.014381      -0.034786       0.045937       0.010677      -0.016366       0.011938      -0.025601      -0.017443      -0.029904       0.008404       0.021500             12.999015      11.287826      -2.139475       4.089240       6.440668      -4.487397      21.268551          -0.000021
          133              C       8.891075      21.359898       8.554936       0.581536      22.966315 0.26568026E+03  0.56282294E+04                                 7.628450                            5.909566      -0.340869       1.938499                    0.998797      23.476248      68.156735       0.586557       0.492928      -1.001105       0.039250      -0.001850      -0.038556       0.055050       0.052859       0.044452       0.061042      -0.046757      -0.081442      -0.068457      -0.043751       0.112208              8.796020      10.279696      -1.809936      -2.767192       7.035486      -1.246547       9.072877           0.001717
          134              C       8.130263      21.111764       9.846195      -0.034728      34.051198 0.47221667E+03  0.11346235E+05                                 9.343002                            7.442830      -0.248054       1.928075                    0.998121      28.342180      82.671382       0.579468       0.439912      -1.048532      -0.016641      -0.004183       0.036581       0.040406      -0.025291      -0.001055      -0.003980      -0.036692      -0.053468      -0.023660      -0.016657       0.040318             10.503105      11.886520       1.217427      -1.559473       6.086100      -0.327219      13.536696           0.008241
          135              C       8.810520      21.264336      11.040679      -0.115102      28.870899 0.43997072E+03  0.10420875E+05                                 8.254357                            7.099728       0.025573       1.985250                    0.998969      29.638596      86.775820       0.601914       0.429626      -1.051238      -0.017815      -0.010578      -0.000584       0.020727       0.000929       0.010758       0.000530       0.027863      -0.077036      -0.027804      -0.001122       0.028926              8.600291       8.412227       0.811574      -0.342971       5.418766       0.074734      11.969882           0.000656
          136              C       8.143690      21.115121      12.240692      -0.105825      27.641794 0.43655021E+03  0.10262138E+05                                 7.874897                            6.969485       0.252945       2.050652                    0.999764      29.190141      83.599472       0.624459       0.417252      -1.064887      -0.009579      -0.006715      -0.026671       0.029124       0.003589       0.019823       0.002743       0.039329       0.064693      -0.030793      -0.005525       0.036317              7.984716       8.165127       0.782254      -0.115911       5.286983       0.052869      10.502038          -0.000013
          137              C      11.231693      15.253720       8.115300       0.094709      28.545081 0.35903047E+03  0.80969955E+04                                 8.349595                            6.469951      -0.058881       1.995669                    0.999279      26.666237      76.634457       0.621171       0.437222      -1.044752      -0.047915      -0.021732       0.004266       0.052786       0.022315       0.004528      -0.036052       0.030218       0.073536      -0.054307       0.010265       0.044041              9.619162      11.318811      -1.720895       0.417413      11.635480       2.913265       5.903196          -0.000238
          138              C      10.745370      16.447460       8.648946      -0.179743      32.046336 0.44872325E+03  0.10664192E+05                                 8.834045                            7.112179       0.011023       1.986999                    0.998091      29.664903      86.562739       0.609675       0.422725      -1.057131       0.014292      -0.008814       0.003823       0.017221       0.007924       0.000363      -0.014383      -0.025649       0.018562      -0.019120      -0.004180       0.023300              9.967217      12.021146      -2.602883      -1.048528      11.369310       3.032363       6.511197          -0.003969
          139              C       9.401267      16.621827       8.745722       0.158116      30.193686 0.38343395E+03  0.87447428E+04                                 8.725872                            6.703332      -0.163706       1.974563                    0.999607      25.670412      72.927764       0.611121       0.439463      -1.048900      -0.009967       0.028788       0.014142       0.033587      -0.013256      -0.005124      -0.003388      -0.038335       0.024131      -0.028286       0.008733       0.019553             10.454921      10.634140      -2.701527      -1.983030      12.494498       4.995568       8.236124           0.002111
          140              C       8.579290      15.627602       8.281200      -0.185475      31.970816 0.45110878E+03  0.10702664E+05                                 8.769322                            7.095606       0.139539       2.026709                    0.998495      29.491256      85.136997       0.616831       0.418532      -1.062982      -0.002761      -0.013910      -0.013269       0.019421      -0.012628       0.007240      -0.006952       0.030603       0.020865      -0.023899       0.001839       0.022061              9.884462       9.325459      -0.749140      -0.410323      12.594548       4.677192       7.733378          -0.004262
          141              C       9.128269      14.445598       7.730963       0.093089      27.897739 0.35159544E+03  0.78922807E+04                                 8.230216                            6.403184      -0.090970       1.989530                    0.998502      26.598087      76.396927       0.623974       0.437301      -1.044131       0.040202       0.025132      -0.000540       0.047414       0.015103       0.010110      -0.034320       0.024280       0.102484      -0.051180       0.001794       0.049386              9.453476      10.338887      -0.386209       0.542870      11.424754       3.656909       6.596787          -0.000081
          142              C       8.834387      17.874248       9.337433      -0.138284      30.396520 0.41590809E+03  0.97787294E+04                                 8.763784                            6.902795      -0.569611       1.827502                    0.995025      29.389609      87.628779       0.606369       0.429619      -1.044219      -0.014179      -0.048589       0.081731       0.096135       0.010013      -0.035715      -0.012158       0.016125       0.150234      -0.038459      -0.029352       0.067811             10.575011       7.892502      -2.064991      -2.842998      11.141470       1.232331      12.691060          -0.000124
          143              C       7.093469      17.233790      11.054504       0.435671      26.988643 0.29672729E+03  0.63750862E+04                                 8.149461                            6.037792      -0.014292       2.040854                    0.999391      23.434178      65.549540       0.618796       0.460713      -1.032052      -0.005736       0.004660      -0.042422       0.043061      -0.026199      -0.030996       0.011531      -0.112429      -0.104472      -0.068831      -0.013505       0.082337              9.665707      10.282008       0.634013       1.345795       4.806169      -1.565773      13.908944           0.000009
          144              C       9.229713      17.626115      11.806586       0.437068      26.286865 0.29719606E+03  0.63863701E+04                                 8.004204                            6.042501      -0.009062       2.042817                    0.999484      23.396362      65.406220       0.618690       0.460704      -1.032268       0.028665       0.014112      -0.032495       0.045571      -0.036235      -0.004287       0.019597      -0.135882      -0.032370      -0.071611      -0.014916       0.086526              9.224894      11.156696       1.544329      -1.090125       4.870920      -1.556639      11.647066           0.000005
          145              C       8.415197      17.185172      12.965124      -0.047915      40.278768 0.44715103E+03  0.10530065E+05                                10.201177                            7.019742      -0.066308       1.971490                    0.999296      27.889225      78.850912       0.629376       0.413256      -1.071964       0.001234      -0.007448       0.046042       0.046657       0.000290      -0.010804       0.013355      -0.014234      -0.070535      -0.030496       0.007314       0.023182             13.055903       9.818617       1.258275      -1.595137       6.241635      -4.412829      23.107457           0.000007
          146              C       1.345595       8.605989       0.464521      -0.079293      36.179419 0.42079745E+03  0.98478610E+04                                 9.634850                            6.961932      -0.032846       1.981968                    0.998598      28.746041      83.424177       0.605926       0.431934      -1.050735      -0.016509       0.001600      -0.004419       0.017164      -0.015125       0.002646       0.018660      -0.052293      -0.056638      -0.029490      -0.014964       0.044455             11.480152      11.014861       1.572299      -1.275318       5.955527      -3.407719      17.470067           0.000010
          147              C      15.244603       8.178457       1.294024      -0.043126      39.923368 0.44574442E+03  0.10490465E+05                                10.154829                            7.017139      -0.068120       1.972460                    0.999377      27.833054      78.711672       0.628249       0.414253      -1.071136       0.025772       0.014044      -0.035445       0.046019      -0.010170       0.016795       0.011532      -0.025029      -0.019596      -0.029871       0.008780       0.021091             12.979838      11.278697       2.137598      -4.082791       6.432278      -4.478658      21.228538           0.000021
          148              C      13.485788      12.976898       8.554936       0.581608      22.957366 0.26556023E+03  0.56252997E+04                                 7.628158                            5.909509      -0.347526       1.936675                    0.998805      23.472627      68.153715       0.586344       0.493141      -1.000953      -0.039258      -0.002587      -0.038295       0.054904      -0.052906      -0.044216       0.060672      -0.048037      -0.082588      -0.068362      -0.043764       0.112126              8.795556      10.279300       1.810907       2.766688       7.035363      -1.246113       9.072004          -0.001709
          149              C      14.246602      12.728764       9.846195      -0.033767      34.035447 0.47195696E+03  0.11339307E+05                                 9.343508                            7.443449      -0.249982       1.927396                    0.998164      28.337463      82.675873       0.579088       0.440228      -1.048263       0.017437      -0.004632       0.036023       0.040289       0.024607       0.001105      -0.004170      -0.035751      -0.054872      -0.023065      -0.016672       0.039738             10.503445      11.887354      -1.217045       1.557662       6.086788      -0.326419      13.536193          -0.008246
          150              C      13.566346      12.881336      11.040679      -0.114767      28.861448 0.43976880E+03  0.10414690E+05                                 8.250635                            7.095920       0.029062       1.986245                    0.999013      29.632381      86.746151       0.602365       0.429363      -1.051420       0.018304      -0.011135       0.000002       0.021424      -0.000824      -0.010506      -0.000129       0.029390      -0.075700      -0.027259      -0.002095       0.029354              8.596547       8.411987      -0.812108       0.342589       5.416025       0.074860      11.961630          -0.000657
          151              C      14.233177      12.732121      12.240692      -0.105002      27.625288 0.43618455E+03  0.10251431E+05                                 7.872497                            6.967320       0.252579       2.050819                    0.999776      29.176434      83.552571       0.624452       0.417342      -1.064826       0.009792      -0.006586      -0.025989       0.028543      -0.003920      -0.020017       0.002490       0.040152       0.062986      -0.030960      -0.005425       0.036385              7.982253       8.163595      -0.782311       0.117609       5.285290       0.052528      10.497875           0.000010
          152              C      18.604119       9.895307       8.115300       0.090764      28.658972 0.36080280E+03  0.81471997E+04                                 8.372489                            6.486127      -0.058627       1.994967                    0.999245      26.728211      76.867345       0.620348       0.437252      -1.044706       0.047982       0.022241       0.004670       0.053092       0.021971      -0.004079       0.036000       0.029870       0.073224      -0.053806       0.009760       0.044046              9.648079      11.341077      -1.729219      -0.416044      11.682382      -2.927554       5.920780          -0.000001
          153              C      19.090443       8.701568       8.648946      -0.175956      31.975520 0.44731351E+03  0.10623170E+05                                 8.826324                            7.105239       0.005120       1.985732                    0.998097      29.619514      86.422048       0.609379       0.423230      -1.056732      -0.014252       0.008245       0.003857       0.016911       0.008496      -0.001072       0.013690      -0.025512       0.018005      -0.019547      -0.003029       0.022576              9.959549      12.009409      -2.603472       1.049108      11.363570      -3.030428       6.505670          -0.000027
          154              C       5.516646       8.527202       8.745722       0.155924      30.253843 0.38433136E+03  0.87700239E+04                                 8.734114                            6.708525      -0.158380       1.975810                    0.999530      25.705504      73.039086       0.611268       0.439116      -1.049144       0.011629      -0.029010       0.015023       0.034677      -0.013462       0.004984       0.003695      -0.038937       0.026313      -0.028967       0.009273       0.019693             10.466358      10.642549      -2.706527       1.986484      12.510878      -5.003035       8.245646           0.000018
          155              C       6.338622       9.521425       8.281200      -0.185931      32.043253 0.45240548E+03  0.10741793E+05                                 8.785305                            7.108183       0.141036       2.026382                    0.998487      29.531467      85.303379       0.615937       0.418813      -1.062738       0.003391       0.013866      -0.013633       0.019739      -0.012689      -0.006992       0.006911       0.031282       0.019979      -0.024076       0.001997       0.022079              9.904023       9.337574      -0.749938       0.410570      12.624124      -4.689798       7.750372          -0.000045
          156              C       5.789643      10.703427       7.730963       0.096590      27.769838 0.34945606E+03  0.78309848E+04                                 8.201526                            6.379716      -0.084152       1.992942                    0.998497      26.509742      76.037072       0.625808       0.436758      -1.044629      -0.040887      -0.022562      -0.001374       0.046719       0.015251      -0.010203       0.033576       0.024132       0.100703      -0.050604       0.002190       0.048413              9.421614      10.304298      -0.383116      -0.541143      11.388091      -3.643677       6.572453          -0.000017
          157              C       6.083526       7.274783       9.337433      -0.137088      30.376085 0.41550893E+03  0.97680443E+04                                 8.764558                            6.902921      -0.572629       1.826609                    0.994891      29.382839      87.633382       0.605846       0.430048      -1.043847       0.015523       0.049119       0.080825       0.095845       0.009550       0.035427       0.012392       0.017265       0.152926      -0.038621      -0.029725       0.068347             10.576778       7.892882      -2.062966       2.845286      11.146635      -1.234358      12.690818          -0.000008
          158              C       7.824447       7.915247      11.054504       0.434857      26.998673 0.29684468E+03  0.63779447E+04                                 8.149502                            6.037514      -0.012715       2.041411                    0.999392      23.440821      65.559975       0.619065       0.460488      -1.032225       0.007060      -0.004468      -0.043430       0.044226      -0.026573       0.030959      -0.011525      -0.115501      -0.103878      -0.069684      -0.014044       0.083728              9.665948      10.282531       0.634216      -1.344989       4.806255       1.565811      13.909059          -0.000003
          159              C      20.606104       7.522924      11.806586       0.438291      26.283012 0.29715538E+03  0.63852283E+04                                 8.003206                            6.042222      -0.007352       2.043378                    0.999482      23.393350      65.394780       0.618689       0.460724      -1.032265      -0.029299      -0.014977      -0.032545       0.046281      -0.035859       0.004860      -0.019650      -0.135426      -0.033045      -0.071114      -0.015224       0.086338              9.223329      11.153262       1.544182       1.090660       4.870501       1.556410      11.646225           0.000011
          160              C      21.420622       7.963872      12.965124      -0.048806      40.239937 0.44677211E+03  0.10517203E+05                                10.187499                            7.011784      -0.060096       1.973684                    0.999286      27.879784      78.767634       0.630507       0.412669      -1.072519      -0.002420       0.007065       0.046436       0.047033      -0.000327       0.010777      -0.013955      -0.013642      -0.071581      -0.030945       0.007332       0.023613             13.036729       9.804619       1.256414       1.592985       6.233814       4.405404      23.071754          -0.000001
          161              C      13.572306      16.543013       0.464521      -0.079759      36.242914 0.42174740E+03  0.98760474E+04                                 9.648236                            6.972018      -0.034734       1.980924                    0.998638      28.772366      83.536510       0.605173       0.432211      -1.050526       0.017448      -0.002109      -0.004243       0.018080      -0.014416      -0.002301      -0.019345      -0.053604      -0.057928      -0.029569      -0.015705       0.045274             11.496624      11.023299       1.573879       1.280694       5.964184       3.415018      17.502389           0.000002
          162              C      14.591199      16.970547       1.294024      -0.041617      39.898018 0.44540359E+03  0.10480841E+05                                10.152591                            7.016007      -0.067492       1.972701                    0.999331      27.820876      78.681077       0.628067       0.414436      -1.070976      -0.024645      -0.013512      -0.034551       0.044539      -0.010794      -0.016772      -0.011116      -0.024920      -0.015579      -0.029784       0.009274       0.020509             12.976535      11.273312       2.136100       4.079981       6.430790       4.477283      21.225505          -0.000001
          163              C      16.350025      12.172130       8.554936       0.578856      23.016336 0.26631612E+03  0.56445614E+04                                 7.637840                            5.915557      -0.343003       1.937501                    0.998781      23.493480      68.203895       0.586473       0.492748      -1.001287       0.038715       0.001340      -0.038527       0.054635      -0.053548       0.043679      -0.060586      -0.047363      -0.080421      -0.067333      -0.044726       0.112059              8.808676      10.298401       1.814015      -2.776154       7.042156       1.247120       9.085471          -0.000165
          164              C      15.589213      12.420269       9.846195      -0.036249      34.122751 0.47347042E+03  0.11384286E+05                                 9.356401                            7.453431      -0.249328       1.927008                    0.998211      28.383562      82.830037       0.578951       0.439998      -1.048445      -0.016570       0.004830       0.034954       0.038983       0.025027      -0.001866       0.003866      -0.036759      -0.053489      -0.024041      -0.016042       0.040083             10.518188      11.903232      -1.219307      -1.560723       6.095070       0.327430      13.556261          -0.001576
          165              C      16.269470      12.267701      11.040679      -0.112300      28.780845 0.43808882E+03  0.10364633E+05                                 8.232460                            7.079621       0.034822       1.988482                    0.998965      29.585388      86.556174       0.603428       0.429031      -1.051659      -0.018432       0.010254      -0.000479       0.021098      -0.001699       0.011344       0.000222       0.029213      -0.077361      -0.028113      -0.001784       0.029898              8.577414       8.401053      -0.812394      -0.342050       5.403441      -0.074165      11.927748          -0.000574
          166              C      15.602640      12.416920      12.240692      -0.106388      27.654946 0.43682867E+03  0.10270160E+05                                 7.877664                            6.972384       0.251871       2.050230                    0.999778      29.197022      83.620906       0.624248       0.417333      -1.064852      -0.008158       0.006138      -0.024901       0.026913      -0.003883       0.020608      -0.002832       0.038547       0.066223      -0.030712      -0.006491       0.037203              7.987177       8.169342      -0.782935      -0.120854       5.288750      -0.051969      10.503438          -0.000865
          167              C      11.145167       9.895303       5.709742       0.094709      28.545078 0.35903043E+03  0.80969943E+04                                 8.349595                            6.469951      -0.058881       1.995670                    0.999279      26.666235      76.634448       0.621172       0.437222      -1.044752       0.047915       0.021732      -0.004266       0.052786       0.022315       0.004528      -0.036052       0.030218       0.073536      -0.054307       0.010265       0.044041              9.619162      11.318810      -1.720895       0.417412      11.635480       2.913266       5.903196          -0.000238
          168              C      11.631490       8.701563       5.176096      -0.179743      32.046335 0.44872323E+03  0.10664192E+05                                 8.834045                            7.112179       0.011024       1.986999                    0.998091      29.664902      86.562734       0.609675       0.422725      -1.057131      -0.014292       0.008814      -0.003823       0.017221       0.007924       0.000363      -0.014383      -0.025649       0.018562      -0.019120      -0.004180       0.023300              9.967217      12.021145      -2.602883      -1.048528      11.369309       3.032363       6.511196          -0.003969
          169              C      12.975593       8.527196       5.079320       0.158116      30.193685 0.38343392E+03  0.87447421E+04                                 8.725872                            6.703332      -0.163706       1.974563                    0.999607      25.670411      72.927762       0.611121       0.439463      -1.048900       0.009967      -0.028788      -0.014142       0.033587      -0.013256      -0.005124      -0.003388      -0.038335       0.024131      -0.028286       0.008733       0.019553             10.454921      10.634140      -2.701527      -1.983031      12.494498       4.995569       8.236124           0.002111
          170              C      13.797570       9.521421       5.543842      -0.185475      31.970817 0.45110878E+03  0.10702664E+05                                 8.769323                            7.095606       0.139539       2.026709                    0.998495      29.491256      85.136997       0.616831       0.418532      -1.062982       0.002761       0.013910       0.013269       0.019421      -0.012628       0.007240      -0.006952       0.030603       0.020865      -0.023899       0.001839       0.022061              9.884462       9.325460      -0.749140      -0.410323      12.594548       4.677192       7.733378          -0.004262
          171              C      13.248591      10.703425       6.094079       0.093089      27.897741 0.35159547E+03  0.78922815E+04                                 8.230216                            6.403184      -0.090970       1.989530                    0.998502      26.598088      76.396931       0.623974       0.437301      -1.044131      -0.040202      -0.025132       0.000540       0.047414       0.015103       0.010110      -0.034320       0.024280       0.102484      -0.051180       0.001794       0.049386              9.453477      10.338888      -0.386209       0.542869      11.424754       3.656909       6.596787          -0.000081
          172              C      13.542473       7.274775       4.487609      -0.138284      30.396519 0.41590808E+03  0.97787292E+04                                 8.763784                            6.902796      -0.569611       1.827502                    0.995025      29.389609      87.628782       0.606369       0.429619      -1.044219       0.014179       0.048589      -0.081731       0.096135       0.010013      -0.035715      -0.012158       0.016125       0.150234      -0.038459      -0.029352       0.067811             10.575011       7.892503      -2.064991      -2.842998      11.141471       1.232331      12.691060          -0.000124
          173              C      15.283391       7.915233       2.770538       0.435671      26.988638 0.29672720E+03  0.63750839E+04                                 8.149460                            6.037791      -0.014292       2.040855                    0.999391      23.434175      65.549530       0.618796       0.460713      -1.032052       0.005736      -0.004660       0.042422       0.043061      -0.026199      -0.030996       0.011531      -0.112429      -0.104472      -0.068831      -0.013505       0.082337              9.665706      10.282007       0.634013       1.345794       4.806169      -1.565773      13.908943           0.000009
          174              C      13.147147       7.522908       2.018456       0.437067      26.286872 0.29719617E+03  0.63863732E+04                                 8.004205                            6.042502      -0.009062       2.042817                    0.999484      23.396366      65.406233       0.618690       0.460704      -1.032268      -0.028665      -0.014111       0.032495       0.045572      -0.036235      -0.004287       0.019597      -0.135881      -0.032370      -0.071611      -0.014916       0.086526              9.224895      11.156699       1.544329      -1.090125       4.870921      -1.556639      11.647067           0.000005
          175              C      13.961663       7.963851       0.859918      -0.047913      40.278672 0.44714995E+03  0.10530032E+05                                10.201157                            7.019731      -0.066304       1.971491                    0.999296      27.889190      78.850762       0.629377       0.413256      -1.071964      -0.001234       0.007448      -0.046042       0.046657       0.000290      -0.010804       0.013355      -0.014234      -0.070535      -0.030496       0.007314       0.023181             13.055875       9.818600       1.258272      -1.595130       6.241623      -4.412817      23.107402           0.000007
          176              C      21.031265      16.543034      13.360521      -0.079294      36.179449 0.42079794E+03  0.98478752E+04                                 9.634856                            6.961937      -0.032847       1.981968                    0.998598      28.746055      83.424230       0.605926       0.431934      -1.050735       0.016509      -0.001600       0.004419       0.017164      -0.015125       0.002646       0.018660      -0.052293      -0.056638      -0.029491      -0.014964       0.044455             11.480158      11.014868       1.572300      -1.275318       5.955530      -3.407721      17.470076           0.000010
          177              C       7.132257      16.970566      12.531018      -0.043124      39.923275 0.44574337E+03  0.10490433E+05                                10.154810                            7.017128      -0.068117       1.972461                    0.999377      27.833020      78.711525       0.628250       0.414253      -1.071136      -0.025772      -0.014043       0.035445       0.046019      -0.010170       0.016795       0.011532      -0.025029      -0.019596      -0.029871       0.008780       0.021091             12.979810      11.278677       2.137594      -4.082780       6.432266      -4.478646      21.228487           0.000021
          178              C       8.891072      12.172125       5.270106       0.581608      22.957364 0.26556021E+03  0.56252992E+04                                 7.628158                            5.909509      -0.347526       1.936675                    0.998805      23.472626      68.153712       0.586344       0.493141      -1.000953       0.039258       0.002587       0.038295       0.054904      -0.052906      -0.044216       0.060672      -0.048037      -0.082588      -0.068362      -0.043764       0.112126              8.795555      10.279300       1.810907       2.766688       7.035362      -1.246113       9.072004          -0.001709
          179              C       8.130258      12.420259       3.978847      -0.033767      34.035451 0.47195702E+03  0.11339309E+05                                 9.343508                            7.443449      -0.249982       1.927396                    0.998164      28.337465      82.675880       0.579088       0.440228      -1.048263      -0.017437       0.004632      -0.036023       0.040289       0.024607       0.001105      -0.004170      -0.035751      -0.054872      -0.023065      -0.016672       0.039738             10.503446      11.887355      -1.217046       1.557662       6.086788      -0.326419      13.536194          -0.008246
          180              C       8.810514      12.267687       2.784363      -0.114767      28.861445 0.43976872E+03  0.10414688E+05                                 8.250634                            7.095919       0.029063       1.986246                    0.999013      29.632379      86.746143       0.602365       0.429363      -1.051420      -0.018303       0.011135      -0.000002       0.021424      -0.000824      -0.010506      -0.000129       0.029390      -0.075700      -0.027259      -0.002095       0.029354              8.596547       8.411986      -0.812108       0.342589       5.416024       0.074859      11.961630          -0.000658
          181              C       8.143683      12.416902       1.584350      -0.105002      27.625281 0.43618437E+03  0.10251426E+05                                 7.872496                            6.967318       0.252580       2.050820                    0.999776      29.176429      83.552553       0.624453       0.417342      -1.064826      -0.009792       0.006586       0.025989       0.028543      -0.003920      -0.020017       0.002490       0.040152       0.062986      -0.030960      -0.005425       0.036385              7.982252       8.163594      -0.782311       0.117609       5.285288       0.052528      10.497875           0.000010
          182              C       3.772741      15.253716       5.709742       0.090764      28.658968 0.36080275E+03  0.81471983E+04                                 8.372488                            6.486126      -0.058627       1.994967                    0.999245      26.728209      76.867337       0.620348       0.437252      -1.044706      -0.047982      -0.022241      -0.004670       0.053092       0.021971      -0.004079       0.036000       0.029870       0.073224      -0.053806       0.009760       0.044046              9.648078      11.341077      -1.729219      -0.416044      11.682379      -2.927553       5.920779          -0.000001
          183              C       3.286417      16.447455       5.176096      -0.175956      31.975520 0.44731351E+03  0.10623170E+05                                 8.826324                            7.105239       0.005120       1.985732                    0.998097      29.619514      86.422048       0.609379       0.423230      -1.056732       0.014252      -0.008245      -0.003857       0.016911       0.008496      -0.001072       0.013690      -0.025512       0.018005      -0.019547      -0.003029       0.022576              9.959549      12.009409      -2.603472       1.049108      11.363569      -3.030427       6.505670          -0.000027
          184              C      16.860214      16.621821       5.079320       0.155924      30.253843 0.38433136E+03  0.87700239E+04                                 8.734113                            6.708525      -0.158380       1.975810                    0.999530      25.705504      73.039085       0.611268       0.439116      -1.049144      -0.011629       0.029010      -0.015023       0.034677      -0.013462       0.004984       0.003695      -0.038937       0.026313      -0.028967       0.009273       0.019693             10.466357      10.642549      -2.706527       1.986483      12.510877      -5.003034       8.245645           0.000018
          185              C      16.038238      15.627598       5.543842      -0.185931      32.043252 0.45240548E+03  0.10741793E+05                                 8.785305                            7.108183       0.141037       2.026382                    0.998487      29.531467      85.303379       0.615937       0.418813      -1.062738      -0.003391      -0.013866       0.013633       0.019739      -0.012689      -0.006992       0.006911       0.031282       0.019979      -0.024076       0.001997       0.022079              9.904023       9.337574      -0.749938       0.410570      12.624124      -4.689798       7.750372          -0.000045
          186              C      16.587217      14.445596       6.094079       0.096590      27.769836 0.34945603E+03  0.78309841E+04                                 8.201526                            6.379716      -0.084152       1.992942                    0.998497      26.509741      76.037069       0.625808       0.436758      -1.044629       0.040887       0.022562       0.001374       0.046719       0.015251      -0.010203       0.033576       0.024132       0.100703      -0.050604       0.002190       0.048413              9.421614      10.304297      -0.383115      -0.541144      11.388091      -3.643677       6.572453          -0.000017
          187              C      16.293334      17.874240       4.487609      -0.137088      30.376083 0.41550891E+03  0.97680438E+04                                 8.764558                            6.902922      -0.572629       1.826609                    0.994891      29.382839      87.633385       0.605846       0.430048      -1.043847      -0.015523      -0.049119      -0.080825       0.095846       0.009550       0.035427       0.012392       0.017265       0.152926      -0.038621      -0.029725       0.068347             10.576778       7.892882      -2.062966       2.845286      11.146635      -1.234358      12.690818          -0.000008
          188              C      14.552413      17.233776       2.770538       0.434856      26.998673 0.29684468E+03  0.63779447E+04                                 8.149502                            6.037514      -0.012715       2.041411                    0.999392      23.440821      65.559975       0.619065       0.460488      -1.032225      -0.007060       0.004468       0.043430       0.044226      -0.026573       0.030959      -0.011525      -0.115501      -0.103879      -0.069684      -0.014044       0.083728              9.665949      10.282531       0.634216      -1.344989       4.806255       1.565811      13.909060          -0.000003
          189              C       1.770756      17.626099       2.018456       0.438291      26.283012 0.29715538E+03  0.63852283E+04                                 8.003206                            6.042222      -0.007351       2.043378                    0.999482      23.393350      65.394780       0.618689       0.460724      -1.032265       0.029299       0.014977       0.032545       0.046281      -0.035859       0.004860      -0.019650      -0.135426      -0.033045      -0.071114      -0.015224       0.086338              9.223329      11.153262       1.544182       1.090660       4.870501       1.556410      11.646225           0.000011
          190              C       0.956238      17.185151       0.859918      -0.048806      40.239943 0.44677217E+03  0.10517205E+05                                10.187500                            7.011785      -0.060096       1.973684                    0.999286      27.879786      78.767642       0.630507       0.412669      -1.072519       0.002420      -0.007065      -0.046436       0.047033      -0.000327       0.010777      -0.013955      -0.013642      -0.071581      -0.030945       0.007332       0.023613             13.036731       9.804620       1.256415       1.592986       6.233815       4.405404      23.071757          -0.000001
          191              C       8.804554       8.606010      13.360521      -0.079759      36.242912 0.42174738E+03  0.98760466E+04                                 9.648236                            6.972018      -0.034734       1.980924                    0.998638      28.772365      83.536508       0.605173       0.432211      -1.050526      -0.017448       0.002109       0.004243       0.018080      -0.014416      -0.002301      -0.019345      -0.053604      -0.057928      -0.029569      -0.015705       0.045274             11.496624      11.023299       1.573879       1.280694       5.964184       3.415018      17.502389           0.000002
          192              C       7.785661       8.178476      12.531018      -0.041617      39.898021 0.44540362E+03  0.10480843E+05                                10.152592                            7.016008      -0.067492       1.972700                    0.999331      27.820877      78.681083       0.628067       0.414436      -1.070976       0.024645       0.013512       0.034551       0.044539      -0.010794      -0.016772      -0.011116      -0.024920      -0.015579      -0.029784       0.009274       0.020509             12.976537      11.273313       2.136100       4.079981       6.430790       4.477283      21.225507          -0.000001
          193              C       6.026835      12.976893       5.270106       0.578856      23.016334 0.26631609E+03  0.56445606E+04                                 7.637840                            5.915557      -0.343003       1.937501                    0.998781      23.493479      68.203894       0.586473       0.492748      -1.001287      -0.038715      -0.001340       0.038527       0.054635      -0.053548       0.043679      -0.060586      -0.047363      -0.080421      -0.067333      -0.044726       0.112059              8.808676      10.298401       1.814016      -2.776153       7.042157       1.247120       9.085471          -0.000165
          194              C       6.787647      12.728754       3.978847      -0.036249      34.122755 0.47347047E+03  0.11384288E+05                                 9.356402                            7.453432      -0.249328       1.927008                    0.998211      28.383564      82.830045       0.578951       0.439998      -1.048445       0.016570      -0.004830      -0.034954       0.038983       0.025027      -0.001866       0.003866      -0.036759      -0.053489      -0.024041      -0.016042       0.040083             10.518189      11.903233      -1.219307      -1.560723       6.095070       0.327430      13.556262          -0.001576
          195              C       6.107390      12.881322       2.784363      -0.112300      28.780841 0.43808873E+03  0.10364630E+05                                 8.232459                            7.079620       0.034822       1.988482                    0.998965      29.585385      86.556165       0.603428       0.429031      -1.051659       0.018432      -0.010254       0.000479       0.021098      -0.001699       0.011344       0.000222       0.029213      -0.077361      -0.028113      -0.001784       0.029898              8.577414       8.401053      -0.812394      -0.342050       5.403441      -0.074165      11.927748          -0.000574
          196              C       6.774220      12.732103       1.584350      -0.106388      27.654936 0.43682840E+03  0.10270152E+05                                 7.877661                            6.972382       0.251872       2.050231                    0.999778      29.197014      83.620875       0.624248       0.417333      -1.064852       0.008158      -0.006138       0.024901       0.026912      -0.003883       0.020608      -0.002832       0.038547       0.066223      -0.030712      -0.006491       0.037203              7.987175       8.169340      -0.782935      -0.120854       5.288748      -0.051969      10.503436          -0.000865
          197              N       4.472391       5.879846       6.171499      -0.209239      36.491120 0.51049433E+03  0.12283273E+05                                 9.222789                            7.317196       0.051128       2.039130                    0.999402      27.757896      76.379028       0.647222       0.393305      -1.097970       0.050033       0.103003      -0.051253       0.125458      -0.026354       0.027794       0.016641       0.059888       0.045019      -0.056949       0.009055       0.047894             10.666395      12.679798       1.055744       1.139325      12.681834      -3.192691       6.637551           0.000267
          198              N       6.542993       9.239748       3.112293      -0.175307      36.678021 0.45423915E+03  0.10642880E+05                                 9.384553                            6.917341      -0.203565       1.989698                    0.998508      26.263768      71.920878       0.661769       0.395025      -1.093927      -0.033527       0.017885       0.101233       0.108130      -0.028346      -0.004654       0.022914       0.109038       0.167191      -0.092351       0.030194       0.062157             11.610914      10.358410      -0.798378      -2.965820       5.542794       1.471389      18.931539          -0.000001
          199              N      10.445518      19.269174       6.171499      -0.217672      36.805447 0.51607627E+03  0.12452784E+05                                 9.278449                            7.360799       0.047478       2.035791                    0.999341      27.907164      76.926655       0.644742       0.393702      -1.097570      -0.049088      -0.105343      -0.052105       0.127365      -0.027367      -0.028263      -0.018083       0.060271       0.049264      -0.059182       0.010663       0.048519             10.731699      12.759012       1.064876      -1.150469      12.758300       3.214458       6.677785           0.059553
          200              N       8.374911      15.909263       3.112293      -0.174081      36.662792 0.45407950E+03  0.10639309E+05                                 9.386503                            6.919745      -0.207731       1.988460                    0.998567      26.257153      71.927714       0.661066       0.395439      -1.093528       0.033652      -0.017378       0.101494       0.108330      -0.029879       0.003907      -0.023380       0.108680       0.167297      -0.093068       0.030923       0.062144             11.611770      10.359804      -0.797924       2.965179       5.543986      -1.470515      18.931520          -0.000142
          201              N      17.904469      19.269177       7.653543      -0.209239      36.491120 0.51049427E+03  0.12283271E+05                                 9.222789                            7.317195       0.051128       2.039130                    0.999402      27.757896      76.379027       0.647222       0.393305      -1.097970      -0.050033      -0.103003       0.051253       0.125458      -0.026354       0.027794       0.016641       0.059888       0.045020      -0.056949       0.009055       0.047894             10.666394      12.679797       1.055746       1.139324      12.681835      -3.192692       6.637551           0.000267
          202              N      15.833867      15.909275      10.712749      -0.175307      36.678023 0.45423919E+03  0.10642881E+05                                 9.384553                            6.917341      -0.203565       1.989698                    0.998508      26.263769      71.920878       0.661769       0.395025      -1.093928       0.033527      -0.017885      -0.101233       0.108130      -0.028346      -0.004654       0.022914       0.109038       0.167191      -0.092351       0.030194       0.062157             11.610914      10.358412      -0.798379      -2.965823       5.542794       1.471389      18.931536          -0.000001
          203              N      11.931342       5.879849       7.653543      -0.217672      36.805446 0.51607630E+03  0.12452785E+05                                 9.278449                            7.360800       0.047478       2.035791                    0.999341      27.907163      76.926654       0.644742       0.393702      -1.097570       0.049088       0.105343       0.052106       0.127365      -0.027367      -0.028263      -0.018083       0.060271       0.049264      -0.059182       0.010663       0.048519             10.731699      12.759012       1.064875      -1.150470      12.758299       3.214457       6.677785           0.059553
          204              N      14.001949       9.239760      10.712749      -0.174081      36.662792 0.45407950E+03  0.10639309E+05                                 9.386503                            6.919745      -0.207731       1.988460                    0.998567      26.257153      71.927713       0.661066       0.395439      -1.093528      -0.033652       0.017378      -0.101494       0.108330      -0.029879       0.003907      -0.023380       0.108680       0.167297      -0.093068       0.030923       0.062144             11.611770      10.359804      -0.797924       2.965179       5.543986      -1.470515      18.931520          -0.000142
          205              N      10.445519      14.262849       7.653543      -0.215794      36.727483 0.51473354E+03  0.12412786E+05                                 9.266968                            7.352186       0.041302       2.034439                    0.999405      27.873080      76.819067       0.644967       0.393806      -1.097455      -0.050854       0.104931       0.052403       0.127839       0.027657       0.028550      -0.017699       0.062865       0.047909      -0.059804       0.010150       0.049654             10.717871      12.739646      -1.064615       1.148058      12.743487       3.210158       6.670481          -0.059695
          206              N       8.374917      17.622760      10.712749      -0.172491      36.580452 0.45292609E+03  0.10604385E+05                                 9.369762                            6.908966      -0.200018       1.991274                    0.998539      26.219639      71.772711       0.661939       0.395212      -1.093804       0.033670       0.017693      -0.101059       0.107980       0.029239      -0.004197      -0.023339       0.110626       0.169116      -0.093884       0.031148       0.062736             11.588924      10.342354       0.796514      -2.954939       5.534384      -1.467220      18.890036           0.000142
          207              N       4.472392      10.886177       7.653543      -0.211371      36.566886 0.51181652E+03  0.12323044E+05                                 9.234227                            7.326068       0.053994       2.039576                    0.999381      27.795240      76.506289       0.646910       0.393241      -1.098015       0.047873      -0.104063       0.051434       0.125564       0.027754      -0.027991       0.017380       0.059526       0.045536      -0.058362       0.010212       0.048150             10.680149      12.690724      -1.059809      -1.140255      12.703118      -3.198712       6.646605          -0.000412
          208              N       6.542999       7.526275      10.712749      -0.172204      36.588963 0.45308051E+03  0.10608506E+05                                 9.369288                            6.908799      -0.202998       1.990303                    0.998553      26.223880      71.777225       0.662165       0.395058      -1.093951      -0.033135      -0.017562      -0.100418       0.107191       0.029210       0.004058       0.023313       0.109874       0.169016      -0.093529       0.030918       0.062610             11.588070      10.343690       0.796899       2.957618       5.534343       1.466215      18.886177           0.000002
          209              N      11.931341      10.886174       6.171499      -0.215794      36.727480 0.51473345E+03  0.12412783E+05                                 9.266968                            7.352185       0.041302       2.034439                    0.999405      27.873079      76.819064       0.644967       0.393806      -1.097455       0.050854      -0.104931      -0.052403       0.127839       0.027657       0.028550      -0.017699       0.062865       0.047909      -0.059804       0.010150       0.049654             10.717871      12.739645      -1.064617       1.148056      12.743488       3.210159       6.670481          -0.059695
          210              N      14.001943       7.526263       3.112293      -0.172491      36.580449 0.45292605E+03  0.10604384E+05                                 9.369762                            6.908966      -0.200018       1.991275                    0.998539      26.219638      71.772709       0.661939       0.395212      -1.093804      -0.033670      -0.017693       0.101059       0.107980       0.029239      -0.004197      -0.023339       0.110626       0.169116      -0.093884       0.031148       0.062736             11.588924      10.342354       0.796515      -2.954941       5.534384      -1.467220      18.890034           0.000142
          211              N      17.904468      14.262846       6.171499      -0.211371      36.566887 0.51181658E+03  0.12323045E+05                                 9.234227                            7.326068       0.053994       2.039576                    0.999381      27.795240      76.506289       0.646910       0.393241      -1.098015      -0.047873       0.104063      -0.051434       0.125564       0.027754      -0.027991       0.017380       0.059526       0.045536      -0.058362       0.010212       0.048150             10.680149      12.690724      -1.059807      -1.140256      12.703118      -3.198711       6.646605          -0.000412
          212              N      15.833861      17.622748       3.112293      -0.172204      36.588963 0.45308051E+03  0.10608506E+05                                 9.369288                            6.908799      -0.202998       1.990303                    0.998553      26.223880      71.777225       0.662165       0.395058      -1.093951       0.033135       0.017562       0.100418       0.107191       0.029210       0.004058       0.023313       0.109874       0.169016      -0.093529       0.030918       0.062610             11.588070      10.343690       0.796899       2.957618       5.534343       1.466215      18.886177           0.000002
          213              O      17.483783       4.040615       5.359416      -0.550449      40.024209 0.58652814E+03  0.14479942E+05                                 9.471541                            7.595521       0.006750       2.037239                    0.996887      28.579192      77.341284       0.672621       0.368857      -1.125844      -0.025092       0.025760       0.014855       0.038909      -0.006322       0.018728      -0.030397       0.023917      -0.067700      -0.046016       0.007148       0.038868             11.103648      15.105138      -1.798484       5.149140       9.004288      -0.653088       9.201518           0.000576
          214              O      15.830880       5.324892       6.127812      -0.572236      34.592036 0.55776646E+03  0.13520761E+05                                 8.403773                            7.327313       0.609327       2.240760                    0.996010      27.952885      73.579169       0.699985       0.360968      -1.138402      -0.014575      -0.014303      -0.009180       0.022389       0.017901      -0.107860       0.003241      -0.102318      -0.098934      -0.142758       0.060758       0.081999              9.141060       9.396145      -2.398199      -1.554989       9.637854       2.598258       8.389181           0.000057
          215              O       8.747859       8.766947       3.541146      -0.410935      27.569141 0.37789509E+03  0.82890911E+04                                 7.112131                            5.948303       1.158889       2.473429                    0.998624      24.703653      61.326756       0.795288       0.351112      -1.149328      -0.030065       0.012100      -0.015512       0.035930       0.038964       0.068799      -0.031243      -0.082413      -0.131464      -0.114956       0.036156       0.078800              7.822287      10.184951      -0.022686       3.956269       4.743344       0.127874       8.538565          -0.000020
          216              O       4.514158       9.531474       2.055507      -0.415868      25.187614 0.35917777E+03  0.77893635E+04                                 6.653862                            5.781390       1.135853       2.455278                    0.999227      24.900520      61.729826       0.809333       0.348969      -1.149573       0.038219      -0.007799       0.011266       0.040601       0.012022      -0.006035      -0.032509      -0.042633      -0.317049      -0.111484       0.028406       0.083078              6.964546      11.084534      -0.932466       0.160098       4.615924       0.144191       5.193179          -0.000013
          217              O      12.352025       4.342403       5.359416      -0.559131      40.352036 0.59265721E+03  0.14671123E+05                                 9.527750                            7.639799      -0.004285       2.032154                    0.996896      28.711664      77.836670       0.669969       0.369310      -1.125360       0.025237      -0.024899       0.013270       0.037854      -0.005771      -0.018071       0.031427       0.022532      -0.068225      -0.046755       0.008450       0.038305             11.171678      15.195127      -1.807177      -5.184096       9.062187       0.657727       9.257721           0.071340
          218              O      14.004929      19.824129       6.127812      -0.575223      34.720547 0.56036110E+03  0.13600470E+05                                 8.426759                            7.345927       0.603751       2.237967                    0.996027      28.009713      73.792847       0.698817       0.361124      -1.138191       0.015872       0.013165      -0.009074       0.022530       0.018063       0.107665      -0.002507      -0.103235      -0.098879      -0.142733       0.060236       0.082497              9.166990       9.424087      -2.404980       1.561884       9.665656      -2.607090       8.411226           0.000743
          219              O       6.170046      16.382064       3.541146      -0.411687      27.526983 0.37722591E+03  0.82701073E+04                                 7.102139                            5.940472       1.165360       2.475426                    0.998678      24.697623      61.280337       0.796388       0.350810      -1.149665       0.029351      -0.012070      -0.014566       0.034919       0.039260      -0.068052       0.031477      -0.082240      -0.132665      -0.114551       0.035382       0.079169              7.810885      10.167839      -0.022175      -3.950136       4.737559      -0.127838       8.527256           0.000040
          220              O      10.403745      15.617532       2.055507      -0.416057      25.192341 0.35927339E+03  0.77918975E+04                                 6.654275                            5.781682       1.129089       2.453012                    0.999243      24.907716      61.747988       0.809419       0.348911      -1.149629      -0.038216       0.007324       0.010828       0.040390       0.012201       0.006142       0.032380      -0.042381      -0.315552      -0.110972       0.028178       0.082794              6.964821      11.085061      -0.932433      -0.160836       4.616330      -0.143962       5.193071           0.000023
          221              O       4.893077      21.108408       8.465626      -0.550449      40.024204 0.58652809E+03  0.14479941E+05                                 9.471540                            7.595520       0.006750       2.037239                    0.996887      28.579191      77.341279       0.672621       0.368857      -1.125844       0.025092      -0.025760      -0.014855       0.038909      -0.006322       0.018728      -0.030397       0.023917      -0.067700      -0.046016       0.007148       0.038868             11.103647      15.105137      -1.798481       5.149139       9.004287      -0.653086       9.201517           0.000576
          222              O       6.545980      19.824131       7.697230      -0.572236      34.592038 0.55776651E+03  0.13520763E+05                                 8.403773                            7.327314       0.609327       2.240760                    0.996010      27.952886      73.579172       0.699985       0.360968      -1.138402       0.014575       0.014303       0.009180       0.022389       0.017901      -0.107860       0.003241      -0.102318      -0.098934      -0.142758       0.060758       0.081999              9.141060       9.396145      -2.398199      -1.554988       9.637854       2.598258       8.389181           0.000057
          223              O      13.629001      16.382076      10.283896      -0.410935      27.569136 0.37789500E+03  0.82890885E+04                                 7.112130                            5.948302       1.158890       2.473429                    0.998624      24.703650      61.326745       0.795288       0.351112      -1.149328       0.030065      -0.012099       0.015512       0.035930       0.038964       0.068799      -0.031243      -0.082413      -0.131463      -0.114956       0.036156       0.078800              7.822286      10.184949      -0.022686       3.956269       4.743344       0.127874       8.538566          -0.000020
          224              O      17.862702      15.617549      11.769535      -0.415868      25.187620 0.35917789E+03  0.77893667E+04                                 6.653863                            5.781391       1.135852       2.455278                    0.999227      24.900523      61.729838       0.809333       0.348969      -1.149573      -0.038219       0.007799      -0.011266       0.040601       0.012022      -0.006035      -0.032509      -0.042633      -0.317049      -0.111484       0.028406       0.083078              6.964547      11.084536      -0.932466       0.160099       4.615925       0.144190       5.193180          -0.000013
          225              O      10.024835      20.806620       8.465626      -0.559131      40.352036 0.59265717E+03  0.14671122E+05                                 9.527750                            7.639799      -0.004285       2.032155                    0.996896      28.711663      77.836667       0.669969       0.369310      -1.125360      -0.025237       0.024899      -0.013270       0.037854      -0.005771      -0.018071       0.031427       0.022532      -0.068225      -0.046755       0.008450       0.038305             11.171679      15.195127      -1.807180      -5.184097       9.062187       0.657729       9.257722           0.071340
          226              O       8.371931       5.324894       7.697230      -0.575223      34.720547 0.56036111E+03  0.13600470E+05                                 8.426759                            7.345926       0.603751       2.237967                    0.996027      28.009714      73.792848       0.698817       0.361124      -1.138191      -0.015872      -0.013165       0.009074       0.022530       0.018063       0.107665      -0.002507      -0.103235      -0.098879      -0.142733       0.060236       0.082497              9.166990       9.424087      -2.404980       1.561884       9.665657      -2.607090       8.411226           0.000743
          227              O      16.206814       8.766959      10.283896      -0.411687      27.526981 0.37722587E+03  0.82701061E+04                                 7.102138                            5.940471       1.165360       2.475426                    0.998678      24.697623      61.280334       0.796388       0.350810      -1.149665      -0.029351       0.012070       0.014566       0.034919       0.039260      -0.068052       0.031477      -0.082240      -0.132665      -0.114551       0.035382       0.079169              7.810884      10.167838      -0.022175      -3.950136       4.737558      -0.127839       8.527255           0.000040
          228              O      11.973115       9.531491      11.769535      -0.416057      25.192342 0.35927341E+03  0.77918981E+04                                 6.654275                            5.781682       1.129089       2.453012                    0.999243      24.907717      61.747991       0.809419       0.348911      -1.149629       0.038217      -0.007324      -0.010828       0.040390       0.012201       0.006142       0.032380      -0.042381      -0.315552      -0.110972       0.028178       0.082794              6.964821      11.085061      -0.932433      -0.160836       4.616330      -0.143962       5.193071           0.000023
          229              O      12.352027      12.423620       8.465626      -0.559821      40.385080 0.59322996E+03  0.14688566E+05                                 9.531823                            7.642355       0.002022       2.033688                    0.996913      28.726759      77.881364       0.670019       0.369201      -1.125465       0.025000       0.025368      -0.012906       0.037883       0.006337       0.017138       0.031630       0.022358      -0.071379      -0.047123       0.008780       0.038342             11.177315      15.203288       1.807811       5.187750       9.066244       0.658324       9.262413          -0.071282
          230              O      14.004930      13.707894       7.697230      -0.575180      34.707646 0.56012612E+03  0.13593203E+05                                 8.423838                            7.343817       0.603154       2.237909                    0.996060      28.007723      73.780903       0.699006       0.361068      -1.138247       0.015742      -0.013159       0.008872       0.022353      -0.018562      -0.107978      -0.002281      -0.103139      -0.100093      -0.143143       0.059913       0.083230              9.163351       9.418613       2.405385      -1.560138       9.662994      -2.606039       8.408446          -0.000743
          231              O       6.170051      17.149959      10.283896      -0.409672      27.524562 0.37715970E+03  0.82687382E+04                                 7.103806                            5.941827       1.165362       2.475572                    0.998634      24.687739      61.266899       0.795877       0.351031      -1.149421       0.030990       0.012715       0.016335       0.037268      -0.038587       0.069302       0.031596      -0.082317      -0.132029      -0.115469       0.036834       0.078635              7.812745      10.170840       0.022346       3.950868       4.738580      -0.127706       8.528815          -0.000039
          232              O      10.403752      17.914491      11.769535      -0.415592      25.198748 0.35936341E+03  0.77944588E+04                                 6.656460                            5.783133       1.133237       2.454457                    0.999255      24.904848      61.746410       0.809152       0.348999      -1.149539      -0.038662      -0.007490      -0.011033       0.040897      -0.012065      -0.006136       0.032215      -0.041837      -0.316585      -0.111254       0.028653       0.082602              6.967708      11.090719       0.932402       0.160852       4.617411      -0.144189       5.194995          -0.000024
          233              O      17.483785      12.725408       8.465626      -0.550364      40.021960 0.58650533E+03  0.14479302E+05                                 9.472110                            7.596008       0.007089       2.037642                    0.996925      28.574535      77.329583       0.672512       0.368918      -1.125792      -0.025369      -0.025936      -0.015488       0.039448       0.006574      -0.018335      -0.030088       0.023409      -0.066438      -0.045296       0.006815       0.038481             11.104402      15.105730       1.798749      -5.149531       9.005829      -0.651975       9.201646          -0.000801
          234              O      15.830881      11.441131       7.697230      -0.573355      34.650486 0.55898986E+03  0.13558666E+05                                 8.415592                            7.337448       0.605020       2.239005                    0.995993      27.973222      73.669745       0.699158       0.361175      -1.138169      -0.015262       0.013915       0.008728       0.022422      -0.018364       0.107185       0.003107      -0.103040      -0.098834      -0.142293       0.060266       0.082026              9.154147       9.409641       2.402776       1.556165       9.651858       2.602770       8.400944          -0.000055
          235              O       8.747864       7.999076      10.283896      -0.410279      27.547381 0.37752143E+03  0.82787574E+04                                 7.107975                            5.944946       1.164382       2.475242                    0.998585      24.698046      61.302751       0.795604       0.351063      -1.149380      -0.030036      -0.012661       0.015673       0.036168      -0.038674      -0.068558      -0.031599      -0.082691      -0.131638      -0.114838       0.036040       0.078799              7.817574      10.177651       0.022272      -3.953704       4.741089       0.128052       8.533982           0.000020
          236              O      19.432065       7.234549      11.769535      -0.416710      25.198317 0.35937571E+03  0.77946656E+04                                 6.654830                            5.782359       1.127820       2.452403                    0.999218      24.912479      61.761815       0.809403       0.348893      -1.149644       0.037189       0.007646      -0.010879       0.039495      -0.012351       0.006249      -0.032158      -0.043431      -0.315513      -0.110875       0.027634       0.083241              6.965276      11.085009       0.932489      -0.160245       4.616813       0.144019       5.194005           0.000013
          237              O      10.024833      12.725403       5.359416      -0.559821      40.385076 0.59322992E+03  0.14688565E+05                                 9.531822                            7.642355       0.002022       2.033688                    0.996913      28.726757      77.881359       0.670019       0.369201      -1.125465      -0.025000      -0.025368       0.012906       0.037883       0.006337       0.017138       0.031630       0.022358      -0.071379      -0.047123       0.008780       0.038342             11.177315      15.203287       1.807809       5.187750       9.066244       0.658322       9.262412          -0.071282
          238              O       8.371930      11.441129       6.127812      -0.575180      34.707647 0.56012614E+03  0.13593204E+05                                 8.423838                            7.343817       0.603154       2.237909                    0.996060      28.007724      73.780905       0.699006       0.361068      -1.138247      -0.015742       0.013159      -0.008872       0.022353      -0.018562      -0.107978      -0.002281      -0.103139      -0.100094      -0.143143       0.059913       0.083230              9.163351       9.418614       2.405385      -1.560138       9.662994      -2.606039       8.408446          -0.000743
          239              O      16.206809       7.999064       3.541146      -0.409672      27.524558 0.37715963E+03  0.82687362E+04                                 7.103805                            5.941826       1.165362       2.475572                    0.998634      24.687737      61.266891       0.795877       0.351031      -1.149421      -0.030990      -0.012715      -0.016335       0.037268      -0.038587       0.069302       0.031596      -0.082317      -0.132029      -0.115469       0.036834       0.078635              7.812745      10.170838       0.022346       3.950868       4.738580      -0.127706       8.528815          -0.000039
          240              O      11.973108       7.234532       2.055507      -0.415592      25.198751 0.35936345E+03  0.77944599E+04                                 6.656460                            5.783134       1.133237       2.454457                    0.999255      24.904850      61.746416       0.809152       0.348999      -1.149539       0.038662       0.007490       0.011033       0.040897      -0.012065      -0.006136       0.032215      -0.041837      -0.316585      -0.111254       0.028653       0.082602              6.967708      11.090719       0.932402       0.160852       4.617411      -0.144189       5.194995          -0.000024
          241              O       4.893075      12.423615       5.359416      -0.550364      40.021958 0.58650525E+03  0.14479300E+05                                 9.472109                            7.596008       0.007089       2.037642                    0.996925      28.574534      77.329577       0.672512       0.368918      -1.125792       0.025369       0.025936       0.015488       0.039448       0.006574      -0.018335      -0.030088       0.023409      -0.066438      -0.045296       0.006815       0.038481             11.104401      15.105729       1.798751      -5.149531       9.005828      -0.651977       9.201646          -0.000801
          242              O       6.545979      13.707892       6.127812      -0.573355      34.650490 0.55898994E+03  0.13558669E+05                                 8.415592                            7.337449       0.605019       2.239005                    0.995993      27.973224      73.669751       0.699158       0.361175      -1.138169       0.015262      -0.013915      -0.008728       0.022422      -0.018364       0.107185       0.003107      -0.103040      -0.098834      -0.142293       0.060266       0.082026              9.154148       9.409641       2.402777       1.556165       9.651859       2.602771       8.400944          -0.000055
          243              O      13.628996      17.149947       3.541146      -0.410279      27.547379 0.37752140E+03  0.82787567E+04                                 7.107974                            5.944946       1.164382       2.475242                    0.998585      24.698046      61.302749       0.795604       0.351063      -1.149380       0.030036       0.012661      -0.015673       0.036168      -0.038674      -0.068558      -0.031599      -0.082691      -0.131638      -0.114838       0.036040       0.078799              7.817574      10.177650       0.022272      -3.953703       4.741089       0.128052       8.533982           0.000020
          244              O       2.944795      17.914474       2.055507      -0.416710      25.198317 0.35937572E+03  0.77946657E+04                                 6.654830                            5.782359       1.127820       2.452403                    0.999218      24.912480      61.761817       0.809403       0.348893      -1.149644      -0.037189      -0.007647       0.010879       0.039495      -0.012351       0.006249      -0.032158      -0.043431      -0.315513      -0.110875       0.027634       0.083241              6.965275      11.085008       0.932489      -0.160245       4.616813       0.144019       5.194005           0.000013

******************************************************
Auxiliary information for the entire system
The total spin magnetic moment of the unit cell is   -0.002459
The total net atomic charge of the unit cell is   -0.000010
Accuracy of reproducing the electrostatic potential in the unit cell:
  The inner radius (bohr) =    5.0000
  The outer radius (bohr) =   12.0000
  Valid grid points have density less than (e/(bohr^3)) =    0.0001
  The number of valid grid points were=        94652
  The rms potential error without charges in kcal/mol is=      4.36932
  The rms potential error with partial charges in kcal/mol is=      0.48378
  The RRMSE value at monopole order=      0.11072
  The rms potential error with partial charges and cloud penetration in kcal/mol is=      0.48090
  The RRMSE value at monopole order with cloud penetration is=      0.11006
  The rms potential error with partial charges and atomic dipoles in kcal/mol is=      0.42211
  The RRMSE value at dipole order=      0.09661
  The rms potential error with partial charges, atomic dipoles and cloud penetration in kcal/mol is=      0.40709
  The RRMSE value at dipole order with cloud penetration=      0.09317

******************************************************
The electron densities and ab initio electrostatic potential were computed in VASP using the PBE functional and
projector augmented wave method. See the main text of the journal article for a description of computational details.
The atomic charges, dipoles, and quadrupoles were computed with the DDEC6 method as described in
(a) T. A. Manz and N. Gabaldon Limas, RSC Adv. 6 (2016) 47771-47801 DOI: 10.1039/c6ra04656h
(b) N. Gabaldon Limas and T. A. Manz, RSC Adv. 8 (2018) 2678-2707 DOI: 10.1039/c7ra11829e.
For each atom in the material, the electron cloud parameters were fit to the spherically averaged atom-in-material
electron density using radial positions for which this density was between 10^-4 and 10^-2 electrons per cubic bohr.
The polarizabilities, dispersion coefficients, and quantum Drude oscillator (QDO) parameters were fit using the MCLF method.
The magnetic structure of the system was optimized in VASP from the default ferromagnetic initial guess using spin polarization.
The atomic spin moments (ASMs) were computed on this optimized magnetic structure using the DDEC6 partition as inputs
to the method of T. A. Manz and D. S. Sholl, J. Chem. Theory Comput. 7 (2011) 4146-4164 DOI: 10.1021/ct200539n.
The RMSE and RRMSE were computed using a uniform grid with Ewald summation.
