# Supplementary material for: A collection of forcefield precursors for metal–organic frameworks
Source: RSC Adv. 2019 Nov 13;9(63):36492–507. doi: 10.1039/c9ra07327b (PMC9075174; doi:10.1039/c9ra07327b)
Supplement: RA-009-C9RA07327B-s5708 [file RA-009-C9RA07327B-s5708.xyz]

  244
jmolscript: load "" {1 1 1} spacegroup "x,y,z" unitcell [{     15.284100     0.000000     0.000000 }, {      0.000000    16.727900     0.000000 }, {     -7.642087    -8.363980    13.777343 }]
Cu     3.821006    -4.181990     6.888672     0.736720
Cu    -3.821044    -4.181990     6.888672     0.736983
Cu    -3.821044     4.181960     6.888672     0.736361
Cu     3.821006     4.181960     6.888672     0.736151
H      4.815998     9.996576     8.045968     0.097865
H      3.990655     7.987553     8.916696     0.142735
H      0.242995     9.370952     8.288450     0.143433
H      1.173799    11.328118     7.412211     0.101717
H      2.156561     6.510478     9.343794     0.127113
H      0.706102     6.890203     8.773412     0.125821
H     -2.202474     8.752009    12.936925     0.141527
H      2.262039    13.077866     2.777512     0.120027
H      1.126436    12.828625     0.752243     0.110483
H     10.468058    -1.632661     8.045968     0.098960
H     -3.990702     0.376358     8.916696     0.141763
H     -0.243039    -1.007038     8.288450     0.143653
H     -1.173839    -2.964200     7.412211     0.101752
H     -2.156612     1.853431     9.343794     0.126660
H     -0.706149     1.473709     8.773412     0.126389
H      2.202404    -0.388115    12.936925     0.142277
H     13.022046    12.013972     2.777512     0.119233
H     14.157660    12.263222     0.752243     0.110519
H      2.826015    -1.632656     5.731375     0.097865
H      3.651358     0.376367     4.860647     0.142735
H      7.399018    -1.007032     5.488893     0.143433
H      6.468214    -2.964198     6.365132     0.101717
H      5.485452     1.853442     4.433549     0.127113
H      6.935911     1.473717     5.003931     0.125821
H      9.844487    -0.388089     0.840418     0.141527
H      5.379974    -4.713946    10.999831     0.120027
H      6.515577    -4.464705    13.025100     0.110483
H     -2.826045     9.996581     5.731375     0.098960
H     11.632715     7.987562     4.860647     0.141763
H      7.885052     9.370958     5.488893     0.143653
H      8.815852    11.328120     6.365132     0.101752
H      9.798625     6.510489     4.433549     0.126660
H      8.348162     6.890211     5.003931     0.126389
H      5.439609     8.752035     0.840418     0.142277
H     -5.380033    -3.650052    10.999831     0.119233
H     -6.515647    -3.899302    13.025100     0.110519
H     10.468065     1.632631     5.731375     0.098609
H     11.293408    -0.376388     4.860647     0.142976
H     -0.243032     1.007008     5.488893     0.143663
H     -1.173836     2.964170     6.365132     0.102529
H     -2.156598    -1.853461     4.433549     0.127288
H     -0.706139    -1.473739     5.003931     0.125943
H      2.202437     0.388085     0.840418     0.141381
H     -2.262076     4.713898    10.999831     0.119904
H     -1.126473     4.464648    13.025100     0.110155
H      4.816005     6.731294     5.731375     0.098775
H      3.990665     8.740317     4.860647     0.141919
H      0.243002     7.356918     5.488893     0.142894
H      1.173802     5.399752     6.365132     0.100536
H      2.156575    10.217392     4.433549     0.127272
H      0.706112     9.837667     5.003931     0.126454
H     13.081659     7.975861     0.840418     0.142385
H      2.262017     3.650004    10.999831     0.119367
H      1.126403     3.899245    13.025100     0.110064
H     -2.826052     6.731289     8.045968     0.098609
H     -3.651395     8.740308     8.916696     0.142976
H      7.885045     7.356912     8.288450     0.143663
H      8.815849     5.399750     7.412211     0.102529
H      9.798611    10.217381     9.343794     0.127288
H      8.348152     9.837659     8.773412     0.125943
H      5.439576     7.975835    12.936925     0.141381
H      9.904089     3.650022     2.777512     0.119904
H      8.768486     3.899272     0.752243     0.110155
H      2.826008     1.632626     8.045968     0.098775
H      3.651348    -0.376397     8.916696     0.141919
H      7.399011     1.007002     8.288450     0.142894
H      6.468211     2.964168     7.412211     0.100536
H      5.485438    -1.853472     9.343794     0.127272
H      6.935901    -1.473747     8.773412     0.126454
H     -5.439646     0.388059    12.936925     0.142385
H      5.379996     4.713916     2.777512     0.119367
H      6.515610     4.464675     0.752243     0.110064
C      3.876026     9.864425     8.095291     0.097490
C      3.391519     8.665033     8.626270    -0.182077
C      2.029705     8.484372     8.720231     0.153367
C      1.187552     9.479683     8.252628    -0.184302
C      1.751537    10.643946     7.728263     0.100049
C      1.461135     7.214723     9.326159    -0.139988
C     -0.304183     7.873799    11.005617     0.433478
C     -0.296545     8.154824    12.481997    -0.044671
C      0.988847     7.925651    12.946569    -0.045659
C      1.826418     7.490728    11.796988     0.433737
C     -1.328224     8.598112    13.273368    -0.079289
C      1.392367    12.984185     5.270385     0.582179
C      0.681660    12.713195     4.001216    -0.036215
C      1.337351    12.863749     2.784677    -0.111967
C      0.664854    12.708182     1.573373    -0.102522
C     -3.876070    -1.500510     8.095291     0.094530
C     -3.391565    -0.301121     8.626270    -0.180725
C     -2.029752    -0.120460     8.720231     0.155117
C     -1.187597    -1.115769     8.252628    -0.186902
C     -1.751579    -2.280030     7.728263     0.101982
C     -1.461185     1.149186     9.326159    -0.139291
C      0.304124     0.490104    11.005617     0.434515
C      0.296478     0.209072    12.481997    -0.047770
C     -0.988916     0.438243    12.946569    -0.043573
C     -1.826482     0.873171    11.796988     0.433455
C      1.328153    -0.234220    13.273368    -0.078899
C     -1.392396    12.107643     5.270385     0.582637
C     -0.681682    12.378637     4.001216    -0.037565
C     -1.337366    12.228089     2.784677    -0.111242
C     -0.664863    12.383661     1.573373    -0.102141
C      3.765987    -1.500505     5.682052     0.097490
C      4.250494    -0.301113     5.151073    -0.182077
C      5.612308    -0.120452     5.057112     0.153367
C      6.454461    -1.115763     5.524715    -0.184302
C      5.890476    -2.280026     6.049080     0.100049
C      6.180878     1.149197     4.451184    -0.139988
C      7.946196     0.490121     2.771726     0.433478
C      7.938558     0.209096     1.295346    -0.044671
C      6.653166     0.438269     0.830774    -0.045659
C      5.815595     0.873192     1.980355     0.433737
C      8.970237    -0.234192     0.503975    -0.079289
C      6.249646    -4.620265     8.506958     0.582179
C      6.960353    -4.349275     9.776127    -0.036215
C      6.304662    -4.499829    10.992666    -0.111967
C      6.977159    -4.344262    12.203970    -0.102522
C     11.518083     9.864430     5.682052     0.094530
C     11.033578     8.665041     5.151073    -0.180725
C      9.671765     8.484380     5.057112     0.155118
C      8.829610     9.479689     5.524715    -0.186902
C      9.393592    10.643950     6.049080     0.101982
C      9.103198     7.214734     4.451184    -0.139291
C      7.337889     7.873816     2.771726     0.434515
C      7.345535     8.154848     1.295346    -0.047770
C      8.630929     7.925677     0.830774    -0.043574
C      9.468495     7.490749     1.980355     0.433455
C      6.313860     8.598140     0.503975    -0.078899
C      9.034409    -3.743723     8.506958     0.582637
C      8.323695    -4.014717     9.776127    -0.037565
C      8.979379    -3.864169    10.992666    -0.111243
C      8.306876    -4.019741    12.203970    -0.102141
C     11.408037     1.500480     5.682052     0.095667
C     11.892544     0.301091     5.151073    -0.182284
C     -2.029742     0.120430     5.057112     0.153048
C     -1.187589     1.115739     5.524715    -0.185482
C     -1.751574     2.280000     6.049080     0.099878
C     -1.461172    -1.149216     4.451184    -0.139092
C      0.304146    -0.490134     2.771726     0.432686
C      0.296508    -0.209102     1.295346    -0.046123
C     14.295216    -0.438273     0.830774    -0.044425
C     13.457645    -0.873201     1.980355     0.432677
C      1.328187     0.234190     0.503975    -0.077862
C     -1.392404     4.620227     8.506958     0.583332
C     -0.681697     4.349233     9.776127    -0.036021
C     -1.337388     4.499781    10.992666    -0.111937
C     -0.664891     4.344209    12.203970    -0.102485
C      3.876033     6.863445     5.682052     0.095370
C      3.391528     8.062837     5.151073    -0.180984
C      2.029715     8.243498     5.057112     0.153561
C      1.187560     7.248187     5.524715    -0.184734
C      1.751542     6.083924     6.049080     0.102302
C      1.461148     9.513147     4.451184    -0.139103
C     -0.304161     8.854071     2.771726     0.435255
C     -0.296515     8.573046     1.295346    -0.046537
C      0.988879     8.802219     0.830774    -0.045023
C      1.826445     9.237142     1.980355     0.435544
C     13.955910     8.129758     0.503975    -0.079125
C      1.392359     3.743685     8.506958     0.581826
C      0.681645     4.014675     9.776127    -0.036500
C      1.337329     3.864121    10.992666    -0.111909
C      0.664826     4.019688    12.203970    -0.101312
C     -3.766024     6.863440     8.095291     0.095667
C     -4.250531     8.062829     8.626270    -0.182284
C      9.671755     8.243490     8.720231     0.153048
C      8.829602     7.248181     8.252628    -0.185482
C      9.393587     6.083920     7.728263     0.099878
C      9.103185     9.513136     9.326159    -0.139092
C      7.337867     8.854054    11.005617     0.432686
C      7.345505     8.573022    12.481997    -0.046123
C     -6.653203     8.802193    12.946569    -0.044425
C     -5.815632     9.237121    11.796988     0.432677
C      6.313826     8.129730    13.273368    -0.077862
C      9.034417     3.743693     5.270385     0.583332
C      8.323710     4.014687     4.001216    -0.036021
C      8.979401     3.864139     2.784677    -0.111937
C      8.306904     4.019711     1.573373    -0.102485
C      3.765980     1.500475     8.095291     0.095370
C      4.250485     0.301083     8.626270    -0.180984
C      5.612298     0.120422     8.720231     0.153561
C      6.454453     1.115733     8.252628    -0.184734
C      5.890471     2.279996     7.728263     0.102302
C      6.180865    -1.149227     9.326159    -0.139103
C      7.946174    -0.490151    11.005617     0.435255
C      7.938528    -0.209126    12.481997    -0.046537
C      6.653134    -0.438299    12.946569    -0.045022
C      5.815568    -0.873222    11.796988     0.435544
C     -6.313897     0.234162    13.273368    -0.079124
C      6.249654     4.620235     5.270385     0.581826
C      6.960368     4.349245     4.001216    -0.036499
C      6.304684     4.499799     2.784677    -0.111909
C      6.977187     4.344232     1.573373    -0.101312
N      3.062913    10.834644     7.652763    -0.220324
N      0.994966     7.479021    10.687085    -0.169310
N     -3.062954    -2.470727     7.652763    -0.219766
N     -0.995024     0.884883    10.687085    -0.171306
N      4.579100    -2.470724     6.124580    -0.220325
N      6.647047     0.884899     3.090258    -0.169310
N     10.704967    10.834647     6.124580    -0.219766
N      8.637037     7.479037     3.090258    -0.171306
N     -3.062950     2.470697     6.124580    -0.218715
N     -0.995003    -0.884913     3.090258    -0.170356
N      3.062917     5.893226     6.124580    -0.219512
N      0.994987     9.248849     3.090258    -0.172231
N     10.704963     5.893223     7.652763    -0.218715
N      8.637016     9.248833    10.687085    -0.170355
N      4.579096     2.470694     7.652763    -0.219512
N      6.647026    -0.884929    10.687085    -0.172231
O      3.009408     7.209699    11.787895    -0.418902
O     -1.216642     7.972495    10.223064    -0.406934
O      2.555487    12.448891     5.376470    -0.570798
O      0.869649    -3.014381     6.132295    -0.565908
O     -3.009471     1.154199    11.787895    -0.418359
O      1.216587     0.391411    10.223064    -0.407047
O     -2.555516    12.642935     5.376470    -0.571228
O     -0.869682    11.378304     6.132295    -0.566752
O      4.632605     1.154221     1.989448    -0.418902
O      8.858655     0.391425     3.554279    -0.406934
O      5.086526    -4.084971     8.400873    -0.570799
O      6.772364    11.378301     7.645048    -0.565908
O     10.651484     7.209721     1.989448    -0.418359
O      6.425426     7.972509     3.554279    -0.407047
O     10.197529    -4.279015     8.400873    -0.571228
O      8.511695    -3.014384     7.645048    -0.566753
O     12.274655    -1.154229     1.989448    -0.418080
O      1.216605    -0.391441     3.554279    -0.406407
O     -2.555524     4.084935     8.400873    -0.572416
O     -0.869686     5.349566     7.645048    -0.566261
O      3.009434     9.518171     1.989448    -0.419653
O     -1.216624     8.755375     3.554279    -0.407576
O      2.555479     4.278979     8.400873    -0.571206
O      0.869645     3.014351     7.645048    -0.566051
O     -4.632642     9.518149    11.787895    -0.418080
O      6.425408     8.755361    10.223064    -0.406407
O     10.197537     4.278985     5.376470    -0.572416
O      8.511699     3.014354     6.132295    -0.566261
O      4.632579    -1.154251    11.787895    -0.419653
O      8.858637    -0.391455    10.223064    -0.407576
O      5.086534     4.084941     5.376470    -0.571206
O      6.772368     5.349569     6.132295    -0.566051

The following XYZ coordinates are in angstroms. Other properties are in atomic units.
The sperically averaged electron density of each atom fit to a function of the form exp(a - br)
eigen_1, eigen_2 and eigen_3 are the three eigenvalues of traceless quadrupole moment tensor
  atom number  atomic symbol              X              Y              Z     net charge C6 coefficient C8 coefficient C10 coefficient fluctuating dipole atomic polarizability isotropic forcefield polarizability              a              b squared Pearson coefficient          <r^3>          <r^4>         wp_QDO          m_QDO          q_QDO       dipole_x       dipole_y       dipole_z         dipole            Qxy            Qxz            Qyz     Q(x^2-y^2)  Q(3z^2 - R^2)        eigen_1        eigen_2        eigen_3 static polarizability      alpha(xx)      alpha(xy)      alpha(xz)      alpha(yy)      alpha(yz)      alpha(zz) atomic spin moment
            1             Cu       3.821006      -4.181990       6.888672       0.736720      73.688895 0.10489673E+04  0.28817042E+05                                15.318389                           11.271578       0.919009       2.190264                    0.994673      43.237464     108.854785       0.490885       0.454191      -1.110687       0.000000      -0.000000      -0.000000       0.000000      -0.026894       0.045919       0.051634       0.082031       0.173973      -0.103419       0.010712       0.092707             19.918671      21.104044       6.616234       6.375611      22.750291      -4.758173      15.901677           0.725892
            2             Cu      -3.821044      -4.181990       6.888672       0.736983      73.642963 0.10484970E+04  0.28800582E+05                                15.310385                           11.268932       0.905392       2.186535                    0.994587      43.229070     108.823144       0.490956       0.454182      -1.110705       0.000000       0.000000       0.000000       0.000000      -0.026889      -0.045875      -0.052098       0.081096       0.174488      -0.103465       0.010571       0.092894             19.903325      21.090827       6.604943      -6.378631      22.723484       4.750535      15.895663          -0.773306
            3             Cu      -3.821044       4.181960       6.888672       0.736361      73.714109 0.10494893E+04  0.28835179E+05                                15.320432                           11.274433       0.916800       2.189578                    0.994709      43.246635     108.887662       0.490816       0.454195      -1.110676      -0.000000      -0.000001       0.000000       0.000001       0.027510       0.046740      -0.052940       0.083862       0.175992      -0.105602       0.011334       0.094268             19.918272      21.107616      -6.611005       6.382928      22.741041       4.755237      15.906158           0.726612
            4             Cu       3.821006       4.181960       6.888672       0.736151      73.715253 0.10496313E+04  0.28839838E+05                                15.319878                           11.274821       0.914950       2.188945                    0.994588      43.251828     108.899463       0.490836       0.454165      -1.110703      -0.000000      -0.000000      -0.000000       0.000001       0.028174      -0.046048       0.051971       0.083507       0.176265      -0.105116       0.011807       0.093308             19.916963      21.105539      -6.609908      -6.382616      22.740454      -4.754355      15.904895           0.726608
            5              H       4.815998       9.996576       8.045968       0.097865       1.230123 0.87416271E+01  0.88529763E+02                                 1.945302                            1.759063      -1.412387       2.198451                    0.992705       3.940962      11.537824       0.455625       1.327400      -0.696224       0.048502       0.000322       0.002693       0.048578      -0.008121       0.000219       0.001264       0.006262      -0.032039      -0.010872      -0.003182       0.014055              2.068927       2.958149       0.398667       0.082953       1.760279      -0.019132       1.488353           0.000679
            6              H       3.990655       7.987553       8.916696       0.142735       1.126795 0.86304674E+01  0.86838125E+02                                 1.836066                            1.758554      -1.126052       2.366412                    0.996161       3.523272      10.171423       0.453024       1.343719      -0.696392       0.025144      -0.028144       0.011640       0.039494      -0.006324      -0.002377      -0.007744      -0.002106      -0.051138      -0.019727       0.004138       0.015589              1.861183       1.997145      -0.300924       0.180555       1.977700      -0.214730       1.608704           0.000414
            7              H       0.242995       9.370952       8.288450       0.143433       1.032382 0.76760907E+01  0.74780550E+02                                 1.709931                            1.640523      -1.035402       2.407356                    0.997659       3.384091       9.519284       0.478192       1.314788      -0.702297      -0.038658      -0.003909      -0.002880       0.038962      -0.000368       0.004707      -0.003114       0.010686      -0.036531      -0.013701       0.001286       0.012415              1.737092       2.223606       0.124834      -0.076753       1.510675      -0.133551       1.476996           0.000415
            8              H       1.173799      11.328118       7.412211       0.101717       1.326292 0.94805814E+01  0.97895052E+02                                 2.042038                            1.830218      -1.436953       2.189867                    0.992793       3.962828      11.681368       0.447691       1.324958      -0.697157      -0.034887       0.032057      -0.014942       0.049679      -0.007488      -0.003935      -0.004006       0.005057      -0.027167      -0.012471       0.000002       0.012469              2.180631       2.166547      -0.630149       0.397669       2.502537      -0.532654       1.872809           0.000770
            9              H       2.156561       6.510478       9.343794       0.127113       1.152431 0.92844338E+01  0.96087805E+02                                 1.921745                            1.857426      -1.496005       2.169098                    0.990901       4.038416      12.213267       0.424712       1.393474      -0.683281       0.026567      -0.024616      -0.002671       0.036317      -0.008014      -0.006430      -0.002886       0.007985      -0.003161      -0.011822       0.000827       0.010995              1.975581       1.868675      -0.329859      -0.108969       2.359914       0.081260       1.698155           0.000158
           10              H       0.706102       6.890203       8.773412       0.125821       1.094939 0.85999085E+01  0.87653241E+02                                 1.875503                            1.799943      -1.537420       2.140060                    0.990712       4.150374      12.614370       0.425380       1.412716      -0.678319      -0.024076      -0.010322      -0.022167       0.034316       0.000595       0.004760       0.000452       0.004950       0.022802      -0.006347      -0.003342       0.009689              1.945021       2.004294       0.382324       0.284147       1.901145       0.238439       1.929623          -0.000048
           11              H      -2.202474       8.752009      12.936925       0.141527       1.101453 0.79402542E+01  0.78131929E+02                                 1.784305                            1.664494      -1.292781       2.286373                    0.993870       3.543057      10.067190       0.475719       1.308463      -0.702057      -0.035645       0.007262      -0.015315       0.039470      -0.000143       0.003105      -0.000410       0.006465       0.001325      -0.003504      -0.001598       0.005101              1.812930       2.379233      -0.167806       0.343251       1.389336       0.008176       1.670220           0.000000
           12              H       2.262039      13.077866       2.777512       0.120027       1.131387 0.86767890E+01  0.85931314E+02                                 1.728437                            1.676272      -0.854718       2.475618                    0.999110       3.302021       8.941074       0.509275       1.214399      -0.726617       0.041676       0.007033      -0.001231       0.042283       0.007985      -0.004374       0.000963       0.031893       0.010401      -0.019734       0.002446       0.017288              1.722746       2.167340       0.200770       0.004090       1.500492      -0.008802       1.500404          -0.000004
           13              H       1.126436      12.828625       0.752243       0.110483       1.098781 0.79445987E+01  0.76048056E+02                                 1.614320                            1.538796      -0.741701       2.518629                    0.999769       3.140921       8.040414       0.572491       1.117690      -0.750792       0.019536       0.004211      -0.034077       0.039505       0.007143      -0.001496      -0.000496       0.030264       0.036345      -0.022792       0.009670       0.013121              1.627439       1.482344       0.043230      -0.366030       1.372503      -0.103619       2.027472          -0.000030
           14              H      10.468058      -1.632661       8.045968       0.098960       1.230955 0.87536124E+01  0.88760800E+02                                 1.953408                            1.765643      -1.436759       2.189075                    0.992493       3.951852      11.610703       0.452296       1.335517      -0.694543      -0.048038      -0.000158       0.002476       0.048102      -0.008075      -0.000233      -0.001312       0.005979      -0.031971      -0.010863      -0.003089       0.013951              2.078091       2.973153       0.401307      -0.083704       1.767485       0.019260       1.493635          -0.000723
           15              H      -3.990702       0.376358       8.916696       0.141763       1.124420 0.85999600E+01  0.86382991E+02                                 1.826844                            1.750190      -1.104291       2.374347                    0.996488       3.515347      10.112445       0.456530       1.335689      -0.698014      -0.025691       0.028472       0.011765       0.040113      -0.006235       0.002352       0.007724      -0.002199      -0.051457      -0.019789       0.004219       0.015570              1.851653       1.986309      -0.298529      -0.179080       1.967411       0.213049       1.601237          -0.000482
           16              H      -0.243039      -1.007038       8.288450       0.143653       1.032283 0.76775916E+01  0.74809567E+02                                 1.710777                            1.641479      -1.036140       2.407323                    0.997707       3.385524       9.528699       0.477636       1.316064      -0.702026       0.038622       0.003968      -0.002584       0.038911      -0.000484      -0.004761       0.003163       0.010787      -0.036531      -0.013731       0.001225       0.012506              1.737900       2.224125       0.124944       0.076887       1.511662       0.133753       1.477914          -0.000432
           17              H      -1.173839      -2.964200       7.412211       0.101752       1.333731 0.95446079E+01  0.98782355E+02                                 2.054854                            1.840238      -1.454116       2.182784                    0.992588       3.977387      11.761124       0.444799       1.330519      -0.696003       0.034834      -0.031930      -0.015356       0.049687      -0.007435       0.003994       0.003823       0.005106      -0.027423      -0.012417      -0.000068       0.012485              2.195256       2.180952      -0.636931      -0.401996       2.520565       0.538536       1.884251          -0.000824
           18              H      -2.156612       1.853431       9.343794       0.126660       1.151111 0.92669583E+01  0.95822060E+02                                 1.917116                            1.853172      -1.476562       2.176859                    0.990891       4.030895      12.168640       0.426238       1.389715      -0.684026      -0.026971       0.024846      -0.002737       0.036773      -0.007995       0.006584       0.002784       0.007738      -0.003384      -0.011792       0.000733       0.011059              1.970637       1.864461      -0.328758       0.108331       2.353256      -0.080743       1.694195           0.000121
           19              H      -0.706149       1.473709       8.773412       0.126389       1.093052 0.85865946E+01  0.87540685E+02                                 1.878464                            1.802632      -1.566114       2.129339                    0.990416       4.155860      12.659637       0.423343       1.419138      -0.677109       0.023751       0.010283      -0.021964       0.033945       0.000364      -0.004827      -0.000310       0.005167       0.023003      -0.006443      -0.003349       0.009791              1.948221       2.007345       0.383454      -0.284634       1.904579      -0.239084       1.932739          -0.000008
           20              H       2.202404      -0.388115      12.936925       0.142277       1.098334 0.79130480E+01  0.77795163E+02                                 1.780775                            1.661547      -1.289971       2.287791                    0.993932       3.537118      10.044898       0.476195       1.308316      -0.702097       0.035243      -0.007425      -0.015304       0.039133      -0.000023      -0.003143       0.000373       0.006775       0.001186      -0.003636      -0.001602       0.005238              1.809208       2.373524      -0.167273      -0.341893       1.387148      -0.008184       1.666951           0.000000
           21              H      13.022046      12.013972       2.777512       0.119233       1.131707 0.86788295E+01  0.85944501E+02                                 1.727610                            1.675550      -0.848630       2.477661                    0.999175       3.303262       8.939966       0.509876       1.213067      -0.726918      -0.042023      -0.007014      -0.001153       0.042619       0.007932       0.004452      -0.001126       0.031967       0.010229      -0.019745       0.002402       0.017343              1.721890       2.166011       0.200591      -0.004148       1.499861       0.008788       1.499797          -0.000005
           22              H      14.157660      12.263222       0.752243       0.110519       1.100103 0.79561939E+01  0.76188942E+02                                 1.615801                            1.540047      -0.742279       2.518236                    0.999760       3.142562       8.046925       0.572171       1.117876      -0.750740      -0.019222      -0.004284      -0.033954       0.039252       0.007249       0.001580       0.000531       0.030570       0.036879      -0.023064       0.009708       0.013356              1.628982       1.483586       0.043308       0.366719       1.373537       0.103817       2.029822           0.000029
           23              H       2.826015      -1.632656       5.731375       0.097865       1.230123 0.87416256E+01  0.88529748E+02                                 1.945302                            1.759063      -1.412388       2.198451                    0.992705       3.940962      11.537826       0.455624       1.327401      -0.696224      -0.048502      -0.000322      -0.002693       0.048578      -0.008121       0.000219       0.001264       0.006262      -0.032039      -0.010873      -0.003182       0.014055              2.068927       2.958149       0.398667       0.082953       1.760279      -0.019132       1.488354           0.000679
           24              H       3.651358       0.376367       4.860647       0.142735       1.126794 0.86304592E+01  0.86838022E+02                                 1.836065                            1.758554      -1.126051       2.366413                    0.996161       3.523270      10.171416       0.453024       1.343719      -0.696392      -0.025144       0.028144      -0.011640       0.039494      -0.006324      -0.002377      -0.007743      -0.002106      -0.051138      -0.019727       0.004138       0.015589              1.861182       1.997144      -0.300924       0.180555       1.977699      -0.214729       1.608703           0.000414
           25              H       7.399018      -1.007032       5.488893       0.143433       1.032381 0.76760856E+01  0.74780487E+02                                 1.709930                            1.640522      -1.035401       2.407357                    0.997659       3.384090       9.519280       0.478192       1.314788      -0.702297       0.038658       0.003910       0.002880       0.038962      -0.000368       0.004707      -0.003114       0.010686      -0.036531      -0.013701       0.001286       0.012415              1.737092       2.223605       0.124834      -0.076753       1.510675      -0.133551       1.476996           0.000415
           26              H       6.468214      -2.964198       6.365132       0.101717       1.326291 0.94805737E+01  0.97894944E+02                                 2.042037                            1.830217      -1.436953       2.189868                    0.992793       3.962826      11.681357       0.447691       1.324957      -0.697157       0.034887      -0.032057       0.014942       0.049679      -0.007488      -0.003935      -0.004006       0.005057      -0.027167      -0.012471       0.000002       0.012469              2.180629       2.166545      -0.630149       0.397669       2.502535      -0.532653       1.872808           0.000769
           27              H       5.485452       1.853442       4.433549       0.127113       1.152430 0.92844245E+01  0.96087686E+02                                 1.921744                            1.857425      -1.496004       2.169099                    0.990901       4.038414      12.213260       0.424712       1.393474      -0.683281      -0.026567       0.024616       0.002671       0.036317      -0.008014      -0.006430      -0.002886       0.007986      -0.003161      -0.011822       0.000827       0.010995              1.975580       1.868674      -0.329859      -0.108969       2.359913       0.081260       1.698154           0.000158
           28              H       6.935911       1.473717       5.003931       0.125821       1.094939 0.85999085E+01  0.87653241E+02                                 1.875503                            1.799943      -1.537420       2.140060                    0.990712       4.150374      12.614370       0.425380       1.412716      -0.678319       0.024076       0.010322       0.022167       0.034316       0.000595       0.004760       0.000452       0.004950       0.022802      -0.006347      -0.003342       0.009689              1.945021       2.004294       0.382324       0.284147       1.901145       0.238440       1.929623          -0.000048
           29              H       9.844487      -0.388089       0.840418       0.141527       1.101453 0.79402547E+01  0.78131933E+02                                 1.784305                            1.664494      -1.292781       2.286373                    0.993870       3.543057      10.067189       0.475719       1.308463      -0.702057       0.035645      -0.007262       0.015315       0.039470      -0.000143       0.003105      -0.000410       0.006465       0.001325      -0.003504      -0.001598       0.005101              1.812929       2.379233      -0.167806       0.343251       1.389335       0.008176       1.670220           0.000000
           30              H       5.379974      -4.713946      10.999831       0.120027       1.131386 0.86767836E+01  0.85931248E+02                                 1.728436                            1.676272      -0.854717       2.475618                    0.999110       3.302020       8.941071       0.509275       1.214399      -0.726617      -0.041676      -0.007033       0.001231       0.042283       0.007985      -0.004374       0.000963       0.031893       0.010401      -0.019734       0.002446       0.017288              1.722745       2.167340       0.200770       0.004090       1.500492      -0.008802       1.500404          -0.000004
           31              H       6.515577      -4.464705      13.025100       0.110483       1.098781 0.79446006E+01  0.76048080E+02                                 1.614320                            1.538796      -0.741701       2.518629                    0.999769       3.140921       8.040415       0.572491       1.117690      -0.750792      -0.019536      -0.004211       0.034077       0.039505       0.007144      -0.001496      -0.000496       0.030264       0.036345      -0.022792       0.009670       0.013121              1.627440       1.482344       0.043230      -0.366030       1.372503      -0.103619       2.027473          -0.000030
           32              H      -2.826045       9.996581       5.731375       0.098960       1.230955 0.87536095E+01  0.88760768E+02                                 1.953408                            1.765643      -1.436759       2.189075                    0.992493       3.951852      11.610705       0.452296       1.335518      -0.694542       0.048038       0.000158      -0.002476       0.048102      -0.008075      -0.000233      -0.001312       0.005979      -0.031971      -0.010863      -0.003089       0.013952              2.078091       2.973153       0.401307      -0.083704       1.767485       0.019260       1.493635          -0.000723
           33              H      11.632715       7.987562       4.860647       0.141763       1.124424 0.85999958E+01  0.86383390E+02                                 1.826843                            1.750189      -1.104292       2.374347                    0.996488       3.515356      10.112454       0.456532       1.335682      -0.698016       0.025691      -0.028472      -0.011765       0.040113      -0.006235       0.002352       0.007724      -0.002199      -0.051457      -0.019789       0.004219       0.015570              1.851651       1.986308      -0.298529      -0.179080       1.967410       0.213049       1.601236          -0.000482
           34              H       7.885052       9.370958       5.488893       0.143653       1.032283 0.76775923E+01  0.74809579E+02                                 1.710778                            1.641479      -1.036141       2.407323                    0.997707       3.385524       9.528701       0.477636       1.316064      -0.702026      -0.038622      -0.003968       0.002584       0.038911      -0.000484      -0.004761       0.003163       0.010787      -0.036531      -0.013731       0.001225       0.012506              1.737901       2.224125       0.124944       0.076887       1.511663       0.133753       1.477915          -0.000432
           35              H       8.815852      11.328120       6.365132       0.101752       1.333730 0.95445997E+01  0.98782258E+02                                 2.054854                            1.840238      -1.454116       2.182784                    0.992588       3.977386      11.761124       0.444799       1.330520      -0.696003      -0.034835       0.031930       0.015356       0.049687      -0.007435       0.003994       0.003823       0.005106      -0.027423      -0.012417      -0.000068       0.012485              2.195255       2.180951      -0.636931      -0.401996       2.520564       0.538536       1.884251          -0.000824
           36              H       9.798625       6.510489       4.433549       0.126660       1.151111 0.92669617E+01  0.95822107E+02                                 1.917116                            1.853173      -1.476562       2.176859                    0.990891       4.030896      12.168645       0.426238       1.389715      -0.684026       0.026971      -0.024846       0.002737       0.036773      -0.007995       0.006584       0.002784       0.007738      -0.003384      -0.011792       0.000733       0.011059              1.970638       1.864462      -0.328758       0.108331       2.353256      -0.080743       1.694195           0.000121
           37              H       8.348162       6.890211       5.003931       0.126389       1.093052 0.85865990E+01  0.87540737E+02                                 1.878464                            1.802632      -1.566114       2.129339                    0.990416       4.155861      12.659638       0.423343       1.419137      -0.677109      -0.023751      -0.010283       0.021964       0.033945       0.000364      -0.004827      -0.000310       0.005167       0.023003      -0.006443      -0.003349       0.009791              1.948221       2.007345       0.383454      -0.284634       1.904579      -0.239084       1.932739          -0.000009
           38              H       5.439609       8.752035       0.840418       0.142277       1.098334 0.79130494E+01  0.77795179E+02                                 1.780775                            1.661547      -1.289971       2.287791                    0.993932       3.537118      10.044898       0.476195       1.308315      -0.702097      -0.035243       0.007425       0.015304       0.039133      -0.000023      -0.003143       0.000373       0.006775       0.001186      -0.003636      -0.001602       0.005238              1.809208       2.373524      -0.167273      -0.341893       1.387148      -0.008184       1.666952           0.000000
           39              H      -5.380033      -3.650052      10.999831       0.119233       1.131706 0.86788241E+01  0.85944435E+02                                 1.727610                            1.675550      -0.848630       2.477661                    0.999175       3.303261       8.939963       0.509876       1.213067      -0.726918       0.042023       0.007014       0.001153       0.042619       0.007932       0.004452      -0.001126       0.031967       0.010229      -0.019745       0.002402       0.017343              1.721889       2.166010       0.200591      -0.004148       1.499861       0.008788       1.499796          -0.000005
           40              H      -6.515647      -3.899302      13.025100       0.110519       1.100103 0.79561950E+01  0.76188955E+02                                 1.615801                            1.540047      -0.742278       2.518236                    0.999760       3.142562       8.046925       0.572171       1.117876      -0.750740       0.019222       0.004284       0.033954       0.039252       0.007249       0.001580       0.000531       0.030570       0.036879      -0.023064       0.009708       0.013356              1.628982       1.483586       0.043308       0.366719       1.373537       0.103817       2.029822           0.000029
           41              H      10.468065       1.632631       5.731375       0.098609       1.230825 0.87524884E+01  0.88758751E+02                                 1.954512                            1.766491      -1.438200       2.188668                    0.992400       3.953098      11.620191       0.451756       1.336973      -0.694258      -0.048272       0.000260      -0.002501       0.048338       0.008118       0.000190      -0.001281       0.005956      -0.031604      -0.010731      -0.003197       0.013928              2.079350       2.975469      -0.401865       0.083645       1.768364       0.019331       1.494216           0.000674
           42              H      11.293408      -0.376388       4.860647       0.142976       1.125236 0.86170540E+01  0.86684007E+02                                 1.835880                            1.758430      -1.131954       2.364331                    0.996143       3.521113      10.169643       0.452484       1.345621      -0.696029      -0.025228      -0.028120      -0.011572       0.039511       0.006218      -0.002344       0.007583      -0.002080      -0.050970      -0.019576       0.004148       0.015428              1.860974       1.996808       0.300735       0.180483       1.977531       0.214705       1.608583           0.000457
           43              H      -0.243032       1.007008       5.488893       0.143663       1.030292 0.76570275E+01  0.74546368E+02                                 1.707487                            1.638422      -1.032056       2.408957                    0.997683       3.380258       9.504533       0.478539       1.314687      -0.702330       0.038717      -0.004108       0.002851       0.039039       0.000642       0.004717       0.003224       0.010398      -0.036409      -0.013690       0.001368       0.012322              1.734519       2.219461      -0.124484      -0.076618       1.508899       0.133296       1.475197           0.000439
           44              H      -1.173836       2.964170       6.365132       0.102529       1.328329 0.95000696E+01  0.98216128E+02                                 2.050351                            1.836726      -1.448928       2.185506                    0.992712       3.970352      11.737792       0.444894       1.331659      -0.695786       0.034628       0.031457       0.014966       0.049119       0.007573      -0.003964       0.004001       0.005094      -0.027328      -0.012539      -0.000045       0.012584              2.190153       2.176042       0.634535       0.400424       2.514237       0.536404       1.880181           0.000785
           45              H      -2.156598      -1.853461       4.433549       0.127288       1.153331 0.92927625E+01  0.96192635E+02                                 1.922459                            1.858011      -1.495810       2.169036                    0.990886       4.039108      12.215329       0.424743       1.393102      -0.683348      -0.026580      -0.024506       0.002589       0.036245       0.008084      -0.006669       0.002841       0.007794      -0.003072      -0.011958       0.000819       0.011139              1.976303       1.869785       0.330565      -0.108857       2.360753      -0.081093       1.698370          -0.000123
           46              H      -0.706139      -1.473739       5.003931       0.125943       1.099546 0.86496445E+01  0.88338577E+02                                 1.884812                            1.808264      -1.565348       2.128196                    0.990482       4.169355      12.708930       0.423056       1.417609      -0.677340       0.023864      -0.010332       0.021674       0.033853      -0.000484       0.004929      -0.000402       0.004939       0.023529      -0.006438      -0.003551       0.009989              1.955061       2.014732      -0.385850       0.286525       1.910962      -0.240584       1.939490          -0.000024
           47              H       2.202437       0.388085       0.840418       0.141381       1.101783 0.79425248E+01  0.78158336E+02                                 1.784561                            1.664654      -1.288233       2.288101                    0.994008       3.543069      10.066846       0.475739       1.308340      -0.702087       0.035772       0.007428       0.015346       0.039627       0.000092       0.003127       0.000404       0.006338       0.001781      -0.003517      -0.001555       0.005072              1.813209       2.379894       0.167909       0.343387       1.389437      -0.008145       1.670295           0.000000
           48              H      -2.262076       4.713898      10.999831       0.119904       1.130266 0.86645514E+01  0.85770035E+02                                 1.726380                            1.674351      -0.849488       2.477653                    0.999164       3.300424       8.931325       0.509963       1.213327      -0.726860      -0.041840       0.006656       0.001508       0.042393      -0.008122      -0.004308      -0.001053       0.031826       0.010036      -0.019721       0.002406       0.017314              1.720682       2.164503      -0.200426       0.004156       1.498816       0.008762       1.498728           0.000225
           49              H      -1.126473       4.464648      13.025100       0.110155       1.098481 0.79432207E+01  0.76044105E+02                                 1.615511                            1.539879      -0.746104       2.517312                    0.999746       3.140099       8.043129       0.571517       1.119458      -0.750372      -0.019303       0.004253       0.034417       0.039689      -0.007067      -0.001523       0.000538       0.030406       0.036054      -0.022775       0.009664       0.013111              1.628662       1.483407      -0.043277      -0.366388       1.373466       0.103718       2.029114           0.000013
           50              H       4.816005       6.731294       5.731375       0.098775       1.224643 0.87014524E+01  0.88116891E+02                                 1.948795                            1.762021      -1.410303       2.201026                    0.992745       3.943859      11.586845       0.452040       1.338017      -0.694086       0.048423      -0.000537      -0.002607       0.048496       0.008250      -0.000172       0.001321       0.006180      -0.031635      -0.010754      -0.003343       0.014097              2.072862       2.964193      -0.399732      -0.083270       1.763618      -0.019225       1.490775           0.000678
           51              H       3.990665       8.740317       4.860647       0.141919       1.126710 0.86271312E+01  0.86776871E+02                                 1.834208                            1.756834      -1.121530       2.367735                    0.996280       3.522602      10.160485       0.453881       1.341610      -0.696820       0.025311       0.028499      -0.011883       0.039926       0.006254       0.002487      -0.007707      -0.001911      -0.051442      -0.019824       0.004309       0.015515              1.859290       1.994933       0.300492      -0.180266       1.975737      -0.214482       1.607202           0.000415
           52              H       0.243002       7.356918       5.488893       0.142894       1.033943 0.76905190E+01  0.74947313E+02                                 1.710587                            1.641231      -1.032799       2.408141                    0.997705       3.387083       9.525638       0.478510       1.313454      -0.702559      -0.038873       0.003754       0.002660       0.039144       0.000415      -0.004713      -0.003191       0.010964      -0.036791      -0.013808       0.001211       0.012597              1.737711       2.224206      -0.124913       0.076844       1.511334      -0.133677       1.477594           0.000440
           53              H       1.173802       5.399752       6.365132       0.100536       1.334339 0.95493087E+01  0.98845192E+02                                 2.055920                            1.841025      -1.442294       2.187461                    0.992768       3.979198      11.768109       0.444574       1.331001      -0.695926      -0.035119      -0.032056       0.015376       0.049974       0.007549       0.003895      -0.003911       0.004835      -0.027599      -0.012479      -0.000083       0.012562              2.196512       2.182324       0.637696      -0.402421       2.522115      -0.539045       1.885098           0.000786
           54              H       2.156575      10.217392       4.433549       0.127272       1.153077 0.92902578E+01  0.96165307E+02                                 1.922662                            1.858137      -1.497735       2.168410                    0.990794       4.039121      12.217387       0.424577       1.393666      -0.683242       0.026664       0.024739       0.002749       0.036477       0.007867       0.006561      -0.002937       0.007902      -0.002956      -0.011822       0.000903       0.010920              1.976567       1.869860       0.330663       0.109013       2.361291       0.081207       1.698550           0.000154
           55              H       0.706112       9.837667       5.003931       0.126454       1.094235 0.85966108E+01  0.87661859E+02                                 1.879207                            1.803143      -1.562938       2.130260                    0.990535       4.156813      12.660855       0.423505       1.418288      -0.677260      -0.023682       0.010347       0.021775       0.033795      -0.000529      -0.004897       0.000327       0.005209       0.023101      -0.006511      -0.003365       0.009876              1.949065       2.008696      -0.383977      -0.285418       1.904972       0.239398       1.933528          -0.000017
           56              H      13.081659       7.975861       0.840418       0.142385       1.097531 0.79041980E+01  0.77658842E+02                                 1.777013                            1.658380      -1.278135       2.292276                    0.994118       3.533822      10.020725       0.477784       1.304793      -0.702820      -0.035198      -0.007361       0.015360       0.039103       0.000117      -0.003146      -0.000449       0.006744       0.000889      -0.003586      -0.001657       0.005243              1.805238       2.367406       0.166648      -0.340620       1.384754       0.008160       1.663553           0.000001
           57              H       2.262017       3.650004      10.999831       0.119367       1.132850 0.86913190E+01  0.86114266E+02                                 1.730354                            1.678030      -0.854893       2.475417                    0.999111       3.304077       8.949703       0.508828       1.214913      -0.726514       0.041999      -0.007188       0.001085       0.042623      -0.007958       0.004390       0.000908       0.031739       0.010100      -0.019596       0.002331       0.017266              1.724671       2.170134      -0.201176      -0.004108       1.501975      -0.008813       1.501905           0.000225
           58              H       1.126403       3.899245      13.025100       0.110064       1.099251 0.79483057E+01  0.76092036E+02                                 1.614818                            1.539194      -0.745332       2.517216                    0.999764       3.141458       8.042107       0.572398       1.117746      -0.750787       0.019304      -0.004158       0.034219       0.039507      -0.007197       0.001618      -0.000463       0.030275       0.036362      -0.022822       0.009587       0.013235              1.627969       1.482737      -0.043268       0.366336       1.372799      -0.103710       2.028372           0.000013
           59              H      -2.826052       6.731289       8.045968       0.098609       1.230825 0.87524887E+01  0.88758763E+02                                 1.954513                            1.766492      -1.438201       2.188668                    0.992400       3.953099      11.620198       0.451756       1.336974      -0.694258       0.048272      -0.000260       0.002501       0.048338       0.008118       0.000190      -0.001282       0.005956      -0.031604      -0.010731      -0.003197       0.013928              2.079351       2.975470      -0.401866       0.083645       1.768365       0.019331       1.494217           0.000674
           60              H      -3.651395       8.740308       8.916696       0.142976       1.125236 0.86170583E+01  0.86684059E+02                                 1.835881                            1.758430      -1.131954       2.364331                    0.996143       3.521114      10.169646       0.452484       1.345621      -0.696029       0.025228       0.028120       0.011572       0.039511       0.006218      -0.002344       0.007583      -0.002080      -0.050970      -0.019576       0.004148       0.015428              1.860974       1.996808       0.300735       0.180483       1.977532       0.214705       1.608583           0.000457
           61              H       7.885045       7.356912       8.288450       0.143663       1.030292 0.76570322E+01  0.74546429E+02                                 1.707487                            1.638422      -1.032056       2.408956                    0.997683       3.380259       9.504538       0.478539       1.314687      -0.702330      -0.038717       0.004108      -0.002851       0.039039       0.000642       0.004717       0.003224       0.010398      -0.036409      -0.013690       0.001368       0.012322              1.734520       2.219463      -0.124484      -0.076618       1.508900       0.133297       1.475198           0.000439
           62              H       8.815849       5.399750       7.412211       0.102529       1.328328 0.95000612E+01  0.98216014E+02                                 2.050349                            1.836724      -1.448927       2.185507                    0.992712       3.970350      11.737782       0.444895       1.331659      -0.695786      -0.034628      -0.031457      -0.014966       0.049119       0.007573      -0.003964       0.004001       0.005094      -0.027328      -0.012539      -0.000045       0.012584              2.190151       2.176040       0.634534       0.400423       2.514235       0.536403       1.880179           0.000785
           63              H       9.798611      10.217381       9.343794       0.127288       1.153331 0.92927625E+01  0.96192636E+02                                 1.922459                            1.858011      -1.495811       2.169036                    0.990886       4.039108      12.215329       0.424743       1.393102      -0.683348       0.026580       0.024506      -0.002589       0.036246       0.008084      -0.006669       0.002841       0.007794      -0.003072      -0.011958       0.000819       0.011139              1.976303       1.869785       0.330565      -0.108857       2.360753      -0.081093       1.698370          -0.000123
           64              H       8.348152       9.837659       8.773412       0.125943       1.099546 0.86496486E+01  0.88338630E+02                                 1.884813                            1.808264      -1.565349       2.128196                    0.990482       4.169356      12.708934       0.423056       1.417609      -0.677340      -0.023864       0.010332      -0.021674       0.033853      -0.000484       0.004929      -0.000402       0.004939       0.023528      -0.006438      -0.003551       0.009989              1.955062       2.014733      -0.385850       0.286525       1.910962      -0.240584       1.939491          -0.000024
           65              H       5.439576       7.975835      12.936925       0.141381       1.101783 0.79425253E+01  0.78158340E+02                                 1.784560                            1.664654      -1.288233       2.288101                    0.994008       3.543069      10.066845       0.475739       1.308339      -0.702087      -0.035772      -0.007428      -0.015346       0.039627       0.000092       0.003127       0.000404       0.006338       0.001781      -0.003517      -0.001555       0.005072              1.813209       2.379894       0.167909       0.343386       1.389437      -0.008145       1.670295           0.000000
           66              H       9.904089       3.650022       2.777512       0.119904       1.130266 0.86645594E+01  0.85770133E+02                                 1.726381                            1.674351      -0.849489       2.477653                    0.999164       3.300426       8.931331       0.509963       1.213327      -0.726860       0.041840      -0.006656      -0.001508       0.042393      -0.008122      -0.004308      -0.001053       0.031826       0.010036      -0.019721       0.002406       0.017314              1.720683       2.164504      -0.200426       0.004156       1.498816       0.008762       1.498728           0.000225
           67              H       8.768486       3.899272       0.752243       0.110155       1.098481 0.79432215E+01  0.76044117E+02                                 1.615512                            1.539880      -0.746104       2.517312                    0.999746       3.140099       8.043130       0.571517       1.119459      -0.750372       0.019303      -0.004253      -0.034417       0.039689      -0.007067      -0.001523       0.000538       0.030406       0.036054      -0.022775       0.009664       0.013111              1.628662       1.483407      -0.043277      -0.366388       1.373466       0.103718       2.029114           0.000013
           68              H       2.826008       1.632626       8.045968       0.098775       1.224643 0.87014513E+01  0.88116872E+02                                 1.948795                            1.762020      -1.410302       2.201026                    0.992745       3.943858      11.586839       0.452040       1.338017      -0.694086      -0.048423       0.000537       0.002607       0.048496       0.008250      -0.000172       0.001321       0.006180      -0.031635      -0.010754      -0.003343       0.014097              2.072861       2.964192      -0.399732      -0.083270       1.763618      -0.019225       1.490775           0.000678
           69              H       3.651348      -0.376397       8.916696       0.141919       1.126705 0.86270885E+01  0.86776404E+02                                 1.834210                            1.756836      -1.121529       2.367735                    0.996280       3.522592      10.160481       0.453878       1.341620      -0.696818      -0.025311      -0.028499       0.011883       0.039926       0.006254       0.002487      -0.007707      -0.001911      -0.051442      -0.019824       0.004309       0.015515              1.859293       1.994935       0.300492      -0.180266       1.975739      -0.214483       1.607204           0.000415
           70              H       7.399011       1.007002       8.288450       0.142894       1.033942 0.76905156E+01  0.74947267E+02                                 1.710587                            1.641230      -1.032799       2.408141                    0.997705       3.387082       9.525633       0.478510       1.313454      -0.702559       0.038873      -0.003754      -0.002660       0.039144       0.000415      -0.004713      -0.003191       0.010964      -0.036791      -0.013808       0.001211       0.012597              1.737711       2.224205      -0.124913       0.076844       1.511333      -0.133677       1.477593           0.000440
           71              H       6.468211       2.964168       7.412211       0.100536       1.334339 0.95493122E+01  0.98845241E+02                                 2.055921                            1.841025      -1.442294       2.187461                    0.992768       3.979199      11.768114       0.444574       1.331002      -0.695926       0.035120       0.032056      -0.015376       0.049974       0.007549       0.003895      -0.003911       0.004835      -0.027599      -0.012479      -0.000083       0.012562              2.196513       2.182324       0.637696      -0.402421       2.522116      -0.539045       1.885098           0.000786
           72              H       5.485438      -1.853472       9.343794       0.127272       1.153076 0.92902449E+01  0.96165143E+02                                 1.922661                            1.858136      -1.497734       2.168411                    0.990794       4.039118      12.217377       0.424577       1.393667      -0.683242      -0.026665      -0.024739      -0.002749       0.036477       0.007867       0.006561      -0.002937       0.007902      -0.002956      -0.011822       0.000903       0.010920              1.976566       1.869859       0.330662       0.109013       2.361290       0.081207       1.698549           0.000154
           73              H       6.935901      -1.473747       8.773412       0.126454       1.094235 0.85966131E+01  0.87661886E+02                                 1.879207                            1.803143      -1.562938       2.130260                    0.990535       4.156813      12.660854       0.423505       1.418287      -0.677260       0.023682      -0.010347      -0.021775       0.033795      -0.000529      -0.004897       0.000327       0.005209       0.023101      -0.006511      -0.003365       0.009876              1.949066       2.008696      -0.383977      -0.285418       1.904972       0.239398       1.933528          -0.000017
           74              H      -5.439646       0.388059      12.936925       0.142385       1.097531 0.79042032E+01  0.77658907E+02                                 1.777014                            1.658381      -1.278135       2.292275                    0.994118       3.533823      10.020729       0.477784       1.304793      -0.702820       0.035199       0.007361      -0.015360       0.039103       0.000117      -0.003146      -0.000449       0.006744       0.000889      -0.003587      -0.001657       0.005243              1.805238       2.367407       0.166648      -0.340621       1.384754       0.008160       1.663554           0.000001
           75              H       5.379996       4.713916       2.777512       0.119367       1.132849 0.86913116E+01  0.86114181E+02                                 1.730354                            1.678030      -0.854892       2.475417                    0.999111       3.304075       8.949699       0.508828       1.214914      -0.726514      -0.041999       0.007188      -0.001085       0.042624      -0.007958       0.004390       0.000908       0.031739       0.010100      -0.019596       0.002331       0.017266              1.724671       2.170134      -0.201176      -0.004108       1.501975      -0.008813       1.501904           0.000225
           76              H       6.515610       4.464675       0.752243       0.110064       1.099251 0.79483007E+01  0.76091976E+02                                 1.614817                            1.539193      -0.745331       2.517217                    0.999764       3.141457       8.042104       0.572398       1.117746      -0.750786      -0.019304       0.004158      -0.034219       0.039507      -0.007197       0.001618      -0.000463       0.030274       0.036362      -0.022822       0.009587       0.013235              1.627969       1.482737      -0.043268       0.366336       1.372799      -0.103710       2.028371           0.000013
           77              C       3.876026       9.864425       8.095291       0.097490      28.213666 0.35631124E+03  0.80203326E+04                                 8.280456                            6.441023      -0.046752       2.000532                    0.999207      26.601369      76.372586       0.623206       0.436628      -1.045117      -0.044679       0.020271       0.005770       0.049400      -0.021635       0.004368       0.036109       0.030371       0.074711      -0.054035       0.009787       0.044248              9.499605      11.402062       1.719803       0.411477      11.327665      -2.731938       5.769089           0.000083
           78              C       3.391519       8.665033       8.626270      -0.182077      32.056610 0.45665260E+03  0.10892153E+05                                 8.819134                            7.162801       0.035556       1.992590                    0.998215      29.786211      86.863228       0.609491       0.421319      -1.058801       0.013658       0.008865       0.002802       0.016522      -0.009659       0.000449       0.011931      -0.021336       0.004463      -0.016695      -0.003580       0.020275              9.894330      11.845391       2.531492      -1.035544      11.355679      -2.981862       6.481919           0.003786
           79              C       2.029705       8.484372       8.720231       0.153367      30.871931 0.40171257E+03  0.92578773E+04                                 8.851154                            6.858430      -0.162882       1.971895                    0.999529      25.905286      73.693717       0.605264       0.439102      -1.050364      -0.010080      -0.026833       0.013172       0.031545       0.013570      -0.005464       0.000954      -0.039850       0.017344      -0.027897       0.006648       0.021249             10.577938      10.704491       2.717163      -2.038528      12.601919      -5.067868       8.427405          -0.002209
           80              C       1.187552       9.479683       8.252628      -0.184302      31.763217 0.45019442E+03  0.10677985E+05                                 8.733142                            7.090770       0.132464       2.025259                    0.998363      29.472866      85.135294       0.616593       0.418811      -1.062563      -0.006534       0.011646      -0.013069       0.018685       0.009010       0.007555       0.007322       0.024020       0.024628      -0.019941       0.000568       0.019374              9.816985       9.347258       0.896518      -0.451813      12.434087      -4.561873       7.669611           0.004065
           81              C       1.751537      10.643946       7.728263       0.100049      27.465598 0.34251363E+03  0.76449612E+04                                 8.150169                            6.324013      -0.099747       1.988225                    0.998620      26.469154      76.028106       0.626715       0.437864      -1.042883       0.042534      -0.022904       0.000736       0.048314      -0.017206       0.012321       0.035419       0.027590       0.108478      -0.055355       0.003696       0.051660              9.355460      10.291004       0.507188       0.478121      11.289640      -3.566561       6.485736           0.000174
           82              C       1.461135       7.214723       9.326159      -0.139988      30.369463 0.41762884E+03  0.98298232E+04                                 8.755471                            6.913180      -0.569209       1.826600                    0.994780      29.481202      87.963950       0.606393       0.429138      -1.044459      -0.016764       0.049275       0.079241       0.094806      -0.010543      -0.035747       0.013392       0.015644       0.150150      -0.038637      -0.029555       0.068192             10.554960       7.865994       1.966694      -2.864361      11.075834      -1.074600      12.723052           0.000269
           83              C      -0.304183       7.873799      11.005617       0.433478      27.084320 0.30265609E+03  0.65331553E+04                                 8.173035                            6.100162      -0.030333       2.034022                    0.999310      23.553812      65.988340       0.615415       0.461068      -1.032098      -0.005898      -0.007317      -0.044558       0.045539       0.027482      -0.031355      -0.010787      -0.113121      -0.102819      -0.069568      -0.013227       0.082795              9.676232      10.128215      -0.693772       1.124242       4.896012       1.638393      14.004469           0.000017
           84              C      -0.296545       8.154824      12.481997      -0.044671      40.074365 0.44993297E+03  0.10609959E+05                                10.170155                            7.042433      -0.061478       1.972858                    0.999289      27.906366      78.902835       0.628364       0.413360      -1.072104      -0.026754       0.014920       0.036535       0.047678       0.012055       0.017835      -0.012803      -0.022628      -0.013886      -0.031576       0.010928       0.020648             13.019219      11.373640      -2.312003      -4.325177       6.582177       4.626868      21.101839           0.000010
           85              C       0.988847       7.925651      12.946569      -0.045659      40.817892 0.45283132E+03  0.10693926E+05                                10.295872                            7.067206      -0.054930       1.974891                    0.999301      27.923766      78.972714       0.627069       0.413609      -1.072097       0.002928       0.007308       0.046388       0.047051      -0.000626      -0.007941      -0.013455      -0.010524      -0.075594      -0.030662       0.008754       0.021908             13.235967       9.849388      -1.390564      -2.031910       6.379075       4.569249      23.479437           0.000006
           86              C       1.826418       7.490728      11.796988       0.433737      26.699270 0.30201016E+03  0.65146326E+04                                 8.082068                            6.088407      -0.014332       2.039006                    0.999464      23.526688      65.852924       0.616908       0.460275      -1.032716       0.030692      -0.012908      -0.030127       0.044903       0.033221      -0.005964      -0.018236      -0.137051      -0.030669      -0.071093      -0.014003       0.085096              9.333661      11.261219      -1.533863      -1.069833       4.915870       1.597731      11.823893          -0.000002
           87              C      -1.328224       8.598112      13.273368      -0.079289      35.873537 0.41513091E+03  0.96851556E+04                                 9.577300                            6.909287      -0.023895       1.985649                    0.998730      28.683552      83.191820       0.608796       0.431234      -1.050860       0.014922       0.002293       0.005811       0.016176       0.015992       0.002369      -0.019774      -0.053519      -0.061161      -0.030855      -0.015655       0.046510             11.442763      10.831085      -1.696573      -1.453181       6.027290       3.486335      17.469914           0.000019
           88              C       1.392367      12.984185       5.270385       0.582179      23.335497 0.26661632E+03  0.56555618E+04                                 7.709799                            5.919493      -0.352891       1.933084                    0.999084      23.532249      68.464853       0.585873       0.492849      -1.000697       0.039106      -0.003652       0.037466       0.054280       0.051962      -0.040918      -0.059914      -0.045068      -0.081310      -0.065860      -0.043028       0.108888              8.927370      10.462908      -1.755100       2.776483       7.042872       1.394711       9.276330           0.002009
           89              C       0.681660      12.713195       4.001216      -0.036215      34.357002 0.47407131E+03  0.11403157E+05                                 9.404727                            7.461872      -0.262761       1.922363                    0.998269      28.396647      82.903478       0.578151       0.440436      -1.048110      -0.016557      -0.007249      -0.034592       0.039030      -0.025135       0.001996       0.000362      -0.023249      -0.072674      -0.024623      -0.015192       0.039815             10.618306      11.762065       1.267090       1.710562       6.197445       0.470160      13.895409           0.005333
           90              C       1.337351      12.863749       2.784677      -0.111967      29.311047 0.44775565E+03  0.10648229E+05                                 8.345777                            7.167464       0.023707       1.984244                    0.998911      29.693555      87.015468       0.598616       0.430250      -1.051216      -0.021277      -0.012414      -0.003601       0.024895       0.002318      -0.008863       0.000256       0.033941      -0.072609      -0.025657      -0.004993       0.030650              8.721373       8.422856       0.808560       0.436278       5.515816      -0.058453      12.225446           0.000618
           91              C       0.664854      12.708182       1.573373      -0.102522      27.310157 0.42649101E+03  0.99742114E+04                                 7.821326                            6.896624       0.232410       2.047244                    0.999783      29.026242      83.101312       0.626243       0.418210      -1.063551      -0.005213      -0.005085       0.025934       0.026937       0.002518      -0.016086      -0.002013       0.029126       0.068018      -0.026125      -0.005775       0.031900              7.946911       8.194377       0.849616       0.150396       5.292759      -0.070054      10.353598          -0.001417
           92              C      -3.876070      -1.500510       8.095291       0.094530      28.274024 0.35728599E+03  0.80477831E+04                                 8.289604                            6.446608      -0.043778       2.000981                    0.999220      26.643311      76.519657       0.623402       0.436192      -1.045376       0.044734      -0.020133       0.006351       0.049465      -0.021018      -0.004309      -0.036876       0.029491       0.077162      -0.054127       0.008720       0.045407              9.510799      11.424094       1.724152      -0.412653      11.334810       2.732252       5.773491          -0.000327
           93              C      -3.391565      -0.301121       8.626270      -0.180725      32.021787 0.45598752E+03  0.10871908E+05                                 8.816013                            7.160848       0.036336       1.993294                    0.998241      29.755213      86.744439       0.609181       0.421703      -1.058600      -0.014825      -0.008233       0.002942       0.017212      -0.009442      -0.000731      -0.011526      -0.021873       0.005240      -0.016807      -0.003110       0.019917              9.890931      11.844236       2.537814       1.037722      11.349604       2.978707       6.478954          -0.004123
           94              C      -2.029752      -0.120460       8.720231       0.155117      30.825552 0.40100629E+03  0.92370160E+04                                 8.841196                            6.851177      -0.154813       1.974778                    0.999555      25.879420      73.588353       0.605780       0.438945      -1.050517       0.010405       0.026095       0.012937       0.030928       0.013266       0.005828      -0.000645      -0.039348       0.016014      -0.027412       0.006274       0.021138             10.565342      10.693019       2.714868       2.035313      12.587317       5.059785       8.415690           0.002091
           95              C      -1.187597      -1.115769       8.252628      -0.186902      31.845941 0.45170197E+03  0.10723018E+05                                 8.748748                            7.103190       0.129722       2.023794                    0.998303      29.523710      85.327331       0.615963       0.418877      -1.062490       0.007803      -0.012329      -0.013597       0.019944       0.009531      -0.008157      -0.008348       0.024787       0.027162      -0.021197       0.000344       0.020853              9.835155       9.359418       0.898016       0.453026      12.460751       4.573622       7.685297          -0.004347
           96              C      -1.751579      -2.280030       7.728263       0.101982      27.396627 0.34135696E+03  0.76122059E+04                                 8.132859                            6.308712      -0.092988       1.990672                    0.998598      26.429860      75.864472       0.628204       0.437224      -1.043332      -0.043255       0.024109       0.001341       0.049538      -0.016980      -0.011557      -0.035335       0.026266       0.107272      -0.054446       0.003169       0.051277              9.335917      10.270420       0.496560      -0.481374      11.265547       3.559686       6.471786          -0.000443
           97              C      -1.461185       1.149186       9.326159      -0.139291      30.364171 0.41756042E+03  0.98279454E+04                                 8.756242                            6.914027      -0.568604       1.826764                    0.994844      29.472715      87.941389       0.606162       0.429313      -1.044338       0.016537      -0.049474       0.080784       0.096163      -0.010140       0.036152      -0.014111       0.016400       0.152700      -0.038737      -0.030570       0.069307             10.555686       7.865949       1.968963       2.863030      11.077658       1.075333      12.723451          -0.000121
           98              C       0.304124       0.490104      11.005617       0.434515      27.073549 0.30249535E+03  0.65289741E+04                                 8.172126                            6.099598      -0.033372       2.033257                    0.999354      23.545926      65.967790       0.615269       0.461227      -1.031984       0.006090       0.007096      -0.044822       0.045787       0.026996       0.031245       0.011110      -0.112581      -0.104900      -0.069292      -0.013448       0.082740              9.675086      10.125217      -0.693771      -1.122029       4.895828      -1.638756      14.004214           0.000010
           99              C       0.296478       0.209072      12.481997      -0.047770      40.231071 0.45192176E+03  0.10669630E+05                                10.197403                            7.059382      -0.068785       1.969849                    0.999294      27.974209      79.166668       0.627363       0.413525      -1.071896       0.026298      -0.015019       0.035420       0.046602       0.012113      -0.018063       0.013018      -0.025010      -0.012967      -0.032298       0.010629       0.021669             13.055413      11.399601      -2.317208       4.335906       6.598677      -4.641823      21.167961           0.000024
          100              C      -0.988916       0.438243      12.946569      -0.043573      40.644373 0.45084148E+03  0.10633048E+05                                10.260058                            7.046646      -0.048774       1.977480                    0.999309      27.860551      78.690055       0.628782       0.413021      -1.072697      -0.002263      -0.007312       0.045672       0.046308      -0.000361       0.007600       0.013308      -0.008291      -0.078236      -0.031216       0.010002       0.021214             13.185122       9.815474      -1.384520       2.019558       6.357997      -4.548911      23.381895           0.000016
          101              C      -1.826482       0.873171      11.796988       0.433455      26.689366 0.30191534E+03  0.65116048E+04                                 8.078853                            6.086742      -0.015521       2.038940                    0.999415      23.519445      65.812118       0.617145       0.460167      -1.032851      -0.029378       0.013324      -0.031491       0.045080       0.032919       0.005591       0.018525      -0.137702      -0.030812      -0.071212      -0.014136       0.085349              9.328902      11.257464      -1.533573       1.068700       4.914073      -1.596270      11.815168           0.000012
          102              C       1.328153      -0.234220      13.273368      -0.078899      35.903240 0.41560265E+03  0.96993165E+04                                 9.584804                            6.915410      -0.021966       1.986146                    0.998659      28.694495      83.248356       0.608211       0.431508      -1.050649      -0.016886      -0.001199       0.005461       0.017787       0.016001      -0.001920       0.019136      -0.054302      -0.061673      -0.030278      -0.016364       0.046643             11.451347      10.835121      -1.696984       1.454896       6.032233      -3.490329      17.486687           0.000018
          103              C      -1.392396      12.107643       5.270385       0.582637      23.330081 0.26654306E+03  0.56536696E+04                                 7.707840                            5.918088      -0.354010       1.932692                    0.999080      23.533916      68.469642       0.586025       0.492750      -1.000738      -0.038583       0.003197       0.038190       0.054381       0.051577       0.041917       0.060181      -0.043618      -0.081553      -0.066736      -0.042320       0.109056              8.925031      10.458544      -1.753029      -2.776940       7.041296      -1.394009       9.275252          -0.002333
          104              C      -0.681682      12.378637       4.001216      -0.037565      34.394683 0.47466828E+03  0.11421642E+05                                 9.413022                            7.467733      -0.263324       1.921882                    0.998251      28.420121      82.999648       0.577762       0.440574      -1.047980       0.015279       0.007152      -0.033349       0.037374      -0.025378      -0.002226      -0.000193      -0.024571      -0.071879      -0.024455      -0.015736       0.040191             10.628356      11.772404       1.268283      -1.716171       6.202747      -0.470903      13.909917          -0.005748
          105              C      -1.337366      12.228089       2.784677      -0.111242      29.309952 0.44774007E+03  0.10648113E+05                                 8.347236                            7.168829       0.023380       1.983920                    0.998901      29.692379      87.022314       0.598353       0.430429      -1.051072       0.020156       0.011568      -0.002534       0.023377       0.002385       0.009162       0.000057       0.035378      -0.072138      -0.025570      -0.005811       0.031381              8.722928       8.422585       0.808340      -0.438031       5.516828       0.058457      12.229371          -0.000701
          106              C      -0.664863      12.383661       1.573373      -0.102141      27.277552 0.42576802E+03  0.99528366E+04                                 7.814341                            6.889888       0.234058       2.047924                    0.999782      29.002284      83.007454       0.626686       0.418102      -1.063646       0.004099       0.005417       0.026718       0.027568       0.002248       0.016009       0.002452       0.029349       0.069247      -0.026424      -0.005725       0.032149              7.940171       8.186869       0.848889      -0.149419       5.287534       0.070295      10.346110           0.001330
          107              C       3.765987      -1.500505       5.682052       0.097490      28.213671 0.35631131E+03  0.80203346E+04                                 8.280457                            6.441023      -0.046752       2.000532                    0.999207      26.601372      76.372598       0.623206       0.436628      -1.045117       0.044679      -0.020271      -0.005770       0.049401      -0.021635       0.004368       0.036109       0.030371       0.074710      -0.054035       0.009787       0.044248              9.499606      11.402063       1.719804       0.411477      11.327665      -2.731938       5.769089           0.000083
          108              C       4.250494      -0.301113       5.151073      -0.182077      32.056605 0.45665250E+03  0.10892150E+05                                 8.819133                            7.162800       0.035556       1.992590                    0.998215      29.786206      86.863207       0.609491       0.421319      -1.058801      -0.013658      -0.008865      -0.002803       0.016522      -0.009659       0.000449       0.011931      -0.021336       0.004463      -0.016695      -0.003580       0.020275              9.894328      11.845389       2.531492      -1.035545      11.355677      -2.981861       6.481918           0.003787
          109              C       5.612308      -0.120452       5.057112       0.153367      30.871928 0.40171253E+03  0.92578760E+04                                 8.851153                            6.858430      -0.162882       1.971895                    0.999529      25.905284      73.693708       0.605264       0.439102      -1.050364       0.010080       0.026833      -0.013173       0.031545       0.013570      -0.005464       0.000954      -0.039850       0.017344      -0.027897       0.006648       0.021249             10.577937      10.704490       2.717163      -2.038529      12.601917      -5.067867       8.427404          -0.002210
          110              C       6.454461      -1.115763       5.524715      -0.184302      31.763209 0.45019429E+03  0.10677981E+05                                 8.733140                            7.090769       0.132464       2.025259                    0.998363      29.472860      85.135269       0.616594       0.418811      -1.062563       0.006534      -0.011646       0.013069       0.018685       0.009010       0.007555       0.007322       0.024020       0.024628      -0.019941       0.000568       0.019374              9.816983       9.347256       0.896518      -0.451813      12.434083      -4.561871       7.669609           0.004065
          111              C       5.890476      -2.280026       6.049080       0.100049      27.465588 0.34251349E+03  0.76449571E+04                                 8.150167                            6.324012      -0.099746       1.988225                    0.998620      26.469147      76.028076       0.626715       0.437864      -1.042883      -0.042534       0.022904      -0.000736       0.048314      -0.017206       0.012321       0.035420       0.027589       0.108478      -0.055356       0.003696       0.051660              9.355457      10.291001       0.507188       0.478121      11.289635      -3.566560       6.485734           0.000174
          112              C       6.180878       1.149197       4.451184      -0.139988      30.369467 0.41762890E+03  0.98298247E+04                                 8.755471                            6.913180      -0.569209       1.826600                    0.994780      29.481202      87.963946       0.606393       0.429138      -1.044459       0.016764      -0.049275      -0.079241       0.094806      -0.010544      -0.035747       0.013392       0.015644       0.150149      -0.038637      -0.029555       0.068192             10.554960       7.865994       1.966694      -2.864361      11.075833      -1.074600      12.723053           0.000269
          113              C       7.946196       0.490121       2.771726       0.433478      27.084319 0.30265609E+03  0.65331552E+04                                 8.173034                            6.100161      -0.030332       2.034022                    0.999310      23.553812      65.988337       0.615415       0.461068      -1.032098       0.005898       0.007317       0.044558       0.045539       0.027482      -0.031355      -0.010787      -0.113121      -0.102819      -0.069568      -0.013227       0.082795              9.676231      10.128214      -0.693772       1.124243       4.896012       1.638392      14.004468           0.000017
          114              C       7.938558       0.209096       1.295346      -0.044671      40.074364 0.44993297E+03  0.10609959E+05                                10.170154                            7.042433      -0.061477       1.972858                    0.999289      27.906366      78.902832       0.628364       0.413360      -1.072104       0.026754      -0.014920      -0.036535       0.047678       0.012055       0.017835      -0.012803      -0.022628      -0.013886      -0.031576       0.010928       0.020648             13.019218      11.373640      -2.312003      -4.325176       6.582176       4.626868      21.101837           0.000010
          115              C       6.653166       0.438269       0.830774      -0.045659      40.817894 0.45283134E+03  0.10693926E+05                                10.295872                            7.067206      -0.054931       1.974891                    0.999301      27.923767      78.972716       0.627069       0.413609      -1.072097      -0.002928      -0.007308      -0.046388       0.047051      -0.000626      -0.007941      -0.013455      -0.010524      -0.075594      -0.030662       0.008754       0.021908             13.235967       9.849388      -1.390564      -2.031910       6.379075       4.569249      23.479438           0.000005
          116              C       5.815595       0.873192       1.980355       0.433737      26.699270 0.30201016E+03  0.65146328E+04                                 8.082069                            6.088408      -0.014332       2.039006                    0.999464      23.526688      65.852927       0.616908       0.460275      -1.032716      -0.030692       0.012908       0.030127       0.044903       0.033221      -0.005964      -0.018236      -0.137051      -0.030669      -0.071093      -0.014003       0.085096              9.333662      11.261220      -1.533863      -1.069833       4.915871       1.597731      11.823894          -0.000002
          117              C       8.970237      -0.234192       0.503975      -0.079289      35.873533 0.41513086E+03  0.96851541E+04                                 9.577299                            6.909286      -0.023895       1.985649                    0.998730      28.683550      83.191812       0.608796       0.431234      -1.050860      -0.014922      -0.002293      -0.005811       0.016176       0.015992       0.002369      -0.019774      -0.053519      -0.061161      -0.030855      -0.015655       0.046510             11.442762      10.831084      -1.696573      -1.453181       6.027289       3.486335      17.469912           0.000019
          118              C       6.249646      -4.620265       8.506958       0.582179      23.335497 0.26661631E+03  0.56555616E+04                                 7.709799                            5.919492      -0.352891       1.933084                    0.999084      23.532248      68.464847       0.585873       0.492849      -1.000697      -0.039106       0.003652      -0.037466       0.054280       0.051962      -0.040918      -0.059914      -0.045067      -0.081310      -0.065860      -0.043028       0.108888              8.927369      10.462908      -1.755100       2.776483       7.042871       1.394711       9.276329           0.002009
          119              C       6.960353      -4.349275       9.776127      -0.036215      34.357007 0.47407138E+03  0.11403159E+05                                 9.404728                            7.461872      -0.262761       1.922363                    0.998269      28.396649      82.903485       0.578151       0.440436      -1.048110       0.016557       0.007249       0.034592       0.039029      -0.025135       0.001996       0.000363      -0.023249      -0.072674      -0.024623      -0.015192       0.039815             10.618307      11.762067       1.267090       1.710562       6.197446       0.470160      13.895410           0.005333
          120              C       6.304662      -4.499829      10.992666      -0.111967      29.311044 0.44775560E+03  0.10648227E+05                                 8.345777                            7.167463       0.023707       1.984244                    0.998911      29.693552      87.015456       0.598616       0.430250      -1.051216       0.021277       0.012414       0.003601       0.024895       0.002318      -0.008863       0.000256       0.033941      -0.072609      -0.025657      -0.004993       0.030650              8.721372       8.422855       0.808560       0.436278       5.515816      -0.058453      12.225445           0.000618
          121              C       6.977159      -4.344262      12.203970      -0.102522      27.310154 0.42649095E+03  0.99742096E+04                                 7.821325                            6.896623       0.232411       2.047244                    0.999783      29.026240      83.101304       0.626243       0.418210      -1.063551       0.005213       0.005085      -0.025934       0.026937       0.002518      -0.016086      -0.002013       0.029126       0.068017      -0.026125      -0.005775       0.031900              7.946911       8.194377       0.849616       0.150395       5.292758      -0.070054      10.353597          -0.001417
          122              C      11.518083       9.864430       5.682052       0.094530      28.274038 0.35728616E+03  0.80477880E+04                                 8.289608                            6.446611      -0.043779       2.000980                    0.999220      26.643320      76.519698       0.623401       0.436192      -1.045376      -0.044734       0.020133      -0.006351       0.049466      -0.021018      -0.004309      -0.036876       0.029491       0.077162      -0.054127       0.008720       0.045407              9.510803      11.424100       1.724153      -0.412654      11.334815       2.732254       5.773495          -0.000327
          123              C      11.033578       8.665041       5.151073      -0.180725      32.021919 0.45598985E+03  0.10871970E+05                                 8.816002                            7.160839       0.036336       1.993294                    0.998241      29.755313      86.744548       0.609185       0.421700      -1.058603       0.014825       0.008233      -0.002942       0.017211      -0.009442      -0.000731      -0.011526      -0.021873       0.005241      -0.016807      -0.003110       0.019917              9.890918      11.844219       2.537809       1.037720      11.349588       2.978703       6.478946          -0.004123
          124              C       9.671765       8.484380       5.057112       0.155118      30.825583 0.40100671E+03  0.92370283E+04                                 8.841201                            6.851181      -0.154812       1.974778                    0.999555      25.879438      73.588412       0.605780       0.438945      -1.050517      -0.010405      -0.026095      -0.012937       0.030928       0.013266       0.005828      -0.000645      -0.039348       0.016014      -0.027412       0.006274       0.021138             10.565348      10.693024       2.714870       2.035316      12.587326       5.059790       8.415696           0.002091
          125              C       8.829610       9.479689       5.524715      -0.186902      31.845943 0.45170201E+03  0.10723019E+05                                 8.748749                            7.103191       0.129721       2.023794                    0.998303      29.523712      85.327348       0.615963       0.418877      -1.062490      -0.007803       0.012329       0.013597       0.019944       0.009531      -0.008157      -0.008347       0.024787       0.027162      -0.021196       0.000344       0.020853              9.835157       9.359419       0.898017       0.453027      12.460755       4.573623       7.685299          -0.004347
          126              C       9.393592      10.643950       6.049080       0.101982      27.396627 0.34135699E+03  0.76122069E+04                                 8.132860                            6.308713      -0.092989       1.990672                    0.998598      26.429860      75.864480       0.628203       0.437224      -1.043332       0.043255      -0.024109      -0.001341       0.049538      -0.016980      -0.011557      -0.035335       0.026266       0.107272      -0.054446       0.003169       0.051277              9.335919      10.270421       0.496561      -0.481373      11.265549       3.559688       6.471787          -0.000443
          127              C       9.103198       7.214734       4.451184      -0.139291      30.364174 0.41756044E+03  0.98279464E+04                                 8.756243                            6.914028      -0.568604       1.826764                    0.994844      29.472720      87.941416       0.606162       0.429313      -1.044338      -0.016537       0.049474      -0.080784       0.096163      -0.010140       0.036152      -0.014111       0.016401       0.152700      -0.038737      -0.030570       0.069307             10.555688       7.865949       1.968963       2.863030      11.077660       1.075334      12.723454          -0.000121
          128              C       7.337889       7.873816       2.771726       0.434515      27.073548 0.30249533E+03  0.65289736E+04                                 8.172126                            6.099598      -0.033372       2.033257                    0.999354      23.545925      65.967789       0.615269       0.461227      -1.031984      -0.006090      -0.007096       0.044822       0.045787       0.026996       0.031245       0.011110      -0.112581      -0.104900      -0.069292      -0.013448       0.082740              9.675086      10.125216      -0.693771      -1.122028       4.895828      -1.638756      14.004214           0.000011
          129              C       7.345535       8.154848       1.295346      -0.047770      40.231069 0.45192173E+03  0.10669629E+05                                10.197403                            7.059381      -0.068784       1.969849                    0.999294      27.974208      79.166664       0.627363       0.413525      -1.071896      -0.026298       0.015019      -0.035420       0.046602       0.012113      -0.018063       0.013018      -0.025010      -0.012967      -0.032298       0.010629       0.021669             13.055412      11.399601      -2.317208       4.335906       6.598677      -4.641823      21.167960           0.000024
          130              C       8.630929       7.925677       0.830774      -0.043574      40.644379 0.45084154E+03  0.10633050E+05                                10.260059                            7.046647      -0.048774       1.977480                    0.999309      27.860553      78.690064       0.628782       0.413021      -1.072697       0.002263       0.007312      -0.045672       0.046308      -0.000361       0.007600       0.013308      -0.008291      -0.078236      -0.031216       0.010002       0.021214             13.185124       9.815475      -1.384521       2.019559       6.357997      -4.548912      23.381899           0.000016
          131              C       9.468495       7.490749       1.980355       0.433455      26.689364 0.30191532E+03  0.65116041E+04                                 8.078852                            6.086741      -0.015521       2.038941                    0.999415      23.519444      65.812115       0.617145       0.460167      -1.032851       0.029378      -0.013324       0.031491       0.045080       0.032919       0.005591       0.018525      -0.137702      -0.030812      -0.071212      -0.014136       0.085349              9.328902      11.257463      -1.533573       1.068699       4.914073      -1.596270      11.815169           0.000012
          132              C       6.313860       8.598140       0.503975      -0.078899      35.903238 0.41560263E+03  0.96993159E+04                                 9.584803                            6.915410      -0.021966       1.986146                    0.998659      28.694495      83.248351       0.608211       0.431508      -1.050649       0.016886       0.001199      -0.005461       0.017787       0.016001      -0.001920       0.019136      -0.054302      -0.061673      -0.030278      -0.016364       0.046643             11.451346      10.835121      -1.696983       1.454896       6.032232      -3.490328      17.486684           0.000018
          133              C       9.034409      -3.743723       8.506958       0.582637      23.330081 0.26654303E+03  0.56536690E+04                                 7.707840                            5.918088      -0.354011       1.932692                    0.999080      23.533915      68.469641       0.586025       0.492750      -1.000738       0.038583      -0.003197      -0.038190       0.054381       0.051577       0.041917       0.060181      -0.043618      -0.081553      -0.066736      -0.042320       0.109056              8.925032      10.458546      -1.753029      -2.776942       7.041296      -1.394008       9.275253          -0.002333
          134              C       8.323695      -4.014717       9.776127      -0.037565      34.394679 0.47466819E+03  0.11421639E+05                                 9.413020                            7.467732      -0.263324       1.921882                    0.998251      28.420117      82.999629       0.577762       0.440574      -1.047980      -0.015279      -0.007152       0.033349       0.037374      -0.025378      -0.002226      -0.000193      -0.024571      -0.071879      -0.024455      -0.015736       0.040191             10.628355      11.772403       1.268283      -1.716172       6.202746      -0.470903      13.909916          -0.005748
          135              C       8.979379      -3.864169      10.992666      -0.111243      29.309954 0.44774010E+03  0.10648114E+05                                 8.347237                            7.168829       0.023380       1.983920                    0.998901      29.692379      87.022314       0.598353       0.430429      -1.051072      -0.020156      -0.011568       0.002534       0.023377       0.002385       0.009162       0.000057       0.035378      -0.072138      -0.025570      -0.005811       0.031381              8.722929       8.422586       0.808340      -0.438031       5.516829       0.058457      12.229373          -0.000701
          136              C       8.306876      -4.019741      12.203970      -0.102141      27.277550 0.42576796E+03  0.99528349E+04                                 7.814341                            6.889887       0.234058       2.047924                    0.999782      29.002282      83.007445       0.626686       0.418102      -1.063646      -0.004099      -0.005417      -0.026718       0.027568       0.002248       0.016009       0.002452       0.029349       0.069246      -0.026424      -0.005725       0.032149              7.940171       8.186869       0.848889      -0.149419       5.287533       0.070295      10.346110           0.001330
          137              C      11.408037       1.500480       5.682052       0.095667      28.241095 0.35675853E+03  0.80323137E+04                                 8.280596                            6.439281      -0.041377       2.001745                    0.999232      26.622413      76.423265       0.624177       0.435845      -1.045665       0.044909       0.019679      -0.006067       0.049406       0.021496       0.004531      -0.036910       0.030224       0.075352      -0.054561       0.009565       0.044996              9.500583      11.410725      -1.721199       0.411733      11.323775       2.730239       5.767248           0.000123
          138              C      11.892544       0.301091       5.151073      -0.182284      32.074156 0.45697114E+03  0.10901343E+05                                 8.821365                            7.164186       0.036452       1.992703                    0.998205      29.796596      86.891838       0.609591       0.421188      -1.058913      -0.013233       0.009574      -0.002898       0.016588       0.010189       0.000852      -0.012258      -0.021686       0.005921      -0.017655      -0.003068       0.020724              9.897135      11.850673      -2.535000      -1.035958      11.358310       2.981759       6.482423           0.003835
          139              C      -2.029742       0.120430       5.057112       0.153048      30.864366 0.40161776E+03  0.92543692E+04                                 8.847159                            6.855531      -0.155734       1.974213                    0.999539      25.901389      73.657162       0.605720       0.438834      -1.050612       0.009855      -0.026710      -0.013323       0.031433      -0.013382      -0.005908      -0.001351      -0.039700       0.017533      -0.027943       0.006913       0.021030             10.572870      10.701254      -2.717188      -2.036549      12.597404       5.063063       8.419952          -0.002199
          140              C      -1.187589       1.115739       5.524715      -0.185482      31.815556 0.45116917E+03  0.10707033E+05                                 8.743671                            7.099290       0.133438       2.025112                    0.998340      29.504100      85.252787       0.616105       0.418911      -1.062485       0.006807       0.011416       0.013402       0.018875      -0.008875       0.007642      -0.007925       0.024334       0.026902      -0.020552       0.000708       0.019844              9.829224       9.353486      -0.896130      -0.452158      12.453974       4.570038       7.680212           0.004069
          141              C      -1.751574       2.280000       6.049080       0.099878      27.446507 0.34220181E+03  0.76361257E+04                                 8.144730                            6.318223      -0.100523       1.988076                    0.998598      26.459075      75.985379       0.627446       0.437461      -1.043142      -0.042984      -0.024197      -0.001679       0.049355       0.016826       0.011547      -0.035036       0.026716       0.109520      -0.054499       0.002870       0.051629              9.349755      10.284999      -0.500052       0.480838      11.283218       3.565072       6.481049           0.000277
          142              C      -1.461172      -1.149216       4.451184      -0.139092      30.303573 0.41655364E+03  0.97972435E+04                                 8.737335                            6.899729      -0.560881       1.829515                    0.994784      29.439108      87.777792       0.607643       0.428573      -1.044905       0.016794       0.050565      -0.079302       0.095539       0.009991      -0.035546      -0.013657       0.014749       0.151617      -0.038146      -0.030207       0.068353             10.531152       7.852080      -1.962004      -2.850595      11.051878       1.067691      12.689498           0.000091
          143              C       0.304146      -0.490134       2.771726       0.432686      27.111197 0.30302596E+03  0.65430315E+04                                 8.177242                            6.103392      -0.032876       2.032912                    0.999379      23.569311      66.037839       0.615337       0.460993      -1.032157       0.005864      -0.007279       0.044490       0.045461      -0.027398      -0.031666       0.011514      -0.113040      -0.104708      -0.069831      -0.013425       0.083256              9.680996      10.131363       0.694364       1.123521       4.898645      -1.639813      14.012980          -0.000015
          144              C       0.296508      -0.209102       1.295346      -0.046123      40.163064 0.45103048E+03  0.10643292E+05                                10.187304                            7.053041      -0.067122       1.970646                    0.999271      27.943134      79.058046       0.627564       0.413598      -1.071853       0.026036       0.014851      -0.035579       0.046522      -0.012534       0.017855       0.013260      -0.023348      -0.012463      -0.032128       0.010889       0.021239             13.042086      11.391423       2.316027      -4.333303       6.592876      -4.636561      21.141959          -0.000027
          145              C      14.295216      -0.438273       0.830774      -0.044425      40.766731 0.45227042E+03  0.10676727E+05                                10.285043                            7.061245      -0.054620       1.975001                    0.999293      27.905948      78.892175       0.627582       0.413424      -1.072282      -0.003425       0.006895      -0.045044       0.045697       0.000464      -0.007400       0.012914      -0.008340      -0.076990      -0.030608       0.009788       0.020820             13.220099       9.839302       1.388629      -2.027478       6.372760      -4.563061      23.448237          -0.000008
          146              C      13.457645      -0.873201       1.980355       0.432677      26.703830 0.30209027E+03  0.65164611E+04                                 8.081658                            6.088421      -0.008685       2.040666                    0.999412      23.529266      65.849691       0.617060       0.460155      -1.032836      -0.030027      -0.012844       0.032081       0.045779      -0.033902      -0.005282       0.018506      -0.137362      -0.030499      -0.071524      -0.014012       0.085537              9.332585      11.261832       1.533782      -1.069757       4.915632      -1.597427      11.820291           0.000002
          147              C       1.328187       0.234190       0.503975      -0.077862      35.829343 0.41451743E+03  0.96671529E+04                                 9.569267                            6.903956      -0.022291       1.986529                    0.998686      28.661186      83.107857       0.609068       0.431206      -1.050889      -0.016312       0.002031      -0.005112       0.017214      -0.016225       0.002097       0.019335      -0.053244      -0.062102      -0.030592      -0.015844       0.046436             11.432315      10.823091       1.695019      -1.450174       6.022349      -3.482283      17.451504          -0.000007
          148              C      -1.392404       4.620227       8.506958       0.583332      23.309752 0.26626927E+03  0.56462815E+04                                 7.703480                            5.915007      -0.353549       1.933247                    0.999061      23.516529      68.404344       0.586197       0.492743      -1.000764      -0.040472      -0.003433      -0.038235       0.055782      -0.051362      -0.041210       0.059900      -0.043425      -0.081848      -0.066292      -0.042074       0.108366              8.919839      10.453417       1.752207       2.774127       7.036997      -1.393295       9.269102           0.002209
          149              C      -0.681697       4.349233       9.776127      -0.036021      34.361111 0.47408163E+03  0.11404956E+05                                 9.412079                            7.466914      -0.262953       1.922095                    0.998264      28.401787      82.959485       0.577305       0.441022      -1.047625       0.016179      -0.007104       0.033976       0.038296       0.025744       0.001950      -0.000634      -0.023192      -0.071456      -0.024315      -0.015834       0.040149             10.627548      11.772520      -1.268152       1.715215       6.202024      -0.470610      13.908099           0.008843
          150              C      -1.337388       4.499781      10.992666      -0.111937      29.295006 0.44742644E+03  0.10638052E+05                                 8.341940                            7.164136       0.026827       1.985114                    0.998928      29.681033      86.958723       0.598864       0.430167      -1.051305       0.021213      -0.011219       0.002351       0.024112      -0.002276      -0.008755      -0.000390       0.034661      -0.071274      -0.025196      -0.005555       0.030751              8.717579       8.417750      -0.807858       0.437448       5.513337       0.058314      12.221648           0.001520
          151              C      -0.664891       4.344209      12.203970      -0.102485      27.337443 0.42705321E+03  0.99908497E+04                                 7.826484                            6.900779       0.232469       2.046764                    0.999762      29.047592      83.182425       0.626095       0.418163      -1.063560       0.003613      -0.004753      -0.025719       0.026403      -0.002296      -0.016165       0.002361       0.030070       0.068491      -0.026656      -0.005546       0.032202              7.952458       8.199114      -0.850053       0.150087       5.296260       0.070207      10.362001           0.001026
          152              C       3.876033       6.863445       5.682052       0.095370      28.296372 0.35770092E+03  0.80596407E+04                                 8.295264                            6.451156      -0.046822       1.999825                    0.999240      26.653633      76.566610       0.623052       0.436301      -1.045288      -0.044661      -0.020001      -0.005827       0.049281       0.021729      -0.004561       0.036268       0.029405       0.076565      -0.054132       0.009307       0.044825              9.517691      11.424949      -1.724640      -0.412468      11.349263      -2.737295       5.778860           0.000066
          153              C       3.391528       8.062837       5.151073      -0.180984      32.033981 0.45620063E+03  0.10878929E+05                                 8.817149                            7.160826       0.037306       1.993245                    0.998155      29.771625      86.817458       0.609360       0.421504      -1.058660       0.014807      -0.008779      -0.002834       0.017445       0.010306      -0.000769       0.011748      -0.022355       0.004955      -0.017614      -0.002986       0.020601              9.892365      11.843548      -2.533008       1.035876      11.353243      -2.980795       6.480305           0.003811
          154              C       2.029715       8.243498       5.057112       0.153561      30.880094 0.40188926E+03  0.92626156E+04                                 8.851891                            6.859167      -0.156929       1.973624                    0.999560      25.908879      73.697438       0.605357       0.439003      -1.050463      -0.009983       0.026538      -0.012954       0.031173      -0.013544       0.005731       0.001065      -0.039191       0.017874      -0.027793       0.006917       0.020875             10.578917      10.706607      -2.718282       2.038894      12.602788      -5.067333       8.427357          -0.002232
          155              C       1.187560       7.248187       5.524715      -0.184734      31.777729 0.45049741E+03  0.10686984E+05                                 8.736587                            7.093925       0.130355       2.024572                    0.998387      29.482789      85.171579       0.616355       0.418902      -1.062504      -0.007601      -0.011764       0.013523       0.019469      -0.009889      -0.007924       0.007673       0.025250       0.026157      -0.021207       0.000675       0.020531              9.820826       9.348177      -0.894669       0.451174      12.440787      -4.565020       7.673515           0.004120
          156              C       1.751542       6.083924       6.049080       0.102302      27.374344 0.34103737E+03  0.76030188E+04                                 8.127870                            6.305041      -0.096706       1.989891                    0.998656      26.414470      75.800921       0.628517       0.437125      -1.043430       0.041678       0.022149      -0.000603       0.047201       0.017827      -0.011825       0.034223       0.025582       0.106784      -0.054131       0.003719       0.050412              9.330090      10.263912      -0.493596      -0.481997      11.258645      -3.557404       6.467712           0.000188
          157              C       1.461148       9.513147       4.451184      -0.139103      30.288237 0.41630614E+03  0.97892466E+04                                 8.732495                            6.896079      -0.558655       1.830432                    0.994845      29.421429      87.694235       0.608060       0.428374      -1.045104      -0.016814      -0.050400      -0.080192       0.096196       0.009919       0.036174       0.013428       0.015995       0.151882      -0.038437      -0.030435       0.068872             10.525243       7.847465      -1.959126       2.850281      11.045288      -1.067977      12.682976           0.000282
          158              C      -0.304161       8.854071       2.771726       0.435255      27.041273 0.30205980E+03  0.65172612E+04                                 8.165944                            6.095119      -0.030610       2.034415                    0.999353      23.529965      65.912577       0.615504       0.461214      -1.031986      -0.005817       0.006892       0.045288       0.046177      -0.026718       0.031435      -0.011369      -0.111934      -0.106548      -0.069316      -0.013363       0.082679              9.667674      10.117747       0.693154      -1.122500       4.892746       1.637392      13.992529           0.000017
          159              C      -0.296515       8.573046       1.295346      -0.046537      40.194656 0.45142839E+03  0.10655096E+05                                10.192071                            7.055751      -0.068644       1.970152                    0.999290      27.956790      79.107253       0.627493       0.413551      -1.071877      -0.026221      -0.014759      -0.035693       0.046683      -0.012055      -0.017519      -0.013498      -0.023712      -0.012407      -0.031766       0.010311       0.021455             13.049548      11.392112       2.315714       4.334579       6.595933       4.640325      21.160599           0.000010
          160              C       0.988879       8.802219       0.830774      -0.045023      40.705936 0.45154527E+03  0.10654427E+05                                10.272056                            7.053337      -0.049959       1.976980                    0.999263      27.883018      78.786304       0.628287       0.413161      -1.072544       0.003130      -0.007568      -0.046027       0.046750       0.000226       0.007358      -0.013347      -0.009221      -0.079697      -0.031539       0.009695       0.021843             13.203059       9.826654       1.387295       2.027865       6.365762       4.557130      23.416762          -0.000006
          161              C       1.826445       9.237142       1.980355       0.435544      26.649315 0.30134455E+03  0.64965989E+04                                 8.072800                            6.082093      -0.013405       2.039668                    0.999410      23.498423      65.752176       0.617176       0.460335      -1.032697       0.029859       0.013132       0.030804       0.044865      -0.033263       0.004988      -0.018747      -0.136109      -0.031323      -0.070535      -0.014377       0.084911              9.322276      11.249822       1.532208       1.068498       4.911005       1.595371      11.806002          -0.000017
          162              C      13.955910       8.129758       0.503975      -0.079125      35.914686 0.41573919E+03  0.97035709E+04                                 9.589211                            6.918706      -0.027871       1.984421                    0.998719      28.697395      83.268947       0.607765       0.431778      -1.050456       0.017227      -0.001883      -0.005943       0.018320      -0.016518      -0.002252      -0.019281      -0.053670      -0.060927      -0.030669      -0.015870       0.046538             11.457226      10.836710       1.697741       1.459515       6.035614       3.493833      17.499356           0.000015
          163              C       1.392359       3.743685       8.506958       0.581826      23.354263 0.26687922E+03  0.56623587E+04                                 7.711687                            5.920874      -0.354015       1.932685                    0.999006      23.546766      68.507560       0.586051       0.492593      -1.000858       0.039368       0.004300      -0.037751       0.054713      -0.051592       0.041131      -0.060189      -0.045101      -0.081972      -0.066377      -0.042576       0.108953              8.929635      10.465095       1.754531      -2.777901       7.044484       1.394839       9.279327           0.002202
          164              C       0.681645       4.014675       9.776127      -0.036500      34.361609 0.47412580E+03  0.11404558E+05                                 9.404933                            7.461754      -0.257812       1.923793                    0.998217      28.397163      82.899657       0.578231       0.440372      -1.048170      -0.015331       0.006621       0.034472       0.038304       0.025365      -0.002274       0.000277      -0.023378      -0.072693      -0.024725      -0.015335       0.040059             10.618928      11.763113      -1.267294      -1.711759       6.197612       0.470170      13.896059           0.008850
          165              C       1.337329       3.864121      10.992666      -0.111909      29.308693 0.44767883E+03  0.10645314E+05                                 8.342698                            7.164511       0.025258       1.984556                    0.998967      29.692230      86.990282       0.599068       0.429970      -1.051450      -0.019990       0.011992       0.003343       0.023550      -0.001980       0.008990       0.000403       0.034792      -0.073461      -0.025966      -0.005226       0.031192              8.718393       8.421451      -0.808816      -0.437073       5.513620      -0.058346      12.220107           0.001517
          166              C       0.664826       4.019688      12.203970      -0.101312      27.274374 0.42571750E+03  0.99514411E+04                                 7.814363                            6.890114       0.231746       2.047341                    0.999782      28.998891      82.999044       0.626584       0.418179      -1.063588      -0.004268       0.004633      -0.026008       0.026760      -0.002096       0.016652      -0.002516       0.029446       0.068719      -0.026369      -0.006227       0.032596              7.940139       8.187825      -0.849124      -0.150547       5.287761      -0.070018      10.344831           0.001027
          167              C      -3.766024       6.863440       8.095291       0.095667      28.241099 0.35675861E+03  0.80323160E+04                                 8.280598                            6.439282      -0.041378       2.001745                    0.999232      26.622416      76.423281       0.624177       0.435845      -1.045665      -0.044909      -0.019679       0.006068       0.049406       0.021496       0.004531      -0.036910       0.030224       0.075352      -0.054561       0.009565       0.044996              9.500585      11.410728      -1.721199       0.411733      11.323777       2.730240       5.767249           0.000122
          168              C      -4.250531       8.062829       8.626270      -0.182284      32.074158 0.45697117E+03  0.10901344E+05                                 8.821365                            7.164186       0.036452       1.992703                    0.998205      29.796598      86.891846       0.609591       0.421188      -1.058913       0.013233      -0.009575       0.002898       0.016588       0.010189       0.000852      -0.012259      -0.021686       0.005920      -0.017655      -0.003068       0.020724              9.897136      11.850674      -2.535001      -1.035958      11.358311       2.981759       6.482423           0.003836
          169              C       9.671755       8.243490       8.720231       0.153048      30.864367 0.40161778E+03  0.92543699E+04                                 8.847160                            6.855532      -0.155734       1.974213                    0.999539      25.901390      73.657169       0.605719       0.438834      -1.050612      -0.009855       0.026709       0.013323       0.031433      -0.013382      -0.005908      -0.001351      -0.039700       0.017533      -0.027943       0.006913       0.021030             10.572871      10.701256      -2.717188      -2.036550      12.597405       5.063063       8.419953          -0.002200
          170              C       8.829602       7.248181       8.252628      -0.185482      31.815559 0.45116923E+03  0.10707035E+05                                 8.743671                            7.099291       0.133438       2.025111                    0.998340      29.504103      85.252798       0.616105       0.418911      -1.062485      -0.006807      -0.011416      -0.013402       0.018875      -0.008876       0.007642      -0.007925       0.024333       0.026902      -0.020551       0.000708       0.019844              9.829224       9.353488      -0.896130      -0.452158      12.453973       4.570038       7.680212           0.004070
          171              C       9.393587       6.083920       7.728263       0.099878      27.446494 0.34220164E+03  0.76361205E+04                                 8.144728                            6.318222      -0.100521       1.988077                    0.998598      26.459066      75.985340       0.627446       0.437461      -1.043142       0.042984       0.024197       0.001679       0.049355       0.016826       0.011547      -0.035036       0.026716       0.109520      -0.054499       0.002870       0.051629              9.349752      10.284996      -0.500053       0.480837      11.283214       3.565070       6.481046           0.000277
          172              C       9.103185       9.513136       9.326159      -0.139092      30.303569 0.41655359E+03  0.97972420E+04                                 8.737335                            6.899729      -0.560881       1.829515                    0.994784      29.439107      87.777791       0.607643       0.428573      -1.044905      -0.016795      -0.050565       0.079302       0.095539       0.009991      -0.035546      -0.013657       0.014749       0.151617      -0.038146      -0.030207       0.068353             10.531152       7.852080      -1.962004      -2.850595      11.051877       1.067691      12.689498           0.000091
          173              C       7.337867       8.854054      11.005617       0.432686      27.111197 0.30302596E+03  0.65430315E+04                                 8.177242                            6.103392      -0.032875       2.032912                    0.999379      23.569311      66.037840       0.615337       0.460993      -1.032157      -0.005864       0.007279      -0.044490       0.045461      -0.027398      -0.031666       0.011514      -0.113040      -0.104708      -0.069831      -0.013425       0.083256              9.680996      10.131363       0.694364       1.123521       4.898645      -1.639813      14.012980          -0.000015
          174              C       7.345505       8.573022      12.481997      -0.046123      40.163063 0.45103046E+03  0.10643291E+05                                10.187304                            7.053041      -0.067122       1.970647                    0.999271      27.943133      79.058044       0.627564       0.413598      -1.071853      -0.026036      -0.014851       0.035579       0.046522      -0.012534       0.017855       0.013260      -0.023349      -0.012463      -0.032128       0.010889       0.021239             13.042086      11.391423       2.316027      -4.333303       6.592876      -4.636561      21.141960          -0.000027
          175              C      -6.653203       8.802193      12.946569      -0.044425      40.766725 0.45227036E+03  0.10676725E+05                                10.285042                            7.061244      -0.054620       1.975001                    0.999293      27.905946      78.892166       0.627582       0.413424      -1.072282       0.003425      -0.006895       0.045044       0.045697       0.000464      -0.007400       0.012914      -0.008340      -0.076990      -0.030608       0.009788       0.020820             13.220098       9.839301       1.388629      -2.027478       6.372759      -4.563060      23.448233          -0.000008
          176              C      -5.815632       9.237121      11.796988       0.432677      26.703830 0.30209028E+03  0.65164611E+04                                 8.081658                            6.088421      -0.008684       2.040666                    0.999412      23.529266      65.849688       0.617060       0.460155      -1.032836       0.030027       0.012844      -0.032081       0.045779      -0.033902      -0.005282       0.018506      -0.137362      -0.030499      -0.071524      -0.014012       0.085537              9.332584      11.261831       1.533782      -1.069757       4.915632      -1.597427      11.820290           0.000002
          177              C       6.313826       8.129730      13.273368      -0.077862      35.829343 0.41451742E+03  0.96671528E+04                                 9.569267                            6.903956      -0.022291       1.986529                    0.998686      28.661186      83.107857       0.609068       0.431206      -1.050889       0.016312      -0.002031       0.005112       0.017214      -0.016225       0.002097       0.019335      -0.053244      -0.062102      -0.030592      -0.015844       0.046436             11.432315      10.823091       1.695019      -1.450174       6.022349      -3.482283      17.451505          -0.000007
          178              C       9.034417       3.743693       5.270385       0.583332      23.309749 0.26626924E+03  0.56462809E+04                                 7.703480                            5.915006      -0.353549       1.933247                    0.999061      23.516527      68.404336       0.586197       0.492743      -1.000764       0.040472       0.003433       0.038235       0.055782      -0.051362      -0.041210       0.059900      -0.043425      -0.081848      -0.066292      -0.042074       0.108366              8.919838      10.453416       1.752207       2.774127       7.036997      -1.393295       9.269102           0.002209
          179              C       8.323710       4.014687       4.001216      -0.036021      34.361110 0.47408163E+03  0.11404956E+05                                 9.412079                            7.466915      -0.262953       1.922095                    0.998264      28.401787      82.959486       0.577305       0.441022      -1.047625      -0.016179       0.007104      -0.033976       0.038296       0.025744       0.001950      -0.000634      -0.023192      -0.071456      -0.024315      -0.015834       0.040149             10.627548      11.772520      -1.268152       1.715215       6.202024      -0.470609      13.908099           0.008844
          180              C       8.979401       3.864139       2.784677      -0.111937      29.295009 0.44742649E+03  0.10638054E+05                                 8.341941                            7.164137       0.026827       1.985114                    0.998928      29.681036      86.958739       0.598864       0.430167      -1.051305      -0.021213       0.011219      -0.002351       0.024112      -0.002276      -0.008755      -0.000390       0.034661      -0.071274      -0.025196      -0.005555       0.030751              8.717580       8.417752      -0.807858       0.437448       5.513338       0.058315      12.221650           0.001520
          181              C       8.306904       4.019711       1.573373      -0.102485      27.337442 0.42705318E+03  0.99908488E+04                                 7.826484                            6.900778       0.232470       2.046764                    0.999762      29.047591      83.182423       0.626095       0.418163      -1.063560      -0.003613       0.004753       0.025719       0.026403      -0.002296      -0.016165       0.002361       0.030070       0.068491      -0.026656      -0.005546       0.032202              7.952458       8.199114      -0.850053       0.150087       5.296260       0.070207      10.362001           0.001026
          182              C       3.765980       1.500475       8.095291       0.095370      28.296357 0.35770076E+03  0.80596361E+04                                 8.295260                            6.451153      -0.046822       1.999826                    0.999240      26.653624      76.566572       0.623052       0.436301      -1.045288       0.044661       0.020001       0.005827       0.049281       0.021729      -0.004561       0.036268       0.029405       0.076565      -0.054131       0.009307       0.044824              9.517686      11.424943      -1.724639      -0.412467      11.349259      -2.737294       5.778857           0.000066
          183              C       4.250485       0.301083       8.626270      -0.180984      32.033841 0.45619820E+03  0.10878865E+05                                 8.817162                            7.160837       0.037306       1.993245                    0.998155      29.771519      86.817355       0.609356       0.421507      -1.058657      -0.014807       0.008779       0.002835       0.017446       0.010306      -0.000769       0.011748      -0.022355       0.004955      -0.017614      -0.002986       0.020601              9.892381      11.843567      -2.533012       1.035878      11.353262      -2.980801       6.480315           0.003810
          184              C       5.612298       0.120422       8.720231       0.153561      30.880052 0.40188865E+03  0.92625982E+04                                 8.851884                            6.859162      -0.156929       1.973624                    0.999560      25.908854      73.697357       0.605357       0.439003      -1.050463       0.009983      -0.026538       0.012955       0.031173      -0.013544       0.005731       0.001065      -0.039191       0.017874      -0.027793       0.006917       0.020875             10.578908      10.706600      -2.718279       2.038891      12.602776      -5.067327       8.427349          -0.002231
          185              C       6.454453       1.115733       8.252628      -0.184734      31.777724 0.45049732E+03  0.10686982E+05                                 8.736586                            7.093925       0.130355       2.024572                    0.998387      29.482784      85.171558       0.616355       0.418902      -1.062504       0.007601       0.011764      -0.013523       0.019469      -0.009889      -0.007924       0.007673       0.025250       0.026157      -0.021207       0.000675       0.020531              9.820825       9.348176      -0.894668       0.451173      12.440785      -4.565019       7.673514           0.004120
          186              C       5.890471       2.279996       7.728263       0.102302      27.374348 0.34103742E+03  0.76030205E+04                                 8.127871                            6.305041      -0.096705       1.989891                    0.998656      26.414473      75.800931       0.628517       0.437124      -1.043430      -0.041677      -0.022149       0.000603       0.047201       0.017827      -0.011825       0.034223       0.025582       0.106785      -0.054132       0.003719       0.050412              9.330090      10.263913      -0.493595      -0.481998      11.258644      -3.557403       6.467712           0.000189
          187              C       6.180865      -1.149227       9.326159      -0.139103      30.288228 0.41630602E+03  0.97892429E+04                                 8.732494                            6.896078      -0.558655       1.830432                    0.994845      29.421421      87.694203       0.608061       0.428374      -1.045104       0.016814       0.050400       0.080192       0.096196       0.009919       0.036174       0.013428       0.015995       0.151882      -0.038437      -0.030435       0.068872             10.525241       7.847465      -1.959127       2.850281      11.045286      -1.067976      12.682973           0.000282
          188              C       7.946174      -0.490151      11.005617       0.435255      27.041274 0.30205982E+03  0.65172619E+04                                 8.165945                            6.095119      -0.030611       2.034415                    0.999353      23.529966      65.912584       0.615504       0.461214      -1.031986       0.005817      -0.006892      -0.045288       0.046177      -0.026718       0.031435      -0.011369      -0.111934      -0.106548      -0.069316      -0.013363       0.082679              9.667675      10.117748       0.693154      -1.122500       4.892747       1.637392      13.992530           0.000017
          189              C       7.938528      -0.209126      12.481997      -0.046537      40.194674 0.45142860E+03  0.10655103E+05                                10.192074                            7.055753      -0.068645       1.970151                    0.999290      27.956796      79.107278       0.627493       0.413551      -1.071877       0.026221       0.014759       0.035693       0.046683      -0.012055      -0.017519      -0.013498      -0.023712      -0.012407      -0.031766       0.010311       0.021455             13.049553      11.392116       2.315715       4.334581       6.595936       4.640327      21.160609           0.000010
          190              C       6.653134      -0.438299      12.946569      -0.045022      40.705898 0.45154484E+03  0.10654414E+05                                10.272048                            7.053333      -0.049958       1.976981                    0.999263      27.883004      78.786242       0.628287       0.413161      -1.072544      -0.003130       0.007568       0.046027       0.046750       0.000226       0.007358      -0.013347      -0.009221      -0.079697      -0.031538       0.009695       0.021843             13.203048       9.826647       1.387294       2.027862       6.365758       4.557125      23.416740          -0.000006
          191              C       5.815568      -0.873222      11.796988       0.435544      26.649316 0.30134457E+03  0.64965993E+04                                 8.072800                            6.082094      -0.013405       2.039668                    0.999410      23.498423      65.752175       0.617176       0.460335      -1.032697      -0.029859      -0.013132      -0.030804       0.044865      -0.033263       0.004988      -0.018747      -0.136109      -0.031323      -0.070535      -0.014376       0.084911              9.322276      11.249822       1.532208       1.068498       4.911005       1.595371      11.806002          -0.000017
          192              C      -6.313897       0.234162      13.273368      -0.079124      35.914662 0.41573884E+03  0.97035607E+04                                 9.589206                            6.918703      -0.027871       1.984421                    0.998719      28.697384      83.268905       0.607765       0.431778      -1.050456      -0.017227       0.001883       0.005943       0.018320      -0.016518      -0.002252      -0.019281      -0.053669      -0.060927      -0.030669      -0.015869       0.046538             11.457221      10.836705       1.697740       1.459514       6.035611       3.493831      17.499347           0.000014
          193              C       6.249654       4.620235       5.270385       0.581826      23.354267 0.26687930E+03  0.56623608E+04                                 7.711687                            5.920875      -0.354015       1.932685                    0.999006      23.546770      68.507573       0.586051       0.492593      -1.000858      -0.039368      -0.004300       0.037751       0.054713      -0.051592       0.041131      -0.060189      -0.045101      -0.081972      -0.066377      -0.042576       0.108953              8.929636      10.465094       1.754531      -2.777900       7.044485       1.394839       9.279328           0.002202
          194              C       6.960368       4.349245       4.001216      -0.036499      34.361603 0.47412573E+03  0.11404555E+05                                 9.404932                            7.461753      -0.257812       1.923793                    0.998217      28.397159      82.899640       0.578231       0.440372      -1.048171       0.015331      -0.006621      -0.034472       0.038304       0.025365      -0.002274       0.000277      -0.023378      -0.072693      -0.024725      -0.015335       0.040059             10.618926      11.763110      -1.267294      -1.711758       6.197611       0.470170      13.896056           0.008850
          195              C       6.304684       4.499799       2.784677      -0.111909      29.308690 0.44767881E+03  0.10645313E+05                                 8.342698                            7.164511       0.025258       1.984556                    0.998967      29.692228      86.990273       0.599068       0.429970      -1.051450       0.019990      -0.011992      -0.003343       0.023550      -0.001980       0.008990       0.000403       0.034792      -0.073461      -0.025966      -0.005226       0.031192              8.718392       8.421450      -0.808816      -0.437072       5.513619      -0.058346      12.220105           0.001517
          196              C       6.977187       4.344232       1.573373      -0.101312      27.274373 0.42571750E+03  0.99514411E+04                                 7.814363                            6.890115       0.231747       2.047341                    0.999782      28.998890      82.999041       0.626584       0.418179      -1.063588       0.004268      -0.004633       0.026008       0.026760      -0.002096       0.016652      -0.002516       0.029446       0.068719      -0.026369      -0.006227       0.032596              7.940139       8.187825      -0.849124      -0.150547       5.287761      -0.070017      10.344830           0.001027
          197              N       3.062913      10.834644       7.652763      -0.220324      36.792963 0.51664863E+03  0.12475418E+05                                 9.283316                            7.374002       0.023698       2.026000                    0.999384      28.017508      77.366825       0.642693       0.394678      -1.096419      -0.050045      -0.108428       0.052215       0.130337      -0.027606       0.027547       0.018757       0.069354       0.051414      -0.062398       0.011822       0.050576             10.691992      13.076880       1.000261       1.179903      12.415781      -3.037746       6.583313           0.058525
          198              N       0.994966       7.479021      10.687085      -0.169310      36.740589 0.45477254E+03  0.10660822E+05                                 9.403869                            6.926838      -0.218358       1.984729                    0.998561      26.270004      72.007453       0.660393       0.395646      -1.093260       0.035924      -0.017593      -0.099627       0.107357      -0.030477      -0.003307       0.024816       0.112759       0.166420      -0.095423       0.033117       0.062306             11.658248      10.264376      -0.830542      -3.036700       5.623829       1.655711      19.086538          -0.000104
          199              N      -3.062954      -2.470727       7.652763      -0.219766      36.752060 0.51598401E+03  0.12453786E+05                                 9.272452                            7.366221       0.043435       2.032693                    0.999409      27.999854      77.268826       0.643512       0.394352      -1.096784       0.048719       0.109277       0.052681       0.130730      -0.028293      -0.027617      -0.018203       0.066681       0.051056      -0.061707       0.011683       0.050024             10.677630      13.068836       0.991557      -1.182212      12.389997       3.030246       6.574057          -0.062260
          200              N      -0.995024       0.884883      10.687085      -0.171306      36.729329 0.45476115E+03  0.10657829E+05                                 9.392120                            6.919755      -0.209523       1.987522                    0.998506      26.267098      71.931644       0.661898       0.394847      -1.094086      -0.035915       0.018212      -0.099708       0.107532      -0.030332       0.004022      -0.024673       0.112041       0.165309      -0.094782       0.032465       0.062317             11.641347      10.250631      -0.829544       3.030363       5.617310      -1.652502      19.056101           0.000135
          201              N       4.579100      -2.470724       6.124580      -0.220325      36.792971 0.51664881E+03  0.12475423E+05                                 9.283318                            7.374004       0.023697       2.025999                    0.999384      28.017512      77.366842       0.642693       0.394678      -1.096419       0.050045       0.108428      -0.052216       0.130337      -0.027606       0.027547       0.018757       0.069354       0.051413      -0.062397       0.011822       0.050575             10.691993      13.076884       1.000261       1.179903      12.415781      -3.037747       6.583315           0.058524
          202              N       6.647047       0.884899       3.090258      -0.169310      36.740589 0.45477253E+03  0.10660822E+05                                 9.403869                            6.926838      -0.218358       1.984729                    0.998561      26.270004      72.007454       0.660393       0.395646      -1.093260      -0.035924       0.017593       0.099627       0.107357      -0.030477      -0.003307       0.024816       0.112759       0.166420      -0.095423       0.033117       0.062306             11.658248      10.264376      -0.830541      -3.036700       5.623829       1.655711      19.086539          -0.000104
          203              N      10.704967      10.834647       6.124580      -0.219766      36.752065 0.51598411E+03  0.12453789E+05                                 9.272453                            7.366223       0.043434       2.032693                    0.999409      27.999857      77.268843       0.643511       0.394353      -1.096784      -0.048719      -0.109277      -0.052681       0.130730      -0.028293      -0.027617      -0.018203       0.066681       0.051056      -0.061707       0.011683       0.050024             10.677631      13.068836       0.991556      -1.182213      12.389999       3.030248       6.574059          -0.062260
          204              N       8.637037       7.479037       3.090258      -0.171306      36.729337 0.45476123E+03  0.10657832E+05                                 9.392121                            6.919755      -0.209524       1.987522                    0.998506      26.267101      71.931657       0.661898       0.394847      -1.094086       0.035915      -0.018212       0.099708       0.107532      -0.030332       0.004022      -0.024673       0.112041       0.165309      -0.094782       0.032465       0.062317             11.641349      10.250632      -0.829544       3.030364       5.617311      -1.652502      19.056105           0.000135
          205              N      -3.062950       2.470697       6.124580      -0.218715      36.737007 0.51569914E+03  0.12446153E+05                                 9.273972                            7.366954       0.044734       2.033081                    0.999428      27.989222      77.256621       0.643068       0.394649      -1.096493       0.049470      -0.108790      -0.052606       0.130575       0.027964       0.027536      -0.017929       0.068588       0.048645      -0.061612       0.011108       0.050504             10.680031      13.069396      -0.992537       1.181570      12.395355       3.032085       6.575344           0.058549
          206              N      -0.995003      -0.884913       3.090258      -0.170356      36.716322 0.45454188E+03  0.10651390E+05                                 9.390705                            6.918567      -0.208728       1.987763                    0.998496      26.259392      71.905799       0.661887       0.394902      -1.094049      -0.035402      -0.017703       0.099951       0.107503       0.030336      -0.003540      -0.024665       0.113208       0.164750      -0.095237       0.033316       0.061921             11.640348      10.247952       0.829917      -3.029804       5.616973      -1.655157      19.056118          -0.000137
          207              N       3.062917       5.893226       6.124580      -0.219512      36.743399 0.51583164E+03  0.12449479E+05                                 9.272485                            7.366066       0.043713       2.032823                    0.999415      27.994402      77.257727       0.643381       0.394452      -1.096689      -0.049402       0.108474      -0.052317       0.130170       0.027011      -0.027291       0.018274       0.067780       0.051547      -0.061205       0.011400       0.049805             10.678088      13.066521      -0.990895      -1.182009      12.392887      -3.031520       6.574856           0.058612
          208              N       0.994987       9.248849       3.090258      -0.172231      36.823199 0.45604959E+03  0.10697569E+05                                 9.414559                            6.934509      -0.218253       1.984181                    0.998528      26.307057      72.116863       0.660363       0.395413      -1.093492       0.036168       0.017962       0.100248       0.108076       0.029872       0.003616       0.024401       0.112807       0.165845      -0.094945       0.032868       0.062077             11.671955      10.275407       0.831513       3.041454       5.630493       1.658885      19.109964          -0.000111
          209              N      10.704963       5.893223       7.652763      -0.218715      36.736997 0.51569895E+03  0.12446147E+05                                 9.273970                            7.366952       0.044736       2.033082                    0.999428      27.989218      77.256603       0.643068       0.394649      -1.096493      -0.049470       0.108790       0.052606       0.130575       0.027964       0.027537      -0.017929       0.068588       0.048645      -0.061612       0.011108       0.050504             10.680029      13.069391      -0.992537       1.181570      12.395355       3.032085       6.575342           0.058550
          210              N       8.637016       9.248833      10.687085      -0.170355      36.716320 0.45454186E+03  0.10651389E+05                                 9.390704                            6.918567      -0.208728       1.987763                    0.998496      26.259391      71.905791       0.661887       0.394902      -1.094049       0.035402       0.017703      -0.099951       0.107503       0.030336      -0.003540      -0.024665       0.113208       0.164750      -0.095237       0.033316       0.061921             11.640346      10.247951       0.829917      -3.029804       5.616972      -1.655157      19.056116          -0.000137
          211              N       4.579096       2.470694       7.652763      -0.219512      36.743401 0.51583168E+03  0.12449481E+05                                 9.272485                            7.366066       0.043713       2.032823                    0.999415      27.994403      77.257729       0.643381       0.394452      -1.096689       0.049402      -0.108474       0.052317       0.130170       0.027011      -0.027291       0.018274       0.067781       0.051547      -0.061205       0.011400       0.049805             10.678089      13.066524      -0.990898      -1.182009      12.392888      -3.031518       6.574855           0.058611
          212              N       6.647026      -0.884929      10.687085      -0.172231      36.823197 0.45604959E+03  0.10697570E+05                                 9.414559                            6.934509      -0.218253       1.984181                    0.998528      26.307057      72.116865       0.660363       0.395413      -1.093492      -0.036168      -0.017962      -0.100248       0.108076       0.029871       0.003616       0.024401       0.112807       0.165845      -0.094945       0.032868       0.062077             11.671954      10.275408       0.831513       3.041455       5.630493       1.658886      19.109962          -0.000111
          213              O       3.009408       7.209699      11.787895      -0.418902      25.167916 0.35910018E+03  0.77852942E+04                                 6.640415                            5.769834       1.151162       2.457303                    0.999392      24.975099      61.854186       0.812652       0.347650      -1.150952      -0.039001       0.006393      -0.010228       0.040824       0.012351      -0.003377      -0.033658      -0.037235      -0.327341      -0.115139       0.032468       0.082671              6.951424      11.102839      -0.920728       0.288033       4.587174       0.113988       5.164260           0.000042
          214              O      -1.216642       7.972495      10.223064      -0.406934      26.833793 0.37190756E+03  0.81261941E+04                                 6.972902                            5.896119       1.177395       2.479642                    0.998769      24.650740      61.100145       0.799696       0.350533      -1.149669       0.029624      -0.011963       0.015719       0.035606       0.041235       0.066629      -0.032502      -0.082739      -0.132255      -0.114376       0.033652       0.080723              7.612725       9.662966      -0.031407       3.732382       4.730558       0.089627       8.444652           0.000091
          215              O       2.555487      12.448891       5.376470      -0.570798      42.829400 0.62555193E+03  0.15685352E+05                                 9.926601                            7.850884      -0.015884       2.023325                    0.996618      29.090518      79.195972       0.661105       0.369492      -1.125983      -0.028644       0.026570       0.015283       0.041953      -0.007881       0.022618      -0.033405       0.032467      -0.079453      -0.052659       0.006344       0.046315             11.790527      16.518776      -1.836856       5.677769       9.300571      -0.764753       9.552234           0.071479
          216              O       0.869649      -3.014381       6.132295      -0.565908      34.272575 0.54765173E+03  0.13214905E+05                                 8.351686                            7.254620       0.629267       2.247819                    0.996375      27.854994      73.152579       0.704353       0.360376      -1.138874      -0.012310      -0.016453      -0.006892       0.021673       0.014132      -0.107325       0.002305      -0.104842      -0.090046      -0.141766       0.062269       0.079497              9.099455       9.271190      -2.485571      -1.646035       9.555816       2.730306       8.471360           0.000255
          217              O      -3.009471       1.154199      11.787895      -0.418359      25.169646 0.35914212E+03  0.77865331E+04                                 6.641087                            5.770605       1.152005       2.457357                    0.999383      24.975165      61.858313       0.812495       0.347702      -1.150894       0.039504      -0.006818      -0.009963       0.041308       0.011562       0.003374       0.033955      -0.037428      -0.328141      -0.115495       0.032909       0.082586              6.951770      11.102787      -0.920922      -0.288528       4.587928      -0.113871       5.164595          -0.000013
          218              O       1.216587       0.391411      10.223064      -0.407047      26.800398 0.37134694E+03  0.81105378E+04                                 6.965648                            5.890589       1.181853       2.481451                    0.998750      24.638315      61.047985       0.800327       0.350404      -1.149824      -0.029239       0.012142       0.015689       0.035334       0.041050      -0.066643       0.032624      -0.082472      -0.132396      -0.114344       0.033806       0.080538              7.604420       9.650187      -0.030966      -3.727059       4.726325      -0.089659       8.436748          -0.000016
          219              O      -2.555516      12.642935       5.376470      -0.571228      42.869321 0.62626150E+03  0.15707849E+05                                 9.932462                            7.855527      -0.016983       2.022639                    0.996640      29.105952      79.254029       0.660874       0.369510      -1.125951       0.028306      -0.025937       0.014819       0.041153      -0.007022      -0.022523       0.033255       0.031419      -0.078563      -0.052376       0.007053       0.045323             11.797458      16.527077      -1.836724      -5.682607       9.306134       0.764925       9.559164          -0.075894
          220              O      -0.869682      11.378304       6.132295      -0.566752      34.332186 0.54886633E+03  0.13252248E+05                                 8.363033                            7.264258       0.621496       2.245146                    0.996293      27.877058      73.245317       0.703616       0.360535      -1.138689       0.012370       0.015729      -0.005995       0.020889       0.013980       0.107338      -0.001948      -0.102934      -0.090793      -0.141305       0.061639       0.079666              9.111973       9.283485      -2.488032       1.646974       9.570080      -2.733632       8.482354          -0.000405
          221              O       4.632605       1.154221       1.989448      -0.418902      25.167915 0.35910017E+03  0.77852938E+04                                 6.640415                            5.769834       1.151162       2.457303                    0.999392      24.975099      61.854185       0.812652       0.347650      -1.150952       0.039001      -0.006393       0.010228       0.040824       0.012351      -0.003377      -0.033658      -0.037235      -0.327341      -0.115139       0.032468       0.082671              6.951424      11.102838      -0.920728       0.288033       4.587174       0.113988       5.164259           0.000042
          222              O       8.858655       0.391425       3.554279      -0.406934      26.833794 0.37190758E+03  0.81261948E+04                                 6.972902                            5.896119       1.177396       2.479642                    0.998769      24.650741      61.100148       0.799696       0.350533      -1.149669      -0.029624       0.011963      -0.015719       0.035606       0.041235       0.066629      -0.032502      -0.082739      -0.132255      -0.114376       0.033652       0.080723              7.612726       9.662966      -0.031407       3.732382       4.730558       0.089627       8.444652           0.000091
          223              O       5.086526      -4.084971       8.400873      -0.570799      42.829418 0.62555213E+03  0.15685359E+05                                 9.926605                            7.850886      -0.015885       2.023324                    0.996618      29.090520      79.195987       0.661104       0.369492      -1.125983       0.028644      -0.026570      -0.015283       0.041953      -0.007881       0.022617      -0.033405       0.032467      -0.079452      -0.052658       0.006344       0.046315             11.790533      16.518787      -1.836856       5.677773       9.300574      -0.764753       9.552236           0.071479
          224              O       6.772364      11.378301       7.645048      -0.565908      34.272565 0.54765154E+03  0.13214899E+05                                 8.351683                            7.254618       0.629269       2.247820                    0.996375      27.854993      73.152567       0.704353       0.360376      -1.138874       0.012310       0.016453       0.006892       0.021673       0.014132      -0.107325       0.002305      -0.104842      -0.090046      -0.141766       0.062269       0.079497              9.099452       9.271188      -2.485570      -1.646036       9.555813       2.730305       8.471357           0.000255
          225              O      10.651484       7.209721       1.989448      -0.418359      25.169643 0.35914209E+03  0.77865321E+04                                 6.641087                            5.770605       1.152006       2.457357                    0.999383      24.975163      61.858307       0.812495       0.347702      -1.150894      -0.039504       0.006818       0.009963       0.041308       0.011562       0.003374       0.033955      -0.037428      -0.328141      -0.115495       0.032909       0.082586              6.951770      11.102786      -0.920922      -0.288528       4.587928      -0.113871       5.164595          -0.000013
          226              O       6.425426       7.972509       3.554279      -0.407047      26.800398 0.37134692E+03  0.81105371E+04                                 6.965647                            5.890589       1.181854       2.481451                    0.998750      24.638315      61.047983       0.800327       0.350404      -1.149824       0.029239      -0.012142      -0.015689       0.035334       0.041050      -0.066643       0.032624      -0.082472      -0.132396      -0.114344       0.033806       0.080538              7.604419       9.650186      -0.030966      -3.727058       4.726324      -0.089659       8.436747          -0.000016
          227              O      10.197529      -4.279015       8.400873      -0.571228      42.869320 0.62626137E+03  0.15707844E+05                                 9.932460                            7.855525      -0.016982       2.022640                    0.996640      29.105955      79.254031       0.660875       0.369510      -1.125952      -0.028306       0.025937      -0.014819       0.041153      -0.007022      -0.022523       0.033255       0.031419      -0.078563      -0.052376       0.007053       0.045323             11.797457      16.527075      -1.836724      -5.682609       9.306131       0.764924       9.559165          -0.075894
          228              O       8.511695      -3.014384       7.645048      -0.566753      34.332189 0.54886642E+03  0.13252251E+05                                 8.363033                            7.264258       0.621495       2.245146                    0.996293      27.877060      73.245324       0.703616       0.360535      -1.138689      -0.012370      -0.015729       0.005995       0.020889       0.013980       0.107338      -0.001948      -0.102934      -0.090793      -0.141305       0.061639       0.079666              9.111973       9.283486      -2.488032       1.646973       9.570080      -2.733631       8.482354          -0.000405
          229              O      12.274655      -1.154229       1.989448      -0.418080      25.166771 0.35907089E+03  0.77846402E+04                                 6.640950                            5.770266       1.153791       2.458069                    0.999390      24.971254      61.848218       0.812466       0.347730      -1.150865       0.040194       0.006241       0.009813       0.041842      -0.012069      -0.003719       0.033701      -0.035886      -0.329566      -0.115888       0.033536       0.082353              6.951948      11.103642       0.920489       0.287981       4.587510      -0.113963       5.164693           0.000045
          230              O       1.216605      -0.391441       3.554279      -0.406407      26.797405 0.37128616E+03  0.81089294E+04                                 6.964981                            5.890129       1.183931       2.481895                    0.998783      24.638188      61.047872       0.800349       0.350406      -1.149814      -0.029840      -0.012233      -0.015989       0.035996      -0.041081       0.066881       0.032549      -0.083002      -0.132387      -0.114625       0.033886       0.080739              7.603417       9.649417       0.031742       3.726394       4.725832      -0.089147       8.435003           0.000060
          231              O      -2.555524       4.084935       8.400873      -0.572416      42.911390 0.62697585E+03  0.15730607E+05                                 9.939847                            7.860759      -0.019036       2.022000                    0.996617      29.118743      79.306966       0.660544       0.369581      -1.125872       0.027738       0.025170      -0.014742       0.040253       0.006612       0.022600       0.033123       0.031722      -0.078670      -0.052421       0.007290       0.045131             11.806868      16.541986       1.837836       5.688206       9.311926       0.765743       9.566692           0.072038
          232              O      -0.869686       5.349566       7.645048      -0.566261      34.291894 0.54805575E+03  0.13227277E+05                                 8.355495                            7.257884       0.625174       2.246454                    0.996325      27.861585      73.180477       0.704099       0.360435      -1.138812       0.012713      -0.016390       0.006567       0.021758      -0.013891      -0.106842      -0.001803      -0.103706      -0.090547      -0.140972       0.061622       0.079350              9.103679       9.276612       2.485558      -1.647062       9.559918      -2.730944       8.474507           0.000502
          233              O       3.009434       9.518171       1.989448      -0.419653      25.207987 0.35982262E+03  0.78050720E+04                                 6.648375                            5.776332       1.153780       2.457619                    0.999410      24.992680      61.919102       0.812027       0.347734      -1.150854      -0.038159      -0.006277       0.010435       0.040055      -0.011972       0.003114      -0.033754      -0.038001      -0.326809      -0.114988       0.032255       0.082733              6.959920      11.117487       0.921816      -0.288921       4.592152       0.113987       5.170120           0.000007
          234              O      -1.216624       8.755375       3.554279      -0.407576      26.834901 0.37193712E+03  0.81269802E+04                                 6.973010                            5.896364       1.178944       2.480240                    0.998766      24.651450      61.101907       0.799680       0.350534      -1.149671       0.028860       0.012648      -0.015389       0.035067      -0.041030      -0.066572      -0.033116      -0.082609      -0.131657      -0.114422       0.033904       0.080518              7.612747       9.661424       0.031003      -3.732286       4.730993       0.089868       8.445823           0.000046
          235              O       2.555479       4.278979       8.400873      -0.571206      42.856483 0.62601345E+03  0.15700198E+05                                 9.930977                            7.854408      -0.014104       2.023588                    0.996640      29.099962      79.236189       0.660861       0.369551      -1.125911      -0.028252      -0.026352      -0.014963       0.041431       0.007858      -0.022160      -0.033401       0.030933      -0.078841      -0.052226       0.006620       0.045606             11.795575      16.525441       1.836547      -5.680608       9.304499      -0.764358       9.556786           0.072024
          236              O       0.869645       3.014351       7.645048      -0.566051      34.295849 0.54812881E+03  0.13229605E+05                                 8.356089                            7.258317       0.626318       2.246656                    0.996432      27.865852      73.195473       0.704079       0.360430      -1.138806      -0.012352       0.016201       0.006526       0.021393      -0.014072       0.107153       0.001791      -0.103774      -0.090534      -0.141312       0.061624       0.079688              9.104393       9.276417       2.486504       1.646929       9.561622       2.731305       8.475141           0.000514
          237              O      -4.632642       9.518149      11.787895      -0.418080      25.166771 0.35907088E+03  0.77846398E+04                                 6.640949                            5.770266       1.153791       2.458069                    0.999390      24.971255      61.848219       0.812466       0.347730      -1.150865      -0.040194      -0.006241      -0.009813       0.041842      -0.012070      -0.003719       0.033701      -0.035886      -0.329566      -0.115888       0.033536       0.082353              6.951948      11.103641       0.920489       0.287981       4.587510      -0.113963       5.164693           0.000045
          238              O       6.425408       8.755361      10.223064      -0.406407      26.797409 0.37128621E+03  0.81089311E+04                                 6.964982                            5.890129       1.183930       2.481894                    0.998783      24.638188      61.047875       0.800349       0.350406      -1.149814       0.029840       0.012233       0.015989       0.035996      -0.041081       0.066881       0.032549      -0.083002      -0.132387      -0.114625       0.033886       0.080739              7.603418       9.649418       0.031742       3.726395       4.725832      -0.089147       8.435004           0.000060
          239              O      10.197537       4.278985       5.376470      -0.572416      42.911412 0.62697633E+03  0.15730622E+05                                 9.939851                            7.860763      -0.019038       2.022000                    0.996617      29.118750      79.307000       0.660544       0.369581      -1.125872      -0.027739      -0.025171       0.014742       0.040253       0.006612       0.022600       0.033123       0.031722      -0.078669      -0.052421       0.007290       0.045130             11.806873      16.541990       1.837837       5.688209       9.311931       0.765744       9.566698           0.072038
          240              O       8.511699       3.014354       6.132295      -0.566261      34.291868 0.54805523E+03  0.13227261E+05                                 8.355490                            7.257880       0.625176       2.246455                    0.996325      27.861577      73.180438       0.704099       0.360435      -1.138812      -0.012713       0.016390      -0.006567       0.021758      -0.013891      -0.106842      -0.001803      -0.103705      -0.090546      -0.140971       0.061622       0.079350              9.103673       9.276606       2.485557      -1.647061       9.559911      -2.730942       8.474501           0.000502
          241              O       4.632579      -1.154251      11.787895      -0.419653      25.207982 0.35982254E+03  0.78050697E+04                                 6.648374                            5.776332       1.153780       2.457619                    0.999410      24.992678      61.919094       0.812027       0.347734      -1.150854       0.038159       0.006277      -0.010435       0.040055      -0.011972       0.003114      -0.033754      -0.038001      -0.326809      -0.114988       0.032255       0.082733              6.959919      11.117485       0.921816      -0.288920       4.592152       0.113987       5.170119           0.000007
          242              O       8.858637      -0.391455      10.223064      -0.407576      26.834896 0.37193705E+03  0.81269783E+04                                 6.973010                            5.896364       1.178944       2.480240                    0.998766      24.651448      61.101901       0.799680       0.350534      -1.149671      -0.028860      -0.012648       0.015389       0.035067      -0.041030      -0.066572      -0.033116      -0.082609      -0.131657      -0.114422       0.033904       0.080518              7.612746       9.661423       0.031003      -3.732286       4.730993       0.089868       8.445822           0.000045
          243              O       5.086534       4.084941       5.376470      -0.571206      42.856461 0.62601320E+03  0.15700190E+05                                 9.930974                            7.854407      -0.014103       2.023589                    0.996640      29.099955      79.236161       0.660861       0.369551      -1.125911       0.028252       0.026352       0.014963       0.041431       0.007858      -0.022160      -0.033401       0.030933      -0.078842      -0.052226       0.006620       0.045606             11.795570      16.525433       1.836547      -5.680602       9.304498      -0.764358       9.556781           0.072023
          244              O       6.772368       5.349569       6.132295      -0.566051      34.295863 0.54812908E+03  0.13229613E+05                                 8.356092                            7.258320       0.626316       2.246655                    0.996432      27.865856      73.195494       0.704079       0.360430      -1.138805       0.012353      -0.016201      -0.006526       0.021393      -0.014072       0.107153       0.001791      -0.103774      -0.090534      -0.141312       0.061624       0.079688              9.104397       9.276420       2.486504       1.646930       9.561626       2.731307       8.475145           0.000514

******************************************************
Auxiliary information for the entire system
The total spin magnetic moment of the unit cell is   1.999534
The total net atomic charge of the unit cell is   -0.000007
Accuracy of reproducing the electrostatic potential in the unit cell:
  The inner radius (bohr) =    5.0000
  The outer radius (bohr) =   12.0000
  Valid grid points have density less than (e/(bohr^3)) =    0.0001
  The number of valid grid points were=       103280
  The rms potential error without charges in kcal/mol is=      4.24477
  The rms potential error with partial charges in kcal/mol is=      0.48982
  The RRMSE value at monopole order=      0.11539
  The rms potential error with partial charges and cloud penetration in kcal/mol is=      0.48864
  The RRMSE value at monopole order with cloud penetration is=      0.11511
  The rms potential error with partial charges and atomic dipoles in kcal/mol is=      0.42974
  The RRMSE value at dipole order=      0.10124
  The rms potential error with partial charges, atomic dipoles and cloud penetration in kcal/mol is=      0.41588
  The RRMSE value at dipole order with cloud penetration=      0.09797

******************************************************
The electron densities and ab initio electrostatic potential were computed in VASP using the PBE functional and
projector augmented wave method. See the main text of the journal article for a description of computational details.
The atomic charges, dipoles, and quadrupoles were computed with the DDEC6 method as described in
(a) T. A. Manz and N. Gabaldon Limas, RSC Adv. 6 (2016) 47771-47801 DOI: 10.1039/c6ra04656h
(b) N. Gabaldon Limas and T. A. Manz, RSC Adv. 8 (2018) 2678-2707 DOI: 10.1039/c7ra11829e.
For each atom in the material, the electron cloud parameters were fit to the spherically averaged atom-in-material
electron density using radial positions for which this density was between 10^-4 and 10^-2 electrons per cubic bohr.
The polarizabilities, dispersion coefficients, and quantum Drude oscillator (QDO) parameters were fit using the MCLF method.
The magnetic structure of the system was optimized in VASP from the default ferromagnetic initial guess using spin polarization.
The atomic spin moments (ASMs) were computed on this optimized magnetic structure using the DDEC6 partition as inputs
to the method of T. A. Manz and D. S. Sholl, J. Chem. Theory Comput. 7 (2011) 4146-4164 DOI: 10.1021/ct200539n.
The RMSE and RRMSE were computed using a uniform grid with Ewald summation.
