# Supplementary material for: A collection of forcefield precursors for metal–organic frameworks
Source: RSC Adv. 2019 Nov 13;9(63):36492–507. doi: 10.1039/c9ra07327b (PMC9075174; doi:10.1039/c9ra07327b)
Supplement: RA-009-C9RA07327B-s5709 [file RA-009-C9RA07327B-s5709.xyz]

  292
jmolscript: load "" {1 1 1} spacegroup "x,y,z" unitcell [{     15.310700     0.000000     0.000000 }, {      0.000029    16.728400     0.000000 }, {     -7.655495    -8.364196    13.705972 }]
Cu    -3.827733     4.182102     6.852986     0.727713
Cu     3.827617     4.182102     6.852986     0.726726
Cu     3.827603    -4.182098     6.852986     0.728350
Cu    -3.827748    -4.182098     6.852986     0.702584
H     -2.826429     1.610947     7.996064     0.104030
H     -3.645563    -0.363004     8.878729     0.148477
H      7.907900     1.008725     8.237289     0.146190
H      8.814305     2.952565     7.384778     0.099511
H      9.827847    -1.861868     9.289908     0.131339
H      8.379461    -1.490498     8.711516     0.125978
H      2.207809     7.966064     0.836064     0.142040
H      9.919785     4.725774     2.743936     0.117280
H      8.792936     4.449755     0.729158     0.107864
H     12.470537     3.230255     3.582741     0.106314
H     -1.489764     3.897718     4.125498     0.095668
H     -1.514260     2.346996     3.733507     0.115245
H     -2.440576     3.454416     5.899050     0.303141
H      2.826291     6.753257     7.996064     0.103978
H      3.645408     8.727209     8.878729     0.146767
H      7.402658     7.355480     8.237289     0.148127
H      6.496269     5.411640     7.384778     0.100538
H      5.482691    10.226074     9.289908     0.131414
H      6.931088     9.854703     8.711516     0.127091
H     13.102890     0.398136     0.836064     0.142124
H      5.390878     3.638428     2.743936     0.117974
H      6.517765     3.914446     0.729158     0.107634
H      2.840110     5.133947     3.582741     0.106404
H      1.489700     4.466484     4.125498     0.095108
H      1.514203     6.017207     3.733507     0.115992
H      2.440478     4.909787     5.899050     0.302697
H     10.481663     6.753257     5.709908     0.104030
H     11.300797     8.727208     4.827243     0.148477
H     -0.252666     7.355479     5.468683     0.146190
H     -1.159071     5.411639     6.321194     0.099511
H     -2.172613    10.226072     4.416064     0.131339
H     -0.724227     9.854702     4.994456     0.125978
H      5.447425     0.398140    12.869908     0.142040
H     -2.264551     3.638430    10.962036     0.117280
H     -1.137702     3.914449    12.976814     0.107864
H     -4.815303     5.133949    10.123231     0.106314
H      9.144998     4.466486     9.580474     0.095668
H      9.169494     6.017208     9.972465     0.115245
H     10.095810     4.909788     7.806922     0.303141
H      4.828943     1.610947     5.709908     0.103978
H      4.009826    -0.363005     4.827243     0.146767
H      0.252576     1.008724     5.468683     0.148127
H      1.158965     2.952564     6.321194     0.100538
H      2.172543    -1.861870     4.416064     0.131414
H      0.724146    -1.490499     4.994456     0.127091
H     -5.447656     7.966068    12.869908     0.142124
H      2.264356     4.725776    10.962036     0.117974
H      1.137469     4.449758    12.976814     0.107634
H      4.815124     3.230257    10.123231     0.106404
H      6.165534     3.897720     9.580474     0.095108
H      6.141031     2.346997     9.972465     0.115992
H      5.214756     3.454417     7.806922     0.302697
H      2.826318     9.975147     5.709908     0.103785
H      3.645446     8.001195     4.827243     0.147492
H      7.402688     9.372924     5.468683     0.146738
H      6.496289    11.316764     6.321194     0.100526
H      5.482731     6.502330     4.416064     0.130620
H      6.931118     6.873701     4.994456     0.126308
H     -2.207926    -0.398132    12.869908     0.142051
H      5.390787    -3.638424    10.962036     0.117428
H      6.517635    -3.914442    12.976814     0.107742
H      2.840030    -5.133943    10.123231     0.106299
H      1.489632    -4.466480     9.580474     0.094575
H      1.514123    -6.017203     9.972465     0.115031
H      2.440472    11.818617     7.806922     0.303198
H     -2.826412    -1.610943     5.709908     0.104836
H     11.665177     0.363008     4.827243     0.147585
H      7.907923    -1.008721     5.468683     0.147418
H      8.814305    -2.952561     6.321194     0.100404
H      9.827900     1.861872     4.416064     0.131692
H      8.379501     1.490502     4.994456     0.126311
H      2.207696     8.762340    12.869908     0.142249
H     -5.391010    -4.725770    10.962036     0.117753
H     -6.517896    -4.449751    12.976814     0.108171
H     -2.840237    -3.230251    10.123231     0.106678
H     -1.489829    -3.897714     9.580474     0.095130
H     -1.514327    -2.346992     9.972465     0.115624
H     -2.440606    -3.454412     7.806922     0.305183
H      4.828916    -1.610943     7.996064     0.103785
H      4.009788     0.363009     8.878729     0.147492
H      0.252546    -1.008720     8.237289     0.146738
H      1.158945    -2.952560     7.384778     0.100526
H      2.172503     1.861874     9.289908     0.130620
H      0.724116     1.490503     8.711516     0.126308
H      9.863160     8.762336     0.836064     0.142051
H      2.264447    12.002628     2.743936     0.117428
H      1.137599    12.278646     0.729158     0.107742
H      4.815204    13.498147     3.582741     0.106299
H      6.165602    12.830684     4.125498     0.094575
H      6.141111    14.381407     3.733507     0.115031
H      5.214762    -3.454413     5.899050     0.303198
H     10.481646     9.975147     7.996064     0.104836
H     -4.009943     8.001196     8.878729     0.147585
H     -0.252689     9.372925     8.237289     0.147418
H     -1.159071    11.316765     7.384778     0.100404
H     -2.172666     6.502332     9.289908     0.131692
H     -0.724267     6.873702     8.711516     0.126311
H      5.447538    -0.398136     0.836064     0.142249
H     13.046244    13.089974     2.743936     0.117753
H     14.173130    12.813955     0.729158     0.108171
H     10.495471    11.594455     3.582741     0.106678
H      9.145063    12.261918     4.125498     0.095130
H      9.169561    10.711196     3.733507     0.115624
H     10.095840    11.818616     5.899050     0.305183
C     -3.766506     1.488830     8.051710     0.112443
C     -4.248800     0.306132     8.577746    -0.180040
C      9.694653     0.102046     8.662723     0.155478
C      8.851040     1.115787     8.201105    -0.185176
C      9.399169     2.270046     7.692888     0.082699
C      9.129680    -1.160948     9.267704    -0.140736
C     -5.818179    -0.879910    11.736698     0.432260
C      7.352093    -0.493485    10.939833     0.426534
C     -6.670995    -0.439953    12.886081    -0.044967
C      1.332040     8.123311     0.503283    -0.082493
C      0.300092     8.569960     1.299874    -0.044728
C      9.060830     4.618713     5.249113     0.563464
C      8.336646     4.361095     3.962122    -0.033969
C      8.995018     4.508305     2.750240    -0.114562
C      8.329014     4.342693     1.552338    -0.106116
C     -2.034826     3.081372     4.120015    -0.168866
C      3.766367     6.875375     8.051710     0.112175
C      4.248652     8.058073     8.577746    -0.177191
C      5.615897     8.262159     8.662723     0.155931
C      6.459519     7.248418     8.201105    -0.188184
C      5.911399     6.094158     7.692888     0.082451
C      6.180858     9.525154     9.267704    -0.141367
C      5.817970     9.244117    11.736698     0.431627
C      7.958413     8.857691    10.939833     0.429129
C      6.670765     8.804161    12.886081    -0.043434
C     13.978665     0.240889     0.503283    -0.081425
C     -0.300102    -0.205759     1.299874    -0.048396
C      6.249784     3.745490     5.249113     0.565652
C      6.973993     4.003107     3.962122    -0.034702
C      6.315644     3.855897     2.750240    -0.115896
C      6.981671     4.021508     1.552338    -0.106069
C      2.034762     5.282830     4.120015    -0.169768
C     11.421740     6.875374     5.654262     0.112443
C     11.904034     8.058072     5.128226    -0.180040
C     -2.039419     8.262158     5.043249     0.155478
C     -1.195806     7.248417     5.504867    -0.185176
C     -1.743935     6.094158     6.013084     0.082699
C     -1.474446     9.525152     4.438268    -0.140736
C     13.473413     9.244114     1.969274     0.432260
C      0.303141     8.857689     2.766139     0.426534
C     14.326229     8.804157     0.819891    -0.044967
C      6.323194     0.240893    13.202689    -0.082493
C      7.355142    -0.205756    12.406098    -0.044728
C     -1.405596     3.745491     8.456859     0.563464
C     -0.681412     4.003109     9.743850    -0.033969
C     -1.339784     3.855899    10.955732    -0.114562
C     -0.673780     4.021511    12.153634    -0.106116
C      9.690060     5.282832     9.585957    -0.168866
C      3.888867     1.488829     5.654262     0.112175
C      3.406582     0.306131     5.128226    -0.177191
C      2.039337     0.102045     5.043249     0.155931
C      1.195715     1.115786     5.504867    -0.188184
C      1.743835     2.270046     6.013084     0.082451
C      1.474376    -1.160950     4.438268    -0.141367
C      1.837264    -0.879913     1.969274     0.431627
C     -0.303179    -0.493487     2.766139     0.429129
C      0.984469    -0.439957     0.819891    -0.043434
C     -6.323431     8.123315    13.202689    -0.081425
C      7.955336     8.569963    12.406098    -0.048396
C      1.405450     4.618714     8.456859     0.565652
C      0.681241     4.361097     9.743850    -0.034702
C      1.339590     4.508307    10.955732    -0.115896
C      0.673563     4.342696    12.153634    -0.106069
C      5.620472     3.081374     9.585957    -0.169768
C      3.766395     9.853029     5.654262     0.111553
C      4.248685     8.670331     5.128226    -0.177506
C      5.615931     8.466245     5.043249     0.153994
C      6.459548     9.479986     5.504867    -0.185655
C      5.911422    10.634246     6.013084     0.082345
C      6.180900     7.203250     4.438268    -0.139197
C      5.818060     7.484287     1.969274     0.431942
C      7.958489     7.870713     2.766139     0.427854
C      6.670878     7.924243     0.819891    -0.044611
C     -1.332157    -0.240885    13.202689    -0.082408
C     -0.300207     0.205763    12.406098    -0.045686
C      6.249741    -3.745486     8.456859     0.566052
C      6.973924    -4.003103     9.743850    -0.034926
C      6.315553    -3.855893    10.955732    -0.115825
C      6.981557    -4.021504    12.153634    -0.104578
C      2.034692    -5.282826     9.585957    -0.167590
C     11.544211    -1.488826     5.654262     0.111801
C     11.061931    -0.306128     5.128226    -0.178087
C      9.694687    -0.102042     5.043249     0.153832
C      8.851061    -1.115783     5.504867    -0.187015
C      9.399178    -2.270042     6.013084     0.083112
C      9.129730     1.160952     4.438268    -0.139293
C      9.492617     0.879914     1.969274     0.432995
C      7.352173     0.493489     2.766139     0.428952
C      8.639821     0.439957     0.819891    -0.044285
C      1.331920     8.605093    13.202689    -0.082980
C      0.299986     8.158444    12.406098    -0.044832
C      9.060784    -4.618709     8.456859     0.560813
C      8.336576    -4.361091     9.743850    -0.032951
C      8.994924    -4.508301    10.955732    -0.115735
C      8.328898    -4.342689    12.153634    -0.106195
C     -2.034889    -3.081368     9.585957    -0.169817
C      3.888839    -1.488825     8.051710     0.111553
C      3.406549    -0.306127     8.577746    -0.177506
C      2.039303    -0.102041     8.662723     0.153994
C      1.195686    -1.115782     8.201105    -0.185655
C      1.743812    -2.270042     7.692888     0.082345
C      1.474334     1.160954     9.267704    -0.139197
C      1.837174     0.879917    11.736698     0.431942
C     -0.303255     0.493491    10.939833     0.427854
C      0.984356     0.439961    12.886081    -0.044611
C      8.987391     8.605089     0.503283    -0.082408
C      7.955441     8.158441     1.299874    -0.045686
C      1.405493    12.109690     5.249113     0.566052
C      0.681310    12.367307     3.962122    -0.034926
C      1.339681    12.220097     2.750240    -0.115825
C      0.673677    12.385708     1.552338    -0.104578
C      5.620542    13.647030     4.120015    -0.167590
C     -3.888977     9.853030     8.051710     0.111801
C     -3.406697     8.670332     8.577746    -0.178087
C     -2.039453     8.466246     8.662723     0.153832
C     -1.195827     9.479987     8.201105    -0.187015
C     -1.743944    10.634246     7.692888     0.083112
C     -1.474496     7.203252     9.267704    -0.139293
C     -1.837383     7.484290    11.736698     0.432995
C      0.303061     7.870715    10.939833     0.428952
C     -0.984587     7.924247    12.886081    -0.044285
C      6.323314    -0.240889     0.503283    -0.082980
C      7.355248     0.205760     1.299874    -0.044832
C     -1.405550    12.982913     5.249113     0.560813
C     -0.681342    12.725295     3.962122    -0.032951
C     -1.339690    12.872505     2.750240    -0.115735
C     -0.673664    12.706893     1.552338    -0.106195
C      9.690123    11.445572     4.120015    -0.169817
N     10.732733     2.480824     7.610378    -0.227846
N      8.655036    -0.898312    10.625966    -0.171073
N      4.577837     5.883381     7.610378    -0.227708
N      6.655476     9.262518    10.625966    -0.171618
N     -3.077499     5.883380     6.095594    -0.227846
N     -0.999802     9.262516     3.080006    -0.171073
N      3.077397     2.480823     6.095594    -0.227708
N      0.999758    -0.898314     3.080006    -0.171618
N      4.577860    10.845023     6.095594    -0.228156
N      6.655545     7.465886     3.080006    -0.171184
N     10.732738    -2.480820     6.095594    -0.223301
N      8.655111     0.898316     3.080006    -0.174407
N      3.077374    -2.480819     7.610378    -0.228156
N      0.999689     0.898318    10.625966    -0.171184
N     -3.077504    10.845024     7.610378    -0.223301
N     -0.999877     7.465888    10.625966    -0.174407
O     -4.637725    -1.162620    11.731764    -0.415731
O      6.447238    -0.391442    10.145983    -0.396092
O     10.221379     4.089259     5.348070    -0.556000
O      8.518672     5.356770     6.104092    -0.539517
O     -2.403827     2.753496     5.436337    -0.472112
O      4.637516     9.526827    11.731764    -0.416119
O      8.863283     8.755648    10.145983    -0.397058
O      5.089233     4.274944     5.348070    -0.557520
O      6.791927     3.007434     6.104092    -0.539575
O      2.403738     5.610707     5.436337    -0.471079
O     12.292959     9.526824     1.974208    -0.415731
O      1.207996     8.755646     3.559989    -0.396092
O     -2.566145     4.274945     8.357902    -0.556000
O     -0.863438     3.007434     7.601880    -0.539517
O     10.059061     5.610708     8.269635    -0.472112
O      3.017718    -1.162623     1.974208    -0.416119
O     -1.208049    -0.391444     3.559989    -0.397058
O      2.566001     4.089260     8.357902    -0.557520
O      0.863307     5.356770     7.601880    -0.539575
O      5.251496     2.753497     8.269635    -0.471079
O      4.637605     7.201577     1.974208    -0.416117
O      8.863344     7.972756     3.559989    -0.396663
O      5.089190    -4.274940     8.357902    -0.557201
O      6.791902    -3.007430     7.601880    -0.540096
O      2.403720    11.117697     8.269635    -0.472164
O     10.673072     1.162624     1.974208    -0.416356
O      6.447303     0.391446     3.559989    -0.397133
O     10.221337    -4.089255     8.357902    -0.548924
O      8.518668    11.371634     7.601880    -0.537162
O     -2.403863    -2.753492     8.269635    -0.472360
O      3.017629     1.162627    11.731764    -0.416117
O     -1.208110     0.391448    10.145983    -0.396663
O      2.566044    12.639144     5.348070    -0.557201
O      0.863332    11.371634     6.104092    -0.540096
O      5.251514    -2.753493     5.436337    -0.472164
O     -3.017838     7.201580    11.731764    -0.416356
O      1.207931     7.972758    10.145983    -0.397133
O     -2.566103    12.453459     5.348070    -0.548925
O     -0.863434    -3.007430     6.104092    -0.537162
O     10.059097    11.117696     5.436337    -0.472360

The following XYZ coordinates are in angstroms. Other properties are in atomic units.
The sperically averaged electron density of each atom fit to a function of the form exp(a - br)
eigen_1, eigen_2 and eigen_3 are the three eigenvalues of traceless quadrupole moment tensor
  atom number  atomic symbol              X              Y              Z     net charge C6 coefficient C8 coefficient C10 coefficient fluctuating dipole atomic polarizability isotropic forcefield polarizability              a              b squared Pearson coefficient          <r^3>          <r^4>         wp_QDO          m_QDO          q_QDO       dipole_x       dipole_y       dipole_z         dipole            Qxy            Qxz            Qyz     Q(x^2-y^2)  Q(3z^2 - R^2)        eigen_1        eigen_2        eigen_3 static polarizability      alpha(xx)      alpha(xy)      alpha(xz)      alpha(yy)      alpha(yz)      alpha(zz) atomic spin moment
            1             Cu      -3.827733       4.182102       6.852986       0.727713      71.367517 0.11601122E+04  0.32490092E+05                                15.088349                           12.025131       1.146822       2.279071                    0.993146      42.540741     106.065951       0.467891       0.467424      -1.109289      -0.000000      -0.000000       0.000000       0.000000      -0.034352       0.072137       0.030624       0.051732       0.092148      -0.093073      -0.000383       0.093456             18.599885      20.197299       4.206259       3.062613      20.761344      -2.577580      14.841011           0.704058
            2             Cu       3.827617       4.182102       6.852986       0.726726      71.440948 0.11614438E+04  0.32539326E+05                                15.107317                           12.039250       1.151156       2.279707                    0.993134      42.580798     106.213147       0.467158       0.467985      -1.108867       0.000000       0.000000       0.000000       0.000000      -0.035073      -0.072920      -0.031004       0.052217       0.092294      -0.094330      -0.000021       0.094351             18.623879      20.225629       4.206322      -3.062865      20.786132       2.581404      14.859874           0.704072
            3             Cu       3.827603      -4.182098       6.852986       0.728350      71.341511 0.11593134E+04  0.32465613E+05                                15.098627                           12.031684       1.136549       2.276127                    0.993142      42.538716     106.094620       0.467090       0.468256      -1.108677       0.000000       0.000000      -0.000000       0.000000       0.033886       0.071584      -0.030401       0.051024       0.090408      -0.092149      -0.000402       0.092551             18.614462      20.211867      -4.211207       3.068010      20.779674       2.582493      14.851846           0.702586
            4             Cu      -3.827748      -4.182098       6.852986       0.702584      72.026376 0.11718206E+04  0.32954360E+05                                15.369186                           12.235476       0.971410       2.220037                    0.992190      43.025998     108.074495       0.454614       0.479084      -1.100674       0.000000       0.000000      -0.000000       0.000000       0.034370      -0.070864       0.030976       0.050950       0.090295      -0.092478       0.000667       0.091811             18.962397      20.591810      -4.303918      -3.131250      21.190863      -2.637136      15.104517           0.002802
            5              H      -2.826429       1.610947       7.996064       0.104030       1.130312 0.80907509E+01  0.80709559E+02                                 1.874595                            1.721161      -1.283643       2.266822                    0.993917       3.861667      11.376962       0.447182       1.373047      -0.687445       0.049523      -0.001830      -0.003060       0.049651      -0.007593      -0.001907      -0.000545       0.005126      -0.034487      -0.011808      -0.002013       0.013822              1.969593       2.732265       0.342354       0.016048       1.707628      -0.068413       1.468887           0.000603
            6              H      -3.645563      -0.363004       8.878729       0.148477       0.886215 0.63213300E+01  0.59569394E+02                                 1.628008                            1.551652      -1.192712       2.339130                    0.995381       3.546301      10.314304       0.455072       1.428274      -0.677459       0.026186      -0.028014       0.011076       0.039914      -0.004215      -0.000220      -0.012269       0.004997      -0.041418      -0.020130       0.006372       0.013758              1.663957       1.740715      -0.334787       0.155689       1.859383      -0.199710       1.391774           0.000435
            7              H       7.907900       1.008725       8.237289       0.146190       0.930863 0.67798074E+01  0.64534338E+02                                 1.640315                            1.575547      -1.050512       2.404216                    0.997085       3.426845       9.775604       0.468658       1.373020      -0.689303      -0.040484      -0.004138      -0.004499       0.040943       0.000430       0.005011      -0.003890       0.011114      -0.037436      -0.014476       0.001676       0.012800              1.668542       2.154178       0.067484      -0.091692       1.474656      -0.091536       1.376791           0.000450
            8              H       8.814305       2.952565       7.384778       0.099511       1.072864 0.76658009E+01  0.75835041E+02                                 1.838140                            1.695361      -1.340196       2.231913                    0.993383       4.010151      11.964591       0.440347       1.406042      -0.679870      -0.036824       0.029564      -0.015680       0.049758      -0.006005      -0.004458      -0.003609       0.002293      -0.041026      -0.015651       0.002646       0.013005              1.929599       1.937158      -0.457811       0.276692       2.224403      -0.323779       1.627236           0.000605
            9              H       9.827847      -1.861868       9.289908       0.131339       0.971286 0.74449377E+01  0.73378470E+02                                 1.755422                            1.695634      -1.470729       2.187571                    0.990599       3.959756      11.932440       0.429106       1.448220      -0.672430       0.028271      -0.024523      -0.003461       0.037584      -0.007929      -0.005332      -0.003229       0.007550      -0.002713      -0.011402       0.001334       0.010069              1.804941       1.785284      -0.353191      -0.088158       2.110493       0.074514       1.519046           0.000014
           10              H       8.379461      -1.490498       8.711516       0.125978       1.099805 0.86759516E+01  0.88705317E+02                                 1.885637                            1.811458      -1.578258       2.120495                    0.990529       4.194739      12.807885       0.422380       1.418308      -0.677021      -0.023265      -0.009083      -0.022336       0.033507      -0.000254       0.004998      -0.000074       0.005299       0.024179      -0.006694      -0.003521       0.010215              1.951174       2.017917       0.377826       0.295935       1.917697       0.263056       1.917907          -0.000084
           11              H       2.207809       7.966064       0.836064       0.142040       1.090111 0.78941835E+01  0.77709416E+02                                 1.784970                            1.669878      -1.281974       2.290600                    0.994075       3.561912      10.184178       0.469728       1.324626      -0.698611       0.035483      -0.006768       0.015096       0.039150      -0.000118       0.003671      -0.000099       0.006426       0.001107      -0.003400      -0.002206       0.005606              1.806110       2.321993      -0.169499       0.347040       1.392282      -0.022011       1.704056          -0.000000
           12              H       9.919785       4.725774       2.743936       0.117280       1.129272 0.86729387E+01  0.86310225E+02                                 1.755803                            1.698180      -0.882821       2.460600                    0.998825       3.397950       9.373618       0.493603       1.246902      -0.718267       0.039046       0.007660      -0.001496       0.039818       0.009697      -0.004506       0.000980       0.027390       0.015587      -0.019596       0.003874       0.015722              1.750275       2.239866       0.176009       0.040889       1.497307      -0.013329       1.513653           0.000238
           13              H       8.792936       4.449755       0.729158       0.107864       1.073576 0.77108686E+01  0.73352577E+02                                 1.592717                            1.517691      -0.767696       2.504308                    0.999630       3.160560       8.098248       0.574777       1.120198      -0.749443       0.020053       0.003211      -0.033263       0.038973       0.007140      -0.001772       0.000087       0.031048       0.036400      -0.023160       0.009778       0.013382              1.607937       1.447877       0.031005      -0.347339       1.331931      -0.083666       2.044002           0.000022
           14              H      12.470537       3.230255       3.582741       0.106314       1.209692 0.92723125E+01  0.93671888E+02                                 1.827133                            1.738510      -0.975594       2.399392                    0.998358       3.545909       9.801562       0.496006       1.222356      -0.723061      -0.027432      -0.001770      -0.003374       0.027695      -0.000375      -0.003640      -0.006426       0.014486       0.008127      -0.011702       0.002698       0.009004              1.849172       2.305304      -0.074768       0.479259       1.478474      -0.017632       1.763737           0.000075
           15              H      -1.489764       3.897718       4.125498       0.095668       1.211050 0.93689730E+01  0.94502445E+02                                 1.792299                            1.717683      -0.967996       2.388195                    0.998743       3.579975       9.755411       0.514197       1.180933      -0.732342       0.011122       0.017788       0.009207       0.022911       0.007186       0.003022      -0.000809      -0.005840       0.032639      -0.013555       0.002205       0.011351              1.815673       1.805905       0.516393      -0.000594       2.191203       0.077694       1.449912          -0.000005
           16              H      -1.514260       2.346996       3.733507       0.115245       1.118485 0.80415315E+01  0.78817502E+02                                 1.772147                            1.645959      -0.849279       2.467023                    0.999194       3.469908       9.614165       0.494643       1.263370      -0.713291       0.008205      -0.024697      -0.002780       0.026172      -0.004991      -0.005947      -0.005925      -0.007519       0.033732      -0.014392       0.000197       0.014195              1.823879       1.762404      -0.490151      -0.259504       2.097351       0.417167       1.611883          -0.000037
           17              H      -2.440576       3.454416       5.899050       0.303141       0.572269 0.36792413E+01  0.30774165E+02                                 1.266271                            1.216952      -1.599713       2.178642                    0.995163       3.204974       9.255116       0.485130       1.509454      -0.657514       0.007475       0.016022       0.008682       0.019697       0.006215      -0.005130      -0.000001      -0.009092       0.028785      -0.013420       0.002285       0.011135              1.295969       1.134510      -0.045426      -0.066990       1.372262       0.260948       1.381136          -0.001570
           18              H       2.826291       6.753257       7.996064       0.103978       1.131032 0.80979528E+01  0.80799536E+02                                 1.875309                            1.721847      -1.284386       2.266407                    0.993924       3.863717      11.384354       0.447123       1.372920      -0.687460      -0.049861       0.001810      -0.003005       0.049984      -0.007697       0.001750       0.000609       0.005036      -0.034221      -0.011699      -0.002147       0.013847              1.970339       2.733208       0.342480      -0.016041       1.708373       0.068526       1.469437           0.000603
           19              H       3.645408       8.727209       8.878729       0.146767       0.888818 0.63418717E+01  0.59788634E+02                                 1.628635                            1.552165      -1.181158       2.342972                    0.995463       3.548294      10.309453       0.456053       1.424589      -0.678155      -0.026743       0.028521       0.011098       0.040642      -0.004243       0.000206       0.012243       0.004724      -0.042041      -0.020224       0.006363       0.013861              1.664629       1.741361      -0.335152      -0.155830       1.860288       0.199905       1.392238           0.000437
           20              H       7.402658       7.355480       8.237289       0.148127       0.923144 0.67101154E+01  0.63708262E+02                                 1.631859                            1.568018      -1.046224       2.407658                    0.997220       3.409853       9.715765       0.469502       1.374052      -0.689151       0.039907       0.003807      -0.004512       0.040341       0.000636      -0.004926       0.003926       0.010845      -0.036846      -0.014311       0.001768       0.012543              1.659707       2.140476       0.066840       0.090868       1.467885       0.090744       1.370760           0.000451
           21              H       6.496269       5.411640       7.384778       0.100538       1.068967 0.76332380E+01  0.75467080E+02                                 1.837438                            1.694626      -1.418753       2.198026                    0.992736       4.007364      11.970508       0.439124       1.410815      -0.678984       0.036360      -0.029198      -0.015727       0.049213      -0.005988       0.004375       0.003803       0.002241      -0.041598      -0.015856       0.002796       0.013061              1.928916       1.936465      -0.457766      -0.276668       2.223670       0.323620       1.626615           0.000605
           22              H       5.482691      10.226074       9.289908       0.131414       0.967592 0.74055091E+01  0.72858606E+02                                 1.748064                            1.688906      -1.449097       2.196954                    0.990865       3.941986      11.849911       0.431016       1.444399      -0.673193      -0.028211       0.024674      -0.003232       0.037618      -0.008098       0.005497       0.003129       0.007507      -0.002774      -0.011535       0.001237       0.010298              1.797127       1.777714      -0.350700       0.087471       2.100488      -0.073966       1.513180           0.000122
           23              H       6.931088       9.854703       8.711516       0.127091       1.093557 0.86147994E+01  0.87934606E+02                                 1.879866                            1.806229      -1.579473       2.121331                    0.990610       4.180883      12.759840       0.422532       1.420141      -0.676725       0.022991       0.009312      -0.022011       0.033163      -0.000609      -0.004925       0.000021       0.005384       0.023865      -0.006764      -0.003327       0.010092              1.945006       2.011334       0.375946      -0.294409       1.911735      -0.261784       1.911948          -0.000072
           24              H      13.102890       0.398136       0.836064       0.142124       1.090107 0.78949843E+01  0.77730371E+02                                 1.786101                            1.670854      -1.286313       2.289093                    0.994051       3.562747      10.192176       0.469148       1.326041      -0.698325      -0.035363       0.007063       0.014808       0.038983       0.000086      -0.003737       0.000072       0.006165       0.001500      -0.003343      -0.002237       0.005581              1.807261       2.323762      -0.169702      -0.347363       1.393019       0.022025       1.705002          -0.000000
           25              H       5.390878       3.638428       2.743936       0.117974       1.122239 0.86016098E+01  0.85388773E+02                                 1.745269                            1.688598      -0.867659       2.467446                    0.999012       3.386295       9.317409       0.496342       1.243095      -0.719111      -0.038856      -0.008091      -0.001420       0.039715       0.009478       0.004424      -0.000909       0.027300       0.015795      -0.019448       0.003921       0.015527              1.739681       2.224059       0.174150      -0.040527       1.489396       0.013205       1.505589           0.000238
           26              H       6.517765       3.914446       0.729158       0.107634       1.074842 0.77206893E+01  0.73459728E+02                                 1.592805                            1.517668      -0.756136       2.508516                    0.999692       3.163409       8.102829       0.575419       1.118738      -0.749785      -0.020383      -0.003120      -0.033400       0.039252       0.007038       0.001687       0.000031       0.030817       0.036272      -0.022988       0.009734       0.013255              1.608079       1.448047       0.031043       0.347574       1.331944       0.083715       2.044247           0.000022
           27              H       2.840110       5.133947       3.582741       0.106404       1.206371 0.92384829E+01  0.93217364E+02                                 1.821468                            1.733486      -0.970977       2.401563                    0.998428       3.539952       9.769757       0.497667       1.219752      -0.723660       0.027654       0.001621      -0.003653       0.027942      -0.000222       0.003919       0.006158       0.014483       0.008445      -0.011518       0.002264       0.009254              1.843348       2.297342      -0.074389      -0.476838       1.474478       0.017527       1.758225           0.000076
           28              H       1.489700       4.466484       4.125498       0.095108       1.212295 0.93827248E+01  0.94680569E+02                                 1.793871                            1.719246      -0.969206       2.387322                    0.998691       3.583073       9.767471       0.513802       1.181349      -0.732241      -0.011306      -0.018310       0.009036       0.023339       0.007038      -0.002878       0.000739      -0.005675       0.033027      -0.013414       0.001979       0.011435              1.817222       1.807122       0.516633       0.000813       2.193307      -0.077626       1.451236          -0.000006
           29              H       1.514203       6.017207       3.733507       0.115992       1.117802 0.80384796E+01  0.78820441E+02                                 1.775447                            1.648794      -0.908274       2.441199                    0.998820       3.471139       9.635675       0.492551       1.268207      -0.712245      -0.007982       0.024411      -0.002702       0.025824      -0.004900       0.005921       0.005994      -0.006998       0.033775      -0.014215      -0.000017       0.014231              1.827414       1.765514      -0.491323       0.260268       2.101608      -0.418549       1.615121          -0.000037
           30              H       2.440478       4.909787       5.899050       0.302697       0.576053 0.37112364E+01  0.31121885E+02                                 1.273429                            1.223370      -1.619272       2.168747                    0.995019       3.224682       9.336608       0.482982       1.512266      -0.656937      -0.007725      -0.015758       0.008476       0.019489       0.006113       0.005174      -0.000003      -0.008898       0.029029      -0.013337       0.002113       0.011224              1.303513       1.140354      -0.046017       0.067713       1.380673      -0.263789       1.389513          -0.001567
           31              H      10.481663       6.753257       5.709908       0.104030       1.130312 0.80907566E+01  0.80709623E+02                                 1.874595                            1.721161      -1.283643       2.266822                    0.993917       3.861668      11.376962       0.447183       1.373046      -0.687445      -0.049523       0.001830       0.003060       0.049651      -0.007593      -0.001907      -0.000545       0.005126      -0.034487      -0.011808      -0.002013       0.013822              1.969593       2.732265       0.342354       0.016048       1.707628      -0.068413       1.468887           0.000603
           32              H      11.300797       8.727208       4.827243       0.148477       0.886215 0.63213300E+01  0.59569394E+02                                 1.628008                            1.551652      -1.192712       2.339130                    0.995381       3.546301      10.314304       0.455072       1.428274      -0.677459      -0.026186       0.028014      -0.011076       0.039914      -0.004215      -0.000220      -0.012269       0.004997      -0.041418      -0.020130       0.006372       0.013758              1.663957       1.740715      -0.334787       0.155689       1.859383      -0.199710       1.391774           0.000435
           33              H      -0.252666       7.355479       5.468683       0.146190       0.930863 0.67798074E+01  0.64534338E+02                                 1.640315                            1.575547      -1.050512       2.404216                    0.997085       3.426845       9.775604       0.468658       1.373020      -0.689303       0.040484       0.004138       0.004499       0.040943       0.000430       0.005011      -0.003890       0.011114      -0.037436      -0.014476       0.001676       0.012800              1.668542       2.154178       0.067484      -0.091692       1.474656      -0.091536       1.376791           0.000450
           34              H      -1.159071       5.411639       6.321194       0.099511       1.072864 0.76658009E+01  0.75835041E+02                                 1.838140                            1.695361      -1.340197       2.231913                    0.993383       4.010151      11.964591       0.440347       1.406042      -0.679870       0.036824      -0.029564       0.015680       0.049758      -0.006005      -0.004458      -0.003609       0.002293      -0.041026      -0.015651       0.002646       0.013005              1.929599       1.937158      -0.457811       0.276692       2.224403      -0.323779       1.627236           0.000605
           35              H      -2.172613      10.226072       4.416064       0.131339       0.971286 0.74449377E+01  0.73378470E+02                                 1.755422                            1.695634      -1.470729       2.187571                    0.990599       3.959756      11.932440       0.429106       1.448220      -0.672430      -0.028271       0.024523       0.003461       0.037584      -0.007929      -0.005332      -0.003229       0.007550      -0.002713      -0.011402       0.001334       0.010069              1.804941       1.785284      -0.353191      -0.088158       2.110493       0.074514       1.519046           0.000014
           36              H      -0.724227       9.854702       4.994456       0.125978       1.099805 0.86759516E+01  0.88705317E+02                                 1.885637                            1.811458      -1.578258       2.120495                    0.990529       4.194739      12.807885       0.422380       1.418308      -0.677021       0.023265       0.009083       0.022336       0.033507      -0.000254       0.004998      -0.000074       0.005299       0.024179      -0.006694      -0.003521       0.010215              1.951174       2.017917       0.377826       0.295935       1.917697       0.263056       1.917907          -0.000084
           37              H       5.447425       0.398140      12.869908       0.142040       1.090111 0.78941835E+01  0.77709416E+02                                 1.784970                            1.669878      -1.281974       2.290600                    0.994075       3.561912      10.184178       0.469728       1.324626      -0.698611      -0.035483       0.006768      -0.015096       0.039150      -0.000118       0.003671      -0.000099       0.006426       0.001107      -0.003400      -0.002206       0.005606              1.806110       2.321993      -0.169499       0.347040       1.392282      -0.022011       1.704056          -0.000000
           38              H      -2.264551       3.638430      10.962036       0.117280       1.129272 0.86729387E+01  0.86310225E+02                                 1.755803                            1.698180      -0.882821       2.460600                    0.998825       3.397950       9.373618       0.493603       1.246902      -0.718267      -0.039046      -0.007660       0.001496       0.039818       0.009697      -0.004506       0.000980       0.027390       0.015587      -0.019596       0.003874       0.015722              1.750275       2.239866       0.176009       0.040889       1.497307      -0.013329       1.513653           0.000238
           39              H      -1.137702       3.914449      12.976814       0.107864       1.073576 0.77108686E+01  0.73352577E+02                                 1.592717                            1.517691      -0.767696       2.504308                    0.999630       3.160560       8.098248       0.574777       1.120198      -0.749443      -0.020053      -0.003211       0.033263       0.038973       0.007140      -0.001772       0.000087       0.031048       0.036400      -0.023160       0.009778       0.013382              1.607937       1.447877       0.031005      -0.347339       1.331931      -0.083666       2.044002           0.000022
           40              H      -4.815303       5.133949      10.123231       0.106314       1.209692 0.92723125E+01  0.93671888E+02                                 1.827133                            1.738510      -0.975594       2.399392                    0.998358       3.545909       9.801562       0.496006       1.222356      -0.723061       0.027432       0.001770       0.003374       0.027695      -0.000375      -0.003640      -0.006426       0.014486       0.008127      -0.011702       0.002698       0.009004              1.849172       2.305304      -0.074768       0.479259       1.478474      -0.017632       1.763737           0.000075
           41              H       9.144998       4.466486       9.580474       0.095668       1.211050 0.93689730E+01  0.94502445E+02                                 1.792299                            1.717683      -0.967996       2.388195                    0.998743       3.579975       9.755411       0.514197       1.180933      -0.732342      -0.011122      -0.017788      -0.009207       0.022911       0.007186       0.003022      -0.000809      -0.005840       0.032639      -0.013555       0.002205       0.011351              1.815673       1.805905       0.516393      -0.000594       2.191203       0.077694       1.449912          -0.000005
           42              H       9.169494       6.017208       9.972465       0.115245       1.118485 0.80415315E+01  0.78817502E+02                                 1.772147                            1.645959      -0.849279       2.467023                    0.999194       3.469908       9.614165       0.494643       1.263370      -0.713291      -0.008205       0.024697       0.002780       0.026172      -0.004991      -0.005947      -0.005925      -0.007519       0.033732      -0.014392       0.000197       0.014195              1.823879       1.762404      -0.490151      -0.259504       2.097351       0.417167       1.611883          -0.000037
           43              H      10.095810       4.909788       7.806922       0.303141       0.572269 0.36792413E+01  0.30774165E+02                                 1.266271                            1.216952      -1.599713       2.178642                    0.995163       3.204974       9.255116       0.485130       1.509454      -0.657514      -0.007475      -0.016022      -0.008682       0.019697       0.006215      -0.005130      -0.000001      -0.009092       0.028785      -0.013420       0.002285       0.011135              1.295969       1.134510      -0.045426      -0.066990       1.372262       0.260948       1.381136          -0.001570
           44              H       4.828943       1.610947       5.709908       0.103978       1.131032 0.80979528E+01  0.80799536E+02                                 1.875309                            1.721847      -1.284386       2.266407                    0.993924       3.863717      11.384354       0.447123       1.372920      -0.687460       0.049861      -0.001810       0.003005       0.049984      -0.007697       0.001750       0.000609       0.005036      -0.034221      -0.011699      -0.002147       0.013847              1.970339       2.733208       0.342480      -0.016041       1.708372       0.068526       1.469437           0.000603
           45              H       4.009826      -0.363005       4.827243       0.146767       0.888818 0.63418717E+01  0.59788634E+02                                 1.628635                            1.552165      -1.181158       2.342972                    0.995463       3.548294      10.309453       0.456053       1.424589      -0.678155       0.026743      -0.028521      -0.011098       0.040642      -0.004243       0.000206       0.012243       0.004724      -0.042041      -0.020224       0.006363       0.013861              1.664629       1.741361      -0.335152      -0.155830       1.860288       0.199905       1.392238           0.000437
           46              H       0.252576       1.008724       5.468683       0.148127       0.923144 0.67101154E+01  0.63708262E+02                                 1.631859                            1.568018      -1.046224       2.407658                    0.997220       3.409853       9.715765       0.469502       1.374052      -0.689151      -0.039907      -0.003807       0.004512       0.040341       0.000636      -0.004926       0.003926       0.010845      -0.036846      -0.014311       0.001768       0.012543              1.659707       2.140476       0.066840       0.090868       1.467885       0.090744       1.370760           0.000451
           47              H       1.158965       2.952564       6.321194       0.100538       1.068966 0.76332317E+01  0.75467008E+02                                 1.837438                            1.694626      -1.418753       2.198026                    0.992736       4.007363      11.970508       0.439124       1.410816      -0.678983      -0.036360       0.029198       0.015727       0.049213      -0.005988       0.004375       0.003803       0.002241      -0.041598      -0.015856       0.002796       0.013061              1.928916       1.936465      -0.457766      -0.276668       2.223670       0.323620       1.626615           0.000605
           48              H       2.172543      -1.861870       4.416064       0.131414       0.967592 0.74055081E+01  0.72858596E+02                                 1.748064                            1.688906      -1.449097       2.196954                    0.990865       3.941986      11.849912       0.431016       1.444399      -0.673192       0.028211      -0.024674       0.003232       0.037618      -0.008098       0.005497       0.003129       0.007507      -0.002774      -0.011535       0.001237       0.010298              1.797127       1.777715      -0.350700       0.087471       2.100488      -0.073966       1.513180           0.000122
           49              H       0.724146      -1.490499       4.994456       0.127091       1.093557 0.86147994E+01  0.87934606E+02                                 1.879866                            1.806229      -1.579473       2.121331                    0.990610       4.180883      12.759840       0.422532       1.420141      -0.676725      -0.022991      -0.009312       0.022011       0.033163      -0.000609      -0.004925       0.000021       0.005384       0.023865      -0.006764      -0.003327       0.010092              1.945006       2.011334       0.375946      -0.294409       1.911735      -0.261784       1.911948          -0.000072
           50              H      -5.447656       7.966068      12.869908       0.142124       1.090107 0.78949843E+01  0.77730371E+02                                 1.786101                            1.670854      -1.286313       2.289093                    0.994051       3.562747      10.192176       0.469148       1.326041      -0.698325       0.035363      -0.007063      -0.014808       0.038983       0.000086      -0.003737       0.000072       0.006165       0.001500      -0.003343      -0.002237       0.005581              1.807261       2.323762      -0.169702      -0.347363       1.393019       0.022025       1.705002          -0.000000
           51              H       2.264356       4.725776      10.962036       0.117974       1.122239 0.86016098E+01  0.85388773E+02                                 1.745269                            1.688598      -0.867659       2.467446                    0.999012       3.386295       9.317409       0.496342       1.243095      -0.719111       0.038856       0.008091       0.001420       0.039715       0.009478       0.004424      -0.000909       0.027300       0.015795      -0.019448       0.003921       0.015527              1.739681       2.224059       0.174150      -0.040527       1.489396       0.013205       1.505589           0.000238
           52              H       1.137469       4.449758      12.976814       0.107634       1.074842 0.77206893E+01  0.73459728E+02                                 1.592805                            1.517668      -0.756136       2.508516                    0.999692       3.163409       8.102829       0.575419       1.118738      -0.749785       0.020383       0.003120       0.033400       0.039252       0.007038       0.001687       0.000031       0.030817       0.036272      -0.022988       0.009734       0.013255              1.608079       1.448047       0.031043       0.347574       1.331944       0.083715       2.044247           0.000022
           53              H       4.815124       3.230257      10.123231       0.106404       1.206371 0.92384829E+01  0.93217364E+02                                 1.821468                            1.733486      -0.970977       2.401563                    0.998428       3.539952       9.769757       0.497667       1.219752      -0.723660      -0.027654      -0.001621       0.003653       0.027942      -0.000222       0.003919       0.006158       0.014483       0.008445      -0.011518       0.002264       0.009254              1.843348       2.297342      -0.074389      -0.476838       1.474478       0.017527       1.758225           0.000076
           54              H       6.165534       3.897720       9.580474       0.095108       1.212295 0.93827235E+01  0.94680551E+02                                 1.793870                            1.719245      -0.969206       2.387322                    0.998691       3.583073       9.767470       0.513802       1.181349      -0.732241       0.011306       0.018310      -0.009036       0.023339       0.007038      -0.002878       0.000739      -0.005675       0.033027      -0.013414       0.001979       0.011435              1.817222       1.807122       0.516632       0.000813       2.193306      -0.077626       1.451236          -0.000006
           55              H       6.141031       2.346997       9.972465       0.115992       1.117802 0.80384796E+01  0.78820441E+02                                 1.775447                            1.648794      -0.908274       2.441199                    0.998820       3.471139       9.635675       0.492551       1.268207      -0.712245       0.007982      -0.024411       0.002702       0.025824      -0.004900       0.005921       0.005994      -0.006998       0.033775      -0.014215      -0.000017       0.014231              1.827414       1.765514      -0.491323       0.260268       2.101608      -0.418549       1.615121          -0.000037
           56              H       5.214756       3.454417       7.806922       0.302697       0.576053 0.37112364E+01  0.31121885E+02                                 1.273429                            1.223370      -1.619272       2.168747                    0.995019       3.224682       9.336608       0.482982       1.512266      -0.656937       0.007725       0.015758      -0.008476       0.019489       0.006113       0.005174      -0.000003      -0.008898       0.029029      -0.013337       0.002113       0.011224              1.303514       1.140354      -0.046017       0.067713       1.380673      -0.263789       1.389513          -0.001567
           57              H       2.826318       9.975147       5.709908       0.103785       1.129350 0.80817425E+01  0.80568471E+02                                 1.870714                            1.718083      -1.268606       2.272689                    0.994082       3.856789      11.345739       0.448571       1.369666      -0.688115      -0.049813      -0.001940       0.003034       0.049943       0.007691      -0.001876       0.000632       0.005094      -0.034693      -0.011887      -0.002049       0.013936              1.965232       2.724768      -0.340987       0.016010       1.704447       0.068199       1.466481           0.000602
           58              H       3.645446       8.001195       4.827243       0.147492       0.887446 0.63318152E+01  0.59696242E+02                                 1.629981                            1.553284      -1.193991       2.338279                    0.995304       3.550211      10.329974       0.454656       1.428910      -0.677346      -0.026531      -0.028266      -0.011150       0.040339       0.004135      -0.000360       0.012220       0.004827      -0.041717      -0.020154       0.006503       0.013651              1.666083       1.742984       0.335804       0.156106       1.862060       0.200204       1.393203           0.000435
           59              H       7.402688       9.372924       5.468683       0.146738       0.928756 0.67617001E+01  0.64328878E+02                                 1.638998                            1.574384      -1.052044       2.403988                    0.997062       3.423977       9.769827       0.468338       1.374665      -0.688990       0.040271      -0.003847       0.004501       0.040704      -0.000735       0.005021       0.003806       0.011095      -0.037314      -0.014433       0.001666       0.012767              1.667170       2.151905      -0.067352      -0.091596       1.473672       0.091406       1.375933           0.000449
           60              H       6.496289      11.316764       6.321194       0.100526       1.069326 0.76358442E+01  0.75481135E+02                                 1.835966                            1.693494      -1.410198       2.201443                    0.992836       4.004579      11.951869       0.439930       1.408450      -0.679432       0.036541       0.029134       0.015557       0.049255       0.005955      -0.004471       0.003859       0.002443      -0.041448      -0.015877       0.002847       0.013030              1.927228       1.934717       0.457007       0.276166       2.221507       0.323135       1.625459           0.000604
           61              H       5.482731       6.502330       4.416064       0.130620       0.974921 0.74776730E+01  0.73765188E+02                                 1.757943                            1.697816      -1.462570       2.189811                    0.990706       3.964924      11.944313       0.429512       1.445593      -0.672889      -0.028365      -0.024739       0.003122       0.037767       0.008044      -0.005444       0.003025       0.007413      -0.002687      -0.011393       0.001170       0.010223              1.807629       1.787939       0.354540      -0.088481       2.114182      -0.074771       1.520765           0.000125
           62              H       6.931118       6.873701       4.994456       0.126308       1.098119 0.86585183E+01  0.88487320E+02                                 1.884343                            1.810145      -1.580129       2.120316                    0.990548       4.190467      12.794212       0.422332       1.419105      -0.676890       0.023075      -0.009405       0.022335       0.033463       0.000601       0.004904       0.000124       0.005336       0.023819      -0.006722      -0.003342       0.010064              1.949803       2.016954      -0.377660       0.296168       1.915930      -0.262942       1.916526          -0.000107
           63              H      -2.207926      -0.398132      12.869908       0.142051       1.090752 0.79012260E+01  0.77816409E+02                                 1.787830                            1.672296      -1.299046       2.284024                    0.993888       3.564106      10.201620       0.468561       1.327281      -0.698079      -0.035322      -0.006844      -0.014809       0.038908       0.000045       0.003632       0.000167       0.006176       0.001789      -0.003397      -0.002092       0.005489              1.809075       2.326488       0.169979       0.348059       1.394090       0.022070       1.706647           0.000000
           64              H       5.390787      -3.638424      10.962036       0.117428       1.123705 0.86173027E+01  0.85597045E+02                                 1.748090                            1.691187      -0.867425       2.467629                    0.998997       3.389577       9.334107       0.495422       1.244638      -0.718775      -0.039263       0.007999       0.001417       0.040095      -0.009535      -0.004454      -0.001039       0.027360       0.015795      -0.019530       0.003960       0.015570              1.742535       2.228210      -0.174547       0.040612       1.491563       0.013228       1.507833           0.000114
           65              H       6.517635      -3.914442      12.976814       0.107742       1.074278 0.77150120E+01  0.73391310E+02                                 1.592358                            1.517211      -0.762137       2.506319                    0.999675       3.161080       8.095744       0.575455       1.118888      -0.749769      -0.020017       0.003137       0.033365       0.039035      -0.007073      -0.001816      -0.000110       0.031124       0.036090      -0.023116       0.009743       0.013373              1.607643       1.447639      -0.031043      -0.347585       1.331511       0.083709       2.043780           0.000005
           66              H       2.840030      -5.133943      10.123231       0.106299       1.210937 0.92838997E+01  0.93824341E+02                                 1.828981                            1.740043      -0.986650       2.394752                    0.998285       3.547558       9.810056       0.495564       1.222985      -0.722921       0.027551      -0.001636       0.003481       0.027818       0.000174      -0.003814       0.006159       0.014291       0.008614      -0.011437       0.002305       0.009132              1.851125       2.308431       0.075114       0.480190       1.479684       0.017755       1.765262           0.000076
           67              H       1.489632      -4.466480       9.580474       0.094575       1.214309 0.93988378E+01  0.94871598E+02                                 1.794928                            1.719910      -0.967985       2.387602                    0.998710       3.585125       9.770405       0.514133       1.180235      -0.732508      -0.011551       0.018321      -0.008989       0.023450      -0.007052       0.002834       0.000677      -0.005836       0.033029      -0.013443       0.002019       0.011424              1.818458       1.808376      -0.517805      -0.000486       2.195411      -0.078032       1.451586          -0.000008
           68              H       1.514123      -6.017203       9.972465       0.115031       1.120894 0.80642494E+01  0.79128144E+02                                 1.777939                            1.650807      -0.864040       2.461009                    0.999073       3.475531       9.647926       0.492583       1.267243      -0.712455      -0.008024      -0.024680       0.002902       0.026113       0.004992      -0.005894       0.006177      -0.007274       0.034106      -0.014428       0.000015       0.014414              1.830072       1.768200       0.492935      -0.260944       2.105158      -0.419417       1.616857          -0.000040
           69              H       2.440472      11.818617       7.806922       0.303198       0.570008 0.36605437E+01  0.30576459E+02                                 1.262917                            1.213904      -1.593075       2.182207                    0.995133       3.195411       9.218966       0.485747       1.509574      -0.657551      -0.007606       0.015893      -0.008567       0.019592      -0.006288      -0.005282       0.000166      -0.009351       0.029179      -0.013638       0.002260       0.011378              1.292457       1.131717       0.045224      -0.066701       1.368395      -0.259758       1.377259          -0.001565
           70              H      -2.826412      -1.610943       5.709908       0.104836       1.128125 0.80739664E+01  0.80520085E+02                                 1.874170                            1.720935      -1.290453       2.264631                    0.993825       3.859776      11.378956       0.446494       1.375541      -0.686965       0.049589       0.001695       0.003021       0.049710       0.007622       0.001883      -0.000613       0.004804      -0.034480      -0.011816      -0.001975       0.013791              1.969049       2.731015      -0.342168      -0.016026       1.707416      -0.068404       1.468717           0.000002
           71              H      11.665177       0.363008       4.827243       0.147585       0.888492 0.63412109E+01  0.59800531E+02                                 1.630323                            1.553709      -1.190671       2.339208                    0.995356       3.551669      10.331928       0.454962       1.427573      -0.677577       0.026307       0.028249      -0.010959       0.040127       0.004295       0.000199      -0.012327       0.005020      -0.041902      -0.020292       0.006371       0.013921              1.666396       1.743224       0.335555      -0.156045       1.862382      -0.200182       1.393581           0.000001
           72              H       7.907923      -1.008721       5.468683       0.147418       0.925157 0.67279053E+01  0.63910581E+02                                 1.633169                            1.569232      -1.050436       2.405231                    0.997251       3.413331       9.723804       0.469772       1.372543      -0.689436      -0.040256       0.003762       0.004641       0.040697      -0.000693      -0.004916      -0.003835       0.010905      -0.036479      -0.014165       0.001653       0.012512              1.661067       2.142345      -0.066830       0.090997       1.469047      -0.090847       1.371808           0.000005
           73              H       8.814305      -2.952561       6.321194       0.100404       1.071001 0.76488555E+01  0.75640078E+02                                 1.837607                            1.694695      -1.408041       2.201934                    0.992816       4.007032      11.960625       0.439878       1.408050      -0.679497      -0.036277      -0.029112       0.015790       0.049121       0.006018       0.004437      -0.003816       0.002522      -0.041985      -0.016001       0.002811       0.013190              1.929114       1.936652       0.458182      -0.276796       2.223926      -0.323844       1.626763          -0.000005
           74              H       9.827900       1.861872       4.416064       0.131692       0.969443 0.74282595E+01  0.73187862E+02                                 1.754801                            1.695037      -1.474819       2.186286                    0.990549       3.957807      11.932317       0.428599       1.450449      -0.672036       0.027942       0.024262       0.003133       0.037138       0.008072       0.005477      -0.003074       0.007581      -0.003147      -0.011458       0.001109       0.010349              1.804293       1.784393       0.353012       0.088218       2.109972       0.074583       1.518514           0.000110
           75              H       8.379501       1.490502       4.994456       0.126311       1.093617 0.86123886E+01  0.87875640E+02                                 1.877640                            1.804185      -1.565948       2.126753                    0.990570       4.176037      12.729208       0.423537       1.417327      -0.677278      -0.023368       0.009360       0.022296       0.033627       0.000455      -0.004808      -0.000024       0.004973       0.024251      -0.006586      -0.003488       0.010074              1.942587       2.009242      -0.375139      -0.294192       1.909017       0.261233       1.909502          -0.000060
           76              H       2.207696       8.762340      12.869908       0.142249       1.089998 0.78949174E+01  0.77736221E+02                                 1.786656                            1.671359      -1.276885       2.292685                    0.994112       3.563315      10.197087       0.468821       1.326855      -0.698158       0.035386       0.006982      -0.014892       0.039022      -0.000008      -0.003683      -0.000156       0.006475       0.001319      -0.003471      -0.002160       0.005631              1.807835       2.324490       0.169748      -0.347505       1.393409      -0.022019       1.705608          -0.000000
           77              H      -5.391010      -4.725770      10.962036       0.117753       1.126986 0.86517248E+01  0.86050367E+02                                 1.753814                            1.696423      -0.881405       2.461612                    0.998854       3.394726       9.363478       0.493696       1.247375      -0.718166       0.038982      -0.007822       0.001573       0.039790      -0.009736       0.004539       0.001053       0.027275       0.015905      -0.019640       0.003966       0.015674              1.748262       2.236695      -0.175595      -0.040804       1.495887      -0.013301       1.512204           0.000117
           78              H      -6.517896      -4.449751      12.976814       0.108171       1.074132 0.77158939E+01  0.73415714E+02                                 1.593564                            1.518400      -0.761318       2.506877                    0.999677       3.161226       8.102017       0.574495       1.120514      -0.749355       0.020093      -0.002964       0.033179       0.038902      -0.007109       0.001839      -0.000069       0.031036       0.036033      -0.023077       0.009666       0.013411              1.608833       1.448614      -0.031046       0.347732       1.332517      -0.083762       2.045368           0.000009
           79              H      -2.840237      -3.230251      10.123231       0.106678       1.209142 0.92678199E+01  0.93624998E+02                                 1.827409                            1.738758      -0.981517       2.397265                    0.998333       3.545531       9.803803       0.495633       1.223297      -0.722845      -0.027468       0.001937       0.003220       0.027724       0.000402       0.003802      -0.006229       0.014388       0.008526      -0.011564       0.002477       0.009087              1.849459       2.305893       0.074964      -0.479279       1.478732      -0.017709       1.763753           0.000001
           80              H      -1.489829      -3.897714       9.580474       0.095130       1.212228 0.93791316E+01  0.94619837E+02                                 1.792456                            1.717802      -0.962461       2.389940                    0.998764       3.582352       9.759050       0.514602       1.179817      -0.732598       0.011389      -0.018108      -0.009229       0.023297      -0.007020      -0.002820      -0.000819      -0.005728       0.032553      -0.013332       0.002071       0.011261              1.815840       1.805881      -0.516388       0.000503       2.191682       0.077824       1.449958           0.000001
           81              H      -1.514327      -2.346992       9.972465       0.115624       1.119943 0.80565621E+01  0.79029498E+02                                 1.776362                            1.649557      -0.862134       2.461790                    0.999139       3.474062       9.640690       0.493004       1.266532      -0.712594       0.008138       0.024445       0.002439       0.025879       0.004893       0.005932      -0.005848      -0.007317       0.033840      -0.014252       0.000069       0.014183              1.828359       1.766710       0.491996       0.260458       2.102780       0.418669       1.615587           0.000004
           82              H      -2.440606      -3.454412       7.806922       0.305183       0.567500 0.36416727E+01  0.30393187E+02                                 1.261450                            1.212519      -1.597890       2.181322                    0.995103       3.191613       9.217631       0.484756       1.513937      -0.656782       0.007340      -0.015664      -0.008491       0.019270      -0.006349       0.005183      -0.000143      -0.008699       0.028706      -0.013385       0.002176       0.011210              1.290948       1.130313       0.045004       0.066376       1.366916       0.259329       1.375615          -0.000006
           83              H       4.828916      -1.610943       7.996064       0.103785       1.129350 0.80817425E+01  0.80568471E+02                                 1.870714                            1.718083      -1.268606       2.272689                    0.994082       3.856789      11.345739       0.448571       1.369666      -0.688115       0.049813       0.001940      -0.003034       0.049943       0.007691      -0.001876       0.000632       0.005094      -0.034693      -0.011887      -0.002049       0.013936              1.965232       2.724768      -0.340987       0.016010       1.704447       0.068199       1.466481           0.000602
           84              H       4.009788       0.363009       8.878729       0.147492       0.887446 0.63318152E+01  0.59696242E+02                                 1.629981                            1.553284      -1.193991       2.338279                    0.995304       3.550211      10.329974       0.454656       1.428910      -0.677346       0.026531       0.028266       0.011150       0.040339       0.004135      -0.000360       0.012220       0.004827      -0.041717      -0.020154       0.006503       0.013651              1.666083       1.742984       0.335804       0.156106       1.862060       0.200204       1.393203           0.000435
           85              H       0.252546      -1.008720       8.237289       0.146738       0.928756 0.67617007E+01  0.64328883E+02                                 1.638998                            1.574384      -1.052044       2.403988                    0.997062       3.423977       9.769826       0.468338       1.374664      -0.688990      -0.040271       0.003847      -0.004501       0.040704      -0.000735       0.005021       0.003806       0.011095      -0.037314      -0.014433       0.001666       0.012767              1.667170       2.151905      -0.067352      -0.091596       1.473672       0.091406       1.375933           0.000449
           86              H       1.158945      -2.952560       7.384778       0.100526       1.069326 0.76358442E+01  0.75481135E+02                                 1.835966                            1.693494      -1.410198       2.201443                    0.992836       4.004579      11.951869       0.439930       1.408450      -0.679432      -0.036541      -0.029134      -0.015557       0.049255       0.005955      -0.004471       0.003859       0.002443      -0.041448      -0.015877       0.002847       0.013030              1.927228       1.934717       0.457007       0.276166       2.221507       0.323135       1.625459           0.000604
           87              H       2.172503       1.861874       9.289908       0.130620       0.974921 0.74776730E+01  0.73765188E+02                                 1.757943                            1.697816      -1.462570       2.189811                    0.990706       3.964924      11.944313       0.429512       1.445593      -0.672889       0.028365       0.024739      -0.003122       0.037767       0.008044      -0.005444       0.003025       0.007413      -0.002687      -0.011393       0.001170       0.010223              1.807629       1.787939       0.354540      -0.088481       2.114182      -0.074771       1.520765           0.000125
           88              H       0.724116       1.490503       8.711516       0.126308       1.098119 0.86585183E+01  0.88487320E+02                                 1.884343                            1.810145      -1.580129       2.120316                    0.990548       4.190467      12.794212       0.422332       1.419105      -0.676890      -0.023075       0.009405      -0.022335       0.033463       0.000601       0.004904       0.000124       0.005336       0.023819      -0.006722      -0.003342       0.010064              1.949803       2.016954      -0.377660       0.296168       1.915930      -0.262942       1.916526          -0.000107
           89              H       9.863160       8.762336       0.836064       0.142051       1.090752 0.79012260E+01  0.77816409E+02                                 1.787830                            1.672296      -1.299046       2.284024                    0.993888       3.564106      10.201620       0.468561       1.327281      -0.698079       0.035322       0.006844       0.014809       0.038908       0.000045       0.003632       0.000167       0.006176       0.001789      -0.003397      -0.002092       0.005489              1.809075       2.326488       0.169979       0.348059       1.394090       0.022070       1.706647           0.000000
           90              H       2.264447      12.002628       2.743936       0.117428       1.123705 0.86173027E+01  0.85597045E+02                                 1.748090                            1.691187      -0.867425       2.467629                    0.998997       3.389577       9.334107       0.495422       1.244638      -0.718775       0.039263      -0.007999      -0.001417       0.040095      -0.009535      -0.004454      -0.001039       0.027360       0.015795      -0.019530       0.003960       0.015570              1.742535       2.228210      -0.174547       0.040612       1.491563       0.013228       1.507833           0.000114
           91              H       1.137599      12.278646       0.729158       0.107742       1.074278 0.77150120E+01  0.73391310E+02                                 1.592358                            1.517211      -0.762137       2.506319                    0.999675       3.161080       8.095744       0.575455       1.118888      -0.749769       0.020017      -0.003137      -0.033365       0.039035      -0.007073      -0.001816      -0.000110       0.031124       0.036090      -0.023116       0.009743       0.013373              1.607643       1.447639      -0.031043      -0.347585       1.331511       0.083709       2.043780           0.000005
           92              H       4.815204      13.498147       3.582741       0.106299       1.210937 0.92838997E+01  0.93824341E+02                                 1.828981                            1.740043      -0.986650       2.394752                    0.998285       3.547558       9.810056       0.495564       1.222985      -0.722921      -0.027551       0.001636      -0.003481       0.027818       0.000174      -0.003814       0.006159       0.014291       0.008614      -0.011437       0.002305       0.009132              1.851125       2.308431       0.075114       0.480190       1.479684       0.017755       1.765262           0.000076
           93              H       6.165602      12.830684       4.125498       0.094575       1.214309 0.93988378E+01  0.94871598E+02                                 1.794928                            1.719910      -0.967985       2.387602                    0.998710       3.585125       9.770405       0.514133       1.180235      -0.732508       0.011551      -0.018321       0.008989       0.023450      -0.007052       0.002834       0.000677      -0.005836       0.033029      -0.013443       0.002019       0.011424              1.818458       1.808376      -0.517805      -0.000486       2.195411      -0.078032       1.451586          -0.000008
           94              H       6.141111      14.381407       3.733507       0.115031       1.120894 0.80642494E+01  0.79128144E+02                                 1.777939                            1.650807      -0.864040       2.461009                    0.999073       3.475531       9.647926       0.492583       1.267243      -0.712455       0.008024       0.024680      -0.002902       0.026113       0.004992      -0.005894       0.006177      -0.007274       0.034106      -0.014428       0.000015       0.014414              1.830072       1.768200       0.492935      -0.260944       2.105158      -0.419417       1.616857          -0.000040
           95              H       5.214762      -3.454413       5.899050       0.303198       0.570008 0.36605436E+01  0.30576458E+02                                 1.262917                            1.213904      -1.593075       2.182207                    0.995133       3.195411       9.218966       0.485747       1.509574      -0.657551       0.007606      -0.015893       0.008567       0.019592      -0.006288      -0.005282       0.000166      -0.009351       0.029179      -0.013638       0.002260       0.011378              1.292457       1.131717       0.045224      -0.066701       1.368395      -0.259758       1.377259          -0.001565
           96              H      10.481646       9.975147       7.996064       0.104836       1.128126 0.80739672E+01  0.80520093E+02                                 1.874170                            1.720935      -1.290453       2.264631                    0.993825       3.859776      11.378955       0.446494       1.375540      -0.686965      -0.049589      -0.001695      -0.003021       0.049710       0.007622       0.001883      -0.000613       0.004804      -0.034480      -0.011816      -0.001975       0.013791              1.969049       2.731015      -0.342168      -0.016026       1.707416      -0.068404       1.468717           0.000002
           97              H      -4.009943       8.001196       8.878729       0.147585       0.888492 0.63412109E+01  0.59800531E+02                                 1.630322                            1.553709      -1.190671       2.339208                    0.995356       3.551669      10.331928       0.454962       1.427573      -0.677577      -0.026307      -0.028249       0.010959       0.040127       0.004295       0.000199      -0.012327       0.005020      -0.041902      -0.020292       0.006371       0.013921              1.666396       1.743224       0.335555      -0.156045       1.862382      -0.200182       1.393581           0.000001
           98              H      -0.252689       9.372925       8.237289       0.147418       0.925157 0.67279053E+01  0.63910581E+02                                 1.633169                            1.569232      -1.050436       2.405231                    0.997251       3.413331       9.723804       0.469772       1.372543      -0.689436       0.040256      -0.003762      -0.004641       0.040697      -0.000693      -0.004916      -0.003835       0.010905      -0.036479      -0.014165       0.001653       0.012512              1.661067       2.142345      -0.066830       0.090997       1.469047      -0.090847       1.371808           0.000005
           99              H      -1.159071      11.316765       7.384778       0.100404       1.071001 0.76488555E+01  0.75640078E+02                                 1.837607                            1.694695      -1.408041       2.201934                    0.992816       4.007032      11.960625       0.439878       1.408050      -0.679497       0.036277       0.029112      -0.015790       0.049121       0.006018       0.004437      -0.003816       0.002522      -0.041985      -0.016001       0.002811       0.013190              1.929114       1.936652       0.458182      -0.276796       2.223926      -0.323844       1.626763          -0.000005
          100              H      -2.172666       6.502332       9.289908       0.131692       0.969443 0.74282595E+01  0.73187862E+02                                 1.754801                            1.695037      -1.474819       2.186286                    0.990549       3.957807      11.932317       0.428599       1.450449      -0.672036      -0.027942      -0.024262      -0.003133       0.037138       0.008072       0.005477      -0.003074       0.007581      -0.003147      -0.011457       0.001109       0.010349              1.804293       1.784393       0.353012       0.088218       2.109972       0.074583       1.518514           0.000110
          101              H      -0.724267       6.873702       8.711516       0.126311       1.093617 0.86123886E+01  0.87875640E+02                                 1.877640                            1.804185      -1.565948       2.126753                    0.990570       4.176037      12.729208       0.423537       1.417327      -0.677278       0.023368      -0.009360      -0.022296       0.033627       0.000455      -0.004808      -0.000024       0.004973       0.024251      -0.006586      -0.003488       0.010074              1.942587       2.009242      -0.375139      -0.294192       1.909017       0.261233       1.909502          -0.000060
          102              H       5.447538      -0.398136       0.836064       0.142249       1.089998 0.78949174E+01  0.77736221E+02                                 1.786656                            1.671359      -1.276885       2.292685                    0.994112       3.563315      10.197087       0.468821       1.326855      -0.698158      -0.035386      -0.006982       0.014892       0.039022      -0.000008      -0.003683      -0.000156       0.006475       0.001319      -0.003471      -0.002160       0.005631              1.807835       2.324490       0.169748      -0.347505       1.393409      -0.022019       1.705608          -0.000000
          103              H      13.046244      13.089974       2.743936       0.117753       1.126986 0.86517248E+01  0.86050367E+02                                 1.753814                            1.696423      -0.881405       2.461612                    0.998854       3.394726       9.363478       0.493696       1.247375      -0.718166      -0.038982       0.007822      -0.001573       0.039790      -0.009736       0.004539       0.001053       0.027275       0.015905      -0.019640       0.003966       0.015674              1.748262       2.236695      -0.175595      -0.040804       1.495887      -0.013301       1.512204           0.000117
          104              H      14.173130      12.813955       0.729158       0.108171       1.074132 0.77158939E+01  0.73415714E+02                                 1.593564                            1.518400      -0.761318       2.506877                    0.999677       3.161226       8.102017       0.574495       1.120514      -0.749355      -0.020093       0.002964      -0.033179       0.038902      -0.007109       0.001839      -0.000069       0.031036       0.036033      -0.023077       0.009666       0.013411              1.608833       1.448614      -0.031046       0.347732       1.332517      -0.083762       2.045368           0.000009
          105              H      10.495471      11.594455       3.582741       0.106678       1.209142 0.92678199E+01  0.93624998E+02                                 1.827409                            1.738758      -0.981517       2.397265                    0.998333       3.545531       9.803803       0.495633       1.223297      -0.722845       0.027468      -0.001937      -0.003220       0.027724       0.000402       0.003802      -0.006229       0.014388       0.008526      -0.011564       0.002477       0.009087              1.849459       2.305893       0.074964      -0.479279       1.478732      -0.017709       1.763753           0.000001
          106              H       9.145063      12.261918       4.125498       0.095130       1.212228 0.93791316E+01  0.94619837E+02                                 1.792456                            1.717802      -0.962461       2.389940                    0.998764       3.582352       9.759050       0.514602       1.179817      -0.732598      -0.011389       0.018108       0.009229       0.023297      -0.007020      -0.002820      -0.000819      -0.005728       0.032553      -0.013332       0.002071       0.011261              1.815840       1.805881      -0.516388       0.000503       2.191682       0.077824       1.449958           0.000001
          107              H       9.169561      10.711196       3.733507       0.115624       1.119943 0.80565621E+01  0.79029498E+02                                 1.776362                            1.649557      -0.862134       2.461790                    0.999139       3.474062       9.640690       0.493004       1.266532      -0.712594      -0.008138      -0.024445      -0.002439       0.025879       0.004893       0.005932      -0.005848      -0.007317       0.033840      -0.014252       0.000069       0.014183              1.828359       1.766710       0.491996       0.260458       2.102780       0.418669       1.615587           0.000004
          108              H      10.095840      11.818616       5.899050       0.305183       0.567500 0.36416726E+01  0.30393186E+02                                 1.261450                            1.212519      -1.597890       2.181322                    0.995103       3.191613       9.217631       0.484756       1.513937      -0.656782      -0.007340       0.015664       0.008491       0.019270      -0.006349       0.005183      -0.000143      -0.008699       0.028706      -0.013385       0.002176       0.011210              1.290948       1.130313       0.045004       0.066376       1.366916       0.259329       1.375615          -0.000006
          109              C      -3.766506       1.488830       8.051710       0.112443      27.577976 0.35006133E+03  0.78503871E+04                                 8.173274                            6.401342      -0.081897       1.996544                    0.998866      26.303711      75.551000       0.622200       0.438964      -1.042990      -0.041630       0.016070      -0.013042       0.046491      -0.024275       0.002480       0.033042       0.025604       0.070636      -0.051425       0.008876       0.042549              9.338384      10.645153       1.559920      -0.003128      11.733007      -2.911127       5.636993          -0.001171
          110              C      -4.248800       0.306132       8.577746      -0.180040      32.757002 0.46398895E+03  0.11111488E+05                                 8.993249                            7.264815       0.004291       1.987340                    0.997730      29.667419      86.694110       0.599610       0.426553      -1.055522       0.015705       0.004907      -0.008455       0.018499      -0.006389      -0.005178       0.012840      -0.015174       0.019306      -0.013158      -0.007251       0.020409             10.114701      11.734498       2.236618      -1.010283      12.226527      -3.158572       6.383077           0.003872
          111              C       9.694653       0.102046       8.662723       0.155478      30.787498 0.40621457E+03  0.93868560E+04                                 8.822185                            6.895428      -0.146326       1.976692                    0.999568      25.940569      73.870458       0.603870       0.438933      -1.050565      -0.010188      -0.029745       0.007296       0.032277       0.010078      -0.006172      -0.000693      -0.034322       0.010968      -0.022987       0.004538       0.018448             10.405929      10.448483       2.377933      -1.878228      12.864977      -4.809253       7.904327          -0.004201
          112              C       8.851040       1.115787       8.201105      -0.185176      32.284956 0.45789962E+03  0.10914615E+05                                 8.843867                            7.169615       0.082200       2.011452                    0.997848      29.537850      85.731703       0.610401       0.420971      -1.060448      -0.006567       0.008019      -0.021039       0.023453       0.009107       0.011898       0.002741       0.031623       0.023606      -0.022188      -0.001524       0.023713              9.928336       9.618952       0.662867      -0.482624      13.034533      -4.261660       7.131522           0.003961
          113              C       9.399169       2.270046       7.692888       0.082699      28.355637 0.36960986E+03  0.84181837E+04                                 8.369509                            6.619863      -0.108138       1.980834                    0.998394      27.083710      78.886041       0.604847       0.444617      -1.037679       0.042257      -0.029889      -0.011678       0.053060      -0.016791       0.013466       0.027008       0.042678       0.064122      -0.050365       0.015788       0.034576              9.526545      10.445179       0.939909       0.051360      12.055072      -3.122295       6.079385          -0.000483
          114              C       9.129680      -1.160948       9.267704      -0.140736      30.154079 0.42238996E+03  0.99665282E+04                                 8.713998                            6.964675      -0.569176       1.827222                    0.994888      29.451730      87.881880       0.602777       0.430645      -1.043918      -0.016218       0.050440       0.077649       0.094004      -0.011959      -0.036833       0.012057       0.022200       0.152327      -0.041988      -0.027788       0.069776             10.322816       7.837118       1.723363      -2.676854      11.044417      -0.837272      12.086912           0.000080
          115              C      -5.818179      -0.879910      11.736698       0.432260      26.711213 0.30316742E+03  0.65464816E+04                                 8.082012                            6.099378      -0.021415       2.035620                    0.999372      23.583502      66.067457       0.616398       0.460172      -1.032675       0.030676      -0.013612      -0.031837       0.046258       0.034153      -0.006835      -0.018133      -0.137430      -0.027925      -0.072184      -0.013109       0.085293              9.288455      11.282861      -1.717488      -1.202188       4.923318       1.543768      11.659187          -0.000011
          116              C       7.352093      -0.493485      10.939833       0.426534      27.431007 0.30754547E+03  0.66721374E+04                                 8.255502                            6.161474      -0.033298       2.030347                    0.999331      23.779541      67.010777       0.609901       0.462904      -1.030024      -0.005194      -0.012419      -0.044356       0.046354       0.027363      -0.031148      -0.011275      -0.104237      -0.092788      -0.066367      -0.011273       0.077640              9.743882      10.072171      -0.969889       1.318979       5.039107       1.365140      14.120370          -0.000009
          117              C      -6.670995      -0.439953      12.886081      -0.044967      41.240994 0.45523206E+03  0.10767480E+05                                10.367564                            7.088655      -0.065468       1.970764                    0.999283      27.992293      79.292028       0.625603       0.413929      -1.071627      -0.000281       0.006731       0.045719       0.046213       0.000338      -0.008544      -0.011826      -0.008453      -0.079201      -0.031072       0.010108       0.020964             13.344424       9.768813      -1.437008      -1.850280       6.282337       4.266911      23.982122          -0.000008
          118              C       1.332040       8.123311       0.503283      -0.082493      35.976881 0.41819982E+03  0.97802319E+04                                 9.604290                            6.942095      -0.031843       1.982446                    0.998737      28.796692      83.774041       0.606055       0.432144      -1.049716      -0.014341       0.001297      -0.005750       0.015505       0.016560       0.000900      -0.016583      -0.053273      -0.071684      -0.030023      -0.016796       0.046819             11.442547      10.484530      -1.660531      -1.228242       5.902504       3.148102      17.940607          -0.000000
          119              C       0.300092       8.569960       1.299874      -0.044728      40.264340 0.45553172E+03  0.10781449E+05                                10.213149                            7.098344      -0.078119       1.967165                    0.999251      28.015666      79.506543       0.623909       0.414788      -1.070564       0.026440      -0.012349      -0.036378       0.046636       0.012636       0.016412      -0.009136      -0.017907      -0.012407      -0.028120       0.010533       0.017587             12.972714      11.047558      -2.266043      -3.946827       6.477185       4.265378      21.393398          -0.000015
          120              C       9.060830       4.618713       5.249113       0.563464      23.637686 0.26878824E+03  0.57053081E+04                                 7.730884                            5.923629      -0.209397       1.976462                    0.999322      23.627561      68.454128       0.589441       0.489550      -1.003767       0.041665      -0.002542       0.038535       0.056810       0.052054      -0.037604      -0.051495      -0.052663      -0.057047      -0.055562      -0.045871       0.101433              8.937825      10.684627      -1.795483       2.752031       6.801609       1.403430       9.327238           0.001107
          121              C       8.336646       4.361095       3.962122      -0.033969      34.819649 0.48055054E+03  0.11599506E+05                                 9.509824                            7.532397      -0.278460       1.915467                    0.998176      28.539180      83.493789       0.573122       0.442750      -1.046629      -0.015550      -0.002892      -0.034595       0.038040      -0.025052       0.003554       0.003620      -0.026721      -0.068776      -0.025699      -0.014182       0.039881             10.711721      12.067662       1.266691       1.777873       6.135598       0.414252      13.931904           0.010105
          122              C       8.995018       4.508305       2.750240      -0.114562      29.343472 0.44527914E+03  0.10587369E+05                                 8.362144                            7.153002       0.013162       1.980153                    0.998908      29.808518      87.687574       0.597826       0.430899      -1.049559      -0.021691      -0.009268      -0.000905       0.023605       0.003929      -0.009271      -0.000274       0.026723      -0.067952      -0.024411      -0.002554       0.026965              8.732336       8.587096       0.771394       0.618627       5.399753      -0.021352      12.210160           0.001252
          123              C       8.329014       4.342693       1.552338      -0.106116      27.906324 0.43491027E+03  0.10222872E+05                                 7.944715                            6.971577       0.216730       2.039305                    0.999799      29.228866      83.945904       0.621783       0.419077      -1.062800      -0.007244      -0.006402       0.026990       0.028669       0.002744      -0.019727      -0.003211       0.033284       0.064972      -0.027762      -0.007512       0.035274              8.093888       8.259900       0.792826       0.270575       5.219917       0.008473      10.801848           0.000885
          124              C      -2.034826       3.081372       4.120015      -0.168866      21.897337 0.33306681E+03  0.73614990E+04                                 6.668921                            5.918282       0.398260       2.115504                    0.998356      28.519017      80.766827       0.702716       0.394359      -1.073553      -0.043159      -0.059383       0.135207       0.153851       0.023151      -0.021560      -0.034752      -0.031241       0.162661      -0.055131      -0.021197       0.076328              6.871929       6.876805      -0.106444      -0.472116       6.541477       0.787250       7.197504          -0.000241
          125              C       3.766367       6.875375       8.051710       0.112175      27.609258 0.35057447E+03  0.78650675E+04                                 8.180062                            6.406506      -0.083904       1.995659                    0.998941      26.325306      75.637495       0.621857       0.439029      -1.042912       0.041394      -0.016435      -0.012893       0.046366      -0.024646      -0.002374      -0.032380       0.024241       0.071547      -0.050963       0.008536       0.042426              9.346334      10.653489       1.561329       0.003233      11.744031       2.914401       5.641482          -0.001197
          126              C       4.248652       8.058073       8.577746      -0.177191      32.711860 0.46315475E+03  0.11087469E+05                                 8.989524                            7.261819       0.000033       1.986325                    0.997610      29.640640      86.624237       0.599244       0.426969      -1.055175      -0.015571      -0.004057      -0.008210       0.018064      -0.008005       0.004761      -0.012149      -0.014968       0.018574      -0.014072      -0.006025       0.020097             10.110349      11.730063       2.233912       1.009400      12.220608       3.157246       6.380375           0.003846
          127              C       5.615897       8.262159       8.662723       0.155931      30.766579 0.40590313E+03  0.93777721E+04                                 8.817499                            6.892152      -0.142688       1.977808                    0.999581      25.932033      73.836441       0.604102       0.438853      -1.050623       0.011508       0.030660       0.007581       0.033614       0.010137       0.006208       0.001908      -0.035437       0.010552      -0.023315       0.003882       0.019433             10.399948      10.443454       2.377558       1.878249      12.854694       4.806180       7.901695          -0.004215
          128              C       6.459519       7.248418       8.201105      -0.188184      32.406045 0.46018057E+03  0.10982963E+05                                 8.867751                            7.189760       0.079452       2.009704                    0.997842      29.604242      85.987942       0.609233       0.421242      -1.060245       0.005306      -0.008208      -0.020938       0.023107       0.009455      -0.011985      -0.003045       0.029124       0.027316      -0.021924      -0.001530       0.023454              9.955423       9.635123       0.663913       0.483391      13.076283       4.278103       7.154864           0.003960
          129              C       5.911399       6.094158       7.692888       0.082451      28.333118 0.36930031E+03  0.84086187E+04                                 8.361462                            6.613786      -0.102276       1.982597                    0.998319      27.067704      78.804576       0.605633       0.444173      -1.038031      -0.042792       0.029881      -0.011340       0.053410      -0.015884      -0.013186      -0.027624       0.043704       0.065171      -0.050645       0.015472       0.035173              9.516995      10.433893       0.935793      -0.052768      12.043113       3.118806       6.073981          -0.000528
          130              C       6.180858       9.525154       9.267704      -0.141367      30.174470 0.42273051E+03  0.99751286E+04                                 8.715948                            6.966472      -0.561587       1.829612                    0.994801      29.441785      87.813136       0.602917       0.430520      -1.044145       0.015396      -0.050338       0.078909       0.094855      -0.012851       0.037620      -0.012455       0.021726       0.153526      -0.042839      -0.027990       0.070829             10.325485       7.836923       1.726918       2.680019      11.046640       0.841033      12.092892           0.000140
          131              C       5.817970       9.244117      11.736698       0.431627      26.729522 0.30342871E+03  0.65533913E+04                                 8.084606                            6.101299      -0.025088       2.034359                    0.999405      23.594807      66.100789       0.616421       0.460065      -1.032757      -0.031761       0.013882      -0.031287       0.046694       0.033630       0.006870       0.017564      -0.138269      -0.030442      -0.071934      -0.013658       0.085592              9.291233      11.287510      -1.718545       1.203396       4.924738      -1.543820      11.661451          -0.000020
          132              C       7.958413       8.857691      10.939833       0.429129      27.342129 0.30631180E+03  0.66387135E+04                                 8.239136                            6.149782      -0.035465       2.030671                    0.999398      23.729789      66.837540       0.610378       0.463006      -1.029965       0.004970       0.011008      -0.044081       0.045705       0.027443       0.030755       0.012224      -0.102588      -0.091485      -0.065355      -0.011747       0.077101              9.723968      10.053262      -0.967167      -1.318007       5.029665      -1.361533      14.088979           0.000007
          133              C       6.670765       8.804161      12.886081      -0.043434      41.130743 0.45390572E+03  0.10727235E+05                                10.346322                            7.075933      -0.061669       1.972432                    0.999316      27.951189      79.117689       0.626543       0.413650      -1.071912       0.000495      -0.007356       0.045696       0.046287      -0.000046       0.008219       0.011504      -0.009216      -0.079591      -0.030951       0.009948       0.021003             13.315195       9.749268      -1.433169       1.843209       6.269943      -4.255702      23.926374          -0.000005
          134              C      13.978665       0.240889       0.503283      -0.081425      35.966265 0.41805247E+03  0.97762973E+04                                 9.603340                            6.941516      -0.029190       1.983181                    0.998723      28.792036      83.768835       0.605973       0.432224      -1.049627       0.015309      -0.001795      -0.004677       0.016108       0.017262      -0.001522       0.016297      -0.053065      -0.070530      -0.030236      -0.016485       0.046721             11.440799      10.483624      -1.659696       1.224970       5.901465      -3.146837      17.937307           0.000008
          135              C      -0.300102      -0.205759       1.299874      -0.048396      40.449202 0.45790491E+03  0.10852302E+05                                10.243220                            7.116745      -0.072634       1.967647                    0.999296      28.095757      79.802200       0.623076       0.414781      -1.070510      -0.026035       0.011745      -0.036665       0.046476       0.012993      -0.016660       0.010330      -0.021137      -0.012246      -0.029624       0.010444       0.019181             13.013211      11.078296      -2.272287       3.959045       6.494534      -4.280290      21.466804           0.000003
          136              C       6.249784       3.745490       5.249113       0.565652      23.587590 0.26808185E+03  0.56866350E+04                                 7.721760                            5.916751      -0.210585       1.976674                    0.999308      23.592213      68.332093       0.589641       0.489700      -1.003678      -0.043119       0.003102       0.039322       0.058439       0.052031       0.036469       0.051377      -0.051480      -0.059175      -0.054447      -0.046315       0.100762              8.927371      10.671352      -1.792510      -2.748497       6.793514      -1.402263       9.317246           0.001102
          137              C       6.973993       4.003107       3.962122      -0.034702      34.901002 0.48186960E+03  0.11641004E+05                                 9.529134                            7.546378      -0.278033       1.914757                    0.998158      28.592694      83.724641       0.572093       0.443179      -1.046225       0.014865       0.002630      -0.034445       0.037608      -0.024437      -0.003023      -0.003366      -0.025026      -0.072924      -0.026077      -0.013558       0.039635             10.734545      12.091896       1.268901      -1.786750       6.147866      -0.416266      13.963874           0.010105
          138              C       6.315644       3.855897       2.750240      -0.115896      29.399687 0.44646297E+03  0.10622999E+05                                 8.375972                            7.165986       0.003494       1.976950                    0.998857      29.842771      87.830985       0.596825       0.431318      -1.049261       0.022429       0.010317      -0.001458       0.024731       0.003127       0.009150      -0.000177       0.025795      -0.072098      -0.025709      -0.001193       0.026902              8.746495       8.591386       0.770112      -0.620761       5.409896       0.021259      12.238205           0.001252
          139              C       6.981671       4.021508       1.552338      -0.106069      27.898093 0.43467703E+03  0.10215903E+05                                 7.942286                            6.968990       0.217579       2.039640                    0.999764      29.224804      83.925016       0.622002       0.418991      -1.062867       0.006411       0.005725       0.027156       0.028484       0.002997       0.020064       0.002932       0.033591       0.065924      -0.028083      -0.007705       0.035787              8.091662       8.256041       0.792251      -0.267936       5.218417      -0.008171      10.800528           0.000886
          140              C       2.034762       5.282830       4.120015      -0.169768      21.930137 0.33375986E+03  0.73806524E+04                                 6.675899                            5.924517       0.395668       2.114450                    0.998309      28.546890      80.866822       0.702332       0.394369      -1.073545       0.042842       0.058303       0.135480       0.153589       0.023911       0.020664       0.034932      -0.031513       0.162045      -0.055676      -0.020439       0.076114              6.879362       6.881560      -0.107542       0.476695       6.549077      -0.790507       7.207448          -0.000235
          141              C      11.421740       6.875374       5.654262       0.112443      27.577976 0.35006131E+03  0.78503866E+04                                 8.173274                            6.401342      -0.081897       1.996544                    0.998866      26.303711      75.551000       0.622200       0.438964      -1.042990       0.041630      -0.016070       0.013042       0.046491      -0.024275       0.002480       0.033042       0.025604       0.070636      -0.051425       0.008876       0.042549              9.338384      10.645153       1.559920      -0.003128      11.733007      -2.911127       5.636993          -0.001171
          142              C      11.904034       8.058072       5.128226      -0.180040      32.757001 0.46398893E+03  0.11111487E+05                                 8.993250                            7.264815       0.004291       1.987340                    0.997730      29.667418      86.694110       0.599610       0.426553      -1.055522      -0.015705      -0.004907       0.008455       0.018499      -0.006389      -0.005178       0.012840      -0.015174       0.019306      -0.013158      -0.007251       0.020409             10.114701      11.734499       2.236618      -1.010283      12.226528      -3.158572       6.383077           0.003872
          143              C      -2.039419       8.262158       5.043249       0.155478      30.787498 0.40621457E+03  0.93868560E+04                                 8.822185                            6.895428      -0.146326       1.976692                    0.999568      25.940569      73.870458       0.603870       0.438933      -1.050565       0.010188       0.029745      -0.007296       0.032277       0.010078      -0.006172      -0.000693      -0.034322       0.010968      -0.022987       0.004538       0.018448             10.405929      10.448483       2.377933      -1.878228      12.864977      -4.809253       7.904327          -0.004201
          144              C      -1.195806       7.248417       5.504867      -0.185176      32.284956 0.45789962E+03  0.10914615E+05                                 8.843867                            7.169615       0.082200       2.011452                    0.997848      29.537850      85.731703       0.610401       0.420971      -1.060448       0.006567      -0.008019       0.021039       0.023453       0.009107       0.011898       0.002741       0.031623       0.023606      -0.022188      -0.001524       0.023713              9.928336       9.618952       0.662867      -0.482624      13.034533      -4.261660       7.131522           0.003961
          145              C      -1.743935       6.094158       6.013084       0.082699      28.355637 0.36960986E+03  0.84181837E+04                                 8.369509                            6.619863      -0.108138       1.980834                    0.998394      27.083710      78.886041       0.604847       0.444617      -1.037679      -0.042257       0.029889       0.011678       0.053060      -0.016791       0.013466       0.027008       0.042678       0.064122      -0.050365       0.015788       0.034576              9.526545      10.445178       0.939909       0.051360      12.055072      -3.122295       6.079385          -0.000483
          146              C      -1.474446       9.525152       4.438268      -0.140736      30.154079 0.42238996E+03  0.99665282E+04                                 8.713998                            6.964675      -0.569176       1.827222                    0.994888      29.451730      87.881880       0.602777       0.430645      -1.043918       0.016218      -0.050440      -0.077649       0.094004      -0.011959      -0.036833       0.012057       0.022200       0.152327      -0.041988      -0.027788       0.069776             10.322816       7.837118       1.723363      -2.676854      11.044417      -0.837272      12.086912           0.000080
          147              C      13.473413       9.244114       1.969274       0.432260      26.711214 0.30316745E+03  0.65464821E+04                                 8.082012                            6.099377      -0.021415       2.035620                    0.999372      23.583503      66.067458       0.616398       0.460172      -1.032675      -0.030676       0.013612       0.031837       0.046258       0.034153      -0.006835      -0.018133      -0.137430      -0.027925      -0.072184      -0.013109       0.085293              9.288455      11.282861      -1.717488      -1.202188       4.923318       1.543768      11.659187          -0.000011
          148              C       0.303141       8.857689       2.766139       0.426534      27.431005 0.30754544E+03  0.66721368E+04                                 8.255502                            6.161474      -0.033298       2.030347                    0.999331      23.779540      67.010777       0.609901       0.462904      -1.030024       0.005194       0.012419       0.044356       0.046354       0.027363      -0.031148      -0.011275      -0.104237      -0.092788      -0.066367      -0.011273       0.077640              9.743883      10.072171      -0.969889       1.318979       5.039107       1.365140      14.120370          -0.000009
          149              C      14.326229       8.804157       0.819891      -0.044967      41.240993 0.45523206E+03  0.10767480E+05                                10.367564                            7.088655      -0.065468       1.970764                    0.999283      27.992293      79.292027       0.625603       0.413929      -1.071627       0.000281      -0.006731      -0.045719       0.046213       0.000338      -0.008544      -0.011826      -0.008453      -0.079201      -0.031072       0.010108       0.020964             13.344424       9.768813      -1.437008      -1.850280       6.282337       4.266910      23.982121          -0.000008
          150              C       6.323194       0.240893      13.202689      -0.082493      35.976882 0.41819982E+03  0.97802320E+04                                 9.604291                            6.942095      -0.031843       1.982446                    0.998737      28.796692      83.774042       0.606055       0.432144      -1.049716       0.014341      -0.001297       0.005750       0.015505       0.016560       0.000900      -0.016583      -0.053273      -0.071684      -0.030023      -0.016796       0.046819             11.442547      10.484530      -1.660531      -1.228242       5.902504       3.148103      17.940607          -0.000000
          151              C       7.355142      -0.205756      12.406098      -0.044728      40.264339 0.45553170E+03  0.10781448E+05                                10.213149                            7.098344      -0.078119       1.967165                    0.999251      28.015665      79.506541       0.623909       0.414788      -1.070564      -0.026440       0.012349       0.036378       0.046636       0.012636       0.016412      -0.009136      -0.017907      -0.012407      -0.028120       0.010533       0.017587             12.972714      11.047558      -2.266043      -3.946827       6.477185       4.265378      21.393398          -0.000015
          152              C      -1.405596       3.745491       8.456859       0.563464      23.637686 0.26878824E+03  0.57053081E+04                                 7.730884                            5.923629      -0.209397       1.976462                    0.999322      23.627561      68.454128       0.589441       0.489550      -1.003767      -0.041665       0.002542      -0.038535       0.056810       0.052054      -0.037604      -0.051495      -0.052663      -0.057047      -0.055562      -0.045871       0.101433              8.937825      10.684627      -1.795483       2.752031       6.801609       1.403430       9.327238           0.001107
          153              C      -0.681412       4.003109       9.743850      -0.033969      34.819649 0.48055054E+03  0.11599506E+05                                 9.509824                            7.532397      -0.278460       1.915467                    0.998176      28.539180      83.493789       0.573122       0.442750      -1.046629       0.015550       0.002892       0.034595       0.038040      -0.025052       0.003554       0.003620      -0.026721      -0.068776      -0.025699      -0.014182       0.039881             10.711722      12.067662       1.266691       1.777873       6.135598       0.414252      13.931904           0.010105
          154              C      -1.339784       3.855899      10.955732      -0.114562      29.343472 0.44527914E+03  0.10587369E+05                                 8.362144                            7.153002       0.013162       1.980153                    0.998908      29.808518      87.687574       0.597826       0.430899      -1.049559       0.021691       0.009268       0.000905       0.023605       0.003929      -0.009271      -0.000274       0.026723      -0.067952      -0.024411      -0.002554       0.026965              8.732336       8.587096       0.771394       0.618627       5.399753      -0.021352      12.210160           0.001252
          155              C      -0.673780       4.021511      12.153634      -0.106116      27.906324 0.43491027E+03  0.10222872E+05                                 7.944715                            6.971577       0.216730       2.039305                    0.999799      29.228866      83.945904       0.621783       0.419077      -1.062800       0.007244       0.006402      -0.026990       0.028669       0.002744      -0.019727      -0.003211       0.033284       0.064972      -0.027762      -0.007512       0.035274              8.093888       8.259900       0.792826       0.270575       5.219917       0.008473      10.801848           0.000885
          156              C       9.690060       5.282832       9.585957      -0.168866      21.897337 0.33306681E+03  0.73614990E+04                                 6.668921                            5.918282       0.398260       2.115504                    0.998356      28.519017      80.766827       0.702716       0.394359      -1.073553       0.043159       0.059383      -0.135207       0.153851       0.023151      -0.021560      -0.034752      -0.031241       0.162661      -0.055131      -0.021197       0.076328              6.871929       6.876805      -0.106444      -0.472116       6.541477       0.787250       7.197504          -0.000241
          157              C       3.888867       1.488829       5.654262       0.112175      27.609258 0.35057447E+03  0.78650675E+04                                 8.180062                            6.406506      -0.083904       1.995659                    0.998941      26.325306      75.637495       0.621857       0.439029      -1.042912      -0.041394       0.016435       0.012893       0.046366      -0.024646      -0.002374      -0.032380       0.024241       0.071547      -0.050963       0.008536       0.042426              9.346334      10.653489       1.561329       0.003233      11.744031       2.914401       5.641482          -0.001197
          158              C       3.406582       0.306131       5.128226      -0.177191      32.711860 0.46315475E+03  0.11087469E+05                                 8.989524                            7.261819       0.000033       1.986325                    0.997610      29.640640      86.624237       0.599244       0.426969      -1.055175       0.015571       0.004057       0.008210       0.018064      -0.008005       0.004761      -0.012149      -0.014968       0.018574      -0.014072      -0.006025       0.020097             10.110349      11.730063       2.233912       1.009400      12.220608       3.157246       6.380375           0.003846
          159              C       2.039337       0.102045       5.043249       0.155931      30.766579 0.40590313E+03  0.93777721E+04                                 8.817499                            6.892152      -0.142688       1.977808                    0.999581      25.932033      73.836441       0.604102       0.438853      -1.050623      -0.011508      -0.030660      -0.007581       0.033614       0.010137       0.006208       0.001908      -0.035437       0.010552      -0.023315       0.003882       0.019433             10.399948      10.443454       2.377558       1.878250      12.854694       4.806180       7.901695          -0.004215
          160              C       1.195715       1.115786       5.504867      -0.188184      32.406045 0.46018056E+03  0.10982963E+05                                 8.867750                            7.189760       0.079452       2.009704                    0.997842      29.604242      85.987941       0.609233       0.421242      -1.060245      -0.005306       0.008208       0.020938       0.023107       0.009455      -0.011985      -0.003045       0.029124       0.027316      -0.021924      -0.001530       0.023454              9.955423       9.635123       0.663913       0.483391      13.076283       4.278103       7.154863           0.003960
          161              C       1.743835       2.270046       6.013084       0.082451      28.333118 0.36930033E+03  0.84086194E+04                                 8.361462                            6.613786      -0.102276       1.982597                    0.998319      27.067704      78.804576       0.605633       0.444173      -1.038031       0.042792      -0.029881       0.011340       0.053410      -0.015884      -0.013186      -0.027624       0.043704       0.065171      -0.050645       0.015472       0.035173              9.516995      10.433893       0.935793      -0.052768      12.043113       3.118807       6.073981          -0.000528
          162              C       1.474376      -1.160950       4.438268      -0.141367      30.174470 0.42273052E+03  0.99751287E+04                                 8.715948                            6.966472      -0.561587       1.829612                    0.994801      29.441785      87.813136       0.602917       0.430520      -1.044145      -0.015396       0.050338      -0.078909       0.094855      -0.012851       0.037620      -0.012455       0.021726       0.153526      -0.042839      -0.027990       0.070829             10.325485       7.836923       1.726918       2.680019      11.046640       0.841034      12.092892           0.000140
          163              C       1.837264      -0.879913       1.969274       0.431627      26.729522 0.30342871E+03  0.65533913E+04                                 8.084606                            6.101299      -0.025088       2.034359                    0.999405      23.594807      66.100789       0.616421       0.460065      -1.032757       0.031761      -0.013882       0.031287       0.046694       0.033630       0.006870       0.017564      -0.138269      -0.030442      -0.071934      -0.013658       0.085592              9.291233      11.287510      -1.718545       1.203396       4.924738      -1.543820      11.661451          -0.000020
          164              C      -0.303179      -0.493487       2.766139       0.429129      27.342129 0.30631180E+03  0.66387135E+04                                 8.239136                            6.149782      -0.035465       2.030671                    0.999398      23.729789      66.837540       0.610378       0.463006      -1.029965      -0.004970      -0.011008       0.044081       0.045705       0.027443       0.030755       0.012224      -0.102588      -0.091485      -0.065355      -0.011747       0.077101              9.723968      10.053262      -0.967167      -1.318007       5.029665      -1.361533      14.088979           0.000007
          165              C       0.984469      -0.439957       0.819891      -0.043434      41.130743 0.45390572E+03  0.10727235E+05                                10.346322                            7.075933      -0.061669       1.972432                    0.999316      27.951189      79.117690       0.626543       0.413650      -1.071912      -0.000495       0.007356      -0.045696       0.046287      -0.000046       0.008219       0.011504      -0.009216      -0.079591      -0.030951       0.009948       0.021003             13.315195       9.749269      -1.433169       1.843209       6.269943      -4.255702      23.926375          -0.000005
          166              C      -6.323431       8.123315      13.202689      -0.081425      35.966265 0.41805247E+03  0.97762972E+04                                 9.603340                            6.941516      -0.029190       1.983181                    0.998723      28.792036      83.768834       0.605973       0.432224      -1.049627      -0.015309       0.001795       0.004677       0.016108       0.017262      -0.001522       0.016297      -0.053065      -0.070530      -0.030236      -0.016485       0.046721             11.440799      10.483624      -1.659696       1.224970       5.901465      -3.146837      17.937307           0.000008
          167              C       7.955336       8.569963      12.406098      -0.048396      40.449202 0.45790491E+03  0.10852302E+05                                10.243220                            7.116745      -0.072635       1.967647                    0.999296      28.095757      79.802200       0.623076       0.414781      -1.070510       0.026035      -0.011745       0.036665       0.046476       0.012993      -0.016660       0.010330      -0.021137      -0.012246      -0.029624       0.010444       0.019181             13.013211      11.078296      -2.272287       3.959045       6.494534      -4.280290      21.466804           0.000003
          168              C       1.405450       4.618714       8.456859       0.565652      23.587589 0.26808184E+03  0.56866347E+04                                 7.721760                            5.916751      -0.210585       1.976674                    0.999308      23.592213      68.332094       0.589641       0.489700      -1.003678       0.043119      -0.003102      -0.039322       0.058439       0.052031       0.036469       0.051377      -0.051480      -0.059175      -0.054447      -0.046315       0.100762              8.927371      10.671352      -1.792510      -2.748497       6.793514      -1.402263       9.317246           0.001102
          169              C       0.681241       4.361097       9.743850      -0.034702      34.901002 0.48186960E+03  0.11641004E+05                                 9.529134                            7.546378      -0.278033       1.914757                    0.998158      28.592694      83.724641       0.572093       0.443179      -1.046225      -0.014865      -0.002630       0.034445       0.037608      -0.024437      -0.003023      -0.003366      -0.025026      -0.072924      -0.026077      -0.013558       0.039635             10.734546      12.091896       1.268901      -1.786750       6.147866      -0.416266      13.963874           0.010105
          170              C       1.339590       4.508307      10.955732      -0.115896      29.399687 0.44646297E+03  0.10622999E+05                                 8.375972                            7.165986       0.003494       1.976950                    0.998857      29.842771      87.830985       0.596825       0.431318      -1.049261      -0.022429      -0.010317       0.001458       0.024731       0.003127       0.009150      -0.000177       0.025795      -0.072098      -0.025709      -0.001193       0.026902              8.746495       8.591386       0.770112      -0.620761       5.409896       0.021259      12.238205           0.001252
          171              C       0.673563       4.342696      12.153634      -0.106069      27.898093 0.43467703E+03  0.10215903E+05                                 7.942286                            6.968990       0.217579       2.039640                    0.999764      29.224804      83.925016       0.622002       0.418991      -1.062867      -0.006411      -0.005725      -0.027156       0.028484       0.002997       0.020064       0.002932       0.033591       0.065924      -0.028083      -0.007705       0.035787              8.091662       8.256041       0.792251      -0.267936       5.218417      -0.008171      10.800528           0.000886
          172              C       5.620472       3.081374       9.585957      -0.169768      21.930137 0.33375986E+03  0.73806525E+04                                 6.675899                            5.924517       0.395668       2.114450                    0.998309      28.546890      80.866819       0.702332       0.394369      -1.073545      -0.042842      -0.058303      -0.135480       0.153589       0.023911       0.020664       0.034932      -0.031513       0.162045      -0.055676      -0.020439       0.076114              6.879362       6.881560      -0.107543       0.476695       6.549077      -0.790507       7.207447          -0.000235
          173              C       3.766395       9.853029       5.654262       0.111553      27.632487 0.35094192E+03  0.78757692E+04                                 8.187581                            6.412843      -0.084847       1.995268                    0.998895      26.337952      75.698068       0.621085       0.439438      -1.042618       0.040862       0.015727       0.013025       0.045680       0.023580       0.002388      -0.032613       0.025483       0.073739      -0.050925       0.008265       0.042660              9.354864      10.658515      -1.562406      -0.002906      11.758729       2.918212       5.647348          -0.001190
          174              C       4.248685       8.670331       5.128226      -0.177506      32.684026 0.46269168E+03  0.11072645E+05                                 8.979716                            7.254100       0.005687       1.988274                    0.997688      29.626501      86.543564       0.600122       0.426488      -1.055565      -0.015014       0.004390       0.008494       0.017800       0.006997      -0.005306      -0.012520      -0.015123       0.018072      -0.013328      -0.006939       0.020267             10.098712      11.714773      -2.227723      -1.006238      12.207991       3.153286       6.373372           0.003835
          175              C       5.615931       8.466245       5.043249       0.153994      30.815110 0.40673205E+03  0.94013549E+04                                 8.825537                            6.898748      -0.143690       1.977384                    0.999563      25.955540      73.911503       0.603894       0.438797      -1.050697       0.010991      -0.030216      -0.007516       0.033020      -0.010302      -0.006200       0.000560      -0.035592       0.011128      -0.023670       0.004643       0.019027             10.409372      10.451539      -2.378426      -1.878933      12.869366       4.810557       7.907210          -0.004199
          176              C       6.459548       9.479986       5.504867      -0.185655      32.327840 0.45872316E+03  0.10939787E+05                                 8.853271                            7.177579       0.080557       2.010494                    0.997796      29.564553      85.847075       0.609834       0.421150      -1.060275       0.005937       0.007143       0.020889       0.022861      -0.009139       0.011773      -0.002757       0.030626       0.024593      -0.021940      -0.001423       0.023363              9.938611       9.628147      -0.663893      -0.483708      13.047909       4.266181       7.139778           0.003942
          177              C       5.911422      10.634246       6.013084       0.082345      28.353030 0.36961950E+03  0.84179939E+04                                 8.367028                            6.618301      -0.105264       1.981754                    0.998398      27.080097      78.859392       0.605178       0.444395      -1.037865      -0.043457      -0.029582       0.011643       0.053844       0.015690       0.012577      -0.027203       0.042481       0.065346      -0.049725       0.015017       0.034707              9.523352      10.442474      -0.940279       0.050869      12.049918       3.120477       6.077663          -0.000539
          178              C       6.180900       7.203250       4.438268      -0.139197      30.055723 0.42071983E+03  0.99149681E+04                                 8.687068                            6.944630      -0.556745       1.832015                    0.994811      29.374789      87.531570       0.604604       0.429869      -1.044634       0.015471       0.050238      -0.078095       0.094138       0.012076      -0.037395      -0.012058       0.021795       0.151337      -0.041868      -0.028079       0.069947             10.288574       7.813768      -1.713153      -2.662828      11.008882       0.831463      12.043071           0.000129
          179              C       5.818060       7.484287       1.969274       0.431942      26.711267 0.30319263E+03  0.65471353E+04                                 8.081653                            6.099541      -0.025018       2.034644                    0.999382      23.584946      66.071180       0.616405       0.460158      -1.032687      -0.031410      -0.013942       0.031536       0.046642      -0.034271      -0.006390       0.017495      -0.137842      -0.028452      -0.072311      -0.013011       0.085321              9.287415      11.282557       1.717251      -1.202360       4.923238      -1.543591      11.656450          -0.000014
          180              C       7.958489       7.870713       2.766139       0.427854      27.392843 0.30702959E+03  0.66580930E+04                                 8.247790                            6.156215      -0.028633       2.032224                    0.999364      23.758978      66.936605       0.610180       0.462891      -1.030040       0.005034      -0.011310       0.043874       0.045587      -0.027525      -0.030920       0.011725      -0.103779      -0.092293      -0.065963      -0.011630       0.077593              9.734120      10.062520       0.968763       1.319176       5.035045      -1.363260      14.104796           0.000008
          181              C       6.670878       7.924243       0.819891      -0.044611      41.205231 0.45482000E+03  0.10754746E+05                                10.359699                            7.084054      -0.063086       1.971513                    0.999288      27.980362      79.233933       0.626023       0.413767      -1.071787      -0.000316       0.006527      -0.046390       0.046848      -0.000167      -0.008954       0.011721      -0.009484      -0.078943      -0.031126       0.009838       0.021288             13.333244       9.761111       1.435150      -1.845588       6.277701      -4.262632      23.960920           0.000002
          182              C      -1.332157      -0.240885      13.202689      -0.082408      35.963117 0.41803868E+03  0.97750260E+04                                 9.598081                            6.937692      -0.027403       1.983656                    0.998733      28.795472      83.750469       0.606680       0.431762      -1.050001       0.014545       0.001369       0.004736       0.015358      -0.016564       0.001161       0.017163      -0.052290      -0.072474      -0.030654      -0.016087       0.046741             11.434207      10.479914       1.659251      -1.223272       5.898382      -3.144331      17.924326           0.000011
          183              C      -0.300207       0.205763      12.406098      -0.045686      40.346164 0.45655692E+03  0.10812619E+05                                10.228939                            7.108171      -0.078524       1.966472                    0.999281      28.049282      79.647378       0.623187       0.415004      -1.070343      -0.025731      -0.011705       0.036901       0.046484      -0.013595       0.016769       0.010069      -0.018510      -0.015230      -0.029525       0.010452       0.019073             12.993584      11.064195       2.269707      -3.953163       6.486557      -4.273225      21.429999           0.000006
          184              C       6.249741      -3.745486       8.456859       0.566052      23.574604 0.26791862E+03  0.56824291E+04                                 7.719669                            5.915360      -0.210071       1.976836                    0.999277      23.585474      68.312888       0.589636       0.489768      -1.003622      -0.042206      -0.002274      -0.038362       0.057080      -0.051641      -0.037042       0.050866      -0.051854      -0.056324      -0.054731      -0.045547       0.100278              8.924737      10.669097       1.793179       2.746276       6.791903      -1.401360       9.313210           0.000946
          185              C       6.973924      -4.003103       9.743850      -0.034926      34.872117 0.48140614E+03  0.11627205E+05                                 9.525626                            7.543896      -0.283504       1.913407                    0.998148      28.577903      83.676555       0.572047       0.443314      -1.046128       0.015188      -0.003615       0.034922       0.038253       0.024865       0.002896      -0.003230      -0.025948      -0.071598      -0.025690      -0.014315       0.040004             10.730366      12.089104      -1.268568       1.783819       6.145872      -0.416027      13.956122           0.008490
          186              C       6.315553      -3.855893      10.955732      -0.115825      29.405456 0.44660153E+03  0.10627508E+05                                 8.378221                            7.167727       0.002693       1.976602                    0.998862      29.847686      87.860902       0.596652       0.431394      -1.049177       0.020980      -0.009698       0.000610       0.023121      -0.003519      -0.009739      -0.000320       0.026611      -0.071756      -0.025816      -0.001707       0.027523              8.748910       8.596341      -0.770671       0.620330       5.411193       0.021231      12.239196           0.000661
          187              C       6.981557      -4.021504      12.153634      -0.104578      27.851884 0.43372678E+03  0.10187313E+05                                 7.932252                            6.960163       0.223633       2.041829                    0.999758      29.188039      83.775411       0.622600       0.418845      -1.063030       0.006497      -0.005497      -0.027804       0.029077      -0.002917      -0.019532       0.002909       0.032843       0.064289      -0.027431      -0.007456       0.034887              8.081575       8.247134      -0.791541       0.267882       5.211668      -0.008222      10.785924          -0.000122
          188              C       2.034692      -5.282826       9.585957      -0.167590      21.875035 0.33253824E+03  0.73466757E+04                                 6.661601                            5.910200       0.401061       2.116611                    0.998373      28.502812      80.695684       0.703822       0.393907      -1.073893       0.041899      -0.058914      -0.135501       0.153580      -0.023317      -0.021094       0.034724      -0.032280       0.160056      -0.055117      -0.020518       0.075635              6.865065       6.870891       0.107563      -0.470770       6.537862      -0.787179       7.186443          -0.000239
          189              C      11.544211      -1.488826       5.654262       0.111801      27.610069 0.35061390E+03  0.78655122E+04                                 8.178049                            6.404628      -0.080500       1.996733                    0.998906      26.320742      75.601508       0.622326       0.438723      -1.043182      -0.041814      -0.015448       0.012652       0.046337       0.024621      -0.001880       0.031856       0.022836       0.072249      -0.050183       0.007737       0.042446              9.344663      10.645566      -1.561296       0.003840      11.747204      -2.916236       5.641219          -0.000030
          190              C      11.061931      -0.306128       5.128226      -0.178087      32.739099 0.46365308E+03  0.11102671E+05                                 8.994865                            7.265586      -0.007547       1.983919                    0.997587      29.659627      86.699848       0.599090       0.426952      -1.055158       0.014171      -0.004298       0.008139       0.016898       0.008517       0.004898       0.012680      -0.013871       0.018836      -0.014208      -0.006445       0.020653             10.116845      11.736103      -2.235826       1.009827      12.230106      -3.159994       6.384326          -0.000018
          191              C       9.694687      -0.102042       5.043249       0.153832      30.791904 0.40634856E+03  0.93898673E+04                                 8.818474                            6.893002      -0.143546       1.977703                    0.999550      25.948025      73.869280       0.604500       0.438480      -1.050933      -0.011655       0.031228      -0.008124       0.034308      -0.009904       0.006160      -0.001061      -0.035225       0.011952      -0.023388       0.004693       0.018695             10.400947      10.443693      -2.376157       1.877277      12.857104      -4.806655       7.902045          -0.000034
          192              C       8.851061      -1.115783       5.504867      -0.187015      32.408983 0.46025337E+03  0.10986008E+05                                 8.872437                            7.193331       0.073237       2.007744                    0.997820      29.607362      86.024437       0.608652       0.421594      -1.059939      -0.005697      -0.006957       0.020793       0.022654      -0.008751      -0.011463       0.002574       0.029718       0.025065      -0.021433      -0.001252       0.022685              9.961048       9.641136      -0.663537       0.483616      13.083100      -4.280522       7.158908           0.000020
          193              C       9.399178      -2.270042       6.013084       0.083112      28.271212 0.36826875E+03  0.83782101E+04                                 8.347041                            6.602431      -0.097619       1.984870                    0.998397      27.021403      78.604838       0.606521       0.443889      -1.038328       0.042462       0.029809       0.011194       0.053074       0.016122      -0.012878       0.026702       0.042475       0.064184      -0.049586       0.015360       0.034226              9.500798      10.417153      -0.936330      -0.051466      12.021656      -3.112973       6.063584          -0.000041
          194              C       9.129730       1.160952       4.438268      -0.139293      30.121674 0.42183284E+03  0.99490710E+04                                 8.706575                            6.959409      -0.564710       1.829137                    0.994763      29.413626      87.719562       0.603154       0.430562      -1.044077      -0.016554      -0.050907      -0.078992       0.095422       0.012208       0.037704       0.012554       0.021164       0.154313      -0.042266      -0.028714       0.070981             10.313511       7.829336      -1.720350       2.675809      11.036284      -0.838825      12.074911           0.000031
          195              C       9.492617       0.879914       1.969274       0.432995      26.701336 0.30306755E+03  0.65436471E+04                                 8.079474                            6.098225      -0.022298       2.035551                    0.999357      23.578841      66.046406       0.616491       0.460149      -1.032709       0.031869       0.014265       0.032199       0.047496      -0.034456       0.005875      -0.017944      -0.137445      -0.027878      -0.072272      -0.012996       0.085267              9.284704      11.278779       1.716711       1.201657       4.921891       1.542573      11.653442           0.000002
          196              C       7.352173       0.493489       2.766139       0.428952      27.367492 0.30668176E+03  0.66489940E+04                                 8.245445                            6.154520      -0.033742       2.030890                    0.999378      23.744540      66.898890       0.609967       0.463161      -1.029839      -0.004865       0.011775       0.044601       0.046385      -0.027077       0.030961      -0.011927      -0.102948      -0.094221      -0.065751      -0.011633       0.077384              9.731142      10.061218       0.968539      -1.318146       5.033501       1.362521      14.098708           0.000010
          197              C       8.639821       0.439957       0.819891      -0.044285      41.159017 0.45427503E+03  0.10738167E+05                                10.351049                            7.079177      -0.061876       1.972284                    0.999295      27.960687      79.153208       0.626350       0.413693      -1.071883       0.000529      -0.006914      -0.045550       0.046074      -0.000760       0.008274      -0.011199      -0.010239      -0.078614      -0.030486       0.009025       0.021460             13.320555       9.753219       1.433622       1.842914       6.272278       4.257089      23.936168           0.000011
          198              C       1.331920       8.605093      13.202689      -0.082980      36.001787 0.41860322E+03  0.97918468E+04                                 9.606494                            6.943850      -0.029219       1.982846                    0.998730      28.812830      83.825314       0.606198       0.431946      -1.049855      -0.014664      -0.001076       0.004997       0.015529      -0.017166      -0.001574      -0.016157      -0.053316      -0.070537      -0.030188      -0.016529       0.046717             11.444370      10.487342       1.660496       1.226127       5.903252       3.147722      17.942515           0.000009
          199              C       0.299986       8.158444      12.406098      -0.044832      40.307538 0.45609282E+03  0.10798507E+05                                10.221753                            7.104014      -0.078207       1.966777                    0.999286      28.031966      79.577701       0.623462       0.414940      -1.070421       0.025535       0.011706       0.036662       0.046186      -0.013007      -0.016297      -0.009338      -0.018505      -0.012161      -0.028404       0.010353       0.018051             12.983114      11.056882       2.267730       3.949358       6.481710       4.268489      21.410750           0.000015
          200              C       9.060784      -4.618709       8.456859       0.560813      23.681096 0.26937440E+03  0.57201194E+04                                 7.737140                            5.927375      -0.211045       1.975704                    0.999265      23.641634      68.479943       0.589736       0.489102      -1.004127       0.042678       0.002169      -0.039188       0.057981      -0.052997       0.036169      -0.051909      -0.050964      -0.055379      -0.053552      -0.047826       0.101378              8.946405      10.698622       1.797764      -2.757935       6.805687       1.403974       9.334906           0.000090
          201              C       8.336576      -4.361091       9.743850      -0.032951      34.819729 0.48059431E+03  0.11601072E+05                                 9.510604                            7.532946      -0.276146       1.915843                    0.998167      28.542570      83.511297       0.573065       0.442774      -1.046593      -0.015743       0.003575       0.034040       0.037675       0.024105      -0.004567       0.003530      -0.026040      -0.067215      -0.025823      -0.012784       0.038607             10.712634      12.068301      -1.267212      -1.778361       6.136740       0.414362      13.932860           0.001514
          202              C       8.994924      -4.508301      10.955732      -0.115735      29.382897 0.44610201E+03  0.10612024E+05                                 8.370279                            7.160256       0.007256       1.978082                    0.998897      29.835638      87.793612       0.597431       0.430977      -1.049492      -0.021628       0.009230       0.000511       0.023521      -0.003058       0.009450      -0.000223       0.025620      -0.069508      -0.024984      -0.001554       0.026538              8.740700       8.592426      -0.771365      -0.618740       5.405427      -0.021472      12.224248           0.000502
          203              C       8.328898      -4.342689      12.153634      -0.106195      27.899245 0.43473528E+03  0.10217173E+05                                 7.941436                            6.968379       0.221455       2.040806                    0.999762      29.223624      83.909378       0.622201       0.418861      -1.062995      -0.006475       0.005807      -0.027696       0.029029      -0.002762       0.019478      -0.003690       0.033582       0.065969      -0.028124      -0.007198       0.035323              8.090794       8.256426      -0.792417      -0.269070       5.217670       0.008228      10.798287           0.000880
          204              C      -2.034889      -3.081368       9.585957      -0.169817      21.914955 0.33341125E+03  0.73709206E+04                                 6.670896                            5.919659       0.398758       2.115453                    0.998318      28.538399      80.828209       0.702943       0.394135      -1.073719      -0.042552       0.058450      -0.135225       0.153339      -0.023262       0.021227      -0.035011      -0.032848       0.163292      -0.055784      -0.020846       0.076629              6.874022       6.879234       0.108214       0.473203       6.544218       0.788358       7.198615           0.000009
          205              C       3.888839      -1.488825       8.051710       0.111553      27.632487 0.35094192E+03  0.78757692E+04                                 8.187581                            6.412843      -0.084847       1.995268                    0.998895      26.337952      75.698068       0.621085       0.439438      -1.042618      -0.040862      -0.015727      -0.013025       0.045680       0.023580       0.002388      -0.032613       0.025483       0.073739      -0.050925       0.008265       0.042660              9.354864      10.658515      -1.562406      -0.002907      11.758729       2.918212       5.647348          -0.001190
          206              C       3.406549      -0.306127       8.577746      -0.177506      32.684026 0.46269169E+03  0.11072645E+05                                 8.979716                            7.254100       0.005687       1.988274                    0.997688      29.626501      86.543565       0.600122       0.426488      -1.055565       0.015014      -0.004390      -0.008494       0.017800       0.006997      -0.005306      -0.012520      -0.015123       0.018072      -0.013328      -0.006939       0.020267             10.098712      11.714773      -2.227723      -1.006238      12.207991       3.153286       6.373372           0.003835
          207              C       2.039303      -0.102041       8.662723       0.153994      30.815110 0.40673205E+03  0.94013549E+04                                 8.825537                            6.898748      -0.143690       1.977384                    0.999563      25.955540      73.911503       0.603894       0.438797      -1.050697      -0.010991       0.030216       0.007516       0.033020      -0.010302      -0.006200       0.000560      -0.035592       0.011128      -0.023670       0.004643       0.019027             10.409372      10.451539      -2.378426      -1.878933      12.869366       4.810557       7.907210          -0.004199
          208              C       1.195686      -1.115782       8.201105      -0.185655      32.327840 0.45872316E+03  0.10939787E+05                                 8.853271                            7.177579       0.080557       2.010494                    0.997796      29.564553      85.847074       0.609834       0.421150      -1.060275      -0.005937      -0.007143      -0.020889       0.022861      -0.009139       0.011773      -0.002757       0.030626       0.024593      -0.021940      -0.001423       0.023363              9.938611       9.628147      -0.663893      -0.483708      13.047908       4.266181       7.139778           0.003942
          209              C       1.743812      -2.270042       7.692888       0.082345      28.353030 0.36961950E+03  0.84179939E+04                                 8.367028                            6.618302      -0.105264       1.981754                    0.998398      27.080097      78.859393       0.605178       0.444395      -1.037865       0.043457       0.029582      -0.011643       0.053844       0.015690       0.012577      -0.027203       0.042481       0.065346      -0.049725       0.015017       0.034707              9.523352      10.442474      -0.940279       0.050870      12.049918       3.120477       6.077664          -0.000539
          210              C       1.474334       1.160954       9.267704      -0.139197      30.055722 0.42071982E+03  0.99149680E+04                                 8.687068                            6.944630      -0.556745       1.832015                    0.994811      29.374789      87.531571       0.604604       0.429869      -1.044634      -0.015471      -0.050238       0.078095       0.094138       0.012076      -0.037395      -0.012058       0.021795       0.151337      -0.041868      -0.028079       0.069947             10.288574       7.813768      -1.713154      -2.662828      11.008882       0.831463      12.043072           0.000129
          211              C       1.837174       0.879917      11.736698       0.431942      26.711268 0.30319263E+03  0.65471354E+04                                 8.081653                            6.099541      -0.025018       2.034644                    0.999382      23.584946      66.071181       0.616405       0.460158      -1.032686       0.031410       0.013942      -0.031536       0.046642      -0.034271      -0.006390       0.017495      -0.137842      -0.028452      -0.072311      -0.013011       0.085321              9.287415      11.282557       1.717251      -1.202360       4.923238      -1.543591      11.656450          -0.000014
          212              C      -0.303255       0.493491      10.939833       0.427854      27.392843 0.30702959E+03  0.66580930E+04                                 8.247790                            6.156215      -0.028633       2.032224                    0.999364      23.758978      66.936605       0.610180       0.462891      -1.030040      -0.005034       0.011310      -0.043874       0.045587      -0.027525      -0.030920       0.011725      -0.103779      -0.092293      -0.065963      -0.011630       0.077593              9.734120      10.062520       0.968763       1.319176       5.035045      -1.363260      14.104796           0.000008
          213              C       0.984356       0.439961      12.886081      -0.044611      41.205231 0.45482000E+03  0.10754746E+05                                10.359699                            7.084054      -0.063086       1.971513                    0.999288      27.980362      79.233933       0.626023       0.413767      -1.071787       0.000316      -0.006527       0.046390       0.046848      -0.000167      -0.008954       0.011721      -0.009484      -0.078943      -0.031126       0.009838       0.021288             13.333244       9.761111       1.435150      -1.845588       6.277701      -4.262632      23.960920           0.000002
          214              C       8.987391       8.605089       0.503283      -0.082408      35.963117 0.41803868E+03  0.97750260E+04                                 9.598081                            6.937692      -0.027403       1.983656                    0.998733      28.795472      83.750469       0.606680       0.431762      -1.050001      -0.014545      -0.001369      -0.004736       0.015358      -0.016564       0.001161       0.017163      -0.052290      -0.072474      -0.030654      -0.016087       0.046741             11.434207      10.479914       1.659251      -1.223272       5.898382      -3.144331      17.924326           0.000011
          215              C       7.955441       8.158441       1.299874      -0.045686      40.346165 0.45655692E+03  0.10812619E+05                                10.228939                            7.108171      -0.078524       1.966472                    0.999281      28.049282      79.647379       0.623187       0.415004      -1.070343       0.025731       0.011705      -0.036901       0.046484      -0.013595       0.016769       0.010069      -0.018510      -0.015230      -0.029525       0.010452       0.019073             12.993584      11.064195       2.269707      -3.953163       6.486557      -4.273225      21.430000           0.000006
          216              C       1.405493      12.109690       5.249113       0.566052      23.574604 0.26791862E+03  0.56824290E+04                                 7.719669                            5.915360      -0.210071       1.976836                    0.999277      23.585474      68.312888       0.589636       0.489768      -1.003622       0.042206       0.002274       0.038362       0.057080      -0.051641      -0.037042       0.050866      -0.051854      -0.056324      -0.054731      -0.045547       0.100278              8.924737      10.669097       1.793179       2.746275       6.791903      -1.401360       9.313210           0.000946
          217              C       0.681310      12.367307       3.962122      -0.034926      34.872117 0.48140615E+03  0.11627206E+05                                 9.525626                            7.543896      -0.283504       1.913407                    0.998148      28.577903      83.676554       0.572047       0.443314      -1.046128      -0.015188       0.003615      -0.034922       0.038253       0.024865       0.002896      -0.003230      -0.025948      -0.071598      -0.025690      -0.014315       0.040004             10.730365      12.089104      -1.268568       1.783819       6.145871      -0.416027      13.956121           0.008490
          218              C       1.339681      12.220097       2.750240      -0.115825      29.405456 0.44660153E+03  0.10627508E+05                                 8.378221                            7.167727       0.002693       1.976602                    0.998862      29.847686      87.860902       0.596652       0.431394      -1.049177      -0.020980       0.009698      -0.000610       0.023121      -0.003519      -0.009739      -0.000320       0.026611      -0.071756      -0.025816      -0.001707       0.027523              8.748910       8.596341      -0.770671       0.620330       5.411193       0.021231      12.239196           0.000661
          219              C       0.673677      12.385708       1.552338      -0.104578      27.851884 0.43372678E+03  0.10187313E+05                                 7.932252                            6.960162       0.223633       2.041829                    0.999758      29.188039      83.775410       0.622600       0.418845      -1.063030      -0.006497       0.005497       0.027804       0.029077      -0.002917      -0.019532       0.002909       0.032842       0.064289      -0.027431      -0.007456       0.034887              8.081575       8.247134      -0.791541       0.267882       5.211668      -0.008222      10.785924          -0.000122
          220              C       5.620542      13.647030       4.120015      -0.167590      21.875035 0.33253824E+03  0.73466757E+04                                 6.661602                            5.910200       0.401061       2.116611                    0.998373      28.502812      80.695684       0.703822       0.393907      -1.073893      -0.041899       0.058914       0.135501       0.153580      -0.023317      -0.021094       0.034724      -0.032280       0.160056      -0.055117      -0.020518       0.075635              6.865065       6.870891       0.107563      -0.470770       6.537862      -0.787179       7.186444          -0.000239
          221              C      -3.888977       9.853030       8.051710       0.111801      27.610069 0.35061390E+03  0.78655121E+04                                 8.178049                            6.404628      -0.080500       1.996733                    0.998906      26.320742      75.601508       0.622326       0.438723      -1.043182       0.041814       0.015448      -0.012652       0.046337       0.024621      -0.001880       0.031856       0.022836       0.072249      -0.050183       0.007737       0.042446              9.344663      10.645566      -1.561296       0.003840      11.747203      -2.916235       5.641218          -0.000030
          222              C      -3.406697       8.670332       8.577746      -0.178087      32.739097 0.46365306E+03  0.11102670E+05                                 8.994865                            7.265586      -0.007547       1.983919                    0.997587      29.659626      86.699848       0.599090       0.426952      -1.055158      -0.014171       0.004298      -0.008139       0.016898       0.008517       0.004898       0.012680      -0.013871       0.018837      -0.014208      -0.006445       0.020653             10.116845      11.736103      -2.235826       1.009827      12.230106      -3.159994       6.384326          -0.000018
          223              C      -2.039453       8.466246       8.662723       0.153832      30.791904 0.40634856E+03  0.93898673E+04                                 8.818474                            6.893002      -0.143546       1.977703                    0.999550      25.948025      73.869280       0.604500       0.438480      -1.050933       0.011655      -0.031228       0.008124       0.034308      -0.009904       0.006160      -0.001061      -0.035225       0.011952      -0.023388       0.004693       0.018695             10.400947      10.443693      -2.376157       1.877277      12.857103      -4.806655       7.902045          -0.000034
          224              C      -1.195827       9.479987       8.201105      -0.187015      32.408983 0.46025336E+03  0.10986008E+05                                 8.872437                            7.193331       0.073237       2.007744                    0.997820      29.607362      86.024437       0.608652       0.421594      -1.059939       0.005697       0.006957      -0.020793       0.022654      -0.008751      -0.011463       0.002574       0.029718       0.025065      -0.021433      -0.001252       0.022685              9.961048       9.641136      -0.663537       0.483616      13.083100      -4.280521       7.158908           0.000020
          225              C      -1.743944      10.634246       7.692888       0.083112      28.271214 0.36826878E+03  0.83782109E+04                                 8.347041                            6.602431      -0.097619       1.984870                    0.998397      27.021404      78.604838       0.606521       0.443889      -1.038328      -0.042462      -0.029809      -0.011194       0.053074       0.016122      -0.012878       0.026702       0.042475       0.064184      -0.049586       0.015360       0.034226              9.500797      10.417153      -0.936329      -0.051466      12.021655      -3.112973       6.063584          -0.000041
          226              C      -1.474496       7.203252       9.267704      -0.139293      30.121674 0.42183284E+03  0.99490710E+04                                 8.706575                            6.959409      -0.564710       1.829137                    0.994763      29.413626      87.719562       0.603154       0.430562      -1.044077       0.016554       0.050907       0.078992       0.095422       0.012208       0.037704       0.012554       0.021164       0.154313      -0.042266      -0.028714       0.070981             10.313511       7.829336      -1.720350       2.675809      11.036284      -0.838825      12.074911           0.000031
          227              C      -1.837383       7.484290      11.736698       0.432995      26.701336 0.30306755E+03  0.65436472E+04                                 8.079474                            6.098225      -0.022298       2.035551                    0.999357      23.578841      66.046406       0.616491       0.460149      -1.032709      -0.031869      -0.014265      -0.032199       0.047496      -0.034456       0.005875      -0.017944      -0.137445      -0.027878      -0.072272      -0.012996       0.085267              9.284704      11.278779       1.716711       1.201657       4.921891       1.542573      11.653442           0.000002
          228              C       0.303061       7.870715      10.939833       0.428952      27.367492 0.30668176E+03  0.66489939E+04                                 8.245445                            6.154520      -0.033742       2.030890                    0.999378      23.744540      66.898890       0.609967       0.463161      -1.029839       0.004865      -0.011775      -0.044601       0.046385      -0.027077       0.030961      -0.011927      -0.102948      -0.094221      -0.065751      -0.011633       0.077384              9.731142      10.061218       0.968539      -1.318146       5.033501       1.362521      14.098708           0.000010
          229              C      -0.984587       7.924247      12.886081      -0.044285      41.159017 0.45427503E+03  0.10738167E+05                                10.351049                            7.079177      -0.061876       1.972284                    0.999295      27.960687      79.153207       0.626350       0.413693      -1.071883      -0.000529       0.006914       0.045550       0.046074      -0.000760       0.008274      -0.011199      -0.010239      -0.078614      -0.030486       0.009025       0.021460             13.320555       9.753219       1.433622       1.842914       6.272278       4.257089      23.936167           0.000011
          230              C       6.323314      -0.240889       0.503283      -0.082980      36.001787 0.41860322E+03  0.97918468E+04                                 9.606494                            6.943850      -0.029219       1.982846                    0.998730      28.812830      83.825314       0.606198       0.431946      -1.049855       0.014664       0.001076      -0.004997       0.015529      -0.017166      -0.001574      -0.016157      -0.053316      -0.070537      -0.030188      -0.016529       0.046717             11.444370      10.487342       1.660496       1.226127       5.903252       3.147722      17.942515           0.000009
          231              C       7.355248       0.205760       1.299874      -0.044832      40.307537 0.45609282E+03  0.10798507E+05                                10.221753                            7.104014      -0.078207       1.966777                    0.999286      28.031966      79.577700       0.623462       0.414940      -1.070421      -0.025535      -0.011706      -0.036662       0.046186      -0.013007      -0.016297      -0.009338      -0.018505      -0.012161      -0.028404       0.010353       0.018051             12.983114      11.056882       2.267730       3.949357       6.481710       4.268489      21.410749           0.000015
          232              C      -1.405550      12.982913       5.249113       0.560813      23.681095 0.26937440E+03  0.57201194E+04                                 7.737140                            5.927375      -0.211045       1.975704                    0.999265      23.641634      68.479943       0.589736       0.489102      -1.004127      -0.042678      -0.002169       0.039188       0.057981      -0.052997       0.036169      -0.051909      -0.050964      -0.055379      -0.053552      -0.047826       0.101378              8.946405      10.698621       1.797764      -2.757934       6.805687       1.403974       9.334905           0.000090
          233              C      -0.681342      12.725295       3.962122      -0.032951      34.819728 0.48059432E+03  0.11601072E+05                                 9.510604                            7.532946      -0.276146       1.915843                    0.998167      28.542570      83.511296       0.573065       0.442774      -1.046593       0.015743      -0.003575      -0.034040       0.037675       0.024105      -0.004567       0.003530      -0.026040      -0.067215      -0.025823      -0.012784       0.038607             10.712633      12.068301      -1.267212      -1.778361       6.136740       0.414362      13.932859           0.001514
          234              C      -1.339690      12.872505       2.750240      -0.115735      29.382897 0.44610201E+03  0.10612024E+05                                 8.370279                            7.160256       0.007256       1.978082                    0.998897      29.835638      87.793612       0.597431       0.430977      -1.049492       0.021628      -0.009230      -0.000511       0.023521      -0.003058       0.009450      -0.000223       0.025620      -0.069508      -0.024984      -0.001554       0.026538              8.740700       8.592426      -0.771365      -0.618740       5.405427      -0.021472      12.224247           0.000502
          235              C      -0.673664      12.706893       1.552338      -0.106195      27.899245 0.43473528E+03  0.10217173E+05                                 7.941436                            6.968379       0.221455       2.040806                    0.999762      29.223624      83.909378       0.622201       0.418861      -1.062995       0.006475      -0.005807       0.027696       0.029029      -0.002762       0.019478      -0.003690       0.033582       0.065969      -0.028124      -0.007198       0.035323              8.090794       8.256426      -0.792417      -0.269070       5.217670       0.008228      10.798287           0.000880
          236              C       9.690123      11.445572       4.120015      -0.169817      21.914955 0.33341125E+03  0.73709207E+04                                 6.670896                            5.919660       0.398758       2.115453                    0.998318      28.538399      80.828210       0.702943       0.394135      -1.073719       0.042552      -0.058450       0.135225       0.153339      -0.023262       0.021227      -0.035011      -0.032848       0.163292      -0.055784      -0.020846       0.076629              6.874023       6.879235       0.108215       0.473203       6.544218       0.788359       7.198615           0.000009
          237              N      10.732733       2.480824       7.610378      -0.227846      37.659648 0.54848252E+03  0.13450605E+05                                 9.459600                            7.627904      -0.032229       2.010269                    0.998785      28.317279      78.936717       0.627839       0.397813      -1.093680      -0.044098      -0.117555       0.038404       0.131296      -0.025796       0.023699       0.015958       0.080197       0.015171      -0.058256       0.005390       0.052865             10.875435      12.903679       0.989543       0.412654      13.322092      -2.876487       6.400534           0.061031
          238              N       8.655036      -0.898312      10.625966      -0.171073      36.413950 0.45989500E+03  0.10811675E+05                                 9.332497                            6.964732      -0.227308       1.980324                    0.998535      26.361989      72.374455       0.658704       0.395532      -1.093285       0.034880      -0.017904      -0.101117       0.108452      -0.031302      -0.004056       0.025547       0.116341       0.169863      -0.098043       0.033928       0.064116             11.359409      10.229828      -1.035112      -2.854052       5.631376       1.601381      18.217023          -0.000232
          239              N       4.577837       5.883381       7.610378      -0.227708      37.637986 0.54810868E+03  0.13438746E+05                                 9.455099                            7.624568      -0.035007       2.009575                    0.998822      28.307845      78.894830       0.628086       0.397736      -1.093765       0.044048       0.117191       0.038452       0.130968      -0.024115      -0.023344      -0.016144       0.079616       0.016036      -0.057245       0.005483       0.051763             10.869945      12.896606       0.987593      -0.412431      13.315760       2.875136       6.397470           0.061106
          240              N       6.655476       9.262518      10.625966      -0.171618      36.455106 0.46049873E+03  0.10829729E+05                                 9.339701                            6.969866      -0.229338       1.979416                    0.998565      26.380579      72.445193       0.658363       0.395596      -1.093209      -0.035092       0.018330      -0.100047       0.107596      -0.030520       0.003489      -0.024866       0.117608       0.167912      -0.097792       0.034863       0.062929             11.368103      10.238776      -1.034773       2.856613       5.635005      -1.599564      18.230527          -0.000214
          241              N      -3.077499       5.883380       6.095594      -0.227846      37.659648 0.54848252E+03  0.13450606E+05                                 9.459600                            7.627904      -0.032229       2.010269                    0.998785      28.317279      78.936718       0.627839       0.397813      -1.093680       0.044098       0.117555      -0.038404       0.131296      -0.025796       0.023699       0.015958       0.080197       0.015171      -0.058256       0.005390       0.052865             10.875435      12.903679       0.989543       0.412654      13.322092      -2.876487       6.400534           0.061031
          242              N      -0.999802       9.262516       3.080006      -0.171073      36.413950 0.45989500E+03  0.10811675E+05                                 9.332497                            6.964732      -0.227308       1.980324                    0.998535      26.361989      72.374455       0.658704       0.395532      -1.093285      -0.034880       0.017904       0.101117       0.108452      -0.031302      -0.004056       0.025547       0.116341       0.169863      -0.098043       0.033928       0.064116             11.359409      10.229828      -1.035112      -2.854053       5.631376       1.601381      18.217023          -0.000232
          243              N       3.077397       2.480823       6.095594      -0.227708      37.637986 0.54810867E+03  0.13438746E+05                                 9.455099                            7.624568      -0.035007       2.009575                    0.998822      28.307845      78.894830       0.628086       0.397736      -1.093765      -0.044048      -0.117191      -0.038452       0.130968      -0.024115      -0.023344      -0.016144       0.079616       0.016036      -0.057245       0.005483       0.051763             10.869945      12.896606       0.987593      -0.412431      13.315760       2.875136       6.397470           0.061106
          244              N       0.999758      -0.898314       3.080006      -0.171618      36.455106 0.46049873E+03  0.10829729E+05                                 9.339701                            6.969866      -0.229338       1.979416                    0.998565      26.380579      72.445193       0.658363       0.395596      -1.093209       0.035092      -0.018330       0.100047       0.107596      -0.030520       0.003489      -0.024866       0.117608       0.167912      -0.097792       0.034863       0.062929             11.368103      10.238776      -1.034773       2.856613       5.635005      -1.599564      18.230527          -0.000214
          245              N       4.577860      10.845023       6.095594      -0.228156      37.663121 0.54854934E+03  0.13452338E+05                                 9.458468                            7.626819      -0.034241       2.009494                    0.998770      28.322611      78.945794       0.628090       0.397651      -1.093817       0.043272      -0.118419      -0.039429       0.132099       0.024571       0.023959      -0.016181       0.080808       0.017374      -0.058206       0.005517       0.052689             10.874165      12.900998      -0.990650       0.411747      13.321291       2.876521       6.400206           0.060927
          246              N       6.655545       7.465886       3.080006      -0.171184      36.446801 0.46042059E+03  0.10827221E+05                                 9.338393                            6.969421      -0.228188       1.979850                    0.998572      26.375573      72.424573       0.658376       0.395612      -1.093219      -0.034858      -0.017910       0.100443       0.107818       0.030761      -0.004130      -0.025242       0.117704       0.171501      -0.098562       0.034139       0.064423             11.366516      10.236104       1.035863      -2.856739       5.635389      -1.603159      18.228056          -0.000210
          247              N      10.732738      -2.480820       6.095594      -0.223301      37.539310 0.54637633E+03  0.13386199E+05                                 9.441518                            7.613272      -0.031853       2.011012                    0.998829      28.262033      78.747635       0.628432       0.397816      -1.093668      -0.043447       0.115401      -0.037429       0.128864       0.023622      -0.022958       0.015841       0.078824       0.013046      -0.056115       0.004779       0.051335             10.854892      12.875035      -0.988778      -0.409941      13.300518      -2.871865       6.389124           0.000240
          248              N       8.655111       0.898316       3.080006      -0.174407      36.505018 0.46135511E+03  0.10853236E+05                                 9.340816                            6.971037      -0.218188       1.982570                    0.998482      26.406895      72.492179       0.659161       0.394994      -1.093794       0.034579       0.018158       0.100507       0.107829       0.030712       0.003220       0.025269       0.115817       0.167333      -0.097140       0.034365       0.062775             11.368909      10.240829       1.035637       2.858608       5.636145       1.600611      18.229753           0.000015
          249              N       3.077374      -2.480819       7.610378      -0.228156      37.663122 0.54854937E+03  0.13452339E+05                                 9.458468                            7.626819      -0.034241       2.009494                    0.998770      28.322611      78.945794       0.628090       0.397651      -1.093817      -0.043272       0.118419       0.039429       0.132099       0.024571       0.023959      -0.016181       0.080808       0.017374      -0.058206       0.005517       0.052689             10.874165      12.901000      -0.990651       0.411747      13.321290       2.876520       6.400205           0.060927
          250              N       0.999689       0.898318      10.625966      -0.171184      36.446800 0.46042059E+03  0.10827221E+05                                 9.338393                            6.969421      -0.228188       1.979850                    0.998572      26.375573      72.424573       0.658376       0.395612      -1.093219       0.034858       0.017910      -0.100443       0.107818       0.030761      -0.004130      -0.025242       0.117704       0.171501      -0.098562       0.034139       0.064423             11.366516      10.236104       1.035863      -2.856739       5.635389      -1.603159      18.228056          -0.000210
          251              N      -3.077504      10.845024       7.610378      -0.223301      37.539310 0.54637635E+03  0.13386200E+05                                 9.441518                            7.613272      -0.031853       2.011012                    0.998829      28.262033      78.747634       0.628432       0.397816      -1.093668       0.043447      -0.115401       0.037429       0.128864       0.023622      -0.022958       0.015841       0.078824       0.013046      -0.056115       0.004779       0.051335             10.854892      12.875037      -0.988779      -0.409941      13.300516      -2.871864       6.389124           0.000240
          252              N      -0.999877       7.465888      10.625966      -0.174407      36.505018 0.46135511E+03  0.10853236E+05                                 9.340816                            6.971037      -0.218188       1.982570                    0.998482      26.406895      72.492179       0.659161       0.394994      -1.093794      -0.034579      -0.018158      -0.100507       0.107829       0.030712       0.003220       0.025269       0.115817       0.167333      -0.097140       0.034365       0.062775             11.368909      10.240829       1.035637       2.858609       5.636145       1.600611      18.229752           0.000015
          253              O      -4.637725      -1.162620      11.731764      -0.415731      26.321215 0.37690038E+03  0.82630378E+04                                 6.851673                            5.925246       1.204004       2.478284                    0.999286      24.936725      61.919143       0.799789       0.349315      -1.150634      -0.038990       0.007407      -0.014133       0.042129       0.012473      -0.008117      -0.031947      -0.033163      -0.313217      -0.110343       0.031491       0.078852              7.168643      11.407215      -1.268735      -0.034606       4.724989       0.245524       5.373723           0.000039
          254              O       6.447238      -0.391442      10.145983      -0.396092      27.897001 0.39263383E+03  0.86793647E+04                                 7.141081                            6.059384       1.210889       2.499859                    0.997945      24.443634      60.556081       0.790142       0.350671      -1.151781       0.028473      -0.010884       0.008471       0.031637       0.035659       0.069622      -0.041379      -0.083706      -0.118050      -0.117571       0.039374       0.078197              7.774453       9.531409      -0.300705       3.829201       5.230198      -0.167560       8.561750           0.000061
          255              O      10.221379       4.089259       5.348070      -0.556000      45.145978 0.67000832E+03  0.17056749E+05                                10.215778                            8.123457      -0.029558       2.027539                    0.995729      28.773816      78.415693       0.651414       0.369346      -1.128351      -0.026523       0.021980       0.009995       0.035867      -0.009725       0.018576      -0.022881       0.024937      -0.074877      -0.040572       0.001543       0.039029             12.027864      17.662134      -2.368205       5.134592       9.153220      -0.450144       9.268239           0.070045
          256              O       8.518672       5.356770       6.104092      -0.539517      34.595821 0.56650734E+03  0.13752810E+05                                 8.383461                            7.383340       0.546469       2.240229                    0.993752      27.203065      71.093711       0.699180       0.360854      -1.141250       0.008602      -0.002346       0.019350       0.021306       0.014962      -0.075631       0.011622      -0.082245      -0.026565      -0.102105       0.047912       0.054192              9.061756       9.400903      -2.324866      -1.069698       8.876370       2.478313       8.907996           0.001164
          257              O      -2.403827       2.753496       5.436337      -0.472112      28.229731 0.47485968E+03  0.11161881E+05                                 7.516348                            6.854533       0.052675       2.086902                    0.996882      26.547539      70.964435       0.702283       0.371041      -1.119985       0.065306       0.038048      -0.169176       0.185291       0.004493      -0.051693       0.031009      -0.087083       0.410905      -0.123481      -0.028727       0.152208              7.808926       6.204613      -0.052339      -1.581246       7.060547       1.085036      10.161619          -0.000531
          258              O       4.637516       9.526827      11.731764      -0.416119      26.320684 0.37688717E+03  0.82625873E+04                                 6.850968                            5.924554       1.204514       2.478044                    0.999324      24.941018      61.927030       0.799963       0.349246      -1.150704       0.038617      -0.007302      -0.014275       0.041813       0.012800       0.008036       0.032357      -0.033139      -0.312201      -0.110150       0.031146       0.079004              7.167866      11.406135      -1.268905       0.034409       4.724709      -0.245283       5.372753           0.000021
          259              O       8.863283       8.755648      10.145983      -0.397058      27.937012 0.39333309E+03  0.86988592E+04                                 7.149000                            6.065548       1.209027       2.498977                    0.997967      24.457901      60.609325       0.789575       0.350761      -1.151685      -0.027695       0.011613       0.008489       0.031208       0.034742      -0.069948       0.041877      -0.084490      -0.117642      -0.117824       0.039433       0.078391              7.783740       9.542795      -0.300264      -3.836017       5.235013       0.166994       8.573411           0.000065
          260              O       5.089233       4.274944       5.348070      -0.557520      45.154752 0.67016485E+03  0.17060617E+05                                10.214288                            8.121856      -0.027594       2.028137                    0.995792      28.781169      78.418744       0.651828       0.369114      -1.128601       0.024977      -0.020909       0.008970       0.033786      -0.008951      -0.018884       0.023239       0.023829      -0.073113      -0.040613       0.002221       0.038393             12.026803      17.660922      -2.366858      -5.135703       9.151264       0.449623       9.268224           0.069930
          261              O       6.791927       3.007434       6.104092      -0.539575      34.603657 0.56669278E+03  0.13758390E+05                                 8.384688                            7.384597       0.544738       2.239639                    0.993798      27.205473      71.101995       0.699116       0.360859      -1.141250      -0.008064       0.002209       0.019285       0.021020       0.014758       0.075421      -0.011649      -0.081755      -0.026252      -0.101716       0.047619       0.054097              9.063074       9.402324      -2.324168       1.069660       8.876535      -2.479150       8.910363           0.001171
          262              O       2.403738       5.610707       5.436337      -0.471079      28.162209 0.47322747E+03  0.11113675E+05                                 7.501216                            6.838793       0.055697       2.088223                    0.996927      26.517736      70.847821       0.703717       0.370613      -1.120335      -0.064703      -0.038939      -0.169183       0.185272       0.003791       0.051823      -0.031362      -0.087888       0.411677      -0.123893      -0.028750       0.152643              7.794062       6.190567      -0.053594       1.579607       7.050131      -1.088625      10.141490          -0.000492
          263              O      12.292959       9.526824       1.974208      -0.415731      26.321215 0.37690038E+03  0.82630377E+04                                 6.851673                            5.925246       1.204004       2.478284                    0.999286      24.936725      61.919143       0.799789       0.349315      -1.150634       0.038990      -0.007407       0.014133       0.042129       0.012473      -0.008117      -0.031947      -0.033163      -0.313217      -0.110343       0.031491       0.078852              7.168643      11.407215      -1.268735      -0.034606       4.724989       0.245524       5.373723           0.000039
          264              O       1.207996       8.755646       3.559989      -0.396092      27.897001 0.39263383E+03  0.86793647E+04                                 7.141081                            6.059384       1.210889       2.499859                    0.997945      24.443634      60.556081       0.790142       0.350671      -1.151781      -0.028473       0.010884      -0.008471       0.031637       0.035659       0.069622      -0.041379      -0.083706      -0.118050      -0.117571       0.039374       0.078197              7.774453       9.531409      -0.300705       3.829201       5.230198      -0.167560       8.561750           0.000061
          265              O      -2.566145       4.274945       8.357902      -0.556000      45.145977 0.67000831E+03  0.17056749E+05                                10.215778                            8.123457      -0.029558       2.027539                    0.995729      28.773816      78.415693       0.651414       0.369346      -1.128351       0.026523      -0.021980      -0.009995       0.035867      -0.009725       0.018576      -0.022881       0.024937      -0.074877      -0.040572       0.001543       0.039029             12.027864      17.662134      -2.368205       5.134592       9.153220      -0.450144       9.268239           0.070045
          266              O      -0.863438       3.007434       7.601880      -0.539517      34.595821 0.56650734E+03  0.13752810E+05                                 8.383461                            7.383340       0.546469       2.240229                    0.993752      27.203065      71.093711       0.699180       0.360854      -1.141250      -0.008602       0.002346      -0.019350       0.021306       0.014962      -0.075631       0.011622      -0.082245      -0.026565      -0.102105       0.047912       0.054192              9.061756       9.400903      -2.324865      -1.069698       8.876370       2.478313       8.907996           0.001164
          267              O      10.059061       5.610708       8.269635      -0.472112      28.229731 0.47485968E+03  0.11161881E+05                                 7.516348                            6.854533       0.052675       2.086902                    0.996882      26.547539      70.964435       0.702283       0.371041      -1.119985      -0.065306      -0.038048       0.169176       0.185291       0.004493      -0.051693       0.031009      -0.087083       0.410905      -0.123481      -0.028727       0.152208              7.808926       6.204613      -0.052339      -1.581246       7.060547       1.085036      10.161619          -0.000531
          268              O       3.017718      -1.162623       1.974208      -0.416119      26.320683 0.37688716E+03  0.82625868E+04                                 6.850968                            5.924554       1.204514       2.478044                    0.999324      24.941018      61.927029       0.799964       0.349246      -1.150704      -0.038617       0.007302       0.014275       0.041813       0.012800       0.008036       0.032357      -0.033139      -0.312201      -0.110150       0.031146       0.079004              7.167865      11.406134      -1.268905       0.034409       4.724709      -0.245283       5.372752           0.000021
          269              O      -1.208049      -0.391444       3.559989      -0.397058      27.937012 0.39333309E+03  0.86988592E+04                                 7.149000                            6.065548       1.209027       2.498977                    0.997967      24.457901      60.609325       0.789575       0.350761      -1.151685       0.027695      -0.011613      -0.008489       0.031208       0.034742      -0.069948       0.041877      -0.084490      -0.117642      -0.117824       0.039433       0.078391              7.783740       9.542795      -0.300264      -3.836017       5.235013       0.166994       8.573412           0.000065
          270              O       2.566001       4.089260       8.357902      -0.557520      45.154758 0.67016496E+03  0.17060621E+05                                10.214289                            8.121858      -0.027594       2.028137                    0.995792      28.781170      78.418754       0.651828       0.369114      -1.128601      -0.024977       0.020909      -0.008970       0.033786      -0.008951      -0.018884       0.023239       0.023829      -0.073113      -0.040613       0.002221       0.038393             12.026806      17.660925      -2.366859      -5.135704       9.151266       0.449623       9.268226           0.069930
          271              O       0.863307       5.356770       7.601880      -0.539575      34.603657 0.56669277E+03  0.13758390E+05                                 8.384688                            7.384597       0.544738       2.239639                    0.993798      27.205472      71.101995       0.699115       0.360859      -1.141250       0.008064      -0.002209      -0.019285       0.021020       0.014758       0.075421      -0.011649      -0.081755      -0.026252      -0.101716       0.047619       0.054097              9.063074       9.402324      -2.324168       1.069660       8.876535      -2.479150       8.910363           0.001171
          272              O       5.251496       2.753497       8.269635      -0.471079      28.162209 0.47322747E+03  0.11113675E+05                                 7.501216                            6.838793       0.055697       2.088223                    0.996927      26.517736      70.847821       0.703717       0.370613      -1.120335       0.064703       0.038939       0.169183       0.185272       0.003791       0.051823      -0.031362      -0.087888       0.411677      -0.123893      -0.028750       0.152643              7.794062       6.190567      -0.053594       1.579607       7.050131      -1.088626      10.141490          -0.000492
          273              O       4.637605       7.201577       1.974208      -0.416117      26.323827 0.37695618E+03  0.82645300E+04                                 6.851580                            5.925251       1.201105       2.477104                    0.999319      24.942423      61.933390       0.799880       0.349264      -1.150682       0.038838       0.007043       0.014389       0.042012      -0.012844      -0.007861       0.032210      -0.033069      -0.313120      -0.110379       0.031305       0.079073              7.168375      11.406731       1.268454      -0.034580       4.724873      -0.245372       5.373520           0.000038
          274              O       8.863344       7.972756       3.559989      -0.396663      27.909994 0.39286506E+03  0.86856563E+04                                 7.142892                            6.060808       1.210344       2.499424                    0.998018      24.451193      60.576685       0.790129       0.350630      -1.151828      -0.027792      -0.011410      -0.008281       0.031164      -0.034953       0.069306       0.041686      -0.085095      -0.118360      -0.117400       0.038615       0.078785              7.776554       9.533368       0.300625       3.831011       5.231510       0.167573       8.564783           0.000081
          275              O       5.089190      -4.274940       8.357902      -0.557201      45.181712 0.67066469E+03  0.17077247E+05                                10.220552                            8.126369      -0.027019       2.028078                    0.995783      28.787540      78.455914       0.651440       0.369249      -1.128450       0.025542       0.021439      -0.009743       0.034741       0.009691       0.018428       0.022878       0.024066      -0.075753      -0.040646       0.001862       0.038785             12.034671      17.674487       2.369696       5.139020       9.156173       0.450726       9.273354           0.069371
          276              O       6.791902      -3.007430       7.601880      -0.540096      34.625607 0.56712662E+03  0.13771843E+05                                 8.389164                            7.388091       0.541175       2.238618                    0.993717      27.212484      71.132667       0.698841       0.360924      -1.141175      -0.008168      -0.001934      -0.019597       0.021319      -0.015034      -0.075126      -0.011850      -0.081974      -0.027257      -0.101615       0.047969       0.053646              9.068255       9.408130       2.326983      -1.069794       8.882162      -2.480206       8.914474           0.001055
          277              O       2.403720      11.117697       8.269635      -0.472164      28.233002 0.47498637E+03  0.11165136E+05                                 7.516806                            6.855610       0.054878       2.087525                    0.996953      26.546295      70.952283       0.702232       0.371058      -1.120018      -0.065067       0.038559       0.168964       0.185119      -0.004383      -0.051373      -0.031063      -0.088113       0.411341      -0.123878      -0.028367       0.152245              7.809213       6.206222       0.052307      -1.582246       7.058443      -1.082957      10.162974          -0.000503
          278              O      10.673072       1.162624       1.974208      -0.416356      26.309497 0.37670598E+03  0.82575048E+04                                 6.848518                            5.922900       1.206435       2.478933                    0.999290      24.936156      61.907919       0.800133       0.349219      -1.150743      -0.038277      -0.007285       0.014566       0.041598      -0.012637       0.007683      -0.032421      -0.034268      -0.312228      -0.110140       0.030798       0.079342              7.164992      11.400526       1.267758       0.034263       4.723179       0.245158       5.371270           0.000014
          279              O       6.447303       0.391446       3.559989      -0.397133      27.925468 0.39314404E+03  0.86935422E+04                                 7.146315                            6.063528       1.211738       2.499922                    0.997926      24.455952      60.598458       0.789825       0.350696      -1.151751       0.027813       0.011537      -0.007639       0.031065      -0.034775      -0.069403      -0.041819      -0.084245      -0.119607      -0.117459       0.038881       0.078577              7.780347       9.539250       0.300666      -3.833171       5.233785      -0.167238       8.568006           0.000030
          280              O      10.221337      -4.089255       8.357902      -0.548924      44.846957 0.66466703E+03  0.16886861E+05                                10.173235                            8.090534      -0.029093       2.029383                    0.995644      28.667107      78.045230       0.652799       0.369302      -1.128390      -0.025680      -0.021857      -0.010944       0.035454       0.009255      -0.020101      -0.021737       0.025506      -0.072228      -0.039761       0.000545       0.039216             11.976227      17.588023       2.359746      -5.109718       9.112508      -0.447585       9.228149           0.000580
          281              O       8.518668      11.371634       7.601880      -0.537162      34.550546 0.56558127E+03  0.13725148E+05                                 8.377867                            7.379055       0.542579       2.239400                    0.993769      27.178577      71.023655       0.699111       0.361025      -1.141079       0.008876       0.003316      -0.018541       0.020822      -0.014683       0.075305       0.012770      -0.082431      -0.025067      -0.101924       0.047925       0.053998              9.055379       9.394505       2.322661       1.068760       8.869554       2.476533       8.902078           0.000073
          282              O      -2.403863      -2.753492       8.269635      -0.472360      28.214049 0.47460832E+03  0.11153427E+05                                 7.510794                            6.850271       0.055899       2.088160                    0.996894      26.533878      70.897639       0.702946       0.370776      -1.120292       0.064145      -0.037647       0.169556       0.185151      -0.004366       0.051522       0.030218      -0.085383       0.412425      -0.122777      -0.029595       0.152373              7.802644       6.200707       0.054353       1.582472       7.052241       1.084272      10.154984           0.000047
          283              O       3.017629       1.162627      11.731764      -0.416117      26.323827 0.37695618E+03  0.82645300E+04                                 6.851580                            5.925251       1.201105       2.477104                    0.999319      24.942423      61.933390       0.799880       0.349264      -1.150682      -0.038838      -0.007043      -0.014389       0.042012      -0.012844      -0.007861       0.032210      -0.033069      -0.313120      -0.110379       0.031305       0.079073              7.168375      11.406731       1.268454      -0.034580       4.724873      -0.245372       5.373520           0.000038
          284              O      -1.208110       0.391448      10.145983      -0.396663      27.909994 0.39286506E+03  0.86856563E+04                                 7.142892                            6.060808       1.210344       2.499424                    0.998018      24.451193      60.576685       0.790129       0.350630      -1.151828       0.027792       0.011410       0.008281       0.031164      -0.034953       0.069306       0.041686      -0.085095      -0.118360      -0.117400       0.038615       0.078785              7.776554       9.533368       0.300625       3.831011       5.231510       0.167573       8.564783           0.000081
          285              O       2.566044      12.639144       5.348070      -0.557201      45.181716 0.67066476E+03  0.17077249E+05                                10.220552                            8.126370      -0.027019       2.028078                    0.995783      28.787540      78.455914       0.651440       0.369249      -1.128450      -0.025542      -0.021439       0.009743       0.034741       0.009691       0.018428       0.022878       0.024066      -0.075753      -0.040646       0.001862       0.038785             12.034672      17.674490       2.369696       5.139020       9.156174       0.450726       9.273353           0.069371
          286              O       0.863332      11.371634       6.104092      -0.540096      34.625607 0.56712661E+03  0.13771842E+05                                 8.389163                            7.388091       0.541175       2.238618                    0.993717      27.212484      71.132666       0.698841       0.360924      -1.141175       0.008168       0.001934       0.019597       0.021319      -0.015034      -0.075126      -0.011850      -0.081974      -0.027257      -0.101615       0.047969       0.053646              9.068255       9.408129       2.326982      -1.069795       8.882162      -2.480206       8.914474           0.001055
          287              O       5.251514      -2.753493       5.436337      -0.472164      28.233002 0.47498637E+03  0.11165136E+05                                 7.516807                            6.855610       0.054878       2.087525                    0.996953      26.546295      70.952283       0.702232       0.371058      -1.120018       0.065067      -0.038559      -0.168964       0.185119      -0.004383      -0.051373      -0.031063      -0.088113       0.411341      -0.123878      -0.028367       0.152245              7.809213       6.206222       0.052307      -1.582247       7.058443      -1.082958      10.162975          -0.000503
          288              O      -3.017838       7.201580      11.731764      -0.416356      26.309497 0.37670598E+03  0.82575048E+04                                 6.848518                            5.922900       1.206435       2.478933                    0.999290      24.936156      61.907919       0.800133       0.349219      -1.150743       0.038277       0.007285      -0.014566       0.041598      -0.012637       0.007683      -0.032421      -0.034268      -0.312228      -0.110140       0.030798       0.079342              7.164992      11.400526       1.267758       0.034263       4.723179       0.245158       5.371270           0.000014
          289              O       1.207931       7.972758      10.145983      -0.397133      27.925468 0.39314404E+03  0.86935422E+04                                 7.146315                            6.063528       1.211738       2.499922                    0.997926      24.455952      60.598458       0.789825       0.350696      -1.151751      -0.027813      -0.011537       0.007639       0.031065      -0.034775      -0.069403      -0.041819      -0.084245      -0.119607      -0.117459       0.038881       0.078577              7.780347       9.539250       0.300666      -3.833171       5.233785      -0.167238       8.568006           0.000030
          290              O      -2.566103      12.453459       5.348070      -0.548925      44.846962 0.66466712E+03  0.16886864E+05                                10.173236                            8.090534      -0.029093       2.029383                    0.995644      28.667108      78.045231       0.652799       0.369302      -1.128390       0.025680       0.021857       0.010944       0.035454       0.009255      -0.020101      -0.021737       0.025506      -0.072228      -0.039761       0.000545       0.039216             11.976227      17.588025       2.359746      -5.109717       9.112509      -0.447585       9.228148           0.000580
          291              O      -0.863434      -3.007430       6.104092      -0.537162      34.550546 0.56558127E+03  0.13725148E+05                                 8.377867                            7.379055       0.542579       2.239400                    0.993769      27.178577      71.023655       0.699111       0.361025      -1.141079      -0.008876      -0.003316       0.018541       0.020822      -0.014683       0.075305       0.012770      -0.082431      -0.025067      -0.101924       0.047925       0.053998              9.055379       9.394505       2.322661       1.068760       8.869554       2.476534       8.902078           0.000073
          292              O      10.059097      11.117696       5.436337      -0.472360      28.214050 0.47460831E+03  0.11153427E+05                                 7.510794                            6.850270       0.055899       2.088160                    0.996894      26.533878      70.897639       0.702946       0.370776      -1.120292      -0.064145       0.037647      -0.169556       0.185151      -0.004366       0.051522       0.030218      -0.085383       0.412425      -0.122777      -0.029595       0.152373              7.802644       6.200706       0.054353       1.582472       7.052241       1.084273      10.154985           0.000047

******************************************************
Auxiliary information for the entire system
The total spin magnetic moment of the unit cell is   2.998191
The total net atomic charge of the unit cell is   -0.000006
Accuracy of reproducing the electrostatic potential in the unit cell:
  The inner radius (bohr) =    5.0000
  The outer radius (bohr) =   12.0000
  Valid grid points have density less than (e/(bohr^3)) =    0.0001
  The number of valid grid points were=        26938
  The rms potential error without charges in kcal/mol is=      3.35232
  The rms potential error with partial charges in kcal/mol is=      0.63331
  The RRMSE value at monopole order=      0.18892
  The rms potential error with partial charges and cloud penetration in kcal/mol is=      0.64364
  The RRMSE value at monopole order with cloud penetration is=      0.19200
  The rms potential error with partial charges and atomic dipoles in kcal/mol is=      0.25963
  The RRMSE value at dipole order=      0.07745
  The rms potential error with partial charges, atomic dipoles and cloud penetration in kcal/mol is=      0.25900
  The RRMSE value at dipole order with cloud penetration=      0.07726

******************************************************
The electron densities and ab initio electrostatic potential were computed in VASP using the PBE functional and
projector augmented wave method. See the main text of the journal article for a description of computational details.
The atomic charges, dipoles, and quadrupoles were computed with the DDEC6 method as described in
(a) T. A. Manz and N. Gabaldon Limas, RSC Adv. 6 (2016) 47771-47801 DOI: 10.1039/c6ra04656h
(b) N. Gabaldon Limas and T. A. Manz, RSC Adv. 8 (2018) 2678-2707 DOI: 10.1039/c7ra11829e.
For each atom in the material, the electron cloud parameters were fit to the spherically averaged atom-in-material
electron density using radial positions for which this density was between 10^-4 and 10^-2 electrons per cubic bohr.
The polarizabilities, dispersion coefficients, and quantum Drude oscillator (QDO) parameters were fit using the MCLF method.
The magnetic structure of the system was optimized in VASP from the default ferromagnetic initial guess using spin polarization.
The atomic spin moments (ASMs) were computed on this optimized magnetic structure using the DDEC6 partition as inputs
to the method of T. A. Manz and D. S. Sholl, J. Chem. Theory Comput. 7 (2011) 4146-4164 DOI: 10.1021/ct200539n.
The RMSE and RRMSE were computed using a uniform grid with Ewald summation.
