# Supplementary material for: A collection of forcefield precursors for metal–organic frameworks
Source: RSC Adv. 2019 Nov 13;9(63):36492–507. doi: 10.1039/c9ra07327b (PMC9075174; doi:10.1039/c9ra07327b)
Supplement: RA-009-C9RA07327B-s5710 [file RA-009-C9RA07327B-s5710.xyz]

  412
jmolscript: load "" {1 1 1} spacegroup "x,y,z" unitcell [{     21.439300     0.000000     0.000000 }, {     -7.146356    20.213193     0.000000 }, {     -7.146356   -10.106432    17.505234 }]
Cd     0.000000     0.000000     0.000000     0.589805
Cd     7.146472    -5.053216     8.752617     0.589805
Cd    -7.146356     5.053381     8.752617     0.589805
Cd     7.146472    10.106597     0.000000     0.589838
H      6.509114     6.900948    17.470224     0.072577
H     12.534909    15.268044     0.954035     0.150124
H     10.795493    18.092859     3.238468     0.137614
H     19.062408    -0.547758     2.097127     0.081175
H     11.128499    12.017793     4.146990     0.102637
H     10.200903    15.848187     3.544810     0.297942
H     -2.809868    13.490368     8.787627     0.072579
H     -4.076229    11.854100     7.798582     0.150127
H     -0.833195    11.155713     5.514149     0.137624
H      0.275945    12.736395     6.655490     0.081164
H     14.767456     9.444658     4.605627     0.102645
H     -2.751305     9.846906     5.207807     0.297944
H     -5.451204     7.511317    10.083015     0.072578
H     -3.450198     8.628097    10.172291     0.150122
H     -2.336813     6.245944     7.121129     0.137615
H     -4.383555     5.328265     7.128131     0.081182
H      1.157831     9.614508    10.900509     0.102634
H     -0.830333     7.845825     7.931622     0.297951
H      1.752422     2.417650    16.174836     0.072580
H      2.138337     4.676473    16.085560     0.150114
H      6.667691    15.038631     1.631488     0.137623
H      6.484733    12.803052     1.624486     0.081184
H      1.532333     9.349757    15.357342     0.102648
H      7.673911    16.992228     0.820995     0.297971
H     -0.637437     1.572613     2.793835     0.072578
H     -1.757985     3.298829     3.805638     0.150122
H     17.941852     3.864765     0.217065     0.137615
H     11.916044    -8.016393    16.931062     0.081182
H     -3.164378     7.689146     5.024002     0.102633
H     17.347286     5.252417     2.007850     0.297951
H      4.336507    10.971735     1.428427     0.072580
H      3.070172    10.933347     3.339999     0.150114
H      6.313229     9.304181     5.087021     0.137623
H      7.422343     9.502252     3.147441     0.081184
H      0.474606     9.372924     7.023100     0.102647
H      4.395136     9.693297     6.373656     0.297971
H      1.695231    15.083141     5.958782     0.072577
H      3.696224    14.602057     4.946979     0.150124
H      4.809657    13.150784     8.535552     0.137614
H      2.762925    13.615694     9.326789     0.081175
H      8.304237    14.739495     3.728615     0.102637
H      6.316112    13.052733     6.744767     0.297941
H     -5.394069     2.692466     7.324190     0.072579
H     16.431121     1.485721     5.412618     0.150127
H     13.814095     4.000225     3.665596     0.137624
H     13.631164     5.111969     5.605176     0.081164
H      8.678712    18.731582     1.729517     0.102645
H     14.820298     2.321508     2.378961     0.297945
H     13.655470    -8.473232    14.746409     0.072579
H      5.388540    11.753081    12.745561     0.150127
H      3.649094     8.362330    14.049701     0.137624
H      4.769668     8.564480    15.982279     0.081164
H      3.982088    10.613015     8.334242     0.102645
H      3.054500     9.219350    11.952574     0.297961
H     11.482960     5.857852     7.289179     0.072577
H     10.216612     7.532506     6.366654     0.150124
H     13.459676     9.860060     6.904064     0.137614
H     -6.870499     8.081307     7.702303     0.081175
H      7.621039    11.502373     5.876507     0.102637
H     11.541570    10.779751     5.923771     0.297941
H      8.841607     7.725496     1.463438     0.072580
H     10.842612     7.089800     2.385963     0.150114
H     11.956037    10.923227     1.848553     0.137623
H      9.909295    11.375995     1.050314     0.081184
H     15.450631     5.965951     2.876110     0.102647
H     13.462506     9.421396     2.828846     0.297971
H      8.898796    -5.109787    11.511442     0.072578
H      9.284712    -6.161865    13.512290     0.150123
H     -0.478687    11.281098    12.208150     0.137615
H     -0.661644    12.404933    10.275572     0.081182
H     15.825073     2.238615     0.418375     0.102634
H      0.527544    11.006218    14.305277     0.297951
H      0.637474     3.205813     0.035010     0.072577
H     -5.388321    -5.161283    16.551199     0.150124
H     -3.648905    -7.986098    14.266766     0.137614
H    -11.915820    10.654519    15.408107     0.081175
H     -3.981911    -1.911032    13.358244     0.102637
H     -3.054315    -5.741426    13.960424     0.297941
H      9.956456    -3.383607     8.717607     0.072579
H     11.222817    -1.747339     9.706652     0.150127
H      7.979783    -1.048952    11.991085     0.137624
H      6.870643    -2.629634    10.849744     0.081164
H     -7.620868     0.662103    12.899607     0.102645
H      9.897893     0.259855    12.297427     0.297944
H     12.597792     2.595444     7.422219     0.072578
H     10.596786     1.478664     7.332943     0.150123
H      9.483401     3.860817    10.384105     0.137615
H     11.530143     4.778496    10.377103     0.081182
H      5.988757     0.492253     6.604725     0.102634
H      7.976921     2.260936     9.573612     0.297951
H      5.394166     7.689111     1.330398     0.072580
H      5.008251     5.430288     1.419674     0.150114
H      0.478897    -4.931870    15.873746     0.137622
H      0.661855    -2.696291    15.880748     0.081184
H      5.614255     0.757004     2.147892     0.102647
H     -0.527323    -6.885467    16.684239     0.297971
H      7.784025     8.534148    14.711399     0.072578
H      8.904573     6.807932    13.699596     0.150123
H    -10.795264     6.241996    17.288169     0.137615
H     -4.769456    18.123154     0.574172     0.081182
H     10.310966     2.417615    12.481232     0.102633
H    -10.200698     4.854344    15.497384     0.297951
H      2.810081    -0.864974    16.076807     0.072580
H      4.076416    -0.826586    14.165235     0.150114
H      0.833359     0.802580    12.418213     0.137623
H     -0.275755     0.604509    14.357793     0.081184
H      6.671982     0.733837    10.482134     0.102647
H      2.751452     0.413464    11.131578     0.297971
H      5.451357    -4.976380    11.546452     0.072577
H      3.450364    -4.495296    12.558255     0.150124
H      2.336931    -3.044023     8.969682     0.137614
H      4.383663    -3.508933     8.178445     0.081175
H     -1.157649    -4.632734    13.776619     0.102637
H      0.830476    -2.945972    10.760467     0.297941
H     12.540657     7.414295    10.181044     0.072579
H     -9.284533     8.621040    12.092616     0.150127
H     -6.667507     6.106536    13.839638     0.137624
H     -6.484576     4.994792    11.900058     0.081164
H     -1.532124    -8.624821    15.775717     0.102645
H     -7.673710     7.785253    15.126273     0.297944
H     -6.508882    18.579993     2.758825     0.072580
H      1.758048    -1.646320     4.759673     0.150127
H      3.497494     1.744431     3.455533     0.137624
H      2.376920     1.542281     1.522955     0.081164
H      3.164500    -0.506254     9.170992     0.102645
H      4.092088     0.887411     5.552660     0.297961
H     -4.336372     4.248909    10.216055     0.072577
H     -3.070024     2.574255    11.138580     0.150124
H     -6.313088     0.246701    10.601170     0.137614
H     14.017087     2.025454     9.802931     0.081175
H     -0.474451    -1.395612    11.628727     0.102637
H     -4.394982    -0.672990    11.581463     0.297941
H     -1.695019     2.381265    16.041796     0.072580
H     -3.696024     3.016961    15.119271     0.150114
H     -4.809449    -0.816466    15.656681     0.137623
H     -2.762707    -1.269234    16.454920     0.081184
H     -8.304043     4.140810    14.629124     0.102647
H     -6.315918     0.685365    14.676388     0.297971
H     -1.752208    15.216548     5.993792     0.072578
H     -2.138124    16.268626     3.992944     0.150123
H      7.625275    -1.174337     5.297084     0.137615
H      7.808232    -2.298172     7.229662     0.081182
H     -8.678485     7.868146    17.086859     0.102633
H      6.619044    -0.899457     3.199957     0.297951
C     13.055175    17.228721     0.638941     0.083927
C     12.404849    16.151363     1.216614    -0.247412
C     11.511553    16.488933     2.231917     0.288185
C     11.375778    17.840188     2.555764    -0.255758
C     12.054688    18.773021     1.874811     0.085160
C     10.818344    14.198785     2.900617     0.480541
C      9.866443    13.477182     3.817892    -0.013021
C     10.266642    12.320992     4.318541    -0.191658
C     -2.401098    12.998170     8.113676     0.083890
C     -3.200077    12.025910     7.536003    -0.247500
C     -2.584064    11.296204     6.520700     0.288162
C     -1.264833    11.618602     6.196853    -0.255803
C     -0.611641    12.569639     6.877806     0.085240
C     -4.512181     9.879253     5.852000     0.480556
C     -4.875231     8.741242     4.934725    -0.012990
C     15.340597     8.733152     4.434076    -0.191743
C     -4.805171     7.257636     9.465080     0.083915
C     -3.608855     7.948928     9.556107    -0.247389
C     -2.641236     7.558805     8.631831     0.288075
C     -2.968552     6.534998     7.740814    -0.255737
C     -4.190594     5.986210     7.756569     0.085187
C     -0.784582     9.026290     9.388057     0.480538
C      0.621836     9.426507     9.027449    -0.013006
C      1.442254     9.719608    10.021746    -0.191680
C      1.297915     2.942188    16.792771     0.083873
C      1.550903     4.300514    16.701744    -0.247437
C      8.006923    15.189205     0.120786     0.288153
C      7.150784    14.539359     1.011803    -0.255787
C      7.040723    13.204278     0.996048     0.085184
C      1.625239     7.322388    16.869794     0.480525
C      1.533772     8.781784    17.230402    -0.012945
C      1.536628     9.652963    16.236105    -0.191686
C     -1.237739     2.045596     2.265177     0.083915
C     -1.888057     3.084561     2.909370    -0.247388
C     18.657937     3.795047     2.109381     0.288075
C     18.522144     3.399866     0.777232    -0.255737
C     19.201048     2.343723     0.309843     0.085187
C     -3.474550     5.519248     3.758374     0.480538
C     -4.426449     6.674433     3.924673    -0.013006
C     -4.026240     7.686111     4.675648    -0.191676
C      4.745287    10.634181     2.191655     0.083873
C      3.946323    10.620043     3.322493    -0.247437
C      4.562351    10.105628     4.462084     0.288153
C      5.881580     9.663968     4.344799    -0.255787
C      6.534757     9.778162     3.180701     0.085184
C      2.634254    10.235007     6.023551     0.480526
C      2.271224    10.009643     7.467733    -0.012946
C      1.047755     9.580115     7.725060    -0.191681
C      2.341271    14.674839     6.487440     0.083927
C      3.537578    14.408019     5.843247    -0.247412
C      4.505208    13.802641     6.643236     0.288185
C      4.177910    13.542914     7.975385    -0.255758
C      2.955874    13.830957     8.442774     0.085160
C      6.361841    13.723794     4.994243     0.480541
C      7.768256    13.211388     4.827944    -0.013021
C      8.588664    13.925918     4.076969    -0.191654
C     15.590714     2.965337     6.560962     0.083889
C     15.843687     2.207332     5.430124    -0.247500
C     15.153336     2.616638     4.290533     0.288162
C     14.297198     3.713205     4.407818    -0.255803
C     14.187153     4.367113     5.571916     0.085240
C     15.917987     0.841905     2.729066     0.480555
C     15.826501     0.424489     1.284884    -0.012990
C      8.682997    19.341003     1.027557    -0.191739
C      5.908810    11.045637    14.601116     0.083890
C      5.258477    11.084030    13.379250    -0.247499
C      4.365167    10.035974    13.163936     0.288161
C      4.229388     9.079899    14.172237    -0.255802
C      4.908307     9.203211    15.320581     0.085240
C      3.671950    10.601922    10.846243     0.480550
C      2.720036    10.168338     9.762669    -0.012984
C      3.120229    10.312851     8.511045    -0.191739
C     11.891738     6.687603     7.199903     0.083927
C     11.092767     7.674001     6.646737    -0.247412
C     11.708794     8.918122     6.522450     0.288185
C     13.028029     9.037384     6.963582    -0.255758
C     13.681212     7.972153     7.446727     0.085160
C      9.780685    10.205694     5.629683     0.480541
C      9.417648    11.569069     5.102776    -0.013017
C      8.194182    12.006687     5.346098    -0.191654
C      9.487647     8.387479     1.552714     0.083873
C     10.683962     7.963007     2.105880    -0.247437
C     11.651594     8.958508     2.230167     0.288153
C     11.324289    10.242042     1.789035    -0.255787
C     10.102247    10.502787     1.305890     0.085184
C     13.508238     7.569870     3.122934     0.480525
C     14.914660     7.682058     3.649841    -0.012942
C     15.735065     6.674428     3.406519    -0.191682
C      8.444280    -5.907196    11.656735     0.083915
C      8.697270    -6.507516    12.878601    -0.247388
C      0.860565    12.514111    13.093915     0.288075
C      0.004414    12.067390    12.085614    -0.255737
C     -0.105646    12.748564    10.937270     0.085187
C      8.771603    -8.163964    15.411608     0.480537
C      8.680132    -9.205944    16.495182    -0.013002
C     15.829357     1.325988     0.241572    -0.191677
C     -5.908587    -7.121960    16.866293     0.083927
C     -5.258261    -6.044602    16.288620    -0.247411
C     -4.364965    -6.382172    15.273317     0.288185
C     -4.229190    -7.733427    14.949470    -0.255758
C     -4.908100    -8.666260    15.630423     0.085161
C     -3.671756    -4.092024    14.604617     0.480542
C     -2.719855    -3.370421    13.687342    -0.013020
C     -3.120054    -2.214231    13.186693    -0.191657
C      9.547686    -2.891409     9.391558     0.083890
C     10.346665    -1.919149     9.969231    -0.247500
C      9.730652    -1.189443    10.984534     0.288162
C      8.411421    -1.511841    11.308381    -0.255803
C      7.758229    -2.462878    10.627428     0.085240
C     11.658769     0.227508    11.653234     0.480556
C     12.021819     1.365519    12.570509    -0.012990
C     -8.194009     1.373609    13.071158    -0.191743
C     11.951759     2.849125     8.040154     0.083914
C     10.755443     2.157833     7.949127    -0.247389
C      9.787824     2.547956     8.873403     0.288075
C     10.115140     3.571763     9.764420    -0.255737
C     11.337182     4.120551     9.748665     0.085187
C      7.931170     1.080471     8.117177     0.480537
C      6.524752     0.680254     8.477785    -0.013006
C      5.704334     0.387153     7.483488    -0.191681
C      5.848673     7.164573     0.712463     0.083873
C      5.595685     5.806247     0.803490    -0.247436
C     -0.860335    -5.082444    17.384448     0.288153
C     -0.004196    -4.432598    16.493431    -0.255787
C      0.105865    -3.097517    16.509186     0.085184
C      5.521349     2.784373     0.635440     0.480526
C      5.612816     1.324977     0.274832    -0.012945
C      5.609960     0.453798     1.269129    -0.191685
C      8.384327     8.061165    15.240057     0.083915
C      9.034645     7.022200    14.595864    -0.247389
C    -11.511349     6.311714    15.395853     0.288075
C    -11.375556     6.706895    16.728002    -0.255737
C    -12.054460     7.763038    17.195391     0.085187
C     10.621138     4.587513    13.746860     0.480538
C     11.573037     3.432328    13.580561    -0.013006
C     11.172828     2.420650    12.829586    -0.191676
C      2.401301    -0.527420    15.313579     0.083873
C      3.200265    -0.513282    14.182741    -0.247437
C      2.584237     0.001133    13.043150     0.288153
C      1.265008     0.442793    13.160435    -0.255787
C      0.611831     0.328599    14.324533     0.085184
C      4.512334    -0.128246    11.481683     0.480525
C      4.875364     0.097118    10.037501    -0.012946
C      6.098833     0.526646     9.780174    -0.191683
C      4.805317    -4.568078    11.017794     0.083927
C      3.609010    -4.301258    11.661987    -0.247412
C      2.641380    -3.695880    10.861998     0.288185
C      2.968678    -3.436153     9.529849    -0.255758
C      4.190714    -3.724196     9.062460     0.085160
C      0.784747    -3.617033    12.510991     0.480541
C     -0.621668    -3.104627    12.677290    -0.013021
C     -1.442076    -3.819157    13.428265    -0.191653
C     -8.444126     7.141424    10.944272     0.083890
C     -8.697099     7.899429    12.075110    -0.247500
C     -8.006748     7.490123    13.214701     0.288162
C     -7.150610     6.393556    13.097416    -0.255803
C     -7.040565     5.739648    11.933318     0.085241
C     -8.771399     9.264856    14.776168     0.480556
C     -8.679913     9.682272    16.220350    -0.012990
C     -1.536409    -9.234242    16.477677    -0.191738
C      1.237778    -0.938876     2.904118     0.083889
C      1.888111    -0.977269     4.125984    -0.247500
C      2.781421     0.070787     4.341298     0.288161
C      2.917200     1.026862     3.332997    -0.255802
C      2.238281     0.903550     2.184653     0.085240
C      3.474638    -0.495161     6.658991     0.480549
C      4.426552    -0.061577     7.742565    -0.012985
C      4.026359    -0.206090     8.994189    -0.191740
C     -4.745150     3.419158    10.305331     0.083927
C     -3.946179     2.432760    10.858497    -0.247412
C     -4.562206     1.188639    10.982784     0.288185
C     -5.881441     1.069377    10.541652    -0.255758
C     -6.534624     2.134608    10.058507     0.085160
C     -2.634097    -0.098933    11.875551     0.480541
C     -2.271060    -1.462308    12.402458    -0.013017
C     -1.047594    -1.899926    12.159136    -0.191654
C     -2.341059     1.719282    15.952520     0.083873
C     -3.537374     2.143754    15.399354    -0.247437
C     -4.505006     1.148253    15.275067     0.288153
C     -4.177701    -0.135281    15.716199    -0.255787
C     -2.955659    -0.396026    16.199344     0.085184
C     -6.361650     2.536891    14.382300     0.480525
C     -7.768072     2.424703    13.855393    -0.012942
C     -8.588477     3.432333    14.098715    -0.191682
C     -1.297692    16.013957     5.848499     0.083915
C     -1.550682    16.614277     4.626633    -0.247389
C      6.286023    -2.407350     4.411319     0.288075
C      7.142174    -1.960629     5.419620    -0.255737
C      7.252234    -2.641803     6.567964     0.085187
C     -1.625015    18.270725     2.093626     0.480537
C     -1.533544    19.312705     1.010052    -0.013002
C     -8.682769     8.780773    17.263662    -0.191676
N     12.943697    18.493059     0.920775    -0.244246
N     10.755461    15.531845     2.965387    -0.424741
N     -1.171912    13.314504     7.831842    -0.244199
N     -3.234398    10.264314     5.787230    -0.424693
N     -5.133916     6.304576     8.644085    -0.244270
N     -1.339154     8.129827     8.567062    -0.424695
N      7.655308    12.421008     0.108532    -0.244216
N      8.111267    16.607161     0.185555    -0.424699
N     20.090067     1.657491     1.029308    -0.244270
N     17.901851     4.908798     2.571519    -0.424694
N      5.974471    10.231938     2.058616    -0.244216
N      3.912034     9.986382     5.722461    -0.424699
N      2.012542    14.440378     7.723309    -0.244246
N      5.807284    13.461034     6.181098    -0.424741
N     14.801752     3.990147     6.694001    -0.244199
N     15.257663     1.963740     3.030156    -0.424693
N      5.797329    10.169404    15.555151    -0.244199
N      3.609066     9.879311    11.968328    -0.424707
N     13.120928     6.773513     7.614777    -0.244246
N     11.058469    10.069258     5.995543    -0.424741
N      9.158913     9.575000     1.137840    -0.244216
N     12.953677     8.729093     2.757074    -0.424698
N      0.508950    13.908799    10.702700    -0.244270
N      0.964908    11.749053    14.289523    -0.424694
N     -5.797109    -8.386298    16.584459    -0.244246
N     -3.608873    -5.425084    14.539847    -0.424741
N      8.318500    -3.207743     9.673392    -0.244199
N     10.380986    -0.157553    11.718004    -0.424693
N     12.280504     3.802185     8.861149    -0.244270
N      8.485742     1.976934     8.938172    -0.424694
N     -0.508720    -2.314247    17.396702    -0.244216
N     -0.964679    -6.500400    17.319679    -0.424698
N    -12.943479     8.449270    16.475926    -0.244270
N    -10.755263     5.197963    14.933715    -0.424694
N      1.172117    -0.125177    15.446618    -0.244216
N      3.234554     0.120379    11.782773    -0.424699
N      5.134046    -4.333617     9.781925    -0.244246
N      1.339304    -3.354273    11.324136    -0.424741
N     -7.655164     6.116614    10.811233    -0.244198
N     -8.111075     8.143021    14.475078    -0.424693
N      1.349259    -0.062643     1.950083    -0.244199
N      3.537522     0.227450     5.536906    -0.424707
N     -5.974340     3.333248     9.890457    -0.244246
N     -3.911881     0.037503    11.509691    -0.424741
N     -2.012325     0.531761    16.367394    -0.244216
N     -5.807089     1.377668    14.748160    -0.424699
N      6.637638    -3.802038     6.802534    -0.244270
N      6.181680    -1.642292     3.215711    -0.424694
O     11.570142    13.612595     2.144391    -0.501333
O     -5.315434    10.392675     6.608226    -0.501343
O     -1.376298     9.499287    10.340342    -0.501356
O      2.268410     6.922158    15.917509    -0.501348
O     -2.722741     5.157440     4.644139    -0.501356
O      1.830991    10.633199     5.200805    -0.501348
O      5.770112    14.311990     4.108478    -0.501333
O     16.561169     0.217325     3.551812    -0.501343
O      4.423757    11.549919    10.716704    -0.501342
O      8.977423     9.294080     5.696203    -0.501333
O     12.916509     6.508677     3.056414    -0.501348
O      9.414787    -7.139154    15.541147    -0.501356
O     -4.423554    -3.505834    15.360843    -0.501333
O     12.462022    -0.285914    10.897008    -0.501343
O      8.522886     0.607474     7.164892    -0.501356
O      4.878178     3.184603     1.587725    -0.501349
O      9.869329     4.949321    12.861095    -0.501356
O      5.315597    -0.526438    12.304429    -0.501348
O      1.376476    -4.205229    13.396756    -0.501333
O     -9.414581     9.889436    13.953422    -0.501344
O      2.722831    -1.443158     6.788530    -0.501341
O     -1.830835     0.812681    11.809031    -0.501333
O     -5.769921     3.598084    14.448820    -0.501348
O     -2.268199    17.245915     1.964087    -0.501356

The following XYZ coordinates are in angstroms. Other properties are in atomic units.
The sperically averaged electron density of each atom fit to a function of the form exp(a - br)
eigen_1, eigen_2 and eigen_3 are the three eigenvalues of traceless quadrupole moment tensor
  atom number  atomic symbol              X              Y              Z     net charge C6 coefficient C8 coefficient C10 coefficient fluctuating dipole atomic polarizability isotropic forcefield polarizability              a              b squared Pearson coefficient          <r^3>          <r^4>         wp_QDO          m_QDO          q_QDO       dipole_x       dipole_y       dipole_z         dipole            Qxy            Qxz            Qyz     Q(x^2-y^2)  Q(3z^2 - R^2)        eigen_1        eigen_2        eigen_3 static polarizability      alpha(xx)      alpha(xy)      alpha(xz)      alpha(yy)      alpha(yz)      alpha(zz) atomic spin moment
            1             Cd       0.000000       0.000000       0.000000       0.589805     206.868715 0.49402866E+04  0.19365767E+06                                27.156321                           22.458476       1.739423       2.175662                    0.995041      85.851794     232.640738       0.408116       0.382860      -1.196723      -0.000000      -0.000000       0.000000       0.000000       0.000067       0.000106       0.000209       0.000896      -0.000454      -0.000498      -0.000053       0.000551             34.439184      38.583182       0.000483      -0.000970      32.367308       0.000164      32.367061           0.000005
            2             Cd       7.146472      -5.053216       8.752617       0.589805     206.868726 0.49402862E+04  0.19365766E+06                                27.156323                           22.458476       1.739423       2.175662                    0.995041      85.851797     232.640753       0.408116       0.382860      -1.196723      -0.000000       0.000000      -0.000000       0.000000      -0.000241       0.000152       0.000171      -0.000782      -0.000410      -0.000498      -0.000053       0.000551             34.439186      33.058339      -1.954394      -0.000012      37.891828      -0.000073      32.367391           0.000005
            3             Cd      -7.146356       5.053381       8.752617       0.589805     206.868621 0.49402851E+04  0.19365761E+06                                27.156317                           22.458476       1.739423       2.175662                    0.995041      85.851797     232.640761       0.408116       0.382860      -1.196723       0.000000      -0.000000       0.000000       0.000000       0.000255      -0.000118      -0.000182      -0.000172       0.001374      -0.000498      -0.000052       0.000550             34.439175      33.057641       0.976937      -1.691169      33.749208      -2.393153      36.510676           0.000005
            4             Cd       7.146472      10.106597       0.000000       0.589838     207.005908 0.49444959E+04  0.19385874E+06                                27.164936                           22.465861       1.739265       2.175628                    0.995042      85.851085     232.640001       0.408120       0.382785      -1.196814       0.000000       0.000000      -0.000000       0.000000       0.000228       0.000395       0.000558      -0.000161       0.001450      -0.000484      -0.000483       0.000967             34.449881      33.068027       0.977148       1.692446      33.758970       2.393472      36.522645           0.000003
            5              H       6.509114       6.900948      17.470224       0.072577       1.284564 0.93699658E+01  0.95293441E+02                                 1.919349                            1.761110      -0.995217       2.385300                    0.997360       3.710965      10.429801       0.485194       1.241269      -0.717367       0.025819      -0.016692      -0.032322       0.044609      -0.004497      -0.012845       0.009065      -0.021568      -0.008232      -0.019490      -0.000474       0.019964              2.017251       2.293677      -0.042626      -0.736685       1.611415       0.052419       2.146660           0.000001
            6              H      12.534909      15.268044       0.954035       0.150124       1.097518 0.79399178E+01  0.76930143E+02                                 1.684766                            1.593657      -1.093175       2.371044                    0.998409       3.247887       8.706818       0.527012       1.199514      -0.728652       0.006160      -0.033936      -0.013602       0.037076      -0.006301      -0.014711       0.012216      -0.004458       0.001300      -0.016752      -0.005766       0.022518              1.723115       1.434995       0.076158      -0.107504       2.330931       0.054390       1.403418          -0.000001
            7              H      10.795493      18.092859       3.238468       0.137614       1.110517 0.82394525E+01  0.80733079E+02                                 1.711974                            1.634667      -1.092919       2.370511                    0.997534       3.325048       9.021442       0.513998       1.216162      -0.724723      -0.019266       0.010711       0.026513       0.034480       0.007846      -0.012168      -0.000200      -0.009413       0.015967      -0.017099       0.002737       0.014362              1.731456       1.724437      -0.139229      -0.366263       1.709622       0.112453       1.760309          -0.000003
            8              H      19.062408      -0.547758       2.097127       0.081175       1.214064 0.87668829E+01  0.88853552E+02                                 1.932880                            1.765819      -1.242500       2.273134                    0.994451       3.937102      11.532614       0.453104       1.333762      -0.695361      -0.011750       0.039596       0.012374       0.043117      -0.004115      -0.006938       0.004996      -0.013775      -0.004292      -0.011145      -0.001198       0.012343              2.064483       1.653550      -0.096766      -0.077514       3.024925       0.197509       1.514975           0.000001
            9              H      11.128499      12.017793       4.146990       0.102637       1.303732 0.10023854E+02  0.10359805E+03                                 1.923845                            1.813857      -1.328639       2.233275                    0.994336       3.765375      10.641618       0.481489       1.230843      -0.719432       0.032693      -0.008764      -0.008412       0.034877      -0.007439      -0.001367      -0.005854       0.018378      -0.043382      -0.017285      -0.001782       0.019067              1.987603       2.324278      -0.430955      -0.121286       1.984023      -0.122896       1.654507          -0.000006
           10              H      10.200903      15.848187       3.544810       0.297942       0.620722 0.40771341E+01  0.33981048E+02                                 1.240106                            1.211495      -1.085886       2.473431                    0.999897       2.490933       6.526451       0.544383       1.349956      -0.696186      -0.021782       0.016528       0.023089       0.035787      -0.004378      -0.014795       0.007006      -0.013345      -0.009201      -0.019033       0.001330       0.017703              1.260706       1.254262       0.058564      -0.219538       1.318022      -0.020376       1.209835          -0.000004
           11              H      -2.809868      13.490368       8.787627       0.072579       1.284372 0.93684158E+01  0.95274115E+02                                 1.919191                            1.760992      -0.995058       2.385377                    0.997360       3.710803      10.429286       0.485196       1.241309      -0.717358      -0.024339       0.018781       0.032327       0.044611       0.003280      -0.012813       0.009107       0.022415      -0.008235      -0.019498      -0.000450       0.019947              2.017067       1.713881      -0.247516      -0.294916       2.190900       0.676971       2.146420           0.000000
           12              H      -4.076229      11.854100       7.798582       0.150127       1.098687 0.79505385E+01  0.77061077E+02                                 1.686301                            1.595006      -1.093209       2.371035                    0.998408       3.248532       8.710974       0.526633       1.199939      -0.728566      -0.034037      -0.005505       0.013599       0.037064      -0.003487      -0.016415       0.009813       0.011374       0.001329      -0.016762      -0.005749       0.022512              1.724742       2.185856       0.341342      -0.087231       1.583832       0.083350       1.404537          -0.000003
           13              H      -0.833195      11.155713       5.514149       0.137624       1.110566 0.82398914E+01  0.80738956E+02                                 1.712068                            1.634742      -1.093045       2.370467                    0.997534       3.325156       9.022006       0.513968       1.216208      -0.724711       0.016524      -0.014592      -0.026513       0.034480       0.009062      -0.003855       0.011566      -0.002549       0.015973      -0.017110       0.002716       0.014394              1.731553       1.798870      -0.112997      -0.228156       1.635365       0.307863       1.760423          -0.000001
           14              H       0.275945      12.736395       6.655490       0.081164       1.214234 0.87683505E+01  0.88872182E+02                                 1.933058                            1.765965      -1.242677       2.273054                    0.994448       3.937334      11.533553       0.453086       1.333759      -0.695361       0.041248       0.002120      -0.012368       0.043115       0.001129      -0.007006       0.004906       0.015889      -0.004305      -0.011169      -0.001164       0.012333              2.064688       2.933729       0.355752      -0.212100       1.745239       0.007248       1.515094           0.000001
           15              H      14.767456       9.444658       4.605627       0.102645       1.303054 0.10017227E+02  0.10350875E+03                                 1.922786                            1.812939      -1.328770       2.233220                    0.994332       3.765054      10.638403       0.481755       1.230411      -0.719520      -0.019155       0.027902       0.008413       0.034874      -0.011559       0.005074       0.003251      -0.004942      -0.043373      -0.017294      -0.001769       0.019063              1.986457       2.291219      -0.441722       0.075267       2.014477       0.155194       1.653676          -0.000002
           16              H      -2.751305       9.846906       5.207807       0.297944       0.619255 0.40646629E+01  0.33849944E+02                                 1.237724                            1.209264      -1.085891       2.473426                    0.999897       2.490362       6.521566       0.545160       1.349115      -0.696320       0.022837      -0.015025      -0.023092       0.035784       0.000789      -0.011537       0.011614       0.015881      -0.009135      -0.019029       0.001326       0.017703              1.258222       1.271601       0.065316      -0.053838       1.295533       0.213048       1.207531          -0.000001
           17              H      -5.451204       7.511317      10.083015       0.072578       1.284436 0.93689806E+01  0.95280633E+02                                 1.919181                            1.760986      -0.995201       2.385309                    0.997359       3.710934      10.429460       0.485225       1.241226      -0.717375      -0.027124       0.017620       0.030718       0.044607       0.001653      -0.006095       0.018608      -0.001117       0.006087      -0.019498      -0.000469       0.019967              2.017052       2.391025      -0.036515      -0.693193       1.553891       0.113716       2.106240           0.000001
           18              H      -3.450198       8.628097      10.172291       0.150122       1.098251 0.79466166E+01  0.77012581E+02                                 1.685694                            1.594477      -1.093081       2.371082                    0.998411       3.248439       8.709769       0.526794       1.199736      -0.728606       0.002843       0.027570       0.024625       0.037075      -0.003244      -0.013142       0.014449      -0.000831       0.014946      -0.016765      -0.005759       0.022524              1.724094       1.654543       0.336520       0.132016       1.854989       0.393280       1.662750           0.000001
           19              H      -2.336813       6.245944       7.121129       0.137615       1.107136 0.82089138E+01  0.80365465E+02                                 1.708668                            1.631709      -1.092934       2.370501                    0.997534       3.324804       9.019235       0.514388       1.216273      -0.724650       0.023018      -0.013367      -0.021916       0.034479       0.002853      -0.006953       0.007161       0.013257      -0.034865      -0.017093       0.002727       0.014366              1.728049       1.810449      -0.043424      -0.273533       1.526744       0.241516       1.846954           0.000000
           20              H      -4.383555       5.328265       7.128131       0.081182       1.214406 0.87695153E+01  0.88886117E+02                                 1.933171                            1.766025      -1.242765       2.273007                    0.994444       3.937324      11.533313       0.453105       1.333673      -0.695379      -0.004651      -0.027999      -0.032457       0.043117       0.000263      -0.002430       0.011374      -0.000304       0.006979      -0.011167      -0.001192       0.012359              2.064836       1.725860       0.414547       0.247152       2.266298       0.656788       2.202351           0.000002
           21              H       1.157831       9.614508      10.900509       0.102634       1.303521 0.10021302E+02  0.10355751E+03                                 1.922943                            1.813074      -1.328878       2.233155                    0.994332       3.765130      10.637661       0.481849       1.230093      -0.719594      -0.013633      -0.004709       0.031754       0.034876       0.007336      -0.001715      -0.006347       0.006643       0.051938      -0.017294      -0.001772       0.019066              1.986622       1.826453       0.073993      -0.032624       1.517722       0.002537       2.615690           0.000005
           22              H      -0.830333       7.845825       7.931622       0.297951       0.618950 0.40625695E+01  0.33831707E+02                                 1.237870                            1.209399      -1.085903       2.473428                    0.999897       2.490648       6.524476       0.544770       1.350112      -0.696118       0.018317      -0.014082      -0.027324       0.035783       0.002207      -0.008683       0.015632       0.004402       0.010309      -0.019019       0.001322       0.017697              1.258380       1.389629       0.114407      -0.130299       1.167374       0.104969       1.218137           0.000001
           23              H       1.752422       2.417650      16.174836       0.072580       1.284712 0.93713349E+01  0.95309835E+02                                 1.919419                            1.761182      -0.995150       2.385329                    0.997360       3.710931      10.429479       0.485212       1.241191      -0.717386       0.025654      -0.019708      -0.030716       0.044609       0.001638      -0.019564      -0.000437      -0.001217       0.006097      -0.019490      -0.000463       0.019953              2.017313       1.670030      -0.291544      -0.338338       2.275406       0.615771       2.106504           0.000001
           24              H       2.138337       4.676473      16.085560       0.150114       1.098657 0.79500815E+01  0.77053089E+02                                 1.686016                            1.594759      -1.093136       2.371060                    0.998410       3.248425       8.709581       0.526790       1.199637      -0.728635       0.025045       0.011868      -0.024622       0.037072      -0.002258      -0.017990       0.007586       0.004720       0.014936      -0.016760      -0.005753       0.022514              1.724437       1.621495       0.324843      -0.326882       1.888747      -0.255656       1.663068           0.000001
           25              H       6.667691      15.038631       1.631488       0.137623       1.106550 0.82033046E+01  0.80295220E+02                                 1.707864                            1.630987      -1.092953       2.370504                    0.997534       3.324338       9.016520       0.514591       1.216027      -0.724701      -0.020276       0.017250       0.021920       0.034484      -0.001952      -0.009063       0.004188      -0.013910      -0.034876      -0.017094       0.002711       0.014383              1.727225       1.584843      -0.122843      -0.318618       1.750779       0.177251       1.846054          -0.000001
           26              H       6.484733      12.803052       1.624486       0.081184       1.214322 0.87687248E+01  0.88876282E+02                                 1.933108                            1.765964      -1.242705       2.273043                    0.994450       3.937183      11.532858       0.453104       1.333700      -0.695374      -0.024845      -0.013716       0.032439       0.043101       0.000297      -0.011518      -0.001465      -0.000097       0.007018      -0.011147      -0.001195       0.012342              2.064767       1.945640       0.492247      -0.536838       2.046363      -0.451920       2.202297           0.000000
           27              H       1.532333       9.349757      15.357342       0.102648       1.304010 0.10026217E+02  0.10362498E+03                                 1.923827                            1.813844      -1.328793       2.233200                    0.994336       3.765329      10.640411       0.481598       1.230535      -0.719501       0.000099      -0.014427      -0.031751       0.034875       0.003616       0.005424       0.003748      -0.014396       0.051949      -0.017300      -0.001779       0.019079              1.987575       1.506102      -0.039512      -0.013282       1.839488       0.029953       2.617133           0.000006
           28              H       7.673911      16.992228       0.820995       0.297971       0.618399 0.40578365E+01  0.33781739E+02                                 1.236950                            1.208535      -1.085920       2.473424                    0.999897       2.490233       6.521925       0.545084       1.349756      -0.696179      -0.019380       0.012575       0.027320       0.035778       0.000327      -0.017639       0.002993      -0.006193       0.010304      -0.019026       0.001317       0.017709              1.257421       1.119386       0.019099      -0.142222       1.435621       0.087748       1.217257           0.000001
           29              H      -0.637437       1.572613       2.793835       0.072578       1.284436 0.93689795E+01  0.95280626E+02                                 1.919181                            1.760986      -0.995202       2.385309                    0.997359       3.710936      10.429468       0.485225       1.241226      -0.717375       0.025816      -0.019642       0.030618       0.044607      -0.008876       0.010325       0.001936      -0.002541       0.048839      -0.019498      -0.000469       0.019967              2.017052       2.293453      -0.616565       0.405172       1.967249      -0.257908       1.790455           0.000002
           30              H      -1.757985       3.298829       3.805638       0.150122       1.098251 0.79466218E+01  0.77012640E+02                                 1.685694                            1.594477      -1.093081       2.371082                    0.998411       3.248440       8.709771       0.526795       1.199735      -0.728607       0.006162       0.005194       0.036188       0.037075      -0.009598       0.012819      -0.005417       0.007300       0.036604      -0.016765      -0.005759       0.022524              1.724094       1.435707      -0.131296      -0.012227       1.589057       0.374802       2.147517           0.000000
           31              H      17.941852       3.864765       0.217065       0.137615       1.107136 0.82089155E+01  0.80365489E+02                                 1.708668                            1.631710      -1.092935       2.370501                    0.997534       3.324803       9.019234       0.514388       1.216274      -0.724650      -0.019266       0.017602      -0.022534       0.034479      -0.014455      -0.000700      -0.001314      -0.012074       0.008048      -0.017093       0.002727       0.014366              1.728050       1.721071      -0.246777       0.302702       1.647128      -0.077929       1.815951           0.000000
           32              H      11.916044      -8.016393      16.931062       0.081182       1.214407 0.87695212E+01  0.88886182E+02                                 1.933171                            1.766025      -1.242764       2.273008                    0.994444       3.937323      11.533306       0.453105       1.333672      -0.695379      -0.011752      -0.009088      -0.040476       0.043117      -0.003953       0.007054       0.001446      -0.002667       0.029021      -0.011167      -0.001192       0.012359              2.064836       1.653772      -0.018716       0.122657       1.721636       0.555222       2.819100           0.000002
           33              H      -3.164378       7.689146       5.024002       0.102633       1.303519 0.10021287E+02  0.10355732E+03                                 1.922941                            1.813072      -1.328876       2.233155                    0.994332       3.765128      10.637651       0.481849       1.230093      -0.719594       0.032692      -0.002902       0.011798       0.034876       0.002535       0.007134       0.008351       0.022673      -0.030456      -0.017294      -0.001772       0.019066              1.986620       2.323070       0.110330       0.433512       1.842390       0.203934       1.794400           0.000000
           34              H      17.347286       5.252417       2.007850       0.297951       0.618950 0.40625684E+01  0.33831699E+02                                 1.237871                            1.209399      -1.085902       2.473428                    0.999897       2.490648       6.524478       0.544770       1.350113      -0.696118      -0.021777       0.011729      -0.025857       0.035783      -0.010611       0.011182       0.001376       0.001177       0.034372      -0.019019       0.001322       0.017697              1.258380       1.251986      -0.218709       0.058898       1.252185       0.056813       1.270969          -0.000001
           35              H       4.336507      10.971735       1.428427       0.072580       1.284710 0.93713170E+01  0.95309589E+02                                 1.919416                            1.761180      -0.995148       2.385330                    0.997360       3.710926      10.429455       0.485213       1.241189      -0.717386      -0.024341       0.018605      -0.032425       0.044609      -0.012739       0.003578      -0.007606       0.024992      -0.000527      -0.019490      -0.000463       0.019953              2.017309       1.714067      -0.131671       0.361882       1.571418      -0.319285       2.766443           0.000000
           36              H       3.070172      10.933347       3.339999       0.150114       1.098656 0.79500703E+01  0.77052941E+02                                 1.686014                            1.594757      -1.093134       2.371061                    0.998410       3.248423       8.709569       0.526791       1.199636      -0.728636      -0.034047       0.014527      -0.002033       0.037072      -0.012471       0.011238      -0.007641       0.015118       0.012530      -0.016760      -0.005753       0.022514              1.724435       2.185415      -0.246133      -0.251949       1.376964       0.035960       1.610926          -0.000001
           37              H       6.313229       9.304181       5.087021       0.137623       1.106549 0.82032970E+01  0.80295125E+02                                 1.707864                            1.630986      -1.092952       2.370505                    0.997534       3.324336       9.016513       0.514591       1.216027      -0.724701       0.016525      -0.015664       0.025899       0.034484      -0.007863      -0.005910      -0.008689       0.002408       0.030890      -0.017094       0.002711       0.014383              1.727224       1.794241      -0.140480       0.211019       1.459335      -0.207203       1.928098          -0.000002
           38              H       7.422343       9.502252       3.147441       0.081184       1.214323 0.87687241E+01  0.88876208E+02                                 1.933102                            1.765959      -1.242709       2.273041                    0.994450       3.937176      11.532806       0.453107       1.333693      -0.695375       0.041234      -0.011774       0.004341       0.043101      -0.006628       0.002556      -0.004932       0.015806      -0.004576      -0.011147      -0.001195       0.012341              2.064760       2.933915      -0.361628      -0.202011       1.566395       0.096041       1.693971          -0.000000
           39              H       0.474606       9.372924       7.023100       0.102647       1.304008 0.10026192E+02  0.10362464E+03                                 1.923824                            1.813841      -1.328790       2.233201                    0.994336       3.765323      10.640382       0.481599       1.230534      -0.719502      -0.019157      -0.006668      -0.028369       0.034875       0.010177       0.007484       0.008844       0.015994       0.019437      -0.017300      -0.001779       0.019079              1.987571       2.292633       0.286331       0.345210       1.610249       0.078710       2.059830           0.000003
           40              H       4.395136       9.693297       6.373656       0.297971       0.618399 0.40578391E+01  0.33781766E+02                                 1.236950                            1.208536      -1.085919       2.473425                    0.999897       2.490233       6.521925       0.545084       1.349756      -0.696179       0.022839      -0.012480       0.024550       0.035778      -0.010393       0.005096      -0.007253       0.023408       0.013456      -0.019026       0.001317       0.017709              1.257422       1.270776      -0.079194      -0.029590       1.044465      -0.068341       1.457024          -0.000000
           41              H       1.695231      15.083141       5.958782       0.072577       1.284564 0.93699635E+01  0.95293412E+02                                 1.919349                            1.761110      -0.995215       2.385301                    0.997360       3.710963      10.429795       0.485193       1.241270      -0.717367      -0.027129       0.017794      -0.030616       0.044609      -0.006104       0.001630      -0.010367       0.013134       0.048844      -0.019490      -0.000474       0.019964              2.017251       2.391308      -0.582162       0.378305       1.869828      -0.296085       1.790617           0.000001
           42              H       3.696224      14.602057       4.946979       0.150124       1.097518 0.79399169E+01  0.76930127E+02                                 1.684765                            1.593657      -1.093175       2.371044                    0.998409       3.247887       8.706816       0.527012       1.199513      -0.728653       0.002838       0.007537      -0.036191       0.037076      -0.009755       0.009385      -0.010272       0.006373       0.036591      -0.016752      -0.005766       0.022518              1.723115       1.653617      -0.053887      -0.357080       1.369565      -0.113301       2.146162          -0.000001
           43              H       4.809657      13.150784       8.535552       0.137614       1.110518 0.82394544E+01  0.80733100E+02                                 1.711974                            1.634667      -1.092919       2.370511                    0.997534       3.325048       9.021441       0.513998       1.216161      -0.724723       0.023021      -0.012296       0.022533       0.034480      -0.007462       0.001006       0.001110       0.027547       0.008073      -0.017099       0.002737       0.014362              1.731456       1.814108      -0.215878       0.174940       1.560581      -0.260278       1.819680          -0.000003
           44              H       2.762925      13.615694       9.326789       0.081175       1.214065 0.87668931E+01  0.88853669E+02                                 1.932881                            1.765819      -1.242499       2.273134                    0.994451       3.937100      11.532604       0.453104       1.333761      -0.695361      -0.004646      -0.014105       0.040478       0.043117      -0.002233       0.001012      -0.007102       0.007045       0.029013      -0.011145      -0.001198       0.012343              2.064483       1.725649       0.006743      -0.482466       1.649306      -0.300569       2.818495           0.000001
           45              H       8.304237      14.739495       3.728615       0.102637       1.303735 0.10023878E+02  0.10359835E+03                                 1.923847                            1.813859      -1.328641       2.233274                    0.994336       3.765378      10.641629       0.481489       1.230843      -0.719432      -0.013635       0.029856      -0.011796       0.034877      -0.005157      -0.005488      -0.009499      -0.020831      -0.030462      -0.017285      -0.001782       0.019067              1.987605       1.827341      -0.065255      -0.047840       2.340255      -0.477095       1.795219          -0.000004
           46              H       6.316112      13.052733       6.744767       0.297941       0.620723 0.40771384E+01  0.33981096E+02                                 1.240107                            1.211496      -1.085886       2.473431                    0.999897       2.490934       6.526456       0.544382       1.349958      -0.696186       0.018322      -0.016626       0.025858       0.035787      -0.008633       0.002430      -0.011008       0.012439       0.034365      -0.019033       0.001330       0.017703              1.260707       1.392404      -0.170568      -0.034090       1.116387      -0.074684       1.273331          -0.000005
           47              H      -5.394069       2.692466       7.324190       0.072579       1.284373 0.93684276E+01  0.95274270E+02                                 1.919193                            1.760993      -0.995060       2.385376                    0.997360       3.710806      10.429298       0.485196       1.241309      -0.717358       0.025654      -0.016746       0.032428       0.044611      -0.017758       0.008377      -0.000821      -0.003422      -0.000526      -0.019498      -0.000450       0.019947              2.017069       1.669866      -0.147212       0.421583       1.615290      -0.234709       2.766051           0.000001
           48              H      16.431121       1.485721       5.412618       0.150127       1.098688 0.79505488E+01  0.77061215E+02                                 1.686303                            1.595008      -1.093211       2.371034                    0.998408       3.248534       8.710986       0.526632       1.199941      -0.728566       0.025044      -0.027248       0.002032       0.037064      -0.014449       0.010962      -0.008033       0.003928       0.012532      -0.016762      -0.005749       0.022512              1.724745       1.621783      -0.445642      -0.117902       1.941255       0.225601       1.611195          -0.000001
           49              H      13.814095       4.000225       3.665596       0.137624       1.110568 0.82399057E+01  0.80739138E+02                                 1.712070                            1.634743      -1.093046       2.370466                    0.997534       3.325159       9.022019       0.513968       1.216209      -0.724711      -0.020277       0.010357      -0.025893       0.034481      -0.006885       0.006219       0.008479       0.007999       0.030921      -0.017110       0.002716       0.014394              1.731555       1.588597      -0.215435       0.266832       1.672822      -0.130453       1.933245           0.000000
           50              H      13.631164       5.111969       5.605176       0.081164       1.214235 0.87683568E+01  0.88872260E+02                                 1.933059                            1.765965      -1.242678       2.273053                    0.994448       3.937336      11.533559       0.453086       1.333759      -0.695361      -0.024847       0.034966      -0.004348       0.043115      -0.010122       0.005519      -0.000727      -0.003947      -0.004592      -0.011169      -0.001164       0.012333              2.064688       1.945532      -0.710935      -0.157886       2.554551       0.158479       1.693982           0.000001
           51              H       8.678712      18.731582       1.729517       0.102645       1.303058 0.10017269E+02  0.10350930E+03                                 1.922791                            1.812943      -1.328775       2.233217                    0.994332       3.765062      10.638435       0.481755       1.230411      -0.719520       0.000101      -0.020281       0.028371       0.034874       0.002887      -0.005838      -0.009991      -0.025227       0.019429      -0.017294      -0.001769       0.019063              1.986462       1.505437       0.008227       0.040836       2.395263      -0.351397       2.058687           0.000004
           52              H      14.820298       2.321508       2.378961       0.297945       0.619256 0.40646744E+01  0.33850070E+02                                 1.237726                            1.209267      -1.085891       2.473426                    0.999897       2.490365       6.521581       0.545158       1.349117      -0.696319      -0.019384       0.017369      -0.024558       0.035784      -0.015435       0.008547      -0.002372      -0.005152       0.013450      -0.019029       0.001326       0.017703              1.258224       1.120036      -0.132869       0.054626       1.196597       0.050759       1.458039           0.000001
           53              H      13.655470      -8.473232      14.746409       0.072579       1.284370 0.93683989E+01  0.95273897E+02                                 1.919189                            1.760990      -0.995056       2.385378                    0.997360       3.710800      10.429274       0.485197       1.241309      -0.717358       0.025820       0.036339       0.001712       0.044611       0.013382       0.002537      -0.010972      -0.018217       0.001783      -0.019498      -0.000450       0.019947              2.017065       2.293468       0.659182       0.331378       2.058020       0.205508       1.699706           0.000001
           54              H       5.388540      11.753081      12.745561       0.150127       1.098687 0.79505399E+01  0.77061096E+02                                 1.686301                            1.595006      -1.093208       2.371035                    0.998408       3.248532       8.710975       0.526633       1.199940      -0.728566       0.006156       0.028740      -0.022581       0.037064       0.015894       0.001917      -0.006781      -0.013858      -0.026855      -0.016762      -0.005749       0.022512              1.724742       1.436178       0.055091       0.119902       1.683936      -0.429483       2.054113          -0.000001
           55              H       3.649094       8.362330      14.049701       0.137624       1.110568 0.82399014E+01  0.80739082E+02                                 1.712069                            1.634743      -1.093047       2.370466                    0.997534       3.325158       9.022014       0.513968       1.216209      -0.724711      -0.019265      -0.028318      -0.003977       0.034480       0.006632       0.012893       0.001532      -0.011679       0.009164      -0.017110       0.002716       0.014393              1.731554       1.724556       0.386868       0.062537       1.845156      -0.034274       1.624950           0.000002
           56              H       4.769668       8.564480      15.982279       0.081164       1.214235 0.87683590E+01  0.88872285E+02                                 1.933059                            1.765965      -1.242677       2.273054                    0.994448       3.937335      11.533555       0.453086       1.333759      -0.695361      -0.011751      -0.030509       0.028107       0.043115       0.008086      -0.000084      -0.006400      -0.011301       0.003125      -0.011169      -0.001164       0.012333              2.064688       1.653690       0.115547      -0.045070       2.063714      -0.752702       2.476660           0.000002
           57              H       3.982088      10.613015       8.334242       0.102645       1.303057 0.10017253E+02  0.10350908E+03                                 1.922789                            1.812941      -1.328772       2.233218                    0.994332       3.765059      10.638421       0.481755       1.230410      -0.719520       0.032691       0.011665      -0.003379       0.034874       0.004908      -0.005754      -0.002478       0.032830      -0.000005      -0.017294      -0.001769       0.019063              1.986460       2.322866       0.320254      -0.312242       1.629710      -0.081180       2.006804           0.000002
           58              H       3.054500       9.219350      11.952574       0.297961       0.619223 0.40643977E+01  0.33847200E+02                                 1.237684                            1.209227      -1.085884       2.473435                    0.999897       2.490287       6.521329       0.545166       1.349121      -0.696319      -0.021770      -0.028255       0.002765       0.035776       0.015004       0.003609      -0.008369      -0.010974      -0.002053      -0.019030       0.001328       0.017703              1.258180       1.251780       0.160325       0.159903       1.216894      -0.036541       1.305867           0.000002
           59              H      11.482960       5.857852       7.289179       0.072577       1.284563 0.93699576E+01  0.95293344E+02                                 1.919349                            1.761110      -0.995215       2.385301                    0.997360       3.710963      10.429797       0.485193       1.241270      -0.717367      -0.024343      -0.037381       0.000102       0.044609       0.009469       0.009255      -0.001471       0.009234      -0.047815      -0.019490      -0.000474       0.019964              2.017251       1.714011       0.379242      -0.066912       2.744130      -0.357785       1.593611           0.000000
           60              H      10.216612       7.532506       6.366654       0.150124       1.097517 0.79399091E+01  0.76930034E+02                                 1.684765                            1.593656      -1.093174       2.371044                    0.998409       3.247886       8.706813       0.527012       1.199513      -0.728653      -0.034049      -0.009027      -0.011568       0.037076       0.015971       0.005179      -0.002152      -0.001855      -0.038430      -0.016752      -0.005766       0.022518              1.723114       2.183516      -0.094953       0.338696       1.520239      -0.119119       1.465586          -0.000002
           61              H      13.459676       9.860060       6.904064       0.137614       1.110517 0.82394450E+01  0.80732980E+02                                 1.711973                            1.634665      -1.092918       2.370511                    0.997534       3.325047       9.021435       0.513999       1.216161      -0.724723       0.016521       0.030258       0.000618       0.034480      -0.001181       0.009780      -0.002863      -0.017569      -0.029117      -0.017099       0.002737       0.014362              1.731455       1.798777       0.254021       0.016237       1.995639      -0.099783       1.399948          -0.000005
           62              H      -6.870499       8.081307       7.702303       0.081175       1.214064 0.87668832E+01  0.88853544E+02                                 1.932879                            1.765818      -1.242499       2.273134                    0.994451       3.937100      11.532602       0.453105       1.333761      -0.695361       0.041248       0.009656       0.008023       0.043117       0.005518       0.004488       0.000072       0.007316      -0.030004      -0.011145      -0.001198       0.012343              2.064482       2.933372       0.005789       0.414083       1.578779      -0.103269       1.681295           0.000000
           63              H       7.621039      11.502373       5.876507       0.102637       1.303737 0.10023902E+02  0.10359866E+03                                 1.923849                            1.813861      -1.328642       2.233274                    0.994336       3.765380      10.641638       0.481489       1.230843      -0.719432      -0.019160      -0.021236       0.019958       0.034877       0.001395      -0.012545      -0.012083       0.010373       0.002565      -0.017285      -0.001782       0.019067              1.987608       2.292705       0.155724      -0.420610       1.879287      -0.234018       1.790831          -0.000005
           64              H      11.541570      10.779751       5.923771       0.297941       0.620722 0.40771350E+01  0.33981061E+02                                 1.240107                            1.211496      -1.085885       2.473431                    0.999897       2.490933       6.526453       0.544382       1.349958      -0.696186       0.022843       0.027509      -0.001470       0.035787       0.009597       0.006451      -0.004360       0.003320      -0.046890      -0.019033       0.001330       0.017703              1.260707       1.274129       0.013944       0.083784       1.417048      -0.145135       1.090944          -0.000005
           65              H       8.841607       7.725496       1.463438       0.072580       1.284709 0.93713012E+01  0.95309382E+02                                 1.919414                            1.761178      -0.995146       2.385331                    0.997360       3.710924      10.429445       0.485213       1.241188      -0.717386      -0.027132      -0.035410      -0.000100       0.044609       0.004463       0.004489      -0.008217      -0.019081      -0.047811      -0.019490      -0.000463       0.019953              2.017307       2.391380       0.618699       0.315042       2.066884       0.182348       1.593657          -0.000001
           66              H      10.842612       7.089800       2.385963       0.150114       1.098655 0.79500677E+01  0.77052912E+02                                 1.686014                            1.594757      -1.093134       2.371061                    0.998410       3.248422       8.709567       0.526791       1.199636      -0.728636       0.002841      -0.035107       0.011565       0.037072       0.013007       0.003768      -0.004163      -0.018621      -0.038426      -0.016760      -0.005753       0.022514              1.724435       1.654877      -0.282701       0.225508       2.051833      -0.279974       1.466594          -0.000001
           67              H      11.956037      10.923227       1.848553       0.137623       1.106549 0.82032980E+01  0.80295139E+02                                 1.707864                            1.630986      -1.092951       2.370505                    0.997534       3.324336       9.016514       0.514591       1.216027      -0.724701       0.023022       0.025667      -0.000616       0.034484       0.004609       0.005956      -0.008252       0.015183      -0.029144      -0.017094       0.002711       0.014383              1.727225       1.809552       0.258401       0.099074       1.975041       0.017896       1.397081          -0.000003
           68              H       9.909295      11.375995       1.050314       0.081184       1.214321 0.87687169E+01  0.88876184E+02                                 1.933107                            1.765963      -1.242703       2.273044                    0.994450       3.937181      11.532852       0.453104       1.333701      -0.695374      -0.004650       0.042091      -0.008027       0.043101       0.001998       0.001455      -0.004219      -0.012645      -0.030023      -0.011147      -0.001195       0.012341              2.064766       1.725777      -0.421276       0.235419       2.787056      -0.356079       1.681465          -0.000000
           69              H      15.450631       5.965951       2.876110       0.102647       1.304010 0.10026215E+02  0.10362494E+03                                 1.923827                            1.813844      -1.328791       2.233201                    0.994336       3.765327      10.640402       0.481598       1.230535      -0.719502      -0.013635      -0.025140      -0.019959       0.034875      -0.002174       0.007217       0.015868      -0.009814       0.002555      -0.017300      -0.001779       0.019079              1.987574       1.827280      -0.008728       0.080454       2.344634       0.474530       1.790808           0.000000
           70              H      13.462506       9.421396       2.828846       0.297971       0.618399 0.40578364E+01  0.33781734E+02                                 1.236949                            1.208535      -1.085919       2.473425                    0.999897       2.490232       6.521919       0.545084       1.349755      -0.696179       0.018316       0.030700       0.001466       0.035778       0.006436       0.006257      -0.004632      -0.014648      -0.046860      -0.019026       0.001317       0.017709              1.257421       1.388479       0.055585       0.164000       1.295367      -0.030454       1.088416          -0.000002
           71              H       8.898796      -5.109787      11.511442       0.072578       1.284435 0.93689728E+01  0.95280537E+02                                 1.919180                            1.760985      -0.995201       2.385309                    0.997359       3.710933      10.429457       0.485225       1.241226      -0.717375       0.025654       0.036452      -0.001702       0.044607       0.016134       0.011205       0.001284      -0.002643       0.001784      -0.019498      -0.000469       0.019967              2.017051       1.669855       0.438696      -0.083299       2.681599      -0.380932       1.699698           0.000003
           72              H       9.284712      -6.161865      13.512290       0.150123       1.098250 0.79466101E+01  0.77012500E+02                                 1.685692                            1.594476      -1.093081       2.371082                    0.998411       3.248439       8.709767       0.526795       1.199735      -0.728607       0.025045       0.015391       0.022592       0.037075       0.016722       0.007042       0.000471      -0.009212      -0.026862      -0.016765      -0.005759       0.022524              1.724092       1.621202       0.120640       0.444617       1.497824       0.030106       2.053251           0.000001
           73              H      -0.478687      11.281098      12.208150       0.137615       1.107136 0.82089231E+01  0.80365591E+02                                 1.708670                            1.631711      -1.092934       2.370501                    0.997534       3.324805       9.019244       0.514387       1.216275      -0.724649      -0.020275      -0.027603       0.003978       0.034479       0.008828       0.002848      -0.012642       0.000778       0.009162      -0.017093       0.002727       0.014366              1.728052       1.585562       0.337627       0.052974       1.976746      -0.047421       1.621846           0.000002
           74              H      -0.661644      12.404933      10.275572       0.081182       1.214406 0.87695137E+01  0.88886093E+02                                 1.933170                            1.766024      -1.242763       2.273008                    0.994444       3.937323      11.533308       0.453105       1.333673      -0.695379      -0.024847      -0.021250      -0.028109       0.043117       0.009839       0.006027       0.002241      -0.001377       0.003130      -0.011167      -0.001192       0.012359              2.064836       1.945694       0.218792       0.694737       1.771990       0.293480       2.476824           0.000002
           75              H      15.825073       2.238615       0.418375       0.102634       1.303524 0.10021331E+02  0.10355789E+03                                 1.922946                            1.813076      -1.328882       2.233152                    0.994332       3.765137      10.637686       0.481848       1.230093      -0.719594       0.000104       0.034711       0.003386       0.034876      -0.006496       0.000427       0.006263      -0.031704      -0.000002      -0.017295      -0.001772       0.019067              1.986625       1.505519       0.031225      -0.027553       2.447347       0.321506       2.007009           0.000005
           76              H       0.527544      11.006218      14.305277       0.297951       0.618951 0.40625788E+01  0.33831813E+02                                 1.237873                            1.209402      -1.085903       2.473428                    0.999897       2.490652       6.524495       0.544769       1.350114      -0.696118      -0.019382      -0.029951      -0.002771       0.035783       0.015104       0.009105      -0.000598      -0.010317      -0.002046      -0.019019       0.001322       0.017697              1.258383       1.120162       0.113753       0.087771       1.348902      -0.138632       1.306085           0.000002
           77              H       0.637474       3.205813       0.035010       0.072577       1.284560 0.93699322E+01  0.95293009E+02                                 1.919346                            1.761107      -0.995212       2.385303                    0.997360       3.710958      10.429775       0.485194       1.241269      -0.717367      -0.025819       0.016692       0.032322       0.044609      -0.004497      -0.012845       0.009065      -0.021567      -0.008232      -0.019490      -0.000474       0.019964              2.017247       2.293672      -0.042626      -0.736683       1.611412       0.052419       2.146656           0.000000
           78              H      -5.388321      -5.161283      16.551199       0.150124       1.097517 0.79399071E+01  0.76929999E+02                                 1.684763                            1.593655      -1.093173       2.371045                    0.998409       3.247885       8.706805       0.527013       1.199512      -0.728653      -0.006160       0.033936       0.013602       0.037076      -0.006301      -0.014711       0.012216      -0.004458       0.001300      -0.016752      -0.005766       0.022518              1.723112       1.434993       0.076157      -0.107504       2.330927       0.054390       1.403416          -0.000002
           79              H      -3.648905      -7.986098      14.266766       0.137614       1.110517 0.82394437E+01  0.80732961E+02                                 1.711973                            1.634665      -1.092917       2.370512                    0.997534       3.325046       9.021431       0.513999       1.216160      -0.724723       0.019266      -0.010712      -0.026513       0.034480       0.007846      -0.012168      -0.000200      -0.009413       0.015967      -0.017099       0.002737       0.014362              1.731454       1.724436      -0.139229      -0.366262       1.709620       0.112453       1.760308          -0.000004
           80              H     -11.915820      10.654519      15.408107       0.081175       1.214062 0.87668642E+01  0.88853303E+02                                 1.932877                            1.765816      -1.242496       2.273136                    0.994451       3.937096      11.532587       0.453105       1.333761      -0.695361       0.011750      -0.039596      -0.012374       0.043117      -0.004115      -0.006938       0.004996      -0.013774      -0.004292      -0.011145      -0.001198       0.012343              2.064480       1.653547      -0.096766      -0.077514       3.024919       0.197508       1.514973           0.000001
           81              H      -3.981911      -1.911032      13.358244       0.102637       1.303730 0.10023831E+02  0.10359774E+03                                 1.923842                            1.813855      -1.328637       2.233277                    0.994336       3.765370      10.641600       0.481490       1.230843      -0.719432      -0.032693       0.008764       0.008412       0.034877      -0.007439      -0.001367      -0.005854       0.018378      -0.043382      -0.017285      -0.001782       0.019067              1.987600       2.324275      -0.430954      -0.121286       1.984021      -0.122896       1.654505          -0.000005
           82              H      -3.054315      -5.741426      13.960424       0.297941       0.620723 0.40771366E+01  0.33981075E+02                                 1.240107                            1.211496      -1.085884       2.473431                    0.999897       2.490933       6.526452       0.544383       1.349957      -0.696186       0.021782      -0.016528      -0.023089       0.035787      -0.004378      -0.014795       0.007006      -0.013345      -0.009201      -0.019033       0.001330       0.017703              1.260707       1.254262       0.058563      -0.219538       1.318023      -0.020376       1.209835          -0.000005
           83              H       9.956456      -3.383607       8.717607       0.072579       1.284372 0.93684156E+01  0.95274115E+02                                 1.919192                            1.760992      -0.995058       2.385377                    0.997360       3.710803      10.429287       0.485196       1.241309      -0.717358       0.024339      -0.018781      -0.032327       0.044611       0.003280      -0.012813       0.009107       0.022415      -0.008235      -0.019498      -0.000450       0.019947              2.017067       1.713881      -0.247517      -0.294916       2.190901       0.676971       2.146421           0.000001
           84              H      11.222817      -1.747339       9.706652       0.150127       1.098686 0.79505353E+01  0.77061046E+02                                 1.686301                            1.595006      -1.093209       2.371035                    0.998408       3.248531       8.710974       0.526633       1.199941      -0.728566       0.034037       0.005505      -0.013599       0.037064      -0.003487      -0.016415       0.009813       0.011374       0.001329      -0.016762      -0.005749       0.022512              1.724742       2.185856       0.341342      -0.087231       1.583833       0.083350       1.404538          -0.000001
           85              H       7.979783      -1.048952      11.991085       0.137624       1.110567 0.82398945E+01  0.80739001E+02                                 1.712069                            1.634742      -1.093045       2.370467                    0.997534       3.325157       9.022012       0.513968       1.216209      -0.724711      -0.016524       0.014592       0.026513       0.034480       0.009062      -0.003855       0.011566      -0.002549       0.015973      -0.017110       0.002716       0.014393              1.731554       1.798871      -0.112997      -0.228156       1.635366       0.307863       1.760424           0.000000
           86              H       6.870643      -2.629634      10.849744       0.081164       1.214235 0.87683525E+01  0.88872207E+02                                 1.933058                            1.765965      -1.242677       2.273054                    0.994448       3.937335      11.533556       0.453086       1.333759      -0.695361      -0.041248      -0.002120       0.012368       0.043115       0.001129      -0.007006       0.004906       0.015889      -0.004305      -0.011169      -0.001164       0.012333              2.064688       2.933729       0.355752      -0.212100       1.745239       0.007248       1.515094           0.000001
           87              H      -7.620868       0.662103      12.899607       0.102645       1.303054 0.10017232E+02  0.10350881E+03                                 1.922786                            1.812939      -1.328771       2.233219                    0.994332       3.765055      10.638406       0.481755       1.230410      -0.719520       0.019155      -0.027902      -0.008413       0.034874      -0.011559       0.005074       0.003251      -0.004942      -0.043373      -0.017294      -0.001769       0.019063              1.986458       2.291220      -0.441722       0.075267       2.014477       0.155194       1.653676           0.000001
           88              H       9.897893       0.259855      12.297427       0.297944       0.619256 0.40646693E+01  0.33850013E+02                                 1.237726                            1.209265      -1.085891       2.473426                    0.999897       2.490364       6.521575       0.545159       1.349116      -0.696320      -0.022837       0.015025       0.023092       0.035784       0.000789      -0.011537       0.011614       0.015881      -0.009135      -0.019029       0.001326       0.017703              1.258223       1.271602       0.065316      -0.053838       1.295535       0.213048       1.207532           0.000000
           89              H      12.597792       2.595444       7.422219       0.072578       1.284438 0.93689986E+01  0.95280867E+02                                 1.919183                            1.760988      -0.995203       2.385308                    0.997359       3.710938      10.429476       0.485225       1.241226      -0.717375       0.027124      -0.017620      -0.030718       0.044607       0.001653      -0.006095       0.018608      -0.001117       0.006087      -0.019498      -0.000469       0.019967              2.017055       2.391029      -0.036515      -0.693194       1.553893       0.113717       2.106243           0.000002
           90              H      10.596786       1.478664       7.332943       0.150123       1.098251 0.79466194E+01  0.77012618E+02                                 1.685694                            1.594477      -1.093082       2.371082                    0.998411       3.248440       8.709773       0.526794       1.199735      -0.728607      -0.002843      -0.027570      -0.024625       0.037075      -0.003244      -0.013142       0.014449      -0.000831       0.014946      -0.016765      -0.005759       0.022524              1.724094       1.654543       0.336520       0.132016       1.854989       0.393280       1.662750           0.000001
           91              H       9.483401       3.860817      10.384105       0.137615       1.107136 0.82089212E+01  0.80365571E+02                                 1.708670                            1.631711      -1.092936       2.370501                    0.997534       3.324805       9.019245       0.514387       1.216275      -0.724649      -0.023018       0.013367       0.021916       0.034479       0.002853      -0.006953       0.007161       0.013257      -0.034865      -0.017093       0.002727       0.014366              1.728052       1.810452      -0.043424      -0.273534       1.526746       0.241516       1.846957           0.000001
           92              H      11.530143       4.778496      10.377103       0.081182       1.214406 0.87695146E+01  0.88886110E+02                                 1.933171                            1.766025      -1.242765       2.273007                    0.994444       3.937324      11.533314       0.453104       1.333673      -0.695379       0.004651       0.027999       0.032457       0.043117       0.000263      -0.002430       0.011374      -0.000304       0.006979      -0.011167      -0.001192       0.012359              2.064837       1.725860       0.414547       0.247152       2.266299       0.656788       2.202351           0.000002
           93              H       5.988757       0.492253       6.604725       0.102634       1.303527 0.10021362E+02  0.10355829E+03                                 1.922948                            1.813079      -1.328884       2.233151                    0.994332       3.765142      10.637703       0.481848       1.230093      -0.719594       0.013633       0.004709      -0.031754       0.034876       0.007337      -0.001715      -0.006346       0.006644       0.051939      -0.017295      -0.001772       0.019067              1.986628       1.826459       0.073994      -0.032624       1.517726       0.002538       2.615699           0.000004
           94              H       7.976921       2.260936       9.573612       0.297951       0.618950 0.40625771E+01  0.33831796E+02                                 1.237873                            1.209402      -1.085904       2.473428                    0.999897       2.490651       6.524493       0.544768       1.350115      -0.696117      -0.018317       0.014082       0.027324       0.035783       0.002207      -0.008683       0.015632       0.004402       0.010309      -0.019019       0.001322       0.017697              1.258383       1.389632       0.114407      -0.130300       1.167376       0.104969       1.218140           0.000001
           95              H       5.394166       7.689111       1.330398       0.072580       1.284708 0.93712944E+01  0.95309298E+02                                 1.919413                            1.761177      -0.995144       2.385332                    0.997360       3.710922      10.429439       0.485213       1.241189      -0.717386      -0.025654       0.019708       0.030716       0.044609       0.001638      -0.019564      -0.000437      -0.001217       0.006097      -0.019490      -0.000463       0.019953              2.017307       1.670025      -0.291542      -0.338337       2.275397       0.615768       2.106497           0.000000
           96              H       5.008251       5.430288       1.419674       0.150114       1.098655 0.79500664E+01  0.77052888E+02                                 1.686013                            1.594756      -1.093134       2.371061                    0.998410       3.248422       8.709563       0.526791       1.199635      -0.728636      -0.025045      -0.011868       0.024622       0.037072      -0.002258      -0.017990       0.007586       0.004720       0.014936      -0.016760      -0.005753       0.022513              1.724434       1.621492       0.324842      -0.326881       1.888743      -0.255655       1.663065          -0.000001
           97              H       0.478897      -4.931870      15.873746       0.137622       1.106549 0.82032976E+01  0.80295130E+02                                 1.707864                            1.630986      -1.092951       2.370505                    0.997534       3.324336       9.016512       0.514591       1.216027      -0.724701       0.020276      -0.017249      -0.021920       0.034484      -0.001952      -0.009063       0.004188      -0.013910      -0.034876      -0.017094       0.002711       0.014383              1.727225       1.584842      -0.122843      -0.318618       1.750778       0.177251       1.846053          -0.000002
           98              H       0.661855      -2.696291      15.880748       0.081184       1.214321 0.87687091E+01  0.88876080E+02                                 1.933106                            1.765962      -1.242702       2.273044                    0.994450       3.937179      11.532842       0.453105       1.333700      -0.695374       0.024845       0.013716      -0.032439       0.043101       0.000297      -0.011517      -0.001465      -0.000097       0.007018      -0.011147      -0.001195       0.012341              2.064764       1.945638       0.492246      -0.536838       2.046361      -0.451919       2.202295           0.000000
           99              H       5.614255       0.757004       2.147892       0.102647       1.304006 0.10026174E+02  0.10362440E+03                                 1.923822                            1.813840      -1.328789       2.233202                    0.994336       3.765320      10.640373       0.481599       1.230534      -0.719502      -0.000099       0.014427       0.031751       0.034875       0.003616       0.005424       0.003748      -0.014395       0.051948      -0.017300      -0.001779       0.019079              1.987569       1.506099      -0.039512      -0.013282       1.839483       0.029953       2.617126           0.000003
          100              H      -0.527323      -6.885467      16.684239       0.297971       0.618399 0.40578397E+01  0.33781768E+02                                 1.236950                            1.208535      -1.085919       2.473425                    0.999897       2.490233       6.521922       0.545084       1.349755      -0.696179       0.019380      -0.012575      -0.027320       0.035778       0.000327      -0.017640       0.002993      -0.006193       0.010304      -0.019026       0.001317       0.017709              1.257421       1.119386       0.019099      -0.142222       1.435620       0.087748       1.217257          -0.000000
          101              H       7.784025       8.534148      14.711399       0.072578       1.284434 0.93689645E+01  0.95280425E+02                                 1.919179                            1.760984      -0.995200       2.385310                    0.997359       3.710932      10.429451       0.485225       1.241225      -0.717375      -0.025816       0.019642      -0.030618       0.044607      -0.008875       0.010325       0.001936      -0.002541       0.048839      -0.019497      -0.000469       0.019967              2.017050       2.293450      -0.616563       0.405172       1.967246      -0.257908       1.790453           0.000002
          102              H       8.904573       6.807932      13.699596       0.150123       1.098250 0.79466109E+01  0.77012506E+02                                 1.685692                            1.594476      -1.093081       2.371082                    0.998411       3.248438       8.709763       0.526795       1.199734      -0.728607      -0.006162      -0.005194      -0.036188       0.037075      -0.009598       0.012819      -0.005417       0.007300       0.036604      -0.016765      -0.005759       0.022524              1.724092       1.435706      -0.131296      -0.012227       1.589056       0.374802       2.147515           0.000001
          103              H     -10.795264       6.241996      17.288169       0.137615       1.107136 0.82089155E+01  0.80365489E+02                                 1.708668                            1.631710      -1.092934       2.370501                    0.997534       3.324803       9.019234       0.514388       1.216274      -0.724650       0.019266      -0.017602       0.022534       0.034479      -0.014455      -0.000700      -0.001314      -0.012074       0.008048      -0.017093       0.002727       0.014366              1.728050       1.721071      -0.246777       0.302702       1.647128      -0.077929       1.815951          -0.000000
          104              H      -4.769456      18.123154       0.574172       0.081182       1.214407 0.87695256E+01  0.88886246E+02                                 1.933172                            1.766026      -1.242765       2.273007                    0.994444       3.937325      11.533317       0.453104       1.333673      -0.695379       0.011752       0.009089       0.040476       0.043117      -0.003953       0.007054       0.001446      -0.002667       0.029021      -0.011167      -0.001192       0.012359              2.064838       1.653773      -0.018716       0.122657       1.721637       0.555223       2.819103           0.000002
          105              H      10.310966       2.417615      12.481232       0.102633       1.303522 0.10021312E+02  0.10355764E+03                                 1.922944                            1.813075      -1.328878       2.233154                    0.994332       3.765133      10.637670       0.481849       1.230093      -0.719594      -0.032692       0.002902      -0.011798       0.034876       0.002535       0.007134       0.008351       0.022673      -0.030456      -0.017294      -0.001772       0.019066              1.986623       2.323073       0.110330       0.433513       1.842393       0.203935       1.794403           0.000003
          106              H     -10.200698       4.854344      15.497384       0.297951       0.618949 0.40625669E+01  0.33831679E+02                                 1.237870                            1.209399      -1.085903       2.473428                    0.999897       2.490648       6.524475       0.544770       1.350112      -0.696118       0.021777      -0.011729       0.025857       0.035783      -0.010611       0.011182       0.001376       0.001177       0.034372      -0.019019       0.001322       0.017697              1.258379       1.251986      -0.218709       0.058898       1.252184       0.056813       1.270968          -0.000000
          107              H       2.810081      -0.864974      16.076807       0.072580       1.284712 0.93713305E+01  0.95309768E+02                                 1.919418                            1.761181      -0.995151       2.385329                    0.997360       3.710929      10.429468       0.485212       1.241190      -0.717386       0.024341      -0.018605       0.032425       0.044610      -0.012739       0.003578      -0.007606       0.024992      -0.000527      -0.019490      -0.000463       0.019953              2.017312       1.714069      -0.131671       0.361883       1.571420      -0.319286       2.766447          -0.000000
          108              H       4.076416      -0.826586      14.165235       0.150114       1.098656 0.79500736E+01  0.77052989E+02                                 1.686015                            1.594758      -1.093136       2.371061                    0.998410       3.248424       8.709575       0.526791       1.199637      -0.728635       0.034047      -0.014527       0.002032       0.037072      -0.012471       0.011238      -0.007641       0.015118       0.012530      -0.016760      -0.005753       0.022514              1.724436       2.185416      -0.246134      -0.251949       1.376965       0.035960       1.610927          -0.000001
          109              H       0.833359       0.802580      12.418213       0.137623       1.106550 0.82033069E+01  0.80295257E+02                                 1.707866                            1.630988      -1.092954       2.370504                    0.997534       3.324338       9.016524       0.514590       1.216028      -0.724701      -0.016525       0.015664      -0.025899       0.034484      -0.007863      -0.005910      -0.008689       0.002408       0.030890      -0.017094       0.002711       0.014383              1.727226       1.794243      -0.140480       0.211019       1.459336      -0.207203       1.928100          -0.000001
          110              H      -0.275755       0.604509      14.357793       0.081184       1.214325 0.87687395E+01  0.88876418E+02                                 1.933105                            1.765961      -1.242712       2.273039                    0.994450       3.937181      11.532830       0.453107       1.333695      -0.695375      -0.041234       0.011774      -0.004341       0.043101      -0.006628       0.002556      -0.004932       0.015807      -0.004576      -0.011147      -0.001195       0.012342              2.064764       2.933921      -0.361629      -0.202012       1.566397       0.096041       1.693974           0.000000
          111              H       6.671982       0.733837      10.482134       0.102647       1.304015 0.10026258E+02  0.10362549E+03                                 1.923831                            1.813847      -1.328797       2.233197                    0.994336       3.765336      10.640433       0.481598       1.230534      -0.719502       0.019157       0.006668       0.028369       0.034875       0.010177       0.007484       0.008844       0.015994       0.019438      -0.017301      -0.001779       0.019079              1.987578       2.292643       0.286332       0.345211       1.610255       0.078710       2.059838           0.000004
          112              H       2.751452       0.413464      11.131578       0.297971       0.618399 0.40578396E+01  0.33781776E+02                                 1.236951                            1.208536      -1.085921       2.473424                    0.999897       2.490234       6.521932       0.545083       1.349758      -0.696178      -0.022839       0.012480      -0.024550       0.035778      -0.010393       0.005096      -0.007253       0.023408       0.013456      -0.019026       0.001317       0.017709              1.257423       1.270777      -0.079194      -0.029590       1.044465      -0.068341       1.457025           0.000000
          113              H       5.451357      -4.976380      11.546452       0.072577       1.284564 0.93699636E+01  0.95293412E+02                                 1.919349                            1.761110      -0.995215       2.385301                    0.997360       3.710963      10.429795       0.485193       1.241270      -0.717367       0.027129      -0.017794       0.030616       0.044609      -0.006104       0.001630      -0.010367       0.013134       0.048844      -0.019490      -0.000474       0.019964              2.017251       2.391308      -0.582162       0.378305       1.869828      -0.296085       1.790617           0.000001
          114              H       3.450364      -4.495296      12.558255       0.150124       1.097518 0.79399134E+01  0.76930090E+02                                 1.684766                            1.593657      -1.093174       2.371044                    0.998409       3.247886       8.706815       0.527012       1.199514      -0.728652      -0.002838      -0.007537       0.036191       0.037076      -0.009755       0.009385      -0.010272       0.006373       0.036591      -0.016752      -0.005766       0.022518              1.723115       1.653617      -0.053887      -0.357080       1.369565      -0.113301       2.146163          -0.000001
          115              H       2.336931      -3.044023       8.969682       0.137614       1.110517 0.82394479E+01  0.80733021E+02                                 1.711974                            1.634666      -1.092918       2.370511                    0.997534       3.325047       9.021438       0.513998       1.216161      -0.724723      -0.023021       0.012296      -0.022533       0.034480      -0.007462       0.001006       0.001110       0.027547       0.008073      -0.017099       0.002737       0.014362              1.731456       1.814107      -0.215878       0.174940       1.560581      -0.260278       1.819679          -0.000003
          116              H       4.383663      -3.508933       8.178445       0.081175       1.214066 0.87668982E+01  0.88853740E+02                                 1.932882                            1.765820      -1.242501       2.273134                    0.994451       3.937102      11.532614       0.453104       1.333762      -0.695361       0.004646       0.014105      -0.040478       0.043117      -0.002233       0.001012      -0.007102       0.007045       0.029013      -0.011145      -0.001198       0.012343              2.064484       1.725649       0.006743      -0.482467       1.649307      -0.300569       2.818497           0.000001
          117              H      -1.157649      -4.632734      13.776619       0.102637       1.303734 0.10023866E+02  0.10359820E+03                                 1.923846                            1.813858      -1.328639       2.233275                    0.994336       3.765375      10.641618       0.481489       1.230843      -0.719432       0.013635      -0.029856       0.011796       0.034877      -0.005157      -0.005488      -0.009499      -0.020831      -0.030462      -0.017285      -0.001782       0.019067              1.987604       1.827340      -0.065256      -0.047840       2.340254      -0.477094       1.795218          -0.000005
          118              H       0.830476      -2.945972      10.760467       0.297941       0.620722 0.40771300E+01  0.33981006E+02                                 1.240106                            1.211495      -1.085886       2.473431                    0.999897       2.490931       6.526445       0.544383       1.349957      -0.696186      -0.018322       0.016626      -0.025858       0.035787      -0.008633       0.002430      -0.011008       0.012439       0.034365      -0.019033       0.001330       0.017703              1.260706       1.392402      -0.170568      -0.034090       1.116386      -0.074684       1.273329          -0.000004
          119              H      12.540657       7.414295      10.181044       0.072579       1.284371 0.93684096E+01  0.95274036E+02                                 1.919191                            1.760991      -0.995057       2.385378                    0.997360       3.710802      10.429282       0.485196       1.241309      -0.717358      -0.025654       0.016746      -0.032428       0.044611      -0.017758       0.008377      -0.000821      -0.003422      -0.000526      -0.019498      -0.000450       0.019947              2.017067       1.669864      -0.147212       0.421582       1.615289      -0.234709       2.766047           0.000000
          120              H      -9.284533       8.621040      12.092616       0.150127       1.098687 0.79505384E+01  0.77061075E+02                                 1.686301                            1.595006      -1.093209       2.371035                    0.998408       3.248532       8.710974       0.526633       1.199939      -0.728566      -0.025044       0.027248      -0.002032       0.037064      -0.014449       0.010962      -0.008033       0.003928       0.012532      -0.016762      -0.005749       0.022512              1.724742       1.621781      -0.445641      -0.117902       1.941253       0.225600       1.611193          -0.000002
          121              H      -6.667507       6.106536      13.839638       0.137624       1.110566 0.82398920E+01  0.80738965E+02                                 1.712068                            1.634742      -1.093044       2.370467                    0.997534       3.325156       9.022007       0.513968       1.216209      -0.724711       0.020277      -0.010357       0.025893       0.034480      -0.006885       0.006219       0.008479       0.007999       0.030921      -0.017110       0.002716       0.014394              1.731553       1.588596      -0.215434       0.266831       1.672820      -0.130453       1.933243           0.000000
          122              H      -6.484576       4.994792      11.900058       0.081164       1.214234 0.87683488E+01  0.88872161E+02                                 1.933058                            1.765965      -1.242677       2.273054                    0.994448       3.937334      11.533553       0.453086       1.333759      -0.695361       0.024847      -0.034966       0.004348       0.043115      -0.010122       0.005519      -0.000727      -0.003947      -0.004592      -0.011169      -0.001164       0.012333              2.064687       1.945531      -0.710935      -0.157886       2.554550       0.158479       1.693981           0.000001
          123              H      -1.532124      -8.624821      15.775717       0.102645       1.303056 0.10017243E+02  0.10350895E+03                                 1.922787                            1.812940      -1.328771       2.233219                    0.994332       3.765056      10.638409       0.481755       1.230410      -0.719520      -0.000101       0.020281      -0.028371       0.034874       0.002887      -0.005838      -0.009991      -0.025227       0.019428      -0.017294      -0.001769       0.019063              1.986459       1.505435       0.008227       0.040836       2.395258      -0.351397       2.058683           0.000002
          124              H      -7.673710       7.785253      15.126273       0.297944       0.619255 0.40646666E+01  0.33849978E+02                                 1.237724                            1.209264      -1.085890       2.473426                    0.999897       2.490362       6.521564       0.545160       1.349114      -0.696320       0.019384      -0.017369       0.024558       0.035784      -0.015435       0.008548      -0.002372      -0.005152       0.013450      -0.019029       0.001326       0.017703              1.258221       1.120034      -0.132869       0.054626       1.196595       0.050758       1.458036           0.000001
          125              H      -6.508882      18.579993       2.758825       0.072580       1.284373 0.93684306E+01  0.95274315E+02                                 1.919193                            1.760994      -0.995061       2.385376                    0.997360       3.710807      10.429304       0.485196       1.241309      -0.717358      -0.025820      -0.036339      -0.001712       0.044611       0.013382       0.002537      -0.010972      -0.018217       0.001783      -0.019498      -0.000450       0.019947              2.017069       2.293474       0.659184       0.331379       2.058025       0.205509       1.699710           0.000001
          126              H       1.758048      -1.646320       4.759673       0.150127       1.098688 0.79505492E+01  0.77061221E+02                                 1.686303                            1.595008      -1.093210       2.371034                    0.998408       3.248534       8.710987       0.526632       1.199941      -0.728566      -0.006156      -0.028740       0.022581       0.037064       0.015894       0.001917      -0.006781      -0.013859      -0.026855      -0.016762      -0.005749       0.022512              1.724744       1.436180       0.055091       0.119902       1.683938      -0.429484       2.054116          -0.000001
          127              H       3.497494       1.744431       3.455533       0.137624       1.110568 0.82399069E+01  0.80739149E+02                                 1.712070                            1.634743      -1.093049       2.370465                    0.997534       3.325159       9.022018       0.513968       1.216209      -0.724711       0.019265       0.028318       0.003977       0.034480       0.006632       0.012893       0.001532      -0.011679       0.009164      -0.017110       0.002716       0.014394              1.731555       1.724557       0.386869       0.062537       1.845157      -0.034274       1.624951           0.000001
          128              H       2.376920       1.542281       1.522955       0.081164       1.214235 0.87683569E+01  0.88872260E+02                                 1.933059                            1.765965      -1.242677       2.273054                    0.994448       3.937334      11.533552       0.453086       1.333759      -0.695361       0.011751       0.030509      -0.028107       0.043115       0.008086      -0.000084      -0.006400      -0.011301       0.003125      -0.011169      -0.001164       0.012333              2.064688       1.653690       0.115547      -0.045070       2.063714      -0.752702       2.476660           0.000001
          129              H       3.164500      -0.506254       9.170992       0.102645       1.303061 0.10017291E+02  0.10350960E+03                                 1.922793                            1.812945      -1.328777       2.233215                    0.994332       3.765067      10.638455       0.481754       1.230411      -0.719520      -0.032692      -0.011665       0.003379       0.034875       0.004909      -0.005754      -0.002478       0.032831      -0.000005      -0.017294      -0.001769       0.019063              1.986465       2.322872       0.320255      -0.312243       1.629714      -0.081180       2.006810           0.000003
          130              H       4.092088       0.887411       5.552660       0.297961       0.619223 0.40644009E+01  0.33847241E+02                                 1.237686                            1.209228      -1.085886       2.473435                    0.999897       2.490289       6.521340       0.545165       1.349123      -0.696318       0.021770       0.028255      -0.002765       0.035776       0.015004       0.003609      -0.008369      -0.010974      -0.002053      -0.019030       0.001328       0.017703              1.258182       1.251781       0.160325       0.159903       1.216896      -0.036541       1.305869           0.000001
          131              H      -4.336372       4.248909      10.216055       0.072577       1.284564 0.93699630E+01  0.95293401E+02                                 1.919349                            1.761109      -0.995216       2.385301                    0.997360       3.710964      10.429796       0.485194       1.241269      -0.717367       0.024343       0.037381      -0.000102       0.044609       0.009469       0.009255      -0.001471       0.009234      -0.047815      -0.019490      -0.000474       0.019964              2.017250       1.714011       0.379242      -0.066912       2.744129      -0.357785       1.593611           0.000000
          132              H      -3.070024       2.574255      11.138580       0.150124       1.097517 0.79399107E+01  0.76930059E+02                                 1.684765                            1.593657      -1.093175       2.371044                    0.998409       3.247886       8.706815       0.527012       1.199514      -0.728652       0.034049       0.009027       0.011568       0.037076       0.015971       0.005179      -0.002152      -0.001855      -0.038430      -0.016752      -0.005766       0.022518              1.723114       2.183517      -0.094953       0.338696       1.520239      -0.119119       1.465587          -0.000001
          133              H      -6.313088       0.246701      10.601170       0.137614       1.110517 0.82394439E+01  0.80732969E+02                                 1.711973                            1.634665      -1.092919       2.370511                    0.997534       3.325047       9.021436       0.513999       1.216161      -0.724723      -0.016521      -0.030258      -0.000618       0.034480      -0.001181       0.009780      -0.002863      -0.017569      -0.029117      -0.017099       0.002737       0.014362              1.731455       1.798777       0.254021       0.016237       1.995639      -0.099783       1.399948          -0.000004
          134              H      14.017087       2.025454       9.802931       0.081175       1.214065 0.87668876E+01  0.88853608E+02                                 1.932881                            1.765819      -1.242500       2.273134                    0.994451       3.937102      11.532613       0.453104       1.333762      -0.695361      -0.041248      -0.009656      -0.008023       0.043117       0.005518       0.004488       0.000072       0.007316      -0.030004      -0.011145      -0.001198       0.012343              2.064484       2.933375       0.005789       0.414084       1.578780      -0.103269       1.681296           0.000001
          135              H      -0.474451      -1.395612      11.628727       0.102637       1.303734 0.10023868E+02  0.10359822E+03                                 1.923846                            1.813858      -1.328639       2.233276                    0.994336       3.765374      10.641613       0.481489       1.230842      -0.719432       0.019160       0.021236      -0.019958       0.034877       0.001395      -0.012545      -0.012083       0.010373       0.002566      -0.017285      -0.001782       0.019067              1.987604       2.292700       0.155724      -0.420609       1.879283      -0.234017       1.790828          -0.000004
          136              H      -4.394982      -0.672990      11.581463       0.297941       0.620722 0.40771294E+01  0.33981001E+02                                 1.240106                            1.211495      -1.085885       2.473431                    0.999897       2.490931       6.526446       0.544383       1.349958      -0.696186      -0.022843      -0.027509       0.001470       0.035787       0.009597       0.006451      -0.004360       0.003320      -0.046890      -0.019033       0.001330       0.017703              1.260706       1.274128       0.013944       0.083784       1.417046      -0.145135       1.090943          -0.000004
          137              H      -1.695019       2.381265      16.041796       0.072580       1.284712 0.93713284E+01  0.95309741E+02                                 1.919418                            1.761181      -0.995149       2.385329                    0.997360       3.710930      10.429471       0.485212       1.241189      -0.717386       0.027132       0.035410       0.000100       0.044609       0.004463       0.004489      -0.008217      -0.019081      -0.047811      -0.019490      -0.000463       0.019953              2.017311       2.391385       0.618700       0.315043       2.066888       0.182349       1.593660           0.000001
          138              H      -3.696024       3.016961      15.119271       0.150114       1.098656 0.79500770E+01  0.77053026E+02                                 1.686015                            1.594758      -1.093135       2.371061                    0.998410       3.248424       8.709574       0.526791       1.199636      -0.728636      -0.002841       0.035107      -0.011565       0.037072       0.013007       0.003768      -0.004163      -0.018621      -0.038426      -0.016760      -0.005753       0.022514              1.724436       1.654878      -0.282702       0.225509       2.051834      -0.279974       1.466595          -0.000000
          139              H      -4.809449      -0.816466      15.656681       0.137623       1.106549 0.82032960E+01  0.80295104E+02                                 1.707863                            1.630985      -1.092952       2.370505                    0.997534       3.324336       9.016509       0.514591       1.216026      -0.724701      -0.023022      -0.025667       0.000616       0.034484       0.004609       0.005956      -0.008252       0.015183      -0.029144      -0.017094       0.002711       0.014383              1.727223       1.809551       0.258401       0.099074       1.975040       0.017896       1.397080          -0.000003
          140              H      -2.762707      -1.269234      16.454920       0.081184       1.214321 0.87687106E+01  0.88876095E+02                                 1.933106                            1.765962      -1.242702       2.273044                    0.994450       3.937178      11.532838       0.453105       1.333700      -0.695374       0.004650      -0.042091       0.008027       0.043101       0.001998       0.001455      -0.004219      -0.012645      -0.030023      -0.011147      -0.001195       0.012342              2.064764       1.725776      -0.421275       0.235419       2.787053      -0.356078       1.681464          -0.000000
          141              H      -8.304043       4.140810      14.629124       0.102647       1.304009 0.10026205E+02  0.10362481E+03                                 1.923826                            1.813843      -1.328791       2.233201                    0.994336       3.765325      10.640394       0.481598       1.230535      -0.719502       0.013635       0.025140       0.019959       0.034875      -0.002174       0.007217       0.015868      -0.009814       0.002555      -0.017300      -0.001779       0.019079              1.987573       1.827279      -0.008728       0.080454       2.344632       0.474530       1.790807           0.000002
          142              H      -6.315918       0.685365      14.676388       0.297971       0.618399 0.40578355E+01  0.33781724E+02                                 1.236949                            1.208535      -1.085919       2.473425                    0.999897       2.490232       6.521919       0.545084       1.349755      -0.696179      -0.018316      -0.030700      -0.001466       0.035778       0.006436       0.006257      -0.004632      -0.014649      -0.046860      -0.019026       0.001317       0.017709              1.257420       1.388479       0.055585       0.164000       1.295367      -0.030454       1.088416          -0.000001
          143              H      -1.752208      15.216548       5.993792       0.072578       1.284437 0.93689877E+01  0.95280719E+02                                 1.919181                            1.760986      -0.995203       2.385308                    0.997359       3.710936      10.429465       0.485225       1.241225      -0.717375      -0.025654      -0.036452       0.001702       0.044607       0.016134       0.011205       0.001284      -0.002643       0.001784      -0.019498      -0.000469       0.019967              2.017052       1.669856       0.438697      -0.083299       2.681601      -0.380932       1.699699           0.000001
          144              H      -2.138124      16.268626       3.992944       0.150123       1.098250 0.79466111E+01  0.77012509E+02                                 1.685692                            1.594476      -1.093082       2.371082                    0.998411       3.248439       8.709766       0.526795       1.199734      -0.728607      -0.025045      -0.015391      -0.022592       0.037075       0.016722       0.007042       0.000471      -0.009212      -0.026862      -0.016765      -0.005759       0.022524              1.724092       1.621202       0.120640       0.444617       1.497823       0.030106       2.053251          -0.000000
          145              H       7.625275      -1.174337       5.297084       0.137615       1.107135 0.82089120E+01  0.80365448E+02                                 1.708668                            1.631710      -1.092934       2.370501                    0.997534       3.324803       9.019234       0.514388       1.216274      -0.724650       0.020275       0.027603      -0.003978       0.034479       0.008828       0.002848      -0.012642       0.000778       0.009162      -0.017093       0.002727       0.014366              1.728050       1.585561       0.337626       0.052974       1.976744      -0.047421       1.621844           0.000001
          146              H       7.808232      -2.298172       7.229662       0.081182       1.214407 0.87695209E+01  0.88886185E+02                                 1.933171                            1.766025      -1.242765       2.273007                    0.994444       3.937325      11.533315       0.453105       1.333672      -0.695379       0.024847       0.021250       0.028109       0.043117       0.009839       0.006027       0.002241      -0.001377       0.003130      -0.011167      -0.001192       0.012359              2.064836       1.945694       0.218792       0.694737       1.771990       0.293480       2.476825           0.000002
          147              H      -8.678485       7.868146      17.086859       0.102633       1.303518 0.10021276E+02  0.10355716E+03                                 1.922939                            1.813070      -1.328876       2.233155                    0.994332       3.765126      10.637639       0.481849       1.230092      -0.719594      -0.000104      -0.034711      -0.003386       0.034876      -0.006496       0.000427       0.006263      -0.031703      -0.000003      -0.017294      -0.001772       0.019066              1.986618       1.505515       0.031225      -0.027552       2.447338       0.321504       2.007002           0.000003
          148              H       6.619044      -0.899457       3.199957       0.297951       0.618949 0.40625652E+01  0.33831664E+02                                 1.237870                            1.209399      -1.085902       2.473428                    0.999897       2.490647       6.524474       0.544770       1.350113      -0.696118       0.019382       0.029951       0.002771       0.035783       0.015104       0.009105      -0.000598      -0.010317      -0.002046      -0.019019       0.001322       0.017697              1.258380       1.120159       0.113753       0.087771       1.348899      -0.138631       1.306081           0.000001
          149              C      13.055175      17.228721       0.638941       0.083927      27.381431 0.32797960E+03  0.72273068E+04                                 7.993717                            6.088963       0.210128       2.071752                    0.999847      26.521403      75.203411       0.655700       0.423908      -1.053447      -0.031251       0.030230       0.028109       0.051774      -0.022487       0.003363       0.023936       0.033537       0.049068      -0.044919       0.014817       0.030102              9.520131       8.697953       2.568217      -3.623027      12.205306      -1.560108       7.657134          -0.000005
          150              C      12.404849      16.151363       1.216614      -0.247412      34.663613 0.46047418E+03  0.10970995E+05                                 9.230985                            7.145974       0.174203       2.021476                    0.999578      30.332453      87.485911       0.618182       0.415862      -1.065667       0.006596      -0.008755      -0.016955       0.020190       0.001745      -0.009692       0.005690      -0.022597      -0.005115      -0.017425       0.003101       0.014323             11.061359       9.838104       4.267174      -4.209308      14.751066      -3.027447       8.594905          -0.000010
          151              C      11.511553      16.488933       2.231917       0.288185      33.159702 0.34595793E+03  0.76663060E+04                                 9.274773                            6.338372       0.073154       2.054531                    0.998981      24.279531      67.316205       0.634717       0.435475      -1.054509      -0.031900      -0.052634       0.031453       0.069118       0.023059      -0.036567      -0.021316      -0.063039      -0.038145      -0.056216      -0.004569       0.060785             12.987336       9.746869       5.892074      -4.291579      20.304068      -4.833082       8.911070          -0.000017
          152              C      11.375778      17.840188       2.555764      -0.255758      35.313726 0.45065520E+03  0.10706529E+05                                 9.384423                            7.079958       0.057593       1.983540                    0.999242      30.518571      88.630272       0.618093       0.417108      -1.062168      -0.001101       0.014229      -0.000866       0.014298      -0.002062      -0.019373      -0.001041       0.035778       0.085038      -0.032272      -0.006715       0.038987             11.650336       8.678297       3.199154      -2.982482      18.439028      -2.419177       7.833682          -0.000009
          153              C      12.054688      18.773021       1.874811       0.085160      27.245888 0.33814279E+03  0.75393626E+04                                 8.107771                            6.278560       0.005628       2.011774                    0.999394      26.880354      77.710618       0.628377       0.437171      -1.041061       0.014790      -0.032619      -0.039183       0.053085      -0.019538       0.023528       0.016552       0.004516       0.022517      -0.040153       0.013187       0.026965              9.615216       8.645036       1.657871      -3.178595      13.027191      -1.039760       7.173420          -0.000005
          154              C      10.818344      14.198785       2.900617       0.480541      27.805847 0.27884499E+03  0.58954508E+04                                 8.452946                            5.851837       0.011110       2.056493                    0.999481      22.752829      63.027602       0.629070       0.460525      -1.032694       0.043010       0.035225      -0.044676       0.071320       0.003758       0.052449      -0.022819       0.007282      -0.031267      -0.060630       0.005347       0.055284             11.599542       8.662965       4.204150      -3.874905      17.765929      -4.238969       8.369731          -0.000031
          155              C       9.866443      13.477182       3.817892      -0.013021      38.902358 0.41406943E+03  0.95779314E+04                                10.013503                            6.763049      -0.039288       1.991820                    0.999449      27.165129      76.444276       0.639241       0.414232      -1.069935      -0.046038      -0.041982       0.015604       0.064230       0.008744      -0.010428       0.015153      -0.009943       0.001718      -0.023061       0.005136       0.017925             13.881441      13.832579       2.331304      -4.503086      17.186585      -7.116195      10.625159          -0.000025
          156              C      10.266642      12.320992       4.318541      -0.191658      36.300380 0.45028801E+03  0.10781143E+05                                 9.729517                            7.209020      -0.162764       1.900404                    0.999542      31.462467      94.144122       0.591069       0.432806      -1.044054      -0.043038       0.002710      -0.007612       0.043790      -0.006296       0.009243       0.025275       0.091258      -0.019255      -0.056372       0.005972       0.050400             12.203542      10.429779      -1.225959      -1.607748      16.813144      -6.145338       9.367701          -0.000049
          157              C      -2.401098      12.998170       8.113676       0.083890      27.383217 0.32800357E+03  0.72279460E+04                                 7.994003                            6.089124       0.210005       2.071698                    0.999847      26.522251      75.205681       0.655703       0.423899      -1.053455       0.038835      -0.019441      -0.028090       0.051722      -0.028060      -0.021309      -0.010976       0.002145       0.049087      -0.044805       0.014768       0.030036              9.520535      10.202537       3.100481       0.263381      10.702247       3.935608       7.656821           0.000008
          158              C      -3.200077      12.025910       7.536003      -0.247500      34.663441 0.46045905E+03  0.10970719E+05                                 9.231104                            7.145882       0.174008       2.021402                    0.999577      30.334525      87.496770       0.618173       0.415865      -1.065649      -0.010496       0.003305       0.016959       0.020216       0.008485      -0.008492       0.007393       0.015299      -0.005052      -0.017500       0.003299       0.014201             11.061495      11.524921       4.863424       1.450748      13.065455       4.976833       8.594109          -0.000000
          159              C      -2.584064      11.296204       6.520700       0.288162      33.158963 0.34596196E+03  0.76664010E+04                                 9.274469                            6.338374       0.073083       2.054507                    0.998981      24.279549      67.315800       0.634723       0.435470      -1.054514      -0.039033      -0.047551      -0.031346       0.069045       0.037729       0.007987       0.041730       0.020046      -0.037985      -0.056308      -0.004578       0.060886             12.986443      15.428184       7.899702       3.125058      14.621278       5.655625       8.909867           0.000025
          160              C      -1.264833      11.618602       6.196853      -0.255803      35.312081 0.45062875E+03  0.10705773E+05                                 9.384129                            7.079720       0.057346       1.983450                    0.999242      30.519340      88.632784       0.618105       0.417104      -1.062167       0.013698       0.003667       0.000872       0.014207      -0.012882      -0.005320       0.018820      -0.025202       0.085076      -0.032314      -0.006805       0.039119             11.649848      15.343629       5.555023       1.285972      11.772650       3.617768       7.833266          -0.000000
          161              C      -0.611641      12.569639       6.877806       0.085240      27.244239 0.33811847E+03  0.75387068E+04                                 8.107587                            6.278443       0.005661       2.011800                    0.999394      26.879249      77.707581       0.628365       0.437186      -1.041048      -0.035704       0.003034       0.039139       0.053065      -0.016581      -0.007651      -0.027492       0.021041       0.022544      -0.039925       0.013123       0.026802              9.614933      11.498302       2.666392      -0.079485      10.173431       3.343079       7.173067           0.000007
          162              C      -4.512181       9.879253       5.852000       0.480556      27.806957 0.27885742E+03  0.58957593E+04                                 8.453088                            5.851924       0.011086       2.056481                    0.999481      22.752848      63.027199       0.629075       0.460518      -1.032701       0.018885       0.052296       0.044682       0.071330       0.000642       0.039040      -0.041755      -0.010369      -0.031309      -0.060610       0.005379       0.055232             11.599815      14.111263       6.130937       2.705298      12.318007       5.066874       8.370175           0.000022
          163              C      -4.875231       8.741242       4.934725      -0.012990      38.903418 0.41409424E+03  0.95783951E+04                                10.012670                            6.762590      -0.039268       1.991831                    0.999449      27.163665      76.433102       0.639373       0.414151      -1.070015      -0.024247      -0.057391      -0.015606       0.064228       0.009926      -0.017692       0.004873      -0.003229       0.001691      -0.023043       0.005208       0.017835             13.880130      15.346038       2.867069       5.207179      15.669954       6.617404      10.624398          -0.000003
          164              C      15.340597       8.733152       4.434076      -0.191743      36.307405 0.45040411E+03  0.10784416E+05                                 9.730377                            7.209829      -0.162684       1.900408                    0.999542      31.463652      94.144060       0.591062       0.432792      -1.044083       0.016899      -0.039646       0.007614       0.043765      -0.033559      -0.020620      -0.016961      -0.063016      -0.019234      -0.056193       0.005860       0.050333             12.204596      16.875572       1.053433       5.258408      10.369415       3.564865       9.368801           0.000035
          165              C      -4.805171       7.257636       9.465080       0.083915      27.382491 0.32799683E+03  0.72277663E+04                                 7.993883                            6.089094       0.210167       2.071756                    0.999847      26.521935      75.204823       0.655699       0.423903      -1.053451       0.019124      -0.021639      -0.042972       0.051774      -0.031264      -0.013798      -0.000338      -0.023189       0.056178      -0.044824       0.014764       0.030060              9.520378      12.763709       3.856810      -1.219060       8.351627       1.839078       7.445799           0.000023
          166              C      -3.608855       7.948928       9.556107      -0.247389      34.660817 0.46043055E+03  0.10969832E+05                                 9.230655                            7.145695       0.173938       2.021392                    0.999577      30.333424      87.491767       0.618179       0.415869      -1.065650      -0.011892       0.012513       0.010417       0.020162       0.004157      -0.003309       0.014770      -0.000705      -0.013347      -0.017503       0.003131       0.014372             11.060956      16.062428       5.660782      -0.862404       9.667917       1.705230       7.452522           0.000016
          167              C      -2.641236       7.558805       8.631831       0.288075      33.161288 0.34597497E+03  0.76667418E+04                                 9.274704                            6.338312       0.073044       2.054480                    0.998981      24.280562      67.318281       0.634755       0.435446      -1.054532       0.061133       0.031976       0.004355       0.069128       0.037091      -0.001534       0.028147       0.055607      -0.077367      -0.056238      -0.004594       0.060832             12.987294      19.443707       8.472243       1.157156      11.807540       2.871804       7.710636           0.000071
          168              C      -2.968552       6.534998       7.740814      -0.255737      35.324946 0.45084640E+03  0.10712130E+05                                 9.387078                            7.082106       0.057485       1.983509                    0.999242      30.518917      88.633559       0.617919       0.417184      -1.062127      -0.007032      -0.008425      -0.009072       0.014238      -0.019642      -0.021682      -0.004308       0.039689      -0.018188      -0.032122      -0.006786       0.038908             11.654142      14.779845       6.123755       1.195680      11.264805       3.487124       8.917777           0.000006
          169              C      -4.190594       5.986210       7.756569       0.085187      27.243821 0.33811425E+03  0.75385848E+04                                 8.107302                            6.278251       0.005688       2.011800                    0.999395      26.879993      77.709441       0.628398       0.437165      -1.041062      -0.021541       0.037417       0.030931       0.053111      -0.023287       0.010448      -0.001915      -0.040803       0.046697      -0.040123       0.013309       0.026815              9.614636      11.687158       3.702221      -0.754263       8.613890       2.388039       8.542861           0.000021
          170              C      -0.784582       9.026290       9.388057       0.480538      27.808371 0.27887293E+03  0.58961805E+04                                 8.453386                            5.852104       0.011095       2.056476                    0.999481      22.753464      63.029803       0.629061       0.460520      -1.032698      -0.067443      -0.017963       0.014773       0.071340       0.004610       0.043052      -0.036104      -0.027851       0.008820      -0.060623       0.005366       0.055257             11.600349      17.186276       6.767813       1.082978       9.881397       2.772483       7.733375           0.000080
          171              C       0.621836       9.426507       9.027449      -0.013006      38.908581 0.41414344E+03  0.95799051E+04                                10.013908                            6.763273      -0.039376       1.991788                    0.999449      27.164782      76.440007       0.639295       0.414185      -1.069983       0.047885       0.040686      -0.013343       0.064237       0.002201      -0.013033       0.011466      -0.014901      -0.030357      -0.023031       0.005136       0.017894             13.882126      21.102855       6.406151       0.816157       7.790766       0.406958      12.752758           0.000019
          172              C       1.442254       9.719608      10.021746      -0.191680      36.304177 0.45034678E+03  0.10782733E+05                                 9.729942                            7.209469      -0.162591       1.900450                    0.999542      31.462364      94.139795       0.591063       0.432803      -1.044072       0.006844       0.022862      -0.036710       0.043785      -0.013970      -0.029308      -0.029212      -0.044965       0.073566      -0.056199       0.005847       0.050351             12.204080      16.362073       3.944391       3.798733       6.537046       1.500373      13.713120           0.000108
          173              C       1.297915       2.942188      16.792771       0.083873      27.381085 0.32797092E+03  0.72270125E+04                                 7.993367                            6.088665       0.210169       2.071758                    0.999847      26.521392      75.200965       0.655756       0.423877      -1.053473      -0.026718       0.010871       0.042939       0.051728      -0.017045      -0.004121       0.013298       0.057318       0.056289      -0.044915       0.014927       0.029988              9.519762       6.417259       1.613091      -2.140137      14.696702       0.536170       7.445323           0.000022
          174              C       1.550903       4.300514      16.701744      -0.247437      34.661179 0.46042760E+03  0.10969747E+05                                 9.230677                            7.145660       0.174005       2.021408                    0.999577      30.333578      87.492221       0.618182       0.415867      -1.065650       0.015788      -0.007050      -0.010455       0.020206       0.003477      -0.014902      -0.001650      -0.004674      -0.013351      -0.017389       0.003180       0.014209             11.061039       6.820410       2.393510      -1.895233      18.910133       0.244302       7.452575           0.000017
          175              C       8.006923      15.189205       0.120786       0.288153      33.159209 0.34595325E+03  0.76661526E+04                                 9.274362                            6.338144       0.073155       2.054513                    0.998981      24.279837      67.316150       0.634758       0.435450      -1.054528       0.009779       0.068226      -0.004367       0.069062       0.011366      -0.027021      -0.007792      -0.089880      -0.077392      -0.056219      -0.004577       0.060796             12.986696       7.330671       4.189711      -2.321842      23.918835      -2.048647       7.710582           0.000075
          176              C       7.150784      14.539359       1.011803      -0.255787      35.326079 0.45086556E+03  0.10712729E+05                                 9.387571                            7.082531       0.057433       1.983482                    0.999242      30.519942      88.637946       0.617863       0.417216      -1.062103      -0.005634      -0.009471       0.009114       0.014301      -0.027746      -0.002986       0.022109      -0.006229      -0.018244      -0.032369      -0.006603       0.038971             11.654828       7.806822       3.658901      -2.889232      18.239249      -2.290400       8.918412           0.000006
          177              C       7.040723      13.204278       0.996048       0.085184      27.242150 0.33809163E+03  0.75378925E+04                                 8.106682                            6.277834       0.005716       2.011819                    0.999394      26.878861      77.703115       0.628455       0.437136      -1.041087       0.042465      -0.007825      -0.030919       0.053108      -0.005297       0.005374      -0.009093       0.061023       0.046705      -0.040095       0.013216       0.026879              9.613829       6.627985       1.913657      -2.502760      13.671149      -0.085021       8.542352           0.000021
          178              C       1.625239       7.322388      16.869794       0.480525      27.807014 0.27885659E+03  0.58957621E+04                                 8.453152                            5.851952       0.011196       2.056504                    0.999481      22.753446      63.029833       0.629065       0.460524      -1.032694       0.005547      -0.069554      -0.014786       0.071325       0.012355       0.048460      -0.028449       0.015853       0.008813      -0.060616       0.005329       0.055287             11.600015       6.438927       2.967952      -2.252748      20.628013      -1.945236       7.733105           0.000091
          179              C       1.533772       8.781784      17.230402      -0.012945      38.903029 0.41407910E+03  0.95779594E+04                                10.012732                            6.762556      -0.039341       1.991826                    0.999449      27.162543      76.429661       0.639362       0.414161      -1.070008       0.022387       0.058726       0.013378       0.064257       0.006410      -0.015083       0.008596       0.008802      -0.030306      -0.023062       0.005246       0.017816             13.880349       5.242784       0.798682      -0.111519      23.646744      -0.905073      12.751518           0.000025
          180              C       1.536628       9.652963      16.236105      -0.191686      36.300388 0.45029428E+03  0.10781133E+05                                 9.728768                            7.208598      -0.162626       1.900439                    0.999542      31.462211      94.137029       0.591155       0.432749      -1.044108       0.019271       0.014086       0.036704       0.043783       0.003287       0.017942       0.037582       0.052544       0.073565      -0.056376       0.005768       0.050608             12.202492       5.148855      -0.020080      -0.148182      17.746430      -4.080377      13.712191           0.000133
          181              C      -1.237739       2.045596       2.265177       0.083915      27.382461 0.32799664E+03  0.72277614E+04                                 7.993878                            6.089093       0.210166       2.071756                    0.999847      26.521931      75.204815       0.655699       0.423904      -1.053451      -0.031260       0.009231      -0.040226       0.051774       0.014131       0.017899      -0.029707       0.023257       0.018187      -0.044824       0.014764       0.030059              9.520371       8.697854      -4.421586      -0.413000      10.145415       2.750202       9.717842           0.000014
          182              C      -1.888057       3.084561       2.909370      -0.247388      34.660820 0.46043097E+03  0.10969844E+05                                 9.230656                            7.145699       0.173938       2.021392                    0.999577      30.333419      87.491752       0.618179       0.415869      -1.065650       0.006571      -0.010291       0.016045       0.020162      -0.009300       0.003446       0.003282      -0.007284       0.040834      -0.017503       0.003131       0.014372             11.060956       9.837176      -5.778144      -1.590926      12.754849       4.179955      10.590841           0.000007
          183              C      18.657937       3.795047       2.109381       0.288075      33.161281 0.34597497E+03  0.76667420E+04                                 9.274704                            6.338313       0.073043       2.054480                    0.998981      24.280559      67.318278       0.634755       0.435446      -1.054532      -0.031895       0.053565       0.029870       0.069128      -0.043158      -0.001624       0.032682      -0.043573       0.020238      -0.056238      -0.004594       0.060832             12.987294       9.746611      -6.662324      -2.957279      15.944899       7.350402      13.270371           0.000040
          184              C      18.522144       3.399866       0.777232      -0.255737      35.324937 0.45084616E+03  0.10712122E+05                                 9.387075                            7.082103       0.057498       1.983514                    0.999242      30.518906      88.633511       0.617919       0.417184      -1.062127      -0.001091      -0.007845      -0.011832       0.014238      -0.015733       0.011641      -0.025425      -0.010438      -0.053568      -0.032122      -0.006786       0.038908             11.654138       8.679899      -4.182966      -1.281302      12.584557       5.806138      13.697958           0.000002
          185              C      19.201048       2.343723       0.309843       0.085187      27.243832 0.33811431E+03  0.75385863E+04                                 8.107303                            6.278252       0.005688       2.011800                    0.999395      26.879988      77.709417       0.628398       0.437165      -1.041062       0.014798      -0.017616       0.047869       0.053111       0.030132       0.005281      -0.013983       0.008735       0.035091      -0.040124       0.013309       0.026815              9.614639       8.643744      -3.580300       0.153747       9.535963       3.055072      10.664209           0.000013
          186              C      -3.474550       5.519248       3.758374       0.480538      27.808368 0.27887287E+03  0.58961795E+04                                 8.453387                            5.852104       0.011093       2.056476                    0.999481      22.753460      63.029802       0.629061       0.460521      -1.032698       0.043011      -0.056327      -0.008170       0.071340       0.043542      -0.029411       0.016667      -0.003541      -0.063571      -0.060623       0.005365       0.055257             11.600350       8.664128      -5.458963      -1.704093      14.391503       6.188501      11.745419           0.000036
          187              C      -4.426449       6.674433       3.924673      -0.013006      38.908614 0.41414391E+03  0.95799187E+04                                10.013914                            6.763277      -0.039378       1.991787                    0.999449      27.164790      76.440038       0.639295       0.414185      -1.069983      -0.046035       0.034514       0.028564       0.064237      -0.013406      -0.002296      -0.005702       0.006238       0.050349      -0.023030       0.005136       0.017894             13.882135      13.833576      -5.066269       0.232237      18.429171       6.399388       9.383658           0.000000
          188              C      -4.026240       7.686111       4.675648      -0.191676      36.304025 0.45034496E+03  0.10782677E+05                                 9.729910                            7.209450      -0.162584       1.900453                    0.999542      31.462284      94.139444       0.591064       0.432803      -1.044073      -0.043032      -0.007955       0.001444       0.043785       0.011144       0.000984      -0.028027       0.086116      -0.034506      -0.056199       0.005847       0.050352             12.204033      10.429605      -0.779755       1.865142      16.552181       6.297108       9.630313           0.000040
          189              C       4.745287      10.634181       2.191655       0.083873      27.381044 0.32797036E+03  0.72269967E+04                                 7.993361                            6.088661       0.210170       2.071759                    0.999847      26.521358      75.200842       0.655756       0.423877      -1.053473       0.038840      -0.014606       0.030884       0.051727      -0.004390       0.035066      -0.005445      -0.026630      -0.036976      -0.044916       0.014928       0.029988              9.519751      10.201593      -1.322007      -2.816543       5.009436      -0.649023      13.348223           0.000014
          190              C       3.946323      10.620043       3.322493      -0.247437      34.661127 0.46042687E+03  0.10969724E+05                                 9.230669                            7.145656       0.174005       2.021408                    0.999577      30.333542      87.492087       0.618182       0.415867      -1.065650      -0.010476       0.013042      -0.011334       0.020207      -0.011596      -0.002976      -0.005761       0.017896       0.002642      -0.017388       0.003180       0.014208             11.061025      11.524134      -1.175064      -4.937390       5.401567      -0.552101      16.257375           0.000009
          191              C       4.562351      10.105628       4.462084       0.288153      33.159158 0.34595298E+03  0.76661454E+04                                 9.274355                            6.338144       0.073153       2.054513                    0.998981      24.279819      67.316101       0.634757       0.435450      -1.054528      -0.038987      -0.003412       0.056903       0.069062      -0.011966      -0.036595      -0.016827       0.062926       0.090544      -0.056217      -0.004578       0.060794             12.986679      15.427618      -1.242928      -8.405181       5.439698      -0.354459      18.092721           0.000052
          192              C       5.881580       9.663968       4.344799      -0.255787      35.326032 0.45086511E+03  0.10712715E+05                                 9.387563                            7.082528       0.057433       1.983482                    0.999242      30.519914      88.637842       0.617863       0.417216      -1.062103       0.013785      -0.001103      -0.003645       0.014301       0.001835       0.013935      -0.022143      -0.031375       0.066727      -0.032368      -0.006602       0.038970             11.654813      15.351796      -1.664052      -5.459611       5.687066      -0.101538      13.925577           0.000001
          193              C       6.534757       9.778162       3.180701       0.085184      27.242113 0.33809105E+03  0.75378765E+04                                 8.106678                            6.277832       0.005716       2.011820                    0.999394      26.878839      77.703042       0.628454       0.437136      -1.041087      -0.035712       0.032415      -0.022235       0.053108       0.001673       0.018337       0.004467      -0.019098      -0.098116      -0.040095       0.013215       0.026880              9.613821      11.498496      -1.402304      -2.269183       5.027612      -0.371728      12.315355           0.000013
          194              C       2.634254      10.235007       6.023551       0.480526      27.806930 0.27885594E+03  0.58957454E+04                                 8.453142                            5.851949       0.011191       2.056503                    0.999481      22.753405      63.029718       0.629064       0.460524      -1.032693       0.018867       0.012553      -0.067628       0.071324       0.033505      -0.020019       0.029971      -0.030967      -0.092851      -0.060616       0.005327       0.055289             11.599992      14.111115      -0.722395      -6.662596       4.969114      -0.823992      15.719746           0.000066
          195              C       2.271224      10.009643       7.467733      -0.012946      38.902957 0.41407876E+03  0.95779495E+04                                10.012724                            6.762556      -0.039345       1.991825                    0.999449      27.162506      76.429540       0.639361       0.414162      -1.070008      -0.024222       0.015181       0.057547       0.064256      -0.020293       0.000326      -0.001996       0.001539       0.016215      -0.023061       0.005245       0.017816             13.880330      15.346722       3.076329      -5.086554       6.155085      -1.123850      20.139184           0.000016
          196              C       1.047755       9.580115       7.725060      -0.191681      36.300143 0.45029100E+03  0.10781034E+05                                 9.728723                            7.208571      -0.162620       1.900441                    0.999542      31.462085      94.136525       0.591157       0.432749      -1.044108       0.016904       0.026416       0.030550       0.043782      -0.001073       0.039519       0.026506      -0.046868       0.029326      -0.056377       0.005770       0.050607             12.202426      16.872491       4.026600      -3.540008       6.530613      -1.348597      13.204173           0.000102
          197              C       2.341271      14.674839       6.487440       0.083927      27.381430 0.32797931E+03  0.72272988E+04                                 7.993717                            6.088961       0.210129       2.071752                    0.999847      26.521390      75.203365       0.655700       0.423908      -1.053447       0.019118      -0.026388       0.040234       0.051774       0.003691       0.034076      -0.006824      -0.035909       0.018322      -0.044920       0.014818       0.030102              9.520133      12.763630      -2.984324      -2.729795       6.079544      -0.527410       9.717225          -0.000004
          198              C       3.537578      14.408019       5.843247      -0.247412      34.663607 0.46047374E+03  0.10970982E+05                                 9.230984                            7.145971       0.174203       2.021476                    0.999578      30.332440      87.485866       0.618182       0.415862      -1.065667      -0.011916       0.002783      -0.016060       0.020190      -0.004920      -0.001862      -0.004196       0.017307       0.040844      -0.017424       0.003101       0.014323             11.061361      16.063804      -3.577851      -4.470717       6.530017       0.106770      10.590261          -0.000009
          199              C       4.505208      13.802641       6.643236       0.288185      33.159691 0.34595781E+03  0.76663029E+04                                 9.274772                            6.338372       0.073153       2.054531                    0.998981      24.279523      67.316182       0.634716       0.435475      -1.054509       0.061127      -0.012224      -0.029857       0.069118      -0.019910      -0.031265      -0.009264       0.088177       0.020308      -0.056215      -0.004569       0.060784             12.987335      19.443803      -3.234288      -7.915183       6.247825       0.337920      13.270378          -0.000014
          200              C       4.177910      13.542914       7.975385      -0.255758      35.313684 0.45065481E+03  0.10706517E+05                                 9.384417                            7.079955       0.057593       1.983540                    0.999242      30.518557      88.630222       0.618093       0.417108      -1.062167      -0.007048      -0.003659       0.011890       0.014298      -0.008969       0.027995      -0.002271       0.027906      -0.053586      -0.032272      -0.006714       0.038987             11.650324      14.775280      -2.026886      -5.896450       6.482982      -0.727739      13.692712          -0.000009
          201              C       2.955874      13.830957       8.442774       0.085160      27.245892 0.33814283E+03  0.75393634E+04                                 8.107772                            6.278561       0.005627       2.011774                    0.999394      26.880338      77.710557       0.628377       0.437171      -1.041061      -0.021546       0.008069      -0.047840       0.053085       0.020708       0.015040      -0.000152      -0.044672       0.035105      -0.040153       0.013187       0.026966              9.615217      11.689342      -2.505377      -2.828759       6.492966      -1.162926      10.663342          -0.000004
          202              C       6.361841      13.723794       4.994243       0.480541      27.805854 0.27884503E+03  0.58954522E+04                                 8.452950                            5.851839       0.011108       2.056492                    0.999481      22.752821      63.027588       0.629070       0.460525      -1.032694      -0.067419       0.021782       0.008168       0.071320       0.034963      -0.025479       0.022259      -0.052027      -0.063570      -0.060630       0.005346       0.055284             11.599549      17.183872      -2.445282      -6.402110       5.868837      -0.456626      11.745937          -0.000027
          203              C       7.768256      13.211388       4.827944      -0.013021      38.902373 0.41406950E+03  0.95779338E+04                                10.013506                            6.763050      -0.039289       1.991820                    0.999449      27.165136      76.444310       0.639240       0.414232      -1.069934       0.047877      -0.031904      -0.028556       0.064230      -0.012393       0.004678       0.004156       0.011976       0.050339      -0.023061       0.005136       0.017925             13.881446      21.101392      -2.495575      -5.955870      11.159405      -2.352326       9.383539          -0.000024
          204              C       8.588664      13.925918       4.076969      -0.191654      36.300263 0.45028655E+03  0.10781098E+05                                 9.729493                            7.209005      -0.162760       1.900406                    0.999542      31.462409      94.143873       0.591070       0.432806      -1.044055       0.006854      -0.043225      -0.001459       0.043790      -0.018398       0.026890       0.008625      -0.081022      -0.034594      -0.056372       0.005972       0.050400             12.203506      16.360661       1.317482      -5.314724      10.620002      -3.857756       9.629855          -0.000047
          205              C      15.590714       2.965337       6.560962       0.083889      27.383253 0.32800397E+03  0.72279577E+04                                 7.994011                            6.089129       0.210005       2.071698                    0.999847      26.522279      75.205790       0.655703       0.423899      -1.053455      -0.026716       0.031745      -0.030882       0.051722       0.004910       0.016935      -0.031088       0.026232      -0.037063      -0.044805       0.014768       0.030037              9.520545       6.417809      -2.660212      -0.326872       8.794594       2.872098      13.349231           0.000024
          206              C      15.843687       2.207332       5.430124      -0.247500      34.663398 0.46045811E+03  0.10970691E+05                                 9.231094                            7.145872       0.174015       2.021404                    0.999577      30.334512      87.496711       0.618174       0.415864      -1.065649       0.015789      -0.005551       0.011340       0.020216      -0.014633       0.004541       0.004899       0.000688       0.002630      -0.017502       0.003300       0.014202             11.061485       6.820910      -2.838374      -1.124948      10.105886       4.838996      16.257661           0.000016
          207              C      15.153336       2.616638       4.290533       0.288162      33.159002 0.34596237E+03  0.76664122E+04                                 9.274475                            6.338376       0.073083       2.054507                    0.998981      24.279565      67.315853       0.634723       0.435470      -1.054515       0.009832      -0.037925      -0.056853       0.069045      -0.029064       0.003789       0.040231      -0.033914       0.090613      -0.056309      -0.004577       0.060886             12.986455       7.331127      -4.106106      -2.466742      13.536887       8.041549      18.091352           0.000076
          208              C      14.297198       3.713205       4.407818      -0.255803      35.312105 0.45062920E+03  0.10705787E+05                                 9.384134                            7.079725       0.057346       1.983450                    0.999242      30.519353      88.632843       0.618105       0.417104      -1.062167      -0.005582       0.012555       0.003611       0.014207       0.011280       0.025700      -0.005568       0.022083       0.066613      -0.032314      -0.006806       0.039120             11.649856       7.803933      -4.329434      -1.720652      13.224747       5.176281      13.920889           0.000008
          209              C      14.187153       4.367113       5.571916       0.085240      27.244243 0.33811851E+03  0.75387079E+04                                 8.107587                            6.278443       0.005661       2.011800                    0.999394      26.879259      77.707614       0.628365       0.437186      -1.041049       0.042428      -0.022870       0.022197       0.053065       0.007300       0.001999      -0.018582       0.012773      -0.097915      -0.039925       0.013124       0.026802              9.614934       6.628096      -3.123871      -0.405356       9.898185       2.263779      12.318521           0.000023
          210              C      15.917987       0.841905       2.729066       0.480555      27.807000 0.27885782E+03  0.58957700E+04                                 8.453094                            5.851926       0.011089       2.056482                    0.999481      22.752880      63.027304       0.629075       0.460517      -1.032701       0.005536       0.021988       0.067631       0.071330       0.035757      -0.034884       0.008960      -0.018065      -0.092902      -0.060610       0.005379       0.055231             11.599825       6.439028      -3.435061      -1.443761      12.641350       6.555889      15.719096           0.000088
          211              C      15.826501       0.424489       1.284884      -0.012990      38.903568 0.41409598E+03  0.95784459E+04                                10.012696                            6.762605      -0.039269       1.991830                    0.999449      27.163718      76.433308       0.639372       0.414151      -1.070015       0.022394      -0.017801      -0.057506       0.064228      -0.016270       0.002067       0.000466       0.024279       0.016083      -0.023044       0.005209       0.017835             13.880175       5.242781      -0.495941      -0.635731      16.258281       5.170328      20.139464           0.000024
          212              C       8.682997      19.341003       1.027557      -0.191739      36.307344 0.45040318E+03  0.10784388E+05                                 9.730360                            7.209817      -0.162681       1.900409                    0.999542      31.463649      94.144024       0.591063       0.432791      -1.044083       0.019273       0.024738      -0.030529       0.043765       0.013888      -0.011660      -0.045885       0.037800       0.029236      -0.056192       0.005859       0.050334             12.204575       5.149750      -0.118418       0.091581      18.257482       3.788656      13.206492           0.000132
          213              C       5.908810      11.045637      14.601116       0.083890      27.383187 0.32800321E+03  0.72279361E+04                                 7.993998                            6.089122       0.210004       2.071699                    0.999847      26.522239      75.205638       0.655703       0.423899      -1.053455      -0.031274      -0.039394       0.012052       0.051722       0.008438      -0.021108       0.006028      -0.017972      -0.105645      -0.044805       0.014769       0.030036              9.520527       8.697957       1.853148       4.035768       7.443144      -1.190073      12.420481           0.000025
          214              C       5.258477      11.084030      13.379250      -0.247499      34.663360 0.46045794E+03  0.10970686E+05                                 9.231090                            7.145873       0.174010       2.021403                    0.999577      30.334489      87.496635       0.618174       0.415865      -1.065649       0.006613       0.019085       0.000862       0.020216       0.007591       0.006454      -0.008751      -0.017007       0.011622      -0.017501       0.003300       0.014201             11.061477       9.837444       1.511421       5.799468       7.512572      -1.153408      15.834414           0.000014
          215              C       4.365167      10.035974      13.163936       0.288161      33.158945 0.34596163E+03  0.76663920E+04                                 9.274465                            6.338370       0.073063       2.054502                    0.998981      24.279542      67.315777       0.634723       0.435470      -1.054514      -0.031820      -0.000822      -0.061269       0.069044       0.020244       0.038296      -0.011146      -0.006576       0.131342      -0.056306      -0.004577       0.060883             12.986437       9.745685       0.770413       7.246692       7.574074      -2.517830      21.639552           0.000073
          216              C       4.229388       9.079899      14.172237      -0.255802      35.312076 0.45062846E+03  0.10705765E+05                                 9.384132                            7.079720       0.057351       1.983451                    0.999242      30.519329      88.632767       0.618105       0.417104      -1.062167      -0.001109      -0.006313       0.012679       0.014207       0.017952       0.007940       0.026797      -0.008443      -0.047637      -0.032313      -0.006806       0.039119             11.649857       8.677898       0.983537       4.260953       8.390152      -3.382903      17.881522           0.000010
          217              C       4.908307       9.203211      15.320581       0.085240      27.244266 0.33811899E+03  0.75387211E+04                                 8.107593                            6.278449       0.005660       2.011800                    0.999394      26.879250      77.707591       0.628364       0.437186      -1.041048       0.014761       0.050221      -0.008708       0.053064      -0.010484      -0.028580      -0.002339      -0.019839      -0.050406      -0.039925       0.013123       0.026802              9.614943       8.644727       1.923838       3.024621       7.736370      -2.015087      12.463731           0.000023
          218              C       3.671950      10.601922      10.846243       0.480550      27.806985 0.27885765E+03  0.58957643E+04                                 8.453083                            5.851918       0.011093       2.056484                    0.999481      22.752885      63.027261       0.629076       0.460517      -1.032702       0.043010       0.021080       0.052853       0.071328      -0.047244      -0.022935       0.006242       0.036102       0.055202      -0.060611       0.005374       0.055237             11.599807       8.663759       1.253714       5.579282       7.047430      -1.948412      19.088233           0.000076
          219              C       2.720036      10.168338       9.762669      -0.012984      38.903307 0.41409266E+03  0.95783482E+04                                10.012650                            6.762576      -0.039273       1.991830                    0.999449      27.163598      76.432840       0.639374       0.414150      -1.070015      -0.046026       0.007481      -0.044167       0.064226       0.004718       0.012811      -0.009319      -0.019901      -0.028116      -0.023044       0.005209       0.017835             13.880106      13.831904       2.734092       4.270957       6.102413       0.717304      21.706002           0.000018
          220              C       3.120229      10.312851       8.511045      -0.191739      36.307270 0.45040238E+03  0.10784364E+05                                 9.730349                            7.209812      -0.162679       1.900410                    0.999542      31.463605      94.143852       0.591063       0.432791      -1.044083      -0.043012       0.005235       0.006159       0.043765      -0.004747      -0.010013       0.003033       0.042480      -0.165391      -0.056192       0.005859       0.050333             12.204557      10.430165       2.005407      -0.257080       5.907729      -0.151099      20.275778           0.000107
          221              C      11.891738       6.687603       7.199903       0.083927      27.381422 0.32797932E+03  0.72272992E+04                                 7.993717                            6.088961       0.210128       2.071752                    0.999847      26.521386      75.203357       0.655700       0.423908      -1.053447       0.038917       0.034037      -0.002736       0.051774       0.032587      -0.013552       0.016671      -0.007381       0.020378      -0.044920       0.014818       0.030102              9.520132      10.201398      -1.777816       2.552878      11.826809      -3.286383       6.532188          -0.000010
          222              C      11.092767       7.674001       6.646737      -0.247412      34.663579 0.46047354E+03  0.10970976E+05                                 9.230980                            7.145970       0.174203       2.021476                    0.999578      30.332433      87.485842       0.618182       0.415862      -1.065667      -0.010453      -0.016334      -0.005619       0.020190       0.003215       0.011623      -0.001398       0.005261      -0.035477      -0.017424       0.003101       0.014323             11.061353      11.523127      -3.688220       3.485829      14.023428      -4.424975       7.637504          -0.000013
          223              C      11.708794       8.918122       6.522450       0.288185      33.159715 0.34595781E+03  0.76663037E+04                                 9.274780                            6.338374       0.073153       2.054531                    0.998981      24.279525      67.316217       0.634716       0.435476      -1.054509      -0.038991       0.051049      -0.025514       0.069118      -0.025721       0.028735      -0.024710      -0.009178      -0.125808      -0.056215      -0.004569       0.060784             12.987350      15.427724      -6.657573       5.279045      15.238268      -5.302088       8.296058          -0.000027
          224              C      13.028029       9.037384       6.963582      -0.255758      35.313696 0.45065479E+03  0.10706517E+05                                 9.384419                            7.079955       0.057593       1.983540                    0.999242      30.518553      88.630208       0.618093       0.417108      -1.062167       0.013782      -0.002603       0.002776       0.014298       0.011166      -0.008389       0.003642      -0.063779      -0.030595      -0.032272      -0.006714       0.038987             11.650330      15.343739      -3.892111       4.168089      11.952127      -3.515213       7.655126          -0.000013
          225              C      13.681212       7.972153       7.446727       0.085160      27.245858 0.33814224E+03  0.75393472E+04                                 8.107766                            6.278556       0.005628       2.011774                    0.999394      26.880332      77.710541       0.628377       0.437171      -1.041060      -0.035683      -0.035469      -0.016932       0.053085       0.015030      -0.010509       0.023283       0.028699       0.045474      -0.040153       0.013187       0.026966              9.615210      11.498257      -1.264675       2.348988      10.818963      -2.971008       6.528410          -0.000010
          226              C       9.780685      10.205694       5.629683       0.480541      27.805842 0.27884477E+03  0.58954454E+04                                 8.452948                            5.851837       0.011107       2.056492                    0.999481      22.752821      63.027589       0.629070       0.460525      -1.032694       0.018874      -0.064836       0.022948       0.071320      -0.034089      -0.018949       0.011904       0.041469       0.124307      -0.060630       0.005346       0.055284             11.599548      14.112063      -5.407836       3.956910      13.743962      -4.242352       6.942617          -0.000035
          227              C       9.417648      11.569069       5.102776      -0.013017      38.902228 0.41406762E+03  0.95778775E+04                                10.013475                            6.763030      -0.039281       1.991823                    0.999449      27.165063      76.443996       0.639242       0.414231      -1.069935      -0.024235       0.042213      -0.041908       0.064230       0.010419       0.017477      -0.002724      -0.006821      -0.008969      -0.023062       0.005137       0.017925             13.881404      15.348574      -5.944075      -0.120894      17.617365      -5.493584       8.678272          -0.000025
          228              C       8.194182      12.006687       5.346098      -0.191654      36.300321 0.45028691E+03  0.10781109E+05                                 9.729502                            7.209007      -0.162760       1.900406                    0.999542      31.462422      94.143920       0.591070       0.432806      -1.044055       0.016901       0.013244      -0.038164       0.043790       0.034757      -0.018704      -0.009253      -0.017352       0.117881      -0.056371       0.005971       0.050400             12.203522      16.874425      -5.079825      -1.717405      12.704541      -2.215509       7.031600          -0.000051
          229              C       9.487647       8.387479       1.552714       0.083873      27.381017 0.32797005E+03  0.72269881E+04                                 7.993355                            6.088658       0.210171       2.071759                    0.999847      26.521348      75.200801       0.655757       0.423877      -1.053473       0.019155       0.047968       0.002792       0.051727       0.027682      -0.020127       0.007447      -0.035106       0.020435      -0.044915       0.014928       0.029988              9.519743      12.762865      -0.872678       3.949336       9.264366      -1.311734       6.531999           0.000002
          230              C      10.683962       7.963007       2.105880      -0.247437      34.661118 0.46042690E+03  0.10969725E+05                                 9.230667                            7.145655       0.174005       2.021408                    0.999577      30.333536      87.492061       0.618182       0.415867      -1.065650      -0.011910      -0.015322       0.005628       0.020207       0.000869       0.005320      -0.010349      -0.008096      -0.035433      -0.017388       0.003180       0.014208             11.061022      16.062422      -2.083895       5.333635       9.483341      -1.812067       7.637301          -0.000002
          231              C      11.651594       8.958508       2.230167       0.288153      33.159172 0.34595312E+03  0.76661493E+04                                 9.274359                            6.338146       0.073153       2.054513                    0.998981      24.279819      67.316106       0.634757       0.435450      -1.054528       0.061065      -0.019762       0.025497       0.069062      -0.017105       0.032948      -0.018750       0.039472      -0.125828      -0.056217      -0.004578       0.060795             12.986686      19.442351      -5.238295       6.758055      11.221821      -3.209851       8.295887           0.000015
          232              C      11.324289      10.242042       1.789035      -0.255787      35.326040 0.45086514E+03  0.10712716E+05                                 9.387565                            7.082528       0.057433       1.983482                    0.999242      30.519916      88.637852       0.617863       0.417216      -1.062103      -0.007052       0.012128      -0.002778       0.014302       0.028725      -0.006075       0.006928       0.035612      -0.030574      -0.032368      -0.006602       0.038970             11.654817      14.780363      -4.098210       4.705743      12.525391      -2.760173       7.658698          -0.000005
          233              C      10.102247      10.502787       1.305890       0.085184      27.242115 0.33809106E+03  0.75378770E+04                                 8.106677                            6.277830       0.005715       2.011820                    0.999394      26.878838      77.703041       0.628455       0.437136      -1.041087      -0.021531      -0.045490       0.016955       0.053108       0.002673      -0.025359       0.002296      -0.041254       0.045356      -0.040095       0.013215       0.026880              9.613821      11.685787      -1.197822       3.582939      10.628107      -1.224756       6.527569           0.000002
          234              C      13.508238       7.569870       3.122934       0.480525      27.806942 0.27885587E+03  0.58957439E+04                                 8.453144                            5.851949       0.011191       2.056502                    0.999481      22.753412      63.029743       0.629064       0.460524      -1.032693      -0.067425      -0.003827      -0.022942       0.071324      -0.039531      -0.017481       0.013980       0.010636       0.124312      -0.060616       0.005327       0.055289             11.599997      17.185988      -4.321706       5.319382      10.670906      -2.316221       6.943098           0.000021
          235              C      14.914660       7.682058       3.649841      -0.012942      38.902816 0.41407693E+03  0.95778941E+04                                10.012693                            6.762536      -0.039337       1.991828                    0.999449      27.162437      76.429232       0.639363       0.414161      -1.070008       0.047904      -0.008755       0.041920       0.064256       0.010263       0.008487      -0.015466      -0.007784      -0.008944      -0.023062       0.005245       0.017816             13.880285      21.099802      -3.909212       5.138789      11.863355       1.945108       8.677697          -0.000001
          236              C      15.735065       6.674428       3.406519      -0.191682      36.300193 0.45029181E+03  0.10781058E+05                                 9.728730                            7.208575      -0.162620       1.900441                    0.999542      31.462107      94.136594       0.591157       0.432749      -1.044108       0.006857       0.020354       0.038152       0.043782       0.032484       0.002639       0.020905      -0.030214       0.117924      -0.056376       0.005769       0.050607             12.202436      16.359270      -5.260486       1.516296      13.216992       2.357432       7.031046           0.000033
          237              C       8.444280      -5.907196      11.656735       0.083915      27.382473 0.32799674E+03  0.72277637E+04                                 7.993879                            6.089092       0.210166       2.071756                    0.999847      26.521928      75.204793       0.655699       0.423903      -1.053451      -0.026776      -0.042623      -0.012118       0.051774       0.012222      -0.012607       0.018015       0.003405      -0.105619      -0.044824       0.014764       0.030059              9.520371       6.417714       1.046944       2.467178       9.723150      -3.408255      12.420249           0.000032
          238              C       8.697270      -6.507516      12.878601      -0.247388      34.660812 0.46043084E+03  0.10969840E+05                                 9.230655                            7.145698       0.173938       2.021392                    0.999577      30.333420      87.491753       0.618179       0.415869      -1.065650       0.015761       0.012542      -0.000890       0.020162       0.011288       0.010506      -0.003001       0.003643       0.011617      -0.017503       0.003131       0.014372             11.060954       6.820413       0.444659       3.020220      10.528674      -5.083489      15.833774           0.000022
          239              C       0.860565      12.514111      13.093915       0.288075      33.161296 0.34597501E+03  0.76667434E+04                                 9.274707                            6.338314       0.073044       2.054480                    0.998981      24.280561      67.318289       0.634755       0.435446      -1.054532       0.009770      -0.030375       0.061323       0.069128       0.017738       0.023373      -0.032241      -0.020287       0.131401      -0.056238      -0.004594       0.060832             12.987301       7.330902      -0.084060       4.789382       9.989128      -5.994787      21.641874           0.000092
          240              C       0.004414      12.067390      12.085614      -0.255737      35.324953 0.45084631E+03  0.10712127E+05                                 9.387078                            7.082104       0.057499       1.983514                    0.999242      30.518909      88.633531       0.617919       0.417184      -1.062127      -0.005599      -0.003137      -0.012710       0.014238       0.016616      -0.022449      -0.016215      -0.015987      -0.047615      -0.032122      -0.006786       0.038908             11.654146       7.806374       0.672967       4.612740       9.264942      -2.890986      17.891122           0.000011
          241              C      -0.105646      12.748564      10.937270       0.085187      27.243826 0.33811430E+03  0.75385861E+04                                 8.107303                            6.278252       0.005689       2.011800                    0.999395      26.879989      77.709425       0.628398       0.437165      -1.041062       0.042457       0.030706       0.008678       0.053111      -0.001935      -0.007224       0.027925       0.028596      -0.050541      -0.040124       0.013309       0.026815              9.614639       6.628389       1.210744       2.908741       9.751770      -2.178806      12.463758           0.000028
          242              C       8.771603      -8.163964      15.411608       0.480537      27.808426 0.27887338E+03  0.58961929E+04                                 8.453398                            5.852109       0.011092       2.056475                    0.999481      22.753488      63.029900       0.629060       0.460521      -1.032698       0.005545       0.047580      -0.052866       0.071340      -0.048076      -0.013509       0.019623       0.031338       0.055235      -0.060623       0.005366       0.055257             11.600370       6.439246       0.467030       3.697017       9.272480      -4.611050      19.089385           0.000100
          243              C       8.680132      -9.205944      16.495182      -0.013002      38.908535 0.41414281E+03  0.95798855E+04                                10.013895                            6.763263      -0.039369       1.991790                    0.999449      27.164763      76.439904       0.639296       0.414184      -1.069984       0.022398      -0.040909       0.044172       0.064237       0.009928       0.013115      -0.008896       0.009566      -0.028125      -0.023031       0.005137       0.017894             13.882110       5.243368      -0.302839       0.747817      14.693168      -4.266116      21.709793           0.000026
          244              C      15.829357       1.325988       0.241572      -0.191677      36.304119 0.45034624E+03  0.10782716E+05                                 9.729925                            7.209459      -0.162579       1.900454                    0.999542      31.462355      94.139715       0.591064       0.432803      -1.044073       0.019273      -0.038829      -0.006167       0.043786      -0.017023      -0.006059       0.008618      -0.027119      -0.165380      -0.056198       0.005846       0.050352             12.204055       5.149501       0.138362       0.057019      11.187460       0.293045      20.275204           0.000137
          245              C      -5.908587      -7.121960      16.866293       0.083927      27.381373 0.32797883E+03  0.72272853E+04                                 7.993708                            6.088958       0.210129       2.071753                    0.999847      26.521358      75.203252       0.655700       0.423908      -1.053447       0.031251      -0.030229      -0.028109       0.051774      -0.022487       0.003364       0.023936       0.033538       0.049067      -0.044920       0.014819       0.030101              9.520119       8.697940       2.568212      -3.623021      12.205291      -1.560106       7.657125          -0.000005
          246              C      -5.258261      -6.044602      16.288620      -0.247411      34.663539 0.46047307E+03  0.10970962E+05                                 9.230973                            7.145967       0.174203       2.021477                    0.999578      30.332406      87.485740       0.618182       0.415862      -1.065667      -0.006597       0.008755       0.016956       0.020191       0.001745      -0.009691       0.005690      -0.022595      -0.005114      -0.017423       0.003101       0.014322             11.061343       9.838090       4.267164      -4.209302      14.751043      -3.027442       8.594895          -0.000010
          247              C      -4.364965      -6.382172      15.273317       0.288185      33.159655 0.34595746E+03  0.76662935E+04                                 9.274769                            6.338371       0.073151       2.054530                    0.998981      24.279507      67.316143       0.634716       0.435476      -1.054509       0.031901       0.052635      -0.031453       0.069118       0.023059      -0.036565      -0.021316      -0.063037      -0.038144      -0.056214      -0.004570       0.060784             12.987327       9.746864       5.892068      -4.291577      20.304051      -4.833079       8.911067          -0.000016
          248              C      -4.229190      -7.733427      14.949470      -0.255758      35.313658 0.45065424E+03  0.10706500E+05                                 9.384412                            7.079951       0.057593       1.983540                    0.999242      30.518529      88.630113       0.618093       0.417108      -1.062168       0.001101      -0.014230       0.000866       0.014299      -0.002062      -0.019372      -0.001041       0.035777       0.085038      -0.032272      -0.006714       0.038986             11.650319       8.678286       3.199149      -2.982479      18.438998      -2.419173       7.833674          -0.000010
          249              C      -4.908100      -8.666260      15.630423       0.085161      27.245834 0.33814199E+03  0.75393402E+04                                 8.107762                            6.278554       0.005628       2.011774                    0.999394      26.880310      77.710458       0.628377       0.437171      -1.041060      -0.014789       0.032619       0.039182       0.053084      -0.019538       0.023529       0.016552       0.004518       0.022519      -0.040153       0.013186       0.026967              9.615204       8.645025       1.657869      -3.178592      13.027172      -1.039760       7.173414          -0.000005
          250              C      -3.671756      -4.092024      14.604617       0.480542      27.805772 0.27884418E+03  0.58954300E+04                                 8.452938                            5.851834       0.011105       2.056492                    0.999481      22.752784      63.027482       0.629069       0.460525      -1.032693      -0.043009      -0.035225       0.044675       0.071319       0.003758       0.052451      -0.022819       0.007284      -0.031263      -0.060631       0.005345       0.055286             11.599528       8.662955       4.204141      -3.874900      17.765906      -4.238960       8.369722          -0.000026
          251              C      -2.719855      -3.370421      13.687342      -0.013020      38.902266 0.41406848E+03  0.95779042E+04                                10.013490                            6.763043      -0.039290       1.991820                    0.999449      27.165087      76.444139       0.639241       0.414232      -1.069934       0.046038       0.041982      -0.015604       0.064229       0.008745      -0.010427       0.015153      -0.009943       0.001720      -0.023061       0.005136       0.017925             13.881419      13.832560       2.331296      -4.503077      17.186556      -7.116181      10.625142          -0.000022
          252              C      -3.120054      -2.214231      13.186693      -0.191657      36.300324 0.45028731E+03  0.10781122E+05                                 9.729509                            7.209016      -0.162763       1.900404                    0.999542      31.462429      94.143980       0.591069       0.432806      -1.044054       0.043037      -0.002710       0.007611       0.043789      -0.006296       0.009243       0.025276       0.091257      -0.019254      -0.056372       0.005972       0.050400             12.203528      10.429770      -1.225958      -1.607746      16.813122      -6.145328       9.367691          -0.000041
          253              C       9.547686      -2.891409       9.391558       0.083890      27.383213 0.32800352E+03  0.72279448E+04                                 7.994003                            6.089124       0.210004       2.071698                    0.999847      26.522249      75.205678       0.655703       0.423899      -1.053455      -0.038835       0.019441       0.028090       0.051722      -0.028060      -0.021309      -0.010976       0.002145       0.049087      -0.044805       0.014769       0.030036              9.520534      10.202537       3.100481       0.263381      10.702246       3.935608       7.656820           0.000016
          254              C      10.346665      -1.919149       9.969231      -0.247500      34.663437 0.46045900E+03  0.10970718E+05                                 9.231103                            7.145881       0.174008       2.021402                    0.999577      30.334522      87.496764       0.618173       0.415865      -1.065648       0.010496      -0.003305      -0.016959       0.020216       0.008485      -0.008492       0.007393       0.015299      -0.005052      -0.017500       0.003299       0.014201             11.061494      11.524921       4.863423       1.450748      13.065453       4.976833       8.594109           0.000008
          255              C       9.730652      -1.189443      10.984534       0.288162      33.158967 0.34596199E+03  0.76664020E+04                                 9.274470                            6.338375       0.073082       2.054507                    0.998981      24.279550      67.315811       0.634723       0.435470      -1.054514       0.039033       0.047551       0.031346       0.069045       0.037728       0.007987       0.041730       0.020046      -0.037985      -0.056308      -0.004578       0.060886             12.986447      15.428189       7.899704       3.125059      14.621281       5.655626       8.909869           0.000049
          256              C       8.411421      -1.511841      11.308381      -0.255803      35.312086 0.45062885E+03  0.10705776E+05                                 9.384130                            7.079721       0.057345       1.983449                    0.999242      30.519344      88.632805       0.618105       0.417104      -1.062167      -0.013698      -0.003667      -0.000872       0.014207      -0.012882      -0.005320       0.018820      -0.025202       0.085076      -0.032314      -0.006805       0.039119             11.649851      15.343632       5.555023       1.285972      11.772652       3.617769       7.833267           0.000004
          257              C       7.758229      -2.462878      10.627428       0.085240      27.244243 0.33811854E+03  0.75387087E+04                                 8.107587                            6.278444       0.005660       2.011800                    0.999394      26.879253      77.707597       0.628365       0.437186      -1.041048       0.035704      -0.003034      -0.039139       0.053065      -0.016581      -0.007651      -0.027492       0.021042       0.022545      -0.039925       0.013123       0.026802              9.614934      11.498303       2.666392      -0.079485      10.173433       3.343079       7.173067           0.000015
          258              C      11.658769       0.227508      11.653234       0.480556      27.806957 0.27885739E+03  0.58957587E+04                                 8.453090                            5.851924       0.011084       2.056481                    0.999481      22.752847      63.027208       0.629074       0.460518      -1.032701      -0.018885      -0.052295      -0.044682       0.071330       0.000642       0.039040      -0.041755      -0.010370      -0.031309      -0.060611       0.005378       0.055232             11.599819      14.111269       6.130939       2.705299      12.318009       5.066875       8.370178           0.000050
          259              C      12.021819       1.365519      12.570509      -0.012990      38.903447 0.41409452E+03  0.95784037E+04                                10.012676                            6.762594      -0.039270       1.991831                    0.999449      27.163677      76.433159       0.639373       0.414151      -1.070015       0.024247       0.057391       0.015606       0.064228       0.009926      -0.017692       0.004873      -0.003230       0.001692      -0.023044       0.005208       0.017835             13.880141      15.346052       2.867072       5.207185      15.669964       6.617410      10.624406           0.000008
          260              C      -8.194009       1.373609      13.071158      -0.191743      36.307433 0.45040449E+03  0.10784427E+05                                 9.730381                            7.209832      -0.162684       1.900407                    0.999542      31.463670      94.144124       0.591062       0.432792      -1.044083      -0.016899       0.039646      -0.007613       0.043765      -0.033559      -0.020620      -0.016961      -0.063016      -0.019235      -0.056192       0.005859       0.050333             12.204602      16.875584       1.053435       5.258413      10.369417       3.564866       9.368806           0.000072
          261              C      11.951759       2.849125       8.040154       0.083914      27.382519 0.32799717E+03  0.72277761E+04                                 7.993888                            6.089097       0.210166       2.071755                    0.999847      26.521956      75.204903       0.655699       0.423903      -1.053451      -0.019123       0.021640       0.042972       0.051774      -0.031264      -0.013799      -0.000338      -0.023188       0.056178      -0.044824       0.014764       0.030060              9.520386      12.763724       3.856814      -1.219063       8.351631       1.839078       7.445804           0.000025
          262              C      10.755443       2.157833       7.949127      -0.247389      34.660854 0.46043104E+03  0.10969846E+05                                 9.230661                            7.145699       0.173938       2.021392                    0.999577      30.333444      87.491840       0.618179       0.415869      -1.065650       0.011892      -0.012513      -0.010417       0.020162       0.004158      -0.003309       0.014771      -0.000705      -0.013347      -0.017504       0.003131       0.014373             11.060967      16.062450       5.660789      -0.862408       9.667923       1.705229       7.452526           0.000016
          263              C       9.787824       2.547956       8.873403       0.288075      33.161321 0.34597517E+03  0.76667477E+04                                 9.274710                            6.338313       0.073045       2.054481                    0.998981      24.280573      67.318320       0.634755       0.435445      -1.054532      -0.061132      -0.031976      -0.004356       0.069127       0.037091      -0.001534       0.028147       0.055608      -0.077368      -0.056239      -0.004594       0.060833             12.987308      19.443734       8.472256       1.157156      11.807550       2.871805       7.710640           0.000074
          264              C      10.115140       3.571763       9.764420      -0.255737      35.324975 0.45084677E+03  0.10712141E+05                                 9.387082                            7.082108       0.057485       1.983509                    0.999242      30.518934      88.633622       0.617919       0.417184      -1.062127       0.007032       0.008425       0.009071       0.014238      -0.019642      -0.021682      -0.004308       0.039690      -0.018188      -0.032122      -0.006786       0.038908             11.654150      14.779857       6.123761       1.195681      11.264811       3.487126       8.917781           0.000007
          265              C      11.337182       4.120551       9.748665       0.085187      27.243836 0.33811445E+03  0.75385903E+04                                 8.107304                            6.278252       0.005689       2.011800                    0.999395      26.880004      77.709476       0.628398       0.437165      -1.041062       0.021542      -0.037417      -0.030932       0.053111      -0.023286       0.010448      -0.001915      -0.040803       0.046697      -0.040123       0.013309       0.026814              9.614640      11.687164       3.702223      -0.754264       8.613893       2.388039       8.542863           0.000022
          266              C       7.931170       1.080471       8.117177       0.480537      27.808443 0.27887361E+03  0.58961986E+04                                 8.453398                            5.852109       0.011095       2.056476                    0.999481      22.753502      63.029929       0.629061       0.460520      -1.032698       0.067443       0.017963      -0.014774       0.071341       0.004611       0.043052      -0.036103      -0.027850       0.008821      -0.060623       0.005367       0.055256             11.600372      17.186317       6.767832       1.082980       9.881414       2.772486       7.733384           0.000080
          267              C       6.524752       0.680254       8.477785      -0.013006      38.908739 0.41414501E+03  0.95799512E+04                                10.013934                            6.763285      -0.039375       1.991787                    0.999449      27.164851      76.440262       0.639295       0.414185      -1.069983      -0.047886      -0.040686       0.013343       0.064238       0.002201      -0.013034       0.011467      -0.014899      -0.030357      -0.023031       0.005138       0.017894             13.882171      21.102933       6.406178       0.816160       7.790789       0.406960      12.752792           0.000019
          268              C       5.704334       0.387153       7.483488      -0.191681      36.304306 0.45034845E+03  0.10782783E+05                                 9.729959                            7.209477      -0.162591       1.900449                    0.999542      31.462456      94.140119       0.591063       0.432803      -1.044073      -0.006844      -0.022862       0.036712       0.043786      -0.013969      -0.029308      -0.029212      -0.044960       0.073573      -0.056198       0.005845       0.050353             12.204107      16.362111       3.944402       3.798745       6.537057       1.500378      13.713152           0.000108
          269              C       5.848673       7.164573       0.712463       0.083873      27.381012 0.32796997E+03  0.72269858E+04                                 7.993355                            6.088658       0.210170       2.071759                    0.999847      26.521337      75.200763       0.655756       0.423878      -1.053473       0.026717      -0.010871      -0.042938       0.051727      -0.017045      -0.004120       0.013297       0.057320       0.056289      -0.044916       0.014928       0.029987              9.519744       6.417250       1.613089      -2.140134      14.696671       0.536165       7.445312           0.000013
          270              C       5.595685       5.806247       0.803490      -0.247436      34.661088 0.46042631E+03  0.10969707E+05                                 9.230662                            7.145651       0.174004       2.021408                    0.999577      30.333524      87.492017       0.618182       0.415867      -1.065650      -0.015789       0.007051       0.010456       0.020207       0.003476      -0.014901      -0.001649      -0.004673      -0.013350      -0.017388       0.003180       0.014207             11.061016       6.820400       2.393504      -1.895231      18.910084       0.244298       7.452565           0.000007
          271              C      -0.860335      -5.082444      17.384448       0.288153      33.159155 0.34595276E+03  0.76661395E+04                                 9.274357                            6.338143       0.073152       2.054512                    0.998981      24.279811      67.316085       0.634757       0.435450      -1.054527      -0.009779      -0.068227       0.004367       0.069063       0.011366      -0.027019      -0.007792      -0.089878      -0.077391      -0.056216      -0.004578       0.060794             12.986684       7.330667       4.189707      -2.321841      23.918807      -2.048646       7.710579           0.000047
          272              C      -0.004196      -4.432598      16.493431      -0.255787      35.326012 0.45086464E+03  0.10712701E+05                                 9.387561                            7.082525       0.057432       1.983482                    0.999242      30.519901      88.637801       0.617863       0.417216      -1.062103       0.005635       0.009472      -0.009115       0.014302      -0.027746      -0.002985       0.022109      -0.006227      -0.018244      -0.032368      -0.006602       0.038970             11.654812       7.806814       3.658894      -2.889229      18.239221      -2.290396       8.918402           0.000001
          273              C       0.105865      -3.097517      16.509186       0.085184      27.242103 0.33809096E+03  0.75378740E+04                                 8.106675                            6.277830       0.005715       2.011820                    0.999394      26.878824      77.702988       0.628455       0.437136      -1.041087      -0.042465       0.007824       0.030918       0.053108      -0.005298       0.005375      -0.009093       0.061024       0.046705      -0.040095       0.013215       0.026880              9.613819       6.627979       1.913654      -2.502758      13.671135      -0.085021       8.542344           0.000012
          274              C       5.521349       2.784373       0.635440       0.480526      27.806910 0.27885549E+03  0.58957340E+04                                 8.453140                            5.851946       0.011189       2.056502                    0.999481      22.753386      63.029664       0.629064       0.460524      -1.032693      -0.005546       0.069553       0.014785       0.071323       0.012355       0.048462      -0.028449       0.015856       0.008812      -0.060617       0.005327       0.055290             11.599992       6.438919       2.967946      -2.252747      20.627961      -1.945234       7.733097           0.000059
          275              C       5.612816       1.324977       0.274832      -0.012945      38.902885 0.41407766E+03  0.95779176E+04                                10.012712                            6.762547      -0.039345       1.991826                    0.999449      27.162479      76.429442       0.639362       0.414162      -1.070008      -0.022387      -0.058725      -0.013378       0.064255       0.006410      -0.015082       0.008596       0.008805      -0.030308      -0.023061       0.005245       0.017816             13.880311       5.242774       0.798680      -0.111518      23.646668      -0.905071      12.751492           0.000013
          276              C       5.609960       0.453798       1.269129      -0.191685      36.300285 0.45029297E+03  0.10781094E+05                                 9.728752                            7.208590      -0.162624       1.900440                    0.999542      31.462141      94.136763       0.591155       0.432750      -1.044108      -0.019270      -0.014086      -0.036703       0.043782       0.003288       0.017942       0.037581       0.052548       0.073560      -0.056376       0.005770       0.050607             12.202467       5.148847      -0.020080      -0.148182      17.746389      -4.080366      13.712163           0.000087
          277              C       8.384327       8.061165      15.240057       0.083915      27.382456 0.32799658E+03  0.72277593E+04                                 7.993876                            6.089091       0.210166       2.071756                    0.999847      26.521926      75.204787       0.655699       0.423903      -1.053451       0.031260      -0.009231       0.040226       0.051774       0.014131       0.017899      -0.029707       0.023257       0.018187      -0.044824       0.014764       0.030059              9.520368       8.697851      -4.421583      -0.413001      10.145411       2.750202       9.717842           0.000019
          278              C       9.034645       7.022200      14.595864      -0.247389      34.660824 0.46043104E+03  0.10969846E+05                                 9.230656                            7.145699       0.173938       2.021392                    0.999577      30.333421      87.491749       0.618179       0.415869      -1.065650      -0.006571       0.010291      -0.016045       0.020162      -0.009300       0.003446       0.003282      -0.007284       0.040834      -0.017503       0.003131       0.014372             11.060955       9.837175      -5.778143      -1.590928      12.754848       4.179955      10.590843           0.000012
          279              C     -11.511349       6.311714      15.395853       0.288075      33.161290 0.34597502E+03  0.76667434E+04                                 9.274705                            6.338313       0.073043       2.054480                    0.998981      24.280562      67.318286       0.634755       0.435446      -1.054532       0.031895      -0.053564      -0.029870       0.069128      -0.043158      -0.001624       0.032683      -0.043573       0.020238      -0.056238      -0.004594       0.060832             12.987297       9.746612      -6.662325      -2.957282      15.944902       7.350407      13.270377           0.000056
          280              C     -11.375556       6.706895      16.728002      -0.255737      35.324951 0.45084629E+03  0.10712126E+05                                 9.387078                            7.082104       0.057498       1.983513                    0.999242      30.518911      88.633536       0.617919       0.417184      -1.062127       0.001091       0.007845       0.011832       0.014238      -0.015733       0.011642      -0.025425      -0.010438      -0.053569      -0.032122      -0.006786       0.038908             11.654145       8.679903      -4.182969      -1.281305      12.584563       5.806145      13.697968           0.000004
          281              C     -12.054460       7.763038      17.195391       0.085187      27.243844 0.33811446E+03  0.75385906E+04                                 8.107306                            6.278253       0.005688       2.011800                    0.999395      26.879996      77.709453       0.628398       0.437165      -1.041062      -0.014798       0.017616      -0.047869       0.053111       0.030132       0.005282      -0.013982       0.008735       0.035091      -0.040124       0.013309       0.026815              9.614643       8.643747      -3.580301       0.153745       9.535967       3.055076      10.664216           0.000017
          282              C      10.621138       4.587513      13.746860       0.480538      27.808385 0.27887304E+03  0.58961836E+04                                 8.453389                            5.852105       0.011093       2.056476                    0.999481      22.753469      63.029827       0.629061       0.460521      -1.032698      -0.043011       0.056327       0.008170       0.071340       0.043542      -0.029411       0.016668      -0.003541      -0.063571      -0.060623       0.005366       0.055257             11.600354       8.664131      -5.458965      -1.704095      14.391508       6.188505      11.745424           0.000058
          283              C      11.573037       3.432328      13.580561      -0.013006      38.908642 0.41414418E+03  0.95799266E+04                                10.013918                            6.763279      -0.039377       1.991787                    0.999449      27.164802      76.440081       0.639295       0.414185      -1.069983       0.046035      -0.034514      -0.028564       0.064237      -0.013406      -0.002296      -0.005702       0.006238       0.050348      -0.023031       0.005137       0.017894             13.882142      13.833583      -5.066273       0.232237      18.429180       6.399393       9.383663           0.000010
          284              C      11.172828       2.420650      12.829586      -0.191676      36.304053 0.45034535E+03  0.10782688E+05                                 9.729913                            7.209451      -0.162583       1.900453                    0.999542      31.462307      94.139524       0.591064       0.432803      -1.044073       0.043032       0.007955      -0.001444       0.043785       0.011144       0.000985      -0.028026       0.086117      -0.034508      -0.056198       0.005846       0.050352             12.204037      10.429611      -0.779755       1.865144      16.552185       6.297110       9.630317           0.000075
          285              C       2.401301      -0.527420      15.313579       0.083873      27.381086 0.32797090E+03  0.72270118E+04                                 7.993366                            6.088665       0.210170       2.071758                    0.999847      26.521389      75.200945       0.655756       0.423877      -1.053474      -0.038841       0.014606      -0.030883       0.051728      -0.004391       0.035066      -0.005445      -0.026629      -0.036973      -0.044915       0.014927       0.029988              9.519760      10.201600      -1.322009      -2.816547       5.009440      -0.649023      13.348238           0.000015
          286              C       3.200265      -0.513282      14.182741      -0.247437      34.661189 0.46042775E+03  0.10969751E+05                                 9.230678                            7.145661       0.174005       2.021408                    0.999577      30.333579      87.492216       0.618182       0.415867      -1.065650       0.010476      -0.013042       0.011333       0.020206      -0.011596      -0.002977      -0.005762       0.017898       0.002642      -0.017390       0.003180       0.014209             11.061040      11.524146      -1.175066      -4.937401       5.401572      -0.552100      16.257402           0.000010
          287              C       2.584237       0.001133      13.043150       0.288153      33.159209 0.34595338E+03  0.76661561E+04                                 9.274361                            6.338145       0.073156       2.054513                    0.998981      24.279840      67.316158       0.634758       0.435450      -1.054528       0.038987       0.003412      -0.056902       0.069062      -0.011967      -0.036595      -0.016828       0.062929       0.090547      -0.056219      -0.004577       0.060796             12.986694      15.427636      -1.242930      -8.405197       5.439701      -0.354458      18.092744           0.000056
          288              C       1.265008       0.442793      13.160435      -0.255787      35.326092 0.45086585E+03  0.10712737E+05                                 9.387573                            7.082533       0.057434       1.983482                    0.999242      30.519947      88.637967       0.617863       0.417216      -1.062103      -0.013784       0.001102       0.003645       0.014301       0.001835       0.013935      -0.022144      -0.031374       0.066729      -0.032369      -0.006603       0.038971             11.654830      15.351821      -1.664056      -5.459625       5.687072      -0.101536      13.925599           0.000003
          289              C       0.611831       0.328599      14.324533       0.085184      27.242155 0.33809161E+03  0.75378925E+04                                 8.106685                            6.277836       0.005717       2.011820                    0.999394      26.878871      77.703159       0.628454       0.437136      -1.041087       0.035712      -0.032415       0.022236       0.053108       0.001673       0.018337       0.004467      -0.019096      -0.098115      -0.040095       0.013216       0.026879              9.613832      11.498512      -1.402307      -2.269189       5.027616      -0.371726      12.315369           0.000015
          290              C       4.512334      -0.128246      11.481683       0.480525      27.807036 0.27885700E+03  0.58957730E+04                                 8.453155                            5.851955       0.011195       2.056503                    0.999481      22.753464      63.029890       0.629065       0.460523      -1.032694      -0.018866      -0.012553       0.067629       0.071325       0.033505      -0.020020       0.029970      -0.030963      -0.092849      -0.060616       0.005329       0.055287             11.600017      14.111143      -0.722396      -6.662618       4.969121      -0.823994      15.719787           0.000069
          291              C       4.875364       0.097118      10.037501      -0.012946      38.903133 0.41408053E+03  0.95780009E+04                                10.012750                            6.762568      -0.039342       1.991825                    0.999449      27.162584      76.429812       0.639361       0.414162      -1.070008       0.024223      -0.015181      -0.057548       0.064257      -0.020292       0.000326      -0.001996       0.001542       0.016220      -0.023062       0.005246       0.017816             13.880376      15.346771       3.076339      -5.086579       6.155099      -1.123855      20.139257           0.000017
          292              C       6.098833       0.526646       9.780174      -0.191683      36.300285 0.45029285E+03  0.10781090E+05                                 9.728743                            7.208581      -0.162622       1.900440                    0.999542      31.462185      94.136886       0.591157       0.432749      -1.044108      -0.016905      -0.026417      -0.030551       0.043784      -0.001071       0.039520       0.026506      -0.046864       0.029333      -0.056375       0.005768       0.050608             12.202457      16.872538       4.026613      -3.540018       6.530626      -1.348600      13.204205           0.000104
          293              C       4.805317      -4.568078      11.017794       0.083927      27.381428 0.32797931E+03  0.72272990E+04                                 7.993717                            6.088961       0.210128       2.071752                    0.999847      26.521390      75.203368       0.655700       0.423908      -1.053447      -0.019118       0.026387      -0.040234       0.051774       0.003691       0.034076      -0.006824      -0.035909       0.018322      -0.044920       0.014818       0.030102              9.520132      12.763628      -2.984324      -2.729793       6.079544      -0.527411       9.717225          -0.000003
          294              C       3.609010      -4.301258      11.661987      -0.247412      34.663600 0.46047371E+03  0.10970981E+05                                 9.230983                            7.145971       0.174203       2.021476                    0.999578      30.332438      87.485862       0.618182       0.415862      -1.065667       0.011916      -0.002784       0.016060       0.020190      -0.004920      -0.001862      -0.004195       0.017307       0.040844      -0.017424       0.003101       0.014323             11.061358      16.063798      -3.577850      -4.470714       6.530017       0.106769      10.590260          -0.000008
          295              C       2.641380      -3.695880      10.861998       0.288185      33.159686 0.34595782E+03  0.76663030E+04                                 9.274771                            6.338372       0.073153       2.054530                    0.998981      24.279523      67.316182       0.634716       0.435475      -1.054509      -0.061127       0.012224       0.029857       0.069118      -0.019910      -0.031265      -0.009264       0.088177       0.020308      -0.056215      -0.004569       0.060784             12.987331      19.443795      -3.234287      -7.915178       6.247824       0.337919      13.270374          -0.000013
          296              C       2.968678      -3.436153       9.529849      -0.255758      35.313692 0.45065501E+03  0.10706523E+05                                 9.384418                            7.079957       0.057593       1.983540                    0.999242      30.518564      88.630247       0.618093       0.417108      -1.062167       0.007048       0.003659      -0.011890       0.014298      -0.008969       0.027995      -0.002271       0.027906      -0.053586      -0.032273      -0.006714       0.038987             11.650324      14.775278      -2.026886      -5.896449       6.482983      -0.727740      13.692711          -0.000010
          297              C       4.190714      -3.724196       9.062460       0.085160      27.245901 0.33814300E+03  0.75393681E+04                                 8.107773                            6.278562       0.005626       2.011773                    0.999394      26.880347      77.710592       0.628377       0.437171      -1.041061       0.021546      -0.008069       0.047840       0.053085       0.020708       0.015040      -0.000152      -0.044671       0.035105      -0.040153       0.013187       0.026966              9.615218      11.689342      -2.505377      -2.828758       6.492968      -1.162927      10.663343          -0.000004
          298              C       0.784747      -3.617033      12.510991       0.480541      27.805833 0.27884485E+03  0.58954472E+04                                 8.452946                            5.851838       0.011108       2.056492                    0.999481      22.752810      63.027552       0.629070       0.460525      -1.032694       0.067419      -0.021782      -0.008169       0.071320       0.034963      -0.025479       0.022259      -0.052027      -0.063570      -0.060630       0.005346       0.055285             11.599542      17.183860      -2.445280      -6.402104       5.868835      -0.456626      11.745931          -0.000024
          299              C      -0.621668      -3.104627      12.677290      -0.013021      38.902320 0.41406899E+03  0.95779186E+04                                10.013497                            6.763046      -0.039289       1.991820                    0.999449      27.165113      76.444223       0.639241       0.414232      -1.069934      -0.047877       0.031904       0.028556       0.064230      -0.012393       0.004678       0.004156       0.011975       0.050340      -0.023062       0.005136       0.017926             13.881430      21.101366      -2.495572      -5.955861      11.159395      -2.352323       9.383528          -0.000022
          300              C      -1.442076      -3.819157      13.428265      -0.191653      36.300198 0.45028570E+03  0.10781072E+05                                 9.729481                            7.208998      -0.162758       1.900407                    0.999542      31.462368      94.143713       0.591071       0.432806      -1.044055      -0.006853       0.043225       0.001459       0.043790      -0.018398       0.026890       0.008625      -0.081021      -0.034592      -0.056372       0.005972       0.050399             12.203489      16.360637       1.317479      -5.314714      10.619989      -3.857749       9.629842          -0.000040
          301              C      -8.444126       7.141424      10.944272       0.083890      27.383219 0.32800355E+03  0.72279459E+04                                 7.994004                            6.089125       0.210005       2.071699                    0.999847      26.522254      75.205698       0.655703       0.423899      -1.053455       0.026716      -0.031745       0.030882       0.051722       0.004911       0.016935      -0.031089       0.026232      -0.037065      -0.044805       0.014769       0.030036              9.520536       6.417804      -2.660209      -0.326871       8.794587       2.872094      13.349216           0.000016
          302              C      -8.697099       7.899429      12.075110      -0.247500      34.663352 0.46045748E+03  0.10970672E+05                                 9.231087                            7.145868       0.174015       2.021404                    0.999577      30.334485      87.496611       0.618174       0.415864      -1.065649      -0.015789       0.005551      -0.011341       0.020217      -0.014633       0.004540       0.004898       0.000688       0.002630      -0.017501       0.003300       0.014201             11.061474       6.820904      -2.838371      -1.124945      10.105876       4.838987      16.257640           0.000008
          303              C      -8.006748       7.490123      13.214701       0.288162      33.158969 0.34596212E+03  0.76664056E+04                                 9.274470                            6.338376       0.073081       2.054507                    0.998981      24.279552      67.315815       0.634723       0.435470      -1.054514      -0.009832       0.037925       0.056853       0.069045      -0.029063       0.003788       0.040231      -0.033914       0.090612      -0.056307      -0.004578       0.060885             12.986444       7.331122      -4.106102      -2.466737      13.536875       8.041538      18.091334           0.000053
          304              C      -7.150610       6.393556      13.097416      -0.255803      35.312069 0.45062877E+03  0.10705774E+05                                 9.384128                            7.079721       0.057346       1.983450                    0.999242      30.519333      88.632765       0.618105       0.417104      -1.062167       0.005583      -0.012556      -0.003611       0.014208       0.011281       0.025699      -0.005568       0.022083       0.066612      -0.032314      -0.006805       0.039119             11.649845       7.803927      -4.329428      -1.720648      13.224733       5.176273      13.920875           0.000005
          305              C      -7.040565       5.739648      11.933318       0.085241      27.244221 0.33811822E+03  0.75386999E+04                                 8.107583                            6.278441       0.005661       2.011800                    0.999394      26.879242      77.707555       0.628365       0.437186      -1.041048      -0.042428       0.022870      -0.022196       0.053065       0.007301       0.001998      -0.018582       0.012773      -0.097915      -0.039925       0.013123       0.026802              9.614928       6.628092      -3.123868      -0.405354       9.898178       2.263776      12.318514           0.000016
          306              C      -8.771399       9.264856      14.776168       0.480556      27.806932 0.27885716E+03  0.58957527E+04                                 8.453084                            5.851922       0.011086       2.056481                    0.999481      22.752842      63.027186       0.629075       0.460518      -1.032701      -0.005536      -0.021988      -0.067630       0.071330       0.035758      -0.034884       0.008960      -0.018063      -0.092904      -0.060611       0.005378       0.055233             11.599806       6.439021      -3.435055      -1.443757      12.641330       6.555872      15.719067           0.000059
          307              C      -8.679913       9.682272      16.220350      -0.012990      38.903441 0.41409474E+03  0.95784093E+04                                10.012676                            6.762596      -0.039269       1.991831                    0.999449      27.163663      76.433104       0.639373       0.414151      -1.070015      -0.022394       0.017800       0.057505       0.064227      -0.016269       0.002066       0.000466       0.024280       0.016080      -0.023043       0.005208       0.017836             13.880139       5.242771      -0.495938      -0.635728      16.258238       5.170306      20.139408           0.000012
          308              C      -1.536409      -9.234242      16.477677      -0.191738      36.307228 0.45040166E+03  0.10784342E+05                                 9.730341                            7.209806      -0.162679       1.900410                    0.999542      31.463574      94.143734       0.591063       0.432791      -1.044083      -0.019273      -0.024738       0.030528       0.043765       0.013888      -0.011660      -0.045884       0.037803       0.029232      -0.056192       0.005860       0.050332             12.204545       5.149741      -0.118417       0.091580      18.257431       3.788642      13.206462           0.000088
          309              C       1.237778      -0.938876       2.904118       0.083889      27.383244 0.32800393E+03  0.72279563E+04                                 7.994008                            6.089127       0.210004       2.071698                    0.999847      26.522281      75.205792       0.655703       0.423899      -1.053455       0.031274       0.039394      -0.012052       0.051723       0.008439      -0.021107       0.006028      -0.017972      -0.105645      -0.044805       0.014768       0.030037              9.520542       8.697972       1.853152       4.035780       7.443153      -1.190072      12.420502           0.000022
          310              C       1.888111      -0.977269       4.125984      -0.247500      34.663433 0.46045895E+03  0.10970716E+05                                 9.231102                            7.145880       0.174009       2.021402                    0.999577      30.334531      87.496790       0.618173       0.415864      -1.065649      -0.006613      -0.019084      -0.000862       0.020216       0.007591       0.006454      -0.008752      -0.017008       0.011624      -0.017502       0.003300       0.014202             11.061497       9.837463       1.511424       5.799486       7.512580      -1.153405      15.834447           0.000012
          311              C       2.781421       0.070787       4.341298       0.288161      33.158992 0.34596201E+03  0.76664022E+04                                 9.274470                            6.338371       0.073065       2.054503                    0.998981      24.279562      67.315830       0.634724       0.435470      -1.054515       0.031819       0.000822       0.061269       0.069044       0.020246       0.038296      -0.011146      -0.006577       0.131344      -0.056308      -0.004576       0.060884             12.986451       9.745696       0.770413       7.246706       7.574078      -2.517829      21.639578           0.000067
          312              C       2.917200       1.026862       3.332997      -0.255802      35.312115 0.45062894E+03  0.10705779E+05                                 9.384138                            7.079723       0.057352       1.983451                    0.999242      30.519351      88.632841       0.618105       0.417104      -1.062167       0.001109       0.006313      -0.012678       0.014206       0.017953       0.007940       0.026797      -0.008443      -0.047637      -0.032313      -0.006806       0.039119             11.649867       8.677904       0.983537       4.260961       8.390157      -3.382905      17.881540           0.000007
          313              C       2.238281       0.903550       2.184653       0.085240      27.244288 0.33811927E+03  0.75387287E+04                                 8.107595                            6.278450       0.005662       2.011800                    0.999394      26.879265      77.707631       0.628365       0.437186      -1.041049      -0.014762      -0.050221       0.008708       0.053065      -0.010484      -0.028579      -0.002339      -0.019839      -0.050405      -0.039925       0.013124       0.026801              9.614947       8.644730       1.923838       3.024624       7.736372      -2.015087      12.463738           0.000020
          314              C       3.474638      -0.495161       6.658991       0.480549      27.807082 0.27885862E+03  0.58957894E+04                                 8.453095                            5.851924       0.011097       2.056484                    0.999481      22.752939      63.027421       0.629077       0.460516      -1.032703      -0.043011      -0.021080      -0.052854       0.071329      -0.047243      -0.022935       0.006241       0.036102       0.055206      -0.060610       0.005375       0.055235             11.599831       8.663777       1.253715       5.579302       7.047438      -1.948412      19.088278           0.000073
          315              C       4.426552      -0.061577       7.742565      -0.012985      38.903482 0.41409444E+03  0.95783999E+04                                10.012676                            6.762588      -0.039271       1.991830                    0.999449      27.163676      76.433112       0.639374       0.414150      -1.070016       0.046027      -0.007481       0.044168       0.064228       0.004720       0.012812      -0.009319      -0.019900      -0.028113      -0.023044       0.005210       0.017834             13.880153      13.831948       2.734101       4.270982       6.102428       0.717310      21.706083           0.000017
          316              C       4.026359      -0.206090       8.994189      -0.191740      36.307406 0.45040417E+03  0.10784417E+05                                 9.730370                            7.209823      -0.162682       1.900408                    0.999542      31.463697      94.144193       0.591063       0.432791      -1.044083       0.043013      -0.005235      -0.006160       0.043766      -0.004745      -0.010013       0.003033       0.042483      -0.165389      -0.056192       0.005858       0.050334             12.204589      10.430190       2.005412      -0.257080       5.907740      -0.151098      20.275837           0.000106
          317              C      -4.745150       3.419158      10.305331       0.083927      27.381430 0.32797944E+03  0.72273024E+04                                 7.993717                            6.088962       0.210129       2.071752                    0.999847      26.521393      75.203376       0.655700       0.423908      -1.053447      -0.038917      -0.034037       0.002736       0.051774       0.032588      -0.013552       0.016671      -0.007381       0.020377      -0.044920       0.014818       0.030102              9.520132      10.201401      -1.777816       2.552879      11.826806      -3.286382       6.532188          -0.000005
          318              C      -3.946179       2.432760      10.858497      -0.247412      34.663592 0.46047380E+03  0.10970984E+05                                 9.230981                            7.145971       0.174203       2.021476                    0.999578      30.332444      87.485880       0.618182       0.415862      -1.065667       0.010453       0.016334       0.005619       0.020190       0.003215       0.011623      -0.001398       0.005261      -0.035478      -0.017424       0.003101       0.014323             11.061354      11.523132      -3.688219       3.485831      14.023425      -4.424974       7.637505          -0.000009
          319              C      -4.562206       1.188639      10.982784       0.288185      33.159719 0.34595791E+03  0.76663063E+04                                 9.274779                            6.338374       0.073153       2.054531                    0.998981      24.279530      67.316226       0.634716       0.435476      -1.054509       0.038991      -0.051049       0.025514       0.069118      -0.025721       0.028735      -0.024710      -0.009178      -0.125809      -0.056216      -0.004569       0.060784             12.987347      15.427725      -6.657569       5.279044      15.238260      -5.302085       8.296056          -0.000016
          320              C      -5.881441       1.069377      10.541652      -0.255758      35.313712 0.45065505E+03  0.10706525E+05                                 9.384422                            7.079957       0.057593       1.983540                    0.999242      30.518563      88.630249       0.618093       0.417108      -1.062167      -0.013782       0.002603      -0.002776       0.014298       0.011166      -0.008389       0.003642      -0.063780      -0.030596      -0.032272      -0.006714       0.038987             11.650334      15.343747      -3.892112       4.168091      11.952127      -3.515214       7.655129          -0.000010
          321              C      -6.534624       2.134608      10.058507       0.085160      27.245872 0.33814247E+03  0.75393537E+04                                 8.107768                            6.278558       0.005628       2.011774                    0.999394      26.880344      77.710585       0.628377       0.437171      -1.041060       0.035683       0.035469       0.016932       0.053085       0.015030      -0.010509       0.023282       0.028699       0.045473      -0.040153       0.013187       0.026966              9.615212      11.498263      -1.264674       2.348989      10.818962      -2.971008       6.528412          -0.000005
          322              C      -2.634097      -0.098933      11.875551       0.480541      27.805835 0.27884474E+03  0.58954444E+04                                 8.452944                            5.851835       0.011110       2.056493                    0.999481      22.752819      63.027567       0.629070       0.460525      -1.032694      -0.018874       0.064836      -0.022948       0.071320      -0.034089      -0.018949       0.011904       0.041469       0.124307      -0.060630       0.005346       0.055284             11.599541      14.112059      -5.407831       3.956908      13.743950      -4.242348       6.942613          -0.000025
          323              C      -2.271060      -1.462308      12.402458      -0.013017      38.902175 0.41406712E+03  0.95778623E+04                                10.013465                            6.763025      -0.039281       1.991824                    0.999449      27.165041      76.443903       0.639243       0.414231      -1.069935       0.024235      -0.042213       0.041908       0.064230       0.010420       0.017477      -0.002723      -0.006820      -0.008969      -0.023061       0.005136       0.017925             13.881385      15.348556      -5.944066      -0.120894      17.617338      -5.493574       8.678262          -0.000022
          324              C      -1.047594      -1.899926      12.159136      -0.191654      36.300274 0.45028627E+03  0.10781090E+05                                 9.729496                            7.209005      -0.162760       1.900406                    0.999542      31.462385      94.143793       0.591070       0.432806      -1.044055      -0.016901      -0.013244       0.038164       0.043789       0.034757      -0.018703      -0.009252      -0.017352       0.117886      -0.056372       0.005973       0.050400             12.203514      16.874415      -5.079823      -1.717402      12.704533      -2.215506       7.031595          -0.000040
          325              C      -2.341059       1.719282      15.952520       0.083873      27.381048 0.32797045E+03  0.72269996E+04                                 7.993362                            6.088662       0.210170       2.071759                    0.999847      26.521372      75.200897       0.655756       0.423877      -1.053473      -0.019155      -0.047969      -0.002792       0.051727       0.027682      -0.020126       0.007447      -0.035106       0.020434      -0.044915       0.014927       0.029988              9.519752      12.762882      -0.872677       3.949342       9.264371      -1.311733       6.532004           0.000010
          326              C      -3.537374       2.143754      15.399354      -0.247437      34.661155 0.46042740E+03  0.10969740E+05                                 9.230673                            7.145659       0.174005       2.021408                    0.999577      30.333557      87.492141       0.618182       0.415867      -1.065650       0.011910       0.015322      -0.005628       0.020206       0.000869       0.005320      -0.010349      -0.008096      -0.035434      -0.017389       0.003180       0.014208             11.061032      16.062444      -2.083895       5.333642       9.483344      -1.812067       7.637307           0.000005
          327              C      -4.505006       1.148253      15.275067       0.288153      33.159181 0.34595320E+03  0.76661513E+04                                 9.274358                            6.338145       0.073154       2.054513                    0.998981      24.279824      67.316113       0.634757       0.435450      -1.054528      -0.061065       0.019763      -0.025496       0.069062      -0.017105       0.032948      -0.018750       0.039472      -0.125830      -0.056218      -0.004577       0.060795             12.986687      19.442357      -5.238292       6.758056      11.221816      -3.209849       8.295887           0.000036
          328              C      -4.177701      -0.135281      15.716199      -0.255787      35.326043 0.45086519E+03  0.10712717E+05                                 9.387565                            7.082529       0.057434       1.983482                    0.999242      30.519918      88.637854       0.617863       0.417216      -1.062103       0.007051      -0.012128       0.002777       0.014301       0.028725      -0.006075       0.006928       0.035613      -0.030574      -0.032368      -0.006602       0.038971             11.654817      14.780366      -4.098207       4.705742      12.525388      -2.760172       7.658697          -0.000002
          329              C      -2.955659      -0.396026      16.199344       0.085184      27.242114 0.33809104E+03  0.75378760E+04                                 8.106676                            6.277829       0.005717       2.011820                    0.999394      26.878836      77.703022       0.628455       0.437136      -1.041087       0.021532       0.045490      -0.016955       0.053108       0.002673      -0.025359       0.002296      -0.041254       0.045356      -0.040095       0.013215       0.026880              9.613819      11.685786      -1.197819       3.582937      10.628104      -1.224755       6.527567           0.000009
          330              C      -6.361650       2.536891      14.382300       0.480525      27.806967 0.27885615E+03  0.58957508E+04                                 8.453145                            5.851949       0.011193       2.056503                    0.999481      22.753426      63.029773       0.629064       0.460524      -1.032693       0.067425       0.003827       0.022942       0.071324      -0.039532      -0.017480       0.013980       0.010636       0.124310      -0.060616       0.005328       0.055288             11.600000      17.185996      -4.321705       5.319385      10.670904      -2.316221       6.943100           0.000046
          331              C      -7.768072       2.424703      13.855393      -0.012942      38.902837 0.41407712E+03  0.95778995E+04                                10.012695                            6.762536      -0.039335       1.991829                    0.999449      27.162446      76.429259       0.639363       0.414161      -1.070009      -0.047905       0.008755      -0.041920       0.064256       0.010263       0.008487      -0.015466      -0.007784      -0.008946      -0.023062       0.005245       0.017816             13.880290      21.099815      -3.909212       5.138793      11.863354       1.945108       8.677700           0.000008
          332              C      -8.588477       3.432333      14.098715      -0.191682      36.300208 0.45029199E+03  0.10781063E+05                                 9.728734                            7.208578      -0.162622       1.900441                    0.999542      31.462113      94.136628       0.591156       0.432749      -1.044108      -0.006857      -0.020354      -0.038152       0.043782       0.032485       0.002639       0.020905      -0.030215       0.117925      -0.056377       0.005770       0.050607             12.202442      16.359282      -5.260490       1.516297      13.216995       2.357433       7.031049           0.000069
          333              C      -1.297692      16.013957       5.848499       0.083915      27.382481 0.32799688E+03  0.72277677E+04                                 7.993880                            6.089094       0.210165       2.071755                    0.999847      26.521937      75.204828       0.655699       0.423903      -1.053451       0.026777       0.042623       0.012118       0.051774       0.012222      -0.012607       0.018015       0.003404      -0.105618      -0.044823       0.014764       0.030060              9.520372       6.417716       1.046945       2.467179       9.723151      -3.408253      12.420249           0.000022
          334              C      -1.550682      16.614277       4.626633      -0.247389      34.660821 0.46043105E+03  0.10969847E+05                                 9.230656                            7.145700       0.173938       2.021392                    0.999577      30.333429      87.491786       0.618179       0.415869      -1.065650      -0.015761      -0.012542       0.000890       0.020162       0.011288       0.010506      -0.003001       0.003643       0.011617      -0.017503       0.003131       0.014372             11.060953       6.820414       0.444659       3.020221      10.528673      -5.083486      15.833773           0.000014
          335              C       6.286023      -2.407350       4.411319       0.288075      33.161288 0.34597505E+03  0.76667442E+04                                 9.274704                            6.338313       0.073044       2.054480                    0.998981      24.280563      67.318285       0.634755       0.435446      -1.054532      -0.009770       0.030375      -0.061323       0.069128       0.017738       0.023374      -0.032241      -0.020287       0.131401      -0.056238      -0.004594       0.060832             12.987291       7.330899      -0.084058       4.789378       9.989121      -5.994777      21.641854           0.000066
          336              C       7.142174      -1.960629       5.419620      -0.255737      35.324962 0.45084657E+03  0.10712134E+05                                 9.387079                            7.082106       0.057498       1.983513                    0.999242      30.518918      88.633559       0.617919       0.417184      -1.062127       0.005599       0.003137       0.012709       0.014238       0.016617      -0.022449      -0.016215      -0.015987      -0.047616      -0.032122      -0.006786       0.038908             11.654145       7.806374       0.672968       4.612739       9.264941      -2.890982      17.891118           0.000007
          337              C       7.252234      -2.641803       6.567964       0.085187      27.243836 0.33811450E+03  0.75385919E+04                                 8.107305                            6.278254       0.005688       2.011800                    0.999395      26.880000      77.709465       0.628398       0.437165      -1.041062      -0.042457      -0.030706      -0.008678       0.053111      -0.001935      -0.007224       0.027925       0.028596      -0.050540      -0.040123       0.013309       0.026815              9.614640       6.628391       1.210745       2.908741       9.751771      -2.178803      12.463757           0.000020
          338              C      -1.625015      18.270725       2.093626       0.480537      27.808392 0.27887312E+03  0.58961856E+04                                 8.453390                            5.852105       0.011094       2.056476                    0.999481      22.753472      63.029826       0.629061       0.460520      -1.032698      -0.005546      -0.047580       0.052866       0.071340      -0.048076      -0.013509       0.019623       0.031338       0.055234      -0.060623       0.005366       0.055257             11.600354       6.439240       0.467031       3.697012       9.272467      -4.611037      19.089354           0.000069
          339              C      -1.533544      19.312705       1.010052      -0.013002      38.908419 0.41414169E+03  0.95798521E+04                                10.013874                            6.763254      -0.039370       1.991791                    0.999449      27.164714      76.439708       0.639297       0.414184      -1.069984      -0.022398       0.040909      -0.044172       0.064237       0.009928       0.013115      -0.008895       0.009567      -0.028126      -0.023030       0.005136       0.017894             13.882073       5.243358      -0.302838       0.747814      14.693129      -4.266099      21.709732           0.000015
          340              C      -8.682769       8.780773      17.263662      -0.191676      36.304016 0.45034489E+03  0.10782675E+05                                 9.729911                            7.209451      -0.162579       1.900454                    0.999542      31.462281      94.139441       0.591064       0.432803      -1.044073      -0.019273       0.038828       0.006167       0.043785      -0.017024      -0.006059       0.008618      -0.027114      -0.165385      -0.056199       0.005848       0.050351             12.204033       5.149495       0.138362       0.057019      11.187437       0.293043      20.275166           0.000092
          341              N      12.943697      18.493059       0.920775      -0.244246      35.883637 0.52481762E+03  0.12749227E+05                                 9.211863                            7.527916      -0.130421       1.993928                    0.995675      27.972293      78.008387       0.622670       0.404923      -1.087131      -0.073938      -0.091734       0.067603       0.135838      -0.034230      -0.002161       0.044363       0.009674      -0.008889      -0.056704       0.000732       0.055973             10.648381      10.163339       1.234138      -3.404627      12.944252       0.029450       8.837554          -0.000013
          342              N      10.755461      15.531845       2.965387      -0.424741      44.020576 0.43060694E+03  0.99851287E+04                                10.646242                            6.701525      -0.005309       2.027467                    0.998541      28.188038      77.545149       0.675361       0.391109      -1.093381       0.060868       0.010358      -0.061291       0.086999      -0.014344      -0.080501       0.030499      -0.044767      -0.052867      -0.097266       0.013210       0.084056             16.234362      10.733255       8.579439      -4.468856      27.993235      -7.917790       9.976596          -0.000012
          343              N      -1.171912      13.314504       7.831842      -0.244199      35.883019 0.52480248E+03  0.12748670E+05                                 9.211481                            7.527578      -0.130802       1.993808                    0.995668      27.971763      78.004386       0.622718       0.404898      -1.087156      -0.061885      -0.100257      -0.067595       0.135832      -0.029674      -0.042449      -0.012594       0.035557      -0.008918      -0.056541       0.000593       0.055949             10.647916      11.859564       1.833732      -1.162731      11.247271       3.199682       8.836915           0.000019
          344              N      -3.234398      10.264314       5.787230      -0.424693      44.028426 0.43069771E+03  0.99873674E+04                                10.647005                            6.702031      -0.005363       2.027465                    0.998543      28.185622      77.529076       0.675392       0.391085      -1.093440      -0.010470       0.060890       0.061327       0.087053       0.002959      -0.055440       0.065910       0.052869      -0.052810      -0.097372       0.013377       0.083995             16.235652      20.685328      12.099275       5.976479      18.045046       6.852380       9.976582          -0.000006
          345              N      -5.133916       6.304576       8.644085      -0.244270      35.884350 0.52483997E+03  0.12749909E+05                                 9.211981                            7.528081      -0.130430       1.993917                    0.995674      27.972861      78.010457       0.622663       0.404923      -1.087130       0.123069       0.056963      -0.007396       0.135814      -0.025430      -0.018338       0.021479      -0.056039       0.106557      -0.056657       0.000614       0.056043             10.648500      12.115596       2.694941      -1.763842       9.902942       2.349439       9.926963           0.000056
          346              N      -1.339154       8.129827       8.567062      -0.424695      44.037004 0.43076868E+03  0.99894401E+04                                10.648275                            6.702521      -0.005371       2.027464                    0.998541      28.185893      77.531868       0.675376       0.391078      -1.093444      -0.075271      -0.000240       0.043736       0.087055       0.016926      -0.053012       0.069328       0.034081       0.045010      -0.097379       0.013330       0.084049             16.238227      25.295122      12.613386       3.801328      15.020967       3.776055       8.398591          -0.000003
          347              N       7.655308      12.421008       0.108532      -0.244216      35.883584 0.52482609E+03  0.12749380E+05                                 9.211526                            7.527768      -0.130500       1.993889                    0.995674      27.972325      78.006238       0.622708       0.404900      -1.087155       0.012698       0.135045       0.007347       0.135840      -0.002177      -0.026268       0.010270       0.075586       0.106647      -0.056719       0.000727       0.055992             10.647896       8.454496       1.400702      -2.802918      13.562697       0.879628       9.926495           0.000059
          348              N       8.111267      16.607161       0.185555      -0.424699      44.037316 0.43076100E+03  0.99892307E+04                                10.648817                            6.702797      -0.005214       2.027514                    0.998541      28.185424      77.530797       0.675310       0.391117      -1.093415       0.024885      -0.071061      -0.043741       0.087076       0.002471      -0.082925       0.027050      -0.047798       0.044965      -0.097321       0.013297       0.084024             16.239203       8.234977       6.582305      -2.293094      32.083530      -4.843777       8.399102          -0.000003
          349              N      20.090067       1.657491       1.029308      -0.244270      35.884352 0.52484001E+03  0.12749910E+05                                 9.211982                            7.528082      -0.130430       1.993917                    0.995674      27.972861      78.010459       0.622663       0.404923      -1.087130      -0.073913       0.104402       0.045634       0.135814       0.015257       0.030835      -0.022183       0.047833       0.105526      -0.056658       0.000615       0.056043             10.648501      10.163245      -3.565244       0.633390       9.838666       1.764000      11.943593           0.000031
          350              N      17.901851       4.908798       2.571519      -0.424694      44.036968 0.43076848E+03  0.99894344E+04                                10.648271                            6.702520      -0.005372       2.027464                    0.998541      28.185885      77.531845       0.675376       0.391078      -1.093444       0.060913      -0.058300       0.021660       0.087055      -0.062548       0.052776       0.006093       0.018213       0.136149      -0.097379       0.013330       0.084049             16.238218      10.735483      -8.162072      -5.198125      21.343634      11.764301      16.635535          -0.000006
          351              N       5.974471      10.231938       2.058616      -0.244216      35.883528 0.52482496E+03  0.12749346E+05                                 9.211516                            7.527760      -0.130498       1.993889                    0.995674      27.972303      78.006156       0.622708       0.404900      -1.087155      -0.061893      -0.008414       0.120626       0.135839      -0.021919       0.047046       0.000703       0.014672      -0.071688      -0.056719       0.000728       0.055991             10.647882      11.859715      -1.923831      -1.006981       6.668505      -0.555839      13.415426           0.000041
          352              N       3.912034       9.986382       5.722461      -0.424699      44.037215 0.43076054E+03  0.99892171E+04                                10.648802                            6.702794      -0.005216       2.027514                    0.998541      28.185394      77.530694       0.675310       0.391117      -1.093415      -0.010511       0.022678      -0.083411       0.087076      -0.049492       0.025280      -0.032769       0.109960       0.118429      -0.097320       0.013298       0.084023             16.239167      20.689341      -0.873739     -13.470415       6.060384       0.067713      21.967776          -0.000006
          353              N       2.012542      14.440378       7.723309      -0.244246      35.883621 0.52481699E+03  0.12749208E+05                                 9.211860                            7.527911      -0.130420       1.993928                    0.995675      27.972286      78.008359       0.622671       0.404923      -1.087131       0.123087      -0.034905      -0.045643       0.135838      -0.003165       0.031316      -0.021517      -0.056339       0.105484      -0.056704       0.000732       0.055972             10.648380      12.115841      -2.875265      -1.451498       7.886185      -1.185083      11.943113          -0.000011
          354              N       5.807284      13.461034       6.181098      -0.424741      44.020589 0.43060701E+03  0.99851307E+04                                10.646245                            6.701526      -0.005311       2.027466                    0.998541      28.188032      77.545137       0.675361       0.391109      -1.093381      -0.075216       0.037968      -0.021675       0.086999      -0.054384       0.012006      -0.051623       0.064421       0.136208      -0.097266       0.013211       0.084056             16.234369      25.288048      -3.013990     -12.819677       6.782769       0.978444      16.632291          -0.000012
          355              N      14.801752       3.990147       6.694001      -0.244199      35.883019 0.52480238E+03  0.12748667E+05                                 9.211482                            7.527578      -0.130803       1.993808                    0.995668      27.971770      78.004420       0.622718       0.404898      -1.087156       0.012698      -0.061150      -0.120622       0.135832      -0.021661       0.015142      -0.044416       0.016158      -0.071606      -0.056541       0.000592       0.055949             10.647917       8.454464      -3.127688       0.188816      10.073615       1.134523      13.415673           0.000059
          356              N      15.257663       1.963740       3.030156      -0.424693      44.028550 0.43069884E+03  0.99874005E+04                                10.647025                            6.702040      -0.005363       2.027465                    0.998543      28.185648      77.529185       0.675392       0.391085      -1.093440       0.024860      -0.002316       0.083396       0.087053      -0.073040       0.039469      -0.012729      -0.023284       0.118361      -0.097372       0.013376       0.083995             16.235691       8.233618      -5.276041      -4.552362      18.511138      12.673949      21.962318          -0.000002
          357              N       5.797329      10.169404      15.555151      -0.244199      35.883005 0.52480221E+03  0.12748662E+05                                 9.211479                            7.527576      -0.130802       1.993808                    0.995668      27.971759      78.004377       0.622718       0.404898      -1.087156      -0.073895      -0.012658      -0.113268       0.135832       0.019098      -0.028527      -0.021952      -0.028921      -0.124622      -0.056542       0.000593       0.055948             10.647914      10.162739       2.331294       2.770629       9.889384      -1.793290      11.891621           0.000056
          358              N       3.609066       9.879311      11.968328      -0.424707      44.029125 0.43070457E+03  0.99875648E+04                                10.647121                            6.702090      -0.005368       2.027462                    0.998543      28.185774      77.529602       0.675388       0.391086      -1.093440       0.060906       0.047915       0.039688       0.087066       0.076969       0.027913      -0.036291      -0.034452      -0.021652      -0.097366       0.013383       0.083984             16.235858      10.733718      -0.420661       9.665558       7.623751      -3.843433      30.350105          -0.000002
          359              N      13.120928       6.773513       7.614777      -0.244246      35.883616 0.52481692E+03  0.12749206E+05                                 9.211859                            7.527911      -0.130420       1.993928                    0.995675      27.972283      78.008350       0.622671       0.404923      -1.087131      -0.061842       0.108689      -0.053050       0.135838       0.051678      -0.004417       0.012138       0.036565      -0.005706      -0.056704       0.000732       0.055972             10.648378      11.859567       0.089971       2.169465      12.211487      -2.643854       7.874080          -0.000020
          360              N      11.058469      10.069258       5.995543      -0.424741      44.020586 0.43060671E+03  0.99851220E+04                                10.646244                            6.701523      -0.005311       2.027466                    0.998541      28.188029      77.545122       0.675361       0.391109      -1.093381      -0.010524      -0.083499       0.022044       0.086999       0.046685       0.030315      -0.032870      -0.004068      -0.223622      -0.097266       0.013211       0.084056             16.234368      20.683042     -11.223351       7.488885      17.927646      -6.919390      10.092417          -0.000014
          361              N       9.158913       9.575000       1.137840      -0.244216      35.883545 0.52482524E+03  0.12749354E+05                                 9.211520                            7.527762      -0.130498       1.993889                    0.995674      27.972305      78.006168       0.622708       0.404901      -1.087155       0.123089      -0.022130       0.053026       0.135839       0.028692      -0.012820       0.000283      -0.093509      -0.005717      -0.056719       0.000728       0.055992             10.647887      12.114730       0.179982       3.215549      11.955108      -1.164332       7.873824           0.000013
          362              N      12.953677       8.729093       2.757074      -0.424698      44.037214 0.43076038E+03  0.99892123E+04                                10.648801                            6.702792      -0.005217       2.027514                    0.998541      28.185393      77.530683       0.675311       0.391117      -1.093415      -0.075292      -0.037768      -0.022065       0.087076       0.037553       0.041245      -0.017473      -0.055467      -0.223647      -0.097321       0.013298       0.084023             16.239165      25.296476      -9.600074       9.023257      13.325278      -4.756064      10.095743          -0.000009
          363              N       0.508950      13.908799      10.702700      -0.244270      35.884352 0.52483988E+03  0.12749906E+05                                 9.211982                            7.528081      -0.130430       1.993917                    0.995674      27.972866      78.010478       0.622663       0.404923      -1.087130       0.012683      -0.073913       0.113232       0.135814       0.023915       0.011304       0.034363      -0.001511      -0.124638      -0.056658       0.000614       0.056043             10.648502       8.454927       1.727152       2.614545      11.598045      -2.014628      11.892532           0.000072
          364              N       0.964908      11.749053      14.289523      -0.424694      44.037030 0.43076883E+03  0.99894456E+04                                10.648282                            6.702524      -0.005374       2.027464                    0.998541      28.185904      77.531935       0.675375       0.391078      -1.093443       0.024864       0.073399      -0.039660       0.087055       0.070683       0.043641      -0.014036      -0.070015      -0.021681      -0.097379       0.013330       0.084050             16.238240       8.234587      -1.304960       6.846400      10.125364      -7.833520      30.354767          -0.000001
          365              N      -5.797109      -8.386298      16.584459      -0.244246      35.883596 0.52481694E+03  0.12749206E+05                                 9.211855                            7.527911      -0.130418       1.993929                    0.995675      27.972268      78.008292       0.622671       0.404923      -1.087131       0.073937       0.091733      -0.067603       0.135838      -0.034230      -0.002160       0.044363       0.009675      -0.008887      -0.056705       0.000733       0.055972             10.648372      10.163329       1.234137      -3.404624      12.944239       0.029448       8.837548          -0.000012
          366              N      -3.608873      -5.425084      14.539847      -0.424741      44.020478 0.43060612E+03  0.99851049E+04                                10.646228                            6.701519      -0.005312       2.027466                    0.998541      28.188005      77.545041       0.675361       0.391109      -1.093381      -0.060868      -0.010358       0.061291       0.086999      -0.014344      -0.080501       0.030498      -0.044767      -0.052867      -0.097266       0.013211       0.084055             16.234334      10.733239       8.579420      -4.468849      27.993182      -7.917773       9.976581          -0.000012
          367              N       8.318500      -3.207743       9.673392      -0.244199      35.883025 0.52480260E+03  0.12748674E+05                                 9.211483                            7.527579      -0.130803       1.993808                    0.995668      27.971767      78.004410       0.622718       0.404898      -1.087156       0.061885       0.100256       0.067595       0.135832      -0.029674      -0.042449      -0.012594       0.035557      -0.008918      -0.056541       0.000593       0.055948             10.647919      11.859567       1.833732      -1.162732      11.247275       3.199683       8.836917           0.000037
          368              N      10.380986      -0.157553      11.718004      -0.424693      44.028429 0.43069768E+03  0.99873670E+04                                10.647007                            6.702031      -0.005364       2.027465                    0.998543      28.185621      77.529085       0.675392       0.391085      -1.093440       0.010470      -0.060890      -0.061327       0.087053       0.002959      -0.055440       0.065910       0.052869      -0.052810      -0.097372       0.013377       0.083995             16.235656      20.685334      12.099278       5.976481      18.045049       6.852381       9.976584          -0.000004
          369              N      12.280504       3.802185       8.861149      -0.244270      35.884377 0.52484043E+03  0.12749923E+05                                 9.211987                            7.528085      -0.130431       1.993917                    0.995674      27.972876      78.010518       0.622663       0.404924      -1.087130      -0.123069      -0.056963       0.007396       0.135814      -0.025430      -0.018338       0.021479      -0.056039       0.106557      -0.056657       0.000614       0.056043             10.648508      12.115606       2.694944      -1.763844       9.902949       2.349440       9.926969           0.000057
          370              N       8.485742       1.976934       8.938172      -0.424694      44.037106 0.43076946E+03  0.99894634E+04                                10.648293                            6.702528      -0.005372       2.027464                    0.998541      28.185922      77.531993       0.675375       0.391078      -1.093443       0.075271       0.000240      -0.043736       0.087055       0.016926      -0.053012       0.069328       0.034081       0.045011      -0.097379       0.013329       0.084050             16.238263      25.295189      12.613421       3.801336      15.020998       3.776061       8.398603          -0.000003
          371              N      -0.508720      -2.314247      17.396702      -0.244216      35.883539 0.52482539E+03  0.12749358E+05                                 9.211519                            7.527764      -0.130498       1.993889                    0.995674      27.972298      78.006140       0.622708       0.404901      -1.087155      -0.012698      -0.135044      -0.007347       0.135839      -0.002177      -0.026266       0.010270       0.075588       0.106648      -0.056720       0.000729       0.055991             10.647886       8.454489       1.400700      -2.802916      13.562682       0.879626       9.926487           0.000038
          372              N      -0.964679      -6.500400      17.319679      -0.424698      44.037174 0.43075982E+03  0.99891962E+04                                10.648796                            6.702788      -0.005217       2.027514                    0.998541      28.185379      77.530637       0.675311       0.391117      -1.093415      -0.024885       0.071061       0.043741       0.087076       0.002471      -0.082924       0.027050      -0.047799       0.044963      -0.097320       0.013298       0.084022             16.239160       8.234961       6.582285      -2.293091      32.083430      -4.843766       8.399088          -0.000005
          373              N     -12.943479       8.449270      16.475926      -0.244270      35.884352 0.52484000E+03  0.12749909E+05                                 9.211982                            7.528081      -0.130430       1.993917                    0.995674      27.972861      78.010458       0.622663       0.404923      -1.087130       0.073913      -0.104402      -0.045634       0.135814       0.015256       0.030835      -0.022183       0.047834       0.105526      -0.056657       0.000614       0.056043             10.648502      10.163246      -3.565244       0.633388       9.838665       1.764002      11.943595           0.000044
          374              N     -10.755263       5.197963      14.933715      -0.424694      44.036999 0.43076872E+03  0.99894412E+04                                10.648275                            6.702522      -0.005372       2.027464                    0.998541      28.185894      77.531872       0.675376       0.391078      -1.093444      -0.060913       0.058301      -0.021660       0.087055      -0.062548       0.052776       0.006093       0.018213       0.136149      -0.097379       0.013330       0.084049             16.238228      10.735489      -8.162077      -5.198131      21.343646      11.764311      16.635549          -0.000005
          375              N       1.172117      -0.125177      15.446618      -0.244216      35.883567 0.52482558E+03  0.12749365E+05                                 9.211522                            7.527764      -0.130500       1.993889                    0.995674      27.972325      78.006237       0.622708       0.404900      -1.087155       0.061893       0.008414      -0.120627       0.135840      -0.021920       0.047046       0.000703       0.014674      -0.071685      -0.056719       0.000726       0.055992             10.647891      11.859725      -1.923834      -1.006984       6.668510      -0.555837      13.415439           0.000044
          376              N       3.234554       0.120379      11.782773      -0.424699      44.037360 0.43076170E+03  0.99892513E+04                                10.648825                            6.702803      -0.005215       2.027513                    0.998541      28.185438      77.530858       0.675310       0.391117      -1.093415       0.010511      -0.022678       0.083411       0.087076      -0.049493       0.025281      -0.032769       0.109960       0.118430      -0.097321       0.013297       0.084024             16.239215      20.689400      -0.873742     -13.470465       6.060397       0.067715      21.967847          -0.000004
          377              N       5.134046      -4.333617       9.781925      -0.244246      35.883617 0.52481694E+03  0.12749206E+05                                 9.211859                            7.527911      -0.130420       1.993928                    0.995675      27.972285      78.008358       0.622671       0.404923      -1.087131      -0.123087       0.034905       0.045643       0.135838      -0.003165       0.031316      -0.021517      -0.056339       0.105484      -0.056704       0.000732       0.055972             10.648379      12.115839      -2.875265      -1.451496       7.886185      -1.185084      11.943112          -0.000009
          378              N       1.339304      -3.354273      11.324136      -0.424741      44.020562 0.43060686E+03  0.99851257E+04                                10.646239                            6.701523      -0.005309       2.027467                    0.998541      28.188026      77.545100       0.675361       0.391109      -1.093381       0.075216      -0.037968       0.021675       0.086999      -0.054384       0.012006      -0.051623       0.064422       0.136208      -0.097266       0.013211       0.084056             16.234355      25.288024      -3.013987     -12.819664       6.782765       0.978443      16.632277          -0.000013
          379              N      -7.655164       6.116614      10.811233      -0.244198      35.882991 0.52480192E+03  0.12748653E+05                                 9.211476                            7.527574      -0.130801       1.993809                    0.995668      27.971754      78.004356       0.622718       0.404898      -1.087156      -0.012698       0.061150       0.120622       0.135831      -0.021660       0.015141      -0.044416       0.016158      -0.071608      -0.056542       0.000593       0.055948             10.647909       8.454458      -3.127684       0.188818      10.073607       1.134520      13.415663           0.000041
          380              N      -8.111075       8.143021      14.475078      -0.424693      44.028451 0.43069807E+03  0.99873775E+04                                10.647008                            6.702034      -0.005363       2.027466                    0.998543      28.185619      77.529063       0.675392       0.391085      -1.093440      -0.024860       0.002316      -0.083396       0.087053      -0.073040       0.039469      -0.012729      -0.023285       0.118361      -0.097372       0.013377       0.083995             16.235656       8.233604      -5.276028      -4.552349      18.511098      12.673914      21.962266          -0.000003
          381              N       1.349259      -0.062643       1.950083      -0.244199      35.883045 0.52480283E+03  0.12748681E+05                                 9.211485                            7.527580      -0.130803       1.993808                    0.995668      27.971781      78.004457       0.622718       0.404898      -1.087156       0.073895       0.012658       0.113268       0.135832       0.019099      -0.028527      -0.021953      -0.028921      -0.124621      -0.056541       0.000592       0.055949             10.647924      10.162747       2.331296       2.770635       9.889391      -1.793290      11.891633           0.000052
          382              N       3.537522       0.227450       5.536906      -0.424707      44.029260 0.43070565E+03  0.99875967E+04                                10.647143                            6.702099      -0.005367       2.027462                    0.998543      28.185815      77.529760       0.675388       0.391086      -1.093440      -0.060905      -0.047915      -0.039688       0.087066       0.076970       0.027913      -0.036291      -0.034452      -0.021656      -0.097367       0.013382       0.083985             16.235903      10.733748      -0.420663       9.665596       7.623764      -3.843439      30.350196          -0.000003
          383              N      -5.974340       3.333248       9.890457      -0.244246      35.883617 0.52481696E+03  0.12749207E+05                                 9.211859                            7.527911      -0.130420       1.993928                    0.995675      27.972284      78.008351       0.622671       0.404923      -1.087131       0.061842      -0.108689       0.053050       0.135838       0.051678      -0.004417       0.012138       0.036565      -0.005707      -0.056704       0.000732       0.055973             10.648377      11.859568       0.089973       2.169465      12.211484      -2.643852       7.874080          -0.000012
          384              N      -3.911881       0.037503      11.509691      -0.424741      44.020577 0.43060668E+03  0.99851209E+04                                10.646241                            6.701522      -0.005309       2.027467                    0.998541      28.188028      77.545109       0.675361       0.391109      -1.093381       0.010524       0.083499      -0.022044       0.086999       0.046685       0.030315      -0.032870      -0.004068      -0.223623      -0.097267       0.013211       0.084056             16.234361      20.683039     -11.223345       7.488882      17.927633      -6.919385      10.092413          -0.000012
          385              N      -2.012325       0.531761      16.367394      -0.244216      35.883550 0.52482529E+03  0.12749356E+05                                 9.211520                            7.527762      -0.130498       1.993889                    0.995674      27.972308      78.006173       0.622708       0.404900      -1.087155      -0.123089       0.022130      -0.053026       0.135839       0.028692      -0.012819       0.000283      -0.093509      -0.005719      -0.056719       0.000727       0.055992             10.647888      12.114733       0.179984       3.215549      11.955107      -1.164331       7.873823           0.000029
          386              N      -5.807089       1.377668      14.748160      -0.424699      44.037253 0.43076073E+03  0.99892224E+04                                10.648807                            6.702795      -0.005216       2.027514                    0.998541      28.185406      77.530729       0.675311       0.391117      -1.093415       0.075292       0.037768       0.022065       0.087076       0.037553       0.041245      -0.017473      -0.055467      -0.223647      -0.097321       0.013297       0.084023             16.239177      25.296501      -9.600078       9.023266      13.325280      -4.756065      10.095750          -0.000007
          387              N       6.637638      -3.802038       6.802534      -0.244270      35.884347 0.52483981E+03  0.12749904E+05                                 9.211981                            7.528080      -0.130430       1.993917                    0.995674      27.972865      78.010473       0.622663       0.404923      -1.087130      -0.012683       0.073913      -0.113232       0.135814       0.023916       0.011304       0.034363      -0.001511      -0.124638      -0.056657       0.000614       0.056043             10.648499       8.454927       1.727153       2.614544      11.598043      -2.014625      11.892527           0.000051
          388              N       6.181680      -1.642292       3.215711      -0.424694      44.036979 0.43076851E+03  0.99894352E+04                                10.648271                            6.702520      -0.005371       2.027464                    0.998541      28.185892      77.531865       0.675376       0.391078      -1.093444      -0.024864      -0.073399       0.039660       0.087055       0.070683       0.043641      -0.014036      -0.070015      -0.021681      -0.097379       0.013330       0.084050             16.238215       8.234578      -1.304956       6.846390      10.125349      -7.833501      30.354718          -0.000002
          389              O      11.570142      13.612595       2.144391      -0.501333      24.672363 0.38295820E+03  0.84415280E+04                                 6.561812                            5.955492       0.934528       2.374715                    0.998352      25.819338      64.587951       0.800058       0.347308      -1.150635      -0.031090       0.037314       0.017687       0.051688      -0.024825       0.009387       0.032929       0.019971       0.090341      -0.054576       0.008994       0.045582              6.844204       6.150905      -0.381768      -1.810658       8.462365       0.463128       5.919340          -0.000026
          390              O      -5.315434      10.392675       6.608226      -0.501343      24.664823 0.38282380E+03  0.84381683E+04                                 6.561269                            5.955021       0.934509       2.374711                    0.998350      25.820917      64.598965       0.799941       0.347375      -1.150533       0.045548      -0.016889      -0.017678       0.051695      -0.025533      -0.027851      -0.019730       0.015714       0.090437      -0.054466       0.008922       0.045544              6.843730       8.445126       0.429752      -1.039940       6.167392       1.552534       5.918672           0.000007
          391              O      -1.376298       9.499287      10.340342      -0.501356      24.659173 0.38272770E+03  0.84356621E+04                                 6.560486                            5.954423       0.934330       2.374641                    0.998349      25.821635      64.602819       0.799937       0.347393      -1.150499       0.007216      -0.020411      -0.046919       0.051673      -0.044602      -0.009872       0.005693      -0.036853       0.035076      -0.054495       0.008971       0.045524              6.842761       7.017832       0.888189      -0.722661       6.230687       2.000870       7.279765           0.000053
          392              O       2.268410       6.922158      15.917509      -0.501348      24.668253 0.38289275E+03  0.84399886E+04                                 6.561718                            5.955461       0.934393       2.374660                    0.998350      25.820948      64.598209       0.799938       0.347364      -1.150553      -0.021662      -0.000007       0.046927       0.051685      -0.023116      -0.008594       0.007503       0.084758       0.035110      -0.054532       0.009020       0.045512              6.844175       5.760922       0.443864      -2.127848       7.490501       0.013961       7.281102           0.000061
          393              O      -2.722741       5.157440       4.644139      -0.501356      24.659175 0.38272778E+03  0.84356642E+04                                 6.560486                            5.954424       0.934330       2.374641                    0.998349      25.821636      64.602819       0.799937       0.347393      -1.150499      -0.031093      -0.003339      -0.041135       0.051673       0.020519       0.016842      -0.040251       0.007024       0.051866      -0.054495       0.008971       0.045524              6.842761       6.149770      -1.376837       1.235574       6.152780       0.869448       8.225732           0.000021
          394              O       1.830991      10.633199       5.200805      -0.501348      24.668212 0.38289199E+03  0.84399676E+04                                 6.561709                            5.955454       0.934396       2.374662                    0.998350      25.820932      64.598146       0.799939       0.347364      -1.150553       0.045539      -0.006875       0.023457       0.051685      -0.011351       0.036111      -0.013023      -0.041190      -0.080252      -0.054533       0.009021       0.045512              6.844165       8.445705      -1.115499       0.147596       4.636557      -0.668542       7.450233           0.000040
          395              O       5.770112      14.311990       4.108478      -0.501333      24.672366 0.38295828E+03  0.84415303E+04                                 6.561812                            5.955492       0.934529       2.374716                    0.998352      25.819336      64.587947       0.800058       0.347308      -1.150635       0.007215      -0.030425       0.041158       0.051688       0.013740       0.043643      -0.002395      -0.031362       0.051791      -0.054577       0.008995       0.045582              6.844204       7.019276      -1.070193      -0.407873       5.285632      -1.455110       8.227705          -0.000020
          396              O      16.561169       0.217325       3.551812      -0.501343      24.664873 0.38282468E+03  0.84381929E+04                                 6.561279                            5.955029       0.934512       2.374711                    0.998350      25.820943      64.599062       0.799940       0.347375      -1.150533      -0.021655       0.040655      -0.023465       0.051695       0.004110       0.024379      -0.029605       0.046302      -0.080243      -0.054466       0.008921       0.045545              6.843741       5.760652      -2.064591       0.679620       7.320822       0.083531       7.449749           0.000053
          397              O       4.423757      11.549919      10.716704      -0.501342      24.664762 0.38282251E+03  0.84381327E+04                                 6.561257                            5.955010       0.934505       2.374709                    0.998350      25.820898      64.598887       0.799942       0.347375      -1.150533      -0.031106      -0.033967       0.023476       0.051696       0.004329      -0.026134       0.007465      -0.049929      -0.118978      -0.054467       0.008922       0.045545              6.843716       6.150342       1.758625       0.574730       6.955443      -1.332840       7.425364           0.000045
          398              O       8.977423       9.294080       5.696203      -0.501333      24.672353 0.38295792E+03  0.84415205E+04                                 6.561810                            5.955490       0.934529       2.374716                    0.998352      25.819333      64.587941       0.800058       0.347308      -1.150635       0.045543       0.023754      -0.005770       0.051688       0.036969      -0.008199       0.032867      -0.006912       0.022587      -0.054577       0.008995       0.045582              6.844202       8.445494       0.686096       0.892030       7.326137      -0.883965       4.760976          -0.000027
          399              O      12.916509       6.508677       3.056414      -0.501348      24.668220 0.38289209E+03  0.84399704E+04                                 6.561711                            5.955455       0.934396       2.374662                    0.998350      25.820933      64.598156       0.799939       0.347364      -1.150553       0.007214       0.050852       0.005774       0.051684       0.030915      -0.033670      -0.003180      -0.041058       0.022537      -0.054533       0.009021       0.045512              6.844168       7.019338       0.181271       1.130920       8.752179      -0.546548       4.760986           0.000012
          400              O       9.414787      -7.139154      15.541147      -0.501356      24.659194 0.38272813E+03  0.84356743E+04                                 6.560491                            5.954427       0.934329       2.374641                    0.998349      25.821641      64.602847       0.799937       0.347393      -1.150499      -0.021649      -0.040633      -0.023459       0.051673       0.019053      -0.015684       0.022234       0.033386      -0.118960      -0.054495       0.008971       0.045524              6.842766       5.759895       1.620612       1.447683       7.344439      -0.097633       7.423964           0.000065
          401              O      -4.423554      -3.505834      15.360843      -0.501333      24.672322 0.38295741E+03  0.84415059E+04                                 6.561803                            5.955485       0.934533       2.374717                    0.998352      25.819317      64.587874       0.800058       0.347308      -1.150635       0.031089      -0.037313      -0.017686       0.051687      -0.024825       0.009389       0.032930       0.019973       0.090342      -0.054577       0.008996       0.045582              6.844194       6.150898      -0.381768      -1.810655       8.462352       0.463128       5.919333          -0.000022
          402              O      12.462022      -0.285914      10.897008      -0.501343      24.664828 0.38282390E+03  0.84381711E+04                                 6.561271                            5.955023       0.934510       2.374711                    0.998350      25.820916      64.598968       0.799941       0.347375      -1.150533      -0.045548       0.016888       0.017677       0.051695      -0.025533      -0.027851      -0.019730       0.015714       0.090437      -0.054466       0.008922       0.045544              6.843732       8.445129       0.429752      -1.039941       6.167393       1.552535       5.918673           0.000027
          403              O       8.522886       0.607474       7.164892      -0.501356      24.659198 0.38272815E+03  0.84356748E+04                                 6.560491                            5.954427       0.934327       2.374640                    0.998349      25.821648      64.602866       0.799937       0.347393      -1.150499      -0.007217       0.020411       0.046920       0.051673      -0.044602      -0.009872       0.005694      -0.036852       0.035075      -0.054494       0.008970       0.045524              6.842767       7.017839       0.888190      -0.722663       6.230691       2.000871       7.279769           0.000052
          404              O       4.878178       3.184603       1.587725      -0.501349      24.668207 0.38289188E+03  0.84399644E+04                                 6.561709                            5.955453       0.934398       2.374663                    0.998350      25.820924      64.598122       0.799939       0.347364      -1.150553       0.021661       0.000007      -0.046926       0.051684      -0.023116      -0.008592       0.007503       0.084761       0.035112      -0.054533       0.009021       0.045512              6.844165       5.760915       0.443864      -2.127845       7.490487       0.013960       7.281093           0.000037
          405              O       9.869329       4.949321      12.861095      -0.501356      24.659181 0.38272788E+03  0.84356671E+04                                 6.560487                            5.954425       0.934330       2.374641                    0.998349      25.821638      64.602828       0.799937       0.347393      -1.150499       0.031093       0.003339       0.041135       0.051673       0.020518       0.016842      -0.040251       0.007024       0.051867      -0.054495       0.008971       0.045524              6.842762       6.149771      -1.376837       1.235574       6.152781       0.869449       8.225735           0.000037
          406              O       5.315597      -0.526438      12.304429      -0.501348      24.668256 0.38289281E+03  0.84399905E+04                                 6.561718                            5.955461       0.934392       2.374660                    0.998350      25.820953      64.598225       0.799938       0.347364      -1.150553      -0.045540       0.006875      -0.023457       0.051686      -0.011351       0.036110      -0.013024      -0.041188      -0.080250      -0.054532       0.009020       0.045512              6.844175       8.445717      -1.115501       0.147595       4.636562      -0.668543       7.450246           0.000044
          407              O       1.376476      -4.205229      13.396756      -0.501333      24.672352 0.38295804E+03  0.84415236E+04                                 6.561810                            5.955490       0.934530       2.374716                    0.998352      25.819331      64.587927       0.800058       0.347308      -1.150635      -0.007214       0.030424      -0.041158       0.051688       0.013739       0.043643      -0.002394      -0.031362       0.051790      -0.054577       0.008995       0.045582              6.844201       7.019272      -1.070193      -0.407872       5.285630      -1.455109       8.227701          -0.000020
          408              O      -9.414581       9.889436      13.953422      -0.501344      24.664831 0.38282389E+03  0.84381708E+04                                 6.561270                            5.955022       0.934515       2.374712                    0.998350      25.820926      64.598993       0.799941       0.347375      -1.150533       0.021655      -0.040654       0.023464       0.051694       0.004111       0.024379      -0.029606       0.046303      -0.080244      -0.054467       0.008922       0.045545              6.843731       5.760644      -2.064587       0.679620       7.320811       0.083528       7.449737           0.000032
          409              O       2.722831      -1.443158       6.788530      -0.501341      24.664805 0.38282331E+03  0.84381550E+04                                 6.561265                            5.955017       0.934500       2.374707                    0.998350      25.820920      64.598967       0.799941       0.347375      -1.150533       0.031107       0.033968      -0.023476       0.051697       0.004330      -0.026134       0.007464      -0.049930      -0.118974      -0.054466       0.008921       0.045545              6.843725       6.150350       1.758628       0.574734       6.955451      -1.332840       7.425375           0.000042
          410              O      -1.830835       0.812681      11.809031      -0.501333      24.672350 0.38295788E+03  0.84415193E+04                                 6.561809                            5.955489       0.934529       2.374715                    0.998352      25.819335      64.587941       0.800058       0.347308      -1.150635      -0.045543      -0.023754       0.005770       0.051688       0.036969      -0.008199       0.032866      -0.006912       0.022586      -0.054576       0.008995       0.045582              6.844201       8.445495       0.686096       0.892030       7.326133      -0.883964       4.760975          -0.000020
          411              O      -5.769921       3.598084      14.448820      -0.501348      24.668214 0.38289198E+03  0.84399673E+04                                 6.561709                            5.955453       0.934395       2.374661                    0.998350      25.820937      64.598158       0.799939       0.347364      -1.150553      -0.007214      -0.050852      -0.005774       0.051685       0.030915      -0.033670      -0.003180      -0.041058       0.022534      -0.054533       0.009020       0.045512              6.844165       7.019337       0.181272       1.130920       8.752174      -0.546547       4.760985           0.000029
          412              O      -2.268199      17.245915       1.964087      -0.501356      24.659170 0.38272768E+03  0.84356614E+04                                 6.560484                            5.954422       0.934329       2.374641                    0.998349      25.821638      64.602818       0.799938       0.347393      -1.150499       0.021649       0.040633       0.023459       0.051673       0.019053      -0.015684       0.022234       0.033386      -0.118960      -0.054495       0.008971       0.045524              6.842759       5.759891       1.620610       1.447682       7.344430      -0.097631       7.423956           0.000043

******************************************************
Auxiliary information for the entire system
The total spin magnetic moment of the unit cell is   0.005215
The total net atomic charge of the unit cell is   -0.000009
Accuracy of reproducing the electrostatic potential in the unit cell:
  The inner radius (bohr) =    5.0000
  The outer radius (bohr) =   12.0000
  Valid grid points have density less than (e/(bohr^3)) =    0.0001
  The number of valid grid points were=       690534
  The rms potential error without charges in kcal/mol is=      2.79279
  The rms potential error with partial charges in kcal/mol is=      0.85226
  The RRMSE value at monopole order=      0.30516
  The rms potential error with partial charges and cloud penetration in kcal/mol is=      0.85914
  The RRMSE value at monopole order with cloud penetration is=      0.30763
  The rms potential error with partial charges and atomic dipoles in kcal/mol is=      0.22252
  The RRMSE value at dipole order=      0.07968
  The rms potential error with partial charges, atomic dipoles and cloud penetration in kcal/mol is=      0.22743
  The RRMSE value at dipole order with cloud penetration=      0.08144

******************************************************
The electron densities and ab initio electrostatic potential were computed in VASP using the PBE functional and
projector augmented wave method. See the main text of the journal article for a description of computational details.
The atomic charges, dipoles, and quadrupoles were computed with the DDEC6 method as described in
(a) T. A. Manz and N. Gabaldon Limas, RSC Adv. 6 (2016) 47771-47801 DOI: 10.1039/c6ra04656h
(b) N. Gabaldon Limas and T. A. Manz, RSC Adv. 8 (2018) 2678-2707 DOI: 10.1039/c7ra11829e.
For each atom in the material, the electron cloud parameters were fit to the spherically averaged atom-in-material
electron density using radial positions for which this density was between 10^-4 and 10^-2 electrons per cubic bohr.
The polarizabilities, dispersion coefficients, and quantum Drude oscillator (QDO) parameters were fit using the MCLF method.
The magnetic structure of the system was optimized in VASP from the default ferromagnetic initial guess using spin polarization.
The atomic spin moments (ASMs) were computed on this optimized magnetic structure using the DDEC6 partition as inputs
to the method of T. A. Manz and D. S. Sholl, J. Chem. Theory Comput. 7 (2011) 4146-4164 DOI: 10.1021/ct200539n.
The RMSE and RRMSE were computed using a uniform grid with Ewald summation.
