# Supplementary material for: A collection of forcefield precursors for metal–organic frameworks
Source: RSC Adv. 2019 Nov 13;9(63):36492–507. doi: 10.1039/c9ra07327b (PMC9075174; doi:10.1039/c9ra07327b)
Supplement: RA-009-C9RA07327B-s5711 [file RA-009-C9RA07327B-s5711.xyz]

   58
jmolscript: load "" {1 1 1} spacegroup "x,y,z" unitcell [{      7.351800     0.000000     0.000000 }, {     -1.763069    11.489515     0.000000 }, {      0.000000     0.000000    14.131000 }]
Mn     2.762151     6.004995     7.065217     1.049953
Mn     5.436555    11.197222     0.354547     0.932858
Mn     2.826580     5.484520    -0.000283     1.049624
Mn     0.152176     0.292293     7.420047     0.933091
Mo     6.350120     3.911835     3.638874     0.511312
Mo    -0.761389     7.577680    10.704374     0.511313
H      4.693530     1.685512     0.626003     0.111092
H      2.373362     1.694703     0.587850     0.113455
H      0.615828     9.267443     0.048045     0.113242
H      2.918558     9.261698     0.045219     0.114285
H      0.895201     9.804003     7.691503     0.111100
H      3.215369     9.794812     7.653350     0.113462
H      4.972903     2.222072     7.113545     0.113249
H      2.670173     2.227817     7.110719     0.114293
C      4.779868     2.411649     3.821022    -0.028457
C      6.055275     6.029697     3.281077    -0.017777
C      5.021109     4.514230     5.215752     0.051555
C      0.449482     4.894533     4.907696     0.071336
C      0.559385     4.470570     2.276504     0.061070
C      5.052415     4.156907     1.957144     0.055371
C     -0.375355     2.220923     2.472925     0.087943
C     -0.235749     2.547225     5.101291     0.073029
C      4.226506     0.867458     0.505890     0.081488
C      2.834457     0.869756     0.488933     0.077117
C      1.080294    10.087794     0.169572     0.080216
C      2.454109    10.079752     0.176638     0.077165
C      0.808863     9.077866    10.886522    -0.028459
C     -0.466544     5.459818    10.346577    -0.017762
C      0.567622     6.975285    12.281252     0.051510
C      5.139249     6.594982    11.973196     0.071284
C      5.029346     7.018945     9.342004     0.061118
C      0.536316     7.332608     9.022644     0.055410
C     -1.387714     9.268592     9.538425     0.087963
C      5.824480     8.942290    12.166791     0.073010
C      1.362225    10.622057     7.571390     0.081500
C      2.754274    10.619759     7.554433     0.077126
C      4.508437     1.401721     7.235072     0.080229
C      3.134622     1.409763     7.242138     0.077176
N      3.987275     1.583255     3.898743    -0.373234
N      5.920488     7.147627     3.028273    -0.387823
N      4.297846     4.819852     6.055133    -0.404580
N      1.194427     5.405817     5.610714    -0.383199
N      1.341241     4.779638     1.473722    -0.396691
N      4.363658     4.314313     1.051205    -0.410884
N     -0.109003     1.323592     1.800431    -0.420921
N      0.102671     1.822237     5.922302    -0.417463
N      3.158488    11.219511     0.359493    -0.212505
N      0.367598    11.225256     0.334057    -0.208903
N      1.601456     9.906260    10.964243    -0.373233
N     -0.331757     4.341888    10.093773    -0.387835
N      1.290885     6.669663    13.120634    -0.404501
N      4.394304     6.083698    12.676214    -0.383127
N      4.247490     6.709877     8.539222    -0.396772
N      1.225073     7.175202     8.116705    -0.410965
N      5.697734    10.165923     8.865931    -0.420947
N      5.486060     9.667278    12.987802    -0.417433
N      2.430243     0.270004     7.424993    -0.212539
N      5.221133     0.264259     7.399557    -0.208935

The following XYZ coordinates are in angstroms. Other properties are in atomic units.
The sperically averaged electron density of each atom fit to a function of the form exp(a - br)
eigen_1, eigen_2 and eigen_3 are the three eigenvalues of traceless quadrupole moment tensor
  atom number  atomic symbol              X              Y              Z     net charge C6 coefficient C8 coefficient C10 coefficient fluctuating dipole atomic polarizability isotropic forcefield polarizability              a              b squared Pearson coefficient          <r^3>          <r^4>         wp_QDO          m_QDO          q_QDO       dipole_x       dipole_y       dipole_z         dipole            Qxy            Qxz            Qyz     Q(x^2-y^2)  Q(3z^2 - R^2)        eigen_1        eigen_2        eigen_3 static polarizability      alpha(xx)      alpha(xy)      alpha(xz)      alpha(yy)      alpha(yz)      alpha(zz) atomic spin moment
            1             Mn       2.762151       6.004995       7.065217       1.049953     185.853435 0.33470233E+04  0.12212318E+06                                24.993382                           18.097114       0.470393       1.941533                    0.999832      52.024078     147.885450       0.457484       0.366937      -1.178897      -0.004819      -0.004797       0.005108       0.008505       0.124705      -0.098149      -0.288087      -0.308555       0.066544      -0.212877      -0.207188       0.420065             31.479192      35.846429      -2.853089       0.634087      24.911377      14.862697      33.679770           4.783072
            2             Mn       5.436555      11.197222       0.354547       0.932858     177.174567 0.35420827E+04  0.13087902E+06                                24.056288                           18.436283       0.767833       2.015198                    0.998973      53.822885     153.182565       0.460655       0.359848      -1.186511       0.000383      -0.010038       0.016334       0.019176      -0.002182      -0.004513      -0.358509      -0.490515       0.501761      -0.329053      -0.193912       0.522965             28.930403      34.430968      -2.591019      -2.429324      26.628586      13.796780      25.731654           4.762780
            3             Mn       2.826580       5.484520      -0.000283       1.049624     185.897035 0.33480056E+04  0.12216884E+06                                24.997800                           18.100341       0.469952       1.941364                    0.999832      52.028646     147.907770       0.457418       0.366960      -1.178870       0.004818       0.004794       0.005105       0.008501       0.124667       0.098133       0.287973      -0.308392       0.066567      -0.212790      -0.207111       0.419901             31.484630      35.852490      -2.853482      -0.634179      24.915629     -14.865374      33.685772           4.782529
            4             Mn       0.152176       0.292293       7.420047       0.933091     177.154988 0.35415582E+04  0.13085432E+06                                24.054186                           18.434570       0.768107       2.015295                    0.998973      53.820724     153.171473       0.460691       0.359835      -1.186527      -0.000384       0.010039       0.016335       0.019177      -0.002180       0.004517       0.358452      -0.490472       0.501761      -0.329032      -0.193866       0.522898             28.928027      34.428261      -2.590787       2.429099      26.626304     -13.795642      25.729514           4.762778
            5             Mo       6.350120       3.911835       3.638874       0.511312     196.050298 0.26217134E+04  0.90357287E+05                                27.723106                           17.668444       3.074281       2.469390                    0.995236     102.207392     286.128972       0.398002       0.446522      -1.117908      -0.026476       0.029426       0.000222       0.039584       0.113174      -0.005461       0.006056      -0.278160      -0.039942      -0.172974      -0.013067       0.186041             35.942304      32.291100       1.903534       0.000696      35.158855      -0.452786      40.376956           0.063177
            6             Mo      -0.761389       7.577680      10.704374       0.511313     196.050004 0.26217122E+04  0.90357237E+05                                27.723082                           17.668443       3.074288       2.469391                    0.995236     102.207278     286.128642       0.398002       0.446522      -1.117908       0.026478      -0.029430       0.000275       0.039589       0.113173       0.005459      -0.006067      -0.278160      -0.039955      -0.172971      -0.013071       0.186043             35.942262      32.291076       1.903549      -0.000676      35.158797       0.452639      40.376912           0.063177
            7              H       4.693530       1.685512       0.626003       0.111092       1.256961 0.91264943E+01  0.93276463E+02                                 1.971011                            1.798744      -1.319811       2.252602                    0.993814       3.817923      11.169285       0.450788       1.329432      -0.697091       0.021899       0.041171       0.008810       0.047458       0.007040      -0.003360       0.002104      -0.001897      -0.025884      -0.010607      -0.000832       0.011438              2.055492       1.969076       0.574825       0.156029       2.630683       0.277316       1.566715           0.000498
            8              H       2.373362       1.694703       0.587850       0.113455       1.209887 0.88020254E+01  0.88837100E+02                                 1.905978                            1.757308      -1.104320       2.360729                    0.996008       3.629285      10.430534       0.461264       1.315663      -0.701368      -0.020178       0.043273       0.009918       0.048765      -0.005853       0.003556       0.003364      -0.011744      -0.032765      -0.013076      -0.000806       0.013882              1.970268       1.954981      -0.524232      -0.107828       2.465355       0.195333       1.490470           0.000917
            9              H       0.615828       9.267443       0.048045       0.113242       1.173841 0.85373716E+01  0.86089840E+02                                 1.910505                            1.761383      -1.265998       2.284742                    0.994094       3.765062      11.057023       0.445722       1.362745      -0.690555      -0.021637      -0.043681      -0.008700       0.049517       0.006802      -0.001371       0.001443      -0.009826      -0.036625      -0.012567      -0.001944       0.014511              1.981215       1.917921       0.530244       0.135139       2.473776       0.226108       1.551949           0.000444
           10              H       2.918558       9.261698       0.045219       0.114285       1.180224 0.85526520E+01  0.85800563E+02                                 1.884775                            1.740173      -1.069804       2.378509                    0.996589       3.602749      10.361797       0.459834       1.327747      -0.698965       0.020376      -0.042589      -0.012352       0.048801      -0.006280       0.001225       0.003979      -0.012861      -0.036945      -0.013340      -0.002184       0.015524              1.946695       1.937160      -0.506884      -0.106582       2.404101       0.195068       1.498824           0.001419
           11              H       0.895201       9.804003       7.691503       0.111100       1.256979 0.91266727E+01  0.93278949E+02                                 1.971045                            1.798771      -1.319809       2.252601                    0.993814       3.817989      11.169599       0.450780       1.329446      -0.697088      -0.021898      -0.041170       0.008814       0.047458       0.007040       0.003360      -0.002106      -0.001901      -0.025888      -0.010608      -0.000831       0.011439              2.055529       1.969111       0.574841      -0.156034       2.630737      -0.277323       1.566737           0.000494
           12              H       3.215369       9.794812       7.653350       0.113462       1.209946 0.88025419E+01  0.88843489E+02                                 1.906020                            1.757344      -1.104348       2.360707                    0.996007       3.629379      10.430825       0.461267       1.315638      -0.701372       0.020177      -0.043270       0.009922       0.048763      -0.005852      -0.003556      -0.003365      -0.011745      -0.032763      -0.013075      -0.000806       0.013881              1.970314       1.955027      -0.524251       0.107832       2.465417      -0.195340       1.490498           0.000912
           13              H       4.972903       2.222072       7.113545       0.113249       1.173849 0.85374534E+01  0.86090890E+02                                 1.910512                            1.761388      -1.266001       2.284738                    0.994094       3.765098      11.057151       0.445722       1.362740      -0.690555       0.021637       0.043680      -0.008703       0.049516       0.006801       0.001369      -0.001445      -0.009830      -0.036627      -0.012568      -0.001944       0.014512              1.981222       1.917929       0.530247      -0.135140       2.473785      -0.226109       1.551953           0.000439
           14              H       2.670173       2.227817       7.110719       0.114293       1.180292 0.85532604E+01  0.85808183E+02                                 1.884838                            1.740226      -1.069827       2.378489                    0.996588       3.602871      10.362236       0.459831       1.327734      -0.698967      -0.020374       0.042586      -0.012354       0.048798      -0.006278      -0.001224      -0.003980      -0.012863      -0.036944      -0.013340      -0.002184       0.015524              1.946763       1.937228      -0.506910       0.106588       2.404194      -0.195079       1.498868           0.001412
           15              C       4.779868       2.411649       3.821022      -0.028457      38.980739 0.61819991E+03  0.15827738E+05                                10.158571                            8.643621       0.188928       1.999850                    0.998986      31.578696      93.898613       0.527865       0.453204      -1.044762      -0.005222       0.019365      -0.003308       0.020328      -0.138048       0.010620       0.017496       0.031243       0.250910      -0.182270       0.084094       0.098176             10.889704      12.202546       4.618167      -0.705308      11.666764      -0.448286       8.799801           0.001594
           16              C       6.055275       6.029697       3.281077      -0.017777      40.155278 0.60594195E+03  0.15438566E+05                                10.335838                            8.553550       0.147507       1.991314                    0.998823      31.357285      93.055944       0.530930       0.452786      -1.044857       0.010020      -0.013778      -0.001765       0.017127       0.033477      -0.003551       0.056677       0.250046       0.281977      -0.187816       0.081822       0.105994             11.148693       7.657603      -1.251607       0.446246      17.255612      -2.386215       8.532866           0.001116
           17              C       5.021109       4.514230       5.215752       0.051555      41.415309 0.53787928E+03  0.13251100E+05                                10.417034                            7.939186       0.553798       2.122538                    0.999890      29.758925      85.754339       0.565771       0.439439      -1.056763      -0.033469       0.020621       0.036638       0.053738       0.066479       0.127147      -0.052022      -0.113376      -0.200733      -0.197870       0.076595       0.121275             12.076843      12.788532      -2.509760      -6.603287       8.936128       3.108022      14.505870           0.024604
           18              C       0.449482       4.894533       4.907696       0.071336      41.399776 0.52620747E+03  0.12898181E+05                                10.455716                            7.888527       0.403323       2.084420                    0.999928      29.318354      84.389639       0.563467       0.443472      -1.053900       0.019006       0.034689       0.017992       0.043454      -0.078378      -0.110469      -0.096177      -0.077952      -0.019795      -0.195819       0.078171       0.117648             12.146659      13.358284       4.029218       6.004886       9.929686       3.606893      13.152006           0.019864
           19              C       0.559385       4.470570       2.276504       0.061070      42.373614 0.54459516E+03  0.13452869E+05                                10.568440                            7.985704       0.426753       2.084965                    0.999939      29.708836      85.614159       0.564652       0.439121      -1.057376       0.030566       0.032617      -0.029013       0.053291      -0.050080       0.127993       0.073830      -0.127132      -0.147809      -0.199182       0.078441       0.120741             12.265127      14.307247       2.895895      -6.746878       8.869984      -2.570898      13.618149           0.020964
           20              C       5.052415       4.156907       1.957144       0.055371      40.585393 0.53730840E+03  0.13248325E+05                                10.327893                            7.963175       0.513488       2.114354                    0.999957      29.727715      86.014438       0.561292       0.442568      -1.053712      -0.028502       0.017787      -0.036756       0.049797       0.042212      -0.133075       0.024431      -0.131296      -0.277886      -0.200520       0.074260       0.126260             11.880054      12.435887      -1.329312       6.620509       8.482322      -2.011250      14.721953           0.024339
           21              C      -0.375355       2.220923       2.472925       0.087943      41.959033 0.54136545E+03  0.13391343E+05                                10.611538                            8.038570       0.360734       2.067617                    0.999955      29.698379      86.443777       0.553190       0.447608      -1.049332       0.024815      -0.047727      -0.018550       0.056902       0.049877       0.012523      -0.146411       0.148344      -0.009405      -0.196466       0.072928       0.123538             12.339052       8.698885      -2.239899      -2.211945      15.568891       6.665114      12.749380           0.025382
           22              C      -0.235749       2.547225       5.101291       0.073029      42.088115 0.54023229E+03  0.13352144E+05                                10.599418                            8.007328       0.420120       2.082305                    0.999970      29.851328      86.764107       0.556813       0.445068      -1.051154       0.033565      -0.038076       0.038733       0.063849       0.059833      -0.031953       0.150511       0.069611      -0.171061      -0.199521       0.067386       0.132135             12.327412       8.870400      -2.226554       3.063440      13.082461      -6.584357      15.029376           0.027068
           23              C       4.226506       0.867458       0.505890       0.081488      26.354018 0.34120545E+03  0.75845121E+04                                 7.890315                            6.295099       0.057187       2.047713                    0.999052      25.958411      73.645029       0.632665       0.435532      -1.047576       0.018975      -0.047583       0.011589       0.052521       0.006380      -0.006804      -0.005993      -0.042453       0.177424      -0.052047      -0.008110       0.060157              8.657627      10.877474       0.295711       0.301778      10.495912       1.679978       4.599497           0.003892
           24              C       2.834457       0.869756       0.488933       0.077117      26.191955 0.33837730E+03  0.74951522E+04                                 7.812203                            6.241193       0.186317       2.089156                    0.999356      25.819261      72.776147       0.640563       0.431683      -1.051424      -0.020862      -0.046174       0.013657       0.052476      -0.007706       0.001117      -0.000616      -0.050192       0.168639      -0.054368      -0.001864       0.056233              8.552208      11.069190       0.230506       0.175310      10.144871       1.456793       4.442563           0.003827
           25              C       1.080294      10.087794       0.169572       0.080216      26.273577 0.34494381E+03  0.76911739E+04                                 7.886883                            6.342377       0.068119       2.050843                    0.999131      26.021095      74.019387       0.628167       0.437308      -1.046151      -0.025875       0.050777      -0.008934       0.057686       0.005676      -0.005446      -0.003724      -0.052221       0.177699      -0.056555      -0.003188       0.059743              8.620351      10.993632       0.149381       0.220775      10.190523       1.547058       4.676896           0.003216
           26              C       2.454109      10.079752       0.176638       0.077165      26.073737 0.33664190E+03  0.74456514E+04                                 7.770509                            6.210842       0.153622       2.076994                    0.999407      25.812891      72.656954       0.644477       0.429699      -1.052846       0.025139       0.049208      -0.011701       0.056483      -0.002543       0.000647      -0.000936      -0.054245       0.154904      -0.053062       0.001405       0.051657              8.503005      11.080459       0.246900       0.185816       9.914765       1.444176       4.513791           0.003957
           27              C       0.808863       9.077866      10.886522      -0.028459      38.980695 0.61819903E+03  0.15827706E+05                                10.158557                            8.643610       0.188933       1.999852                    0.998986      31.578654      93.898388       0.527865       0.453204      -1.044762       0.005223      -0.019368      -0.003291       0.020328      -0.138049      -0.010617      -0.017492       0.031243       0.250908      -0.182270       0.084093       0.098177             10.889688      12.202521       4.618157       0.705318      11.666749       0.448291       8.799795           0.001591
           28              C      -0.466544       5.459818      10.346577      -0.017762      40.154456 0.60592618E+03  0.15438060E+05                                10.335690                            8.553431       0.147506       1.991318                    0.998823      31.356909      93.054441       0.530934       0.452785      -1.044858      -0.010021       0.013765      -0.001724       0.017113       0.033478       0.003558      -0.056700       0.250038       0.281971      -0.187821       0.081820       0.106000             11.148532       7.657495      -1.251583      -0.446229      17.255369       2.386147       8.532730           0.001108
           29              C       0.567622       6.975285      12.281252       0.051510      41.415943 0.53788889E+03  0.13251360E+05                                10.417024                            7.939172       0.553924       2.122572                    0.999890      29.759187      85.754387       0.565782       0.439429      -1.056772       0.033445      -0.020622       0.036612       0.053706       0.066467      -0.127137       0.052014      -0.113367      -0.200744      -0.197852       0.076588       0.121265             12.076841      12.788504      -2.509773       6.603315       8.936105      -3.108046      14.505913           0.024613
           30              C       5.139249       6.594982      11.973196       0.071284      41.400555 0.52621950E+03  0.12898514E+05                                10.455719                            7.888525       0.403469       2.084459                    0.999928      29.318723      84.390044       0.563479       0.443461      -1.053909      -0.018978      -0.034667       0.017987       0.043423      -0.078377       0.110456       0.096168      -0.077941      -0.019791      -0.195802       0.078167       0.117635             12.146667      13.358278       4.029229      -6.004921       9.929667      -3.606924      13.152057           0.019868
           31              C       5.029346       7.018945       9.342004       0.061118      42.372635 0.54458006E+03  0.13452438E+05                                10.568402                            7.985684       0.426616       2.084930                    0.999939      29.708388      85.613429       0.564642       0.439131      -1.057368      -0.030601      -0.032632      -0.029022       0.053324      -0.050081      -0.128005      -0.073839      -0.127140      -0.147830      -0.199200       0.078446       0.120754             12.265075      14.307203       2.895876       6.746809       8.869982       2.570867      13.618040           0.020955
           32              C       0.536316       7.332608       9.022644       0.055410      40.584823 0.53729993E+03  0.13248096E+05                                10.327893                            7.963184       0.513374       2.114322                    0.999957      29.727515      86.014485       0.561282       0.442576      -1.053704       0.028527      -0.017778      -0.036780       0.049826       0.042223       0.133086      -0.024440      -0.131307      -0.277888      -0.200538       0.074267       0.126271             11.880046      12.435896      -1.329297      -6.620469       8.482350       2.011230      14.721891           0.024325
           33              C      -1.387714       9.268592       9.538425       0.087963      41.959030 0.54136477E+03  0.13391328E+05                                10.611532                            8.038559       0.360757       2.067623                    0.999955      29.698459      86.444149       0.553191       0.447608      -1.049331      -0.024816       0.047746      -0.018540       0.056915       0.049877      -0.012522       0.146414       0.148342      -0.009428      -0.196469       0.072929       0.123540             12.339055       8.698906      -2.239901       2.211939      15.568920      -6.665101      12.749339           0.025372
           34              C       5.824480       8.942290      12.166791       0.073010      42.087782 0.54022785E+03  0.13351994E+05                                10.599355                            8.007292       0.420114       2.082305                    0.999970      29.851082      86.762973       0.556815       0.445067      -1.051155      -0.033565       0.038058       0.038738       0.063841       0.059832       0.031953      -0.150510       0.069612      -0.171046      -0.199518       0.067386       0.132132             12.327330       8.870322      -2.226533      -3.063424      13.082346       6.584311      15.029323           0.027074
           35              C       1.362225      10.622057       7.571390       0.081500      26.354344 0.34120952E+03  0.75846335E+04                                 7.890384                            6.295133       0.057152       2.047697                    0.999052      25.958695      73.646247       0.632663       0.435532      -1.047575      -0.018977       0.047591       0.011598       0.052531       0.006385       0.006802       0.005986      -0.042458       0.177422      -0.052050      -0.008104       0.060155              8.657720      10.877607       0.295735      -0.301784      10.496028      -1.680000       4.599525           0.003877
           36              C       2.754274      10.619759       7.554433       0.077126      26.192364 0.33838230E+03  0.74952982E+04                                 7.812281                            6.241234       0.186281       2.089137                    0.999356      25.819629      72.777591       0.640561       0.431683      -1.051424       0.020864       0.046182       0.013668       0.052487      -0.007711      -0.001114       0.000609      -0.050197       0.168642      -0.054372      -0.001861       0.056233              8.552309      11.069344       0.230477      -0.175303      10.144988      -1.456814       4.442595           0.003810
           37              C       4.508437       1.401721       7.235072       0.080229      26.273839 0.34494704E+03  0.76912746E+04                                 7.886959                            6.342422       0.068079       2.050828                    0.999131      26.021316      74.020486       0.628161       0.437310      -1.046148       0.025877      -0.050784      -0.008938       0.057694       0.005680       0.005442       0.003717      -0.052225       0.177706      -0.056558      -0.003186       0.059744              8.620448      10.993795       0.149388      -0.220779      10.190620      -1.547074       4.676930           0.003196
           38              C       3.134622       1.409763       7.242138       0.077176      26.074143 0.33664680E+03  0.74457967E+04                                 7.770592                            6.210884       0.153586       2.076976                    0.999407      25.813260      72.658486       0.644475       0.429698      -1.052845      -0.025141      -0.049215      -0.011706       0.056491      -0.002547      -0.000643       0.000930      -0.054248       0.154911      -0.053066       0.001407       0.051659              8.503114      11.080615       0.246859      -0.185805       9.914898      -1.444201       4.513828           0.003935
           39              N       3.987275       1.583255       3.898743      -0.373234      32.753391 0.55575469E+03  0.13599294E+05                                 8.270621                            7.570648       0.781798       2.203166                    0.999625      30.931793      84.605548       0.647230       0.386736      -1.107471       0.054923       0.088820      -0.010697       0.104976      -0.160881       0.011802       0.016350       0.034001       0.322486      -0.216765       0.106193       0.110571              8.449643       9.353678       3.252873      -0.402273       8.655573      -0.334817       7.339679           0.002152
           40              N       5.920488       7.147627       3.028273      -0.387823      36.935660 0.59263126E+03  0.14756211E+05                                 8.994413                            7.831364       0.377909       2.058703                    0.999811      32.030967      88.765159       0.633861       0.388080      -1.105029       0.028876      -0.117470       0.020212       0.122644       0.047440      -0.009661       0.070291       0.313623       0.360679      -0.237995       0.103701       0.134295              9.425431       6.387743      -0.920346       0.243312      14.656365      -2.153282       7.232185           0.004649
           41              N       4.297846       4.819852       6.055133      -0.404580      44.568819 0.59045041E+03  0.14669997E+05                                10.318221                            7.862019       0.467960       2.137491                    0.998991      30.329561      83.616453       0.627977       0.392569      -1.103236       0.042971      -0.015640      -0.029756       0.054558       0.047246       0.105835      -0.032599      -0.079828      -0.147882      -0.153631       0.062337       0.091294             12.005583      12.865518      -3.663477      -6.298600       9.531764       4.143216      13.619467           0.023475
           42              N       1.194427       5.405817       5.610714      -0.383199      42.781848 0.54885218E+03  0.13391088E+05                                10.029953                            7.564765       0.481565       2.145543                    0.999335      29.839826      81.550883       0.642065       0.390991      -1.104231      -0.041438      -0.001179      -0.028998       0.050590      -0.068841      -0.096607      -0.059320      -0.043341      -0.003048      -0.154849       0.068619       0.086230             11.699004      13.115404       3.884401       6.251838       9.101677       4.383567      12.879929           0.024254
           43              N       1.341241       4.779638       1.473722      -0.396691      45.014675 0.58478527E+03  0.14483010E+05                                10.356618                            7.799106       0.471598       2.136928                    0.999374      30.269119      83.105736       0.634044       0.390054      -1.105869      -0.033609      -0.001746       0.036706       0.049800      -0.040699       0.106220       0.038647      -0.077235      -0.095427      -0.149022       0.069295       0.079727             12.085036      14.178187       3.092140      -6.996141       8.444385      -3.733277      13.632537           0.025658
           44              N       4.363658       4.314313       1.051205      -0.410884      43.821298 0.59628936E+03  0.14872645E+05                                10.257675                            7.936510       0.370140       2.104968                    0.998604      30.612202      84.952278       0.619928       0.396126      -1.099191       0.044358      -0.004347       0.034897       0.056607       0.031406      -0.111406       0.010673      -0.089071      -0.215350      -0.159172       0.060666       0.098505             11.816082      12.520584      -2.651492       6.229213       9.071054      -3.342207      13.856607           0.025499
           45              N      -0.109003       1.323592       1.800431      -0.420921      46.054332 0.60001860E+03  0.15009783E+05                                10.637842                            7.993641       0.257829       2.073295                    0.997682      30.729172      85.789830       0.613113       0.399352      -1.095446       0.010119       0.022382       0.034980       0.042743       0.043776       0.021670      -0.086351       0.105281       0.022677      -0.129612       0.057270       0.072342             12.424033       8.809820      -2.367560      -1.987136      15.634311       7.957530      12.827968           0.019620
           46              N       0.102671       1.822237       5.922302      -0.417463      46.280607 0.60198222E+03  0.15082792E+05                                10.696140                            8.030555       0.224116       2.063880                    0.997459      30.733163      86.084749       0.608512       0.401734      -1.092978       0.009325       0.028392      -0.029654       0.042100       0.048088      -0.038846       0.088712       0.045191      -0.090690      -0.130443       0.054010       0.076433             12.474665       9.197188      -2.420245       2.752061      13.348709      -7.830870      14.878097           0.020312
           47              N       3.158488      11.219511       0.359493      -0.212505      34.254543 0.48296446E+03  0.11401832E+05                                 8.717067                            7.040969       0.374032       2.154358                    0.999333      26.925692      72.158939       0.674009       0.384929      -1.109615      -0.170768      -0.000086      -0.003133       0.170797       0.001709      -0.002297       0.009232      -0.165917       0.108886      -0.101166       0.033621       0.067545              9.621994      11.241466       0.097420       0.095094      12.358467       2.177875       5.266049           0.027905
           48              N       0.367598      11.225256       0.334057      -0.208903      34.024680 0.48101794E+03  0.11340547E+05                                 8.666862                            7.018646       0.377173       2.156066                    0.999299      26.854038      71.838143       0.676483       0.384040      -1.110636       0.169598      -0.000694       0.000430       0.169600       0.000246      -0.000443       0.008767      -0.169574       0.114035      -0.103795       0.035477       0.068317              9.556069      11.138472       0.082587       0.003462      12.262652       2.159457       5.267084           0.029078
           49              N       1.601456       9.906260      10.964243      -0.373233      32.753099 0.55574800E+03  0.13599085E+05                                 8.270561                            7.570593       0.781811       2.203172                    0.999625      30.931662      84.604976       0.647234       0.386735      -1.107472      -0.054922      -0.088821      -0.010675       0.104974      -0.160882      -0.011800      -0.016346       0.033999       0.322478      -0.216763       0.106194       0.110569              8.449583       9.353604       3.252845       0.402273       8.655514       0.334816       7.339630           0.002145
           50              N      -0.331757       4.341888      10.093773      -0.387835      36.936584 0.59265057E+03  0.14756813E+05                                 8.994558                            7.831488       0.377869       2.058684                    0.999811      32.031454      88.766890       0.633857       0.388080      -1.105029      -0.028882       0.117465       0.020280       0.122652       0.047442       0.009675      -0.070323       0.313621       0.360684      -0.238009       0.103700       0.134309              9.425585       6.387836      -0.920362      -0.243311      14.656626       2.153314       7.232292           0.004632
           51              N       1.290885       6.669663      13.120634      -0.404501      44.564991 0.59038830E+03  0.14668057E+05                                10.317614                            7.861590       0.467986       2.137521                    0.998991      30.328010      83.610835       0.627996       0.392567      -1.103238      -0.042952       0.015610      -0.029752       0.054531       0.047236      -0.105822       0.032595      -0.079823      -0.147890      -0.153614       0.062332       0.091282             12.004830      12.864676      -3.663177       6.298152       9.531160      -4.142892      13.618655           0.023467
           52              N       4.394304       6.083698      12.676214      -0.383127      42.778638 0.54880167E+03  0.13389543E+05                                10.029457                            7.564420       0.481530       2.145551                    0.999334      29.838440      81.546049       0.642079       0.390991      -1.104231       0.041424       0.001184      -0.028970       0.050563      -0.068834       0.096591       0.059315      -0.043331      -0.003058      -0.154828       0.068613       0.086215             11.698386      13.114679       3.884158      -6.251453       9.101217      -4.383295      12.879262           0.024246
           53              N       4.247490       6.709877       8.539222      -0.396772      45.018162 0.58484111E+03  0.14484741E+05                                10.357139                            7.799471       0.471625       2.136915                    0.999374      30.270588      83.110824       0.634030       0.390053      -1.105870       0.033617       0.001750       0.036738       0.049828      -0.040708      -0.106235      -0.038649      -0.077242      -0.095433      -0.149041       0.069299       0.079742             12.085684      14.178991       3.092347       6.996567       8.444823       3.733522      13.633237           0.025658
           54              N       1.225073       7.175202       8.116705      -0.410965      43.825220 0.59635525E+03  0.14874709E+05                                10.258299                            7.936962       0.370104       2.104935                    0.998604      30.613813      84.958132       0.619909       0.396127      -1.099189      -0.044375       0.004377       0.034907       0.056628       0.031416       0.111422      -0.010674      -0.089076      -0.215350      -0.159189       0.060670       0.098519             11.816844      12.521423      -2.651732      -6.229658       9.071661       3.342496      13.857448           0.025502
           55              N       5.697734      10.165923       8.865931      -0.420947      46.057313 0.60006390E+03  0.15011219E+05                                10.638349                            7.993982       0.257771       2.073262                    0.997682      30.730255      85.794090       0.613095       0.399356      -1.095441      -0.010119      -0.022373       0.035003       0.042756       0.043779      -0.021671       0.086352       0.105294       0.022664      -0.129618       0.057276       0.072343             12.424673       8.810253      -2.367702       1.987250      15.635165      -7.958011      12.828602           0.019610
           56              N       5.486060       9.667278      12.987802      -0.417433      46.276726 0.60192325E+03  0.15080911E+05                                10.695460                            8.030095       0.224219       2.063930                    0.997460      30.731769      86.079061       0.608539       0.401727      -1.092985      -0.009329      -0.028401      -0.029637       0.042095       0.048085       0.038843      -0.088714       0.045180      -0.090672      -0.130439       0.054004       0.076435             12.473818       9.196590      -2.420054      -2.751854      13.347758       7.830236      14.877105           0.020317
           57              N       2.430243       0.270004       7.424993      -0.212539      34.256976 0.48300457E+03  0.11403049E+05                                 8.717558                            7.041322       0.373924       2.154304                    0.999333      26.926800      72.163449       0.673981       0.384936      -1.109607       0.170779       0.000085      -0.003131       0.170808       0.001710       0.002298      -0.009238      -0.165917       0.108902      -0.101168       0.033622       0.067546              9.622576      11.242275       0.097421      -0.095095      12.359143      -2.178020       5.266310           0.027879
           58              N       5.221133       0.264259       7.399557      -0.208935      34.026973 0.48105595E+03  0.11341699E+05                                 8.667328                            7.018983       0.377071       2.156016                    0.999299      26.855079      71.842407       0.676456       0.384047      -1.110628      -0.169609       0.000695       0.000433       0.169611       0.000247       0.000442      -0.008774      -0.169574       0.114052      -0.103797       0.035479       0.068319              9.556620      11.139250       0.082588      -0.003464      12.263275      -2.159593       5.267334           0.029051

******************************************************
Auxiliary information for the entire system
The total spin magnetic moment of the unit cell is   19.948700
The total net atomic charge of the unit cell is   0.000000
Accuracy of reproducing the electrostatic potential in the unit cell:
  The inner radius (bohr) =    5.0000
  The outer radius (bohr) =   12.0000
  Valid grid points have density less than (e/(bohr^3)) =    0.0001
  The number of valid grid points were=        32924
  The rms potential error without charges in kcal/mol is=      6.00104
  The rms potential error with partial charges in kcal/mol is=      1.90934
  The RRMSE value at monopole order=      0.31817
  The rms potential error with partial charges and cloud penetration in kcal/mol is=      1.89668
  The RRMSE value at monopole order with cloud penetration is=      0.31606
  The rms potential error with partial charges and atomic dipoles in kcal/mol is=      0.90152
  The RRMSE value at dipole order=      0.15023
  The rms potential error with partial charges, atomic dipoles and cloud penetration in kcal/mol is=      0.88661
  The RRMSE value at dipole order with cloud penetration=      0.14774

******************************************************
The electron densities and ab initio electrostatic potential were computed in VASP using the PBE functional and
projector augmented wave method. See the main text of the journal article for a description of computational details.
The atomic charges, dipoles, and quadrupoles were computed with the DDEC6 method as described in
(a) T. A. Manz and N. Gabaldon Limas, RSC Adv. 6 (2016) 47771-47801 DOI: 10.1039/c6ra04656h
(b) N. Gabaldon Limas and T. A. Manz, RSC Adv. 8 (2018) 2678-2707 DOI: 10.1039/c7ra11829e.
For each atom in the material, the electron cloud parameters were fit to the spherically averaged atom-in-material
electron density using radial positions for which this density was between 10^-4 and 10^-2 electrons per cubic bohr.
The polarizabilities, dispersion coefficients, and quantum Drude oscillator (QDO) parameters were fit using the MCLF method.
The magnetic structure of the system was optimized in VASP from the default ferromagnetic initial guess using spin polarization.
The atomic spin moments (ASMs) were computed on this optimized magnetic structure using the DDEC6 partition as inputs
to the method of T. A. Manz and D. S. Sholl, J. Chem. Theory Comput. 7 (2011) 4146-4164 DOI: 10.1021/ct200539n.
The RMSE and RRMSE were computed using a uniform grid with Ewald summation.
