# Supplementary material for: A collection of forcefield precursors for metal–organic frameworks
Source: RSC Adv. 2019 Nov 13;9(63):36492–507. doi: 10.1039/c9ra07327b (PMC9075174; doi:10.1039/c9ra07327b)
Supplement: RA-009-C9RA07327B-s5712 [file RA-009-C9RA07327B-s5712.xyz]

  136
jmolscript: load "" {1 1 1} spacegroup "x,y,z" unitcell [{      9.203000     0.000000     0.000000 }, {     -4.601408    10.648009     0.000000 }, {      0.000000    -4.685791    16.406990 }]
Eu     7.498929    -2.407309     9.403994     1.318751
Eu     2.897516     6.026632    15.206491     1.318646
Eu    -2.897337     8.369527     7.002996     1.318751
Eu     1.704076    -0.064414     1.200499     1.318646
Cu     3.939374     0.505841    10.347396     0.488468
Cu    -0.662094     3.113481    14.263089     0.488452
Cu     0.662218     5.456377     6.059594     0.488487
Cu     5.263686     2.848737     2.143901     0.488511
H     -1.317842     2.293367     3.169830     0.091229
H      4.364083     1.154494     4.331445     0.095097
H      5.270570    -0.302088     5.852373     0.136097
H     -0.307362     0.792494     4.592317     0.136748
H      1.821314     2.916878     6.169028     0.092325
H     -0.945089     4.497592     8.359361     0.101939
H      1.599507     0.907427     7.232201     0.140590
H     -1.252483     2.513865     9.481600     0.128418
H      3.283695     6.011746     5.033665     0.092517
H     -0.237366     7.150620     3.872050     0.095151
H      0.669138     8.607201     2.351122     0.133924
H      4.294194     7.512620     3.611178     0.136700
H      6.422825     5.388236     2.034467     0.093412
H      3.656384    -0.878270    16.251124     0.101724
H     -3.001952     7.397686     0.971294     0.140312
H      3.349019     1.105458    15.128885     0.129253
H      5.919434     3.668851    13.237160     0.091230
H      0.237509     4.807724    12.075545     0.095095
H     -0.668978     6.264306    10.554617     0.136095
H      4.908954     5.169724    11.814673     0.136744
H      2.780278     3.045340    10.237962     0.092321
H      5.546681     1.464626     8.047629     0.101939
H      3.002085     5.054791     9.174789     0.140592
H      5.854075     3.448353     6.925390     0.128421
H      1.317897    -0.049528    11.373325     0.092516
H      4.838958    -1.188402    12.534940     0.095150
H      3.932454    -2.644983    14.055868     0.133924
H      0.307398    -1.550402    12.795812     0.136699
H     -1.821233     0.573982    14.372523     0.093412
H      0.945208     6.840488     0.155866     0.101725
H      7.603544    -1.435468    15.435696     0.140311
H      1.252573     4.856760     1.278105     0.129253
C      7.191238     0.043209     5.350976     0.028080
C      2.356973     6.426624    12.009260     0.487775
C     -0.183117     0.088992     9.010719     0.547510
C      7.350460     1.735944     3.689932     0.091584
C      5.288984     1.076080     4.382307     0.079231
C      0.104027     1.465675     8.441396     0.035597
C      5.823673     0.188723     5.289614    -0.152976
C      4.452418    -1.688050     8.583809     0.497540
C      7.821637    -0.970442     6.271736     0.583957
C      7.967976     0.845906     4.552940    -0.130912
C      1.175264     2.831922     6.831871     0.071490
C     -0.441692     3.755308     8.109975     0.092085
C      1.047334     1.618620     7.465180    -0.134636
C     -0.631282     2.565855     8.792506    -0.155691
C      2.589803     8.261904     2.852519     0.030018
C      6.958395    -2.807302    12.601225     0.488690
C      4.418429     3.530331    15.599766     0.547619
C      2.749004     6.569170     4.513563     0.089345
C      0.687536     7.229034     3.821188     0.077487
C      4.705552     2.153648    16.169089     0.034595
C      1.222236     8.116390     2.913881    -0.149402
C     -0.149003     5.307372    16.026676     0.501538
C      3.220215     9.275555     1.931759     0.579242
C      3.366531     7.459208     3.650555    -0.131826
C      5.776774     5.473191     1.371624     0.070207
C      4.159796     4.549805     0.093520     0.092788
C      5.648861     6.686494     0.738315    -0.134769
C      3.970222     1.053467    15.817979    -0.155514
C     -2.589646     5.919009    11.056014     0.028081
C      2.244619    -0.464406     4.397730     0.487763
C      4.784709     5.873226     7.396271     0.547519
C     -2.748868     4.226274    12.717058     0.091587
C     -0.687392     4.886138    12.024683     0.079241
C      4.497565     4.496543     7.965594     0.035587
C     -1.222081     5.773495    11.117376    -0.152971
C      0.149174     7.650268     7.823181     0.497555
C     -3.220045     6.932660    10.135254     0.583955
C     -3.366384     5.116312    11.854050    -0.130902
C      3.426328     3.130296     9.575119     0.071508
C      5.043284     2.206910     8.297015     0.092070
C      3.554258     4.343598     8.941810    -0.134646
C      5.232874     3.396363     7.614484    -0.155699
C      2.011789    -2.299686    13.554471     0.030012
C     -2.356803     8.769520     3.805765     0.488675
C      0.183163     2.431887     0.807224     0.547615
C      1.852588    -0.606952    11.893427     0.089347
C      3.914056    -1.266816    12.585802     0.077479
C     -0.103960     3.808570     0.237901     0.034594
C      3.379356    -2.154172    13.493109    -0.149405
C      4.750595     0.654846     0.380314     0.501514
C      1.381377    -3.313337    14.475231     0.579247
C      1.235061    -1.496990    12.756435    -0.131829
C     -1.175182     0.489027    15.035366     0.070198
C      0.441796     1.412413    16.313470     0.092796
C     -1.047269    -0.724276    15.668675    -0.134760
C      0.631370     4.908751     0.589011    -0.155515
N      6.035352     1.831057     3.570161    -0.206518
N      0.425230     3.883338     7.117352    -0.202153
N      1.433895     6.474057     4.633334    -0.205375
N      5.026719     4.421776     1.086143    -0.202401
N     -1.433760     4.131161    12.836829    -0.206507
N      4.176362     2.078880     9.289638    -0.202138
N      3.167697    -0.511839    11.773656    -0.205355
N     -0.425127     1.540442    15.320847    -0.202385
O      5.280693    -1.351421     9.469130    -0.510769
O      2.167388     6.339493    10.775291    -0.506954
O      7.159941    -1.298322     7.281094    -0.563245
O      0.485012    -0.898940     8.608091    -0.576996
O      3.422607    -1.063642     8.270600    -0.510940
O      8.970167    -1.375744     5.958691    -0.558431
O      2.512498     5.481806    12.821735    -0.478477
O     -1.137467    -0.025562     9.807770    -0.555298
O      0.679262     4.970744    15.141355    -0.512983
O      6.768817    -2.720170    13.835194    -0.507817
O      2.558519     9.603436     0.922401    -0.560493
O      5.086577     4.518262    16.002394    -0.577452
O     -1.178824     4.682965    16.339885    -0.513271
O      4.368753     9.680857     2.244804    -0.556803
O      7.113932    -1.862484    11.788750    -0.479005
O      3.464077     3.644885    14.802715    -0.555069
O     -0.679101     7.313639     6.937860    -0.510760
O      2.434204    -0.377275     5.631699    -0.506965
O     -2.558349     7.260540     9.125896    -0.563246
O      4.116580     6.861158     7.798899    -0.576999
O      1.178985     7.025860     8.136390    -0.510940
O     -4.368575     7.337962    10.448299    -0.558434
O      2.089094     0.480412     3.585255    -0.478476
O      5.739059     5.987780     6.599220    -0.555297
O      3.922330     0.991474     1.265635    -0.512973
O     -2.167225     8.682388     2.571796    -0.507826
O      2.043073    -3.641218    15.484589    -0.560495
O     -0.484985     1.443956     0.404596    -0.577442
O      5.780416     1.279253     0.067105    -0.513272
O      0.232839    -3.718639    14.162186    -0.556819
O     -2.512340     7.824702     4.618240    -0.479002
O      1.137515     2.317333     1.604275    -0.555060

The following XYZ coordinates are in angstroms. Other properties are in atomic units.
The sperically averaged electron density of each atom fit to a function of the form exp(a - br)
eigen_1, eigen_2 and eigen_3 are the three eigenvalues of traceless quadrupole moment tensor
  atom number  atomic symbol              X              Y              Z     net charge C6 coefficient C8 coefficient C10 coefficient fluctuating dipole atomic polarizability isotropic forcefield polarizability              a              b squared Pearson coefficient          <r^3>          <r^4>         wp_QDO          m_QDO          q_QDO       dipole_x       dipole_y       dipole_z         dipole            Qxy            Qxz            Qyz     Q(x^2-y^2)  Q(3z^2 - R^2)        eigen_1        eigen_2        eigen_3 static polarizability      alpha(xx)      alpha(xy)      alpha(xz)      alpha(yy)      alpha(yz)      alpha(zz) atomic spin moment
            1             Eu       7.498929      -2.407309       9.403994       1.318751     169.660424 0.42671986E+04  0.16255022E+06                                23.792053                           20.742382       0.447580       1.821183                    0.999465      95.832023     262.751178       0.425261       0.378099      -1.190934       0.005916       0.003039      -0.015002       0.016410      -0.016584       0.014063       0.029144      -0.071506      -0.041576      -0.047471      -0.008736       0.056207             26.620538      29.837022      -1.838501       2.781667      21.882522      -4.969525      28.142071           0.012959
            2             Eu       2.897516       6.026632      15.206491       1.318646     169.702214 0.42684991E+04  0.16260543E+06                                23.791765                           20.742406       0.449621       1.821769                    0.999443      95.819169     262.685058       0.425375       0.377985      -1.191074       0.005152      -0.002555       0.015437       0.016474       0.015969      -0.013712       0.028981      -0.071492      -0.043287      -0.046822      -0.009340       0.056162             26.619974      29.844327       1.839459      -2.777608      21.879766      -4.961514      28.135829           0.012863
            3             Eu      -2.897337       8.369527       7.002996       1.318751     169.660425 0.42671988E+04  0.16255028E+06                                23.792072                           20.742401       0.447595       1.821185                    0.999465      95.832345     262.752383       0.425260       0.378100      -1.190934      -0.005914      -0.003040       0.015022       0.016428      -0.016582       0.014064       0.029148      -0.071525      -0.041568      -0.047476      -0.008739       0.056216             26.620550      29.836934      -1.838400       2.781665      21.882555      -4.969543      28.142162           0.012981
            4             Eu       1.704076      -0.064414       1.200499       1.318646     169.701771 0.42684850E+04  0.16260478E+06                                23.791738                           20.742384       0.449617       1.821769                    0.999443      95.819098     262.684875       0.425375       0.377985      -1.191073      -0.005157       0.002555      -0.015446       0.016483       0.015973      -0.013715       0.028982      -0.071479      -0.043294      -0.046824      -0.009334       0.056158             26.619946      29.844194       1.839433      -2.777541      21.879783      -4.961538      28.135860           0.012876
            5             Cu       3.939374       0.505841      10.347396       0.488468      79.086123 0.14430409E+04  0.43078001E+05                                16.260227                           13.443981       0.883752       2.115050                    0.998615      48.588208     128.923726       0.436838       0.469687      -1.097713       0.042838      -0.087579      -0.060299       0.114635      -0.045605       0.019645       0.019716       0.091838      -0.179340      -0.076363      -0.019000       0.095363             18.551932      11.060812       3.650384      -3.888820      25.425770      -8.864931      19.169213           0.355919
            6             Cu      -0.662094       3.113481      14.263089       0.488452      79.093475 0.14431979E+04  0.43083955E+05                                16.261340                           13.444814       0.882850       2.114835                    0.998612      48.589971     128.931243       0.436819       0.469694      -1.097707       0.043738       0.087401       0.060935       0.115174       0.045890      -0.019785       0.019891       0.092184      -0.180653      -0.076909      -0.018999       0.095908             18.553485      11.061590      -3.649673       3.889315      25.427105      -8.866182      19.171759           0.355066
            7             Cu       0.662218       5.456377       6.059594       0.488487      79.093135 0.14431824E+04  0.43083130E+05                                16.260716                           13.444264       0.883944       2.115079                    0.998615      48.591709     128.932898       0.436854       0.469661      -1.097733      -0.042940       0.087754       0.060444       0.114883      -0.045524       0.019732       0.019587       0.092017      -0.179407      -0.076307      -0.019096       0.095403             18.552590      11.061103       3.650590      -3.888982      25.426844      -8.865457      19.169824           0.356049
            8             Cu       5.263686       2.848737       2.143901       0.488511      79.086214 0.14430403E+04  0.43078127E+05                                16.260597                           13.444266       0.882822       2.114852                    0.998611      48.586950     128.922088       0.436818       0.469707      -1.097698      -0.043663      -0.087278      -0.060837       0.115000       0.045965      -0.019703       0.019988       0.092039      -0.180610      -0.076949      -0.018935       0.095884             18.552582      11.061122      -3.649464       3.889110      25.425788      -8.865651      19.170837           0.355868
            9              H      -1.317842       2.293367       3.169830       0.091229       1.143084 0.84243101E+01  0.84442037E+02                                 1.855737                            1.734727      -1.152462       2.328065                    0.995299       3.755103      10.899599       0.456166       1.339551      -0.695373       0.033316       0.020775      -0.025208       0.046658       0.005105      -0.002050      -0.010775       0.007761      -0.022559      -0.015290       0.002308       0.012982              1.893304       1.841086       0.344411      -0.404486       1.872292      -0.461642       1.966535           0.000461
           10              H       4.364083       1.154494       4.331445       0.095097       1.147877 0.83390317E+01  0.83592720E+02                                 1.870260                            1.730814      -1.308491       2.249502                    0.993984       3.872628      11.337313       0.453562       1.347152      -0.692580      -0.045110       0.000714      -0.000250       0.045116      -0.004147      -0.004089      -0.007352       0.011582      -0.011177      -0.012835       0.003525       0.009309              1.924155       2.758578      -0.024395       0.078451       1.485212      -0.028600       1.528676           0.000737
           11              H       5.270570      -0.302088       5.852373       0.136097       0.864848 0.62665598E+01  0.59040745E+02                                 1.608139                            1.550022      -1.288541       2.285080                    0.994443       3.647088      10.674560       0.452174       1.437731      -0.675015      -0.022041      -0.021132       0.023728       0.038670       0.003256      -0.007606      -0.007590       0.001033      -0.006079      -0.010087      -0.002243       0.012330              1.618053       1.669948       0.207689      -0.258928       1.534949      -0.259491       1.649262           0.000075
           12              H      -0.307362       0.792494       4.592317       0.136748       0.896442 0.65581160E+01  0.62570693E+02                                 1.653638                            1.590456      -1.353366       2.254010                    0.993749       3.719973      11.000568       0.443832       1.446424      -0.673174       0.037390      -0.005739      -0.001485       0.037857       0.002476       0.002521      -0.008127       0.016248      -0.011787      -0.013768       0.003149       0.010619              1.667922       2.217675      -0.085539       0.062259       1.370760      -0.011895       1.415331           0.000240
           13              H       1.821314       2.916878       6.169028       0.092325       1.127048 0.84976418E+01  0.84970103E+02                                 1.810959                            1.723555      -0.981335       2.409770                    0.997320       3.633019      10.375350       0.467256       1.310941      -0.702359       0.035625      -0.006489      -0.032790       0.048851      -0.005434      -0.017229      -0.001284       0.006447      -0.003797      -0.017520      -0.001700       0.019220              1.819575       1.938558       0.065576      -0.477020       1.574723      -0.048582       1.945445           0.001322
           14              H      -0.945089       4.497592       8.359361       0.101939       0.946560 0.65908682E+01  0.62470452E+02                                 1.668256                            1.557865      -1.066011       2.378385                    0.996344       3.630325      10.429957       0.467978       1.380856      -0.686380      -0.025261       0.038670       0.014142       0.048306      -0.006662      -0.011209      -0.000397      -0.008536      -0.018778      -0.016084       0.003167       0.012916              1.717994       1.649012      -0.437153      -0.182751       2.073840       0.248061       1.431131           0.000249
           15              H       1.599507       0.907427       7.232201       0.140590       0.900623 0.63072176E+01  0.59779409E+02                                 1.676552                            1.571527      -1.371557       2.241282                    0.993664       3.781237      11.259098       0.440104       1.468376      -0.668551       0.021797      -0.028582      -0.006852       0.036592      -0.005814      -0.002801      -0.004123       0.000627      -0.027234      -0.011481       0.001083       0.010398              1.728760       1.683243      -0.406171      -0.164678       2.005368       0.224780       1.497669           0.001118
           16              H      -1.252483       2.513865       9.481600       0.128418       1.011941 0.76676713E+01  0.75341772E+02                                 1.732550                            1.674084      -1.227155       2.307574                    0.995154       3.651923      10.619366       0.454791       1.370636      -0.688908      -0.023105      -0.003211       0.028642       0.036939      -0.006440      -0.013825       0.002222       0.003769       0.012740      -0.013452      -0.004178       0.017630              1.728592       1.815228      -0.035137      -0.415833       1.523884       0.022789       1.846665           0.000183
           17              H       3.283695       6.011746       5.033665       0.092517       1.144167 0.84373176E+01  0.84637682E+02                                 1.859666                            1.738152      -1.158627       2.325464                    0.995238       3.760388      10.932915       0.454720       1.342773      -0.694687       0.032739      -0.020202       0.024855       0.045801      -0.005323       0.002019      -0.010962       0.007624      -0.022727      -0.015490       0.002250       0.013240              1.897417       1.845068      -0.345477       0.405779       1.876265      -0.463140       1.970919           0.000481
           18              H      -0.237366       7.150620       3.872050       0.095151       1.148424 0.83447350E+01  0.83668063E+02                                 1.871083                            1.731562      -1.305260       2.250635                    0.994023       3.874990      11.347175       0.453382       1.347395      -0.692517      -0.044972      -0.000483       0.000310       0.044976       0.004213       0.004178      -0.007326       0.011299      -0.011389      -0.012828       0.003552       0.009276              1.925007       2.759917       0.024350      -0.078485       1.485787      -0.028604       1.529316           0.000739
           19              H       0.669138       8.607201       2.351122       0.133924       0.867011 0.62855222E+01  0.59265084E+02                                 1.611108                            1.552601      -1.288116       2.284764                    0.994464       3.653393      10.697689       0.451689       1.438167      -0.674953      -0.022332       0.021588      -0.024557       0.039595      -0.003165       0.007399      -0.007562       0.000945      -0.006557      -0.010040      -0.002061       0.012101              1.621111       1.673143      -0.208647       0.260087       1.537711      -0.260581       1.652478           0.000063
           20              H       4.294194       7.512620       3.611178       0.136700       0.896156 0.65552920E+01  0.62533759E+02                                 1.652940                            1.589854      -1.351397       2.254884                    0.993816       3.718758      10.994226       0.444048       1.445952      -0.673264       0.037287       0.005500       0.001323       0.037713      -0.002207      -0.002566      -0.007912       0.016383      -0.012092      -0.013560       0.002852       0.010708              1.667199       2.216475       0.085515      -0.062249       1.370291      -0.011898       1.414829           0.000236
           21              H       6.422825       5.388236       2.034467       0.093412       1.126364 0.84962650E+01  0.85005549E+02                                 1.815114                            1.727232      -0.992266       2.406188                    0.997174       3.636216      10.408533       0.464924       1.316754      -0.701148       0.035141       0.006270       0.032256       0.048111       0.005317       0.017196      -0.001386       0.006697      -0.003709      -0.017440      -0.001775       0.019214              1.823828       1.943268      -0.065770       0.478818       1.578070      -0.048730       1.950145           0.001303
           22              H       3.656384      -0.878270      16.251124       0.101724       0.948120 0.66034758E+01  0.62607592E+02                                 1.668546                            1.558174      -1.059190       2.380589                    0.996405       3.631496      10.428114       0.468555       1.378767      -0.686775      -0.025246      -0.038926      -0.013943       0.048446       0.006578       0.011197      -0.000462      -0.008588      -0.019299      -0.016138       0.003270       0.012868              1.718276       1.649298       0.437131       0.182750       2.074126       0.248033       1.431404           0.000220
           23              H      -3.001952       7.397686       0.971294       0.140312       0.899663 0.62972533E+01  0.59640323E+02                                 1.673082                            1.568584      -1.360131       2.246305                    0.993853       3.773460      11.218794       0.441389       1.465195      -0.669150       0.021816       0.028751       0.006729       0.036713       0.006001       0.002951      -0.003938       0.000491      -0.026689      -0.011349       0.000875       0.010475              1.725025       1.679703       0.404660       0.164011       2.000616       0.223876       1.494756           0.001107
           24              H       3.349019       1.105458      15.128885       0.129253       1.011461 0.76664729E+01  0.75357187E+02                                 1.734872                            1.676213      -1.235685       2.304024                    0.995155       3.654867      10.643742       0.453401       1.374340      -0.688168      -0.022732       0.002832      -0.028308       0.036416       0.006438       0.013824       0.001915       0.003534       0.012130      -0.013614      -0.003804       0.017418              1.730925       1.817761       0.035218       0.416780       1.525762       0.022846       1.849252           0.000158
           25              H       5.919434       3.668851      13.237160       0.091230       1.143089 0.84243546E+01  0.84442594E+02                                 1.855741                            1.734731      -1.152467       2.328063                    0.995299       3.755114      10.899638       0.456165       1.339550      -0.695373      -0.033317      -0.020775       0.025208       0.046659       0.005108      -0.002050      -0.010773       0.007761      -0.022556      -0.015288       0.002305       0.012984              1.893308       1.841089       0.344410      -0.404486       1.872295      -0.461643       1.966540           0.000482
           26              H       0.237509       4.807724      12.075545       0.095095       1.147876 0.83390267E+01  0.83592613E+02                                 1.870256                            1.730811      -1.308457       2.249517                    0.993985       3.872614      11.337248       0.453564       1.347148      -0.692581       0.045110      -0.000715       0.000251       0.045116      -0.004148      -0.004089      -0.007353       0.011583      -0.011175      -0.012836       0.003526       0.009310              1.924151       2.758570      -0.024394       0.078451       1.485209      -0.028600       1.528674           0.000754
           27              H      -0.668978       6.264306      10.554617       0.136095       0.864868 0.62667337E+01  0.59042776E+02                                 1.608158                            1.550040      -1.288552       2.285070                    0.994442       3.647138      10.674732       0.452173       1.437725      -0.675016       0.022040       0.021132      -0.023728       0.038670       0.003255      -0.007606      -0.007590       0.001033      -0.006078      -0.010087      -0.002243       0.012330              1.618073       1.669969       0.207693      -0.258934       1.534967      -0.259497       1.649284           0.000073
           28              H       4.908954       5.169724      11.814673       0.136744       0.896458 0.65582491E+01  0.62572223E+02                                 1.653650                            1.590467      -1.353363       2.254009                    0.993749       3.719992      11.000614       0.443833       1.446414      -0.673176      -0.037389       0.005739       0.001484       0.037856       0.002476       0.002522      -0.008128       0.016246      -0.011790      -0.013769       0.003150       0.010618              1.667935       2.217695      -0.085541       0.062260       1.370768      -0.011896       1.415341           0.000238
           29              H       2.780278       3.045340      10.237962       0.092321       1.126915 0.84962926E+01  0.84952623E+02                                 1.810776                            1.723388      -0.981097       2.409888                    0.997323       3.632669      10.373861       0.467295       1.310895      -0.702371      -0.035622       0.006485       0.032792       0.048849      -0.005436      -0.017228      -0.001288       0.006438      -0.003798      -0.017522      -0.001693       0.019215              1.819390       1.938358       0.065568      -0.476951       1.574567      -0.048576       1.945245           0.001323
           30              H       5.546681       1.464626       8.047629       0.101939       0.946567 0.65909446E+01  0.62471441E+02                                 1.668273                            1.557880      -1.066056       2.378364                    0.996344       3.630365      10.430139       0.467973       1.380867      -0.686378       0.025262      -0.038669      -0.014143       0.048307      -0.006663      -0.011208      -0.000396      -0.008536      -0.018780      -0.016084       0.003166       0.012918              1.718011       1.649026      -0.437158      -0.182752       2.073865       0.248063       1.431143           0.000247
           31              H       3.002085       5.054791       9.174789       0.140592       0.900612 0.63071240E+01  0.59778288E+02                                 1.676538                            1.571516      -1.371542       2.241291                    0.993664       3.781200      11.258958       0.440105       1.468376      -0.668551      -0.021797       0.028582       0.006853       0.036593      -0.005814      -0.002802      -0.004123       0.000628      -0.027230      -0.011480       0.001083       0.010397              1.728744       1.683231      -0.406164      -0.164677       2.005344       0.224779       1.497659           0.001114
           32              H       5.854075       3.448353       6.925390       0.128421       1.011953 0.76677914E+01  0.75343197E+02                                 1.732556                            1.674091      -1.227181       2.307560                    0.995154       3.651948      10.619433       0.454792       1.370626      -0.688910       0.023105       0.003210      -0.028641       0.036939      -0.006441      -0.013825       0.002222       0.003768       0.012739      -0.013453      -0.004177       0.017630              1.728598       1.815233      -0.035139      -0.415833       1.523891       0.022790       1.846668           0.000175
           33              H       1.317897      -0.049528      11.373325       0.092516       1.144129 0.84369402E+01  0.84632769E+02                                 1.859613                            1.738105      -1.158554       2.325500                    0.995239       3.760276      10.932440       0.454731       1.342760      -0.694690      -0.032738       0.020204      -0.024854       0.045801      -0.005321       0.002020      -0.010964       0.007625      -0.022730      -0.015492       0.002253       0.013239              1.897363       1.845014      -0.345465       0.405763       1.876213      -0.463122       1.970862           0.000491
           34              H       4.838958      -1.188402      12.534940       0.095150       1.148422 0.83446957E+01  0.83667381E+02                                 1.871063                            1.731545      -1.305280       2.250624                    0.994023       3.874956      11.346972       0.453390       1.347374      -0.692521       0.044973       0.000484      -0.000308       0.044977       0.004214       0.004179      -0.007325       0.011300      -0.011394      -0.012828       0.003551       0.009277              1.924985       2.759881       0.024353      -0.078486       1.485773      -0.028603       1.529301           0.000737
           35              H       3.932454      -2.644983      14.055868       0.133924       0.867022 0.62856279E+01  0.59266354E+02                                 1.611122                            1.552614      -1.288139       2.284752                    0.994464       3.653431      10.697839       0.451686       1.438168      -0.674953       0.022331      -0.021588       0.024557       0.039595      -0.003164       0.007399      -0.007563       0.000945      -0.006556      -0.010041      -0.002060       0.012101              1.621125       1.673160      -0.208649       0.260090       1.537723      -0.260583       1.652492           0.000057
           36              H       0.307398      -1.550402      12.795812       0.136699       0.896166 0.65553891E+01  0.62534918E+02                                 1.652952                            1.589865      -1.351405       2.254878                    0.993816       3.718786      10.994330       0.444047       1.445950      -0.673264      -0.037287      -0.005500      -0.001323       0.037713      -0.002208      -0.002566      -0.007912       0.016382      -0.012093      -0.013560       0.002852       0.010708              1.667210       2.216491       0.085514      -0.062248       1.370300      -0.011898       1.414838           0.000240
           37              H      -1.821233       0.573982      14.372523       0.093412       1.126414 0.84967700E+01  0.85012032E+02                                 1.815177                            1.727291      -0.992346       2.406147                    0.997173       3.636341      10.409045       0.464913       1.316765      -0.701146      -0.035143      -0.006274      -0.032256       0.048113       0.005315       0.017197      -0.001382       0.006703      -0.003706      -0.017438      -0.001780       0.019218              1.823893       1.943338      -0.065773       0.478842       1.578125      -0.048732       1.950215           0.001325
           38              H       0.945208       6.840488       0.155866       0.101725       0.948120 0.66034715E+01  0.62607489E+02                                 1.668540                            1.558169      -1.059167       2.380599                    0.996405       3.631482      10.428040       0.468559       1.378759      -0.686776       0.025245       0.038926       0.013942       0.048445       0.006578       0.011198      -0.000462      -0.008589      -0.019296      -0.016138       0.003271       0.012867              1.718271       1.649293       0.437130       0.182750       2.074119       0.248032       1.431400           0.000239
           39              H       7.603544      -1.435468      15.435696       0.140311       0.899650 0.62971377E+01  0.59638917E+02                                 1.673064                            1.568567      -1.360094       2.246324                    0.993854       3.773415      11.218607       0.441393       1.465192      -0.669151      -0.021816      -0.028751      -0.006731       0.036713       0.006001       0.002952      -0.003938       0.000491      -0.026687      -0.011350       0.000875       0.010474              1.725006       1.679684       0.404654       0.164008       2.000594       0.223871       1.494739           0.001095
           40              H       1.252573       4.856760       1.278105       0.129253       1.011475 0.76666132E+01  0.75359019E+02                                 1.734895                            1.676235      -1.235681       2.304023                    0.995155       3.654924      10.643989       0.453395       1.374350      -0.688166       0.022732      -0.002832       0.028307       0.036414       0.006438       0.013825       0.001915       0.003532       0.012129      -0.013614      -0.003804       0.017418              1.730949       1.817786       0.035218       0.416789       1.525782       0.022847       1.849278           0.000151
           41              C       7.191238       0.043209       5.350976       0.028080      30.920576 0.42787727E+03  0.99798623E+04                                 8.617242                            6.941358       0.022184       2.021180                    0.999403      26.731469      75.562665       0.621870       0.422280      -1.064688      -0.019861       0.019578      -0.032120       0.042538       0.005897      -0.017792       0.041599       0.000372       0.061090      -0.045869      -0.005613       0.051481              9.553677      10.692505      -1.762676       1.357438       8.703785      -4.223936       9.264740           0.006240
           42              C       2.356973       6.426624      12.009260       0.487775      22.841142 0.28185012E+03  0.60149897E+04                                 7.330816                            5.945394       0.036716       2.057211                    0.999479      23.598719      67.124861       0.610260       0.470299      -1.020452       0.009002      -0.085748      -0.040150       0.095109       0.008284      -0.028710       0.001075       0.182768      -0.172725      -0.064904      -0.060132       0.125036              7.955777       4.999133      -0.121760       0.789110       7.689457      -0.050162      11.178742           0.038140
           43              C      -0.183117       0.088992       9.010719       0.547510      21.965515 0.26164596E+03  0.55005769E+04                                 7.245154                            5.759548      -0.039329       2.036929                    0.999323      23.221242      66.327540       0.612799       0.475438      -1.014049      -0.011931      -0.056307       0.013523       0.059125       0.000894       0.065701       0.006776       0.053478       0.130740      -0.050544      -0.042453       0.092998              8.014105       6.599660      -0.164279      -1.724255      11.209413      -1.280679       6.233242          -0.001459
           44              C       7.350460       1.735944       3.689932       0.091584      24.585716 0.33520437E+03  0.74414364E+04                                 7.548108                            6.254487       0.137946       2.067454                    0.999145      26.245302      75.176738       0.630455       0.437628      -1.043043      -0.039040      -0.038784      -0.008530       0.055687       0.019035      -0.028941       0.039762       0.004990       0.016095      -0.059189       0.016133       0.043056              8.010684       9.286773      -0.630204       0.475103       7.102284      -3.116017       7.642995           0.002912
           45              C       5.288984       1.076080       4.382307       0.079231      25.737311 0.34704604E+03  0.77776214E+04                                 7.810844                            6.387989       0.042887       2.032070                    0.999064      26.644088      76.879456       0.619832       0.440933      -1.040261       0.048303       0.003445      -0.031646       0.057849       0.009914      -0.012532       0.041194       0.015907       0.008645      -0.049324       0.010619       0.038704              8.369905       9.914312      -0.260642       0.233591       7.025882      -3.155645       8.169522           0.001494
           46              C       0.104027       1.465675       8.441396       0.035597      32.383262 0.42117494E+03  0.98032687E+04                                 8.952922                            6.937646       0.045299       2.033061                    0.999432      26.692494      75.839347       0.614051       0.428542      -1.058784      -0.003936       0.030724      -0.021888       0.037928      -0.001624       0.020412       0.023877       0.052677       0.053873      -0.045780       0.004099       0.041681             10.129232       7.571650      -0.564235      -2.432305      15.483828      -1.771828       7.332219          -0.000105
           47              C       5.823673       0.188723       5.289614      -0.152976      30.300942 0.45474921E+03  0.10850229E+05                                 8.545983                            7.212206       0.021279       1.989281                    0.999117      29.547417      86.565662       0.598472       0.428939      -1.052629       0.011213      -0.004335      -0.007263       0.014045       0.011129      -0.009882       0.018612      -0.026285       0.031717      -0.029481       0.001602       0.027879              9.094876      11.225443      -1.454851       1.022687       7.566523      -3.084117       8.492660           0.000836
           48              C       4.452418      -1.688050       8.583809       0.497540      22.491572 0.27542989E+03  0.58650148E+04                                 7.335578                            5.912151      -0.044961       2.032303                    0.999236      23.739472      68.238182       0.604417       0.475895      -1.013830      -0.013374       0.075173       0.047623       0.089987       0.054586      -0.059370      -0.075467       0.016056       0.085570      -0.079312      -0.050657       0.129970              8.061667       9.561657      -1.549988       1.899790       7.827474       1.539100       6.795869           0.022867
           49              C       7.821637      -0.970442       6.271736       0.583957      20.862625 0.24611625E+03  0.50968721E+04                                 7.018674                            5.609878      -0.053505       2.047391                    0.999108      22.479646      63.782364       0.616801       0.479510      -1.011627       0.028613      -0.051144       0.038395       0.070061       0.053527       0.033899       0.047899      -0.049717      -0.043460      -0.052628      -0.044444       0.097072              7.751986       8.194476      -1.811763      -0.278275       6.497399      -2.408017       8.564084          -0.001302
           50              C       7.967976       0.845906       4.552940      -0.130912      29.571704 0.45204184E+03  0.10795873E+05                                 8.507412                            7.265787      -0.126439       1.947167                    0.998658      29.520682      87.221360       0.585611       0.437943      -1.044622      -0.009182      -0.021903      -0.021602       0.032105       0.003341      -0.004512       0.025087       0.001976       0.039270      -0.025735      -0.004269       0.030004              8.960786       9.630798      -0.759280       0.605491       8.158855      -3.623357       9.092705           0.002334
           51              C       1.175264       2.831922       6.831871       0.071490      25.572899 0.34651591E+03  0.77659429E+04                                 7.746748                            6.370462       0.070562       2.035412                    0.999138      26.851294      77.581722       0.622279       0.439188      -1.040868      -0.035412       0.008875       0.022443       0.042854      -0.002844      -0.002635       0.037863       0.059177       0.032651      -0.056370       0.022727       0.033643              8.294680       6.796418      -1.050328      -1.875094      11.585670      -0.968326       6.501952           0.003603
           52              C      -0.441692       3.755308       8.109975       0.092085      25.281379 0.34149980E+03  0.76043031E+04                                 7.689933                            6.325041       0.202778       2.092412                    0.999055      26.039699      74.310075       0.626137       0.439306      -1.043723       0.042205      -0.013692      -0.032976       0.055282       0.000430       0.022907       0.031512       0.028772      -0.024491      -0.044883       0.006194       0.038689              8.225933       7.097973      -0.922853      -2.605660      10.566407      -0.857274       7.013417          -0.001145
           53              C       1.047334       1.618620       7.465180      -0.134636      30.586905 0.45090163E+03  0.10783654E+05                                 8.763685                            7.299768      -0.249415       1.911618                    0.997810      29.636858      88.206980       0.577902       0.443167      -1.039424      -0.017192       0.002224      -0.005217       0.018103       0.009597       0.027830       0.016883       0.032200       0.004700      -0.028435      -0.014179       0.042613              9.367400       7.823714      -0.524010      -2.372790      12.592874      -1.423478       7.685612           0.003790
           54              C      -0.631282       2.565855       8.792506      -0.155691      30.831160 0.44361514E+03  0.10518509E+05                                 8.591810                            7.082022       0.058928       1.995182                    0.999620      29.638849      86.544086       0.609283       0.423974      -1.055765       0.007202      -0.010840      -0.009536       0.016134       0.015530       0.009636       0.009940       0.026368       0.050163      -0.029321       0.001563       0.027758              9.237048       7.395164      -1.717730      -2.234875      13.220635      -0.653038       7.095346           0.000871
           55              C       2.589803       8.261904       2.852519       0.030018      30.880170 0.42720256E+03  0.99595039E+04                                 8.608680                            6.935155       0.024477       2.022309                    0.999424      26.704046      75.450538       0.622290       0.422192      -1.064818      -0.018105      -0.019326       0.032456       0.041889      -0.005663       0.017987       0.040950       0.000898       0.062344      -0.045401      -0.005772       0.051173              9.543736      10.680987       1.759614      -1.355038       8.695220      -4.219035       9.255001           0.006222
           56              C       6.958395      -2.807302      12.601225       0.488690      22.819270 0.28151080E+03  0.60051033E+04                                 7.322236                            5.938950       0.043592       2.059535                    0.999384      23.577101      67.018127       0.611118       0.469846      -1.020840       0.008694       0.086680       0.040861       0.096222      -0.007994       0.028233       0.000177       0.182389      -0.171169      -0.063829      -0.060624       0.124453              7.946238       4.993422       0.121770      -0.788471       7.680638      -0.048899      11.164654           0.038122
           57              C       4.418429       3.530331      15.599766       0.547619      21.981900 0.26186930E+03  0.55063410E+04                                 7.246858                            5.760596      -0.044922       2.035105                    0.999402      23.234870      66.368760       0.612980       0.475206      -1.014193      -0.011504       0.056890      -0.012609       0.059395      -0.002399      -0.066028       0.006006       0.054079       0.129549      -0.049470      -0.043790       0.093260              8.016202       6.601128       0.164218       1.724611      11.213034      -1.281268       6.234444          -0.001481
           58              C       2.749004       6.569170       4.513563       0.089345      24.615148 0.33568504E+03  0.74548730E+04                                 7.553192                            6.257716       0.135780       2.066531                    0.999150      26.268757      75.261050       0.630474       0.437453      -1.043134      -0.039200       0.039446       0.007462       0.056109      -0.018141       0.027844       0.040139       0.004888       0.015384      -0.058276       0.015202       0.043074              8.016496       9.293694       0.629893      -0.474616       7.107319      -3.118887       7.648475           0.002926
           59              C       0.687536       7.229034       3.821188       0.077487      25.751452 0.34730041E+03  0.77842814E+04                                 7.812180                            6.389208       0.044151       2.032457                    0.999063      26.650850      76.888648       0.619973       0.440778      -1.040414       0.047397      -0.003115       0.031352       0.056913      -0.008483       0.011810       0.041541       0.015682       0.009401      -0.048785       0.009528       0.039256              8.371217       9.915914       0.259657      -0.232575       7.026989      -3.156091       8.170746           0.001500
           60              C       4.705552       2.153648      16.169089       0.034595      32.405339 0.42150315E+03  0.98118273E+04                                 8.952197                            6.936736       0.050650       2.034547                    0.999411      26.704761      75.852706       0.614633       0.428096      -1.059166      -0.003582      -0.030147       0.022951       0.038058       0.000272      -0.020300       0.023486       0.054687       0.057169      -0.046302       0.003762       0.042539             10.128698       7.570576       0.564658       2.431510      15.484627      -1.771793       7.330890          -0.000139
           61              C       1.222236       8.116390       2.913881      -0.149402      30.199760 0.45277419E+03  0.10790112E+05                                 8.523621                            7.193527       0.053265       2.000373                    0.999202      29.475625      86.270889       0.599692       0.428581      -1.052970       0.009287       0.004993       0.006735       0.012511      -0.012069       0.010746       0.017106      -0.025377       0.031322      -0.029932       0.003806       0.026127              9.070675      11.194119       1.447300      -1.015946       7.547320      -3.076048       8.470585           0.000814
           62              C      -0.149003       5.307372      16.026676       0.501538      22.433661 0.27459052E+03  0.58427100E+04                                 7.324079                            5.903851      -0.045420       2.032798                    0.999292      23.698636      68.096066       0.604729       0.476010      -1.013764      -0.014319      -0.077023      -0.047664       0.091703      -0.053740       0.057661      -0.076235       0.016812       0.083146      -0.080033      -0.048681       0.128715              8.048507       9.545448       1.546843      -1.896565       7.814347       1.535646       6.785725           0.022870
           63              C       3.220215       9.275555       1.931759       0.579242      20.932112 0.24712808E+03  0.51226671E+04                                 7.030284                            5.618816      -0.055740       2.046067                    0.999058      22.528122      63.933360       0.616784       0.479070      -1.011941       0.028536       0.050786      -0.037284       0.069164      -0.053658      -0.035429       0.048689      -0.049990      -0.045981      -0.053275      -0.045316       0.098591              7.764943       8.207421       1.815098       0.278364       6.507894      -2.413052       8.579515          -0.001321
           64              C       3.366531       7.459208       3.650555      -0.131826      29.576714 0.45210304E+03  0.10797544E+05                                 8.508469                            7.266422      -0.129366       1.946305                    0.998693      29.521439      87.220322       0.585576       0.437961      -1.044627      -0.008230       0.020578       0.022811       0.031804      -0.002025       0.003756       0.025178       0.001773       0.040345      -0.025111      -0.005210       0.030322              8.962209       9.629071       0.759891      -0.606280       8.161751      -3.625682       9.095806           0.002322
           65              C       5.776774       5.473191       1.371624       0.070207      25.596788 0.34694144E+03  0.77773902E+04                                 7.747248                            6.370415       0.068971       2.034464                    0.999110      26.868712      77.626080       0.622899       0.438642      -1.041255      -0.036262      -0.008199      -0.023198       0.043821       0.003441       0.002397       0.038415       0.058024       0.030935      -0.056356       0.022456       0.033900              8.295169       6.798708       1.049704       1.877477      11.582535      -0.968394       6.504265           0.003563
           66              C       4.159796       4.549805       0.093520       0.092788      25.292869 0.34166477E+03  0.76097508E+04                                 7.696507                            6.330082       0.201128       2.091933                    0.999050      26.048342      74.370719       0.625297       0.439794      -1.043315       0.042484       0.013684       0.033612       0.055874      -0.000596      -0.021839       0.031767       0.030144      -0.023104      -0.044829       0.006578       0.038252              8.233214       7.104211       0.923052       2.608461      10.575688      -0.858969       7.019743          -0.001207
           67              C       5.648861       6.686494       0.738315      -0.134769      30.586873 0.45091441E+03  0.10784449E+05                                 8.766634                            7.302920      -0.250937       1.911068                    0.997806      29.636845      88.219983       0.577394       0.443537      -1.039167      -0.016260      -0.001244       0.004943       0.017040      -0.009197      -0.028059       0.017989       0.032077       0.006087      -0.029600      -0.013461       0.043061              9.370155       7.825563       0.520455       2.373428      12.595717      -1.427132       7.689184           0.003761
           68              C       3.970222       1.053467      15.817979      -0.155514      30.825502 0.44351201E+03  0.10515629E+05                                 8.590309                            7.080391       0.057395       1.994829                    0.999593      29.636165      86.539193       0.609447       0.423877      -1.055807       0.008498       0.011802       0.010454       0.017911      -0.016205      -0.010266       0.008995       0.026212       0.050595      -0.029596       0.001492       0.028104              9.235532       7.394639       1.717345       2.235325      13.217140      -0.653135       7.094816           0.000818
           69              C      -2.589646       5.919009      11.056014       0.028081      30.920683 0.42787875E+03  0.99799083E+04                                 8.617275                            6.941378       0.022185       2.021179                    0.999403      26.731521      75.562929       0.621868       0.422281      -1.064687       0.019860      -0.019574       0.032122       0.042537       0.005894      -0.017794       0.041597       0.000370       0.061081      -0.045866      -0.005613       0.051479              9.553720      10.692539      -1.762692       1.357449       8.703817      -4.223969       9.264805           0.006236
           70              C       2.244619      -0.464406       4.397730       0.487763      22.841561 0.28185599E+03  0.60151390E+04                                 7.330837                            5.945406       0.036737       2.057213                    0.999479      23.599056      67.125681       0.610268       0.470291      -1.020458      -0.008997       0.085774       0.040172       0.095141       0.008282      -0.028713       0.001065       0.182811      -0.172725      -0.064907      -0.060151       0.125058              7.955801       4.999143      -0.121762       0.789112       7.689498      -0.050156      11.178763           0.038140
           71              C       4.784709       5.873226       7.396271       0.547519      21.965582 0.26164707E+03  0.55006080E+04                                 7.245171                            5.759563      -0.039331       2.036927                    0.999323      23.221335      66.327939       0.612797       0.475439      -1.014049       0.011934       0.056310      -0.013519       0.059127       0.000893       0.065700       0.006775       0.053476       0.130742      -0.050544      -0.042452       0.092996              8.014121       6.599672      -0.164290      -1.724249      11.209444      -1.280668       6.233246          -0.001461
           72              C      -2.748868       4.226274      12.717058       0.091587      24.585970 0.33520834E+03  0.74415497E+04                                 7.548165                            6.254527       0.137922       2.067444                    0.999145      26.245509      75.177563       0.630452       0.437628      -1.043043       0.039037       0.038786       0.008531       0.055687       0.019045      -0.028939       0.039766       0.004994       0.016114      -0.059198       0.016140       0.043058              8.010749       9.286832      -0.630230       0.475123       7.102345      -3.116056       7.643071           0.002956
           73              C      -0.687392       4.886138      12.024683       0.079241      25.737284 0.34704488E+03  0.77775898E+04                                 7.810839                            6.387978       0.042901       2.032075                    0.999063      26.644071      76.879409       0.619832       0.440933      -1.040261      -0.048302      -0.003446       0.031649       0.057850       0.009909      -0.012528       0.041193       0.015915       0.008660      -0.049320       0.010616       0.038704              8.369905       9.914276      -0.260639       0.233588       7.025893      -3.155669       8.169548           0.001539
           74              C       4.497565       4.496543       7.965594       0.035587      32.383773 0.42118332E+03  0.98035150E+04                                 8.953000                            6.937706       0.045291       2.033053                    0.999432      26.692830      75.840555       0.614050       0.428541      -1.058784       0.003940      -0.030724       0.021892       0.037931      -0.001625       0.020407       0.023876       0.052670       0.053863      -0.045775       0.004102       0.041673             10.129316       7.571712      -0.564289      -2.432304      15.483990      -1.771794       7.332246          -0.000108
           75              C      -1.222081       5.773495      11.117376      -0.152971      30.301131 0.45475199E+03  0.10850312E+05                                 8.546009                            7.212219       0.021283       1.989280                    0.999117      29.547562      86.566170       0.598472       0.428938      -1.052630      -0.011215       0.004334       0.007263       0.014046       0.011128      -0.009883       0.018608      -0.026287       0.031717      -0.029480       0.001605       0.027875              9.094908      11.225453      -1.454846       1.022678       7.566552      -3.084150       8.492719           0.000843
           76              C       0.149174       7.650268       7.823181       0.497555      22.491287 0.27542582E+03  0.58649053E+04                                 7.335539                            5.912125      -0.044880       2.032331                    0.999236      23.739172      68.237134       0.604416       0.475898      -1.013829       0.013369      -0.075172      -0.047619       0.089984       0.054588      -0.059382      -0.075466       0.016054       0.085595      -0.079311      -0.050670       0.129980              8.061621       9.561585      -1.549979       1.899773       7.827441       1.539107       6.795836           0.022881
           77              C      -3.220045       6.932660      10.135254       0.583955      20.862464 0.24611388E+03  0.50968119E+04                                 7.018646                            5.609854      -0.053530       2.047388                    0.999108      22.479528      63.782002       0.616801       0.479511      -1.011627      -0.028609       0.051145      -0.038397       0.070062       0.053522       0.033898       0.047890      -0.049710      -0.043448      -0.052625      -0.044435       0.097060              7.751959       8.194440      -1.811757      -0.278271       6.497372      -2.408011       8.564065          -0.001311
           78              C      -3.366384       5.116312      11.854050      -0.130902      29.571608 0.45203862E+03  0.10795776E+05                                 8.507382                            7.265750      -0.126435       1.947169                    0.998658      29.520614      87.221028       0.585614       0.437942      -1.044623       0.009182       0.021903       0.021601       0.032104       0.003340      -0.004510       0.025086       0.001972       0.039257      -0.025732      -0.004269       0.030001              8.960763       9.630771      -0.759296       0.605501       8.158826      -3.623356       9.092692           0.002338
           79              C       3.426328       3.130296       9.575119       0.071508      25.571412 0.34649281E+03  0.77652611E+04                                 7.746389                            6.370219       0.070770       2.035496                    0.999138      26.849886      77.575698       0.622298       0.439183      -1.040875       0.035417      -0.008883      -0.022434       0.042855      -0.002844      -0.002632       0.037841       0.059151       0.032665      -0.056342       0.022714       0.033628              8.294268       6.796103      -1.050290      -1.874970      11.585056      -0.968251       6.501645           0.003602
           80              C       5.043284       2.206910       8.297015       0.092070      25.281843 0.34150825E+03  0.76045355E+04                                 7.690009                            6.325106       0.202764       2.092402                    0.999055      26.040014      74.311105       0.626136       0.439305      -1.043724      -0.042201       0.013696       0.032975       0.055279       0.000425       0.022901       0.031515       0.028774      -0.024490      -0.044886       0.006203       0.038683              8.226014       7.098013      -0.922867      -2.605653      10.566575      -0.857295       7.013452          -0.001146
           81              C       3.554258       4.343598       8.941810      -0.134646      30.587032 0.45090772E+03  0.10783831E+05                                 8.763697                            7.299817      -0.249391       1.911623                    0.997810      29.636980      88.207339       0.577901       0.443167      -1.039424       0.017194      -0.002225       0.005221       0.018106       0.009596       0.027825       0.016882       0.032196       0.004694      -0.028432      -0.014175       0.042607              9.367382       7.823755      -0.524042      -2.372787      12.592773      -1.423397       7.685619           0.003787
           82              C       5.232874       3.396363       7.614484      -0.155699      30.831672 0.44362389E+03  0.10518770E+05                                 8.591893                            7.082082       0.058925       1.995175                    0.999620      29.639245      86.545504       0.609281       0.423973      -1.055765      -0.007200       0.010840       0.009539       0.016135       0.015527       0.009629       0.009940       0.026363       0.050159      -0.029317       0.001566       0.027751              9.237145       7.395227      -1.717791      -2.234867      13.220840      -0.653020       7.095368           0.000861
           83              C       2.011789      -2.299686      13.554471       0.030012      30.880310 0.42720498E+03  0.99595786E+04                                 8.608711                            6.935181       0.024464       2.022303                    0.999424      26.704160      75.451039       0.622287       0.422193      -1.064817       0.018104       0.019327      -0.032457       0.041889      -0.005662       0.017986       0.040951       0.000900       0.062350      -0.045401      -0.005773       0.051174              9.543764      10.681055       1.759605      -1.355028       8.695222      -4.219027       9.255015           0.006220
           84              C      -2.356803       8.769520       3.805765       0.488675      22.819720 0.28151714E+03  0.60052648E+04                                 7.322263                            5.938968       0.043612       2.059537                    0.999384      23.577447      67.018975       0.611126       0.469838      -1.020846      -0.008691      -0.086704      -0.040885       0.096253      -0.007992       0.028237       0.000166       0.182433      -0.171171      -0.063835      -0.060641       0.124476              7.946268       4.993438       0.121768      -0.788470       7.680683      -0.048896      11.164684           0.038120
           85              C       0.183163       2.431887       0.807224       0.547615      21.981879 0.26186878E+03  0.55063274E+04                                 7.246842                            5.760580      -0.044927       2.035105                    0.999402      23.234874      66.368749       0.612982       0.475204      -1.014194       0.011508      -0.056891       0.012606       0.059397      -0.002396      -0.066018       0.006001       0.054072       0.129538      -0.049464      -0.043784       0.093248              8.016190       6.601116       0.164216       1.724608      11.213021      -1.281271       6.234434          -0.001509
           86              C       1.852588      -0.606952      11.893427       0.089347      24.614576 0.33567589E+03  0.74546011E+04                                 7.553031                            6.257601       0.135874       2.066567                    0.999151      26.268194      75.258490       0.630485       0.437448      -1.043139       0.039204      -0.039437      -0.007458       0.056106      -0.018128       0.027845       0.040131       0.004879       0.015356      -0.058262       0.015194       0.043068              8.016316       9.293484       0.629861      -0.474600       7.107157      -3.118800       7.648307           0.002948
           87              C       3.914056      -1.266816      12.585802       0.077479      25.751512 0.34730204E+03  0.77843115E+04                                 7.812138                            6.389186       0.044200       2.032469                    0.999064      26.650807      76.887996       0.619981       0.440773      -1.040420      -0.047398       0.003118      -0.031346       0.056911      -0.008483       0.011813       0.041538       0.015679       0.009371      -0.048783       0.009533       0.039251              8.371164       9.915851       0.259674      -0.232594       7.026938      -3.156059       8.170703           0.001498
           88              C      -0.103960       3.808570       0.237901       0.034594      32.405554 0.42150581E+03  0.98119078E+04                                 8.952248                            6.936766       0.050636       2.034541                    0.999411      26.704860      75.853142       0.614631       0.428097      -1.059166       0.003585       0.030147      -0.022955       0.038060       0.000271      -0.020299       0.023485       0.054687       0.057165      -0.046300       0.003763       0.042537             10.128765       7.570613       0.564633       2.431535      15.484738      -1.771833       7.330943          -0.000156
           89              C       3.379356      -2.154172      13.493109      -0.149405      30.199999 0.45277905E+03  0.10790256E+05                                 8.523654                            7.193556       0.053267       2.000371                    0.999202      29.475828      86.271588       0.599692       0.428580      -1.052971      -0.009287      -0.004993      -0.006736       0.012511      -0.012067       0.010747       0.017102      -0.025373       0.031320      -0.029929       0.003808       0.026122              9.070705      11.194201       1.447307      -1.015952       7.547320      -3.076029       8.470593           0.000808
           90              C       4.750595       0.654846       0.380314       0.501514      22.434024 0.27459577E+03  0.58428533E+04                                 7.324159                            5.903908      -0.045481       2.032773                    0.999292      23.698977      68.097373       0.604726       0.476011      -1.013763       0.014319       0.077023       0.047664       0.091703      -0.053741       0.057658      -0.076245       0.016818       0.083137      -0.080044      -0.048676       0.128720              8.048599       9.545578       1.546859      -1.896595       7.814422       1.535658       6.785797           0.022846
           91              C       1.381377      -3.313337      14.475231       0.579247      20.932166 0.24712899E+03  0.51226933E+04                                 7.030303                            5.618831      -0.055760       2.046057                    0.999058      22.528224      63.933805       0.616782       0.479071      -1.011940      -0.028536      -0.050784       0.037284       0.069162      -0.053660      -0.035430       0.048690      -0.049993      -0.045985      -0.053278      -0.045317       0.098595              7.764961       8.207440       1.815098       0.278366       6.507903      -2.413055       8.579540          -0.001313
           92              C       1.235061      -1.496990      12.756435      -0.131829      29.576820 0.45210638E+03  0.10797645E+05                                 8.508491                            7.266454      -0.129369       1.946302                    0.998693      29.521552      87.220774       0.585574       0.437961      -1.044627       0.008230      -0.020579      -0.022811       0.031805      -0.002023       0.003757       0.025175       0.001773       0.040340      -0.025108      -0.005210       0.030318              8.962221       9.629089       0.759852      -0.606243       8.161750      -3.625668       9.095823           0.002337
           93              C      -1.175182       0.489027      15.035366       0.070198      25.597392 0.34695088E+03  0.77776677E+04                                 7.747398                            6.370520       0.068881       2.034427                    0.999110      26.869244      77.628370       0.622890       0.438645      -1.041251       0.036260       0.008190       0.023200       0.043819       0.003440       0.002396       0.038434       0.058044       0.030928      -0.056379       0.022469       0.033911              8.295341       6.798833       1.049708       1.877527      11.582790      -0.968438       6.504399           0.003601
           94              C       0.441796       1.412413      16.313470       0.092796      25.292669 0.34166056E+03  0.76096312E+04                                 7.696460                            6.330037       0.201160       2.091946                    0.999050      26.048173      74.370035       0.625300       0.439794      -1.043316      -0.042484      -0.013682      -0.033617       0.055877      -0.000597      -0.021841       0.031762       0.030138      -0.023108      -0.044825       0.006574       0.038251              8.233168       7.104172       0.923030       2.608460      10.575610      -0.858978       7.019723          -0.001156
           95              C      -1.047269      -0.724276      15.668675      -0.134760      30.586567 0.45090739E+03  0.10784236E+05                                 8.766570                            7.302856      -0.250915       1.911078                    0.997806      29.636592      88.218954       0.577397       0.443537      -1.039168       0.016262       0.001242      -0.004947       0.017043      -0.009197      -0.028056       0.017991       0.032079       0.006092      -0.029602      -0.013458       0.043059              9.370095       7.825500       0.520422       2.373418      12.595644      -1.427164       7.689140           0.003743
           96              C       0.631370       4.908751       0.589011      -0.155515      30.825747 0.44351625E+03  0.10515756E+05                                 8.590347                            7.080418       0.057400       1.994828                    0.999593      29.636347      86.539882       0.609447       0.423877      -1.055808      -0.008496      -0.011805      -0.010458       0.017914      -0.016205      -0.010262       0.008994       0.026209       0.050591      -0.029595       0.001496       0.028098              9.235574       7.394670       1.717329       2.235351      13.217186      -0.653152       7.094866           0.000815
           97              N       6.035352       1.831057       3.570161      -0.206518      33.873241 0.49195632E+03  0.11730379E+05                                 8.694946                            7.121909       0.106978       2.052744                    0.999712      27.644061      75.766408       0.664390       0.386632      -1.102478       0.048480      -0.103114       0.059753       0.128659       0.027289      -0.016677       0.011270       0.073024       0.031191      -0.054784       0.009699       0.045085              9.409816      10.803141      -0.281162       0.334468       7.846752      -3.743759       9.579556           0.012066
           98              N       0.425230       3.883338       7.117352      -0.202153      34.995580 0.49637499E+03  0.11879993E+05                                 8.919685                            7.181309      -0.017746       2.011399                    0.999595      27.824587      76.778053       0.656857       0.389609      -1.098721      -0.012324      -0.095968       0.072155       0.120698      -0.015469      -0.019811       0.030005       0.020121      -0.021421      -0.037076      -0.006770       0.043846              9.802957       8.115958      -1.157081      -2.889587      12.948324      -1.520853       8.344590           0.011616
           99              N       1.433895       6.474057       4.633334      -0.205375      33.851392 0.49154085E+03  0.11717743E+05                                 8.690665                            7.118430       0.112885       2.054732                    0.999725      27.633059      75.722069       0.664633       0.386581      -1.102539       0.048677       0.103667      -0.060764       0.129648      -0.027393       0.017252       0.011248       0.073501       0.031027      -0.055080       0.009375       0.045705              9.404872      10.801193       0.279507      -0.332539       7.841309      -3.739636       9.572115           0.012070
          100              N       5.026719       4.421776       1.086143      -0.202401      34.953392 0.49563380E+03  0.11857072E+05                                 8.910890                            7.174566      -0.006437       2.015458                    0.999563      27.803064      76.686018       0.657397       0.389459      -1.098896      -0.011123       0.096466      -0.071625       0.120663       0.015650       0.019511       0.030352       0.018762      -0.022405      -0.037163      -0.006734       0.043897              9.792921       8.110203       1.157366       2.887996      12.931307      -1.517176       8.337254           0.011575
          101              N      -1.433760       4.131161      12.836829      -0.206507      33.874059 0.49196952E+03  0.11730778E+05                                 8.695069                            7.121992       0.106857       2.052697                    0.999712      27.644517      75.768046       0.664387       0.386630      -1.102479      -0.048475       0.103128      -0.059743       0.128664       0.027291      -0.016670       0.011275       0.073079       0.031252      -0.054815       0.009720       0.045095              9.409963      10.803264      -0.281188       0.334492       7.846889      -3.743855       9.579735           0.012118
          102              N       4.176362       2.078880       9.289638      -0.202138      34.993093 0.49633540E+03  0.11878780E+05                                 8.919241                            7.181010      -0.017566       2.011475                    0.999596      27.823269      76.772954       0.656875       0.389607      -1.098724       0.012314       0.095974      -0.072133       0.120689      -0.015454      -0.019826       0.029995       0.020153      -0.021311      -0.037066      -0.006776       0.043842              9.802429       8.115572      -1.157008      -2.889423      12.947527      -1.520743       8.344188           0.011609
          103              N       3.167697      -0.511839      11.773656      -0.205355      33.848698 0.49149473E+03  0.11716342E+05                                 8.690195                            7.118091       0.113107       2.054826                    0.999725      27.631573      75.716448       0.664651       0.386580      -1.102542      -0.048681      -0.103635       0.060774       0.129628      -0.027386       0.017261       0.011238       0.073425       0.030941      -0.055034       0.009345       0.045689              9.404334      10.800625       0.279441      -0.332476       7.840836      -3.739345       9.571541           0.012066
          104              N      -0.425127       1.540442      15.320847      -0.202385      34.953804 0.49563913E+03  0.11857239E+05                                 8.910965                            7.174607      -0.006543       2.015422                    0.999563      27.803271      76.686897       0.657395       0.389459      -1.098895       0.011133      -0.096456       0.071633       0.120661       0.015659       0.019495       0.030357       0.018743      -0.022485      -0.037170      -0.006726       0.043895              9.793017       8.110268       1.157369       2.888033      12.931444      -1.517207       8.337337           0.011629
          105              O       5.280693      -1.351421       9.469130      -0.510769      38.661129 0.63277058E+03  0.15875418E+05                                 9.166164                            7.931415      -0.014737       2.051042                    0.994207      27.921808      75.467517       0.654849       0.372809      -1.126054      -0.022764       0.013493      -0.015051       0.030443       0.040326       0.016001      -0.004678       0.039209       0.074677      -0.059161       0.018257       0.040904              9.873547      12.353735      -0.173441       3.075948       7.358042       1.346245       9.908864           0.063286
          106              O       2.167388       6.339493      10.775291      -0.506954      37.451247 0.57001604E+03  0.13886833E+05                                 8.892098                            7.453721       0.309706       2.170763                    0.994520      26.950555      71.015775       0.687859       0.365503      -1.135354       0.010806      -0.035901       0.023867       0.044444      -0.005790      -0.003368       0.010959       0.100324       0.146570      -0.075851       0.025419       0.050432              9.795016       7.310216       0.109046       0.669003       6.565615       0.760707      15.509216           0.073852
          107              O       7.159941      -1.298322       7.281094      -0.563245      39.659503 0.64558272E+03  0.16238682E+05                                 9.243972                            7.951608       0.120087       2.090816                    0.995184      28.072353      75.371049       0.663007       0.367273      -1.133026       0.025180      -0.014561      -0.025645       0.038778       0.050219      -0.021746       0.030197      -0.015340       0.060980      -0.074813       0.028594       0.046219              9.963634       8.753221       1.132885      -2.621886       7.712607      -3.364757      13.425073           0.030532
          108              O       0.485012      -0.898940       8.608091      -0.576996      42.206030 0.72040148E+03  0.18695331E+05                                 9.760217                            8.500213      -0.223885       1.964795                    0.993999      29.270709      80.824239       0.627525       0.376111      -1.122030      -0.018034       0.020010       0.022363       0.035010      -0.039322       0.031588       0.023515       0.017100       0.028043      -0.064786       0.023027       0.041759             10.585623       9.680291      -3.768606      -0.781347      14.168274       1.364835       7.908305           0.029401
          109              O       3.422607      -1.063642       8.270600      -0.510940      39.563452 0.62839259E+03  0.15737746E+05                                 9.304135                            7.901404       0.043337       2.065666                    0.995344      27.947317      75.462024       0.656426       0.372571      -1.126270       0.019756      -0.001316       0.011827       0.023063      -0.010844      -0.011320      -0.066153       0.060498      -0.023829      -0.085924       0.036104       0.049820             10.241500      14.097880      -3.038253       2.650143       8.945080      -0.395623       7.681540           0.048288
          110              O       8.970167      -1.375744       5.958691      -0.558431      39.491155 0.66783013E+03  0.16942392E+05                                 9.228394                            8.099140       0.036921       2.063537                    0.993499      28.192015      76.034220       0.655472       0.368335      -1.132127      -0.035898       0.002427       0.010723       0.037544       0.004406      -0.014416       0.045391       0.024954      -0.075636      -0.061974       0.024709       0.037265              9.936762      14.534453      -3.173994      -0.251204       7.490415      -0.002701       7.785419           0.040499
          111              O       2.512498       5.481806      12.821735      -0.478477      33.887446 0.52994387E+03  0.12698656E+05                                 8.318273                            7.209326       0.344341       2.181790                    0.995907      26.741299      70.266301       0.695004       0.367782      -1.131697      -0.000708      -0.005136      -0.034310       0.034699       0.004379      -0.000878      -0.062036       0.054076      -0.033513      -0.078622       0.031766       0.046857              8.825333       7.013044      -0.452493       0.818565       8.225084      -3.010866      11.237870           0.107075
          112              O      -1.137467      -0.025562       9.807770      -0.555298      33.465532 0.55327156E+03  0.13414823E+05                                 8.220724                            7.335147       0.346652       2.159671                    0.996274      27.861958      73.888714       0.692706       0.364679      -1.132944       0.013961      -0.019128      -0.010209       0.025788       0.026958       0.002517      -0.026685       0.127640       0.108315      -0.092844       0.040873       0.051972              8.518060       9.332337       1.262053      -2.795678       7.686577      -1.230342       8.535267           0.027881
          113              O       0.679262       4.970744      15.141355      -0.512983      38.757345 0.63479711E+03  0.15939727E+05                                 9.182576                            7.945161      -0.018118       2.049437                    0.994127      27.960845      75.616281       0.654122       0.372908      -1.125928      -0.021571      -0.013588       0.013454       0.028826      -0.040373      -0.014997      -0.005008       0.039285       0.073841      -0.059008       0.019077       0.039931              9.891793      12.379394       0.176493      -3.080426       7.370952       1.348345       9.925031           0.063205
          114              O       6.768817      -2.720170      13.835194      -0.507817      37.384894 0.56874399E+03  0.13845878E+05                                 8.875439                            7.440501       0.325795       2.175740                    0.994697      26.935746      70.913945       0.689261       0.365022      -1.135910       0.010843       0.036573      -0.022755       0.044418       0.005715       0.003356       0.010586       0.100785       0.144083      -0.075602       0.026026       0.049576              9.776206       7.296265      -0.108782      -0.668776       6.553251       0.759231      15.479101           0.073838
          115              O       2.558519       9.603436       0.922401      -0.560493      39.585797 0.64404142E+03  0.16190133E+05                                 9.232278                            7.942129       0.120663       2.091521                    0.995284      28.044371      75.271640       0.663404       0.367275      -1.133032       0.026878       0.013886       0.027232       0.040704      -0.050863       0.022509       0.029337      -0.015442       0.064608      -0.075748       0.030222       0.045526              9.950389       8.742417      -1.131717       2.619461       7.702382      -3.358277      13.406368           0.030438
          116              O       5.086577       4.518262      16.002394      -0.577452      42.288381 0.72216399E+03  0.18754947E+05                                 9.777856                            8.514678      -0.234676       1.961242                    0.993888      29.301764      80.974124       0.626461       0.376471      -1.121616      -0.017737      -0.019711      -0.022219       0.034595       0.038594      -0.031549       0.022942       0.017671       0.030070      -0.063994       0.022346       0.041648             10.605571       9.698484       3.776328       0.782771      14.196537       1.367117       7.921692           0.029364
          117              O      -1.178824       4.682965      16.339885      -0.513271      39.605364 0.62926763E+03  0.15764926E+05                                 9.309986                            7.906438       0.039665       2.064255                    0.995422      27.965010      75.519001       0.656284       0.372527      -1.126318       0.018131       0.000158      -0.011836       0.021653       0.010214       0.011118      -0.065899       0.059373      -0.021445      -0.085109       0.034968       0.050141             10.248022      14.107961       3.038684      -2.652800       8.949393      -0.395003       7.686711           0.048168
          118              O       4.368753       9.680857       2.244804      -0.556803      39.439514 0.66672413E+03  0.16907790E+05                                 9.221637                            8.093722       0.028750       2.061574                    0.993571      28.170774      75.969045       0.655517       0.368453      -1.132006      -0.036027      -0.002480      -0.011014       0.037755      -0.003933       0.013969       0.044824       0.024511      -0.075703      -0.061183       0.024262       0.036921              9.928943      14.521440       3.170925       0.251358       7.485137      -0.002186       7.780253           0.040307
          119              O       7.113932      -1.862484      11.788750      -0.479005      33.927113 0.53079386E+03  0.12724768E+05                                 8.326893                            7.217243       0.337675       2.179823                    0.995870      26.753154      70.325013       0.694279       0.368000      -1.131472      -0.000565       0.005558       0.034344       0.034795      -0.004631       0.001006      -0.061939       0.054489      -0.034742      -0.078719       0.031996       0.046723              8.834195       7.020561       0.453074      -0.819755       8.233868      -3.012419      11.248155           0.107151
          120              O       3.464077       3.644885      14.802715      -0.555069      33.457839 0.55306725E+03  0.13408632E+05                                 8.219355                            7.333770       0.347402       2.159861                    0.996278      27.858787      73.876900       0.692774       0.364677      -1.132946       0.014097       0.018203       0.009687       0.024978      -0.028051      -0.002938      -0.027261       0.127799       0.105852      -0.093222       0.040469       0.052753              8.516696       9.331349      -1.261355       2.795813       7.685060      -1.229666       8.533680           0.027775
          121              O      -0.679101       7.313639       6.937860      -0.510760      38.659845 0.63274500E+03  0.15874570E+05                                 9.165850                            7.931164      -0.014768       2.051050                    0.994206      27.921353      75.465082       0.654872       0.372800      -1.126064       0.022766      -0.013498       0.015042       0.030442       0.040337       0.016007      -0.004691       0.039247       0.074709      -0.059187       0.018271       0.040916              9.873192      12.353227      -0.173410       3.075825       7.357809       1.346212       9.908539           0.063285
          122              O       2.434204      -0.377275       5.631699      -0.506965      37.452536 0.57003969E+03  0.13887529E+05                                 8.892197                            7.453795       0.309729       2.170762                    0.994520      26.951240      71.017481       0.687868       0.365495      -1.135362      -0.010802       0.035884      -0.023882       0.044438      -0.005780      -0.003364       0.010938       0.100419       0.146694      -0.075913       0.025447       0.050467              9.795128       7.310284       0.109042       0.669022       6.565703       0.760720      15.509396           0.073825
          123              O      -2.558349       7.260540       9.125896      -0.563246      39.659576 0.64558403E+03  0.16238728E+05                                 9.244002                            7.951629       0.120072       2.090811                    0.995184      28.072357      75.371176       0.663004       0.367274      -1.133025      -0.025180       0.014560       0.025649       0.038780       0.050209      -0.021750       0.030191      -0.015316       0.060967      -0.074802       0.028599       0.046202              9.963673       8.753246       1.132889      -2.621890       7.712631      -3.364781      13.425141           0.030466
          124              O       4.116580       6.861158       7.798899      -0.576999      42.206318 0.72040761E+03  0.18695523E+05                                 9.760239                            8.500231      -0.223884       1.964794                    0.993999      29.270840      80.824583       0.627527       0.376110      -1.122031       0.018038      -0.020009      -0.022361       0.035010      -0.039325       0.031594       0.023520       0.017101       0.028045      -0.064795       0.023031       0.041763             10.585648       9.680308      -3.768619      -0.781347      14.168308       1.364858       7.908327           0.029406
          125              O       1.178985       7.025860       8.136390      -0.510940      39.562525 0.62837619E+03  0.15737211E+05                                 9.303946                            7.901267       0.043272       2.065659                    0.995343      27.946978      75.460489       0.656437       0.372568      -1.126274      -0.019753       0.001316      -0.011829       0.023062      -0.010835      -0.011318      -0.066156       0.060510      -0.023802      -0.085927       0.036103       0.049824             10.241274      14.097525      -3.038188       2.650034       8.944919      -0.395594       7.681378           0.048269
          126              O      -4.368575       7.337962      10.448299      -0.558434      39.490667 0.66782028E+03  0.16942129E+05                                 9.228469                            8.099201       0.036851       2.063515                    0.993500      28.191681      76.034012       0.655453       0.368346      -1.132116       0.035902      -0.002431      -0.010719       0.037547       0.004410      -0.014416       0.045357       0.024928      -0.075530      -0.061923       0.024684       0.037239              9.936848      14.534571      -3.174035      -0.251191       7.490468      -0.002710       7.785505           0.040404
          127              O       2.089094       0.480412       3.585255      -0.478476      33.888345 0.52996057E+03  0.12699170E+05                                 8.318462                            7.209477       0.344299       2.181770                    0.995907      26.741561      70.267571       0.694991       0.367786      -1.131693       0.000705       0.005126       0.034312       0.034700       0.004372      -0.000881      -0.062037       0.054130      -0.033505      -0.078637       0.031790       0.046847              8.825542       7.013190      -0.452510       0.818591       8.225270      -3.010942      11.238166           0.107065
          128              O       5.739059       5.987780       6.599220      -0.555297      33.465659 0.55327435E+03  0.13414908E+05                                 8.220740                            7.335163       0.346644       2.159667                    0.996275      27.862029      73.888958       0.692705       0.364679      -1.132945      -0.013962       0.019133       0.010210       0.025792       0.026959       0.002519      -0.026688       0.127639       0.108321      -0.092846       0.040876       0.051970              8.518074       9.332357       1.262053      -2.795678       7.686594      -1.230343       8.535271           0.027872
          129              O       3.922330       0.991474       1.265635      -0.512973      38.757900 0.63480765E+03  0.15940077E+05                                 9.182706                            7.945260      -0.018094       2.049437                    0.994128      27.961047      75.617323       0.654113       0.372911      -1.125924       0.021566       0.013576      -0.013463       0.028822      -0.040363      -0.014999      -0.005001       0.039266       0.073824      -0.058992       0.019066       0.039926              9.891943      12.379622       0.176499      -3.080497       7.371036       1.348349       9.925170           0.063229
          130              O      -2.167225       8.682388       2.571796      -0.507826      37.386070 0.56876548E+03  0.13846508E+05                                 8.875519                            7.440560       0.325817       2.175740                    0.994698      26.936405      70.915543       0.689271       0.365014      -1.135919      -0.010844      -0.036555       0.022771       0.044411       0.005706       0.003353       0.010565       0.100885       0.144209      -0.075667       0.026056       0.049612              9.776295       7.296319      -0.108786      -0.668771       6.553311       0.759239      15.479256           0.073817
          131              O       2.043073      -3.641218      15.484589      -0.560495      39.585991 0.64404504E+03  0.16190243E+05                                 9.232292                            7.942138       0.120681       2.091526                    0.995284      28.044467      75.271888       0.663405       0.367274      -1.133033      -0.026877      -0.013887      -0.027232       0.040704      -0.050859       0.022510       0.029334      -0.015441       0.064603      -0.075743       0.030223       0.045520              9.950405       8.742434      -1.131719       2.619474       7.702382      -3.358275      13.406397           0.030419
          132              O      -0.484985       1.443956       0.404596      -0.577442      42.288118 0.72215802E+03  0.18754782E+05                                 9.777895                            8.514706      -0.234712       1.961231                    0.993888      29.301598      80.974048       0.626452       0.376477      -1.121610       0.017738       0.019715       0.022216       0.034596       0.038586      -0.031534       0.022927       0.017675       0.030100      -0.063973       0.022337       0.041637             10.605618       9.698539       3.776356       0.782782      14.196594       1.367124       7.921721           0.029361
          133              O       5.780416       1.279253       0.067105      -0.513272      39.606145 0.62928209E+03  0.15765394E+05                                 9.310138                            7.906551       0.039681       2.064250                    0.995423      27.965316      75.520321       0.656276       0.372529      -1.126316      -0.018133      -0.000162       0.011828       0.021650       0.010216       0.011121      -0.065904       0.059370      -0.021466      -0.085115       0.034971       0.050144             10.248200      14.108246       3.038734      -2.652869       8.949523      -0.395017       7.686830           0.048142
          134              O       0.232839      -3.718639      14.162186      -0.556819      39.440387 0.66674269E+03  0.16908372E+05                                 9.221738                            8.093807       0.028791       2.061580                    0.993571      28.171197      75.970346       0.655517       0.368450      -1.132008       0.036029       0.002481       0.011016       0.037757      -0.003929       0.013969       0.044821       0.024517      -0.075688      -0.061178       0.024258       0.036920              9.929054      14.521606       3.170956       0.251350       7.485208      -0.002190       7.780347           0.040307
          135              O      -2.512340       7.824702       4.618240      -0.479002      33.927745 0.53080581E+03  0.12725141E+05                                 8.327038                            7.217361       0.337641       2.179806                    0.995871      26.753358      70.326060       0.694267       0.368004      -1.131468       0.000563      -0.005550      -0.034346       0.034796      -0.004627       0.001009      -0.061940       0.054538      -0.034738      -0.078733       0.032018       0.046716              8.834349       7.020682       0.453081      -0.819779       8.234012      -3.012477      11.248354           0.107160
          136              O       1.137515       2.317333       1.604275      -0.555060      33.458343 0.55307771E+03  0.13408971E+05                                 8.219519                            7.333907       0.347312       2.159831                    0.996278      27.858766      73.877486       0.692757       0.364683      -1.132939      -0.014098      -0.018200      -0.009695       0.024979      -0.028035      -0.002942      -0.027268       0.127776       0.105811      -0.093203       0.040462       0.052741              8.516874       9.331530      -1.261399       2.795879       7.685241      -1.229707       8.533853           0.027766

******************************************************
Auxiliary information for the entire system
The total spin magnetic moment of the unit cell is   3.584416
The total net atomic charge of the unit cell is   0.000002
Accuracy of reproducing the electrostatic potential in the unit cell:
  The inner radius (bohr) =    5.0000
  The outer radius (bohr) =   12.0000
  Valid grid points have density less than (e/(bohr^3)) =    0.0001
  The number of valid grid points were=           98
  The rms potential error without charges in kcal/mol is=      2.04555
  The rms potential error with partial charges in kcal/mol is=      0.34843
  The RRMSE value at monopole order=      0.17033
  The rms potential error with partial charges and cloud penetration in kcal/mol is=      0.35143
  The RRMSE value at monopole order with cloud penetration is=      0.17180
  The rms potential error with partial charges and atomic dipoles in kcal/mol is=      0.08311
  The RRMSE value at dipole order=      0.04063
  The rms potential error with partial charges, atomic dipoles and cloud penetration in kcal/mol is=      0.08598
  The RRMSE value at dipole order with cloud penetration=      0.04203

******************************************************
The electron densities and ab initio electrostatic potential were computed in VASP using the PBE functional and
projector augmented wave method. See the main text of the journal article for a description of computational details.
The atomic charges, dipoles, and quadrupoles were computed with the DDEC6 method as described in
(a) T. A. Manz and N. Gabaldon Limas, RSC Adv. 6 (2016) 47771-47801 DOI: 10.1039/c6ra04656h
(b) N. Gabaldon Limas and T. A. Manz, RSC Adv. 8 (2018) 2678-2707 DOI: 10.1039/c7ra11829e.
For each atom in the material, the electron cloud parameters were fit to the spherically averaged atom-in-material
electron density using radial positions for which this density was between 10^-4 and 10^-2 electrons per cubic bohr.
The polarizabilities, dispersion coefficients, and quantum Drude oscillator (QDO) parameters were fit using the MCLF method.
The magnetic structure of the system was optimized in VASP from the default ferromagnetic initial guess using spin polarization.
The atomic spin moments (ASMs) were computed on this optimized magnetic structure using the DDEC6 partition as inputs
to the method of T. A. Manz and D. S. Sholl, J. Chem. Theory Comput. 7 (2011) 4146-4164 DOI: 10.1021/ct200539n.
The RMSE and RRMSE were computed using a uniform grid with Ewald summation.
