# Supplementary material for: A collection of forcefield precursors for metal–organic frameworks
Source: RSC Adv. 2019 Nov 13;9(63):36492–507. doi: 10.1039/c9ra07327b (PMC9075174; doi:10.1039/c9ra07327b)
Supplement: RA-009-C9RA07327B-s5713 [file RA-009-C9RA07327B-s5713.xyz]

   94
jmolscript: load "" {1 1 1} spacegroup "x,y,z" unitcell [{      7.942000     0.000000     0.000000 }, {      3.970996     7.474996     0.000000 }, {      1.556323    -0.000002    19.582252 }]
Tb    10.736771     6.919902     9.551048     2.046338
Tb     5.925383     6.919903     0.240078     2.047646
Tb     2.732548     0.555092    10.031204     2.046338
Tb     7.543936     0.555091    19.342174     2.047645
H      4.563950     3.990152     6.301569     0.138545
H      3.092197     4.123207     5.780681     0.135662
H      3.645795     6.030826     4.592038     0.104090
H      8.209151     3.954272     9.027418     0.152091
H      9.136937     3.283017     7.960185     0.137726
H      7.409456     3.414578     6.370107     0.104570
H      6.476111     4.081347     7.437339     0.105730
H      7.505653     5.679501     5.921673     0.146785
H      8.889336     5.337146     6.583553     0.132518
H      4.156207     3.990153     3.489557     0.136951
H      5.627960     4.123207     4.010445     0.133868
H      5.074360     6.030826     5.199088     0.104616
H      8.453006     3.954273     0.763708     0.151644
H      7.525221     3.283018     1.830941     0.136219
H      9.252701     3.414578     3.421019     0.103977
H     10.186046     4.081348     2.353787     0.105900
H      9.156503     5.679502     3.869453     0.146802
H      7.772820     5.337147     3.207573     0.132038
H      8.905369     3.484842    13.280683     0.138545
H     10.377122     3.351787    13.801571     0.135662
H      9.823524     1.444168    14.990214     0.104091
H      5.260168     3.520722    10.554834     0.152091
H      4.332382     4.191977    11.622067     0.137726
H      6.059863     4.060416    13.212145     0.104570
H      6.993208     3.393647    12.144913     0.105730
H      5.963666     1.795493    13.660579     0.146785
H      4.579983     2.137848    12.998699     0.132518
H      9.313112     3.484841    16.092695     0.136951
H      7.841359     3.351787    15.571807     0.133868
H      8.394959     1.444168    14.383164     0.104616
H      5.016313     3.520721    18.818544     0.151644
H      5.944098     4.191976    17.751311     0.136219
H      4.216618     4.060416    16.161233     0.103977
H      3.283273     3.393646    17.228465     0.105900
H      4.312816     1.795492    15.712799     0.146802
H      5.696499     2.137847    16.374679     0.132038
C      3.511774     5.431331     7.282640     0.670449
C      3.871481     4.627022     6.062665    -0.345383
C      7.736043     2.012268     8.690603     0.716509
C      8.218033     3.362252     8.259794    -0.343198
C      7.397226     3.996132     7.145564    -0.121919
C      7.933812     5.390966     6.742169    -0.338348
C      7.660898     6.382151     7.825068     0.715641
C      5.208381     5.431332     2.508486     0.672563
C      4.848676     4.627022     3.728461    -0.341385
C      8.926116     2.012269     1.100523     0.720876
C      8.444124     3.362253     1.531332    -0.341884
C      9.264931     3.996133     2.645562    -0.120561
C      8.728344     5.390967     3.048957    -0.338275
C      9.001257     6.382151     1.966058     0.718337
C      9.957545     2.043663    12.299612     0.670449
C      9.597838     2.847972    13.519587    -0.345382
C      5.733276     5.462726    10.891649     0.716509
C      5.251286     4.112742    11.322458    -0.343198
C      6.072093     3.478862    12.436688    -0.121919
C      5.535507     2.084028    12.840083    -0.338348
C      5.808421     1.092843    11.757184     0.715641
C      8.260938     2.043662    17.073766     0.672564
C      8.620643     2.847972    15.853791    -0.341385
C      4.543203     5.462725    18.481729     0.720876
C      5.025195     4.112741    18.050920    -0.341884
C      4.204388     3.478861    16.936690    -0.120561
C      4.740975     2.084027    16.533295    -0.338275
C      4.468062     1.092843    17.616194     0.718337
C      4.360078     5.465717     4.895563    -0.134568
C      9.109241     2.009277    14.686689    -0.134568
O     11.318528     6.669191     7.229767    -0.625387
O      3.315228     4.819877     8.387079    -0.700429
O      6.505114     1.693833     8.641648    -0.620706
O      8.574153     1.163108     9.133162    -0.747537
O      8.579781     6.805235     8.604442    -0.770513
O      6.472019     6.770851     7.995433    -0.626455
O      5.343626     6.669191     2.561359    -0.626616
O      5.404929     4.819877     1.404047    -0.701694
O      2.215046     1.693834     1.149478    -0.622962
O      8.088007     1.163109     0.657964    -0.749589
O      8.082373     6.805236     1.186684    -0.774242
O     10.190135     6.770851     1.795693    -0.626440
O      2.150791     0.805803    12.352485    -0.625388
O     10.154091     2.655117    11.195173    -0.700429
O      6.964205     5.781161    10.940604    -0.620706
O      4.895166     6.311886    10.449090    -0.747537
O      4.889538     0.669759    10.977810    -0.770513
O      6.997300     0.704143    11.586819    -0.626455
O      8.125693     0.805803    17.020893    -0.626616
O      8.064390     2.655117    18.178205    -0.701694
O     11.254273     5.781160    18.432774    -0.622962
O      5.381312     6.311885    18.924288    -0.749589
O      5.386946     0.669758    18.395568    -0.774242
O      3.279184     0.704143    17.786559    -0.626440

The following XYZ coordinates are in angstroms. Other properties are in atomic units.
The sperically averaged electron density of each atom fit to a function of the form exp(a - br)
eigen_1, eigen_2 and eigen_3 are the three eigenvalues of traceless quadrupole moment tensor
  atom number  atomic symbol              X              Y              Z     net charge C6 coefficient C8 coefficient C10 coefficient fluctuating dipole atomic polarizability isotropic forcefield polarizability              a              b squared Pearson coefficient          <r^3>          <r^4>         wp_QDO          m_QDO          q_QDO       dipole_x       dipole_y       dipole_z         dipole            Qxy            Qxz            Qyz     Q(x^2-y^2)  Q(3z^2 - R^2)        eigen_1        eigen_2        eigen_3 static polarizability      alpha(xx)      alpha(xy)      alpha(xz)      alpha(yy)      alpha(yz)      alpha(zz) atomic spin moment
            1             Tb      10.736771       6.919902       9.551048       2.046338     111.543668 0.26610785E+04  0.87454428E+05                                15.201929                           13.874287       2.474413       2.512763                    0.999883      74.158620     171.460269       0.687048       0.271266      -1.332876      -0.002482      -0.014077       0.006808       0.015833       0.061772      -0.041433      -0.125812       0.113997      -0.146744      -0.167440       0.010388       0.157051             16.452508      18.589684      -1.029921       0.411398      16.001266       3.783546      14.766573          -0.000005
            2             Tb       5.925383       6.919903       0.240078       2.047646     111.375072 0.26559201E+04  0.87240055E+05                                15.185217                           13.859587       2.479230       2.514724                    0.999883      74.108336     171.283839       0.687525       0.271217      -1.332975       0.004622      -0.015588      -0.005497       0.017163      -0.062147      -0.042350       0.124717       0.115080      -0.149017      -0.166774       0.009148       0.157626             16.434050      18.570539       1.029034       0.411559      15.982378      -3.777151      14.749234          -0.000005
            3             Tb       2.732548       0.555092      10.031204       2.046338     111.543649 0.26610779E+04  0.87454404E+05                                15.201927                           13.874285       2.474412       2.512763                    0.999883      74.158617     171.460256       0.687048       0.271266      -1.332876       0.002482       0.014077      -0.006808       0.015833       0.061772      -0.041433      -0.125812       0.113997      -0.146744      -0.167440       0.010389       0.157051             16.452505      18.589681      -1.029921       0.411398      16.001264       3.783546      14.766571          -0.000005
            4             Tb       7.543936       0.555091      19.342174       2.047645     111.375092 0.26559208E+04  0.87240080E+05                                15.185220                           13.859589       2.479230       2.514724                    0.999883      74.108337     171.283849       0.687525       0.271217      -1.332975      -0.004622       0.015588       0.005497       0.017163      -0.062147      -0.042350       0.124717       0.115080      -0.149016      -0.166774       0.009148       0.157626             16.434053      18.570542       1.029034       0.411559      15.982381      -3.777152      14.749236          -0.000005
            5              H       4.563950       3.990152       6.301569       0.138545       1.045652 0.80092727E+01  0.78532138E+02                                 1.699868                            1.649246      -0.897407       2.454274                    0.998095       3.433980       9.560022       0.490504       1.273530      -0.710870       0.019129      -0.009521       0.001792       0.021442      -0.005116      -0.000965      -0.001412      -0.000552       0.000283      -0.005657       0.000554       0.005103              1.718795       1.970690      -0.366877       0.200718       1.615077      -0.160388       1.570617           0.000001
            6              H       3.092197       4.123207       5.780681       0.135662       1.012699 0.76603824E+01  0.73892955E+02                                 1.634571                            1.590615      -0.664749       2.559539                    0.999832       3.293335       8.940134       0.512676       1.238542      -0.719583      -0.014626      -0.007036      -0.013396       0.021044       0.007195       0.002101      -0.000940       0.008189       0.001962      -0.008973       0.000775       0.008198              1.649941       1.967283       0.286579       0.130681       1.446826       0.086124       1.535713           0.000002
            7              H       3.645795       6.030826       4.592038       0.104090       1.087145 0.85658999E+01  0.85419813E+02                                 1.743489                            1.706096      -0.864749       2.460039                    0.997158       3.563453      10.007288       0.482009       1.274281      -0.710705      -0.021446       0.017043      -0.011473       0.029700      -0.008264       0.001769      -0.003796       0.000691      -0.003466      -0.008075      -0.002131       0.010205              1.750899       1.982736      -0.301965       0.234907       1.563793      -0.151188       1.706167          -0.000001
            8              H       8.209151       3.954272       9.027418       0.152091       0.881846 0.67945162E+01  0.64926472E+02                                 1.603236                            1.589450      -1.025126       2.405671                    0.996060       3.540583      10.231039       0.459702       1.394333      -0.684358      -0.003630       0.018331       0.015566       0.024321      -0.002956      -0.000186       0.000546      -0.003911       0.014578      -0.005975       0.001030       0.004945              1.604237       1.346664      -0.039067      -0.050053       1.684677       0.265727       1.781370           0.000000
            9              H       9.136937       3.283017       7.960185       0.137726       1.049223 0.82341901E+01  0.82066897E+02                                 1.762292                            1.719226      -1.084371       2.366772                    0.996315       3.633175      10.515746       0.456544       1.346098      -0.694524       0.018746      -0.000351      -0.013627       0.023178      -0.004085      -0.005492       0.000762       0.001465       0.008049      -0.006713      -0.001067       0.007780              1.776029       2.226011      -0.000271      -0.255658       1.556954      -0.093296       1.545123           0.000000
           10              H       7.409456       3.414578       6.370107       0.104570       1.010720 0.76672249E+01  0.73148631E+02                                 1.558085                            1.534822      -0.574755       2.589227                    0.999959       3.209598       8.352589       0.557223       1.152151      -0.740990       0.004738      -0.022533      -0.019973       0.030482      -0.002728       0.000043       0.004041      -0.015292       0.006378      -0.009233      -0.000041       0.009274              1.556807       1.305261      -0.021848       0.008040       1.544724       0.269211       1.820437           0.000000
           11              H       6.476111       4.081347       7.437339       0.105730       0.943019 0.72124880E+01  0.69539729E+02                                 1.633263                            1.602265      -0.899109       2.441745                    0.996840       3.642013      10.366823       0.475930       1.334796      -0.696014      -0.029046       0.006009       0.017561       0.034470      -0.005805      -0.005081      -0.002988       0.012311      -0.002881      -0.010440       0.000191       0.010249              1.641693       2.092450      -0.129603      -0.113435       1.394910      -0.026482       1.437718           0.000001
           12              H       7.505653       5.679501       5.921673       0.146785       0.946939 0.68376138E+01  0.64320797E+02                                 1.581747                            1.516081      -0.723414       2.542424                    0.999724       3.230668       8.754292       0.516521       1.260582      -0.714060      -0.014677       0.006062      -0.018558       0.024424      -0.000283       0.006188      -0.004831      -0.006274       0.002344      -0.008578       0.000188       0.008390              1.616247       1.514756      -0.090569       0.296607       1.315744      -0.171787       2.018240          -0.000001
           13              H       8.889336       5.337146       6.583553       0.132518       0.940251 0.69496145E+01  0.66660538E+02                                 1.658323                            1.593630      -1.058179       2.379214                    0.995982       3.619696      10.416160       0.465964       1.370395      -0.688603       0.022751      -0.002970       0.001837       0.023017       0.000899      -0.003268       0.000297       0.000495      -0.018173      -0.007119       0.002489       0.004630              1.689253       2.261369      -0.024319      -0.169735       1.337275      -0.004399       1.469115           0.000002
           14              H       4.156207       3.990153       3.489557       0.136951       1.050597 0.80561922E+01  0.79105613E+02                                 1.704958                            1.653872      -0.901277       2.451871                    0.998060       3.442764       9.590558       0.489918       1.273225      -0.710930      -0.019638      -0.009967      -0.001781       0.022095       0.004805      -0.000998       0.001364      -0.000662      -0.000252      -0.005304       0.000424       0.004880              1.724042       1.977015       0.368901       0.201680       1.619982       0.161240       1.575129           0.000001
           15              H       5.627960       4.123207       4.010445       0.133868       1.016183 0.76864926E+01  0.74148640E+02                                 1.632271                            1.588362      -0.655366       2.561454                    0.999898       3.297171       8.927444       0.515856       1.230842      -0.721281       0.014978      -0.007308       0.013090       0.021191      -0.007252       0.002201       0.000809       0.008267       0.001519      -0.008950       0.000565       0.008385              1.647628       1.964748      -0.286098       0.130663       1.444738      -0.085975       1.533396           0.000002
           16              H       5.074360       6.030826       5.199088       0.104616       1.089470 0.85884031E+01  0.85691408E+02                                 1.744962                            1.707456      -0.871500       2.457173                    0.997068       3.566061      10.013934       0.482240       1.272969      -0.710963       0.021262       0.017140       0.011333       0.029568       0.008232       0.001938       0.003597       0.000624      -0.003330      -0.007946      -0.002203       0.010149              1.752397       1.984519       0.302433       0.235162       1.565065       0.151366       1.707606          -0.000001
           17              H       8.453006       3.954273       0.763708       0.151644       0.883270 0.68098559E+01  0.65118305E+02                                 1.605719                            1.591860      -1.026295       2.404905                    0.995964       3.546194      10.255215       0.459027       1.395414      -0.684135       0.003362       0.018428      -0.015714       0.024450       0.002961      -0.000354      -0.000460      -0.004109       0.014666      -0.006049       0.001074       0.004975              1.606740       1.348582       0.039165      -0.050165       1.687414      -0.266263       1.784223           0.000000
           18              H       7.525221       3.283018       1.830941       0.136219       1.052708 0.82655795E+01  0.82425732E+02                                 1.763049                            1.719936      -1.070102       2.371359                    0.996390       3.638055      10.519293       0.457650       1.342093      -0.695315      -0.019553      -0.000547       0.013392       0.023706       0.004114      -0.005587      -0.000673       0.001530       0.008377      -0.006853      -0.001023       0.007877              1.776805       2.226989       0.000364      -0.255835       1.557633       0.093305       1.545795           0.000000
           19              H       9.252701       3.414578       3.421019       0.103977       1.010747 0.76648819E+01  0.73099923E+02                                 1.556065                            1.532899      -0.574630       2.588933                    0.999960       3.209377       8.342764       0.558652       1.149617      -0.741609      -0.004507      -0.022549       0.020175       0.030591       0.002714      -0.000122      -0.004323      -0.015695       0.006516      -0.009423      -0.000247       0.009670              1.554778       1.303804       0.021825       0.008000       1.542685      -0.268658       1.817844           0.000000
           20              H      10.186046       4.081348       2.353787       0.105900       0.942179 0.72054930E+01  0.69468430E+02                                 1.633575                            1.602554      -0.903165       2.440120                    0.996780       3.642579      10.374484       0.475324       1.336573      -0.695652       0.029158       0.005876      -0.017238       0.034378       0.005730      -0.005123       0.003125       0.012215      -0.002325      -0.010519       0.000400       0.010119              1.642020       2.092988       0.129589      -0.113331       1.395120       0.026549       1.437953           0.000001
           21              H       9.156503       5.679502       3.869453       0.146802       0.946317 0.68341933E+01  0.64305234E+02                                 1.583886                            1.518006      -0.728075       2.541641                    0.999665       3.231118       8.767618       0.514821       1.264418      -0.713244       0.014493       0.005706       0.018235       0.023981       0.000340       0.006220       0.004921      -0.005982       0.002926      -0.008528       0.000006       0.008522              1.618500       1.516694       0.090747       0.297253       1.317317       0.172154       2.021488          -0.000001
           22              H       7.772820       5.337147       3.207573       0.132038       0.942665 0.69689334E+01  0.66860781E+02                                 1.657679                            1.593042      -1.042246       2.385224                    0.996098       3.619934      10.402008       0.467500       1.365588      -0.689533      -0.022731      -0.002880      -0.001923       0.022993      -0.000807      -0.003272      -0.000162       0.000981      -0.018229      -0.007101       0.002327       0.004774              1.688581       2.260396       0.024326      -0.169489       1.336809       0.004412       1.468538           0.000002
           23              H       8.905369       3.484842      13.280683       0.138545       1.045653 0.80092787E+01  0.78532208E+02                                 1.699868                            1.649246      -0.897408       2.454274                    0.998095       3.433981       9.560024       0.490504       1.273529      -0.710870      -0.019129       0.009521      -0.001792       0.021442      -0.005116      -0.000965      -0.001412      -0.000552       0.000283      -0.005657       0.000554       0.005103              1.718795       1.970690      -0.366877       0.200718       1.615078      -0.160388       1.570617           0.000001
           24              H      10.377122       3.351787      13.801571       0.135662       1.012699 0.76603823E+01  0.73892956E+02                                 1.634571                            1.590615      -0.664749       2.559539                    0.999832       3.293335       8.940135       0.512676       1.238542      -0.719582       0.014626       0.007036       0.013396       0.021044       0.007195       0.002101      -0.000940       0.008189       0.001962      -0.008973       0.000775       0.008198              1.649941       1.967284       0.286579       0.130681       1.446826       0.086124       1.535714           0.000002
           25              H       9.823524       1.444168      14.990214       0.104091       1.087145 0.85659007E+01  0.85419822E+02                                 1.743489                            1.706096      -0.864749       2.460039                    0.997158       3.563453      10.007287       0.482009       1.274281      -0.710705       0.021446      -0.017043       0.011474       0.029700      -0.008264       0.001769      -0.003796       0.000691      -0.003466      -0.008075      -0.002131       0.010205              1.750899       1.982736      -0.301965       0.234906       1.563793      -0.151188       1.706167          -0.000001
           26              H       5.260168       3.520722      10.554834       0.152091       0.881846 0.67945193E+01  0.64926508E+02                                 1.603236                            1.589450      -1.025126       2.405671                    0.996060       3.540584      10.231042       0.459702       1.394332      -0.684358       0.003630      -0.018331      -0.015566       0.024321      -0.002956      -0.000186       0.000546      -0.003911       0.014578      -0.005975       0.001030       0.004945              1.604237       1.346664      -0.039067      -0.050053       1.684678       0.265727       1.781370           0.000000
           27              H       4.332382       4.191977      11.622067       0.137726       1.049223 0.82341893E+01  0.82066885E+02                                 1.762292                            1.719226      -1.084371       2.366772                    0.996315       3.633175      10.515745       0.456544       1.346097      -0.694524      -0.018746       0.000351       0.013627       0.023178      -0.004085      -0.005492       0.000762       0.001465       0.008049      -0.006713      -0.001067       0.007780              1.776029       2.226011      -0.000271      -0.255658       1.556953      -0.093296       1.545122           0.000000
           28              H       6.059863       4.060416      13.212145       0.104570       1.010720 0.76672271E+01  0.73148651E+02                                 1.558085                            1.534822      -0.574755       2.589227                    0.999959       3.209599       8.352589       0.557223       1.152150      -0.740990      -0.004738       0.022533       0.019973       0.030482      -0.002728       0.000043       0.004041      -0.015292       0.006378      -0.009233      -0.000041       0.009274              1.556807       1.305261      -0.021848       0.008040       1.544723       0.269211       1.820437           0.000001
           29              H       6.993208       3.393647      12.144913       0.105730       0.943019 0.72124872E+01  0.69539721E+02                                 1.633263                            1.602265      -0.899109       2.441745                    0.996840       3.642013      10.366824       0.475930       1.334797      -0.696014       0.029046      -0.006009      -0.017561       0.034470      -0.005805      -0.005081      -0.002988       0.012311      -0.002881      -0.010440       0.000191       0.010249              1.641693       2.092450      -0.129603      -0.113435       1.394910      -0.026482       1.437718           0.000001
           30              H       5.963666       1.795493      13.660579       0.146785       0.946939 0.68376141E+01  0.64320799E+02                                 1.581747                            1.516080      -0.723414       2.542424                    0.999724       3.230668       8.754291       0.516521       1.260582      -0.714060       0.014677      -0.006062       0.018558       0.024424      -0.000283       0.006188      -0.004831      -0.006274       0.002344      -0.008578       0.000188       0.008390              1.616246       1.514756      -0.090569       0.296607       1.315744      -0.171787       2.018240          -0.000001
           31              H       4.579983       2.137848      12.998699       0.132518       0.940250 0.69496137E+01  0.66660530E+02                                 1.658323                            1.593631      -1.058179       2.379214                    0.995982       3.619696      10.416161       0.465964       1.370395      -0.688603      -0.022751       0.002970      -0.001837       0.023017       0.000899      -0.003268       0.000297       0.000495      -0.018173      -0.007119       0.002489       0.004630              1.689253       2.261369      -0.024319      -0.169735       1.337275      -0.004399       1.469115           0.000002
           32              H       9.313112       3.484841      16.092695       0.136951       1.050597 0.80561912E+01  0.79105599E+02                                 1.704958                            1.653872      -0.901277       2.451871                    0.998060       3.442764       9.590557       0.489918       1.273225      -0.710930       0.019638       0.009967       0.001781       0.022095       0.004805      -0.000999       0.001364      -0.000662      -0.000252      -0.005304       0.000424       0.004880              1.724042       1.977015       0.368901       0.201680       1.619982       0.161240       1.575128           0.000001
           33              H       7.841359       3.351787      15.571807       0.133868       1.016183 0.76864936E+01  0.74148655E+02                                 1.632272                            1.588363      -0.655366       2.561454                    0.999898       3.297171       8.927446       0.515856       1.230843      -0.721281      -0.014978       0.007308      -0.013090       0.021191      -0.007252       0.002201       0.000809       0.008267       0.001519      -0.008950       0.000565       0.008385              1.647628       1.964749      -0.286098       0.130663       1.444739      -0.085975       1.533396           0.000002
           34              H       8.394959       1.444168      14.383164       0.104616       1.089469 0.85884000E+01  0.85691371E+02                                 1.744962                            1.707456      -0.871499       2.457173                    0.997068       3.566060      10.013931       0.482240       1.272970      -0.710963      -0.021262      -0.017140      -0.011333       0.029568       0.008232       0.001938       0.003597       0.000624      -0.003331      -0.007946      -0.002203       0.010148              1.752396       1.984518       0.302433       0.235162       1.565065       0.151366       1.707606          -0.000001
           35              H       5.016313       3.520721      18.818544       0.151644       0.883270 0.68098559E+01  0.65118305E+02                                 1.605719                            1.591860      -1.026295       2.404905                    0.995964       3.546194      10.255215       0.459027       1.395414      -0.684135      -0.003362      -0.018428       0.015714       0.024450       0.002961      -0.000354      -0.000460      -0.004109       0.014666      -0.006049       0.001074       0.004975              1.606740       1.348582       0.039165      -0.050165       1.687414      -0.266263       1.784223           0.000000
           36              H       5.944098       4.191976      17.751311       0.136219       1.052708 0.82655840E+01  0.82425787E+02                                 1.763049                            1.719937      -1.070102       2.371358                    0.996390       3.638056      10.519296       0.457650       1.342093      -0.695315       0.019553       0.000547      -0.013392       0.023706       0.004114      -0.005587      -0.000673       0.001530       0.008377      -0.006853      -0.001023       0.007877              1.776806       2.226989       0.000364      -0.255835       1.557633       0.093305       1.545795           0.000000
           37              H       4.216618       4.060416      16.161233       0.103977       1.010747 0.76648820E+01  0.73099924E+02                                 1.556065                            1.532899      -0.574630       2.588933                    0.999960       3.209377       8.342764       0.558652       1.149617      -0.741609       0.004507       0.022549      -0.020175       0.030591       0.002714      -0.000122      -0.004323      -0.015695       0.006516      -0.009423      -0.000247       0.009670              1.554778       1.303804       0.021825       0.008000       1.542685      -0.268658       1.817844           0.000000
           38              H       3.283273       3.393646      17.228465       0.105900       0.942179 0.72054971E+01  0.69468476E+02                                 1.633575                            1.602554      -0.903165       2.440119                    0.996780       3.642580      10.374486       0.475324       1.336573      -0.695652      -0.029158      -0.005876       0.017238       0.034378       0.005730      -0.005123       0.003125       0.012215      -0.002325      -0.010519       0.000400       0.010119              1.642021       2.092989       0.129589      -0.113331       1.395121       0.026549       1.437953           0.000001
           39              H       4.312816       1.795492      15.712799       0.146802       0.946316 0.68341929E+01  0.64305232E+02                                 1.583886                            1.518006      -0.728075       2.541641                    0.999665       3.231118       8.767619       0.514821       1.264419      -0.713244      -0.014493      -0.005706      -0.018235       0.023981       0.000340       0.006220       0.004921      -0.005982       0.002926      -0.008528       0.000006       0.008522              1.618500       1.516694       0.090747       0.297253       1.317317       0.172154       2.021489          -0.000001
           40              H       5.696499       2.137847      16.374679       0.132038       0.942666 0.69689382E+01  0.66860834E+02                                 1.657679                            1.593043      -1.042247       2.385224                    0.996098       3.619935      10.402009       0.467500       1.365587      -0.689533       0.022731       0.002880       0.001923       0.022993      -0.000807      -0.003272      -0.000162       0.000981      -0.018229      -0.007101       0.002327       0.004774              1.688581       2.260396       0.024326      -0.169489       1.336809       0.004412       1.468538           0.000002
           41              C       3.511774       5.431331       7.282640       0.670449      19.662225 0.24399812E+03  0.50400329E+04                                 6.849716                            5.629619      -0.175494       2.006872                    0.999635      21.978070      62.195742       0.608774       0.487083      -1.008085       0.017144       0.012480       0.015557       0.026300       0.021449       0.033687      -0.027418       0.124595      -0.124165      -0.078394      -0.014684       0.093078              7.518345       4.892410      -0.615885      -1.773436       7.396074       1.041006      10.266550           0.000005
           42              C       3.871481       4.627022       6.062665      -0.345383      29.855416 0.45414176E+03  0.10803558E+05                                 8.364771                            7.013491      -0.071092       1.963424                    0.997445      30.454006      88.324267       0.633902       0.406170      -1.069901       0.032271       0.059891      -0.063200       0.092858       0.012092      -0.007038      -0.024125      -0.008979       0.050135      -0.024260      -0.011659       0.035920              9.379596       7.859980      -0.162644      -2.126651       6.612383       0.377111      13.666424           0.000003
           43              C       7.736043       2.012268       8.690603       0.716509      20.011167 0.22405609E+03  0.45339602E+04                                 6.971792                            5.425875      -0.049461       2.069223                    0.999748      20.973152      58.891771       0.614287       0.492736      -1.004415       0.003171      -0.035359      -0.001163       0.035519      -0.027116      -0.013755       0.064271      -0.003347       0.296286      -0.085195      -0.040648       0.125843              7.921900       7.835270       0.200162       0.386158      10.981996      -2.652427       4.948435           0.000003
           44              C       8.218033       3.362252       8.259794      -0.343198      29.665386 0.45856327E+03  0.10947668E+05                                 8.344450                            7.059713      -0.163086       1.944305                    0.996060      30.261943      88.251649       0.629474       0.407574      -1.067761      -0.056577       0.035218      -0.066401       0.094077      -0.025778       0.008418      -0.008482       0.007274       0.043225      -0.033255       0.004510       0.028745              9.303156       7.167679      -0.037847       0.386473      12.625834      -3.366003       8.115954          -0.000000
           45              C       7.397226       3.996132       7.145564      -0.121919      24.397362 0.40196322E+03  0.92882846E+04                                 7.400076                            6.711578       0.113134       2.039152                    0.999468      28.150022      80.843118       0.630758       0.420237      -1.059308       0.092130       0.047817       0.052215       0.116193      -0.003856       0.008306      -0.035839      -0.059419      -0.024544      -0.032922      -0.022117       0.055039              7.819237       6.641452      -0.336188       0.737138       9.271066      -1.835928       7.545194           0.000004
           46              C       7.933812       5.390966       6.742169      -0.338348      27.877759 0.45087867E+03  0.10675324E+05                                 7.899758                            6.957586       0.088125       2.025182                    0.997438      29.716576      85.163887       0.642534       0.402614      -1.075399      -0.034317      -0.079400       0.027911       0.090890       0.016256       0.008662      -0.025376      -0.031086      -0.098857      -0.045741       0.001191       0.044551              8.430059       7.183628       0.129869      -0.477697       9.024031       0.696078       9.082519          -0.000000
           47              C       7.660898       6.382151       7.825068       0.715641      19.572290 0.22490072E+03  0.45483456E+04                                 6.777797                            5.396776      -0.104590       2.042729                    0.999453      21.047144      58.786373       0.623640       0.485634      -1.009616       0.006727       0.017057       0.020071       0.027186       0.039969      -0.009128      -0.092855      -0.076996      -0.029458      -0.085993      -0.036446       0.122440              7.501039       8.653075      -0.530059       0.325361       6.846837       2.999642       7.003205           0.000002
           48              C       5.208381       5.431332       2.508486       0.672563      19.647031 0.24379930E+03  0.50352681E+04                                 6.848948                            5.629346      -0.166640       2.009200                    0.999635      21.968427      62.179248       0.608417       0.487433      -1.007831      -0.016483       0.013478      -0.016373       0.026859      -0.022248       0.033334       0.026733       0.124051      -0.125556      -0.077896      -0.015189       0.093085              7.517310       4.892393       0.616259      -1.773895       7.395807      -1.040598      10.263729           0.000005
           49              C       4.848676       4.627022       3.728461      -0.341385      29.759789 0.45226643E+03  0.10748423E+05                                 8.350996                            7.002356      -0.071246       1.964237                    0.997438      30.391270      88.115301       0.633914       0.406561      -1.069585      -0.031875       0.057547       0.063950       0.091745      -0.012441      -0.005445       0.023577      -0.007681       0.048511      -0.024878      -0.009628       0.034506              9.363526       7.849602       0.164902      -2.120348       6.603346      -0.374800      13.637629           0.000003
           50              C       8.926116       2.012269       1.100523       0.720876      19.955226 0.22332020E+03  0.45156716E+04                                 6.962343                            5.419209      -0.050544       2.069590                    0.999768      20.935075      58.776274       0.614238       0.493146      -1.004135      -0.002250      -0.037517       0.000766       0.037593       0.028056      -0.013117      -0.063496      -0.003311       0.295046      -0.085726      -0.039212       0.124938              7.910827       7.825060      -0.200635       0.385314      10.965570       2.647420       4.941852           0.000003
           51              C       8.444124       3.362253       1.531332      -0.341884      29.653745 0.45837373E+03  0.10943924E+05                                 8.349340                            7.063674      -0.171983       1.941649                    0.995993      30.265360      88.315154       0.628463       0.408200      -1.067165       0.054709       0.035878       0.066562       0.093332       0.026089       0.006496       0.008851       0.006320       0.044438      -0.033802       0.006001       0.027801              9.308817       7.171888       0.038225       0.386977      12.633892       3.367564       8.120670           0.000000
           52              C       9.264931       3.996133       2.645562      -0.120561      24.389129 0.40181247E+03  0.92843013E+04                                 7.400303                            6.711795       0.115598       2.039847                    0.999470      28.142192      80.829000       0.630514       0.420422      -1.059149      -0.092926       0.047329      -0.052116       0.116582       0.004696       0.007960       0.036160      -0.061532      -0.024939      -0.032748      -0.023464       0.056212              7.819576       6.642526       0.336372       0.737704       9.270389       1.837421       7.545812           0.000004
           53              C       8.728344       5.390967       3.048957      -0.338275      27.857494 0.45047061E+03  0.10664238E+05                                 7.900045                            6.957834       0.078474       2.022694                    0.997355      29.704055      85.148117       0.641992       0.403007      -1.075037       0.033535      -0.078347      -0.027182       0.089453      -0.014730       0.008602       0.025308      -0.030219      -0.098689      -0.045348       0.001961       0.043387              8.430404       7.183176      -0.130188      -0.476108       9.023344      -0.694792       9.084691           0.000000
           54              C       9.001257       6.382151       1.966058       0.718337      19.551360 0.22462626E+03  0.45413387E+04                                 6.772792                            5.393326      -0.098301       2.045102                    0.999495      21.031782      58.731099       0.623876       0.485606      -1.009646      -0.008663       0.018817      -0.020660       0.029257      -0.038205      -0.008247       0.092179      -0.078595      -0.032415      -0.085148      -0.036286       0.121434              7.495245       8.646181       0.529558       0.325055       6.841444      -2.996758       6.998110           0.000002
           55              C       9.957545       2.043663      12.299612       0.670449      19.662224 0.24399811E+03  0.50400327E+04                                 6.849716                            5.629620      -0.175494       2.006872                    0.999635      21.978070      62.195746       0.608774       0.487083      -1.008085      -0.017144      -0.012480      -0.015557       0.026300       0.021449       0.033687      -0.027418       0.124595      -0.124165      -0.078394      -0.014684       0.093078              7.518345       4.892410      -0.615885      -1.773436       7.396075       1.041006      10.266551           0.000005
           56              C       9.597838       2.847972      13.519587      -0.345382      29.855407 0.45414158E+03  0.10803553E+05                                 8.364768                            7.013490      -0.071092       1.963424                    0.997445      30.454000      88.324243       0.633902       0.406170      -1.069901      -0.032271      -0.059891       0.063200       0.092858       0.012092      -0.007038      -0.024125      -0.008979       0.050135      -0.024260      -0.011659       0.035920              9.379593       7.859978      -0.162644      -2.126650       6.612382       0.377111      13.666420           0.000004
           57              C       5.733276       5.462726      10.891649       0.716509      20.011168 0.22405611E+03  0.45339605E+04                                 6.971792                            5.425875      -0.049461       2.069223                    0.999748      20.973153      58.891774       0.614287       0.492736      -1.004415      -0.003171       0.035359       0.001163       0.035519      -0.027116      -0.013755       0.064271      -0.003347       0.296286      -0.085195      -0.040648       0.125843              7.921901       7.835270       0.200162       0.386158      10.981996      -2.652427       4.948436           0.000003
           58              C       5.251286       4.112742      11.322458      -0.343198      29.665390 0.45856332E+03  0.10947670E+05                                 8.344451                            7.059714      -0.163086       1.944305                    0.996060      30.261946      88.251662       0.629474       0.407574      -1.067761       0.056577      -0.035219       0.066401       0.094077      -0.025778       0.008418      -0.008482       0.007274       0.043225      -0.033255       0.004510       0.028745              9.303157       7.167679      -0.037847       0.386473      12.625836      -3.366003       8.115955           0.000000
           59              C       6.072093       3.478862      12.436688      -0.121919      24.397365 0.40196329E+03  0.92882866E+04                                 7.400077                            6.711579       0.113134       2.039152                    0.999468      28.150025      80.843134       0.630758       0.420237      -1.059308      -0.092130      -0.047817      -0.052215       0.116193      -0.003856       0.008306      -0.035839      -0.059419      -0.024544      -0.032922      -0.022117       0.055039              7.819239       6.641453      -0.336188       0.737139       9.271068      -1.835929       7.545196           0.000004
           60              C       5.535507       2.084028      12.840083      -0.338348      27.877759 0.45087866E+03  0.10675324E+05                                 7.899758                            6.957586       0.088125       2.025182                    0.997438      29.716576      85.163887       0.642534       0.402614      -1.075399       0.034317       0.079400      -0.027911       0.090890       0.016256       0.008662      -0.025376      -0.031086      -0.098857      -0.045741       0.001191       0.044551              8.430059       7.183628       0.129869      -0.477698       9.024031       0.696078       9.082519           0.000000
           61              C       5.808421       1.092843      11.757184       0.715641      19.572290 0.22490072E+03  0.45483456E+04                                 6.777796                            5.396776      -0.104590       2.042729                    0.999453      21.047144      58.786372       0.623640       0.485634      -1.009616      -0.006727      -0.017057      -0.020071       0.027186       0.039969      -0.009128      -0.092855      -0.076996      -0.029458      -0.085993      -0.036446       0.122440              7.501039       8.653074      -0.530059       0.325361       6.846837       2.999642       7.003205           0.000002
           62              C       8.260938       2.043662      17.073766       0.672564      19.647029 0.24379927E+03  0.50352673E+04                                 6.848948                            5.629345      -0.166640       2.009200                    0.999635      21.968425      62.179242       0.608417       0.487433      -1.007831       0.016483      -0.013478       0.016373       0.026859      -0.022248       0.033334       0.026733       0.124051      -0.125556      -0.077896      -0.015189       0.093085              7.517309       4.892393       0.616259      -1.773895       7.395807      -1.040598      10.263729           0.000005
           63              C       8.620643       2.847972      15.853791      -0.341385      29.759797 0.45226658E+03  0.10748428E+05                                 8.350997                            7.002358      -0.071246       1.964237                    0.997438      30.391276      88.115326       0.633914       0.406561      -1.069585       0.031875      -0.057547      -0.063950       0.091745      -0.012441      -0.005445       0.023577      -0.007681       0.048511      -0.024878      -0.009628       0.034506              9.363528       7.849603       0.164902      -2.120348       6.603347      -0.374800      13.637633           0.000003
           64              C       4.543203       5.462725      18.481729       0.720876      19.955226 0.22332019E+03  0.45156715E+04                                 6.962343                            5.419210      -0.050545       2.069590                    0.999768      20.935075      58.776276       0.614238       0.493146      -1.004135       0.002250       0.037517      -0.000766       0.037593       0.028056      -0.013117      -0.063496      -0.003311       0.295046      -0.085726      -0.039212       0.124938              7.910828       7.825060      -0.200635       0.385314      10.965570       2.647420       4.941853           0.000003
           65              C       5.025195       4.112741      18.050920      -0.341884      29.653748 0.45837378E+03  0.10943926E+05                                 8.349341                            7.063674      -0.171983       1.941649                    0.995993      30.265363      88.315166       0.628463       0.408200      -1.067165      -0.054709      -0.035879      -0.066562       0.093332       0.026089       0.006496       0.008851       0.006320       0.044438      -0.033802       0.006001       0.027801              9.308817       7.171889       0.038225       0.386977      12.633893       3.367565       8.120671           0.000000
           66              C       4.204388       3.478861      16.936690      -0.120561      24.389126 0.40181242E+03  0.92842998E+04                                 7.400303                            6.711795       0.115598       2.039846                    0.999470      28.142191      80.829001       0.630514       0.420422      -1.059149       0.092926      -0.047329       0.052116       0.116582       0.004696       0.007960       0.036160      -0.061532      -0.024939      -0.032748      -0.023464       0.056212              7.819576       6.642526       0.336372       0.737704       9.270389       1.837421       7.545812           0.000004
           67              C       4.740975       2.084027      16.533295      -0.338275      27.857495 0.45047062E+03  0.10664238E+05                                 7.900045                            6.957834       0.078474       2.022693                    0.997355      29.704056      85.148119       0.641992       0.403007      -1.075037      -0.033535       0.078347       0.027182       0.089453      -0.014730       0.008602       0.025308      -0.030219      -0.098689      -0.045348       0.001961       0.043387              8.430404       7.183176      -0.130188      -0.476108       9.023344      -0.694792       9.084691           0.000000
           68              C       4.468062       1.092843      17.616194       0.718337      19.551358 0.22462623E+03  0.45413379E+04                                 6.772791                            5.393326      -0.098301       2.045102                    0.999495      21.031780      58.731090       0.623877       0.485606      -1.009646       0.008663      -0.018817       0.020660       0.029257      -0.038205      -0.008247       0.092179      -0.078595      -0.032415      -0.085148      -0.036286       0.121434              7.495244       8.646180       0.529557       0.325055       6.841443      -2.996757       6.998109           0.000002
           69              C       4.360078       5.465717       4.895563      -0.134568      26.129261 0.39474209E+03  0.91393369E+04                                 7.894044                            6.708092      -0.251478       1.918339                    0.998820      28.964317      85.048368       0.618855       0.427480      -1.047964      -0.000481      -0.101174       0.000215       0.101175      -0.000882      -0.024886      -0.000271      -0.023815       0.135589      -0.041665      -0.010663       0.052329              8.865007       7.204893       0.000772      -1.894617       5.800235       0.000368      13.589893           0.000001
           70              C       9.109241       2.009277      14.686689      -0.134568      26.129262 0.39474211E+03  0.91393374E+04                                 7.894044                            6.708092      -0.251478       1.918339                    0.998820      28.964317      85.048366       0.618855       0.427480      -1.047964       0.000481       0.101174      -0.000215       0.101175      -0.000882      -0.024886      -0.000271      -0.023815       0.135589      -0.041665      -0.010663       0.052329              8.865007       7.204893       0.000772      -1.894617       5.800235       0.000368      13.589893           0.000001
           71              O      11.318528       6.669191       7.229767      -0.625387      31.295687 0.54286547E+03  0.13080044E+05                                 7.797825                            7.202542       0.366712       2.158825                    0.995780      28.269415      74.359449       0.709379       0.358353      -1.139664       0.037353       0.005040      -0.063247       0.073627       0.002669       0.031908       0.005126       0.002040      -0.267588      -0.096506       0.042383       0.054122              8.011634       5.913224      -0.650290      -0.584242      11.029024       1.554039       7.092653          -0.000002
           72              O       3.315228       4.819877       8.387079      -0.700429      36.651653 0.64586235E+03  0.16198037E+05                                 8.603993                            7.794428       0.573617       2.202309                    0.996397      29.683125      78.790542       0.692347       0.352744      -1.148011       0.037945      -0.052698      -0.034112       0.073352       0.035562       0.015083      -0.060643       0.117506       0.117799      -0.113805       0.048877       0.064927              9.058853       7.184312       0.602792      -0.942519       7.913835      -2.341104      12.078412           0.000000
           73              O       6.505114       1.693833       8.641648      -0.620706      32.758285 0.55937862E+03  0.13548473E+05                                 8.027538                            7.287815       0.572675       2.227706                    0.996867      28.148878      73.687496       0.710234       0.356057      -1.144090      -0.005221       0.044988      -0.037139       0.058570       0.041728      -0.015872       0.057554       0.096205       0.100422      -0.105837       0.045253       0.060584              8.393558      11.283069       1.832709      -0.228362       8.333760      -0.569714       5.563846          -0.000000
           74              O       8.574153       1.163108       9.133162      -0.747537      50.733960 0.80654685E+03  0.21464369E+05                                10.914230                            8.862396       0.007796       1.997327                    0.996979      31.452050      87.069403       0.630251       0.365177      -1.133812      -0.030684       0.040420      -0.039537       0.064331      -0.064021       0.004564       0.021494      -0.079336       0.223198      -0.113634       0.031878       0.081756             12.473826      14.162358      -5.572760       3.241711      14.751904      -3.266356       8.507214           0.000000
           75              O       8.579781       6.805235       8.604442      -0.770513      50.488597 0.80474623E+03  0.21399170E+05                                10.818066                            8.830344       0.036295       2.002595                    0.997723      31.854186      88.075555       0.633929       0.363352      -1.135516      -0.026615      -0.016849      -0.071282       0.077932       0.057429       0.034896      -0.045016      -0.072123       0.089096      -0.103693       0.030871       0.072822             12.110542      16.772191       3.473392       4.158672       9.203809       3.492385      10.355625          -0.000000
           76              O       6.472019       6.770851       7.995433      -0.626455      34.600575 0.55192408E+03  0.13326883E+05                                 8.349951                            7.240742       0.492732       2.202885                    0.996365      28.074377      73.446600       0.712096       0.356220      -1.143640      -0.040827      -0.044666      -0.055725       0.082263      -0.018252      -0.030558      -0.062576       0.044427      -0.128820      -0.096835       0.043294       0.053541              9.030273      13.221042      -2.659355      -1.032983       7.073397       1.480026       6.796379          -0.000003
           77              O       5.343626       6.669191       2.561359      -0.626616      31.308533 0.54315940E+03  0.13088757E+05                                 7.799432                            7.204015       0.365056       2.158405                    0.995805      28.276900      74.381179       0.709385       0.358305      -1.139713      -0.037006       0.006097       0.063647       0.073875      -0.002700       0.031206      -0.005069       0.001964      -0.266731      -0.095942       0.042234       0.053708              8.013314       5.914586       0.650657      -0.584646      11.031231      -1.553796       7.094124          -0.000002
           78              O       5.404929       4.819877       1.404047      -0.701694      36.662805 0.64619630E+03  0.16208111E+05                                 8.604529                            7.795390       0.567197       2.200548                    0.996371      29.691928      78.811757       0.692462       0.352649      -1.148116      -0.038044      -0.053777       0.032946       0.073653      -0.036491       0.015726       0.060318       0.118176       0.113569      -0.113959       0.050402       0.063557              9.059095       7.185409      -0.603114      -0.942646       7.914596       2.341401      12.077280           0.000001
           79              O       2.215046       1.693834       1.149478      -0.622962      32.802384 0.56033494E+03  0.13576941E+05                                 8.032927                            7.292425       0.575558       2.228151                    0.996891      28.174324      73.759782       0.710271       0.355900      -1.144258       0.008160       0.044308       0.037300       0.058491      -0.041114      -0.016372      -0.057898       0.094687       0.102586      -0.105561       0.044319       0.061242              8.399571      11.290686      -1.834312      -0.228683       8.340763       0.570359       5.567265          -0.000000
           80              O       8.088007       1.163109       0.657964      -0.749589      50.776409 0.80752842E+03  0.21496673E+05                                10.919789                            8.867142       0.004225       1.995996                    0.996910      31.469487      87.125520       0.630162       0.365124      -1.133872       0.028419       0.039381       0.038778       0.062147       0.062834       0.003173      -0.021810      -0.078902       0.222438      -0.112230       0.030291       0.081939             12.480263      14.169929       5.574867       3.243281      14.759859       3.267874       8.511000           0.000000
           81              O       8.082373       6.805236       1.186684      -0.774242      50.605040 0.80714877E+03  0.21478174E+05                                10.831408                            8.841034       0.030537       2.000495                    0.997757      31.904425      88.233679       0.633838       0.363148      -1.135722       0.024559      -0.015317       0.069074       0.074894      -0.056108       0.030696       0.046369      -0.075589       0.089228      -0.101397       0.025772       0.075625             12.125831      16.793149      -3.477838       4.162989       9.215997      -3.497707      10.368348          -0.000000
           82              O      10.190135       6.770851       1.795693      -0.626440      34.568883 0.55128360E+03  0.13307081E+05                                 8.343380                            7.235473       0.497818       2.204560                    0.996342      28.065140      73.401954       0.712538       0.356115      -1.143765       0.040746      -0.046007       0.055003       0.082475       0.019631      -0.030064       0.063236       0.044425      -0.130278      -0.097821       0.044548       0.053272              9.022920      13.210368       2.656594      -1.031855       7.067602      -1.478215       6.790790          -0.000003
           83              O       2.150791       0.805803      12.352485      -0.625388      31.295695 0.54286563E+03  0.13080049E+05                                 7.797827                            7.202543       0.366711       2.158824                    0.995780      28.269419      74.359463       0.709379       0.358353      -1.139664      -0.037353      -0.005040       0.063247       0.073627       0.002669       0.031908       0.005126       0.002040      -0.267588      -0.096506       0.042383       0.054122              8.011635       5.913225      -0.650290      -0.584242      11.029026       1.554039       7.092654          -0.000001
           84              O      10.154091       2.655117      11.195173      -0.700429      36.651651 0.64586230E+03  0.16198036E+05                                 8.603993                            7.794427       0.573617       2.202309                    0.996397      29.683124      78.790538       0.692347       0.352744      -1.148011      -0.037945       0.052698       0.034112       0.073352       0.035562       0.015083      -0.060643       0.117506       0.117798      -0.113805       0.048877       0.064927              9.058852       7.184312       0.602792      -0.942519       7.913834      -2.341104      12.078412           0.000000
           85              O       6.964205       5.781161      10.940604      -0.620706      32.758285 0.55937862E+03  0.13548473E+05                                 8.027539                            7.287815       0.572675       2.227706                    0.996867      28.148877      73.687495       0.710234       0.356057      -1.144090       0.005221      -0.044988       0.037139       0.058570       0.041728      -0.015872       0.057554       0.096205       0.100422      -0.105837       0.045253       0.060584              8.393559      11.283070       1.832709      -0.228362       8.333760      -0.569714       5.563846          -0.000000
           86              O       4.895166       6.311886      10.449090      -0.747537      50.733966 0.80654695E+03  0.21464372E+05                                10.914231                            8.862397       0.007796       1.997327                    0.996979      31.452052      87.069410       0.630251       0.365177      -1.133812       0.030684      -0.040420       0.039537       0.064331      -0.064021       0.004564       0.021494      -0.079336       0.223198      -0.113634       0.031878       0.081756             12.473827      14.162359      -5.572761       3.241711      14.751906      -3.266356       8.507215           0.000000
           87              O       4.889538       0.669759      10.977810      -0.770513      50.488597 0.80474624E+03  0.21399170E+05                                10.818066                            8.830344       0.036295       2.002595                    0.997723      31.854186      88.075555       0.633929       0.363352      -1.135516       0.026615       0.016849       0.071282       0.077932       0.057429       0.034896      -0.045016      -0.072123       0.089096      -0.103693       0.030871       0.072822             12.110542      16.772191       3.473392       4.158672       9.203809       3.492385      10.355624          -0.000000
           88              O       6.997300       0.704143      11.586819      -0.626455      34.600575 0.55192409E+03  0.13326883E+05                                 8.349951                            7.240742       0.492732       2.202885                    0.996365      28.074378      73.446601       0.712096       0.356220      -1.143640       0.040827       0.044666       0.055725       0.082263      -0.018252      -0.030558      -0.062576       0.044427      -0.128820      -0.096835       0.043294       0.053541              9.030273      13.221042      -2.659355      -1.032983       7.073397       1.480026       6.796379          -0.000003
           89              O       8.125693       0.805803      17.020893      -0.626616      31.308525 0.54315921E+03  0.13088752E+05                                 7.799430                            7.204014       0.365057       2.158405                    0.995806      28.276897      74.381165       0.709385       0.358305      -1.139714       0.037006      -0.006097      -0.063647       0.073875      -0.002700       0.031206      -0.005069       0.001964      -0.266731      -0.095942       0.042234       0.053708              8.013312       5.914585       0.650656      -0.584646      11.031228      -1.553796       7.094122          -0.000001
           90              O       8.064390       2.655117      18.178205      -0.701694      36.662809 0.64619639E+03  0.16208114E+05                                 8.604529                            7.795391       0.567197       2.200548                    0.996371      29.691930      78.811764       0.692461       0.352649      -1.148116       0.038044       0.053777      -0.032946       0.073653      -0.036491       0.015726       0.060318       0.118176       0.113569      -0.113959       0.050402       0.063557              9.059095       7.185409      -0.603114      -0.942646       7.914596       2.341401      12.077281           0.000001
           91              O      11.254273       5.781160      18.432774      -0.622962      32.802380 0.56033484E+03  0.13576937E+05                                 8.032927                            7.292424       0.575559       2.228151                    0.996891      28.174322      73.759775       0.710272       0.355900      -1.144258      -0.008160      -0.044308      -0.037300       0.058491      -0.041114      -0.016372      -0.057898       0.094687       0.102586      -0.105561       0.044319       0.061242              8.399571      11.290685      -1.834312      -0.228683       8.340762       0.570359       5.567265           0.000000
           92              O       5.381312       6.311885      18.924288      -0.749589      50.776413 0.80752851E+03  0.21496676E+05                                10.919789                            8.867142       0.004225       1.995996                    0.996910      31.469489      87.125526       0.630162       0.365124      -1.133872      -0.028419      -0.039381      -0.038778       0.062147       0.062834       0.003173      -0.021810      -0.078902       0.222438      -0.112230       0.030291       0.081939             12.480263      14.169929       5.574867       3.243281      14.759860       3.267875       8.511000           0.000000
           93              O       5.386946       0.669758      18.395568      -0.774242      50.605034 0.80714865E+03  0.21478170E+05                                10.831407                            8.841033       0.030537       2.000495                    0.997757      31.904423      88.233671       0.633838       0.363148      -1.135722      -0.024559       0.015317      -0.069074       0.074894      -0.056108       0.030696       0.046369      -0.075589       0.089228      -0.101397       0.025772       0.075625             12.125830      16.793147      -3.477838       4.162989       9.215996      -3.497707      10.368347          -0.000000
           94              O       3.279184       0.704143      17.786559      -0.626440      34.568883 0.55128360E+03  0.13307082E+05                                 8.343380                            7.235473       0.497818       2.204560                    0.996342      28.065141      73.401955       0.712538       0.356115      -1.143765      -0.040745       0.046007      -0.055003       0.082475       0.019631      -0.030064       0.063236       0.044425      -0.130278      -0.097821       0.044548       0.053272              9.022920      13.210368       2.656594      -1.031855       7.067602      -1.478215       6.790790          -0.000003

******************************************************
Auxiliary information for the entire system
The total spin magnetic moment of the unit cell is   0.000052
The total net atomic charge of the unit cell is   0.000001
Accuracy of reproducing the electrostatic potential in the unit cell:
  The inner radius (bohr) =    5.0000
  The outer radius (bohr) =   12.0000
  Valid grid points have density less than (e/(bohr^3)) =    0.0001
  The number of valid grid points were=         8016
  The rms potential error without charges in kcal/mol is=      3.39721
  The rms potential error with partial charges in kcal/mol is=      0.81331
  The RRMSE value at monopole order=      0.23940
  The rms potential error with partial charges and cloud penetration in kcal/mol is=      0.81987
  The RRMSE value at monopole order with cloud penetration is=      0.24134
  The rms potential error with partial charges and atomic dipoles in kcal/mol is=      0.54147
  The RRMSE value at dipole order=      0.15939
  The rms potential error with partial charges, atomic dipoles and cloud penetration in kcal/mol is=      0.51644
  The RRMSE value at dipole order with cloud penetration=      0.15202

******************************************************
The electron densities and ab initio electrostatic potential were computed in VASP using the PBE functional and
projector augmented wave method. See the main text of the journal article for a description of computational details.
The atomic charges, dipoles, and quadrupoles were computed with the DDEC6 method as described in
(a) T. A. Manz and N. Gabaldon Limas, RSC Adv. 6 (2016) 47771-47801 DOI: 10.1039/c6ra04656h
(b) N. Gabaldon Limas and T. A. Manz, RSC Adv. 8 (2018) 2678-2707 DOI: 10.1039/c7ra11829e.
For each atom in the material, the electron cloud parameters were fit to the spherically averaged atom-in-material
electron density using radial positions for which this density was between 10^-4 and 10^-2 electrons per cubic bohr.
The polarizabilities, dispersion coefficients, and quantum Drude oscillator (QDO) parameters were fit using the MCLF method.
The magnetic structure of the system was optimized in VASP from the default ferromagnetic initial guess using spin polarization.
The atomic spin moments (ASMs) were computed on this optimized magnetic structure using the DDEC6 partition as inputs
to the method of T. A. Manz and D. S. Sholl, J. Chem. Theory Comput. 7 (2011) 4146-4164 DOI: 10.1021/ct200539n.
The RMSE and RRMSE were computed using a uniform grid with Ewald summation.
