# Supplementary material for: A collection of forcefield precursors for metal–organic frameworks
Source: RSC Adv. 2019 Nov 13;9(63):36492–507. doi: 10.1039/c9ra07327b (PMC9075174; doi:10.1039/c9ra07327b)
Supplement: RA-009-C9RA07327B-s5714 [file RA-009-C9RA07327B-s5714.xyz]

 1062
jmolscript: load "" {1 1 1} spacegroup "x,y,z" unitcell [{     23.167000     0.000000     0.000000 }, {      2.049990    23.076123     0.000000 }, {      1.600501     1.464622    26.370910 }]
Ag     7.185844     1.391915    24.667086     0.272417
Ag     7.690050    22.978016     1.694595     0.283678
Ag    13.816832    19.349852    12.283042     0.261977
Ag    14.371800    16.348652    12.479769     0.270431
Ag    16.120426    13.345842    18.805096     0.367960
Ag    13.610196    23.005198     6.043949     0.361990
Ag     2.428429    18.238567    14.889279     0.272416
Ag     2.448888    18.181817    11.490860     0.283685
Ag     5.520676    11.758021     0.902413     0.261983
Ag     8.460995    10.939662     0.705686     0.270431
Ag    12.897796    10.396806    20.751269     0.367959
Ag     1.897953    12.287299     7.141506     0.361990
Ag    17.581657     0.072707     1.703824     0.272407
Ag    19.127441     1.562729    24.676315     0.283693
Ag    13.000659     5.190893    14.087868     0.261975
Ag    12.445691     8.192093    13.891141     0.270431
Ag    10.697065    11.194903     7.565814     0.367960
Ag    13.207295     1.535547    20.326961     0.361990
Ag     1.222062     6.302178    11.481631     0.272414
Ag    24.368603     6.358928    14.880050     0.283696
Ag    21.296815    12.782724    25.468497     0.261986
Ag    18.356496    13.601083    25.665224     0.270431
Ag    13.919695    14.143939     5.619641     0.367960
Ag    24.919538    12.253446    19.229404     0.361991
Ag     3.683687    23.701067    19.778182     0.321256
Ag    23.133804     0.839678     6.592728     0.321257
H      6.907639     1.385796     4.509426     0.112627
H      8.788445     1.347311     5.727762     0.114366
H     12.361854    21.691964     3.372839     0.114898
H     11.434539    20.181931     0.324362     0.188946
H     12.421731    21.233714     0.938804     0.192663
H     11.920583    20.028866     1.806407     0.189316
H     11.562725    21.422843    23.955335     0.124032
H     11.463618    20.144941    22.011799     0.121385
H      9.605741    18.813677    21.600412     0.106215
H      7.895641    18.681891    23.174756     0.107043
H      8.027562    19.934703    25.123566     0.112945
H      5.351467    20.195183     2.515785     0.126586
H      5.461015    19.074301     4.604361     0.111515
H      7.284075    17.672803     5.047392     0.104026
H      8.860387    17.359915     3.444041     0.096314
H      8.917270    18.582218     1.561158     0.115557
H      5.610172    21.479214    25.801298     0.190350
H      4.597127    22.269388    24.904687     0.195057
H      5.483075    21.133945    24.279697     0.189686
H      4.857519    22.685755    22.678983     0.122153
H      4.338155     2.239921    20.179020     0.118556
H      6.141829     2.482776    21.684799     0.099131
H     23.182790     7.413310     8.457151     0.112098
H     23.383366     9.398872     7.104323     0.112629
H      2.576098    10.964663     9.744051     0.111517
H      3.812223    10.090307    12.905923     0.192142
H      2.770323    11.015198    12.191272     0.190434
H      4.055153    10.545816    11.426515     0.190099
H      5.598112     4.957483    14.638492     0.129558
H      6.964119     5.164471    16.537198     0.093923
H      6.967765     6.944382    17.921670     0.126242
H      5.960234     8.905612    17.127906     0.122295
H      4.509860     8.905502    15.297765     0.134583
H      3.963821     3.796903    10.901734     0.139085
H      5.206422     3.729840     8.863263     0.117346
H      6.211912     5.625174     8.087958     0.115454
H      6.595064     7.442849     9.446060     0.121166
H      5.522755     7.500386    11.645394     0.129075
H      4.009025     2.668020    13.760341     0.186906
H      3.098985     1.674119    14.562017     0.190303
H      4.338926     2.338148    15.258209     0.187477
H      2.729127     1.878385    16.993414     0.110902
H     23.587698     3.700688    19.556667     0.108664
H     23.293604     5.398939    18.016606     0.104068
H     15.853174    13.578707    13.599478     0.136953
H     16.440786    12.712980    15.711788     0.117348
H     14.185523    15.436184    17.502373     0.135354
H     12.158095    18.113476    16.347327     0.181757
H     13.533733    17.892554    17.064616     0.195471
H     12.380412    16.845627    17.243938     0.181032
H     10.741070    20.123980    15.152725     0.109377
H      9.417097    22.016115    15.026145     0.115621
H      8.173017    22.446468    13.135350     0.118536
H      8.219988    20.963038    11.355314     0.115942
H      9.576835    19.071307    11.447612     0.110371
H      9.908261    16.474412    14.548831     0.102835
H      8.198181    14.841673    15.107894     0.134476
H      7.709426    13.355604    13.446527     0.118464
H      8.652949    13.434617    11.379048     0.113494
H     10.041176    15.175631    10.775154     0.102068
H     10.865111    17.456028     8.955561     0.171329
H     11.931603    17.834132     7.869080     0.188296
H     10.788460    18.844456     8.235635     0.194395
H     12.366320    20.419801     7.515709     0.115784
H     15.378137    22.692557     8.591642     0.108232
H     15.767634    21.336013    10.342671     0.102100
H     12.876672    14.361412    10.698678     0.101021
H     12.520927    13.671226     8.409683     0.080761
H     15.350511    16.180024     7.378581     0.129715
H     17.170417    18.697670     8.958198     0.175929
H     16.007771    18.295176     7.985112     0.191088
H     17.180761    17.295205     8.262006     0.214921
H     17.915590    20.842392    10.928105     0.108857
H     19.301358    22.653236    11.373773     0.115240
H     20.277664    22.872490    13.451801     0.115259
H     19.854620    21.315112    15.118443     0.118336
H     18.501277    19.483060    14.664863     0.116084
H     17.351972    16.658994    15.877925     0.111329
H     18.683442    14.816120    16.268214     0.112000
H     19.849450    13.835200    14.519823     0.113389
H     19.708144    14.727739    12.391691     0.124687
H     18.399870    16.600319    11.996127     0.118018
H     16.149466    19.535730    16.568843     0.198321
H     14.929904    20.387083    17.064616     0.184637
H     16.195389    21.099927    16.479182     0.199963
H     14.554480    22.506991    16.136360     0.104680
H     10.141001     1.109506    13.578382     0.099726
H     12.206926    22.270995    12.344223     0.119021
H     24.025641    17.050517     8.676029     0.112627
H     23.897547    15.173683     7.457693     0.114366
H      3.316499    13.414540     9.812616     0.114897
H      4.902664    14.204598    12.861093     0.188945
H      3.767653    13.314348    12.246651     0.192662
H      5.012119    13.706916    11.379048     0.189316
H      5.255778    15.651342    15.601030     0.124033
H      6.537437    15.636982    17.544566     0.121384
H      8.027878    17.369770    17.955953     0.106216
H      8.310469    19.061502    16.381609     0.107044
H      7.050898    19.040955    14.432799     0.112946
H      5.427739    20.264981    10.669670     0.126586
H      6.534531    20.056678     8.581094     0.111515
H      7.769214    18.116755     8.138063     0.104027
H      7.941390    16.518939     9.741414     0.096314
H      6.718848    16.570438    11.624297     0.115558
H      5.726354    21.585533    13.755067     0.190350
H      5.028922    22.664525    14.651678     0.195057
H      6.081515    21.681579    15.276668     0.189686
H      4.591147    22.441997    16.877382     0.122152
H     25.002735    21.150124    19.377345     0.118556
H     24.601230    19.375014    17.871566     0.099132
H     16.581624     1.372568     4.728304     0.112098
H     14.586102     1.348476     6.081132     0.112629
H     14.867637    22.212677     3.441404     0.111517
H     15.629181    20.904032     0.279532     0.192142
H     14.800113    22.023685     0.994183     0.190433
H     15.153963    20.702361     1.758940     0.190099
H     22.184342    20.135579    24.917873     0.129557
H     21.857292    18.793246    23.019167     0.093922
H     20.084041    18.947114    21.634695     0.126242
H     18.219658    20.124237    22.428459     0.122294
H     18.348107    21.568912    24.258600     0.134583
H     21.884484    20.196140     2.283721     0.139085
H     21.841329    18.952480     4.322192     0.117344
H     19.864456    18.118647     5.097497     0.115453
H     18.020007    17.897839     3.739395     0.121165
H     18.057582    18.971033     1.540061     0.129076
H     24.605439    21.515843    25.796024     0.186906
H     25.675968    22.334366    24.994348     0.190303
H     24.904825    21.158047    24.298156     0.187478
H     25.505231    22.720848    22.562951     0.110902
H     21.844353     2.105350    19.999698     0.108663
H     20.178788     2.548564    21.539759     0.104067
H     12.689492    10.683615    25.956887     0.136952
H     13.499827    10.021702    23.844577     0.117348
H     10.986868    12.509088    22.053992     0.135354
H      8.499480    14.765470    23.209038     0.181758
H      8.597809    13.375679    22.491749     0.195471
H      9.742684    14.431836    22.312427     0.181033
H      6.622252    16.354841    24.403640     0.109378
H      4.854695    17.841051    24.530220     0.115622
H      2.935615    17.653709     0.050105     0.118537
H      4.409069    17.475658     1.830141     0.115942
H      6.173315    15.956738     1.737843     0.110371
H     10.331197    16.861442    25.007534     0.102836
H     12.108851    18.420336    24.448471     0.134476
H     13.632340    18.775675    26.109838     0.118463
H     11.869646    16.378224     1.806407     0.113496
H     10.012620    15.149500     2.410301     0.102063
H      7.668261    14.530584     4.229894     0.171329
H      7.197269    13.501733     5.316375     0.188296
H      6.292062    14.729793     4.949820     0.194394
H      4.583276    13.297521     5.669746     0.115784
H      2.052927    10.498628     4.593813     0.108233
H      3.369685     9.990622     2.842784     0.102100
H     10.572740    12.253078     2.486777     0.101021
H     11.291698    12.546356     4.775772     0.080761
H      8.542358     9.949868     5.806874     0.129716
H      5.873549     8.359882     4.227257     0.175928
H      6.377344     9.482351     5.200343     0.191087
H      7.269597     8.225477     4.923449     0.214920
H      3.671302     7.807413     2.257350     0.108857
H      1.744939     6.587318     1.811682     0.115240
H      3.040654     7.098864    26.104564     0.115259
H      4.629358     7.382441    24.437922     0.118336
H      6.573977     8.568361    24.891502     0.116084
H      9.488663     9.463263    23.678440     0.111330
H     11.206490     7.973945    23.288151     0.112001
H     12.080385     6.725712    25.036542     0.113390
H      9.603350     5.480820     0.793764     0.124687
H      7.853881     6.949662     1.189328     0.118018
H      6.729619    10.915608    22.987522     0.198322
H      5.989522    12.205719    22.491749     0.184637
H      5.167494    11.008277    23.077183     0.199963
H      3.911149    12.767256    23.420005     0.104681
H     25.615236    15.270012    25.977983     0.099727
H      2.753448    13.620097     0.841232     0.119022
H     19.909852    23.154949    21.861484     0.112626
H     18.029046    23.193434    20.643148     0.114366
H     14.455637     2.848781    22.998071     0.114897
H     15.382952     4.358814    26.046548     0.188945
H     14.395760     3.307031    25.432106     0.192661
H     14.896908     4.511879    24.564503     0.189315
H     15.254766     3.117902     2.415575     0.124032
H     15.353873     4.395804     4.359111     0.121386
H     17.211750     5.727068     4.770498     0.106216
H     18.921850     5.858854     3.196154     0.107043
H     18.789929     4.606042     1.247344     0.112945
H     21.466024     4.345562    23.855125     0.126586
H     21.356476     5.466444    21.766549     0.111515
H     19.533416     6.867942    21.323518     0.104025
H     17.957104     7.180830    22.926869     0.096313
H     17.900221     5.958527    24.809752     0.115557
H     21.207319     3.061531     0.569612     0.190349
H     22.220364     2.271357     1.466223     0.195056
H     21.334416     3.406800     2.091213     0.189685
H     21.959972     1.854990     3.691927     0.122151
H     22.479336    22.300824     6.191890     0.118556
H     20.675662    22.057969     4.686111     0.099131
H      3.634701    17.127435    17.913759     0.112099
H      3.434125    15.141873    19.266587     0.112632
H     24.241393    13.576082    16.626859     0.111518
H     23.005268    14.450438    13.464987     0.192144
H     24.047168    13.525547    14.179638     0.190436
H     22.762338    13.994929    14.944395     0.190101
H     21.219379    19.583262    11.732418     0.129559
H     19.853372    19.376274     9.833712     0.093924
H     19.849726    17.596363     8.449240     0.126244
H     20.857257    15.635133     9.243004     0.122295
H     22.307631    15.635243    11.073145     0.134584
H     22.853670    20.743842    15.469176     0.139088
H     21.611069    20.810905    17.507647     0.117347
H     20.605579    18.915571    18.282952     0.115456
H     20.222427    17.097896    16.924850     0.121167
H     21.294736    17.040359    14.725516     0.129077
H     22.808466    21.872725    12.610569     0.186909
H     23.718506    22.866626    11.808893     0.190306
H     22.478565    22.202597    11.112701     0.187479
H     24.088364    22.662360     9.377496     0.110902
H      3.229793    20.840057     6.814243     0.108664
H      3.523887    19.141806     8.354304     0.104067
H     10.964317    10.962038    12.771432     0.136953
H     10.376705    11.827765    10.659122     0.117347
H     12.631968     9.104561     8.868537     0.135354
H     14.659396     6.427269    10.023583     0.181757
H     13.283758     6.648191     9.306294     0.195470
H     14.437079     7.695118     9.126972     0.181032
H     16.076421     4.416765    11.218185     0.109378
H     17.400394     2.524630    11.344765     0.115621
H     18.644474     2.094277    13.235560     0.118536
H     18.597503     3.577707    15.015596     0.115942
H     17.240656     5.469438    14.923298     0.110371
H     16.909230     8.066333    11.822079     0.102835
H     18.619310     9.699072    11.263016     0.134476
H     19.108065    11.185141    12.924383     0.118463
H     18.164542    11.106128    14.991862     0.113493
H     16.776315     9.365114    15.595756     0.102067
H     15.952380     7.084717    17.415349     0.171328
H     14.885888     6.706613    18.501830     0.188295
H     16.029031     5.696289    18.135275     0.194395
H     14.451171     4.120944    18.855201     0.115784
H     11.439354     1.848188    17.779268     0.108232
H     11.049857     3.204732    16.028239     0.102100
H     13.940819    10.179333    15.672232     0.101021
H     14.296564    10.869519    17.961227     0.080761
H     11.466980     8.360721    18.992329     0.129715
H      9.647074     5.843075    17.412712     0.175929
H     10.809720     6.245569    18.385798     0.191087
H      9.636730     7.245540    18.108904     0.214921
H      8.901901     3.698353    15.442805     0.108858
H      7.516133     1.887509    14.997137     0.115240
H      6.539827     1.668255    12.919109     0.115259
H      6.962871     3.225633    11.252467     0.118337
H      8.316214     5.057685    11.706047     0.116085
H      9.465519     7.881751    10.492985     0.111330
H      8.134049     9.724625    10.102696     0.112001
H      6.968041    10.705545    11.851087     0.113390
H      7.109347     9.813006    13.979219     0.124687
H      8.417621     7.940426    14.374783     0.118018
H     10.668025     5.005015     9.802067     0.198322
H     11.887587     4.153662     9.306294     0.184638
H     10.622102     3.440818     9.891728     0.199964
H     12.263011     2.033754    10.234550     0.104680
H     16.676490    23.431239    12.792528     0.099726
H     14.610565     2.269750    14.026687     0.119021
H      2.791850     7.490228    17.694881     0.112628
H      2.919944     9.367062    18.913217     0.114367
H     23.500992    11.126205    16.558294     0.114898
H     21.914827    10.336147    13.509817     0.188946
H     23.049838    11.226397    14.124259     0.192662
H     21.805372    10.833829    14.991862     0.189316
H     21.561713     8.889403    10.769880     0.124032
H     20.280054     8.903763     8.826344     0.121386
H     18.789613     7.170975     8.414957     0.106217
H     18.507022     5.479243     9.989301     0.107044
H     19.766593     5.499790    11.938111     0.112945
H     21.389752     4.275764    15.701240     0.126586
H     20.282960     4.484067    17.789816     0.111517
H     19.048277     6.423990    18.232847     0.104027
H     18.876101     8.021806    16.629496     0.096314
H     20.098643     7.970307    14.746613     0.115557
H     21.091137     2.955212    12.615843     0.190349
H     21.788569     1.876220    11.719232     0.195056
H     20.735976     2.859166    11.094242     0.189685
H     22.226344     2.098748     9.493528     0.122151
H      1.814756     3.390621     6.993565     0.118555
H      2.216261     5.165731     8.499344     0.099132
H     10.235867    23.168177    21.642606     0.112099
H     12.231389    23.192269    20.289778     0.112632
H     11.949854     2.328068    22.929506     0.111518
H     11.188310     3.636713    26.091378     0.192143
H     12.017378     2.517060    25.376727     0.190435
H     11.663528     3.838384    24.611970     0.190101
H      4.633149     4.405166     1.453037     0.129559
H      4.960199     5.747499     3.351743     0.093923
H      6.733450     5.593631     4.736215     0.126244
H      8.597833     4.416508     3.942451     0.122294
H      8.469384     2.971833     2.112310     0.134584
H      4.933007     4.344605    24.087189     0.139087
H      4.976162     5.588265    22.048718     0.117345
H      6.953035     6.422098    21.273413     0.115454
H      8.797484     6.642906    22.631515     0.121166
H      8.759909     5.569712    24.830849     0.129076
H      2.212052     3.024902     0.574886     0.186909
H      1.141523     2.206379     1.376562     0.190305
H      1.912666     3.382698     2.072754     0.187478
H      1.312260     1.819897     3.807959     0.110903
H      4.973138    22.435395     6.371212     0.108665
H      6.638703    21.992181     4.831151     0.104068
H     14.127999    13.857130     0.414023     0.136953
H     13.317664    14.519043     2.526333     0.117348
H     15.830623    12.031657     4.316918     0.135354
H     18.318011     9.775275     3.161872     0.181758
H     18.219682    11.165066     3.879161     0.195470
H     17.074807    10.108909     4.058483     0.181032
H     20.195239     8.185904     1.967270     0.109378
H     21.962796     6.699694     1.840690     0.115621
H     23.881876     6.887036    26.320805     0.118537
H     22.408422     7.065087    24.540769     0.115942
H     20.644176     8.584007    24.633067     0.110371
H     16.486294     7.679303     1.363376     0.102837
H     14.708640     6.120409     1.922439     0.134477
H     13.185151     5.765070     0.261072     0.118464
H     14.947845     8.162521    24.564503     0.113496
H     16.804871     9.391245    23.960609     0.102063
H     19.149230    10.010161    22.141016     0.171329
H     19.620222    11.039012    21.054535     0.188296
H     20.525429     9.810952    21.421090     0.194395
H     22.234215    11.243224    20.701164     0.115784
H     24.764564    14.042117    21.777097     0.108233
H     23.447806    14.550123    23.528126     0.102100
H     16.244751    12.287667    23.884133     0.101021
H     15.525793    11.994389    21.595138     0.080761
H     18.275133    14.590877    20.564036     0.129716
H     20.943942    16.180863    22.143653     0.175928
H     20.440147    15.058394    21.170567     0.191087
H     19.547894    16.315268    21.447461     0.214921
H     23.146189    16.733332    24.113560     0.108858
H     25.072552    17.953427    24.559228     0.115240
H     23.776837    17.441881     0.266346     0.115259
H     22.188133    17.158304     1.932988     0.118337
H     20.243514    15.972384     1.479408     0.116085
H     17.328828    15.077482     2.692470     0.111330
H     15.611001    16.566800     3.082759     0.112001
H     14.737106    17.815033     1.334368     0.113389
H     17.214141    19.059925    25.577146     0.124688
H     18.963610    17.591083    25.181582     0.118018
H     20.087872    13.625137     3.383388     0.198322
H     20.827969    12.335026     3.879161     0.184638
H     21.649997    13.532468     3.293727     0.199963
H     22.906342    11.773489     2.950905     0.104681
H      1.202255     9.270733     0.392927     0.099726
H     24.064043    10.920648    25.529678     0.119021
C      7.606549     0.822472     4.263649     0.064293
C      8.726919     0.788140     4.987530     0.091091
C     11.667136    22.276932     3.580378     0.025772
C     10.587831    22.318738     2.791625     0.130616
C     10.458099    21.516951     1.609417     0.271295
C     11.676442    20.656851     1.122346    -0.545383
C      9.861883    21.593365    25.949503     0.115690
C      9.803048    20.788615    24.726420     0.037394
C     10.832449    20.866503    23.797900    -0.116233
C     10.767744    20.110230    22.629142    -0.084854
C      9.660265    19.304959    22.389694    -0.086729
C      8.631555    19.230671    23.329026    -0.087030
C      8.711172    19.978966    24.495411    -0.134844
C      6.074137    19.651059     2.732026    -0.117292
C      6.135658    18.965351     3.972250    -0.088781
C      7.221268    18.122012     4.235696    -0.088875
C      8.179922    17.973190     3.288716    -0.068846
C      8.199151    18.658592     2.146856    -0.130608
C      7.142106    19.479734     1.849392     0.040555
C      7.084198    20.167477     0.525309     0.106515
C      6.515457    22.841887    24.609333     0.291765
C      5.457409    21.841864    24.926839    -0.547750
C      6.516752    23.560910    23.316631     0.119441
C      5.514996    23.305222    22.460631     0.020730
C      4.362413     1.754163    20.972521     0.077740
C      5.432141     1.927043    21.920555     0.068341
C     23.707110     8.127166     8.741693     0.049714
C     23.846008     9.335056     7.908108     0.038145
C      2.046740    10.257220     9.454499     0.055230
C      1.893560     9.128269    10.275952     0.133082
C      2.644401     9.070391    11.568918     0.283185
C      3.388105    10.292408    12.069966    -0.548816
C      4.079276     6.919341    13.615037     0.120687
C      4.879980     6.912181    14.848932     0.021913
C      5.630791     5.735754    15.147978    -0.141091
C      6.429790     5.888579    16.308298    -0.077482
C      6.502578     6.960500    17.114984    -0.061632
C      5.829656     8.112377    16.660614    -0.048050
C      4.976168     8.142043    15.553563    -0.133917
C      4.504935     4.497719    10.623257    -0.136323
C      5.203181     4.498561     9.387780    -0.071192
C      5.875354     5.618655     8.955297    -0.068265
C      6.072138     6.734509     9.746952    -0.063529
C      5.439808     6.778723    11.066552    -0.148644
C      4.708169     5.641946    11.369027     0.045899
C      4.033856     5.720247    12.679134     0.095497
C      2.765031     3.621246    15.064119     0.281257
C      3.631488     2.470511    14.620824    -0.553648
C      2.056419     3.638056    16.314100     0.151601
C      2.193866     2.602912    17.224951     0.049943
C     24.000133     3.651985    18.725456     0.036788
C     23.828603     4.675020    17.787706     0.031915
C     15.535521    13.965579    14.382694     0.078202
C     15.868940    13.443037    15.644015     0.014966
C     14.554432    15.061871    16.733397     0.045944
C     14.284614    15.601062    15.426982     0.153068
C     13.321863    16.660286    15.377669     0.236581
C     12.798372    17.455369    16.630287    -0.540304
C     11.169054    18.173859    13.246372     0.128969
C     10.292064    19.411628    13.308080     0.029113
C     10.242592    20.293228    14.385859    -0.133577
C      9.447401    21.424802    14.309647    -0.085439
C      8.699679    21.680999    13.180445    -0.054809
C      8.734865    20.796926    12.112159    -0.049009
C      9.541857    19.659192    12.168856    -0.130814
C      9.584125    15.903888    13.890877    -0.127394
C      8.594045    14.889319    14.266399    -0.059297
C      8.316309    14.039013    13.270106    -0.025315
C      8.860218    14.094934    12.000083    -0.087025
C      9.715208    15.127923    11.644603    -0.135158
C     10.077617    16.056137    12.535412     0.047121
C     10.912635    17.151835    12.365847     0.120797
C     12.260217    18.776789     9.651489     0.276520
C     11.381064    18.172828     8.578457    -0.554199
C     13.124701    19.875707     9.315524     0.125704
C     13.027026    20.648747     8.131206     0.062920
C     14.820707    21.961122     8.734309     0.035982
C     15.011807    21.195134     9.817099     0.047989
C     13.354461    14.784645    10.021737     0.070215
C     13.163434    14.312610     8.610893     0.038351
C     14.825204    15.806587     8.050511     0.051141
C     15.001445    16.281628     9.399120     0.134391
C     15.851403    17.390149     9.809451     0.292307
C     16.622769    17.972643     8.647021    -0.558197
C     17.228646    18.898510    12.416479     0.157504
C     18.069723    19.975583    12.750862     0.025698
C     18.308699    20.929493    11.765118    -0.129815
C     19.139266    22.018149    12.033837    -0.087680
C     19.718217    22.150233    13.277753    -0.056838
C     19.474128    21.211997    14.275628    -0.056059
C     18.657387    20.120729    14.005590    -0.125248
C     17.828339    16.274472    15.178568    -0.135459
C     18.619362    15.169612    15.411687    -0.089768
C     19.321342    14.585778    14.364498    -0.068880
C     19.235490    15.120323    13.090783    -0.060603
C     18.450782    16.237322    12.851863    -0.120483
C     17.738729    16.814483    13.903535     0.024466
C     16.944267    18.012444    13.555966     0.125284
C     15.000768    20.264521    14.974194     0.238040
C     15.630342    20.328450    16.411936    -0.545583
C     14.191765    21.391936    14.602891     0.130938
C     14.077275    22.478192    15.339431     0.010170
C     12.684841    23.454583    13.873472     0.042384
C     12.723839    22.338252    13.114781     0.061742
C     24.524910    16.304501     8.921806     0.064294
C     24.459969    15.185489     8.197925     0.091091
C      2.795299    14.158295     9.605077     0.025772
C      2.849162    15.237066    10.393830     0.130616
C      3.659284    15.295340    11.576038     0.271298
C      4.408202    14.005668    12.063109    -0.545384
C      5.236428    17.360601    13.606862     0.115690
C      6.043227    17.347995    14.829945     0.037394
C      5.874556    16.329525    15.758465    -0.116234
C      6.633588    16.327054    16.927223    -0.084853
C      7.533698    17.358933    17.166671    -0.086729
C      7.698722    18.377034    16.227339    -0.087030
C      6.946317    18.363944    15.060954    -0.134844
C      5.905782    19.496997    10.453429    -0.117293
C      6.583357    19.375041     9.213205    -0.088780
C      7.327324    18.219064     8.949759    -0.088873
C      7.390734    17.251002     9.896739    -0.068846
C      6.706319    17.292498    11.038599    -0.130609
C      5.981933    18.418057    11.336063     0.040554
C      5.302012    18.536594    12.660146     0.106515
C      4.288921    20.804378    14.947032     0.291766
C      5.378645    21.769787    14.629526    -0.547750
C      3.572604    20.866713    16.239734     0.119442
C      3.915932    21.841915    17.095734     0.020732
C     25.484440    21.082977    18.583844     0.077741
C     25.217581    20.032743    17.635810     0.068341
C     15.824173     0.913473     4.443762     0.049715
C     14.608730     0.882003     5.277347     0.038145
C     15.619146    22.677359     3.730956     0.055231
C     16.757223    22.730040     2.909503     0.133083
C     16.748433    21.977022     1.616537     0.283184
C     15.465401    21.344369     1.115489    -0.548814
C     20.364579    21.822057    25.941328     0.120686
C     20.300858    21.023860    24.707433     0.021910
C     21.406233    20.171896    24.408387    -0.141089
C     21.183306    19.389554    23.248067    -0.077482
C     20.109149    19.411903    22.441381    -0.061633
C     19.021335    20.184112    22.895751    -0.048049
C     19.067309    21.036877    24.002802    -0.133915
C     21.138534    19.719162     2.562198    -0.136324
C     21.075910    19.023729     3.797675    -0.071190
C     19.900731    18.453308     4.230158    -0.068269
C     18.771841    18.356035     3.438503    -0.063530
C     18.783754    18.989797     2.118903    -0.148643
C     19.980812    19.617976     1.816428     0.045898
C     19.962487    20.296572     0.506321     0.095495
C     23.766030    22.839307    24.492246     0.281259
C     24.835580    21.874423    24.935541    -0.553649
C     23.811989    23.546626    23.242265     0.151604
C     24.830910    23.318121    22.331414     0.049943
C     21.856370     1.690223    20.830909     0.036788
C     20.852527     1.951606    21.768659     0.031916
C     12.332246    11.034256    25.173671     0.078203
C     12.823235    10.655906    23.912350     0.014965
C     11.327069    12.108504    22.822968     0.045944
C     10.813869    12.424976    24.129383     0.153068
C      9.843991    13.477678    24.178696     0.236581
C      9.098349    14.069470    22.926078    -0.540306
C      8.526852    15.755974    26.309993     0.128969
C      7.371541    16.739051    26.248285     0.029113
C      6.497777    16.866339    25.170506    -0.133577
C      5.441007    17.758541    25.246718    -0.085439
C      3.651478    17.061379     0.005010    -0.054809
C      4.528969    16.948101     1.073296    -0.049009
C      5.590832    16.043599     1.016599    -0.130813
C     10.928165    17.133822    25.665488    -0.127396
C     12.026364    18.030241    25.289966    -0.059296
C     12.897911    18.231647    26.286259    -0.025313
C     11.193579    16.230197     1.185372    -0.087032
C     10.088985    15.469968     1.540852    -0.135150
C      9.132344    15.191116     0.650043     0.047124
C      7.967056    14.456329     0.819608     0.120795
C      6.229232    13.257821     3.533966     0.276520
C      6.908618    14.080082     4.606998    -0.554199
C      5.058129    12.493969     3.869931     0.125704
C      4.296764    12.659665     5.054249     0.062919
C      2.830819    10.989149     4.451146     0.035982
C      3.576892    10.731018     3.368356     0.047989
C     10.108888    11.814615     3.163718     0.070215
C     10.595976    11.963124     4.574562     0.038351
C      8.960813    10.440070     5.134944     0.051140
C      8.472041    10.306556     3.786335     0.134391
C      7.292657     9.558022     3.376004     0.292306
C      6.644192     8.841225     4.538434    -0.558197
C      5.668345     8.319652     0.768976     0.157503
C      4.521072     7.577183     0.434593     0.025697
C      3.549758     7.423553     1.420337    -0.129815
C      2.391877     6.692576     1.151618    -0.087680
C      3.809582     7.592206    26.278612    -0.056838
C      4.765737     7.752316    25.280737    -0.056059
C      5.924996     8.469289    25.550775    -0.125248
C      9.829525     8.954739    24.377797    -0.135459
C     10.860055     8.069053    24.144678    -0.089770
C     11.379483     7.318164    25.191867    -0.068878
C      9.254130     5.986358     0.094672    -0.060604
C      8.210949     6.866828     0.333592    -0.120482
C      9.299562     9.091782    25.652830     0.024467
C      8.176599     9.989132    26.000399     0.125284
C      6.105332    12.124288    24.582171     0.238038
C      5.985945    11.502840    23.144429    -0.545584
C      5.053926    13.029879    24.953474     0.130937
C      3.982063    13.240041    24.216934     0.010169
C      3.132715    14.713411    25.682893     0.042384
C      2.640715    13.111163     0.070674     0.061741
C     19.210942    23.718273    22.107261     0.064293
C     18.090572    23.752605    21.383380     0.091089
C     15.150355     2.263813    22.790532     0.025770
C     16.229660     2.222007    23.579285     0.130615
C     16.359392     3.023794    24.761493     0.271299
C     15.141049     3.883894    25.248564    -0.545386
C     16.955608     2.947380     0.421407     0.115690
C     17.014443     3.752130     1.644490     0.037394
C     15.985042     3.674242     2.573010    -0.116234
C     16.049747     4.430515     3.741768    -0.084856
C     17.157226     5.235786     3.981216    -0.086729
C     18.185936     5.310074     3.041884    -0.087031
C     18.106319     4.561779     1.875499    -0.134844
C     20.743354     4.889686    23.638884    -0.117293
C     20.681833     5.575394    22.398660    -0.088781
C     19.596223     6.418733    22.135214    -0.088874
C     18.637569     6.567555    23.082194    -0.068847
C     18.618340     5.882153    24.224054    -0.130609
C     19.675385     5.061011    24.521518     0.040554
C     19.733293     4.373268    25.845601     0.106516
C     20.302034     1.698858     1.761577     0.291765
C     21.360082     2.698881     1.444071    -0.547748
C     20.300739     0.979835     3.054279     0.119442
C     21.302495     1.235523     3.910279     0.020731
C     22.455078    22.786582     5.398389     0.077739
C     21.385350    22.613702     4.450355     0.068342
C      3.110381    16.413579    17.629217     0.049713
C      2.971483    15.205689    18.462802     0.038145
C     24.770751    14.283525    16.916411     0.055229
C     24.923931    15.412476    16.094958     0.133082
C     24.173090    15.470354    14.801992     0.283185
C     23.429386    14.248337    14.300944    -0.548818
C     22.738215    17.621404    12.755873     0.120686
C     21.937511    17.628564    11.521978     0.021914
C     21.186700    18.804991    11.222932    -0.141091
C     20.387701    18.652166    10.062612    -0.077481
C     20.314913    17.580245     9.255926    -0.061632
C     20.987835    16.428368     9.710296    -0.048048
C     21.841323    16.398702    10.817347    -0.133917
C     22.312556    20.043026    15.747653    -0.136326
C     21.614310    20.042184    16.983130    -0.071188
C     20.942137    18.922090    17.415613    -0.068269
C     20.745353    17.806236    16.623958    -0.063528
C     21.377683    17.762022    15.304358    -0.148642
C     22.109322    18.898799    15.001883     0.045898
C     22.783635    18.820498    13.691776     0.095499
C     24.052460    20.919499    11.306791     0.281265
C     23.186003    22.070234    11.750086    -0.553652
C     24.761072    20.902689    10.056810     0.151606
C     24.623625    21.937833     9.145959     0.049944
C      2.817358    20.888760     7.645454     0.036791
C      2.988888    19.865725     8.583204     0.031919
C     11.281970    10.575166    11.988216     0.078202
C     10.948551    11.097708    10.726895     0.014966
C     12.263059     9.478874     9.637513     0.045944
C     12.532877     8.939683    10.943928     0.153069
C     13.495628     7.880459    10.993241     0.236582
C     14.019119     7.085376     9.740623    -0.540305
C     15.648437     6.366886    13.124538     0.128970
C     16.525427     5.129117    13.062830     0.029113
C     16.574899     4.247517    11.985051    -0.133577
C     17.370090     3.115943    12.061263    -0.085439
C     18.117812     2.859746    13.190465    -0.054808
C     18.082626     3.743819    14.258751    -0.049009
C     17.275634     4.881553    14.202054    -0.130813
C     17.233366     8.636857    12.480033    -0.127394
C     18.223446     9.651426    12.104511    -0.059297
C     18.501182    10.501732    13.100804    -0.025315
C     17.957273    10.445811    14.370827    -0.087025
C     17.102283     9.412822    14.726307    -0.135158
C     16.739874     8.484608    13.835498     0.047121
C     15.904856     7.388910    14.005063     0.120797
C     14.557274     5.763956    16.719421     0.276521
C     15.436427     6.367917    17.792453    -0.554199
C     13.692790     4.665038    17.055386     0.125704
C     13.790465     3.891998    18.239704     0.062919
C     11.996784     2.579623    17.636601     0.035982
C     11.805684     3.345611    16.553811     0.047988
C     13.463030     9.756100    16.349173     0.070215
C     13.654057    10.228135    17.760017     0.038351
C     11.992287     8.734158    18.320399     0.051141
C     11.816046     8.259117    16.971790     0.134391
C     10.966088     7.150596    16.561459     0.292307
C     10.194722     6.568102    17.723889    -0.558197
C      9.588845     5.642235    13.954431     0.157504
C      8.747768     4.565162    13.620048     0.025698
C      8.508792     3.611252    14.605792    -0.129814
C      7.678225     2.522596    14.337073    -0.087679
C      7.099274     2.390512    13.093157    -0.056838
C      7.343363     3.328748    12.095282    -0.056058
C      8.160104     4.420016    12.365320    -0.125248
C      8.989152     8.266273    11.192342    -0.135459
C      8.198129     9.371133    10.959223    -0.089768
C      7.496149     9.954967    12.006412    -0.068880
C      7.582001     9.420422    13.280127    -0.060602
C      8.366709     8.303423    13.519047    -0.120482
C      9.078762     7.726262    12.467375     0.024466
C      9.873224     6.528301    12.814944     0.125284
C     11.816723     4.276224    11.396716     0.238041
C     11.187149     4.212295     9.958974    -0.545584
C     12.625726     3.148809    11.768019     0.130938
C     12.740216     2.062553    11.031479     0.010169
C     14.132650     1.086162    12.497438     0.042384
C     14.093652     2.202493    13.256129     0.061743
C      2.292581     8.236244    17.449104     0.064292
C      2.357522     9.355256    18.172985     0.091090
C     24.022192    10.382450    16.765833     0.025769
C     23.968329     9.303679    15.977080     0.130614
C     23.158207     9.245405    14.794872     0.271298
C     22.409289    10.535077    14.307801    -0.545385
C     21.581063     7.180144    12.764048     0.115689
C     20.774264     7.192750    11.540965     0.037394
C     20.942935     8.211220    10.612445    -0.116233
C     20.183903     8.213691     9.443687    -0.084854
C     19.283793     7.181812     9.204239    -0.086729
C     19.118769     6.163711    10.143571    -0.087030
C     19.871174     6.176801    11.309956    -0.134844
C     20.911709     5.043748    15.917481    -0.117292
C     20.234134     5.165704    17.157705    -0.088781
C     19.490167     6.321681    17.421151    -0.088874
C     19.426757     7.289743    16.474171    -0.068846
C     20.111172     7.248247    15.332311    -0.130609
C     20.835558     6.122688    15.034847     0.040554
C     21.515479     6.004151    13.710764     0.106516
C     22.528570     3.736367    11.423878     0.291765
C     21.438846     2.770958    11.741384    -0.547750
C     23.244887     3.674032    10.131176     0.119441
C     22.901559     2.698830     9.275176     0.020730
C      1.333051     3.457768     7.787066     0.077739
C      1.599910     4.508002     8.735100     0.068342
C     10.993318    23.627272    21.927148     0.049713
C     12.208761    23.658742    21.093563     0.038144
C     11.198345     1.863386    22.639954     0.055229
C     10.060268     1.810705    23.461407     0.133082
C     10.069058     2.563723    24.754373     0.283184
C     11.352090     3.196376    25.255421    -0.548817
C      6.452912     2.718688     0.429582     0.120686
C      6.516633     3.516885     1.663477     0.021913
C      5.411258     4.368849     1.962523    -0.141089
C      5.634185     5.151191     3.122843    -0.077482
C      6.708342     5.128842     3.929529    -0.061633
C      7.796156     4.356633     3.475159    -0.048049
C      7.750182     3.503868     2.368108    -0.133917
C      5.678957     4.821583    23.808712    -0.136324
C      5.741581     5.517016    22.573235    -0.071189
C      6.916760     6.087437    22.140752    -0.068267
C      8.045650     6.184710    22.932407    -0.063528
C      8.033737     5.550948    24.252007    -0.148644
C      6.836679     4.922769    24.554482     0.045900
C      6.855004     4.244173    25.864589     0.095494
C      3.051461     1.701438     1.878664     0.281254
C      1.981911     2.666322     1.435369    -0.553647
C      3.005502     0.994119     3.128645     0.151602
C      1.986581     1.222624     4.039496     0.049943
C      4.961121    22.850522     5.540001     0.036787
C      5.964964    22.589139     4.602251     0.031915
C     14.485245    13.506489     1.197239     0.078202
C     13.994256    13.884839     2.458560     0.014965
C     15.490422    12.432241     3.547942     0.045944
C     16.003622    12.115769     2.241527     0.153068
C     16.973500    11.063067     2.192214     0.236581
C     17.719142    10.471275     3.444832    -0.540306
C     18.290639     8.784771     0.060917     0.128969
C     19.445950     7.801694     0.122625     0.029113
C     20.319714     7.674406     1.200404    -0.133577
C     21.376484     6.782204     1.124192    -0.085438
C     21.565512     6.014744    -0.005010    -0.054808
C     22.288522     7.592644    25.297614    -0.049008
C     21.226659     8.497146    25.354311    -0.130813
C     15.889326     7.406923     0.705422    -0.127395
C     14.791127     6.510504     1.080944    -0.059295
C     13.919580     6.309098     0.084651    -0.025313
C     15.623912     8.310548    25.185538    -0.087031
C     16.728506     9.070777    24.830058    -0.135149
C     17.685147     9.349629    25.720867     0.047125
C     18.850435    10.084416    25.551302     0.120795
C     20.588259    11.282924    22.836944     0.276520
C     19.908873    10.460663    21.763912    -0.554199
C     21.759362    12.046776    22.500979     0.125704
C     22.520727    11.881080    21.316661     0.062920
C     23.986672    13.551596    21.919764     0.035982
C     23.240599    13.809727    23.002554     0.047989
C     16.708603    12.726130    23.207192     0.070214
C     16.221515    12.577621    21.796348     0.038351
C     17.856678    14.100675    21.235966     0.051141
C     18.345450    14.234189    22.584575     0.134391
C     19.524834    14.982723    22.994906     0.292306
C     20.173299    15.699520    21.832476    -0.558197
C     21.149146    16.221093    25.601934     0.157503
C     22.296419    16.963562    25.936317     0.025698
C     23.267733    17.117192    24.950573    -0.129814
C     24.425614    17.848169    25.219292    -0.087679
C     23.007909    16.948539     0.092298    -0.056837
C     22.051754    16.788429     1.090173    -0.056059
C     20.892495    16.071456     0.820135    -0.125248
C     16.987966    15.586006     1.993113    -0.135459
C     15.957436    16.471692     2.226232    -0.089769
C     15.438008    17.222581     1.179043    -0.068877
C     17.563361    18.554387    26.276238    -0.060603
C     18.606542    17.673917    26.037318    -0.120482
C     17.517929    15.448963     0.718080     0.024467
C     18.640892    14.551613     0.370511     0.125284
C     20.712159    12.416457     1.788739     0.238037
C     20.831546    13.037905     3.226481    -0.545584
C     21.763565    11.510866     1.417436     0.130936
C     22.835428    11.300704     2.153976     0.010169
C     23.684776     9.827334     0.688017     0.042384
C     24.176776    11.429582    26.300236     0.061741
N      9.547438    23.113142     3.176112    -0.204566
N     11.775290    23.098830     4.717492    -0.126284
N      9.333781    21.525197     0.976779    -0.177367
N     10.954641    22.181643    26.200027    -0.141838
N      6.025767    20.815630     0.204375    -0.138018
N      7.640036    22.955143    25.318974    -0.187872
N      5.464260     1.357318    23.071909    -0.166807
N      5.474691    23.966248    21.266293    -0.128559
N     24.345394     8.076104     9.908078    -0.184551
N      1.458317    10.329318     8.297079    -0.142693
N      2.652862     7.949437    12.143804    -0.175517
N      3.421739     7.976328    13.326012    -0.157319
N      3.320781     4.637771    13.065995    -0.143450
N      2.723821     4.700785    14.308592    -0.168647
N     24.419745     4.661379    16.532451    -0.175913
N      1.600160     2.596823    18.411642    -0.142149
N     14.709398    15.090896    14.360015    -0.178919
N     15.341962    14.020807    16.785612    -0.142912
N     12.819039    17.014238    14.246884    -0.195138
N     12.009924    18.144942    14.250576    -0.162520
N     11.433320    17.246711    11.061806    -0.190485
N     12.239964    18.326620    10.828159    -0.175904
N     14.106710    20.189221    10.178116    -0.196371
N     13.825095    21.691552     7.836116    -0.130228
N     14.137964    15.734408    10.336606    -0.162669
N     13.896423    14.805288     7.696878    -0.113356
N     15.974440    17.601110    11.052576    -0.188176
N     16.851042    18.717052    11.251676    -0.174967
N     15.966086    18.167989    14.420405    -0.161920
N     15.238894    19.316421    14.086813    -0.175268
N     13.517816    21.326408    13.489512    -0.202308
N     13.334883    23.535121    15.032737    -0.204422
N      2.149936    16.343672    10.009343    -0.204567
N      1.967055    14.123293     8.467963    -0.126284
N      3.750558    16.415977    12.208676    -0.177372
N      4.553762    16.324185    13.356338    -0.141837
N      4.750060    19.648227    12.981080    -0.138019
N      4.076597    19.694233    14.237391    -0.187872
N     25.782229    19.950337    16.484456    -0.166808
N      3.261065    21.940554    18.290072    -0.128560
N     15.818554     0.273174     3.277377    -0.184551
N     15.599399    23.269853     4.888376    -0.142693
N     17.864242    21.869404     1.041651    -0.175517
N     19.369921    22.570545    26.230353    -0.157319
N     21.103814    20.911064     0.119460    -0.143450
N     22.694373    22.975880    25.247773    -0.168649
N     20.813806     1.361575    23.023914    -0.175916
N     24.889511    23.908960    21.144723    -0.142150
N     11.284445    11.956714    25.196350    -0.178919
N     12.294362    11.231942    22.770753    -0.142912
N      9.535921    14.009849    25.309481    -0.195138
N      8.481249    14.915844    25.305789    -0.162521
N      7.826477    13.946082     2.123649    -0.190484
N      6.679427    13.238160     2.357296    -0.175903
N      4.658949    11.543554     3.007339    -0.196372
N      3.187430    11.957002     5.349339    -0.130227
N      9.093521    11.118228     2.848849    -0.162669
N     10.040369    11.276605     5.488577    -0.113356
N      7.071637     9.454135     2.132879    -0.188176
N      5.882504     8.679719     1.933779    -0.174967
N      8.108221    10.977240    25.135960    -0.161919
N      7.028641    11.803201    25.469552    -0.175265
N      5.178834    13.695387    26.066853    -0.202306
N      2.994972    14.073046    24.523628    -0.204422
N     17.270053     1.427603    23.194798    -0.204567
N     15.042201     1.441915    21.653418    -0.126283
N     17.483710     3.015548    25.394131    -0.177372
N     15.862850     2.359102     0.170883    -0.141837
N     20.791724     3.725115    26.166535    -0.138019
N     19.177455     1.585602     1.051936    -0.187871
N     21.353231    23.183427     3.299001    -0.166808
N     21.342800     0.574497     5.104617    -0.128559
N      2.472097    16.464641    16.462832    -0.184548
N     25.359174    14.211427    18.073831    -0.142692
N     24.164629    16.591308    14.227106    -0.175518
N     23.395752    16.564417    13.044898    -0.157318
N     23.496710    19.902974    13.304915    -0.143456
N     24.093670    19.839960    12.062318    -0.168656
N      2.397746    19.879366     9.838459    -0.175919
N     25.217331    21.943922     7.959268    -0.142151
N     12.108093     9.449849    12.010895    -0.178919
N     11.475529    10.519938     9.585298    -0.142912
N     13.998452     7.526507    12.124026    -0.195139
N     14.807567     6.395803    12.120334    -0.162520
N     15.384171     7.294034    15.309104    -0.190484
N     14.577527     6.214125    15.542751    -0.175904
N     12.710781     4.351524    16.192794    -0.196371
N     12.992396     2.849193    18.534794    -0.130227
N     12.679527     8.806337    16.034304    -0.162669
N     12.921068     9.735457    18.674032    -0.113356
N     10.843051     6.939635    15.318334    -0.188176
N      9.966449     5.823693    15.119234    -0.174966
N     10.851405     6.372756    11.950505    -0.161920
N     11.578597     5.224324    12.284097    -0.175269
N     13.299675     3.214337    12.881398    -0.202309
N     13.482608     1.005624    11.338173    -0.204422
N     24.667555     8.197073    16.361567    -0.204565
N     24.850436    10.417452    17.902947    -0.126283
N     23.066933     8.124768    14.162234    -0.177370
N     22.263729     8.216560    13.014572    -0.141837
N     22.067431     4.892518    13.389830    -0.138018
N     22.740894     4.846512    12.133519    -0.187872
N      1.035262     4.590408     9.886454    -0.166809
N     23.556426     2.600191     8.080838    -0.128560
N     10.998937    24.267571    23.093533    -0.184549
N     11.218092     1.270892    21.482534    -0.142691
N      8.953249     2.671341    25.329259    -0.175516
N      7.447570     1.970200     0.140557    -0.157317
N      5.713677     3.629681    26.251450    -0.143451
N      4.123118     1.564865     1.123137    -0.168648
N      6.003685    23.179170     3.346996    -0.175913
N      1.927980     0.631785     5.226187    -0.142149
N     15.533046    12.584031     1.174560    -0.178919
N     14.523129    13.308803     3.600157    -0.142912
N     17.281570    10.530896     1.061429    -0.195138
N     18.336242     9.624901     1.065121    -0.162520
N     18.991014    10.594663    24.247261    -0.190483
N     20.138064    11.302585    24.013614    -0.175903
N     22.158542    12.997191    23.363571    -0.196372
N     23.630061    12.583743    21.021571    -0.130227
N     17.723970    13.422517    23.522061    -0.162669
N     16.777122    13.264140    20.882333    -0.113356
N     19.745854    15.086610    24.238031    -0.188176
N     20.934987    15.861026    24.437131    -0.174967
N     18.709270    13.563505     1.234950    -0.161918
N     19.788850    12.737544     0.901358    -0.175264
N     21.638657    10.845358     0.304057    -0.202306
N     23.822519    10.467699     1.847282    -0.204422
B     11.694896     2.553103     2.317739     1.129003
B     11.055125    23.319188     9.287571     1.051689
B     26.008790    19.905381    22.214855     1.073831
B      6.025156    12.008094     8.504618     1.088877
B      9.488109     7.498348     7.337442     1.074659
B      2.308888    21.186240     2.389996     1.090531
B     10.824437     7.781209     2.990461     1.081112
B     22.439300    12.385331    10.867716     1.129003
B      1.811287    14.860132     3.897884     1.051689
B      5.488991     1.127668    17.341510     1.073831
B     13.523100    18.869479     4.680837     1.088876
B     17.708728    15.021054     5.848013     1.074659
B      4.709801    23.383321    10.795459     1.090531
B     17.308728    13.714998    10.194994     1.081114
B     15.122595    21.987642    24.053171     1.129003
B     15.762366     1.221557    17.083339     1.051690
B      0.808701     4.635364     4.156055     1.073831
B     20.792335    12.532651    17.866292     1.088876
B     17.329382    17.042397    19.033468     1.074659
B     24.508603     3.354505    23.980914     1.090531
B     15.993054    16.759536    23.380449     1.081113
B      4.378191    12.155414    15.503194     1.129004
B     25.006204     9.680613    22.473026     1.051689
B     21.328500    23.413077     9.029400     1.073831
B     13.294391     5.671266    21.690073     1.088876
B      9.108763     9.519691    20.522897     1.074659
B     22.107690     1.157424    15.575451     1.090531
B      9.508763    10.825747    16.175916     1.081113
F     11.448492     3.437235     1.347026    -0.482956
F     12.783954     1.857928     2.003925    -0.496797
F     10.666264     1.741121     2.480975    -0.491538
F     11.932831     3.217313     3.465929    -0.513201
F     10.235182     0.694519     9.812616    -0.482319
F     11.197067    23.164574     7.870662    -0.495627
F      7.998456     1.184075     9.552862    -0.474990
F     10.731219    22.084462     9.854018    -0.473833
F      3.176118    19.759337    23.540784    -0.458535
F     24.675536    20.277450    22.124930    -0.483307
F      3.007615    18.718549    21.553736    -0.504036
F      3.609758    20.895201    21.634695    -0.484136
F      6.349283    11.353664     7.341398    -0.497696
F      5.078475    11.278737     9.125126    -0.479877
F      7.151893    12.124599     9.285197    -0.498575
F      5.547188    13.262478     8.209001    -0.498885
F      8.688641     8.552655     7.714810    -0.478517
F      8.911851     6.898932     6.250697    -0.465749
F      9.554249     6.595112     8.383840    -0.482224
F     10.762145     7.968008     7.035231    -0.492224
F      3.578641    21.696077     2.320904    -0.471454
F      2.167014    19.894641     1.965688    -0.477760
F     25.013267    21.284419     3.688235    -0.516509
F     24.677466    22.034591     1.660049    -0.496697
F     11.296094     8.524465     4.066131    -0.511149
F      9.452917     7.628961     3.190880    -0.467782
F     11.428445     6.545068     3.028699    -0.478590
F     11.059849     8.429543     1.845964    -0.494119
F     21.580441    12.709003    11.838429    -0.482956
F     23.035380    11.239031    11.181530    -0.496797
F     23.339119    13.338078    10.704480    -0.491538
F     21.756641    12.207104     9.719526    -0.513201
F     24.419760    13.674858     3.372839    -0.482319
F      1.952735    14.705065     5.314793    -0.495627
F     24.130047    15.946129     3.632593    -0.474990
F      3.069832    15.073509     3.331437    -0.473834
F      7.654868    23.857852    16.015581    -0.458534
F      5.236358     2.488616    17.431435    -0.483306
F      8.706484    23.933597    18.002629    -0.504036
F      6.485089    23.526422    17.921670    -0.484136
F     14.146281    18.488714     5.844057    -0.497696
F     14.333365    19.747908     4.060329    -0.479877
F     13.307350    17.757471     3.900258    -0.498576
F     12.315931    19.456570     4.976454    -0.498886
F     16.729299    15.910679     5.470645    -0.478518
F     18.356784    15.542011     6.934758    -0.465749
F     18.602567    14.875249     4.801615    -0.482225
F     17.128174    13.793574     6.150224    -0.492224
F      4.089607    22.163662    10.864551    -0.471453
F      6.008887    23.410348    11.219767    -0.477759
F      2.602953     0.776691     9.497220    -0.516509
F      1.885438     1.177556    11.525406    -0.496696
F     16.526651    13.310960     9.119324    -0.511148
F     17.581741    15.067665     9.994575    -0.467782
F     18.486573    13.003976    10.156756    -0.478589
F     16.642106    13.537878    11.339491    -0.494118
F     15.368999    21.103510    25.023884    -0.482956
F     14.033537    22.682817    24.366985    -0.496797
F     16.151227    22.799624    23.889935    -0.491539
F     14.884660    21.323432    22.904981    -0.513201
F     16.582309    23.846226    16.558294    -0.482320
F     15.620424     1.376171    18.500248    -0.495627
F     18.819035    23.356670    16.818048    -0.474991
F     16.086272     2.456283    16.516892    -0.473834
F     23.641373     4.781408     2.830126    -0.458535
F      2.141955     4.263295     4.245980    -0.483307
F     23.809876     5.822196     4.817174    -0.504036
F     23.207733     3.645544     4.736215    -0.484136
F     20.468208    13.187081    19.029512    -0.497696
F     21.739016    13.262008    17.245784    -0.479876
F     19.665598    12.416146    17.085713    -0.498575
F     21.270303    11.278267    18.161909    -0.498885
F     18.128850    15.988090    18.656100    -0.478518
F     17.905640    17.641813    20.120213    -0.465749
F     17.263242    17.945633    17.987070    -0.482225
F     16.055346    16.572737    19.335679    -0.492224
F     23.238850     2.844668    24.050006    -0.471456
F     24.650477     4.646104    24.405222    -0.477761
F      1.804224     3.256326    22.682675    -0.516510
F      2.140025     2.506154    24.710861    -0.496697
F     15.521397    16.016280    22.304779    -0.511148
F     17.364574    16.911784    23.180030    -0.467781
F     15.389046    17.995677    23.342211    -0.478589
F     15.757642    16.111202    24.524946    -0.494118
F      5.237050    11.831742    14.532481    -0.482955
F      3.782111    13.301714    15.189380    -0.496796
F      3.478372    11.202667    15.666430    -0.491537
F      5.060850    12.333641    16.651384    -0.513201
F      2.397731    10.865887    22.998071    -0.482319
F     24.864756     9.835680    21.056117    -0.495627
F      2.687444     8.594616    22.738317    -0.474991
F     23.747659     9.467236    23.039473    -0.473833
F     19.162623     0.682893    10.355329    -0.458534
F     21.581133    22.052129     8.939475    -0.483306
F     18.111007     0.607148     8.368281    -0.504036
F     20.332402     1.014323     8.449240    -0.484136
F     12.671210     6.052031    20.526853    -0.497696
F     12.484126     4.792837    22.310581    -0.479877
F     13.510141     6.783274    22.470652    -0.498575
F     14.501560     5.084175    21.394456    -0.498884
F     10.088192     8.630066    20.900265    -0.478518
F      8.460707     8.998734    19.436152    -0.465749
F      8.214924     9.665496    21.569295    -0.482225
F      9.689317    10.747171    20.220686    -0.492224
F     22.727884     2.377083    15.506359    -0.471455
F     20.808604     1.130397    15.151143    -0.477761
F     24.214538    23.764054    16.873690    -0.516510
F     24.932053    23.363189    14.845504    -0.496697
F     10.290840    11.229785    17.251586    -0.511148
F      9.235750     9.473080    16.376335    -0.467781
F      8.330918    11.536769    16.214154    -0.478589
F     10.175385    11.002867    15.031419    -0.494118

The following XYZ coordinates are in angstroms. Other properties are in atomic units.
The sperically averaged electron density of each atom fit to a function of the form exp(a - br)
eigen_1, eigen_2 and eigen_3 are the three eigenvalues of traceless quadrupole moment tensor
  atom number  atomic symbol              X              Y              Z     net charge C6 coefficient C8 coefficient C10 coefficient fluctuating dipole atomic polarizability isotropic forcefield polarizability              a              b squared Pearson coefficient          <r^3>          <r^4>         wp_QDO          m_QDO          q_QDO       dipole_x       dipole_y       dipole_z         dipole            Qxy            Qxz            Qyz     Q(x^2-y^2)  Q(3z^2 - R^2)        eigen_1        eigen_2        eigen_3 static polarizability      alpha(xx)      alpha(xy)      alpha(xz)      alpha(yy)      alpha(yz)      alpha(zz) atomic spin moment
            1             Ag       7.185844       1.391915      24.667086       0.272417     179.967084 0.55710477E+04  0.22460713E+06                                26.498454                           25.531155       1.439165       2.086037                    0.997127      89.253861     243.733240       0.346245       0.438768      -1.158876      -0.015029       0.014266       0.004686       0.021245      -0.063325      -0.000236      -0.010478      -0.090243      -0.081247      -0.064888      -0.027121       0.092009             28.092206      32.854955       7.411502       1.530607      27.573305       0.661154      23.848357          -0.000039
            2             Ag       7.690050      22.978016       1.694595       0.283678     181.224768 0.56648554E+04  0.22927476E+06                                26.576743                           25.692950       1.451087       2.087795                    0.997339      89.229647     243.896408       0.346313       0.436989      -1.160407      -0.014787      -0.011877      -0.004832       0.019572       0.077374      -0.005123      -0.017630      -0.063097      -0.071541      -0.072304      -0.025693       0.097997             28.088985      32.027431      -6.261927      -1.410435      28.526399       0.971438      23.713124          -0.000048
            3             Ag      13.816832      19.349852      12.283042       0.261977     142.733218 0.45479818E+04  0.17564080E+06                                23.677508                           23.802240       1.418223       2.079565                    0.996833      89.730282     245.939341       0.339509       0.467141      -1.132099      -0.002213       0.012632       0.002032       0.012985      -0.022312      -0.017430      -0.058774       0.071016      -0.178541      -0.101560       0.029864       0.071696             24.251073      23.206696       0.582816       3.027604      25.106686       1.804234      24.439837           0.000013
            4             Ag      14.371800      16.348652      12.479769       0.270431     179.980765 0.59403972E+04  0.24317399E+06                                25.514315                           25.316192       1.340066       2.056875                    0.997647      89.534726     245.713052       0.369821       0.404588      -1.183579       0.053707      -0.023661       0.005527       0.058948      -0.037920       0.043460       0.065636       0.013708      -0.260701      -0.131970       0.049150       0.082820             25.863923      22.372491      -1.086997      -0.804599      22.783110      -1.834243      32.436169           0.000045
            5             Ag      16.120426      13.345842      18.805096       0.367960     210.524154 0.48081215E+04  0.18675199E+06                                28.339837                           22.939809       1.212503       2.048294                    0.999455      84.957543     227.361418       0.384221       0.410427      -1.178945       0.119086       0.143239      -0.022983       0.187689      -0.013266      -0.070040       0.048935       0.016021      -0.105875      -0.093231       0.002395       0.090836             35.129903      23.863318       0.590534      15.557208      22.306721      -6.666672      59.219669           0.000109
            6             Ag      13.610196      23.005198       6.043949       0.361990     182.179788 0.43248705E+04  0.16326372E+06                                25.396899                           21.409547       1.695106       2.195974                    0.997915      83.302000     218.339902       0.408241       0.397441      -1.190849      -0.062874       0.055932       0.025947       0.088061      -0.019283      -0.053854       0.115989      -0.217412      -0.036674      -0.133878      -0.056398       0.190277             30.258950      28.458426      -0.908932      -1.228915      19.006924     -10.339945      43.311500           0.000018
            7             Ag       2.428429      18.238567      14.889279       0.272416     179.967180 0.55710551E+04  0.22460757E+06                                26.498518                           25.531218       1.439175       2.086037                    0.997127      89.254307     243.734765       0.346244       0.438770      -1.158875      -0.012879       0.016234      -0.004679       0.021243      -0.070287      -0.010456       0.000689       0.066492      -0.081270      -0.064882      -0.027128       0.092010             28.092275      28.921249       7.760984       0.794012      31.507162       1.466105      23.848414          -0.000058
            8             Ag       2.448888      18.181817      11.490860       0.283685     181.227984 0.56649749E+04  0.22928044E+06                                26.576742                           25.692945       1.451185       2.087818                    0.997339      89.231022     243.899325       0.346319       0.436979      -1.160415       0.013143       0.013689       0.004805       0.019576       0.070635      -0.018004      -0.003523       0.089484      -0.071593      -0.072351      -0.025702       0.098053             28.088987      27.449977      -5.855318       0.842807      33.103876      -1.490852      23.713109          -0.000099
            9             Ag       5.520676      11.758021       0.902413       0.261983     142.733159 0.45479780E+04  0.17564059E+06                                23.677489                           23.802220       1.418234       2.079569                    0.996833      89.730146     245.938815       0.339509       0.467141      -1.132099      -0.012382       0.003320      -0.002030       0.012979      -0.015708      -0.060078      -0.012154      -0.077765      -0.178535      -0.101550       0.029856       0.071694             24.251056      25.194537       0.406223       2.065069      23.118801       2.856068      24.439830           0.000014
           10             Ag       8.460995      10.939662       0.705686       0.270431     179.980800 0.59403977E+04  0.24317402E+06                                25.514317                           25.316192       1.340069       2.056876                    0.997647      89.534730     245.713064       0.369821       0.404588      -1.183579       0.018815      -0.055590      -0.005527       0.058948      -0.036119       0.069223       0.037482      -0.026860      -0.260701      -0.131970       0.049148       0.082822             25.863927      22.588282      -1.106171      -1.898240      22.567322      -0.639143      32.436176           0.000046
           11             Ag      12.897796      10.396806      20.751269       0.367959     210.524333 0.48081270E+04  0.18675226E+06                                28.339855                           22.939825       1.212501       2.048294                    0.999455      84.957567     227.361532       0.384221       0.410427      -1.178945      -0.153215      -0.105944       0.022984       0.187689      -0.011646       0.042545      -0.074096      -0.020446      -0.105875      -0.093232       0.002396       0.090836             35.129922      22.423031       0.718488      -5.263906      23.747043      16.086102      59.219692           0.000111
           12             Ag       1.897953      12.287299       7.141506       0.361990     182.180153 0.43248798E+04  0.16326415E+06                                25.396929                           21.409568       1.695110       2.195975                    0.997915      83.302081     218.340175       0.408241       0.397441      -1.190849      -0.050149       0.067576      -0.025947       0.088061      -0.038143       0.110767      -0.063907       0.207207      -0.036673      -0.133878      -0.056397       0.190275             30.258994      18.920724      -0.061633     -10.408146      28.544689      -0.309155      43.311570           0.000015
           13             Ag      17.581657       0.072707       1.703824       0.272407     179.967332 0.55710625E+04  0.22460793E+06                                26.498527                           25.531231       1.439135       2.086028                    0.997127      89.254204     243.734485       0.346244       0.438770      -1.158875       0.015028      -0.014265      -0.004682       0.021242      -0.063333      -0.000236      -0.010480      -0.090254      -0.081265      -0.064895      -0.027127       0.092022             28.092279      32.855012       7.411515       1.530620      27.573402       0.661159      23.848422          -0.000040
           14             Ag      19.127441       1.562729      24.676315       0.283693     181.227218 0.56649452E+04  0.22927892E+06                                26.576656                           25.692867       1.451166       2.087815                    0.997339      89.230489     243.897630       0.346320       0.436979      -1.160416       0.014796       0.011879       0.004809       0.019575       0.077409      -0.005106      -0.017624      -0.063170      -0.071583      -0.072344      -0.025700       0.098044             28.088891      32.027322      -6.261925      -1.410429      28.526323       0.971427      23.713028          -0.000025
           15             Ag      13.000659       5.190893      14.087868       0.261975     142.733409 0.45479896E+04  0.17564116E+06                                23.677519                           23.802251       1.418220       2.079564                    0.996833      89.730397     245.939664       0.339509       0.467141      -1.132099       0.002213      -0.012635      -0.002033       0.012987      -0.022309      -0.017434      -0.058779       0.071019      -0.178546      -0.101566       0.029870       0.071696             24.251085      23.206705       0.582814       3.027606      25.106700       1.804232      24.439850           0.000019
           16             Ag      12.445691       8.192093      13.891141       0.270431     179.980790 0.59403982E+04  0.24317404E+06                                25.514317                           25.316194       1.340064       2.056875                    0.997647      89.534738     245.713086       0.369821       0.404588      -1.183579      -0.053707       0.023661      -0.005527       0.058948      -0.037919       0.043460       0.065637       0.013709      -0.260701      -0.131971       0.049151       0.082820             25.863926      22.372489      -1.086997      -0.804600      22.783113      -1.834245      32.436174           0.000043
           17             Ag      10.697065      11.194903       7.565814       0.367960     210.524234 0.48081234E+04  0.18675209E+06                                28.339845                           22.939814       1.212504       2.048294                    0.999455      84.957556     227.361467       0.384221       0.410427      -1.178945      -0.119086      -0.143240       0.022983       0.187689      -0.013266      -0.070040       0.048935       0.016021      -0.105875      -0.093232       0.002395       0.090837             35.129913      23.863324       0.590533      15.557215      22.306726      -6.666673      59.219690           0.000116
           18             Ag      13.207295       1.535547      20.326961       0.361990     182.180175 0.43248812E+04  0.16326422E+06                                25.396934                           21.409573       1.695107       2.195974                    0.997915      83.302083     218.340197       0.408241       0.397441      -1.190849       0.062875      -0.055931      -0.025947       0.088061      -0.019283      -0.053855       0.115989      -0.217412      -0.036674      -0.133879      -0.056398       0.190277             30.258996      28.458469      -0.908929      -1.228927      19.006949     -10.339962      43.311570           0.000014
           19             Ag       1.222062       6.302178      11.481631       0.272414     179.967006 0.55710456E+04  0.22460706E+06                                26.498478                           25.531177       1.439161       2.086035                    0.997127      89.253907     243.733514       0.346245       0.438769      -1.158875       0.012881      -0.016234       0.004687       0.021247      -0.070284      -0.010455       0.000691       0.066491      -0.081246      -0.064883      -0.027121       0.092003             28.092233      28.921202       7.760979       0.793996      31.507129       1.466101      23.848368          -0.000053
           20             Ag      24.368603       6.358928      14.880050       0.283696     181.225274 0.56648695E+04  0.22927530E+06                                26.576642                           25.692849       1.451135       2.087809                    0.997339      89.229700     243.895914       0.346316       0.436984      -1.160411      -0.013139      -0.013681      -0.004827       0.019573       0.070604      -0.018012      -0.003539       0.089401      -0.071550      -0.072309      -0.025694       0.098003             28.088882      27.449852      -5.855269       0.842815      33.103770      -1.490859      23.713024          -0.000072
           21             Ag      21.296815      12.782724      25.468497       0.261986     142.732990 0.45479711E+04  0.17564026E+06                                23.677478                           23.802208       1.418238       2.079570                    0.996833      89.730041     245.938510       0.339509       0.467141      -1.132099       0.012381      -0.003320       0.002028       0.012978      -0.015710      -0.060074      -0.012151      -0.077764      -0.178531      -0.101545       0.029851       0.071693             24.251044      25.194523       0.406225       2.065066      23.118787       2.856064      24.439821           0.000015
           22             Ag      18.356496      13.601083      25.665224       0.270431     179.980806 0.59403980E+04  0.24317403E+06                                25.514320                           25.316195       1.340070       2.056876                    0.997647      89.534728     245.713070       0.369821       0.404588      -1.183579      -0.018815       0.055590       0.005527       0.058947      -0.036119       0.069222       0.037482      -0.026859      -0.260701      -0.131969       0.049147       0.082821             25.863929      22.588284      -1.106170      -1.898240      22.567324      -0.639146      32.436178           0.000047
           23             Ag      13.919695      14.143939       5.619641       0.367960     210.524185 0.48081228E+04  0.18675205E+06                                28.339840                           22.939813       1.212503       2.048294                    0.999455      84.957548     227.361443       0.384221       0.410427      -1.178945       0.153215       0.105943      -0.022983       0.187688      -0.011646       0.042545      -0.074096      -0.020447      -0.105875      -0.093232       0.002396       0.090836             35.129904      22.423019       0.718488      -5.263902      23.747031      16.086095      59.219662           0.000118
           24             Ag      24.919538      12.253446      19.229404       0.361991     182.180472 0.43248881E+04  0.16326455E+06                                25.396965                           21.409593       1.695107       2.195974                    0.997915      83.302116     218.340355       0.408240       0.397442      -1.190849       0.050147      -0.067578       0.025949       0.088062      -0.038143       0.110767      -0.063908       0.207201      -0.036671      -0.133877      -0.056395       0.190272             30.259042      18.920746      -0.061631     -10.408162      28.544739      -0.309165      43.311640           0.000011
           25             Ag       3.683687      23.701067      19.778182       0.321256     197.549037 0.51610815E+04  0.20290212E+06                                26.623192                           23.314148       2.004480       2.265824                    0.997101      85.203296     225.239496       0.394485       0.394939      -1.197030       0.022104      -0.024159       0.000004       0.032745      -0.016953      -0.043211      -0.039550      -0.003029       0.041763      -0.066597       0.010060       0.056537             31.043031      25.613093       2.929317       3.410568      25.092667       3.121022      42.423332          -0.000084
           26             Ag      23.133804       0.839678       6.592728       0.321257     197.548860 0.51610760E+04  0.20290186E+06                                26.623184                           23.314142       2.004488       2.265826                    0.997101      85.203237     225.239350       0.394485       0.394939      -1.197030      -0.022109       0.024158       0.000002       0.032748      -0.016951      -0.043219      -0.039541      -0.003003       0.041768      -0.066595       0.010056       0.056539             31.043020      25.613092       2.929314       3.410553      25.092651       3.121013      42.423318          -0.000086
           27              H       6.907639       1.385796       4.509426       0.112627       1.173414 0.85232842E+01  0.84434421E+02                                 1.802827                            1.683421      -0.954707       2.435706                    0.998237       3.360017       9.241327       0.495888       1.246838      -0.718431      -0.032184       0.029386       0.015041       0.046104      -0.014075       0.001802       0.015166       0.014114       0.006548      -0.024364       0.005897       0.018468              1.846335       2.153200      -0.514825      -0.164666       1.851836       0.127368       1.533968          -0.000016
           28              H       8.788445       1.347311       5.727762       0.114366       1.176271 0.83332797E+01  0.82076972E+02                                 1.811653                            1.667824      -0.837564       2.494073                    0.999490       3.299881       9.045725       0.496804       1.251744      -0.717824       0.002105       0.029094       0.037214       0.047283      -0.004070       0.001184       0.016383      -0.000798      -0.007696      -0.017657       0.001237       0.016420              1.879414       1.452312      -0.002942       0.141666       1.752133       0.484677       2.433797          -0.000002
           29              H      12.361854      21.691964       3.372839       0.114898       0.943234 0.66388133E+01  0.63344491E+02                                 1.691633                            1.584099      -1.278687       2.281264                    0.994478       3.733622      10.933727       0.452879       1.417443      -0.678619       0.031179      -0.027835      -0.010433       0.043078      -0.007336      -0.000704       0.006834       0.009330      -0.010543      -0.011387      -0.000204       0.011591              1.750145       2.040097      -0.437588      -0.027428       1.720971       0.112071       1.489368           0.000003
           30              H      11.434539      20.181931       0.324362       0.188946       0.874297 0.63800030E+01  0.60086905E+02                                 1.593390                            1.538445      -1.460243       2.212870                    0.995736       3.494567      10.065092       0.467491       1.391151      -0.683913       0.002340      -0.007800      -0.015948       0.017906      -0.000543      -0.004085       0.007480      -0.010447       0.003031      -0.008473      -0.002629       0.011102              1.609893       1.538728       0.114229       0.173112       1.513117       0.306805       1.777834           0.000004
           31              H      12.421731      21.233714       0.938804       0.192663       0.791595 0.55385371E+01  0.50200322E+02                                 1.492916                            1.436624      -0.866089       2.508923                    0.999290       3.145545       8.801958       0.483584       1.397405      -0.685181       0.012714       0.006388      -0.010436       0.017646       0.000965      -0.003087      -0.001794      -0.001819      -0.019436      -0.007627       0.002278       0.005349              1.532667       1.867237       0.346429      -0.114511       1.458943      -0.050974       1.271822           0.000002
           32              H      11.920583      20.028866       1.806407       0.189316       0.801713 0.57267351E+01  0.52142363E+02                                 1.482153                            1.443748      -0.771885       2.547893                    0.999832       3.121616       8.646498       0.492851       1.364919      -0.691854       0.006367      -0.013676       0.007936       0.017045      -0.004329      -0.002025      -0.003729      -0.001252       0.003060      -0.006923       0.002057       0.004866              1.495211       1.354797      -0.136118       0.165149       1.563652      -0.274690       1.567183           0.000007
           33              H      11.562725      21.422843      23.955335       0.124032       0.975345 0.71853984E+01  0.70033848E+02                                 1.735783                            1.653620      -1.376136       2.232380                    0.993292       3.847662      11.443870       0.440349       1.427091      -0.676458       0.035293       0.018426       0.003981       0.040012       0.005343      -0.006005       0.000570       0.011250      -0.022080      -0.009989      -0.002903       0.012892              1.769143       1.990286       0.456733       0.062237       1.807038       0.068215       1.510105           0.000001
           34              H      11.463618      20.144941      22.011799       0.121385       1.081170 0.76598375E+01  0.73010705E+02                                 1.631271                            1.537589      -0.753949       2.526322                    0.999828       3.110336       8.072522       0.555197       1.157423      -0.740650       0.035038      -0.002389      -0.023519       0.042268       0.007131      -0.008496       0.010196       0.015413       0.013994      -0.019555       0.005789       0.013766              1.655707       1.798720       0.052192      -0.450584       1.367858      -0.011008       1.800542           0.000023
           35              H       9.605741      18.813677      21.600412       0.106215       1.070822 0.73656433E+01  0.68825464E+02                                 1.547150                            1.447574      -0.781457       2.500944                    0.999601       3.088957       7.680765       0.614420       1.066847      -0.763549      -0.001546      -0.018974      -0.031844       0.037100       0.010904      -0.006858       0.012185       0.014309       0.016142      -0.022694       0.010327       0.012366              1.583975       1.266778       0.059705       0.056630       1.497429       0.417086       1.987718           0.000023
           36              H       7.895641      18.681891      23.174756       0.107043       1.111955 0.80087391E+01  0.77520141E+02                                 1.679377                            1.584317      -0.832911       2.474476                    0.999407       3.292874       8.732786       0.538399       1.175306      -0.734685      -0.031207      -0.021874      -0.008829       0.039119       0.011439      -0.000989       0.013804       0.009806       0.004603      -0.020338       0.004009       0.016329              1.709696       1.950154       0.486230       0.098788       1.758958       0.083585       1.419976          -0.000003
           37              H       8.027562      19.934703      25.123566       0.112945       0.890021 0.66183025E+01  0.63091255E+02                                 1.623052                            1.580347      -1.221225       2.301390                    0.994051       3.761203      11.004520       0.454040       1.415108      -0.678993      -0.028816      -0.002945       0.021616       0.036143       0.004832      -0.005414       0.003640       0.012940       0.005371      -0.011172       0.001518       0.009654              1.623702       1.803133       0.078011      -0.339652       1.461125      -0.003732       1.606848          -0.000004
           38              H       5.351467      20.195183       2.515785       0.126586       1.001621 0.73493624E+01  0.72241937E+02                                 1.778961                            1.680878      -1.525951       2.157479                    0.992418       3.990759      12.030951       0.432228       1.441630      -0.672833      -0.032525       0.018890      -0.006942       0.038248      -0.002066      -0.004905      -0.001532       0.009176      -0.006207      -0.006371      -0.001765       0.008135              1.819391       2.044899      -0.493987       0.116899       1.847286      -0.109642       1.565988          -0.000010
           39              H       5.461015      19.074301       4.604361       0.111515       1.040983 0.73134652E+01  0.69080632E+02                                 1.600017                            1.508479      -0.731579       2.527912                    0.999876       3.154086       8.216174       0.555759       1.166773      -0.737309      -0.033071       0.002125       0.023768       0.040781      -0.010667      -0.007332      -0.008241       0.015597       0.013800      -0.020158       0.007359       0.012799              1.631205       1.698721      -0.106188      -0.441174       1.361474       0.073575       1.833421          -0.000014
           40              H       7.284075      17.672803       5.047392       0.104026       1.050831 0.72010975E+01  0.67524181E+02                                 1.580481                            1.471045      -0.756531       2.509175                    0.999795       3.189343       8.185396       0.579643       1.126898      -0.746305       0.003701      -0.017720       0.031308       0.036165      -0.012906      -0.004698      -0.011053       0.010027       0.017862      -0.021842       0.008744       0.013097              1.633173       1.267113      -0.031697       0.038305       1.517402      -0.378431       2.115004           0.000011
           41              H       8.860387      17.359915       3.444041       0.096314       1.137466 0.82661684E+01  0.81173802E+02                                 1.750286                            1.643567      -0.776869       2.497248                    0.999539       3.421310       9.335390       0.508970       1.225468      -0.722333       0.025688      -0.023381       0.005387       0.035151      -0.012293      -0.002892      -0.012809       0.003764       0.005723      -0.019918       0.004278       0.015639              1.789809       1.930915      -0.508372       0.100174       1.954492      -0.118585       1.484019           0.000018
           42              H       8.917270      18.582218       1.561158       0.115557       0.918915 0.67852906E+01  0.64826395E+02                                 1.637080                            1.584481      -1.055850       2.380918                    0.996312       3.650180      10.552136       0.462047       1.387512      -0.685090       0.030820      -0.002531      -0.018400       0.035984      -0.003324      -0.006066      -0.004110       0.016092       0.002382      -0.011567       0.000342       0.011225              1.644530       1.838976      -0.055984      -0.374563       1.461479      -0.037537       1.633137           0.000003
           43              H       5.610172      21.479214      25.801298       0.190350       0.831447 0.59907407E+01  0.55891176E+02                                 1.586470                            1.526946      -1.273379       2.306544                    0.996216       3.483048      10.192533       0.449827       1.459480      -0.671516      -0.002735      -0.001918       0.015424       0.015782       0.001323      -0.004539      -0.004619      -0.002545       0.003924      -0.005708      -0.001853       0.007561              1.610205       1.448513      -0.048058       0.168314       1.483417      -0.317157       1.898685          -0.000011
           44              H       4.597127      22.269388      24.904687       0.195057       0.782269 0.52916413E+01  0.47538581E+02                                 1.498682                            1.415810      -0.859375       2.515088                    0.999136       3.144875       8.833596       0.479954       1.420532      -0.680655      -0.012085       0.008826       0.006174       0.016188      -0.001528      -0.001091      -0.000115      -0.000689      -0.008978      -0.003311       0.000188       0.003123              1.555849       2.097895      -0.283765       0.051945       1.341186      -0.056155       1.228467          -0.000016
           45              H       5.483075      21.133945      24.279697       0.189686       0.905578 0.69314983E+01  0.66525865E+02                                 1.636673                            1.611583      -1.112066       2.386623                    0.996747       3.371825       9.745136       0.454185       1.405108      -0.683462      -0.001019      -0.013591      -0.008942       0.016301      -0.000755      -0.004654       0.005780      -0.005752       0.008807      -0.007174      -0.002050       0.009224              1.632514       1.444829       0.026292       0.066553       1.839135       0.267118       1.613578          -0.000012
           46              H       4.857519      22.685755      22.678983       0.122153       0.964703 0.66970093E+01  0.64086233E+02                                 1.723471                            1.595372      -1.294642       2.275792                    0.994878       3.725570      10.952204       0.449105       1.425195      -0.677199      -0.030258      -0.025587       0.009892       0.040842       0.005171      -0.001409      -0.005838       0.008328      -0.002044      -0.009158       0.000385       0.008773              1.787338       2.037502       0.510411      -0.032769       1.789026      -0.187471       1.535487          -0.000014
           47              H       4.338155       2.239921      20.179020       0.118556       1.230366 0.87057886E+01  0.87746441E+02                                 1.942679                            1.759954      -1.123403       2.361075                    0.996276       3.581680      10.333504       0.455469       1.334215      -0.697947      -0.001196       0.025617      -0.039285       0.046915       0.006174       0.002548      -0.011994      -0.004051       0.001376      -0.014095       0.000436       0.013659              2.056632       1.554238      -0.004011       0.121729       1.755954      -0.565268       2.859705          -0.000024
           48              H       6.141829       2.482776      21.684799       0.099131       1.263660 0.94912148E+01  0.96897683E+02                                 1.915472                            1.792696      -0.983015       2.412155                    0.997820       3.547805      10.010741       0.472489       1.269764      -0.712864       0.034694       0.024781      -0.012297       0.044373       0.011529       0.000348      -0.011087       0.018495       0.015626      -0.021350       0.006207       0.015143              1.948647       2.217437       0.557658      -0.154760       1.972501      -0.158698       1.656003          -0.000018
           49              H      23.182790       7.413310       8.457151       0.112098       1.219908 0.90350006E+01  0.91141452E+02                                 1.875059                            1.752993      -0.969941       2.426771                    0.998126       3.461299       9.718873       0.476053       1.275449      -0.711831      -0.027144      -0.037715      -0.015110       0.048862       0.012461       0.013528      -0.001002      -0.016682       0.013174      -0.022989       0.006304       0.016686              1.910944       1.841564       0.484074       0.163568       2.242296       0.263043       1.648972          -0.000012
           50              H      23.383366       9.398872       7.104323       0.112629       1.153857 0.81055266E+01  0.78486803E+02                                 1.720655                            1.595082      -0.783843       2.514158                    0.999738       3.150612       8.285786       0.537372       1.177107      -0.736333      -0.026892       0.004813      -0.039945       0.048394       0.007524       0.014605      -0.002871      -0.003993       0.020677      -0.018722       0.001952       0.016770              1.771338       1.579320       0.007871       0.402880       1.418844      -0.110284       2.315850           0.000003
           51              H       2.576098      10.964663       9.744051       0.111517       0.948345 0.66350074E+01  0.63322153E+02                                 1.700706                            1.586194      -1.283858       2.280547                    0.994377       3.737885      10.960447       0.451325       1.422009      -0.677827       0.022332       0.035238       0.012547       0.043564       0.007938       0.006877       0.002550      -0.014958      -0.007406      -0.012722      -0.001118       0.013840              1.754258       1.677823       0.411779       0.153265       2.043834       0.102735       1.541118           0.000001
           52              H       3.812223      10.090307      12.905923       0.192142       0.829849 0.59391188E+01  0.55045493E+02                                 1.553012                            1.495401      -1.310026       2.282471                    0.997189       3.435928       9.877629       0.468039       1.411967      -0.680100       0.008397       0.000704       0.014618       0.016872      -0.001823       0.004744       0.004596       0.013460       0.003455      -0.010157       0.001094       0.009063              1.572724       1.423776      -0.085351       0.302523       1.477035      -0.167538       1.817361           0.000001
           53              H       2.770323      11.015198      12.191272       0.190434       0.817216 0.57331140E+01  0.52178064E+02                                 1.499959                            1.442366      -0.760559       2.554146                    0.999933       3.101384       8.568801       0.494558       1.360792      -0.692868      -0.009184       0.010011       0.008760       0.016165      -0.002776      -0.002767       0.002421      -0.001213      -0.009237      -0.004652      -0.001206       0.005858              1.541157       1.547422      -0.360907      -0.035236       1.819468       0.066443       1.256582           0.000001
           54              H       4.055153      10.545816      11.426515       0.190099       0.799858 0.56711134E+01  0.51817462E+02                                 1.510228                            1.459246      -0.936142       2.468665                    0.998935       3.248327       9.190154       0.476078       1.408056      -0.682421       0.014913       0.003434      -0.007386       0.016992       0.002376      -0.002575       0.002600       0.001718      -0.000561      -0.005105       0.002051       0.003054              1.533962       1.633711       0.156312      -0.301613       1.390975      -0.175829       1.577199           0.000003
           55              H       5.598112       4.957483      14.638492       0.129558       0.854080 0.62364355E+01  0.58661567E+02                                 1.590178                            1.544031      -1.251447       2.300161                    0.994099       3.659740      10.688236       0.454236       1.433530      -0.675793      -0.000361      -0.036387      -0.017381       0.040327      -0.001269       0.006411       0.005270      -0.017157      -0.006638      -0.012520       0.000766       0.011754              1.601302       1.445416       0.017395       0.054681       1.874739       0.297835       1.483751          -0.000009
           56              H       6.964119       5.164471      16.537198       0.093923       1.153091 0.86486679E+01  0.86281741E+02                                 1.791870                            1.700843      -0.894819       2.441773                    0.998156       3.567608       9.956469       0.489470       1.254326      -0.714930       0.022563      -0.027287       0.010808       0.037020      -0.010453       0.014120       0.001353      -0.010369       0.004897      -0.020304       0.004661       0.015642              1.822355       1.877720      -0.443223       0.140030       2.056850      -0.122356       1.532495          -0.000011
           57              H       6.967765       6.944382      17.921670       0.126242       1.011527 0.68690893E+01  0.64542837E+02                                 1.631497                            1.506481      -0.816039       2.502071                    0.999608       3.233151       8.690611       0.526135       1.238967      -0.718802       0.019383       0.000889       0.034205       0.039325      -0.007413       0.011543      -0.001064      -0.015339       0.017018      -0.018168       0.004110       0.014057              1.702155       1.643808       0.001852       0.478759       1.310170       0.020383       2.152488          -0.000003
           58              H       5.960234       8.905612      17.127906       0.122295       1.062387 0.77837385E+01  0.75559245E+02                                 1.703886                            1.622057      -0.793367       2.517201                    0.999621       3.279304       8.998497       0.497773       1.267579      -0.713760       0.013819       0.040115       0.016206       0.045418      -0.002518       0.009865       0.005308      -0.019792       0.000077      -0.016909       0.004537       0.012372              1.718885       1.490014       0.081247       0.117420       1.983833       0.372094       1.682808           0.000007
           59              H       4.509860       8.905502      15.297765       0.134583       0.929494 0.67536285E+01  0.65070776E+02                                 1.703491                            1.620403      -1.444729       2.203090                    0.993077       3.876317      11.612074       0.436031       1.457941      -0.670191      -0.013197       0.035389      -0.007494       0.038506      -0.003333       0.002548       0.001688      -0.013320      -0.015787      -0.007950      -0.002204       0.010154              1.744226       1.678445      -0.394032       0.140779       2.032233      -0.147989       1.521999           0.000000
           60              H       3.963821       3.796903      10.901734       0.139085       0.945485 0.68877659E+01  0.66298952E+02                                 1.694872                            1.617215      -1.308580       2.279767                    0.994173       3.645331      10.707021       0.446878       1.423930      -0.678137      -0.021264      -0.035805       0.006944       0.042218       0.008835      -0.000847       0.004018      -0.016195      -0.026979      -0.011020      -0.005895       0.016915              1.723230       1.744138       0.394382      -0.135515       1.873195      -0.129120       1.552357          -0.000019
           61              H       5.206422       3.729840       8.863263       0.117346       1.063802 0.75543244E+01  0.72034389E+02                                 1.640250                            1.547307      -0.735347       2.535719                    0.999839       3.133154       8.237028       0.540472       1.188472      -0.732919       0.006431      -0.037407      -0.018379       0.042172       0.005659      -0.010046       0.004603      -0.019569       0.009618      -0.018425       0.007491       0.010935              1.669513       1.372863       0.016865      -0.014208       1.918871       0.434847       1.716804          -0.000029
           62              H       6.211912       5.625174       8.087958       0.115454       1.037611 0.71632906E+01  0.67577001E+02                                 1.618854                            1.507252      -0.792127       2.508963                    0.999611       3.206252       8.454592       0.545921       1.189297      -0.730916       0.015474       0.001957      -0.036976       0.040131       0.007333      -0.007257       0.002534      -0.021573       0.028915      -0.019862       0.008202       0.011661              1.681425       1.429852       0.061948      -0.374378       1.324457      -0.029183       2.289967          -0.000006
           63              H       6.595064       7.442849       9.446060       0.121166       1.047078 0.75016253E+01  0.72909703E+02                                 1.739169                            1.628802      -1.062341       2.383141                    0.997067       3.538994      10.054472       0.475186       1.326210      -0.698400       0.026879       0.029913      -0.016125       0.043328       0.008185      -0.008080      -0.000227      -0.015649       0.007793      -0.015649       0.003959       0.011690              1.784869       1.797296       0.503641      -0.225700       1.964065      -0.240800       1.593245           0.000003
           64              H       5.522755       7.500386      11.645394       0.129075       0.871456 0.64673902E+01  0.61341874E+02                                 1.606874                            1.569029      -1.244317       2.301663                    0.994549       3.669408      10.733838       0.452391       1.427461      -0.677036       0.004807       0.032546       0.021149       0.039110       0.002260      -0.003984       0.004017      -0.017541       0.002227      -0.011185       0.001050       0.010135              1.608626       1.451597       0.085539      -0.024438       1.788094       0.316485       1.586186          -0.000001
           65              H       4.009025       2.668020      13.760341       0.186906       0.846795 0.61141641E+01  0.57200875E+02                                 1.594767                            1.533882      -1.196734       2.343004                    0.997087       3.439958      10.004005       0.453693       1.443039      -0.674990       0.004719      -0.001749      -0.013156       0.014085      -0.002226      -0.006245       0.006190       0.000837       0.002834      -0.007467      -0.002693       0.010160              1.621916       1.475119       0.074014      -0.294261       1.500691      -0.207801       1.889940          -0.000016
           66              H       3.098985       1.674119      14.562017       0.190303       0.792725 0.54422813E+01  0.49133814E+02                                 1.499438                            1.426452      -0.822323       2.528817                    0.999261       3.145844       8.798130       0.483885       1.402053      -0.684310      -0.008375      -0.009865      -0.007584       0.014999       0.001869      -0.001652       0.001921       0.002731      -0.015056      -0.006026       0.001160       0.004866              1.551919       1.435870       0.365480       0.000441       1.987469       0.039191       1.232419          -0.000019
           67              H       4.338926       2.338148      15.258209       0.187477       0.826584 0.59891449E+01  0.56020321E+02                                 1.588788                            1.532473      -1.352331       2.255897                    0.996709       3.623694      10.709761       0.445321       1.470456      -0.668491       0.015167      -0.003272       0.008647       0.017763      -0.000022       0.001578       0.002102       0.004495       0.000076      -0.003634       0.000383       0.003251              1.606440       1.783725      -0.143795       0.355288       1.391666      -0.152847       1.643928          -0.000009
           68              H       2.729127       1.878385      16.993414       0.110902       0.937550 0.65966070E+01  0.62961450E+02                                 1.695339                            1.586513      -1.290477       2.270840                    0.994541       3.797853      11.193066       0.448491       1.430863      -0.675732       0.023465      -0.033240      -0.011293       0.042226      -0.005799      -0.006979       0.002614      -0.011455      -0.001325      -0.011097       0.000092       0.011005              1.744444       1.725139      -0.416068      -0.160727       1.987490       0.094818       1.520702          -0.000013
           69              H      23.587698       3.700688      19.556667       0.108664       1.185422 0.82115303E+01  0.81083394E+02                                 1.851944                            1.675470      -0.983404       2.418558                    0.997934       3.480598       9.749246       0.483858       1.281978      -0.709131      -0.015630       0.004691       0.042537       0.045560      -0.012039      -0.009228       0.001450      -0.011833       0.014235      -0.018102       0.002861       0.015242              1.970099       1.686177       0.013395      -0.559993       1.510668      -0.094672       2.713452          -0.000022
           70              H      23.293604       5.398939      18.016606       0.104068       1.199498 0.88914082E+01  0.88893305E+02                                 1.814251                            1.707650      -0.998079       2.408041                    0.997670       3.431896       9.439389       0.498137       1.229868      -0.721901      -0.025093       0.036704       0.014095       0.046642      -0.011639      -0.010768       0.001520      -0.021672       0.024766      -0.022874       0.005974       0.016900              1.843314       1.820011      -0.471446      -0.125649       2.129668       0.133731       1.580263          -0.000013
           71              H      15.853174      13.578707      13.599478       0.136953       1.018162 0.72767355E+01  0.70324731E+02                                 1.725069                            1.620200      -1.085412       2.390255                    0.997437       3.438249       9.802835       0.468492       1.352795      -0.693590       0.019968      -0.020527      -0.041818       0.050683      -0.009830       0.002162       0.003927      -0.008346       0.003318      -0.012415       0.001796       0.010619              1.738792       1.498026      -0.163264      -0.301255       1.631371       0.306905       2.086980           0.000021
           72              H      16.440786      12.712980      15.711788       0.117348       1.010347 0.69676970E+01  0.66743389E+02                                 1.726541                            1.589356      -1.041980       2.395490                    0.997203       3.537230      10.105515       0.470330       1.359516      -0.691362       0.034158      -0.033507       0.001554       0.047874      -0.013947      -0.000209      -0.002726      -0.006168       0.010948      -0.016285       0.003390       0.012896              1.809883       1.750698      -0.519429       0.029269       2.280787      -0.063424       1.398166           0.000015
           73              H      14.185523      15.436184      17.502373       0.135354       1.183182 0.88156153E+01  0.88485818E+02                                 1.845149                            1.739110      -1.146245       2.361409                    0.996784       3.399041       9.556309       0.474299       1.286567      -0.709467      -0.015495       0.018902       0.040578       0.047370      -0.005304      -0.011148       0.002366      -0.000643       0.035406      -0.013495      -0.004477       0.017972              1.852083       1.654093      -0.223358      -0.201096       1.691432       0.217951       2.210723           0.000036
           74              H      12.158095      18.113476      16.347327       0.181757       0.924996 0.65096551E+01  0.60063649E+02                                 1.508344                            1.441393      -1.047258       2.396393                    0.999461       3.068544       8.047864       0.554644       1.196845      -0.728492      -0.009767       0.010996      -0.000676       0.014722      -0.003901      -0.004636       0.011531       0.000091      -0.022265      -0.014869       0.000714       0.014155              1.529292       1.637282      -0.362836       0.220584       1.543921      -0.176219       1.406673           0.000009
           75              H      13.533733      17.892554      17.064616       0.195471       0.864997 0.61441511E+01  0.56194049E+02                                 1.489956                            1.442104      -0.747780       2.565174                    0.999982       2.925354       7.780594       0.527612       1.269295      -0.713830       0.013548       0.010473       0.006913       0.018467       0.002408      -0.000514       0.003326       0.006725      -0.002006      -0.005917       0.001376       0.004541              1.497650       1.702492       0.251221       0.277931       1.393101       0.135399       1.397357           0.000015
           76              H      12.380412      16.845627      17.243938       0.181032       0.861005 0.59711555E+01  0.53112143E+02                                 1.363406                            1.324649      -0.718371       2.560243                    0.999982       2.769794       6.789891       0.624879       1.101982      -0.754977      -0.008605      -0.007164       0.009005       0.014369       0.002727      -0.001752      -0.002424      -0.007770       0.003041      -0.005412      -0.000501       0.005913              1.361633       1.289232       0.129443      -0.169656       1.378451      -0.265285       1.417217           0.000042
           77              H      10.741070      20.123980      15.152725       0.109377       1.123374 0.85875410E+01  0.85131496E+02                                 1.731936                            1.675589      -0.971293       2.409594                    0.998788       3.437146       9.420860       0.503950       1.226020      -0.722303       0.018811      -0.001077       0.034462       0.039277      -0.000769       0.010903       0.007017      -0.007124       0.048601      -0.016277      -0.005260       0.021537              1.725289       1.798353      -0.157029       0.327055       1.584534      -0.100016       1.792981           0.000000
           78              H       9.417097      22.016115      15.026145       0.115621       1.091659 0.78006111E+01  0.75907418E+02                                 1.738069                            1.622300      -0.975719       2.417512                    0.998482       3.415355       9.441357       0.497491       1.265217      -0.712744      -0.001559       0.024535       0.030779       0.039392      -0.007636       0.012173       0.003953      -0.010093       0.023723      -0.019039       0.004765       0.014274              1.796127       1.492714      -0.123122      -0.106043       2.063857       0.546135       1.831809          -0.000012
           79              H       8.173017      22.446468      13.135350       0.118536       0.929113 0.62681975E+01  0.58199229E+02                                 1.604612                            1.486017      -0.793740       2.508273                    0.999584       3.364970       9.319281       0.499339       1.321102      -0.699641      -0.024070       0.033764      -0.002767       0.041557      -0.013861       0.004051       0.004622      -0.010120       0.006926      -0.017697       0.003887       0.013810              1.683310       1.669528      -0.428630      -0.015590       2.109684       0.029638       1.270716          -0.000014
           80              H       8.219988      20.963038      11.355314       0.115942       1.045961 0.77495248E+01  0.75850583E+02                                 1.735322                            1.655678      -0.970636       2.424584                    0.997753       3.513976       9.982751       0.471753       1.326502      -0.699127      -0.020266       0.012870      -0.033031       0.040834      -0.011984       0.007364       0.000440      -0.003735       0.016702      -0.016533       0.003820       0.012713              1.745625       1.843956      -0.082898       0.434943       1.491845      -0.086427       1.901075          -0.000011
           81              H       9.576835      19.071307      11.447612       0.110371       0.942013 0.71104548E+01  0.68867774E+02                                 1.675011                            1.629851      -1.207085       2.307787                    0.994536       3.763493      11.024812       0.451396       1.400973      -0.682098       0.000406      -0.017313      -0.033450       0.037667      -0.005063       0.003260       0.004270      -0.004462       0.032522      -0.012084      -0.000129       0.012214              1.678710       1.517804      -0.112512      -0.036566       1.752109       0.375354       1.766217           0.000001
           82              H       9.908261      16.474412      14.548831       0.102835       1.045054 0.81630611E+01  0.81232023E+02                                 1.747244                            1.708938      -1.157850       2.325190                    0.995675       3.739729      10.837680       0.458777       1.341624      -0.694672       0.015069       0.019533       0.033800       0.041846       0.008593       0.004130       0.004569      -0.000211       0.037227      -0.014801      -0.000534       0.015335              1.740341       1.721237       0.296832       0.137961       1.781210       0.279797       1.718578           0.000011
           83              H       8.198181      14.841673      15.107894       0.134476       1.011787 0.73038140E+01  0.70211122E+02                                 1.680125                            1.594658      -0.872944       2.479095                    0.999383       3.339680       9.304253       0.488015       1.305620      -0.704166      -0.019862      -0.010780       0.034432       0.041186       0.014799      -0.005124      -0.001128       0.000932       0.022095      -0.018787       0.004626       0.014161              1.688664       1.614117      -0.005414      -0.420038       1.445082      -0.019770       2.006793           0.000015
           84              H       7.709426      13.355604      13.446527       0.118464       0.924905 0.63072391E+01  0.58506147E+02                                 1.585871                            1.480137      -0.794027       2.510434                    0.999647       3.315649       9.103628       0.506930       1.302554      -0.703877      -0.025249      -0.030396       0.013730       0.041832       0.011687      -0.005869       0.004088      -0.005821       0.010565      -0.016370       0.006053       0.010317              1.659034       1.716459       0.478672      -0.121866       1.958116      -0.132798       1.302527           0.000010
           85              H       8.652949      13.434617      11.379048       0.113494       0.997988 0.68108859E+01  0.64537435E+02                                 1.679494                            1.545449      -0.950173       2.429897                    0.998005       3.457078       9.659033       0.491542       1.315034      -0.700740      -0.011642      -0.028431      -0.025237       0.039758       0.009522      -0.008800       0.005151      -0.012732       0.018139      -0.018677       0.008361       0.010316              1.762394       1.475691       0.209631       0.125967       2.167134       0.475719       1.644355           0.000014
           86              H      10.041176      15.175631      10.775154       0.102068       1.194387 0.91872094E+01  0.93274071E+02                                 1.847183                            1.764266      -1.106666       2.338500                    0.997313       3.674879      10.428017       0.474846       1.270503      -0.710924       0.008083      -0.000565      -0.033729       0.034689       0.001866      -0.001529       0.009381      -0.007800       0.052589      -0.013647      -0.007312       0.020959              1.856309       1.763575       0.108630      -0.339961       1.697044      -0.046721       2.108309           0.000021
           87              H      10.865111      17.456028       8.955561       0.171329       1.008640 0.74294450E+01  0.71302784E+02                                 1.637785                            1.570690      -1.133743       2.344476                    0.999282       3.303494       9.020742       0.512507       1.245248      -0.716759      -0.007749      -0.008506       0.002477       0.011770       0.008258       0.002559       0.009259       0.001511      -0.020965      -0.012897      -0.002091       0.014988              1.658796       1.667365       0.354457      -0.215808       1.732060      -0.264403       1.576963           0.000016
           88              H      11.931603      17.834132       7.869080       0.188296       0.962774 0.70870528E+01  0.67958434E+02                                 1.672222                            1.603651      -0.951362       2.463661                    0.998783       3.240520       9.166717       0.469400       1.360772      -0.693411       0.007796      -0.006118      -0.012188       0.015708       0.000337       0.000414       0.004037       0.002529       0.001983      -0.004659       0.000835       0.003823              1.700202       1.673192      -0.167344      -0.430417       1.459314       0.232827       1.968100           0.000019
           89              H      10.788460      18.844456       8.235635       0.194395       0.883858 0.64143120E+01  0.59325744E+02                                 1.518216                            1.479677      -0.743738       2.566040                    0.999991       2.947915       7.896067       0.517366       1.280015      -0.712015      -0.009540       0.012806      -0.004870       0.016695      -0.004223       0.003461      -0.001006      -0.009007      -0.003316      -0.007067      -0.000282       0.007349              1.516402       1.607680      -0.255091       0.152749       1.566610      -0.189522       1.374915           0.000006
           90              H      12.366320      20.419801       7.515709       0.115784       1.112925 0.84446485E+01  0.84777740E+02                                 1.834496                            1.748291      -1.250664       2.300652                    0.994618       3.660575      10.666663       0.449499       1.357304      -0.692427      -0.034010      -0.008472      -0.032316       0.047673       0.005650       0.011660      -0.003114       0.011106      -0.001436      -0.013701      -0.001383       0.015085              1.857407       1.847825       0.175049       0.397451       1.617864       0.082370       2.106531           0.000004
           91              H      15.378137      22.692557       8.591642       0.108232       1.191956 0.87218919E+01  0.87278554E+02                                 1.847703                            1.721273      -1.008542       2.408117                    0.997415       3.489092       9.782488       0.480495       1.273855      -0.711499       0.027187       0.036800      -0.002333       0.045813       0.009460       0.004220      -0.007569      -0.000070      -0.042383      -0.018579       0.001846       0.016733              1.884723       1.807997       0.496136      -0.114346       2.174417      -0.166955       1.671755          -0.000005
           92              H      15.767634      21.336013      10.342671       0.102100       1.097240 0.78544919E+01  0.77791753E+02                                 1.834576                            1.694395      -1.361291       2.232220                    0.993044       3.863046      11.348484       0.451178       1.370700      -0.687586       0.039035       0.006040       0.020955       0.044714       0.014535       0.003948      -0.009788       0.029126       0.019425      -0.027128       0.009789       0.017339              1.901835       2.264422       0.068338       0.612175       1.581564       0.075125       1.859518          -0.000004
           93              H      12.876672      14.361412      10.698678       0.101021       1.136586 0.83325845E+01  0.82813189E+02                                 1.817288                            1.703619      -0.958565       2.427535                    0.997695       3.541350      10.043546       0.471835       1.306161      -0.703841      -0.015159      -0.021232       0.037730       0.045871       0.009570      -0.004076      -0.003009      -0.001891       0.029065      -0.014504       0.001706       0.012799              1.857350       1.855500       0.342718      -0.428445       1.789446      -0.322136       1.927103           0.000029
           94              H      12.520927      13.671226       8.409683       0.080761       1.491471 0.10858404E+02  0.11574799E+03                                 2.177747                            1.937805      -1.500082       2.142028                    0.992193       4.186021      12.451590       0.443071       1.296837      -0.702378      -0.024516      -0.023568      -0.004720       0.034333       0.004346      -0.005535      -0.004043       0.013405       0.012920      -0.010573      -0.001106       0.011679              2.318091       2.489375       0.940211       0.203174       2.622626       0.258100       1.842272           0.000033
           95              H      15.350511      16.180024       7.378581       0.129715       0.909333 0.64397566E+01  0.61206496E+02                                 1.672761                            1.576791      -1.346867       2.254447                    0.994300       3.751197      11.097820       0.445111       1.447805      -0.672528       0.031196       0.017503      -0.031700       0.047796       0.009061       0.000120      -0.004562      -0.004181       0.004800      -0.010829       0.000802       0.010027              1.723410       1.671234       0.195075      -0.370594       1.490051      -0.116019       2.008945           0.000007
           96              H      17.170417      18.697670       8.958198       0.175929       0.957890 0.69407593E+01  0.65445599E+02                                 1.583137                            1.519699      -0.993652       2.417774                    0.999666       3.185722       8.603859       0.520587       1.247784      -0.716872       0.011113       0.007330       0.000302       0.013316       0.007937      -0.003308      -0.007349      -0.000069      -0.022585      -0.011169      -0.003184       0.014354              1.602952       1.623288       0.316961       0.189320       1.696602       0.237116       1.488967          -0.000003
           97              H      16.007771      18.295176       7.985112       0.191088       0.892742 0.64150464E+01  0.60126406E+02                                 1.601123                            1.534333      -0.915013       2.485374                    0.998871       3.190018       8.982344       0.474865       1.376166      -0.690025      -0.005498       0.006530      -0.015559       0.017747      -0.000152       0.000651      -0.004419       0.005975       0.004721      -0.006269       0.002005       0.004264              1.633471       1.673217      -0.182659       0.396650       1.427412      -0.186872       1.799783           0.000005
           98              H      17.180761      17.295205       8.262006       0.214921       0.800669 0.56363559E+01  0.51783211E+02                                 1.553124                            1.487146      -1.259364       2.336374                    0.996076       3.290859       9.552724       0.453080       1.471432      -0.670227       0.012261      -0.011186      -0.006263       0.017739       0.000502      -0.001422      -0.003669      -0.002920       0.000028      -0.003367      -0.001377       0.004744              1.580247       1.606014      -0.292822      -0.206950       1.639884       0.277239       1.494843           0.000004
           99              H      17.915590      20.842392      10.928105       0.108857       1.080305 0.80984550E+01  0.79857042E+02                                 1.743857                            1.668122      -1.054831       2.370684                    0.997772       3.573659      10.071639       0.482070       1.288501      -0.706751      -0.009270       0.002556      -0.036724       0.037962       0.000059       0.003528      -0.011815       0.001159       0.050763      -0.013920      -0.007933       0.021853              1.763929       1.777665       0.089388       0.366002       1.588989       0.103367       1.925133          -0.000007
          100              H      19.301358      22.653236      11.373773       0.115240       1.041201 0.73854975E+01  0.71362217E+02                                 1.721586                            1.606446      -0.953755       2.423936                    0.998453       3.510189       9.880320       0.483764       1.310339      -0.701873       0.009194       0.023065      -0.029478       0.038542       0.007248       0.009738      -0.003752      -0.012149       0.027213      -0.018000       0.004870       0.013130              1.773683       1.569266       0.231478      -0.212732       2.020305      -0.431443       1.731477          -0.000011
          101              H      20.277664      22.872490      13.451801       0.115259       0.932578 0.63231871E+01  0.58685560E+02                                 1.593744                            1.481356      -0.756344       2.524339                    0.999739       3.328339       9.138093       0.507104       1.301410      -0.704099       0.026274       0.028741       0.009121       0.039994       0.014060       0.005153      -0.002221      -0.004292       0.018053      -0.018411       0.006613       0.011798              1.667496       1.653227       0.449346       0.065488       2.050929       0.111103       1.298333          -0.000015
          102              H      19.854620      21.315112      15.118443       0.118336       0.956879 0.68885593E+01  0.65681705E+02                                 1.651294                            1.571994      -0.988188       2.416541                    0.997798       3.500455       9.920341       0.477513       1.345254      -0.694406       0.013843       0.009753       0.038047       0.041646       0.016108       0.004753      -0.000150      -0.008531       0.024632      -0.021278       0.007278       0.014000              1.667705       1.583176       0.009026       0.363173       1.426545       0.087244       1.993394          -0.000010
          103              H      18.501277      19.483060      14.664863       0.116084       0.934270 0.70005271E+01  0.67249147E+02                                 1.643489                            1.600384      -1.026838       2.396805                    0.996949       3.600080      10.356177       0.464731       1.371983      -0.688633      -0.003883      -0.022849       0.033879       0.041048       0.006357       0.000263      -0.006476      -0.008043       0.038761      -0.014426      -0.001015       0.015442              1.646381       1.485658       0.149707      -0.043052       1.778365      -0.341779       1.675120          -0.000003
          104              H      17.351972      16.658994      15.877925       0.111329       1.010897 0.76844728E+01  0.76350891E+02                                 1.784488                            1.714015      -1.526418       2.147101                    0.992036       4.106008      12.428075       0.429991       1.433661      -0.674047      -0.012959       0.013712       0.031352       0.036591      -0.001819      -0.007050      -0.003210      -0.007561       0.021429      -0.010980       0.000446       0.010535              1.802895       1.727744      -0.213523      -0.276426       1.650116       0.183101       2.030825           0.000004
          105              H      18.683442      14.816120      16.268214       0.112000       1.019579 0.73199128E+01  0.71335999E+02                                 1.760400                            1.647183      -1.233460       2.293675                    0.994823       3.769964      11.039027       0.452162       1.389982      -0.684179       0.008317      -0.011447       0.038821       0.041319      -0.008398      -0.000482      -0.005045      -0.000798       0.024426      -0.013188       0.002636       0.010551              1.823139       1.483270      -0.099004       0.100165       1.705625      -0.406695       2.280522           0.000006
          106              H      19.849450      13.835200      14.519823       0.113389       0.968242 0.66215251E+01  0.62202268E+02                                 1.637252                            1.518357      -0.813986       2.495482                    0.999477       3.387036       9.373087       0.499387       1.305632      -0.703128       0.023011      -0.032074       0.005158       0.039810      -0.013954      -0.002759       0.000588      -0.009584       0.005472      -0.015872       0.001677       0.014195              1.721379       1.705773      -0.492356       0.090560       2.086756      -0.155498       1.371608           0.000006
          107              H      19.708144      14.727739      12.391691       0.124687       0.915590 0.65254915E+01  0.61779905E+02                                 1.640959                            1.558426      -1.103570       2.368417                    0.996230       3.580054      10.324910       0.463534       1.395694      -0.683628       0.017314      -0.019098      -0.032851       0.041758      -0.009945      -0.004841      -0.000513      -0.001965       0.028514      -0.015377       0.003951       0.011427              1.667647       1.669687      -0.245271      -0.332576       1.577541       0.253457       1.755713           0.000005
          108              H      18.399870      16.600319      11.996127       0.118018       0.885655 0.66070146E+01  0.63147611E+02                                 1.636997                            1.594483      -1.323465       2.259651                    0.993358       3.800552      11.244733       0.444108       1.442998      -0.673646      -0.000652       0.009321      -0.039591       0.040679      -0.008538      -0.003271      -0.007248      -0.003815       0.029280      -0.015657       0.002597       0.013059              1.642447       1.431203      -0.099016       0.064983       1.542519      -0.261632       1.953618           0.000002
          109              H      16.149466      19.535730      16.568843       0.198321       0.841593 0.58393328E+01  0.53637942E+02                                 1.545898                            1.466151      -1.251297       2.323296                    0.997301       3.267140       9.207269       0.483027       1.380465      -0.687185       0.013084      -0.011387       0.005567       0.018217      -0.002421       0.001366       0.001507       0.006645       0.000682      -0.004906       0.000714       0.004192              1.581811       1.496798      -0.414406       0.105043       1.898067      -0.156782       1.350567           0.000002
          110              H      14.929904      20.387083      17.064616       0.184637       0.889528 0.64160231E+01  0.58708971E+02                                 1.458677                            1.426713      -0.722886       2.563167                    0.999990       2.873069       7.389517       0.562638       1.189702      -0.733021      -0.003457      -0.002032       0.014136       0.014694      -0.000700      -0.001791       0.000748       0.011022       0.017008      -0.008419       0.001849       0.006570              1.452964       1.529393      -0.044224      -0.302389       1.276709       0.012596       1.552790           0.000011
          111              H      16.195389      21.099927      16.479182       0.199963       0.851868 0.61372008E+01  0.56774814E+02                                 1.538096                            1.490694      -0.928002       2.481131                    0.999286       3.103729       8.625608       0.487622       1.357806      -0.693739       0.015359       0.010300       0.005970       0.019433       0.002682       0.003340      -0.002195       0.003250       0.010119      -0.006202       0.000760       0.005443              1.540513       1.501025       0.306231       0.066856       1.855135       0.054031       1.265380          -0.000003
          112              H      14.554480      22.506991      16.136360       0.104680       1.172090 0.85870919E+01  0.85775300E+02                                 1.821905                            1.701173      -1.271162       2.276456                    0.994530       3.661852      10.328120       0.485186       1.263810      -0.711415       0.022132       0.006557       0.033258       0.040484      -0.003573       0.004691       0.005667      -0.003209       0.033346      -0.011681      -0.001891       0.013573              1.849913       1.719656      -0.022569       0.495000       1.690670       0.143009       2.139414          -0.000001
          113              H      10.141001       1.109506      13.578382       0.099726       1.016346 0.71079524E+01  0.68190582E+02                                 1.707876                            1.586002      -0.954324       2.423631                    0.998336       3.560624      10.065664       0.481096       1.327071      -0.697961      -0.019087       0.032911      -0.018142       0.042150      -0.002752       0.011662      -0.002308      -0.017556       0.013281      -0.017338       0.004768       0.012569              1.772277       1.720865      -0.542917       0.140076       2.227882      -0.171334       1.368083          -0.000007
          114              H      12.206926      22.270995      12.344223       0.119021       0.926528 0.66979687E+01  0.63847866E+02                                 1.657615                            1.583225      -1.121979       2.364861                    0.996020       3.583088      10.379720       0.457857       1.403373      -0.682476      -0.027753      -0.002026      -0.037402       0.046618      -0.007213       0.011368       0.005597      -0.007178      -0.003121      -0.017334       0.007694       0.009639              1.661862       1.646981       0.049992       0.429924       1.399457       0.072544       1.939148          -0.000005
          115              H      24.025641      17.050517       8.676029       0.112627       1.173414 0.85232850E+01  0.84434419E+02                                 1.802826                            1.683420      -0.954704       2.435707                    0.998238       3.360017       9.241322       0.495889       1.246836      -0.718431      -0.026423       0.034658      -0.015041       0.046104      -0.012611       0.015265       0.000453      -0.018855       0.006549      -0.024364       0.005897       0.018468              1.846334       1.763440      -0.480200       0.112297       2.241593      -0.175290       1.533967          -0.000014
          116              H      23.897547      15.173683       7.457693       0.114366       1.176269 0.83332593E+01  0.82076718E+02                                 1.811651                            1.667821      -0.837560       2.494075                    0.999490       3.299877       9.045710       0.496804       1.251744      -0.717824      -0.029166       0.000478      -0.037214       0.047283      -0.004076       0.016423      -0.000270      -0.000649      -0.007696      -0.017657       0.001237       0.016420              1.879412       1.749265      -0.029322       0.495311       1.455176       0.098224       2.433794          -0.000001
          117              H       3.316499      13.414540       9.812616       0.114897       0.943233 0.66387974E+01  0.63344302E+02                                 1.691632                            1.584098      -1.278685       2.281265                    0.994478       3.733617      10.933709       0.452879       1.417444      -0.678619       0.024967      -0.033519       0.010433       0.043078      -0.006398       0.006745      -0.001306      -0.011770      -0.010543      -0.011387      -0.000204       0.011591              1.750143       1.646330      -0.402607       0.109204       2.114734      -0.037238       1.489366           0.000003
          118              H       4.902664      14.204598      12.861093       0.188945       0.874298 0.63800092E+01  0.60086972E+02                                 1.593390                            1.538445      -1.460245       2.212869                    0.995736       3.494568      10.065092       0.467491       1.391150      -0.683913       0.007562      -0.003022       0.015948       0.017906      -0.001455       0.007089      -0.004731       0.010092       0.003031      -0.008473      -0.002629       0.011102              1.609893       1.533454       0.114697       0.320919       1.518391       0.145284       1.777835           0.000004
          119              H       3.767653      13.314348      12.246651       0.192662       0.791594 0.55385263E+01  0.50200198E+02                                 1.492915                            1.436623      -0.866089       2.508923                    0.999290       3.145542       8.801946       0.483585       1.397405      -0.685181      -0.007488      -0.012099       0.010436       0.017646       0.000790      -0.002060      -0.002916       0.002131      -0.019436      -0.007627       0.002278       0.005349              1.532666       1.523207       0.376991      -0.060907       1.802970      -0.109551       1.271821           0.000003
          120              H       5.012119      13.706916      11.379048       0.189316       0.801710 0.57267146E+01  0.52142129E+02                                 1.482150                            1.443746      -0.771884       2.547894                    0.999832       3.121611       8.646480       0.492851       1.364920      -0.691854       0.013059      -0.007553      -0.007936       0.017046      -0.004372      -0.003894      -0.001687      -0.000294       0.003060      -0.006923       0.002057       0.004866              1.495208       1.538019      -0.152395      -0.258998       1.380425       0.188807       1.567181           0.000007
          121              H       5.255778      15.651342      15.601030       0.124033       0.975344 0.71853973E+01  0.70033838E+02                                 1.735783                            1.653620      -1.376136       2.232380                    0.993292       3.847661      11.443869       0.440349       1.427092      -0.676458      -0.021476      -0.033524      -0.003981       0.040012       0.006251       0.000037      -0.006032      -0.009190      -0.022080      -0.009989      -0.002903       0.012892              1.769143       1.888986       0.465732       0.073454       1.908338       0.055956       1.510105           0.000001
          122              H       6.537437      15.636982      17.544566       0.121384       1.081168 0.76598215E+01  0.73010522E+02                                 1.631270                            1.537588      -0.753949       2.526323                    0.999828       3.110333       8.072515       0.555196       1.157425      -0.740650      -0.000721      -0.035112       0.023520       0.042268       0.008378       0.009405      -0.009365      -0.012657       0.013994      -0.019555       0.005789       0.013766              1.655706       1.380431       0.089351      -0.050836       1.786145      -0.447843       1.800542           0.000022
          123              H       8.027878      17.369770      17.955953       0.106216       1.070817 0.73656037E+01  0.68824999E+02                                 1.547146                            1.447570      -0.781454       2.500946                    0.999601       3.088949       7.680739       0.614421       1.066847      -0.763549       0.019036      -0.000139       0.031844       0.037100       0.011994       0.011530      -0.007910      -0.010241       0.016142      -0.022694       0.010327       0.012366              1.583970       1.506143       0.038440       0.420459       1.258056       0.019501       1.987711           0.000022
          124              H       8.310469      19.061502      16.381609       0.107044       1.111952 0.80087187E+01  0.77519895E+02                                 1.679375                            1.584315      -0.832909       2.474478                    0.999407       3.292868       8.732768       0.538400       1.175307      -0.734685       0.024550       0.029149       0.008829       0.039119       0.012124       0.013662      -0.002206      -0.005620       0.004602      -0.020338       0.004009       0.016329              1.709694       1.846166       0.495467       0.091998       1.862942       0.091004       1.419974          -0.000006
          125              H       7.050898      19.040955      14.432799       0.112946       0.890019 0.66182822E+01  0.63091019E+02                                 1.623050                            1.580345      -1.221223       2.301391                    0.994051       3.761198      11.004505       0.454040       1.415108      -0.678992       0.005484       0.028442      -0.021616       0.036143       0.005896       0.003147      -0.005715      -0.011033       0.005371      -0.011172       0.001518       0.009654              1.623700       1.477554       0.106934      -0.033773       1.786701      -0.337989       1.606847          -0.000005
          126              H       5.427739      20.264981      10.669670       0.126586       1.001625 0.73493913E+01  0.72242287E+02                                 1.778964                            1.680880      -1.525954       2.157477                    0.992418       3.990765      12.030972       0.432228       1.441629      -0.672834      -0.015937       0.034069       0.006942       0.038248      -0.001225      -0.001959      -0.004751      -0.009761      -0.006207      -0.006371      -0.001765       0.008135              1.819394       1.761756      -0.468835      -0.098868       2.130436       0.126142       1.565990          -0.000010
          127              H       6.534531      20.056678       8.581094       0.111515       1.040979 0.73134324E+01  0.69080234E+02                                 1.600012                            1.508475      -0.731578       2.527913                    0.999876       3.154079       8.216147       0.555760       1.166772      -0.737309       0.000810       0.033129      -0.023768       0.040781      -0.009125      -0.008857      -0.006574      -0.019114       0.013800      -0.020158       0.007358       0.012799              1.631201       1.345393      -0.074800       0.034249       1.714794      -0.445952       1.833415          -0.000016
          128              H       7.769214      18.116755       8.138063       0.104027       1.050828 0.72010705E+01  0.67523864E+02                                 1.580478                            1.471042      -0.756530       2.509176                    0.999795       3.189336       8.185374       0.579644       1.126898      -0.746305       0.017323      -0.005255      -0.031308       0.036165      -0.011820      -0.011425      -0.003702      -0.014420       0.017862      -0.021842       0.008744       0.013097              1.633170       1.509852      -0.053261      -0.373557       1.274658       0.071641       2.115000           0.000010
          129              H       7.941390      16.518939       9.741414       0.096314       1.137466 0.82661594E+01  0.81173696E+02                                 1.750286                            1.643567      -0.776869       2.497248                    0.999539       3.421308       9.335385       0.508970       1.225469      -0.722332       0.021016      -0.027657      -0.005388       0.035151      -0.011768      -0.013014      -0.001747      -0.008039       0.005723      -0.019918       0.004278       0.015640              1.789809       1.864691      -0.502489      -0.109256       2.020716       0.110275       1.484019           0.000018
          130              H       6.718848      16.570438      11.624297       0.115558       0.918914 0.67852834E+01  0.64826302E+02                                 1.637078                            1.584479      -1.055847       2.380919                    0.996312       3.650178      10.552125       0.462047       1.387511      -0.685090      -0.000206      -0.030923       0.018400       0.035984      -0.001854      -0.004631      -0.005678      -0.017012       0.002382      -0.011567       0.000342       0.011225              1.644528       1.454565      -0.021834      -0.070534       1.845885      -0.369770       1.633134           0.000003
          131              H       5.726354      21.585533      13.755067       0.190350       0.831446 0.59907313E+01  0.55891069E+02                                 1.586469                            1.526945      -1.273378       2.306544                    0.996216       3.483046      10.192527       0.449827       1.459481      -0.671516       0.002152       0.002554      -0.015424       0.015782       0.001078      -0.005002      -0.004113       0.002971       0.003924      -0.005707      -0.001854       0.007561              1.610204       1.474670      -0.050382      -0.301018       1.457257       0.195719       1.898684          -0.000011
          132              H       5.028922      22.664525      14.651678       0.195057       0.782270 0.52916473E+01  0.47538649E+02                                 1.498683                            1.415811      -0.859377       2.515087                    0.999136       3.144877       8.833604       0.479953       1.420532      -0.680655      -0.007722       0.012819      -0.006173       0.016188      -0.001565      -0.000211      -0.001077       0.000140      -0.008978      -0.003311       0.000188       0.003123              1.555851       1.297089      -0.212625      -0.051339       2.141995       0.056711       1.228468          -0.000017
          133              H       6.081515      21.681579      15.276668       0.189686       0.905577 0.69314879E+01  0.66525739E+02                                 1.636671                            1.611582      -1.112065       2.386623                    0.996747       3.371823       9.745128       0.454185       1.405108      -0.683462       0.013628      -0.000188       0.008942       0.016301      -0.001250       0.005346      -0.005147       0.005396       0.008808      -0.007174      -0.002050       0.009224              1.632513       1.840680      -0.008874       0.271959       1.443280       0.042655       1.613577          -0.000014
          134              H       4.591147      22.441997      16.877382       0.122152       0.964702 0.66969977E+01  0.64086107E+02                                 1.723471                            1.595372      -1.294647       2.275790                    0.994878       3.725570      10.952210       0.449104       1.425197      -0.677198       0.028164       0.027876      -0.009892       0.040842       0.005823      -0.005940      -0.000887      -0.006375      -0.002045      -0.009158       0.000385       0.008773              1.787338       1.880948       0.524319      -0.189635       1.945581      -0.016052       1.535487          -0.000015
          135              H      25.002735      21.150124      19.377345       0.118556       1.230366 0.87057898E+01  0.87746462E+02                                 1.942680                            1.759955      -1.123407       2.361074                    0.996276       3.581680      10.333507       0.455469       1.334216      -0.697947      -0.025411       0.003458       0.039285       0.046915       0.005720      -0.011721       0.003599       0.006164       0.001376      -0.014095       0.000436       0.013659              2.056634       1.753668      -0.021727      -0.552279       1.556525       0.171272       2.859708          -0.000026
          136              H      24.601230      19.375014      17.871566       0.099132       1.263665 0.94912624E+01  0.96898316E+02                                 1.915479                            1.792702      -0.983021       2.412152                    0.997820       3.547813      10.010780       0.472487       1.269766      -0.712863      -0.027754      -0.032365       0.012297       0.044373       0.012978      -0.011012       0.001328      -0.014141       0.015626      -0.021350       0.006207       0.015143              1.948654       2.072730       0.570517      -0.171771       2.117223      -0.140111       1.656008          -0.000018
          137              H      16.581624       1.372568       4.728304       0.112098       1.219906 0.90349848E+01  0.91141244E+02                                 1.875057                            1.752990      -0.969940       2.426771                    0.998126       3.461297       9.718862       0.476053       1.275449      -0.711831       0.039968       0.023701       0.015110       0.048862       0.010795       0.000199       0.013564       0.020814       0.013174      -0.022989       0.006304       0.016686              1.910941       2.324488       0.441171       0.276485       1.759366       0.139650       1.648970          -0.000013
          138              H      14.586102       1.348476       6.081132       0.112629       1.153853 0.81054945E+01  0.78486405E+02                                 1.720650                            1.595078      -0.783842       2.514159                    0.999738       3.150607       8.285765       0.537373       1.177106      -0.736333      -0.002415       0.027213       0.039945       0.048394       0.007055      -0.001567       0.014802       0.006583       0.020677      -0.018722       0.001951       0.016770              1.771333       1.421484       0.021892      -0.074201       1.576672       0.411057       2.315844           0.000002
          139              H      14.867637      22.212677       3.441404       0.111517       0.948343 0.66349932E+01  0.63321985E+02                                 1.700704                            1.586192      -1.283859       2.280548                    0.994377       3.737881      10.960433       0.451325       1.422009      -0.677827      -0.037076      -0.019126      -0.012547       0.043564       0.006495       0.003148       0.006624       0.017522      -0.007406      -0.012722      -0.001118       0.013840              1.754257       2.113554       0.373071       0.115895       1.608099       0.143573       1.541117           0.000002
          140              H      15.629181      20.904032       0.279532       0.192142       0.829849 0.59391167E+01  0.55045464E+02                                 1.553011                            1.495400      -1.310026       2.282471                    0.997189       3.435926       9.877619       0.468039       1.411966      -0.680100      -0.001445      -0.008301      -0.014618       0.016872      -0.000608       0.004998       0.004319      -0.013892       0.003455      -0.010157       0.001094       0.009063              1.572723       1.461572      -0.088709      -0.140112       1.439238       0.316161       1.817361           0.000000
          141              H      14.800113      22.023685       0.994183       0.190433       0.817214 0.57330983E+01  0.52177888E+02                                 1.499958                            1.442365      -0.760558       2.554146                    0.999933       3.101380       8.568789       0.494558       1.360793      -0.692868      -0.009159       0.010034      -0.008760       0.016165      -0.002840       0.002166      -0.002970       0.000215      -0.009237      -0.004652      -0.001206       0.005858              1.541156       1.753716      -0.379233       0.063064       1.613172      -0.040978       1.256581           0.000002
          142              H      15.153963      20.702361       1.758940       0.190099       0.799857 0.56711084E+01  0.51817404E+02                                 1.510228                            1.459245      -0.936144       2.468665                    0.998935       3.248325       9.190147       0.476079       1.408056      -0.682421      -0.004740      -0.014551       0.007386       0.016992       0.002490       0.002362      -0.002795      -0.000854      -0.000561      -0.005105       0.002051       0.003054              1.533961       1.420430       0.175259      -0.201828       1.604256      -0.284872       1.577199           0.000003
          143              H      22.184342      20.135579      24.917873       0.129557       0.854083 0.62364562E+01  0.58661821E+02                                 1.590182                            1.544034      -1.251454       2.300158                    0.994099       3.659749      10.688274       0.454236       1.433532      -0.675792       0.036277      -0.002861       0.017380       0.040327      -0.002761       0.005816       0.005920       0.016440      -0.006638      -0.012519       0.000765       0.011754              1.601306       1.874449      -0.020718       0.301507       1.445714       0.028112       1.483755          -0.000009
          144              H      21.857292      18.793246      23.019167       0.093922       1.153091 0.86486673E+01  0.86281741E+02                                 1.791870                            1.700843      -0.894820       2.441772                    0.998156       3.567608       9.956472       0.489470       1.254327      -0.714929       0.025184      -0.024889      -0.010808       0.037020      -0.011203       0.002597       0.013945       0.006521       0.004897      -0.020304       0.004661       0.015642              1.822356       1.977316      -0.452071      -0.109485       1.957256       0.150308       1.532496          -0.000010
          145              H      20.084041      18.947114      21.634695       0.126242       1.011526 0.68690811E+01  0.64542746E+02                                 1.631496                            1.506481      -0.816039       2.502071                    0.999608       3.233149       8.690607       0.526135       1.238968      -0.718802      -0.002600      -0.019229      -0.034205       0.039325      -0.008649      -0.000039       0.011592       0.012485       0.017019      -0.018168       0.004110       0.014057              1.702155       1.313108       0.031230       0.062667       1.640869       0.475077       2.152487          -0.000004
          146              H      18.219658      20.124237      22.428459       0.122294       1.062386 0.77837306E+01  0.75559157E+02                                 1.703886                            1.622057      -0.793368       2.517201                    0.999621       3.279303       8.998496       0.497773       1.267581      -0.713760      -0.041181      -0.010215      -0.016206       0.045419      -0.004223       0.006160       0.009357       0.018595       0.000077      -0.016909       0.004537       0.012372              1.718885       1.994289       0.036450       0.381025       1.479558       0.084034       1.682808           0.000007
          147              H      18.348107      21.568912      24.258600       0.134583       0.929495 0.67536346E+01  0.65070852E+02                                 1.703492                            1.620404      -1.444734       2.203088                    0.993077       3.876319      11.612083       0.436031       1.457941      -0.670191      -0.034083       0.016277       0.007494       0.038506      -0.004455       0.001907       0.002389       0.011936      -0.015787      -0.007950      -0.002204       0.010154              1.744227       1.960004      -0.419045      -0.134951       1.750676       0.153322       1.521999          -0.000000
          148              H      21.884484      20.196140       2.283721       0.139085       0.945490 0.68878193E+01  0.66299617E+02                                 1.694881                            1.617223      -1.308597       2.279759                    0.994172       3.645348      10.707095       0.446876       1.423932      -0.678136       0.037547       0.018012      -0.006944       0.042219       0.007269       0.003928      -0.001199       0.019057      -0.026980      -0.011020      -0.005895       0.016915              1.723239       1.941717       0.376833      -0.140606       1.675634      -0.123559       1.552364          -0.000018
          149              H      21.841329      18.952480       4.322192       0.117344       1.063801 0.75543236E+01  0.72034397E+02                                 1.640252                            1.547310      -0.735348       2.535719                    0.999839       3.133153       8.237033       0.540470       1.188475      -0.732918       0.036692      -0.009716       0.018379       0.042172       0.003845       0.003696      -0.010414       0.021257       0.009618      -0.018425       0.007491       0.010935              1.669515       1.917572      -0.031523       0.431886       1.374167      -0.052630       1.716806          -0.000027
          150              H      19.864456      18.118647       5.097497       0.115453       1.037613 0.71633132E+01  0.67577288E+02                                 1.618859                            1.507256      -0.792134       2.508960                    0.999611       3.206257       8.454618       0.545919       1.189300      -0.730915      -0.003319      -0.015240       0.036976       0.040131       0.005317       0.001882      -0.007453       0.023821       0.028915      -0.019863       0.008202       0.011661              1.681431       1.336206       0.070268      -0.062197       1.418110      -0.370329       2.289975          -0.000007
          151              H      18.020007      17.897839       3.739395       0.121165       1.047076 0.75016106E+01  0.72909544E+02                                 1.739170                            1.628802      -1.062342       2.383141                    0.997067       3.538992      10.054474       0.475185       1.326213      -0.698399      -0.032175      -0.024126       0.016125       0.043328       0.006677      -0.000941      -0.008028       0.018290       0.007794      -0.015649       0.003959       0.011690              1.784869       2.051542       0.481055      -0.259827       1.709820      -0.203507       1.593246           0.000003
          152              H      18.057582      18.971033       1.540061       0.129076       0.871454 0.64673634E+01  0.61341561E+02                                 1.606871                            1.569027      -1.244317       2.301665                    0.994549       3.669400      10.733812       0.452391       1.427462      -0.677035      -0.032844      -0.001908      -0.021149       0.039111       0.000679       0.003649      -0.004324       0.018063       0.002228      -0.011185       0.001050       0.010135              1.608623       1.800535       0.054541       0.313080       1.439150      -0.052347       1.586184          -0.000002
          153              H      24.605439      21.515843      25.796024       0.186906       0.846795 0.61141630E+01  0.57200770E+02                                 1.594757                            1.533873      -1.196740       2.342999                    0.997087       3.439939      10.003889       0.453699       1.443023      -0.674993       0.001326      -0.004855       0.013155       0.014085      -0.002118       0.005613      -0.006769      -0.001610       0.002833      -0.007468      -0.002693       0.010161              1.621906       1.513528       0.070600      -0.233022       1.462264      -0.274716       1.889927          -0.000015
          154              H      25.675968      22.334366      24.994348       0.190303       0.792723 0.54422677E+01  0.49133663E+02                                 1.499437                            1.426450      -0.822323       2.528817                    0.999261       3.145840       8.798118       0.483885       1.402054      -0.684310       0.010567       0.007469       0.007584       0.014999       0.002081       0.001768      -0.001816      -0.002029      -0.015055      -0.006026       0.001159       0.004866              1.551917       2.047574       0.311138       0.039076       1.375760      -0.003028       1.232418          -0.000018
          155              H      24.904825      21.158047      24.298156       0.187478       0.826582 0.59891323E+01  0.56020180E+02                                 1.588787                            1.532472      -1.352331       2.255897                    0.996709       3.623690      10.709750       0.445321       1.470457      -0.668491       0.001917      -0.015397      -0.008647       0.017763       0.000374       0.002233       0.001386      -0.004432       0.000076      -0.003634       0.000383       0.003251              1.606438       1.369386      -0.106987      -0.120809       1.806002       0.367419       1.643926          -0.000009
          156              H      25.505231      22.720848      22.562951       0.110902       0.937549 0.65965974E+01  0.62961326E+02                                 1.695337                            1.586511      -1.290473       2.270842                    0.994541       3.797848      11.193043       0.448492       1.430862      -0.675733       0.031033      -0.026314       0.011293       0.042226      -0.006718       0.001986      -0.007183       0.009231      -0.001325      -0.011097       0.000092       0.011005              1.744441       1.912089      -0.432676       0.080223       1.800536      -0.168486       1.520700          -0.000013
          157              H      21.844353       2.105350      19.999698       0.108663       1.185422 0.82115252E+01  0.81083323E+02                                 1.851943                            1.675470      -0.983401       2.418560                    0.997934       3.480596       9.749236       0.483858       1.281978      -0.709131      -0.003290       0.015984      -0.042537       0.045560      -0.012893       0.000628      -0.009320       0.007403       0.014235      -0.018102       0.002861       0.015242              1.970098       1.514402       0.028655      -0.143853       1.682441      -0.549419       2.713451          -0.000024
          158              H      20.178788       2.548564      21.539759       0.104067       1.199496 0.88913882E+01  0.88893031E+02                                 1.814248                            1.707647      -0.998075       2.408042                    0.997671       3.431892       9.439366       0.498139       1.229866      -0.721902      -0.034340       0.028242      -0.014095       0.046643      -0.013367       0.000561      -0.010860       0.017230       0.024767      -0.022874       0.005974       0.016900              1.843310       2.044133      -0.491355       0.122087       1.905539      -0.136989       1.580259          -0.000016
          159              H      12.689492      10.683615      25.956887       0.136952       1.018163 0.72767437E+01  0.70324826E+02                                 1.725070                            1.620201      -1.085413       2.390255                    0.997437       3.438250       9.802837       0.468492       1.352795      -0.693590       0.018679      -0.021706       0.041818       0.050683      -0.010412       0.004103       0.001806       0.004750       0.003318      -0.012415       0.001796       0.010619              1.738793       1.601547      -0.172461       0.279044       1.527852      -0.327231       2.086981           0.000021
          160              H      13.499827      10.021702      23.844577       0.117348       1.010348 0.69677003E+01  0.66743430E+02                                 1.726541                            1.589356      -1.041979       2.395490                    0.997203       3.537231      10.105519       0.470330       1.359516      -0.691362       0.030353      -0.036989      -0.001554       0.047874      -0.014272      -0.002734       0.000033       0.001154       0.010948      -0.016285       0.003390       0.012896              1.809884       2.185071      -0.558017      -0.060585       1.846414       0.034766       1.398166           0.000016
          161              H      10.986868      12.509088      22.053992       0.135354       1.183183 0.88156164E+01  0.88485841E+02                                 1.845150                            1.739110      -1.146247       2.361408                    0.996784       3.399041       9.556313       0.474299       1.286569      -0.709467      -0.017457       0.017107      -0.040578       0.047370      -0.005278       0.001370      -0.011313      -0.001238       0.035406      -0.013495      -0.004477       0.017972              1.852084       1.651767      -0.223152       0.199302       1.693760      -0.219593       2.210724           0.000036
          162              H       8.499480      14.765470      23.209038       0.181758       0.924996 0.65096541E+01  0.60063642E+02                                 1.508344                            1.441393      -1.047259       2.396393                    0.999461       3.068544       8.047866       0.554644       1.196845      -0.728492      -0.010088       0.010701       0.000676       0.014722      -0.003832       0.011075      -0.005639      -0.001466      -0.022265      -0.014869       0.000714       0.014155              1.529292       1.480691      -0.348925      -0.156008       1.700512       0.235312       1.406673           0.000010
          163              H       8.597809      13.375679      22.491749       0.195471       0.864997 0.61441512E+01  0.56194055E+02                                 1.489956                            1.442105      -0.747780       2.565174                    0.999982       2.925355       7.780599       0.527612       1.269296      -0.713830      -0.011631      -0.012568      -0.006913       0.018467       0.002963       0.003268      -0.000806      -0.005770      -0.002006      -0.005917       0.001376       0.004541              1.497650       1.439809       0.274556       0.159461       1.655784       0.264860       1.397358           0.000016
          164              H       9.742684      14.431836      22.312427       0.181033       0.861002 0.59711345E+01  0.53111911E+02                                 1.363404                            1.324647      -0.718374       2.560242                    0.999982       2.769789       6.789877       0.624879       1.101983      -0.754977       0.007898       0.007937      -0.009004       0.014369       0.001999      -0.002570      -0.001531       0.008611       0.003040      -0.005412      -0.000501       0.005913              1.361631       1.400568       0.119552      -0.279256       1.267110      -0.145515       1.417215           0.000042
          165              H       6.622252      16.354841      24.403640       0.109378       1.123373 0.85875390E+01  0.85131472E+02                                 1.731935                            1.675588      -0.971292       2.409595                    0.998788       3.437147       9.420863       0.503950       1.226019      -0.722304      -0.000591      -0.018833      -0.034462       0.039277      -0.001385       0.007954       0.010239       0.006741       0.048601      -0.016277      -0.005260       0.021537              1.725289       1.558527      -0.135724      -0.070683       1.824359       0.334622       1.792981           0.000004
          166              H       4.854695      17.841051      24.530220       0.115622       1.091658 0.78006083E+01  0.75907385E+02                                 1.738068                            1.622300      -0.975718       2.417513                    0.998482       3.415354       9.441354       0.497491       1.265217      -0.712744      -0.024300       0.003724      -0.030779       0.039392      -0.008406       0.005015       0.011775       0.007243       0.023722      -0.019039       0.004765       0.014274              1.796127       2.037680      -0.171535       0.534609       1.518891      -0.153954       1.831809          -0.000008
          167              H       2.935615      17.653709       0.050105       0.118537       0.929109 0.62681636E+01  0.58198850E+02                                 1.604609                            1.486014      -0.793745       2.508271                    0.999584       3.364965       9.319269       0.499339       1.321104      -0.699641      -0.031503       0.026963       0.002767       0.041558      -0.014536       0.004963       0.003626       0.005076       0.006924      -0.017697       0.003887       0.013811              1.683306       2.030674      -0.460712       0.028143       1.748530      -0.018152       1.270714          -0.000012
          168              H       4.409069      17.475658       1.830141       0.115942       1.045963 0.77495386E+01  0.75850750E+02                                 1.735323                            1.655679      -0.970638       2.424583                    0.997753       3.513979       9.982761       0.471753       1.326501      -0.699127      -0.011027       0.021325       0.033031       0.040834      -0.012126       0.001090       0.007296      -0.000549       0.016702      -0.016533       0.003820       0.012713              1.745626       1.479989      -0.050564      -0.047600       1.855814       0.440885       1.901076          -0.000008
          169              H       6.173315      15.956738       1.737843       0.110371       0.942014 0.71104558E+01  0.68867784E+02                                 1.675011                            1.629851      -1.207086       2.307787                    0.994536       3.763494      11.024814       0.451396       1.400972      -0.682098       0.017209      -0.001937       0.033450       0.037667      -0.005377       0.004542       0.002869       0.002607       0.032522      -0.012084      -0.000129       0.012214              1.678710       1.730440      -0.131402       0.370646       1.539472      -0.069636       1.766218           0.000003
          170              H      10.331197      16.861442      25.007534       0.102836       1.045053 0.81630570E+01  0.81231988E+02                                 1.747245                            1.708938      -1.157855       2.325188                    0.995675       3.739729      10.837687       0.458776       1.341625      -0.694671      -0.020790      -0.013281      -0.033800       0.041846       0.008439       0.004916       0.003709       0.003237       0.037226      -0.014801      -0.000534       0.015335              1.740342       1.833067       0.286898       0.290907       1.669381       0.112661       1.718578           0.000012
          171              H      12.108851      18.420336      24.448471       0.134476       1.011787 0.73038150E+01  0.70211132E+02                                 1.680125                            1.594658      -0.872944       2.479095                    0.999383       3.339681       9.304255       0.488015       1.305619      -0.704167       0.012495       0.018830      -0.034432       0.041186       0.014650      -0.001577      -0.005004       0.004300       0.022095      -0.018787       0.004626       0.014161              1.688664       1.445451       0.009569      -0.056859       1.613747      -0.416640       2.006792           0.000016
          172              H      13.632340      18.775675      26.109838       0.118463       0.924904 0.63072322E+01  0.58506067E+02                                 1.585870                            1.480136      -0.794026       2.510434                    0.999647       3.315649       9.103627       0.506930       1.302555      -0.703877       0.032511       0.022460      -0.013730       0.041833       0.010991       0.003552      -0.006208       0.009850       0.010565      -0.016370       0.006053       0.010317              1.659033       2.040604       0.449876      -0.143061       1.633969      -0.109637       1.302527           0.000010
          173              H      11.869646      16.378224       1.806407       0.113496       0.997986 0.68108706E+01  0.64537267E+02                                 1.679493                            1.545448      -0.950180       2.429894                    0.998005       3.457075       9.659029       0.491542       1.315036      -0.700740       0.029349       0.009081       0.025236       0.039758       0.008251       0.004352      -0.009221       0.015889       0.018139      -0.018677       0.008361       0.010316              1.762393       2.198672       0.145405       0.484999       1.444151       0.083378       1.644354           0.000015
          174              H      10.012620      15.149500       2.410301       0.102063       1.194389 0.91872260E+01  0.93274238E+02                                 1.847182                            1.764265      -1.106654       2.338504                    0.997313       3.674884      10.428015       0.474848       1.270499      -0.710924      -0.000153      -0.008102       0.033731       0.034691       0.001148       0.009210      -0.002354       0.008336       0.052589      -0.013647      -0.007312       0.020960              1.856308       1.716714       0.112792      -0.076619       1.743904      -0.334492       2.108306           0.000022
          175              H       7.668261      14.530584       4.229894       0.171329       1.008639 0.74294361E+01  0.71302684E+02                                 1.637785                            1.570690      -1.133743       2.344476                    0.999282       3.303493       9.020741       0.512507       1.245249      -0.716759       0.009158       0.006966      -0.002477       0.011770       0.008262       0.009449       0.001729       0.001424      -0.020965      -0.012897      -0.002091       0.014988              1.658796       1.794037       0.343204      -0.282462       1.605388      -0.191566       1.576963           0.000017
          176              H       7.197269      13.501733       5.316375       0.188296       0.962775 0.70870614E+01  0.67958536E+02                                 1.672223                            1.603652      -0.951362       2.463661                    0.998783       3.240523       9.166726       0.469400       1.360771      -0.693411       0.005404      -0.008307       0.012188       0.015708       0.000555       0.004058       0.000055      -0.002370       0.001983      -0.004659       0.000835       0.003823              1.700203       1.431490      -0.145872       0.193827       1.701018      -0.449331       1.968101           0.000019
          177              H       6.292062      14.729793       4.949820       0.194394       0.883859 0.64143292E+01  0.59325947E+02                                 1.518219                            1.479680      -0.743738       2.566039                    0.999991       2.947918       7.896080       0.517365       1.280016      -0.712014      -0.011912       0.010636       0.004870       0.016695      -0.004951      -0.000696       0.003536       0.007377      -0.003316      -0.007067      -0.000282       0.007349              1.516405       1.521967      -0.247477      -0.175262       1.652330       0.168920       1.374917           0.000008
          178              H       4.583276      13.297521       5.669746       0.115784       1.112925 0.84446578E+01  0.84777863E+02                                 1.834497                            1.748292      -1.250664       2.300652                    0.994618       3.660577      10.666673       0.449499       1.357305      -0.692427       0.011448       0.033127       0.032316       0.047673       0.006540      -0.002070       0.011890      -0.008940      -0.001436      -0.013701      -0.001383       0.015085              1.857408       1.650523       0.192577       0.117216       1.815168       0.388603       2.106533           0.000004
          179              H       2.052927      10.498628       4.593813       0.108233       1.191956 0.87218954E+01  0.87278599E+02                                 1.847703                            1.721273      -1.008541       2.408118                    0.997415       3.489092       9.782489       0.480495       1.273855      -0.711499      -0.039061      -0.023824       0.002333       0.045813       0.009306      -0.007166       0.004873       0.003404      -0.042383      -0.018579       0.001846       0.016733              1.884724       2.259007       0.456070      -0.176418       1.723408      -0.099124       1.671756          -0.000003
          180              H       3.369685       9.990622       2.842784       0.102100       1.097240 0.78544886E+01  0.77791715E+02                                 1.834576                            1.694395      -1.361291       2.232221                    0.993044       3.863046      11.348485       0.451178       1.370700      -0.687585      -0.009470      -0.038347      -0.020955       0.044714       0.016874      -0.009400       0.004799      -0.023545       0.019425      -0.027128       0.009789       0.017339              1.901835       1.598957       0.127455       0.129000       2.247028       0.603126       1.859518          -0.000002
          181              H      10.572740      12.253078       2.486777       0.101021       1.136586 0.83325863E+01  0.82813209E+02                                 1.817288                            1.703619      -0.958565       2.427535                    0.997695       3.541350      10.043545       0.471835       1.306160      -0.703841       0.022490       0.013220      -0.037730       0.045871       0.009253      -0.003358      -0.003794       0.005235       0.029064      -0.014504       0.001706       0.012799              1.857350       1.850379       0.343173      -0.358785       1.794567      -0.398258       1.927103           0.000028
          182              H      11.291698      12.546356       4.775772       0.080761       1.491470 0.10858396E+02  0.11574789E+03                                 2.177746                            1.937804      -1.500081       2.142029                    0.992193       4.186020      12.451585       0.443071       1.296837      -0.702378       0.025645       0.022334       0.004720       0.034333       0.005459      -0.004517      -0.005155      -0.011663       0.012920      -0.010573      -0.001106       0.011679              2.318090       2.787323       0.913741       0.275066       2.324675       0.179538       1.842271           0.000033
          183              H       8.542358       9.949868       5.806874       0.129716       0.909333 0.64397611E+01  0.61206549E+02                                 1.672761                            1.576791      -1.346868       2.254447                    0.994300       3.751198      11.097823       0.445111       1.447804      -0.672528      -0.020194      -0.029525       0.031700       0.047796       0.008551      -0.004534       0.000523       0.007310       0.004800      -0.010829       0.000802       0.010027              1.723410       1.525858       0.207990      -0.148357       1.635428      -0.358874       2.008945           0.000007
          184              H       5.873549       8.359882       4.227257       0.175928       0.957890 0.69407571E+01  0.65445572E+02                                 1.583137                            1.519699      -0.993653       2.417774                    0.999666       3.185722       8.603858       0.520587       1.247784      -0.716872      -0.008285      -0.010421      -0.000302       0.013316       0.007807      -0.007613      -0.002645       0.002866      -0.022585      -0.011169      -0.003184       0.014354              1.602952       1.751902       0.305535       0.252938       1.567987       0.167595       1.488967          -0.000001
          185              H       6.377344       9.482351       5.200343       0.191087       0.892741 0.64150432E+01  0.60126367E+02                                 1.601122                            1.534333      -0.915012       2.485374                    0.998871       3.190017       8.982340       0.474864       1.376167      -0.690025      -0.006018       0.006055       0.015559       0.017747       0.000377      -0.004344       0.001039      -0.005936       0.004720      -0.006269       0.002005       0.004264              1.633470       1.397137      -0.158133      -0.151040       1.703492       0.411630       1.799783           0.000006
          186              H       7.269597       8.225477       4.923449       0.214920       0.800669 0.56363533E+01  0.51783186E+02                                 1.553125                            1.487147      -1.259364       2.336374                    0.996076       3.290859       9.552727       0.453080       1.471434      -0.670227       0.010057      -0.013203       0.006263       0.017739       0.000237      -0.003781      -0.001092       0.003051       0.000028      -0.003367      -0.001377       0.004744              1.580248       1.588001      -0.291222       0.257839       1.657899      -0.230671       1.494843           0.000005
          187              H       3.671302       7.807413       2.257350       0.108857       1.080304 0.80984457E+01  0.79856929E+02                                 1.743856                            1.668122      -1.054829       2.370685                    0.997772       3.573657      10.071633       0.482070       1.288502      -0.706751      -0.001726       0.009459       0.036724       0.037962       0.000161      -0.011457       0.004560      -0.001120       0.050763      -0.013920      -0.007933       0.021853              1.763928       1.606223       0.104618       0.135348       1.760429       0.355419       1.925132          -0.000005
          188              H       1.744939       6.587318       1.811682       0.115240       1.041200 0.73854856E+01  0.71362073E+02                                 1.721584                            1.606445      -0.953751       2.423937                    0.998453       3.510187       9.880312       0.483764       1.310339      -0.701873      -0.023788      -0.007117       0.029478       0.038542       0.006064      -0.002876       0.010031       0.014515       0.027213      -0.018000       0.004870       0.013130              1.773681       2.057576       0.188097      -0.448574       1.531991      -0.173720       1.731476          -0.000009
          189              H       3.040654       7.098864      26.104564       0.115259       0.932582 0.63232160E+01  0.58685893E+02                                 1.593747                            1.481359      -0.756346       2.524338                    0.999739       3.328346       9.138116       0.507104       1.301409      -0.704099      -0.030953      -0.023628      -0.009121       0.039994       0.013462      -0.001756       0.005329       0.009181       0.018053      -0.018410       0.006612       0.011798              1.667500       2.127031       0.407257       0.116463       1.577134       0.055401       1.298335          -0.000013
          190              H       4.629358       7.382441      24.437922       0.118336       0.956878 0.68885576E+01  0.65681684E+02                                 1.651294                            1.571993      -0.988188       2.416541                    0.997798       3.500454       9.920337       0.477514       1.345254      -0.694406      -0.010940      -0.012926      -0.038047       0.041646       0.015104       0.000271       0.004747       0.014077       0.024632      -0.021277       0.007278       0.014000              1.667705       1.429363       0.022690       0.119037       1.580358       0.354028       1.993394          -0.000009
          191              H       6.573977       8.568361      24.891502       0.116084       0.934270 0.70005226E+01  0.67249084E+02                                 1.643488                            1.600382      -1.026836       2.396806                    0.996949       3.600078      10.356165       0.464731       1.371982      -0.688633       0.023103       0.001846      -0.033879       0.041048       0.005549      -0.006427       0.000836       0.010158       0.038761      -0.014426      -0.001015       0.015442              1.646380       1.802462       0.121563      -0.344248       1.461558      -0.012640       1.675119          -0.000002
          192              H       9.488663       9.463263      23.678440       0.111330       1.010896 0.76844689E+01  0.76350831E+02                                 1.784487                            1.714014      -1.526413       2.147103                    0.992036       4.106004      12.428055       0.429992       1.433659      -0.674047      -0.012512       0.014121      -0.031352       0.036591      -0.002457      -0.003821      -0.006739       0.006801       0.021429      -0.010980       0.000446       0.010535              1.802894       1.613083      -0.203337       0.157923       1.764775      -0.291543       2.030823           0.000005
          193              H      11.206490       7.973945      23.288151       0.112001       1.019579 0.73199148E+01  0.71336022E+02                                 1.760400                            1.647183      -1.233459       2.293676                    0.994823       3.769964      11.039027       0.452162       1.389981      -0.684179       0.010666      -0.009298      -0.038821       0.041319      -0.008337      -0.005068      -0.000034      -0.002175       0.024426      -0.013188       0.002636       0.010552              1.823139       1.686432      -0.117052      -0.396236       1.502464       0.135759       2.280522           0.000008
          194              H      12.080385       6.725712      25.036542       0.113390       0.968242 0.66215188E+01  0.62202190E+02                                 1.637251                            1.518355      -0.813983       2.495483                    0.999477       3.387035       9.373081       0.499387       1.305631      -0.703128       0.029911      -0.025759      -0.005158       0.039810      -0.014580       0.000341      -0.002800       0.004515       0.005472      -0.015872       0.001677       0.014195              1.721377       1.996978      -0.518224      -0.146875       1.795546       0.103964       1.371607           0.000008
          195              H       9.603350       5.480820       0.793764       0.124687       0.915589 0.65254837E+01  0.61779811E+02                                 1.640958                            1.558425      -1.103568       2.368418                    0.996230       3.580052      10.324902       0.463534       1.395694      -0.683628       0.017491      -0.018936       0.032851       0.041758      -0.009963      -0.000940      -0.004776      -0.001572       0.028514      -0.015377       0.003950       0.011427              1.667646       1.535025      -0.233308       0.223034       1.712200      -0.353698       1.755712           0.000006
          196              H       7.853881       6.949662       1.189328       0.118018       0.885656 0.66070174E+01  0.63147634E+02                                 1.636996                            1.594483      -1.323463       2.259652                    0.993358       3.800551      11.244724       0.444109       1.442997      -0.673646      -0.009227       0.001474       0.039591       0.040679      -0.008740      -0.007509      -0.002617       0.000745       0.029280      -0.015657       0.002597       0.013059              1.642446       1.524192      -0.107277      -0.254856       1.449529       0.087880       1.953618           0.000003
          197              H       6.729619      10.915608      22.987522       0.198322       0.841592 0.58393200E+01  0.53637800E+02                                 1.545897                            1.466150      -1.251294       2.323297                    0.997301       3.267138       9.207264       0.483027       1.380466      -0.687185       0.010185      -0.014041      -0.005567       0.018217      -0.001797       0.001622       0.001227      -0.007394       0.000682      -0.004906       0.000714       0.004192              1.581809       1.821872      -0.443283      -0.146872       1.572990       0.118504       1.350566           0.000003
          198              H       5.989522      12.205719      22.491749       0.184637       0.889529 0.64160343E+01  0.58709105E+02                                 1.458678                            1.426714      -0.722885       2.563167                    0.999990       2.873072       7.389529       0.562638       1.189703      -0.733021       0.002330       0.003264      -0.014136       0.014693       0.000282       0.000586      -0.001850      -0.011096       0.017008      -0.008419       0.001849       0.006570              1.452966       1.270893      -0.021260      -0.014211       1.535212      -0.302318       1.552792           0.000011
          199              H       5.167494      11.008277      23.077183       0.199963       0.851868 0.61371970E+01  0.56774770E+02                                 1.538095                            1.490693      -0.928001       2.481132                    0.999286       3.103729       8.625607       0.487622       1.357806      -0.693739      -0.011619      -0.014387      -0.005970       0.019433       0.002926      -0.001890       0.003521      -0.002253       0.010119      -0.006202       0.000760       0.005443              1.540513       1.906345       0.270224       0.059735       1.449814       0.061812       1.265379          -0.000002
          200              H       3.911149      12.767256      23.420005       0.104681       1.172090 0.85870910E+01  0.85775297E+02                                 1.821905                            1.701173      -1.271162       2.276456                    0.994530       3.661853      10.328126       0.485186       1.263811      -0.711415      -0.008490      -0.021465      -0.033258       0.040483      -0.003800       0.006060       0.004171       0.001899       0.033346      -0.011681      -0.001891       0.013573              1.849914       1.686919      -0.019660       0.186250       1.723408       0.480404       2.139414           0.000000
          201              H      25.615236      15.270012      25.977983       0.099727       1.016345 0.71079512E+01  0.68190571E+02                                 1.707876                            1.586002      -0.954324       2.423632                    0.998336       3.560624      10.065666       0.481096       1.327071      -0.697961      -0.031093       0.021925       0.018142       0.042150      -0.004256      -0.001267       0.011821       0.016311       0.013281      -0.017338       0.004768       0.012569              1.772277       2.128206      -0.579103      -0.158267       1.820540       0.154687       1.368084          -0.000004
          202              H       2.753448      13.620097       0.841232       0.119022       0.926528 0.66979635E+01  0.63847807E+02                                 1.657614                            1.583224      -1.121979       2.364861                    0.996020       3.583087      10.379718       0.457857       1.403374      -0.682476       0.004473       0.027464       0.037402       0.046618      -0.007732       0.006581       0.010829       0.004523      -0.003121      -0.017334       0.007694       0.009639              1.661861       1.410208       0.071026       0.110302       1.636230       0.421818       1.939147          -0.000002
          203              H      19.909852      23.154949      21.861484       0.112626       1.173412 0.85232639E+01  0.84434148E+02                                 1.802823                            1.683418      -0.954704       2.435707                    0.998238       3.360014       9.241307       0.495889       1.246835      -0.718431       0.032184      -0.029386      -0.015041       0.046104      -0.014075       0.001801       0.015165       0.014114       0.006548      -0.024364       0.005897       0.018468              1.846330       2.153194      -0.514823      -0.164665       1.851832       0.127367       1.533965          -0.000019
          204              H      18.029046      23.193434      20.643148       0.114366       1.176269 0.83332635E+01  0.82076750E+02                                 1.811649                            1.667820      -0.837558       2.494075                    0.999490       3.299879       9.045708       0.496806       1.251741      -0.717825      -0.002104      -0.029094      -0.037213       0.047283      -0.004070       0.001184       0.016383      -0.000798      -0.007696      -0.017657       0.001237       0.016419              1.879409       1.452309      -0.002942       0.141666       1.752129       0.484675       2.433790          -0.000005
          205              H      14.455637       2.848781      22.998071       0.114897       0.943234 0.66388136E+01  0.63344489E+02                                 1.691633                            1.584099      -1.278684       2.281266                    0.994478       3.733621      10.933720       0.452879       1.417442      -0.678619      -0.031179       0.027835       0.010433       0.043078      -0.007336      -0.000704       0.006834       0.009329      -0.010543      -0.011387      -0.000204       0.011591              1.750145       2.040096      -0.437588      -0.027428       1.720970       0.112070       1.489368           0.000002
          206              H      15.382952       4.358814      26.046548       0.188945       0.874299 0.63800240E+01  0.60087145E+02                                 1.593392                            1.538447      -1.460245       2.212869                    0.995736       3.494572      10.065106       0.467491       1.391149      -0.683913      -0.002341       0.007800       0.015948       0.017906      -0.000543      -0.004085       0.007480      -0.010447       0.003031      -0.008473      -0.002629       0.011102              1.609895       1.538729       0.114229       0.173112       1.513119       0.306805       1.777836           0.000003
          207              H      14.395760       3.307031      25.432106       0.192661       0.791595 0.55385362E+01  0.50200311E+02                                 1.492916                            1.436624      -0.866089       2.508923                    0.999290       3.145545       8.801957       0.483584       1.397406      -0.685181      -0.012714      -0.006388       0.010436       0.017646       0.000965      -0.003087      -0.001794      -0.001820      -0.019436      -0.007627       0.002278       0.005349              1.532668       1.867237       0.346430      -0.114511       1.458943      -0.050974       1.271822           0.000002
          208              H      14.896908       4.511879      24.564503       0.189315       0.801713 0.57267405E+01  0.52142425E+02                                 1.482154                            1.443749      -0.771886       2.547893                    0.999832       3.121618       8.646505       0.492851       1.364920      -0.691854      -0.006367       0.013676      -0.007936       0.017045      -0.004329      -0.002025      -0.003729      -0.001252       0.003060      -0.006923       0.002057       0.004866              1.495212       1.354798      -0.136118       0.165149       1.563653      -0.274690       1.567184           0.000006
          209              H      15.254766       3.117902       2.415575       0.124032       0.975346 0.71854124E+01  0.70034019E+02                                 1.735785                            1.653621      -1.376138       2.232379                    0.993292       3.847666      11.443885       0.440349       1.427091      -0.676458      -0.035293      -0.018426      -0.003981       0.040012       0.005343      -0.006005       0.000570       0.011250      -0.022080      -0.009989      -0.002903       0.012892              1.769145       1.990288       0.456734       0.062237       1.807040       0.068215       1.510106           0.000000
          210              H      15.353873       4.395804       4.359111       0.121386       1.081164 0.76597890E+01  0.73010116E+02                                 1.631264                            1.537583      -0.753948       2.526323                    0.999828       3.110328       8.072490       0.555198       1.157422      -0.740651      -0.035038       0.002389       0.023520       0.042268       0.007131      -0.008496       0.010196       0.015413       0.013994      -0.019555       0.005789       0.013766              1.655700       1.798712       0.052192      -0.450581       1.367853      -0.011008       1.800534           0.000023
          211              H      17.211750       5.727068       4.770498       0.106216       1.070818 0.73656161E+01  0.68825136E+02                                 1.547146                            1.447570      -0.781455       2.500945                    0.999601       3.088953       7.680747       0.614422       1.066845      -0.763550       0.001546       0.018974       0.031844       0.037100       0.010904      -0.006858       0.012185       0.014309       0.016142      -0.022694       0.010328       0.012366              1.583970       1.266775       0.059705       0.056630       1.497425       0.417084       1.987712           0.000024
          212              H      18.921850       5.858854       3.196154       0.107043       1.111953 0.80087241E+01  0.77519955E+02                                 1.679375                            1.584315      -0.832910       2.474477                    0.999407       3.292871       8.732774       0.538400       1.175306      -0.734685       0.031207       0.021874       0.008829       0.039119       0.011439      -0.000988       0.013804       0.009806       0.004603      -0.020338       0.004009       0.016329              1.709694       1.950152       0.486229       0.098788       1.758956       0.083585       1.419974          -0.000003
          213              H      18.789929       4.606042       1.247344       0.112945       0.890020 0.66182975E+01  0.63091199E+02                                 1.623052                            1.580347      -1.221225       2.301390                    0.994051       3.761202      11.004519       0.454040       1.415108      -0.678992       0.028816       0.002945      -0.021616       0.036143       0.004832      -0.005414       0.003640       0.012940       0.005371      -0.011172       0.001518       0.009654              1.623702       1.803133       0.078011      -0.339652       1.461125      -0.003732       1.606848          -0.000005
          214              H      21.466024       4.345562      23.855125       0.126586       1.001623 0.73493774E+01  0.72242125E+02                                 1.778963                            1.680879      -1.525954       2.157477                    0.992418       3.990764      12.030972       0.432227       1.441630      -0.672833       0.032525      -0.018890       0.006942       0.038248      -0.002066      -0.004905      -0.001531       0.009177      -0.006207      -0.006371      -0.001765       0.008135              1.819393       2.044902      -0.493988       0.116899       1.847288      -0.109642       1.565990          -0.000011
          215              H      21.356476       5.466444      21.766549       0.111515       1.040980 0.73134363E+01  0.69080283E+02                                 1.600013                            1.508475      -0.731578       2.527913                    0.999876       3.154080       8.216151       0.555760       1.166772      -0.737309       0.033071      -0.002125      -0.023768       0.040781      -0.010667      -0.007332      -0.008241       0.015597       0.013800      -0.020158       0.007359       0.012799              1.631201       1.698717      -0.106188      -0.441172       1.361471       0.073575       1.833416          -0.000017
          216              H      19.533416       6.867942      21.323518       0.104025       1.050832 0.72011037E+01  0.67524255E+02                                 1.580482                            1.471046      -0.756532       2.509174                    0.999795       3.189344       8.185400       0.579643       1.126898      -0.746305      -0.003701       0.017721      -0.031308       0.036165      -0.012906      -0.004698      -0.011053       0.010027       0.017862      -0.021842       0.008744       0.013097              1.633175       1.267114      -0.031697       0.038306       1.517403      -0.378432       2.115007           0.000010
          217              H      17.957104       7.180830      22.926869       0.096313       1.137469 0.82661871E+01  0.81174030E+02                                 1.750288                            1.643569      -0.776870       2.497247                    0.999539       3.421314       9.335403       0.508970       1.225468      -0.722333      -0.025688       0.023381      -0.005388       0.035151      -0.012293      -0.002892      -0.012809       0.003764       0.005723      -0.019918       0.004278       0.015639              1.789811       1.930917      -0.508373       0.100175       1.954494      -0.118585       1.484021           0.000017
          218              H      17.900221       5.958527      24.809752       0.115557       0.918915 0.67852962E+01  0.64826455E+02                                 1.637080                            1.584481      -1.055848       2.380918                    0.996312       3.650181      10.552136       0.462047       1.387511      -0.685090      -0.030820       0.002531       0.018400       0.035984      -0.003324      -0.006066      -0.004110       0.016092       0.002382      -0.011567       0.000342       0.011225              1.644530       1.838975      -0.055984      -0.374563       1.461479      -0.037537       1.633137           0.000002
          219              H      21.207319       3.061531       0.569612       0.190349       0.831447 0.59907406E+01  0.55891173E+02                                 1.586470                            1.526946      -1.273380       2.306544                    0.996216       3.483048      10.192532       0.449827       1.459480      -0.671516       0.002735       0.001918      -0.015424       0.015782       0.001323      -0.004539      -0.004619      -0.002545       0.003924      -0.005707      -0.001854       0.007561              1.610205       1.448513      -0.048058       0.168315       1.483417      -0.317157       1.898685          -0.000012
          220              H      22.220364       2.271357       1.466223       0.195056       0.782271 0.52916562E+01  0.47538752E+02                                 1.498685                            1.415813      -0.859377       2.515087                    0.999136       3.144880       8.833616       0.479953       1.420533      -0.680655       0.012085      -0.008826      -0.006174       0.016188      -0.001528      -0.001091      -0.000115      -0.000689      -0.008978      -0.003311       0.000188       0.003123              1.555853       2.097901      -0.283766       0.051946       1.341188      -0.056156       1.228469          -0.000016
          221              H      21.334416       3.406800       2.091213       0.189685       0.905579 0.69315047E+01  0.66525944E+02                                 1.636674                            1.611584      -1.112067       2.386622                    0.996747       3.371826       9.745141       0.454185       1.405109      -0.683462       0.001019       0.013591       0.008942       0.016301      -0.000755      -0.004654       0.005780      -0.005752       0.008808      -0.007174      -0.002050       0.009224              1.632515       1.444829       0.026292       0.066553       1.839137       0.267119       1.613580          -0.000012
          222              H      21.959972       1.854990       3.691927       0.122151       0.964703 0.66970129E+01  0.64086288E+02                                 1.723473                            1.595374      -1.294647       2.275790                    0.994878       3.725573      10.952221       0.449104       1.425197      -0.677198       0.030258       0.025587      -0.009892       0.040842       0.005171      -0.001409      -0.005838       0.008328      -0.002045      -0.009158       0.000385       0.008773              1.787341       2.037505       0.510412      -0.032769       1.789029      -0.187471       1.535488          -0.000014
          223              H      22.479336      22.300824       6.191890       0.118556       1.230368 0.87058065E+01  0.87746657E+02                                 1.942680                            1.759955      -1.123405       2.361074                    0.996276       3.581683      10.333511       0.455469       1.334213      -0.697947       0.001196      -0.025617       0.039285       0.046915       0.006174       0.002548      -0.011994      -0.004051       0.001376      -0.014095       0.000436       0.013659              2.056634       1.554239      -0.004011       0.121729       1.755955      -0.565269       2.859707          -0.000024
          224              H      20.675662      22.057969       4.686111       0.099131       1.263661 0.94912167E+01  0.96897709E+02                                 1.915473                            1.792697      -0.983014       2.412156                    0.997820       3.547804      10.010739       0.472489       1.269764      -0.712863      -0.034694      -0.024781       0.012297       0.044373       0.011529       0.000348      -0.011087       0.018495       0.015626      -0.021350       0.006207       0.015143              1.948648       2.217438       0.557659      -0.154760       1.972502      -0.158698       1.656003          -0.000019
          225              H       3.634701      17.127435      17.913759       0.112099       1.219909 0.90350163E+01  0.91141654E+02                                 1.875060                            1.752994      -0.969941       2.426770                    0.998126       3.461304       9.718891       0.476053       1.275449      -0.711831       0.027144       0.037714       0.015110       0.048862       0.012461       0.013528      -0.001002      -0.016682       0.013174      -0.022989       0.006304       0.016686              1.910945       1.841565       0.484073       0.163568       2.242297       0.263043       1.648973          -0.000012
          226              H       3.434125      15.141873      19.266587       0.112632       1.153856 0.81055205E+01  0.78486736E+02                                 1.720654                            1.595081      -0.783842       2.514159                    0.999738       3.150612       8.285788       0.537372       1.177107      -0.736333       0.026892      -0.004813       0.039945       0.048394       0.007524       0.014605      -0.002871      -0.003993       0.020677      -0.018722       0.001952       0.016770              1.771337       1.579320       0.007871       0.402880       1.418843      -0.110284       2.315848           0.000002
          227              H      24.241393      13.576082      16.626859       0.111518       0.948344 0.66350003E+01  0.63322067E+02                                 1.700704                            1.586192      -1.283857       2.280548                    0.994377       3.737883      10.960438       0.451326       1.422008      -0.677827      -0.022332      -0.035238      -0.012547       0.043564       0.007938       0.006877       0.002550      -0.014958      -0.007406      -0.012722      -0.001118       0.013839              1.754257       1.677821       0.411779       0.153265       2.043832       0.102735       1.541117           0.000001
          228              H      23.005268      14.450438      13.464987       0.192144       0.829848 0.59391076E+01  0.55045360E+02                                 1.553009                            1.495399      -1.310024       2.282472                    0.997189       3.435924       9.877613       0.468039       1.411966      -0.680100      -0.008397      -0.000704      -0.014617       0.016872      -0.001823       0.004744       0.004596       0.013460       0.003455      -0.010157       0.001094       0.009063              1.572722       1.423774      -0.085351       0.302522       1.477033      -0.167537       1.817358           0.000001
          229              H      24.047168      13.525547      14.179638       0.190436       0.817214 0.57330955E+01  0.52177858E+02                                 1.499957                            1.442364      -0.760558       2.554146                    0.999933       3.101379       8.568787       0.494558       1.360793      -0.692868       0.009185      -0.010011      -0.008760       0.016165      -0.002776      -0.002767       0.002421      -0.001213      -0.009237      -0.004652      -0.001206       0.005858              1.541155       1.547420      -0.360906      -0.035236       1.819465       0.066442       1.256580           0.000002
          230              H      22.762338      13.994929      14.944395       0.190101       0.799856 0.56710995E+01  0.51817304E+02                                 1.510226                            1.459244      -0.936142       2.468666                    0.998935       3.248323       9.190140       0.476079       1.408055      -0.682421      -0.014913      -0.003434       0.007386       0.016992       0.002376      -0.002575       0.002600       0.001718      -0.000561      -0.005105       0.002051       0.003054              1.533960       1.633709       0.156312      -0.301612       1.390973      -0.175828       1.577197           0.000002
          231              H      21.219379      19.583262      11.732418       0.129559       0.854080 0.62364316E+01  0.58661526E+02                                 1.590178                            1.544031      -1.251448       2.300161                    0.994099       3.659740      10.688238       0.454236       1.433531      -0.675793       0.000361       0.036387       0.017381       0.040327      -0.001269       0.006411       0.005269      -0.017157      -0.006638      -0.012520       0.000766       0.011754              1.601302       1.445416       0.017395       0.054681       1.874738       0.297835       1.483751          -0.000009
          232              H      19.853372      19.376274       9.833712       0.093924       1.153089 0.86486429E+01  0.86281438E+02                                 1.791868                            1.700841      -0.894817       2.441774                    0.998156       3.567603       9.956455       0.489470       1.254327      -0.714929      -0.022563       0.027288      -0.010808       0.037020      -0.010453       0.014120       0.001353      -0.010369       0.004897      -0.020304       0.004661       0.015642              1.822353       1.877718      -0.443222       0.140030       2.056847      -0.122356       1.532493          -0.000010
          233              H      19.849726      17.596363       8.449240       0.126244       1.011524 0.68690675E+01  0.64542581E+02                                 1.631494                            1.506479      -0.816039       2.502071                    0.999608       3.233146       8.690594       0.526136       1.238966      -0.718802      -0.019383      -0.000889      -0.034205       0.039325      -0.007413       0.011543      -0.001064      -0.015339       0.017019      -0.018168       0.004110       0.014057              1.702152       1.643805       0.001852       0.478757       1.310168       0.020383       2.152484          -0.000003
          234              H      20.857257      15.635133       9.243004       0.122295       1.062385 0.77837176E+01  0.75558994E+02                                 1.703884                            1.622055      -0.793367       2.517201                    0.999621       3.279299       8.998481       0.497773       1.267580      -0.713760      -0.013819      -0.040116      -0.016206       0.045419      -0.002518       0.009865       0.005308      -0.019792       0.000077      -0.016909       0.004537       0.012372              1.718883       1.490012       0.081247       0.117420       1.983831       0.372094       1.682806           0.000007
          235              H      22.307631      15.635243      11.073145       0.134584       0.929493 0.67536225E+01  0.65070709E+02                                 1.703490                            1.620402      -1.444731       2.203089                    0.993077       3.876316      11.612073       0.436031       1.457942      -0.670191       0.013197      -0.035390       0.007494       0.038506      -0.003333       0.002548       0.001688      -0.013320      -0.015787      -0.007950      -0.002204       0.010154              1.744225       1.678444      -0.394032       0.140778       2.032232      -0.147988       1.521998           0.000001
          236              H      22.853670      20.743842      15.469176       0.139088       0.945488 0.68878069E+01  0.66299470E+02                                 1.694878                            1.617221      -1.308596       2.279760                    0.994172       3.645347      10.707091       0.446877       1.423931      -0.678137       0.021264       0.035806      -0.006944       0.042219       0.008835      -0.000847       0.004019      -0.016196      -0.026980      -0.011020      -0.005895       0.016915              1.723236       1.744144       0.394384      -0.135516       1.873202      -0.129121       1.552363          -0.000017
          237              H      21.611069      20.810905      17.507647       0.117347       1.063797 0.75542822E+01  0.72033893E+02                                 1.640246                            1.547304      -0.735347       2.535720                    0.999839       3.133145       8.237002       0.540472       1.188473      -0.732918      -0.006431       0.037408       0.018379       0.042172       0.005659      -0.010046       0.004603      -0.019569       0.009618      -0.018425       0.007491       0.010935              1.669509       1.372860       0.016865      -0.014208       1.918866       0.434846       1.716800          -0.000031
          238              H      20.605579      18.915571      18.282952       0.115456       1.037610 0.71632855E+01  0.67576961E+02                                 1.618855                            1.507253      -0.792133       2.508961                    0.999611       3.206251       8.454598       0.545920       1.189299      -0.730916      -0.015474      -0.001957       0.036976       0.040131       0.007333      -0.007257       0.002534      -0.021574       0.028915      -0.019863       0.008202       0.011661              1.681427       1.429853       0.061948      -0.374379       1.324458      -0.029183       2.289969          -0.000008
          239              H      20.222427      17.097896      16.924850       0.121167       1.047074 0.75015925E+01  0.72909325E+02                                 1.739167                            1.628800      -1.062342       2.383142                    0.997067       3.538988      10.054460       0.475186       1.326213      -0.698399      -0.026879      -0.029914       0.016125       0.043328       0.008185      -0.008080      -0.000227      -0.015649       0.007794      -0.015649       0.003959       0.011690              1.784867       1.797294       0.503641      -0.225700       1.964063      -0.240800       1.593244           0.000001
          240              H      21.294736      17.040359      14.725516       0.129077       0.871453 0.64673554E+01  0.61341466E+02                                 1.606870                            1.569026      -1.244315       2.301665                    0.994549       3.669398      10.733805       0.452391       1.427462      -0.677035      -0.004807      -0.032546      -0.021149       0.039111       0.002260      -0.003985       0.004017      -0.017541       0.002228      -0.011185       0.001050       0.010135              1.608622       1.451594       0.085539      -0.024438       1.788089       0.316484       1.586182          -0.000001
          241              H      22.808466      21.872725      12.610569       0.186909       0.846804 0.61142508E+01  0.57201895E+02                                 1.594777                            1.533892      -1.196753       2.342993                    0.997087       3.439984      10.004102       0.453693       1.443036      -0.674990      -0.004719       0.001750       0.013155       0.014085      -0.002226      -0.006245       0.006191       0.000838       0.002833      -0.007468      -0.002693       0.010161              1.621927       1.475128       0.074014      -0.294263       1.500700      -0.207803       1.889952          -0.000014
          242              H      23.718506      22.866626      11.808893       0.190306       0.792721 0.54422526E+01  0.49133488E+02                                 1.499434                            1.426448      -0.822321       2.528818                    0.999261       3.145835       8.798098       0.483886       1.402052      -0.684310       0.008375       0.009865       0.007584       0.014999       0.001869      -0.001652       0.001921       0.002731      -0.015055      -0.006026       0.001159       0.004866              1.551914       1.435865       0.365479       0.000441       1.987462       0.039190       1.232416          -0.000018
          243              H      22.478565      22.202597      11.112701       0.187479       0.826580 0.59891134E+01  0.56019962E+02                                 1.588785                            1.532470      -1.352331       2.255897                    0.996709       3.623686      10.709737       0.445321       1.470458      -0.668491      -0.015167       0.003272      -0.008647       0.017763      -0.000022       0.001578       0.002102       0.004495       0.000076      -0.003633       0.000383       0.003251              1.606436       1.783720      -0.143795       0.355287       1.391663      -0.152847       1.643925          -0.000009
          244              H      24.088364      22.662360       9.377496       0.110902       0.937547 0.65965882E+01  0.62961226E+02                                 1.695337                            1.586511      -1.290476       2.270841                    0.994541       3.797847      11.193045       0.448491       1.430864      -0.675732      -0.023465       0.033240       0.011293       0.042226      -0.005799      -0.006980       0.002614      -0.011455      -0.001325      -0.011097       0.000092       0.011005              1.744441       1.725137      -0.416068      -0.160726       1.987488       0.094817       1.520700          -0.000013
          245              H       3.229793      20.840057       6.814243       0.108664       1.185422 0.82115240E+01  0.81083326E+02                                 1.851945                            1.675471      -0.983402       2.418559                    0.997934       3.480595       9.749241       0.483857       1.281980      -0.709130       0.015630      -0.004692      -0.042537       0.045560      -0.012039      -0.009228       0.001450      -0.011833       0.014235      -0.018102       0.002861       0.015242              1.970100       1.686178       0.013395      -0.559994       1.510668      -0.094672       2.713455          -0.000020
          246              H       3.523887      19.141806       8.354304       0.104067       1.199496 0.88913871E+01  0.88893030E+02                                 1.814249                            1.707648      -0.998075       2.408043                    0.997671       3.431891       9.439368       0.498138       1.229867      -0.721901       0.025093      -0.036704      -0.014095       0.046643      -0.011639      -0.010768       0.001520      -0.021672       0.024767      -0.022874       0.005974       0.016900              1.843312       1.820009      -0.471446      -0.125649       2.129665       0.133731       1.580260          -0.000010
          247              H      10.964317      10.962038      12.771432       0.136953       1.018162 0.72767397E+01  0.70324780E+02                                 1.725069                            1.620200      -1.085412       2.390255                    0.997437       3.438250       9.802838       0.468492       1.352795      -0.693590      -0.019968       0.020527       0.041818       0.050683      -0.009830       0.002162       0.003927      -0.008346       0.003318      -0.012415       0.001796       0.010619              1.738793       1.498027      -0.163264      -0.301255       1.631371       0.306905       2.086981           0.000021
          248              H      10.376705      11.827765      10.659122       0.117347       1.010347 0.69676984E+01  0.66743407E+02                                 1.726541                            1.589356      -1.041980       2.395490                    0.997203       3.537231      10.105519       0.470330       1.359517      -0.691362      -0.034158       0.033507      -0.001554       0.047874      -0.013947      -0.000209      -0.002726      -0.006168       0.010948      -0.016285       0.003390       0.012896              1.809884       1.750698      -0.519429       0.029269       2.280788      -0.063424       1.398166           0.000017
          249              H      12.631968       9.104561       8.868537       0.135354       1.183183 0.88156179E+01  0.88485858E+02                                 1.845150                            1.739110      -1.146245       2.361409                    0.996784       3.399042       9.556315       0.474299       1.286568      -0.709467       0.015495      -0.018902      -0.040578       0.047370      -0.005304      -0.011148       0.002366      -0.000643       0.035406      -0.013495      -0.004477       0.017972              1.852083       1.654094      -0.223359      -0.201096       1.691432       0.217952       2.210724           0.000035
          250              H      14.659396       6.427269      10.023583       0.181757       0.924996 0.65096579E+01  0.60063681E+02                                 1.508344                            1.441393      -1.047258       2.396393                    0.999461       3.068545       8.047867       0.554644       1.196845      -0.728492       0.009767      -0.010996       0.000676       0.014722      -0.003901      -0.004636       0.011531       0.000092      -0.022265      -0.014869       0.000714       0.014155              1.529292       1.637282      -0.362836       0.220584       1.543921      -0.176219       1.406673           0.000008
          251              H      13.283758       6.648191       9.306294       0.195470       0.864997 0.61441548E+01  0.56194087E+02                                 1.489956                            1.442104      -0.747780       2.565174                    0.999982       2.925355       7.780595       0.527613       1.269295      -0.713830      -0.013548      -0.010473      -0.006913       0.018467       0.002408      -0.000514       0.003326       0.006725      -0.002006      -0.005917       0.001376       0.004541              1.497650       1.702492       0.251221       0.277931       1.393101       0.135399       1.397358           0.000014
          252              H      14.437079       7.695118       9.126972       0.181032       0.861006 0.59711668E+01  0.53112276E+02                                 1.363408                            1.324651      -0.718371       2.560242                    0.999982       2.769796       6.789901       0.624878       1.101983      -0.754977       0.008605       0.007164      -0.009005       0.014369       0.002727      -0.001752      -0.002424      -0.007770       0.003041      -0.005412      -0.000501       0.005913              1.361635       1.289233       0.129443      -0.169656       1.378453      -0.265286       1.417220           0.000041
          253              H      16.076421       4.416765      11.218185       0.109378       1.123374 0.85875480E+01  0.85131577E+02                                 1.731935                            1.675589      -0.971293       2.409594                    0.998788       3.437148       9.420864       0.503950       1.226018      -0.722304      -0.018811       0.001077      -0.034462       0.039277      -0.000769       0.010903       0.007017      -0.007124       0.048601      -0.016277      -0.005260       0.021537              1.725289       1.798353      -0.157029       0.327054       1.584534      -0.100016       1.792981          -0.000001
          254              H      17.400394       2.524630      11.344765       0.115621       1.091658 0.78006093E+01  0.75907390E+02                                 1.738068                            1.622300      -0.975717       2.417513                    0.998482       3.415355       9.441354       0.497492       1.265216      -0.712744       0.001559      -0.024534      -0.030779       0.039392      -0.007636       0.012173       0.003953      -0.010093       0.023722      -0.019039       0.004765       0.014274              1.796126       1.492714      -0.123122      -0.106043       2.063856       0.546134       1.831808          -0.000012
          255              H      18.644474       2.094277      13.235560       0.118536       0.929113 0.62681953E+01  0.58199202E+02                                 1.604612                            1.486017      -0.793739       2.508273                    0.999584       3.364969       9.319277       0.499339       1.321101      -0.699641       0.024070      -0.033764       0.002768       0.041557      -0.013861       0.004051       0.004622      -0.010120       0.006926      -0.017697       0.003887       0.013810              1.683309       1.669528      -0.428630      -0.015590       2.109684       0.029638       1.270716          -0.000014
          256              H      18.597503       3.577707      15.015596       0.115942       1.045962 0.77495276E+01  0.75850618E+02                                 1.735322                            1.655678      -0.970637       2.424584                    0.997753       3.513977       9.982754       0.471753       1.326501      -0.699127       0.020266      -0.012870       0.033031       0.040834      -0.011984       0.007364       0.000440      -0.003735       0.016701      -0.016533       0.003820       0.012713              1.745625       1.843956      -0.082898       0.434943       1.491845      -0.086427       1.901075          -0.000012
          257              H      17.240656       5.469438      14.923298       0.110371       0.942014 0.71104563E+01  0.68867795E+02                                 1.675012                            1.629851      -1.207087       2.307786                    0.994536       3.763494      11.024817       0.451396       1.400973      -0.682098      -0.000406       0.017313       0.033450       0.037667      -0.005063       0.003260       0.004270      -0.004462       0.032522      -0.012084      -0.000129       0.012214              1.678710       1.517804      -0.112512      -0.036566       1.752109       0.375354       1.766218           0.000001
          258              H      16.909230       8.066333      11.822079       0.102835       1.045054 0.81630630E+01  0.81232050E+02                                 1.747245                            1.708938      -1.157850       2.325190                    0.995675       3.739730      10.837685       0.458776       1.341624      -0.694672      -0.015069      -0.019533      -0.033800       0.041846       0.008593       0.004130       0.004569      -0.000211       0.037226      -0.014801      -0.000534       0.015335              1.740342       1.721238       0.296832       0.137961       1.781210       0.279797       1.718578           0.000011
          259              H      18.619310       9.699072      11.263016       0.134476       1.011788 0.73038170E+01  0.70211157E+02                                 1.680125                            1.594658      -0.872944       2.479094                    0.999383       3.339681       9.304255       0.488015       1.305619      -0.704167       0.019862       0.010779      -0.034432       0.041186       0.014799      -0.005123      -0.001128       0.000932       0.022095      -0.018787       0.004626       0.014161              1.688664       1.614116      -0.005414      -0.420037       1.445083      -0.019770       2.006793           0.000015
          260              H      19.108065      11.185141      12.924383       0.118463       0.924905 0.63072396E+01  0.58506149E+02                                 1.585871                            1.480137      -0.794026       2.510434                    0.999647       3.315649       9.103626       0.506930       1.302554      -0.703877       0.025249       0.030396      -0.013730       0.041832       0.011687      -0.005869       0.004088      -0.005821       0.010565      -0.016370       0.006053       0.010317              1.659034       1.716458       0.478672      -0.121866       1.958116      -0.132798       1.302527           0.000009
          261              H      18.164542      11.106128      14.991862       0.113493       0.997988 0.68108851E+01  0.64537426E+02                                 1.679494                            1.545449      -0.950173       2.429897                    0.998005       3.457078       9.659033       0.491542       1.315034      -0.700740       0.011642       0.028431       0.025237       0.039758       0.009522      -0.008800       0.005151      -0.012732       0.018139      -0.018677       0.008361       0.010316              1.762394       1.475691       0.209631       0.125967       2.167135       0.475719       1.644355           0.000012
          262              H      16.776315       9.365114      15.595756       0.102067       1.194387 0.91872096E+01  0.93274080E+02                                 1.847184                            1.764267      -1.106666       2.338499                    0.997313       3.674879      10.428020       0.474846       1.270504      -0.710923      -0.008083       0.000565       0.033729       0.034689       0.001866      -0.001529       0.009381      -0.007800       0.052589      -0.013647      -0.007312       0.020959              1.856310       1.763576       0.108630      -0.339961       1.697045      -0.046721       2.108310           0.000020
          263              H      15.952380       7.084717      17.415349       0.171328       1.008640 0.74294471E+01  0.71302813E+02                                 1.637786                            1.570691      -1.133744       2.344476                    0.999282       3.303495       9.020747       0.512507       1.245249      -0.716759       0.007749       0.008506      -0.002477       0.011770       0.008258       0.002559       0.009259       0.001511      -0.020965      -0.012897      -0.002091       0.014988              1.658797       1.667366       0.354457      -0.215809       1.732061      -0.264403       1.576964           0.000016
          264              H      14.885888       6.706613      18.501830       0.188295       0.962774 0.70870610E+01  0.67958535E+02                                 1.672224                            1.603652      -0.951363       2.463660                    0.998783       3.240522       9.166725       0.469400       1.360772      -0.693411      -0.007796       0.006118       0.012188       0.015708       0.000337       0.000414       0.004037       0.002529       0.001983      -0.004659       0.000835       0.003823              1.700204       1.673194      -0.167344      -0.430418       1.459315       0.232827       1.968102           0.000018
          265              H      16.029031       5.696289      18.135275       0.194395       0.883859 0.64143207E+01  0.59325848E+02                                 1.518217                            1.479678      -0.743738       2.566039                    0.999991       2.947917       7.896075       0.517366       1.280016      -0.712015       0.009540      -0.012806       0.004870       0.016695      -0.004223       0.003461      -0.001006      -0.009007      -0.003316      -0.007067      -0.000282       0.007349              1.516403       1.607682      -0.255091       0.152749       1.566611      -0.189522       1.374916           0.000006
          266              H      14.451171       4.120944      18.855201       0.115784       1.112926 0.84446580E+01  0.84777865E+02                                 1.834497                            1.748292      -1.250664       2.300652                    0.994618       3.660577      10.666673       0.449499       1.357305      -0.692427       0.034010       0.008472       0.032316       0.047673       0.005650       0.011660      -0.003114       0.011106      -0.001436      -0.013701      -0.001383       0.015085              1.857408       1.847826       0.175049       0.397451       1.617865       0.082370       2.106533           0.000002
          267              H      11.439354       1.848188      17.779268       0.108232       1.191957 0.87219041E+01  0.87278711E+02                                 1.847704                            1.721274      -1.008542       2.408117                    0.997415       3.489095       9.782500       0.480495       1.273856      -0.711499      -0.027187      -0.036800       0.002333       0.045813       0.009460       0.004220      -0.007569      -0.000070      -0.042383      -0.018579       0.001846       0.016733              1.884725       1.807999       0.496137      -0.114346       2.174419      -0.166955       1.671757          -0.000005
          268              H      11.049857       3.204732      16.028239       0.102100       1.097239 0.78544853E+01  0.77791668E+02                                 1.834575                            1.694394      -1.361289       2.232221                    0.993044       3.863044      11.348475       0.451179       1.370699      -0.687586      -0.039035      -0.006040      -0.020955       0.044713       0.014535       0.003948      -0.009788       0.029126       0.019425      -0.027128       0.009789       0.017339              1.901833       2.264420       0.068338       0.612174       1.581563       0.075125       1.859517          -0.000004
          269              H      13.940819      10.179333      15.672232       0.101021       1.136586 0.83325852E+01  0.82813193E+02                                 1.817288                            1.703619      -0.958564       2.427535                    0.997695       3.541350      10.043544       0.471835       1.306160      -0.703841       0.015159       0.021232      -0.037730       0.045871       0.009570      -0.004076      -0.003009      -0.001891       0.029065      -0.014504       0.001706       0.012799              1.857349       1.855500       0.342717      -0.428445       1.789446      -0.322136       1.927103           0.000027
          270              H      14.296564      10.869519      17.961227       0.080761       1.491470 0.10858395E+02  0.11574787E+03                                 2.177746                            1.937805      -1.500081       2.142029                    0.992193       4.186019      12.451583       0.443071       1.296838      -0.702378       0.024516       0.023568       0.004720       0.034333       0.004346      -0.005535      -0.004043       0.013405       0.012920      -0.010573      -0.001106       0.011679              2.318090       2.489373       0.940211       0.203173       2.622625       0.258100       1.842271           0.000031
          271              H      11.466980       8.360721      18.992329       0.129715       0.909333 0.64397566E+01  0.61206496E+02                                 1.672761                            1.576791      -1.346867       2.254447                    0.994300       3.751197      11.097820       0.445111       1.447805      -0.672528      -0.031196      -0.017503       0.031700       0.047796       0.009061       0.000120      -0.004562      -0.004181       0.004800      -0.010829       0.000802       0.010027              1.723410       1.671234       0.195075      -0.370594       1.490051      -0.116019       2.008945           0.000007
          272              H       9.647074       5.843075      17.412712       0.175929       0.957889 0.69407491E+01  0.65445478E+02                                 1.583136                            1.519698      -0.993651       2.417775                    0.999666       3.185720       8.603852       0.520587       1.247784      -0.716872      -0.011113      -0.007330      -0.000302       0.013316       0.007937      -0.003308      -0.007349      -0.000069      -0.022585      -0.011169      -0.003184       0.014354              1.602951       1.623287       0.316961       0.189320       1.696600       0.237115       1.488966          -0.000003
          273              H      10.809720       6.245569      18.385798       0.191087       0.892741 0.64150418E+01  0.60126352E+02                                 1.601122                            1.534333      -0.915012       2.485374                    0.998871       3.190017       8.982341       0.474864       1.376167      -0.690025       0.005498      -0.006530       0.015559       0.017747      -0.000152       0.000651      -0.004419       0.005975       0.004721      -0.006269       0.002005       0.004264              1.633470       1.673217      -0.182659       0.396650       1.427411      -0.186872       1.799782           0.000004
          274              H       9.636730       7.245540      18.108904       0.214921       0.800668 0.56363464E+01  0.51783108E+02                                 1.553124                            1.487146      -1.259364       2.336375                    0.996076       3.290857       9.552720       0.453080       1.471434      -0.670227      -0.012261       0.011186       0.006263       0.017739       0.000502      -0.001422      -0.003669      -0.002920       0.000028      -0.003367      -0.001377       0.004744              1.580247       1.606014      -0.292822      -0.206950       1.639884       0.277239       1.494842           0.000004
          275              H       8.901901       3.698353      15.442805       0.108858       1.080304 0.80984462E+01  0.79856933E+02                                 1.743855                            1.668121      -1.054830       2.370685                    0.997772       3.573657      10.071632       0.482070       1.288501      -0.706751       0.009270      -0.002556       0.036724       0.037962       0.000059       0.003528      -0.011815       0.001159       0.050763      -0.013920      -0.007933       0.021853              1.763928       1.777663       0.089388       0.366002       1.588988       0.103367       1.925132          -0.000007
          276              H       7.516133       1.887509      14.997137       0.115240       1.041201 0.73854949E+01  0.71362181E+02                                 1.721585                            1.606445      -0.953753       2.423937                    0.998453       3.510188       9.880314       0.483765       1.310339      -0.701873      -0.009194      -0.023065       0.029478       0.038542       0.007248       0.009738      -0.003752      -0.012149       0.027213      -0.018000       0.004870       0.013130              1.773682       1.569265       0.231478      -0.212732       2.020304      -0.431443       1.731477          -0.000011
          277              H       6.539827       1.668255      12.919109       0.115259       0.932579 0.63231929E+01  0.58685621E+02                                 1.593744                            1.481356      -0.756343       2.524339                    0.999739       3.328340       9.138093       0.507104       1.301408      -0.704099      -0.026274      -0.028741      -0.009120       0.039994       0.014060       0.005153      -0.002221      -0.004292       0.018053      -0.018410       0.006613       0.011798              1.667496       1.653227       0.449346       0.065488       2.050929       0.111103       1.298333          -0.000015
          278              H       6.962871       3.225633      11.252467       0.118337       0.956879 0.68885662E+01  0.65681784E+02                                 1.651295                            1.571994      -0.988188       2.416541                    0.997798       3.500456       9.920343       0.477514       1.345253      -0.694406      -0.013843      -0.009753      -0.038047       0.041646       0.016108       0.004753      -0.000150      -0.008531       0.024632      -0.021277       0.007278       0.014000              1.667705       1.583176       0.009026       0.363173       1.426546       0.087244       1.993395          -0.000010
          279              H       8.316214       5.057685      11.706047       0.116085       0.934271 0.70005315E+01  0.67249193E+02                                 1.643489                            1.600383      -1.026838       2.396805                    0.996949       3.600080      10.356174       0.464731       1.371982      -0.688633       0.003883       0.022850      -0.033879       0.041048       0.006357       0.000264      -0.006476      -0.008043       0.038761      -0.014426      -0.001015       0.015442              1.646381       1.485657       0.149707      -0.043052       1.778365      -0.341779       1.675120          -0.000002
          280              H       9.465519       7.881751      10.492985       0.111330       1.010898 0.76844863E+01  0.76351056E+02                                 1.784489                            1.714016      -1.526418       2.147101                    0.992036       4.106011      12.428085       0.429991       1.433660      -0.674047       0.012959      -0.013712      -0.031352       0.036591      -0.001819      -0.007050      -0.003210      -0.007561       0.021429      -0.010980       0.000446       0.010535              1.802896       1.727745      -0.213523      -0.276426       1.650116       0.183101       2.030826           0.000005
          281              H       8.134049       9.724625      10.102696       0.112001       1.019579 0.73199087E+01  0.71335952E+02                                 1.760399                            1.647183      -1.233459       2.293675                    0.994823       3.769963      11.039025       0.452162       1.389982      -0.684179      -0.008317       0.011447      -0.038821       0.041319      -0.008398      -0.000482      -0.005045      -0.000798       0.024426      -0.013188       0.002636       0.010551              1.823139       1.483270      -0.099004       0.100165       1.705625      -0.406695       2.280521           0.000008
          282              H       6.968041      10.705545      11.851087       0.113390       0.968242 0.66215229E+01  0.62202246E+02                                 1.637252                            1.518357      -0.813986       2.495482                    0.999477       3.387035       9.373086       0.499387       1.305633      -0.703128      -0.023011       0.032073      -0.005158       0.039810      -0.013954      -0.002759       0.000588      -0.009584       0.005472      -0.015873       0.001677       0.014195              1.721379       1.705773      -0.492356       0.090560       2.086756      -0.155498       1.371608           0.000008
          283              H       7.109347       9.813006      13.979219       0.124687       0.915589 0.65254801E+01  0.61779773E+02                                 1.640958                            1.558425      -1.103569       2.368417                    0.996230       3.580051      10.324901       0.463534       1.395695      -0.683628      -0.017314       0.019098       0.032851       0.041758      -0.009945      -0.004841      -0.000513      -0.001965       0.028514      -0.015377       0.003951       0.011427              1.667646       1.669686      -0.245271      -0.332576       1.577540       0.253457       1.755712           0.000006
          284              H       8.417621       7.940426      14.374783       0.118018       0.885655 0.66070107E+01  0.63147559E+02                                 1.636996                            1.594482      -1.323465       2.259651                    0.993358       3.800550      11.244723       0.444108       1.442998      -0.673646       0.000652      -0.009321       0.039591       0.040679      -0.008538      -0.003271      -0.007248      -0.003815       0.029280      -0.015657       0.002597       0.013059              1.642446       1.431203      -0.099016       0.064983       1.542518      -0.261632       1.953617           0.000003
          285              H      10.668025       5.005015       9.802067       0.198322       0.841594 0.58393387E+01  0.53638008E+02                                 1.545898                            1.466151      -1.251298       2.323295                    0.997301       3.267141       9.207272       0.483028       1.380464      -0.687185      -0.013084       0.011387      -0.005567       0.018217      -0.002421       0.001366       0.001507       0.006645       0.000682      -0.004906       0.000714       0.004192              1.581811       1.496798      -0.414406       0.105043       1.898067      -0.156782       1.350567           0.000002
          286              H      11.887587       4.153662       9.306294       0.184638       0.889527 0.64160051E+01  0.58708755E+02                                 1.458673                            1.426709      -0.722885       2.563167                    0.999990       2.873066       7.389502       0.562640       1.189701      -0.733022       0.003457       0.002032      -0.014136       0.014694      -0.000700      -0.001791       0.000748       0.011022       0.017008      -0.008419       0.001849       0.006570              1.452961       1.529389      -0.044224      -0.302388       1.276706       0.012596       1.552786           0.000010
          287              H      10.622102       3.440818       9.891728       0.199964       0.851867 0.61371919E+01  0.56774714E+02                                 1.538095                            1.490693      -0.928002       2.481131                    0.999286       3.103727       8.625603       0.487622       1.357806      -0.693739      -0.015359      -0.010300      -0.005970       0.019433       0.002682       0.003340      -0.002194       0.003250       0.010119      -0.006202       0.000760       0.005443              1.540512       1.501024       0.306231       0.066856       1.855134       0.054031       1.265379          -0.000002
          288              H      12.263011       2.033754      10.234550       0.104680       1.172089 0.85870847E+01  0.85775204E+02                                 1.821904                            1.701171      -1.271160       2.276457                    0.994530       3.661850      10.328110       0.485186       1.263810      -0.711415      -0.022132      -0.006557      -0.033258       0.040484      -0.003573       0.004691       0.005667      -0.003209       0.033346      -0.011681      -0.001891       0.013573              1.849912       1.719655      -0.022569       0.494999       1.690669       0.143009       2.139412          -0.000001
          289              H      16.676490      23.431239      12.792528       0.099726       1.016345 0.71079429E+01  0.68190465E+02                                 1.707874                            1.586001      -0.954321       2.423633                    0.998336       3.560621      10.065652       0.481097       1.327071      -0.697961       0.019087      -0.032911       0.018142       0.042150      -0.002752       0.011662      -0.002308      -0.017556       0.013281      -0.017337       0.004768       0.012569              1.772275       1.720864      -0.542917       0.140075       2.227880      -0.171334       1.368082          -0.000008
          290              H      14.610565       2.269750      14.026687       0.119021       0.926528 0.66979638E+01  0.63847804E+02                                 1.657614                            1.583224      -1.121977       2.364862                    0.996020       3.583086      10.379711       0.457857       1.403373      -0.682476       0.027753       0.002025       0.037402       0.046618      -0.007213       0.011368       0.005597      -0.007178      -0.003121      -0.017334       0.007694       0.009639              1.661861       1.646980       0.049992       0.429924       1.399457       0.072544       1.939147          -0.000005
          291              H       2.791850       7.490228      17.694881       0.112628       1.173413 0.85232772E+01  0.84434334E+02                                 1.802826                            1.683420      -0.954703       2.435707                    0.998238       3.360016       9.241323       0.495888       1.246837      -0.718431       0.026423      -0.034658       0.015041       0.046104      -0.012611       0.015265       0.000453      -0.018855       0.006548      -0.024364       0.005897       0.018468              1.846334       1.763440      -0.480200       0.112297       2.241593      -0.175290       1.533967          -0.000016
          292              H       2.919944       9.367062      18.913217       0.114367       1.176269 0.83332643E+01  0.82076781E+02                                 1.811651                            1.667822      -0.837561       2.494074                    0.999490       3.299879       9.045717       0.496805       1.251744      -0.717824       0.029166      -0.000478       0.037214       0.047283      -0.004076       0.016423      -0.000270      -0.000649      -0.007696      -0.017657       0.001237       0.016420              1.879412       1.749265      -0.029322       0.495310       1.455177       0.098224       2.433794          -0.000003
          293              H      23.500992      11.126205      16.558294       0.114898       0.943236 0.66388247E+01  0.63344624E+02                                 1.691634                            1.584100      -1.278685       2.281265                    0.994478       3.733625      10.933736       0.452879       1.417442      -0.678619      -0.024967       0.033519      -0.010433       0.043078      -0.006398       0.006745      -0.001306      -0.011770      -0.010543      -0.011387      -0.000204       0.011591              1.750146       1.646332      -0.402607       0.109204       2.114737      -0.037237       1.489369           0.000001
          294              H      21.914827      10.336147      13.509817       0.188946       0.874297 0.63800046E+01  0.60086917E+02                                 1.593390                            1.538444      -1.460242       2.212871                    0.995736       3.494567      10.065088       0.467491       1.391149      -0.683913      -0.007562       0.003021      -0.015948       0.017906      -0.001455       0.007089      -0.004731       0.010092       0.003031      -0.008473      -0.002629       0.011102              1.609892       1.533454       0.114697       0.320919       1.518390       0.145284       1.777833           0.000003
          295              H      23.049838      11.226397      14.124259       0.192662       0.791596 0.55385471E+01  0.50200429E+02                                 1.492917                            1.436624      -0.866089       2.508923                    0.999290       3.145548       8.801964       0.483585       1.397404      -0.685181       0.007488       0.012099      -0.010436       0.017646       0.000790      -0.002061      -0.002916       0.002131      -0.019436      -0.007627       0.002278       0.005349              1.532668       1.523209       0.376992      -0.060907       1.802972      -0.109551       1.271823           0.000001
          296              H      21.805372      10.833829      14.991862       0.189316       0.801712 0.57267304E+01  0.52142312E+02                                 1.482152                            1.443748      -0.771884       2.547893                    0.999832       3.121616       8.646499       0.492851       1.364920      -0.691854      -0.013059       0.007552       0.007936       0.017045      -0.004372      -0.003894      -0.001687      -0.000294       0.003060      -0.006923       0.002057       0.004866              1.495210       1.538021      -0.152395      -0.258999       1.380427       0.188808       1.567183           0.000005
          297              H      21.561713       8.889403      10.769880       0.124032       0.975344 0.71853972E+01  0.70033829E+02                                 1.735782                            1.653620      -1.376135       2.232381                    0.993292       3.847660      11.443861       0.440349       1.427091      -0.676458       0.021476       0.033524       0.003981       0.040012       0.006251       0.000037      -0.006032      -0.009190      -0.022080      -0.009989      -0.002903       0.012892              1.769142       1.888985       0.465732       0.073454       1.908338       0.055956       1.510104           0.000000
          298              H      20.280054       8.903763       8.826344       0.121386       1.081167 0.76598093E+01  0.73010367E+02                                 1.631267                            1.537586      -0.753948       2.526323                    0.999828       3.110332       8.072507       0.555198       1.157423      -0.740650       0.000721       0.035112      -0.023520       0.042268       0.008378       0.009405      -0.009365      -0.012657       0.013994      -0.019555       0.005789       0.013766              1.655703       1.380429       0.089351      -0.050836       1.786141      -0.447841       1.800538           0.000022
          299              H      18.789613       7.170975       8.414957       0.106217       1.070819 0.73656228E+01  0.68825218E+02                                 1.547147                            1.447571      -0.781455       2.500945                    0.999601       3.088954       7.680752       0.614422       1.066845      -0.763549      -0.019036       0.000139      -0.031844       0.037100       0.011994       0.011530      -0.007910      -0.010241       0.016142      -0.022694       0.010327       0.012366              1.583971       1.506144       0.038440       0.420460       1.258057       0.019501       1.987712           0.000023
          300              H      18.507022       5.479243       9.989301       0.107044       1.111954 0.80087353E+01  0.77520090E+02                                 1.679376                            1.584316      -0.832910       2.474477                    0.999407       3.292872       8.732778       0.538400       1.175306      -0.734685      -0.024550      -0.029149      -0.008829       0.039119       0.012124       0.013662      -0.002206      -0.005620       0.004602      -0.020338       0.004009       0.016329              1.709695       1.846167       0.495467       0.091998       1.862943       0.091004       1.419975          -0.000006
          301              H      19.766593       5.499790      11.938111       0.112945       0.890020 0.66182960E+01  0.63091179E+02                                 1.623052                            1.580346      -1.221224       2.301391                    0.994051       3.761202      11.004517       0.454040       1.415108      -0.678993      -0.005484      -0.028442       0.021616       0.036143       0.005896       0.003147      -0.005714      -0.011033       0.005371      -0.011172       0.001518       0.009654              1.623702       1.477555       0.106935      -0.033773       1.786702      -0.337990       1.606848          -0.000006
          302              H      21.389752       4.275764      15.701240       0.126586       1.001622 0.73493717E+01  0.72242050E+02                                 1.778962                            1.680878      -1.525951       2.157479                    0.992418       3.990760      12.030955       0.432228       1.441630      -0.672833       0.015938      -0.034069      -0.006942       0.038248      -0.001225      -0.001960      -0.004751      -0.009761      -0.006207      -0.006371      -0.001765       0.008135              1.819392       1.761754      -0.468834      -0.098868       2.130434       0.126142       1.565988          -0.000011
          303              H      20.282960       4.484067      17.789816       0.111517       1.040980 0.73134410E+01  0.69080332E+02                                 1.600012                            1.508474      -0.731578       2.527913                    0.999876       3.154082       8.216154       0.555761       1.166770      -0.737309      -0.000810      -0.033129       0.023768       0.040781      -0.009125      -0.008857      -0.006574      -0.019114       0.013800      -0.020158       0.007359       0.012799              1.631200       1.345393      -0.074800       0.034249       1.714794      -0.445952       1.833415          -0.000018
          304              H      19.048277       6.423990      18.232847       0.104027       1.050831 0.72010952E+01  0.67524154E+02                                 1.580480                            1.471045      -0.756531       2.509175                    0.999795       3.189342       8.185393       0.579644       1.126898      -0.746305      -0.017323       0.005255       0.031308       0.036165      -0.011821      -0.011425      -0.003702      -0.014420       0.017862      -0.021842       0.008744       0.013097              1.633173       1.509855      -0.053261      -0.373557       1.274660       0.071641       2.115004           0.000010
          305              H      18.876101       8.021806      16.629496       0.096314       1.137467 0.82661718E+01  0.81173845E+02                                 1.750287                            1.643568      -0.776869       2.497248                    0.999539       3.421311       9.335394       0.508970       1.225468      -0.722333      -0.021016       0.027657       0.005388       0.035151      -0.011768      -0.013014      -0.001747      -0.008039       0.005723      -0.019918       0.004278       0.015639              1.789809       1.864691      -0.502489      -0.109256       2.020717       0.110275       1.484020           0.000017
          306              H      20.098643       7.970307      14.746613       0.115557       0.918914 0.67852884E+01  0.64826366E+02                                 1.637079                            1.584481      -1.055847       2.380919                    0.996312       3.650180      10.552134       0.462047       1.387512      -0.685090       0.000206       0.030923      -0.018400       0.035984      -0.001854      -0.004631      -0.005678      -0.017013       0.002382      -0.011567       0.000342       0.011225              1.644529       1.454566      -0.021834      -0.070534       1.845886      -0.369770       1.633135           0.000002
          307              H      21.091137       2.955212      12.615843       0.190349       0.831447 0.59907366E+01  0.55891131E+02                                 1.586470                            1.526946      -1.273380       2.306544                    0.996216       3.483048      10.192534       0.449826       1.459481      -0.671516      -0.002152      -0.002554       0.015424       0.015782       0.001078      -0.005002      -0.004113       0.002971       0.003924      -0.005708      -0.001853       0.007561              1.610205       1.474671      -0.050382      -0.301019       1.457258       0.195719       1.898685          -0.000013
          308              H      21.788569       1.876220      11.719232       0.195056       0.782271 0.52916572E+01  0.47538760E+02                                 1.498684                            1.415813      -0.859375       2.515087                    0.999136       3.144880       8.833614       0.479953       1.420532      -0.680655       0.007722      -0.012818       0.006174       0.016188      -0.001565      -0.000211      -0.001077       0.000140      -0.008978      -0.003311       0.000188       0.003123              1.555852       1.297091      -0.212625      -0.051339       2.141998       0.056711       1.228469          -0.000017
          309              H      20.735976       2.859166      11.094242       0.189685       0.905579 0.69315088E+01  0.66525986E+02                                 1.636673                            1.611584      -1.112066       2.386623                    0.996747       3.371828       9.745144       0.454185       1.405107      -0.683462      -0.013628       0.000188      -0.008942       0.016301      -0.001250       0.005346      -0.005147       0.005396       0.008807      -0.007174      -0.002050       0.009224              1.632515       1.840683      -0.008874       0.271960       1.443282       0.042655       1.613579          -0.000014
          310              H      22.226344       2.098748       9.493528       0.122151       0.964704 0.66970162E+01  0.64086327E+02                                 1.723473                            1.595374      -1.294647       2.275790                    0.994878       3.725575      10.952227       0.449104       1.425197      -0.677198      -0.028164      -0.027875       0.009892       0.040842       0.005824      -0.005940      -0.000887      -0.006375      -0.002045      -0.009158       0.000385       0.008773              1.787341       1.880950       0.524320      -0.189636       1.945583      -0.016052       1.535489          -0.000015
          311              H       1.814756       3.390621       6.993565       0.118555       1.230367 0.87058001E+01  0.87746591E+02                                 1.942681                            1.759956      -1.123407       2.361073                    0.996276       3.581683      10.333517       0.455469       1.334216      -0.697947       0.025411      -0.003458      -0.039285       0.046915       0.005720      -0.011721       0.003599       0.006164       0.001376      -0.014095       0.000436       0.013659              2.056635       1.753669      -0.021727      -0.552280       1.556526       0.171271       2.859710          -0.000024
          312              H       2.216261       5.165731       8.499344       0.099132       1.263658 0.94911946E+01  0.96897427E+02                                 1.915471                            1.792695      -0.983014       2.412156                    0.997820       3.547800      10.010725       0.472489       1.269764      -0.712863       0.027754       0.032365      -0.012297       0.044373       0.012979      -0.011012       0.001328      -0.014141       0.015626      -0.021350       0.006207       0.015143              1.948645       2.072721       0.570514      -0.171770       2.117214      -0.140110       1.656001          -0.000017
          313              H      10.235867      23.168177      21.642606       0.112099       1.219906 0.90349881E+01  0.91141294E+02                                 1.875057                            1.752991      -0.969939       2.426771                    0.998126       3.461300       9.718874       0.476053       1.275449      -0.711831      -0.039968      -0.023700      -0.015110       0.048862       0.010795       0.000200       0.013564       0.020814       0.013174      -0.022989       0.006304       0.016686              1.910941       2.324488       0.441171       0.276484       1.759366       0.139650       1.648971          -0.000013
          314              H      12.231389      23.192269      20.289778       0.112632       1.153854 0.81055065E+01  0.78486549E+02                                 1.720650                            1.595078      -0.783841       2.514159                    0.999738       3.150612       8.285779       0.537373       1.177104      -0.736333       0.002415      -0.027213      -0.039945       0.048394       0.007055      -0.001567       0.014802       0.006584       0.020677      -0.018722       0.001952       0.016770              1.771333       1.421484       0.021892      -0.074201       1.576672       0.411056       2.315843           0.000001
          315              H      11.949854       2.328068      22.929506       0.111518       0.948343 0.66349899E+01  0.63321938E+02                                 1.700702                            1.586191      -1.283854       2.280550                    0.994377       3.737879      10.960421       0.451326       1.422007      -0.677827       0.037075       0.019126       0.012547       0.043564       0.006495       0.003148       0.006624       0.017522      -0.007406      -0.012722      -0.001118       0.013840              1.754255       2.113551       0.373070       0.115894       1.608097       0.143573       1.541115           0.000001
          316              H      11.188310       3.636713      26.091378       0.192143       0.829850 0.59391267E+01  0.55045576E+02                                 1.553011                            1.495401      -1.310027       2.282470                    0.997189       3.435929       9.877628       0.468039       1.411965      -0.680101       0.001445       0.008301       0.014617       0.016872      -0.000608       0.004998       0.004319      -0.013892       0.003455      -0.010157       0.001094       0.009063              1.572724       1.461572      -0.088709      -0.140112       1.439238       0.316161       1.817361           0.000001
          317              H      12.017378       2.517060      25.376727       0.190435       0.817213 0.57330894E+01  0.52177786E+02                                 1.499956                            1.442363      -0.760557       2.554147                    0.999933       3.101378       8.568781       0.494558       1.360792      -0.692868       0.009159      -0.010034       0.008760       0.016165      -0.002840       0.002166      -0.002970       0.000215      -0.009237      -0.004652      -0.001206       0.005858              1.541154       1.753713      -0.379232       0.063064       1.613170      -0.040977       1.256579           0.000002
          318              H      11.663528       3.838384      24.611970       0.190101       0.799856 0.56710994E+01  0.51817302E+02                                 1.510226                            1.459244      -0.936141       2.468666                    0.998935       3.248323       9.190140       0.476079       1.408055      -0.682421       0.004740       0.014550      -0.007386       0.016992       0.002490       0.002362      -0.002795      -0.000854      -0.000561      -0.005105       0.002051       0.003054              1.533960       1.420428       0.175258      -0.201827       1.604254      -0.284871       1.577197           0.000003
          319              H       4.633149       4.405166       1.453037       0.129559       0.854080 0.62364353E+01  0.58661568E+02                                 1.590179                            1.544031      -1.251449       2.300160                    0.994099       3.659740      10.688238       0.454236       1.433530      -0.675793      -0.036277       0.002861      -0.017380       0.040327      -0.002761       0.005817       0.005920       0.016440      -0.006638      -0.012520       0.000765       0.011754              1.601302       1.874444      -0.020718       0.301506       1.445711       0.028112       1.483752          -0.000009
          320              H       4.960199       5.747499       3.351743       0.093923       1.153089 0.86486461E+01  0.86281474E+02                                 1.791868                            1.700841      -0.894818       2.441774                    0.998156       3.567604       9.956457       0.489470       1.254326      -0.714930      -0.025184       0.024889       0.010808       0.037020      -0.011203       0.002597       0.013945       0.006521       0.004897      -0.020304       0.004661       0.015642              1.822353       1.977313      -0.452069      -0.109484       1.957252       0.150307       1.532493          -0.000009
          321              H       6.733450       5.593631       4.736215       0.126244       1.011525 0.68690770E+01  0.64542688E+02                                 1.631494                            1.506479      -0.816039       2.502071                    0.999608       3.233148       8.690599       0.526136       1.238966      -0.718802       0.002600       0.019229       0.034205       0.039325      -0.008649      -0.000039       0.011592       0.012485       0.017018      -0.018168       0.004110       0.014057              1.702152       1.313107       0.031230       0.062666       1.640867       0.475075       2.152484          -0.000002
          322              H       8.597833       4.416508       3.942451       0.122294       1.062387 0.77837333E+01  0.75559187E+02                                 1.703886                            1.622057      -0.793367       2.517201                    0.999621       3.279304       8.998498       0.497773       1.267580      -0.713760       0.041181       0.010215       0.016206       0.045419      -0.004223       0.006160       0.009357       0.018595       0.000077      -0.016909       0.004537       0.012372              1.718885       1.994288       0.036450       0.381025       1.479558       0.084034       1.682808           0.000008
          323              H       8.469384       2.971833       2.112310       0.134584       0.929495 0.67536377E+01  0.65070886E+02                                 1.703492                            1.620403      -1.444732       2.203088                    0.993077       3.876319      11.612081       0.436031       1.457940      -0.670191       0.034083      -0.016277      -0.007494       0.038506      -0.004455       0.001907       0.002389       0.011936      -0.015787      -0.007950      -0.002204       0.010154              1.744226       1.960004      -0.419045      -0.134951       1.750676       0.153322       1.521999           0.000001
          324              H       4.933007       4.344605      24.087189       0.139087       0.945483 0.68877520E+01  0.66298784E+02                                 1.694870                            1.617214      -1.308578       2.279769                    0.994173       3.645325      10.707000       0.446879       1.423930      -0.678137      -0.037546      -0.018012       0.006945       0.042218       0.007269       0.003928      -0.001199       0.019057      -0.026979      -0.011020      -0.005895       0.016915              1.723228       1.941704       0.376830      -0.140605       1.675624      -0.123557       1.552355          -0.000017
          325              H       4.976162       5.588265      22.048718       0.117345       1.063804 0.75543476E+01  0.72034674E+02                                 1.640254                            1.547311      -0.735349       2.535718                    0.999839       3.133157       8.237043       0.540471       1.188473      -0.732918      -0.036692       0.009716      -0.018379       0.042172       0.003845       0.003696      -0.010414       0.021257       0.009618      -0.018425       0.007491       0.010935              1.669517       1.917575      -0.031523       0.431887       1.374168      -0.052631       1.716808          -0.000028
          326              H       6.953035       6.422098      21.273413       0.115454       1.037609 0.71632747E+01  0.67576816E+02                                 1.618853                            1.507250      -0.792125       2.508965                    0.999611       3.206249       8.454583       0.545921       1.189297      -0.730916       0.003319       0.015241      -0.036976       0.040131       0.005317       0.001882      -0.007452       0.023820       0.028915      -0.019862       0.008202       0.011661              1.681423       1.336202       0.070267      -0.062196       1.418105      -0.370327       2.289963          -0.000007
          327              H       8.797484       6.642906      22.631515       0.121166       1.047077 0.75016155E+01  0.72909580E+02                                 1.739168                            1.628801      -1.062339       2.383142                    0.997067       3.538990      10.054457       0.475186       1.326210      -0.698400       0.032174       0.024126      -0.016125       0.043328       0.006677      -0.000941      -0.008028       0.018290       0.007793      -0.015649       0.003959       0.011690              1.784867       2.051540       0.481055      -0.259827       1.709818      -0.203507       1.593244           0.000002
          328              H       8.759909       5.569712      24.830849       0.129076       0.871455 0.64673790E+01  0.61341741E+02                                 1.606872                            1.569028      -1.244316       2.301664                    0.994549       3.669404      10.733824       0.452391       1.427461      -0.677036       0.032844       0.001909       0.021149       0.039110       0.000679       0.003649      -0.004324       0.018063       0.002227      -0.011185       0.001050       0.010135              1.608624       1.800536       0.054541       0.313081       1.439152      -0.052347       1.586185          -0.000002
          329              H       2.212052       3.024902       0.574886       0.186909       0.846784 0.61140549E+01  0.57199498E+02                                 1.594743                            1.533860      -1.196717       2.343012                    0.997087       3.439906      10.003766       0.453701       1.443024      -0.674993      -0.001325       0.004855      -0.013156       0.014086      -0.002118       0.005612      -0.006769      -0.001609       0.002834      -0.007467      -0.002693       0.010160              1.621891       1.513515       0.070599      -0.233018       1.462251      -0.274712       1.889908          -0.000014
          330              H       1.141523       2.206379       1.376562       0.190305       0.792725 0.54422846E+01  0.49133847E+02                                 1.499437                            1.426451      -0.822323       2.528817                    0.999261       3.145844       8.798128       0.483886       1.402051      -0.684310      -0.010567      -0.007469      -0.007584       0.014999       0.002081       0.001768      -0.001816      -0.002029      -0.015055      -0.006026       0.001160       0.004866              1.551918       2.047575       0.311137       0.039077       1.375761      -0.003028       1.232419          -0.000018
          331              H       1.912666       3.382698       2.072754       0.187478       0.826583 0.59891414E+01  0.56020282E+02                                 1.588787                            1.532472      -1.352330       2.255897                    0.996709       3.623692      10.709755       0.445321       1.470456      -0.668491      -0.001917       0.015397       0.008647       0.017763       0.000374       0.002233       0.001386      -0.004432       0.000076      -0.003634       0.000383       0.003251              1.606439       1.369387      -0.106987      -0.120809       1.806003       0.367419       1.643926          -0.000008
          332              H       1.312260       1.819897       3.807959       0.110903       0.937547 0.65965880E+01  0.62961228E+02                                 1.695337                            1.586512      -1.290478       2.270840                    0.994541       3.797848      11.193051       0.448491       1.430864      -0.675732      -0.031033       0.026314      -0.011293       0.042226      -0.006718       0.001986      -0.007183       0.009231      -0.001325      -0.011097       0.000092       0.011005              1.744441       1.912088      -0.432676       0.080223       1.800536      -0.168486       1.520700          -0.000012
          333              H       4.973138      22.435395       6.371212       0.108665       1.185423 0.82115402E+01  0.81083523E+02                                 1.851945                            1.675472      -0.983405       2.418558                    0.997934       3.480600       9.749256       0.483857       1.281979      -0.709131       0.003290      -0.015984       0.042537       0.045560      -0.012894       0.000628      -0.009320       0.007403       0.014235      -0.018102       0.002861       0.015242              1.970100       1.514404       0.028655      -0.143853       1.682443      -0.549419       2.713454          -0.000022
          334              H       6.638703      21.992181       4.831151       0.104068       1.199498 0.88914120E+01  0.88893355E+02                                 1.814252                            1.707651      -0.998078       2.408041                    0.997670       3.431896       9.439391       0.498137       1.229868      -0.721901       0.034340      -0.028242       0.014095       0.046642      -0.013367       0.000561      -0.010860       0.017229       0.024766      -0.022874       0.005974       0.016900              1.843315       2.044138      -0.491357       0.122088       1.905544      -0.136990       1.580263          -0.000013
          335              H      14.127999      13.857130       0.414023       0.136953       1.018162 0.72767403E+01  0.70324785E+02                                 1.725069                            1.620200      -1.085412       2.390255                    0.997437       3.438249       9.802834       0.468493       1.352795      -0.693590      -0.018679       0.021706      -0.041818       0.050683      -0.010412       0.004103       0.001806       0.004750       0.003318      -0.012415       0.001796       0.010619              1.738793       1.601547      -0.172461       0.279044       1.527851      -0.327231       2.086981           0.000022
          336              H      13.317664      14.519043       2.526333       0.117348       1.010348 0.69677026E+01  0.66743459E+02                                 1.726541                            1.589357      -1.041980       2.395489                    0.997203       3.537232      10.105523       0.470330       1.359516      -0.691362      -0.030353       0.036989       0.001554       0.047874      -0.014272      -0.002734       0.000033       0.001154       0.010948      -0.016285       0.003390       0.012896              1.809884       2.185072      -0.558017      -0.060585       1.846415       0.034766       1.398167           0.000017
          337              H      15.830623      12.031657       4.316918       0.135354       1.183183 0.88156175E+01  0.88485858E+02                                 1.845150                            1.739111      -1.146246       2.361408                    0.996784       3.399042       9.556317       0.474299       1.286569      -0.709467       0.017457      -0.017107       0.040578       0.047370      -0.005278       0.001370      -0.011313      -0.001238       0.035406      -0.013495      -0.004477       0.017972              1.852084       1.651767      -0.223152       0.199302       1.693760      -0.219593       2.210725           0.000036
          338              H      18.318011       9.775275       3.161872       0.181758       0.924996 0.65096590E+01  0.60063702E+02                                 1.508345                            1.441394      -1.047259       2.396393                    0.999461       3.068545       8.047871       0.554644       1.196846      -0.728491       0.010088      -0.010701      -0.000676       0.014722      -0.003832       0.011075      -0.005639      -0.001466      -0.022265      -0.014869       0.000714       0.014155              1.529293       1.480692      -0.348925      -0.156009       1.700513       0.235312       1.406674           0.000010
          339              H      18.219682      11.165066       3.879161       0.195470       0.864997 0.61441549E+01  0.56194095E+02                                 1.489957                            1.442105      -0.747780       2.565174                    0.999982       2.925356       7.780601       0.527612       1.269296      -0.713830       0.011631       0.012568       0.006913       0.018467       0.002963       0.003268      -0.000806      -0.005770      -0.002006      -0.005917       0.001376       0.004541              1.497651       1.439810       0.274557       0.159461       1.655785       0.264860       1.397358           0.000016
          340              H      17.074807      10.108909       4.058483       0.181032       0.861004 0.59711561E+01  0.53112160E+02                                 1.363408                            1.324650      -0.718374       2.560242                    0.999982       2.769793       6.789894       0.624878       1.101984      -0.754977      -0.007898      -0.007937       0.009005       0.014369       0.001999      -0.002570      -0.001531       0.008611       0.003040      -0.005412      -0.000501       0.005913              1.361635       1.400572       0.119552      -0.279257       1.267113      -0.145516       1.417219           0.000042
          341              H      20.195239       8.185904       1.967270       0.109378       1.123372 0.85875240E+01  0.85131293E+02                                 1.731934                            1.675588      -0.971290       2.409596                    0.998788       3.437144       9.420855       0.503950       1.226020      -0.722303       0.000591       0.018833       0.034462       0.039277      -0.001385       0.007954       0.010239       0.006741       0.048601      -0.016277      -0.005260       0.021537              1.725288       1.558526      -0.135724      -0.070683       1.824358       0.334621       1.792980           0.000003
          342              H      21.962796       6.699694       1.840690       0.115621       1.091658 0.78006038E+01  0.75907331E+02                                 1.738068                            1.622300      -0.975718       2.417513                    0.998482       3.415353       9.441351       0.497491       1.265218      -0.712744       0.024300      -0.003724       0.030779       0.039392      -0.008406       0.005015       0.011775       0.007243       0.023722      -0.019039       0.004765       0.014274              1.796126       2.037680      -0.171535       0.534609       1.518890      -0.153954       1.831809          -0.000009
          343              H      23.881876       6.887036      26.320805       0.118537       0.929109 0.62681623E+01  0.58198838E+02                                 1.604609                            1.486015      -0.793747       2.508271                    0.999584       3.364965       9.319271       0.499338       1.321104      -0.699641       0.031503      -0.026963      -0.002767       0.041558      -0.014536       0.004963       0.003626       0.005076       0.006924      -0.017697       0.003887       0.013811              1.683306       2.030674      -0.460712       0.028143       1.748531      -0.018152       1.270714          -0.000012
          344              H      22.408422       7.065087      24.540769       0.115942       1.045961 0.77495227E+01  0.75850556E+02                                 1.735322                            1.655677      -0.970637       2.424584                    0.997753       3.513975       9.982747       0.471753       1.326501      -0.699127       0.011027      -0.021325      -0.033031       0.040834      -0.012126       0.001090       0.007296      -0.000549       0.016701      -0.016533       0.003820       0.012713              1.745625       1.479988      -0.050564      -0.047600       1.855812       0.440885       1.901074          -0.000010
          345              H      20.644176       8.584007      24.633067       0.110371       0.942013 0.71104517E+01  0.68867738E+02                                 1.675011                            1.629851      -1.207086       2.307787                    0.994536       3.763493      11.024812       0.451396       1.400973      -0.682098      -0.017209       0.001937      -0.033450       0.037667      -0.005377       0.004542       0.002870       0.002607       0.032522      -0.012084      -0.000129       0.012214              1.678710       1.730439      -0.131402       0.370646       1.539472      -0.069636       1.766218           0.000002
          346              H      16.486294       7.679303       1.363376       0.102837       1.045052 0.81630452E+01  0.81231838E+02                                 1.747243                            1.708937      -1.157853       2.325189                    0.995675       3.739726      10.837675       0.458776       1.341625      -0.694671       0.020790       0.013281       0.033800       0.041846       0.008439       0.004916       0.003709       0.003237       0.037226      -0.014801      -0.000534       0.015335              1.740340       1.833065       0.286897       0.290907       1.669380       0.112661       1.718577           0.000012
          347              H      14.708640       6.120409       1.922439       0.134477       1.011786 0.73038037E+01  0.70210998E+02                                 1.680124                            1.594657      -0.872943       2.479095                    0.999383       3.339678       9.304245       0.488015       1.305619      -0.704167      -0.012495      -0.018830       0.034432       0.041186       0.014650      -0.001577      -0.005004       0.004300       0.022095      -0.018787       0.004626       0.014161              1.688662       1.445450       0.009569      -0.056859       1.613746      -0.416640       2.006791           0.000015
          348              H      13.185151       5.765070       0.261072       0.118464       0.924904 0.63072278E+01  0.58506020E+02                                 1.585870                            1.480136      -0.794027       2.510434                    0.999647       3.315648       9.103626       0.506930       1.302555      -0.703877      -0.032511      -0.022460       0.013730       0.041833       0.010991       0.003552      -0.006208       0.009850       0.010565      -0.016370       0.006053       0.010317              1.659033       2.040604       0.449876      -0.143061       1.633968      -0.109636       1.302526           0.000010
          349              H      14.947845       8.162521      24.564503       0.113496       0.997987 0.68108711E+01  0.64537274E+02                                 1.679494                            1.545448      -0.950181       2.429894                    0.998005       3.457075       9.659030       0.491542       1.315036      -0.700739      -0.029349      -0.009080      -0.025236       0.039758       0.008251       0.004352      -0.009221       0.015889       0.018139      -0.018677       0.008361       0.010316              1.762393       2.198673       0.145405       0.484999       1.444151       0.083378       1.644355           0.000013
          350              H      16.804871       9.391245      23.960609       0.102063       1.194387 0.91872069E+01  0.93274002E+02                                 1.847181                            1.764264      -1.106653       2.338505                    0.997313       3.674880      10.428004       0.474847       1.270501      -0.710924       0.000153       0.008102      -0.033731       0.034691       0.001148       0.009210      -0.002354       0.008336       0.052589      -0.013647      -0.007312       0.020960              1.856307       1.716713       0.112792      -0.076619       1.743903      -0.334492       2.108304           0.000021
          351              H      19.149230      10.010161      22.141016       0.171329       1.008638 0.74294258E+01  0.71302558E+02                                 1.637784                            1.570688      -1.133741       2.344477                    0.999282       3.303491       9.020733       0.512507       1.245249      -0.716759      -0.009158      -0.006966       0.002477       0.011770       0.008262       0.009449       0.001729       0.001424      -0.020964      -0.012897      -0.002091       0.014988              1.658795       1.794035       0.343204      -0.282461       1.605387      -0.191565       1.576962           0.000016
          352              H      19.620222      11.039012      21.054535       0.188296       0.962774 0.70870576E+01  0.67958490E+02                                 1.672223                            1.603651      -0.951362       2.463661                    0.998783       3.240522       9.166722       0.469400       1.360771      -0.693411      -0.005404       0.008307      -0.012188       0.015708       0.000555       0.004058       0.000055      -0.002370       0.001983      -0.004659       0.000835       0.003823              1.700202       1.431489      -0.145872       0.193827       1.701017      -0.449331       1.968100           0.000018
          353              H      20.525429       9.810952      21.421090       0.194395       0.883858 0.64143194E+01  0.59325830E+02                                 1.518217                            1.479678      -0.743739       2.566039                    0.999991       2.947916       7.896071       0.517366       1.280015      -0.712015       0.011912      -0.010636      -0.004870       0.016695      -0.004951      -0.000696       0.003536       0.007377      -0.003316      -0.007067      -0.000282       0.007349              1.516403       1.521965      -0.247477      -0.175262       1.652328       0.168920       1.374916           0.000007
          354              H      22.234215      11.243224      20.701164       0.115784       1.112925 0.84446536E+01  0.84777806E+02                                 1.834496                            1.748292      -1.250665       2.300652                    0.994618       3.660576      10.666667       0.449499       1.357304      -0.692427      -0.011448      -0.033127      -0.032316       0.047673       0.006540      -0.002070       0.011890      -0.008940      -0.001436      -0.013701      -0.001383       0.015085              1.857407       1.650523       0.192577       0.117216       1.815167       0.388603       2.106532           0.000003
          355              H      24.764564      14.042117      21.777097       0.108233       1.191959 0.87219169E+01  0.87278877E+02                                 1.847706                            1.721276      -1.008544       2.408116                    0.997415       3.489097       9.782510       0.480495       1.273856      -0.711498       0.039061       0.023824      -0.002333       0.045813       0.009306      -0.007166       0.004873       0.003404      -0.042383      -0.018579       0.001846       0.016733              1.884727       2.259011       0.456071      -0.176418       1.723410      -0.099124       1.671758          -0.000003
          356              H      23.447806      14.550123      23.528126       0.102100       1.097241 0.78544985E+01  0.77791840E+02                                 1.834577                            1.694396      -1.361292       2.232220                    0.993044       3.863049      11.348497       0.451178       1.370700      -0.687585       0.009470       0.038347       0.020955       0.044713       0.016874      -0.009400       0.004799      -0.023545       0.019425      -0.027128       0.009789       0.017339              1.901836       1.598958       0.127455       0.129000       2.247030       0.603126       1.859520          -0.000002
          357              H      16.244751      12.287667      23.884133       0.101021       1.136586 0.83325866E+01  0.82813219E+02                                 1.817289                            1.703620      -0.958565       2.427535                    0.997695       3.541350      10.043548       0.471834       1.306161      -0.703840      -0.022490      -0.013220       0.037730       0.045871       0.009253      -0.003358      -0.003794       0.005235       0.029064      -0.014504       0.001706       0.012799              1.857350       1.850379       0.343173      -0.358785       1.794568      -0.398258       1.927103           0.000028
          358              H      15.525793      11.994389      21.595138       0.080761       1.491470 0.10858399E+02  0.11574793E+03                                 2.177747                            1.937805      -1.500082       2.142028                    0.992193       4.186021      12.451592       0.443071       1.296838      -0.702378      -0.025644      -0.022334      -0.004720       0.034333       0.005459      -0.004517      -0.005155      -0.011663       0.012920      -0.010573      -0.001106       0.011679              2.318091       2.787324       0.913742       0.275066       2.324676       0.179538       1.842272           0.000031
          359              H      18.275133      14.590877      20.564036       0.129716       0.909333 0.64397580E+01  0.61206513E+02                                 1.672761                            1.576791      -1.346867       2.254447                    0.994300       3.751197      11.097820       0.445111       1.447804      -0.672528       0.020194       0.029525      -0.031700       0.047796       0.008551      -0.004534       0.000523       0.007310       0.004800      -0.010829       0.000802       0.010027              1.723410       1.525857       0.207990      -0.148357       1.635428      -0.358874       2.008945           0.000007
          360              H      20.943942      16.180863      22.143653       0.175928       0.957890 0.69407605E+01  0.65445617E+02                                 1.583138                            1.519700      -0.993653       2.417774                    0.999666       3.185723       8.603864       0.520586       1.247785      -0.716872       0.008285       0.010421       0.000302       0.013316       0.007807      -0.007613      -0.002645       0.002866      -0.022585      -0.011169      -0.003184       0.014354              1.602953       1.751903       0.305536       0.252938       1.567988       0.167595       1.488967          -0.000001
          361              H      20.440147      15.058394      21.170567       0.191087       0.892742 0.64150462E+01  0.60126405E+02                                 1.601123                            1.534334      -0.915013       2.485373                    0.998871       3.190018       8.982345       0.474864       1.376167      -0.690025       0.006018      -0.006055      -0.015559       0.017747       0.000377      -0.004344       0.001039      -0.005936       0.004721      -0.006269       0.002005       0.004264              1.633471       1.397137      -0.158133      -0.151040       1.703493       0.411630       1.799783           0.000005
          362              H      19.547894      16.315268      21.447461       0.214921       0.800669 0.56363514E+01  0.51783161E+02                                 1.553124                            1.487146      -1.259363       2.336375                    0.996076       3.290858       9.552721       0.453080       1.471433      -0.670227      -0.010057       0.013203      -0.006263       0.017739       0.000237      -0.003781      -0.001092       0.003051       0.000028      -0.003367      -0.001377       0.004744              1.580247       1.588000      -0.291222       0.257839       1.657898      -0.230670       1.494842           0.000004
          363              H      23.146189      16.733332      24.113560       0.108858       1.080304 0.80984454E+01  0.79856924E+02                                 1.743855                            1.668121      -1.054830       2.370685                    0.997772       3.573657      10.071632       0.482070       1.288501      -0.706751       0.001726      -0.009459      -0.036724       0.037962       0.000161      -0.011457       0.004560      -0.001120       0.050763      -0.013920      -0.007933       0.021853              1.763927       1.606222       0.104618       0.135348       1.760429       0.355419       1.925131          -0.000005
          364              H      25.072552      17.953427      24.559228       0.115240       1.041199 0.73854819E+01  0.71362028E+02                                 1.721584                            1.606444      -0.953751       2.423938                    0.998453       3.510186       9.880308       0.483765       1.310339      -0.701873       0.023788       0.007117      -0.029478       0.038542       0.006064      -0.002876       0.010032       0.014515       0.027213      -0.018000       0.004870       0.013130              1.773680       2.057575       0.188097      -0.448574       1.531990      -0.173720       1.731476          -0.000009
          365              H      23.776837      17.441881       0.266346       0.115259       0.932580 0.63232059E+01  0.58685776E+02                                 1.593746                            1.481358      -0.756346       2.524339                    0.999739       3.328343       9.138106       0.507104       1.301409      -0.704099       0.030953       0.023628       0.009121       0.039994       0.013462      -0.001756       0.005329       0.009181       0.018052      -0.018410       0.006612       0.011798              1.667499       2.127029       0.407256       0.116463       1.577133       0.055400       1.298334          -0.000013
          366              H      22.188133      17.158304       1.932988       0.118337       0.956879 0.68885619E+01  0.65681737E+02                                 1.651295                            1.571994      -0.988189       2.416541                    0.997798       3.500456       9.920345       0.477514       1.345254      -0.694406       0.010940       0.012926       0.038047       0.041646       0.015104       0.000271       0.004747       0.014077       0.024632      -0.021278       0.007278       0.014000              1.667705       1.429363       0.022690       0.119037       1.580358       0.354029       1.993395          -0.000009
          367              H      20.243514      15.972384       1.479408       0.116085       0.934270 0.70005207E+01  0.67249069E+02                                 1.643488                            1.600383      -1.026837       2.396806                    0.996949       3.600078      10.356169       0.464731       1.371982      -0.688633      -0.023103      -0.001846       0.033879       0.041048       0.005549      -0.006427       0.000836       0.010158       0.038761      -0.014426      -0.001015       0.015442              1.646380       1.802462       0.121563      -0.344248       1.461558      -0.012640       1.675119          -0.000002
          368              H      17.328828      15.077482       2.692470       0.111330       1.010896 0.76844638E+01  0.76350766E+02                                 1.784486                            1.714013      -1.526412       2.147104                    0.992036       4.106002      12.428047       0.429992       1.433659      -0.674047       0.012512      -0.014121       0.031352       0.036591      -0.002457      -0.003821      -0.006739       0.006801       0.021429      -0.010980       0.000446       0.010535              1.802893       1.613082      -0.203337       0.157923       1.764774      -0.291543       2.030822           0.000005
          369              H      15.611001      16.566800       3.082759       0.112001       1.019579 0.73199111E+01  0.71335976E+02                                 1.760399                            1.647183      -1.233458       2.293676                    0.994823       3.769963      11.039023       0.452162       1.389981      -0.684179      -0.010666       0.009298       0.038821       0.041319      -0.008337      -0.005068      -0.000034      -0.002175       0.024426      -0.013188       0.002636       0.010551              1.823138       1.686431      -0.117052      -0.396236       1.502463       0.135759       2.280521           0.000009
          370              H      14.737106      17.815033       1.334368       0.113389       0.968240 0.66215083E+01  0.62202068E+02                                 1.637250                            1.518355      -0.813983       2.495484                    0.999477       3.387032       9.373072       0.499387       1.305632      -0.703128      -0.029912       0.025759       0.005158       0.039810      -0.014580       0.000341      -0.002800       0.004515       0.005472      -0.015872       0.001677       0.014195              1.721376       1.996977      -0.518224      -0.146875       1.795546       0.103964       1.371606           0.000009
          371              H      17.214141      19.059925      25.577146       0.124688       0.915589 0.65254855E+01  0.61779830E+02                                 1.640958                            1.558424      -1.103569       2.368417                    0.996230       3.580052      10.324901       0.463535       1.395693      -0.683628      -0.017491       0.018936      -0.032851       0.041758      -0.009963      -0.000940      -0.004776      -0.001572       0.028514      -0.015377       0.003950       0.011427              1.667646       1.535025      -0.233308       0.223034       1.712200      -0.353698       1.755712           0.000005
          372              H      18.963610      17.591083      25.181582       0.118018       0.885656 0.66070198E+01  0.63147666E+02                                 1.636997                            1.594483      -1.323464       2.259652                    0.993358       3.800552      11.244729       0.444108       1.442997      -0.673646       0.009227      -0.001474      -0.039591       0.040679      -0.008740      -0.007509      -0.002617       0.000745       0.029280      -0.015657       0.002597       0.013059              1.642447       1.524192      -0.107277      -0.254856       1.449530       0.087880       1.953618           0.000004
          373              H      20.087872      13.625137       3.383388       0.198322       0.841591 0.58393174E+01  0.53637774E+02                                 1.545897                            1.466150      -1.251293       2.323298                    0.997301       3.267138       9.207266       0.483027       1.380466      -0.687185      -0.010185       0.014041       0.005567       0.018217      -0.001797       0.001622       0.001227      -0.007394       0.000682      -0.004906       0.000714       0.004191              1.581809       1.821872      -0.443283      -0.146872       1.572990       0.118504       1.350566           0.000003
          374              H      20.827969      12.335026       3.879161       0.184638       0.889528 0.64160219E+01  0.58708956E+02                                 1.458676                            1.426712      -0.722886       2.563167                    0.999990       2.873070       7.389519       0.562639       1.189702      -0.733021      -0.002330      -0.003264       0.014136       0.014693       0.000282       0.000586      -0.001850      -0.011096       0.017008      -0.008419       0.001849       0.006570              1.452963       1.270891      -0.021260      -0.014211       1.535209      -0.302317       1.552789           0.000011
          375              H      21.649997      13.532468       3.293727       0.199963       0.851869 0.61372042E+01  0.56774853E+02                                 1.538096                            1.490694      -0.928001       2.481131                    0.999286       3.103731       8.625614       0.487622       1.357805      -0.693739       0.011619       0.014387       0.005970       0.019433       0.002926      -0.001890       0.003521      -0.002253       0.010119      -0.006202       0.000760       0.005443              1.540513       1.906346       0.270224       0.059735       1.449815       0.061813       1.265380          -0.000001
          376              H      22.906342      11.773489       2.950905       0.104681       1.172090 0.85870900E+01  0.85775280E+02                                 1.821905                            1.701172      -1.271162       2.276456                    0.994530       3.661852      10.328121       0.485186       1.263810      -0.711415       0.008490       0.021465       0.033258       0.040484      -0.003800       0.006060       0.004171       0.001899       0.033346      -0.011681      -0.001891       0.013573              1.849913       1.686919      -0.019660       0.186250       1.723407       0.480403       2.139414           0.000000
          377              H       1.202255       9.270733       0.392927       0.099726       1.016345 0.71079502E+01  0.68190560E+02                                 1.707876                            1.586002      -0.954325       2.423631                    0.998336       3.560624      10.065666       0.481096       1.327072      -0.697961       0.031093      -0.021925      -0.018142       0.042150      -0.004256      -0.001267       0.011821       0.016311       0.013281      -0.017338       0.004768       0.012570              1.772277       2.128207      -0.579104      -0.158267       1.820541       0.154687       1.368084          -0.000005
          378              H      24.064043      10.920648      25.529678       0.119021       0.926528 0.66979666E+01  0.63847850E+02                                 1.657615                            1.583225      -1.121982       2.364860                    0.996020       3.583089      10.379728       0.457856       1.403375      -0.682476      -0.004473      -0.027465      -0.037402       0.046618      -0.007732       0.006581       0.010829       0.004523      -0.003121      -0.017334       0.007694       0.009639              1.661863       1.410209       0.071026       0.110302       1.636231       0.421818       1.939149          -0.000003
          379              C       7.606549       0.822472       4.263649       0.064293      24.671454 0.31587760E+03  0.68691669E+04                                 7.392195                            5.965718       0.310980       2.128156                    0.999740      25.463906      70.837562       0.666627       0.422511      -1.058360       0.000962      -0.016159      -0.036521       0.039947       0.015606      -0.029258      -0.017679      -0.033879       0.028552      -0.039671      -0.004386       0.044057              8.061700       9.264283      -1.735408       1.923458       6.595931       1.828695       8.324887          -0.000015
          380              C       8.726919       0.788140       4.987530       0.091091      23.846411 0.29465249E+03  0.63231255E+04                                 7.366042                            5.852027       0.120761       2.082404                    0.999208      24.963586      69.920781       0.654863       0.435847      -1.045853       0.031349      -0.018740      -0.012516       0.038608       0.034459      -0.037399      -0.035837      -0.070696       0.029576      -0.062901      -0.015724       0.078625              8.134999       9.172945      -1.828942       2.166220       6.202024       1.636228       9.030030          -0.000004
          381              C      11.667136      22.276932       3.580378       0.025772      30.339877 0.38811563E+03  0.89355141E+04                                 8.769395                            6.806462      -0.143009       1.969096                    0.998214      27.395357      79.851453       0.594340       0.447624      -1.037414       0.015959       0.040973       0.053824       0.069501       0.023463      -0.050785      -0.036686      -0.056361      -0.020085      -0.067733      -0.009290       0.077022             10.077471      11.505368      -1.286004       3.666301       7.633653       2.532495      11.093391           0.000007
          382              C      10.587831      22.318738       2.791625       0.130616      31.897882 0.35957223E+03  0.80780499E+04                                 8.947305                            6.468624      -0.064040       2.014454                    0.999380      25.501329      72.142659       0.624765       0.436384      -1.049681      -0.036804       0.043804       0.001344       0.057229       0.007742      -0.024331      -0.025993      -0.031389      -0.032032      -0.038325      -0.004455       0.042780             10.726906      10.989537      -0.440389       3.946765       8.534731       4.438161      12.656451           0.000001
          383              C      10.458099      21.516951       1.609417       0.271295      32.181864 0.35642721E+03  0.80005160E+04                                 9.217325                            6.605590      -0.038854       2.033412                    0.999063      24.488499      69.550669       0.594395       0.459075      -1.035078       0.042605      -0.030368      -0.037001       0.064081       0.010453      -0.039090      -0.036133      -0.066094      -0.020160      -0.061080      -0.005109       0.066189             11.253307      12.768589       0.357974       4.089260       8.783200       4.803312      12.208131          -0.000000
          384              C      11.676442      20.656851       1.122346      -0.545383      29.473228 0.50024032E+03  0.12169249E+05                                 8.123156                            7.275308       0.035013       1.978845                    0.996225      32.558878      94.926796       0.634550       0.396785      -1.078125      -0.041015       0.031547      -0.004963       0.051982      -0.057071      -0.030569      -0.005008       0.020977      -0.106362      -0.062793      -0.016688       0.079481              8.679225      10.989333      -1.117062      -0.155863       7.788088       0.759926       7.260254           0.000012
          385              C       9.861883      21.593365      25.949503       0.115690      34.751586 0.41385785E+03  0.97170223E+04                                 9.824893                            7.266261      -0.561856       1.824382                    0.998351      28.076747      83.614381       0.545283       0.478412      -1.016667      -0.017013      -0.002748       0.006376       0.018375      -0.044460       0.015018      -0.045958      -0.059151      -0.016919      -0.053245      -0.028936       0.082181             11.625139      11.854880       3.148107       1.228896      10.230018       4.953546      12.790520          -0.000004
          386              C       9.803048      20.788615      24.726420       0.037394      34.094125 0.44131609E+03  0.10448477E+05                                 9.316050                            7.136847      -0.290891       1.909071                    0.999204      27.894967      81.342367       0.597735       0.432807      -1.050531       0.007259      -0.008331      -0.008854       0.014159       0.004290       0.003292       0.023519       0.010197       0.054612      -0.026788      -0.004459       0.031247             10.566321       9.765628       2.742104      -0.656889      10.023689       4.448348      11.909647          -0.000003
          387              C      10.832449      20.866503      23.797900      -0.116233      31.711487 0.46945607E+03  0.11343821E+05                                 8.958063                            7.447094      -0.271509       1.893750                    0.997927      30.214961      90.461992       0.572179       0.443006      -1.039274      -0.000960      -0.030372      -0.005299       0.030846      -0.015316       0.013262      -0.011831       0.035288      -0.091302      -0.035640      -0.006751       0.042391              9.503949       8.965308       1.736931      -1.927096       8.501000       2.604570      11.045539          -0.000001
          388              C      10.767744      20.110230      22.629142      -0.084854      28.225979 0.40134413E+03  0.92339333E+04                                 7.993386                            6.674379       0.310120       2.085081                    0.999770      28.136275      79.597414       0.639588       0.416233      -1.066040      -0.004132      -0.014676       0.028852       0.032633      -0.004296      -0.013561       0.009415       0.044546      -0.005348      -0.025200      -0.005097       0.030297              8.362882       8.212597       1.985916      -0.946082       7.481484       2.276300       9.394565           0.000021
          389              C       9.660265      19.304959      22.389694      -0.086729      27.672301 0.39429880E+03  0.89986326E+04                                 7.775600                            6.540123       0.256919       2.057816                    0.999753      28.093785      78.211450       0.659747       0.406797      -1.076116       0.005586       0.012948       0.024986       0.028691       0.002400      -0.002412       0.025891       0.009901       0.052267      -0.028747      -0.003354       0.032101              8.072928       8.224404       2.087159      -0.856035       6.838332       1.976568       9.156049           0.000017
          390              C       8.631555      19.230671      23.329026      -0.087030      28.199562 0.40964849E+03  0.94908751E+04                                 8.015930                            6.768586       0.201364       2.043574                    0.999814      28.612586      81.718425       0.630370       0.419388      -1.062068       0.019774       0.021091       0.010184       0.030652       0.019856       0.007466       0.017388       0.018838      -0.035853      -0.026902      -0.006683       0.033585              8.318601       8.354981       2.180925      -0.895510       7.610888       2.144762       8.989935          -0.000010
          391              C       8.711172      19.978966      24.495411      -0.134844      31.320591 0.47274096E+03  0.11438365E+05                                 8.851864                            7.456942      -0.161135       1.923374                    0.998209      30.449035      91.099356       0.573899       0.441092      -1.040833       0.007490      -0.007956      -0.025348       0.027602      -0.014990      -0.014420      -0.015586       0.025742      -0.000279      -0.032579       0.009568       0.023011              9.435444       9.233455       2.940298       0.023086       9.759909       3.291877       9.312966          -0.000008
          392              C       6.074137      19.651059       2.732026      -0.117292      32.634014 0.48460664E+03  0.11808538E+05                                 9.173746                            7.595618      -0.364222       1.864397                    0.997403      30.479092      91.769886       0.563030       0.446445      -1.036804      -0.001093      -0.024815       0.009485       0.026589       0.011201       0.009258       0.010214       0.000798      -0.073562      -0.028210       0.001077       0.027133              9.874719       9.206442      -1.931956      -1.738684       8.529339      -2.659982      11.888377          -0.000017
          393              C       6.135658      18.965351       3.972250      -0.088781      28.931790 0.41543124E+03  0.96249224E+04                                 8.100752                            6.761864       0.372144       2.098901                    0.999757      28.335520      80.008230       0.640535       0.412729      -1.070061       0.001366      -0.013047      -0.031883       0.034477      -0.006717      -0.019658      -0.005764       0.047572      -0.007404      -0.027339      -0.008115       0.035454              8.607528       7.863148      -2.118709      -1.074606       7.631375      -2.144041      10.328061          -0.000015
          394              C       7.221268      18.122012       4.235696      -0.088875      27.781006 0.39105874E+03  0.89189289E+04                                 7.833223                            6.532374       0.316576       2.080601                    0.999725      28.000463      78.288076       0.656303       0.409196      -1.073014      -0.004812       0.011091      -0.025051       0.027816      -0.002258       0.003447      -0.024592       0.004157       0.040090      -0.024663      -0.005097       0.029761              8.271537       7.766536      -1.965297      -1.141202       7.050095      -1.873083       9.997980           0.000011
          395              C       8.179922      17.973190       3.288716      -0.068846      27.438739 0.37339647E+03  0.84853144E+04                                 7.930936                            6.491504       0.176561       2.046134                    0.999763      28.049906      80.339335       0.636879       0.423206      -1.055614      -0.022572       0.023242      -0.011529       0.034389      -0.011722       0.013624      -0.007750       0.007955      -0.058800      -0.024883      -0.002480       0.027363              8.458423       7.613648      -1.852860      -1.271554       7.969970      -2.489014       9.791650           0.000019
          396              C       8.199151      18.658592       2.146856      -0.130608      30.339349 0.42992988E+03  0.10161102E+05                                 8.631314                            7.082123      -0.062883       1.962598                    0.998700      29.648980      87.742156       0.592383       0.437482      -1.042712      -0.005016      -0.001897       0.023457       0.024062       0.017057      -0.009268       0.024017       0.024884      -0.023316      -0.038585       0.013200       0.025385              9.369401       8.520659      -2.269725      -0.243380       9.567709      -3.939773      10.019833           0.000005
          397              C       7.142106      19.479734       1.849392       0.040555      34.527767 0.44850995E+03  0.10650513E+05                                 9.393275                            7.189179      -0.217337       1.932415                    0.999278      27.872999      81.118234       0.596884       0.432133      -1.052055      -0.007604      -0.009753       0.011336       0.016776      -0.005655      -0.000915      -0.023303       0.008307       0.067227      -0.027920      -0.005664       0.033583             10.804930       9.480464      -2.498272      -0.655746       9.885498      -4.717740      13.048829          -0.000005
          398              C       7.084198      20.167477       0.525309       0.106515      35.177165 0.43131611E+03  0.10219424E+05                                 9.908161                            7.418897      -0.542047       1.829337                    0.998215      28.295992      84.309800       0.540208       0.478536      -1.017860       0.008103      -0.010134      -0.003130       0.013348       0.040600       0.004951       0.042305      -0.060313      -0.039677      -0.052559      -0.023029       0.075588             11.773892      11.249143      -2.396649       1.006609       9.776050      -5.111247      14.296483          -0.000006
          399              C       6.515457      22.841887      24.609333       0.291765      32.180023 0.36830639E+03  0.83328171E+04                                 9.244265                            6.719306      -0.105161       2.007429                    0.999153      24.638915      70.189625       0.588915       0.459696      -1.035024      -0.057024      -0.027460       0.052335       0.082126      -0.021772      -0.041167       0.031559      -0.034239      -0.040169      -0.054048      -0.010410       0.064458             11.322002      12.166701       1.215302       3.979368       8.953083      -4.298699      12.846222          -0.000029
          400              C       5.457409      21.841864      24.926839      -0.547750      28.742685 0.47070987E+03  0.11304013E+05                                 7.970786                            7.013019      -0.059920       1.955846                    0.995263      32.272185      94.191860       0.650937       0.391821      -1.079034       0.028496       0.044968       0.011608       0.054487       0.043145      -0.026086       0.015594      -0.005054      -0.077913      -0.058030       0.001235       0.056795              8.565889      10.446723       1.442163       0.468421       8.283113      -1.084676       6.967830          -0.000031
          401              C       6.516752      23.560910      23.316631       0.119441      32.206823 0.37242376E+03  0.84276972E+04                                 8.992718                            6.562281      -0.056961       2.011010                    0.999351      25.712835      72.642967       0.624211       0.433614      -1.052956       0.034099       0.061375      -0.009865       0.070901      -0.018877      -0.027138       0.014968      -0.020380      -0.049958      -0.037389      -0.005392       0.042781             10.873992      10.587634       1.741265       3.588123       8.499677      -3.939081      13.534666          -0.000022
          402              C       5.514996      23.305222      22.460631       0.020730      29.807845 0.36605059E+03  0.83117053E+04                                 8.659838                            6.598425      -0.117905       1.984146                    0.997602      27.068725      78.559353       0.604765       0.446037      -1.037509      -0.027942       0.034756      -0.056271       0.071799      -0.039720      -0.040491       0.030846      -0.038325      -0.067477      -0.056405      -0.022089       0.078493             10.117660      10.543796       1.928939       3.411793       7.376213      -2.582796      12.432972          -0.000038
          403              C       4.362413       1.754163      20.972521       0.077740      26.275702 0.33760369E+03  0.74836668E+04                                 7.893967                            6.269639       0.122713       2.074431                    0.998531      25.788074      73.031700       0.632834       0.436626      -1.047045      -0.025271      -0.009033       0.008344       0.028104      -0.036163      -0.032909       0.022150      -0.033369      -0.016561      -0.046571      -0.016159       0.062730              8.878014       8.535116       1.755734       2.332932       6.429255      -2.128470      11.669672          -0.000039
          404              C       5.432141       1.927043      21.920555       0.068341      25.193524 0.32247186E+03  0.70514336E+04                                 7.523581                            6.029396       0.358495       2.144855                    0.999715      25.593599      71.479798       0.662572       0.422753      -1.057825      -0.016205      -0.015278       0.031045       0.038207      -0.026740      -0.034980       0.023424      -0.021438      -0.072736      -0.048952      -0.010820       0.059773              8.315134       8.541655       1.974192       2.021185       6.410027      -1.857383       9.993721          -0.000026
          405              C      23.707110       8.127166       8.741693       0.049714      25.961668 0.35577146E+03  0.79550176E+04                                 7.638662                            6.324908       0.318282       2.118234                    0.999619      26.348221      73.862972       0.649632       0.421666      -1.060911       0.014799      -0.000018       0.045852       0.048181      -0.012735      -0.007293       0.026920       0.019267      -0.041594      -0.035892       0.003426       0.032466              8.177046       6.387378       2.136038       1.682589       9.230494      -1.101747       8.913268          -0.000014
          406              C      23.846008       9.335056       7.908108       0.038145      26.040538 0.34784046E+03  0.77175570E+04                                 7.634527                            6.241989       0.409659       2.145441                    0.999807      26.166218      72.563440       0.657218       0.420046      -1.064190       0.010587       0.038957       0.025750       0.047883      -0.027718      -0.001502       0.024669       0.057717       0.035719      -0.053713       0.014430       0.039283              8.243726       6.191120       2.048564       1.594023       9.058864      -1.641796       9.481194          -0.000002
          407              C       2.046740      10.257220       9.454499       0.055230      28.321483 0.36095471E+03  0.81829011E+04                                 8.433851                            6.605463      -0.196518       1.962623                    0.997754      26.913036      78.532439       0.596028       0.453299      -1.031361      -0.029846       0.012462      -0.038182       0.050040      -0.032163      -0.039570       0.041670       0.061686      -0.096381      -0.067285      -0.017997       0.085282              9.616357       6.568631       1.552719       1.855156      10.861727      -3.171464      11.418714           0.000002
          408              C       1.893560       9.128269      10.275952       0.133082      32.524811 0.38878241E+03  0.89010604E+04                                 9.123242                            6.766965      -0.115814       1.995531                    0.999011      25.864092      73.716915       0.605701       0.441685      -1.047157      -0.048719      -0.032936      -0.012100       0.060039      -0.023179      -0.025328       0.022179       0.039573      -0.037931      -0.035278      -0.017697       0.052975             10.813203       7.974452       1.264315       3.658091      11.477530      -3.520436      12.987626          -0.000005
          409              C       2.644401       9.070391      11.568918       0.283185      30.722875 0.34958582E+03  0.78247460E+04                                 8.988952                            6.575133      -0.133657       2.004309                    0.998857      24.498589      69.938817       0.590069       0.463753      -1.030383       0.034171       0.050402       0.046769       0.076781      -0.009200      -0.036564       0.032790       0.081354      -0.029488      -0.059957      -0.009108       0.069064             10.838913       7.840125      -0.021806       4.098355      12.880896      -3.607846      11.795716          -0.000004
          410              C       3.388105      10.292408      12.069966      -0.548816      29.246450 0.48306996E+03  0.11656906E+05                                 8.066637                            7.133685       0.011104       1.976285                    0.995979      32.254951      93.858929       0.642516       0.395047      -1.078612      -0.026087      -0.049754      -0.000983       0.056187       0.033905      -0.012426       0.032787      -0.014011      -0.105576      -0.059584       0.003445       0.056139              8.644300       7.553231       0.951343       0.651289      11.114526      -0.073307       7.265143           0.000004
          411              C       4.079276       6.919341      13.615037       0.120687      35.094261 0.42333129E+03  0.99848576E+04                                 9.859237                            7.320228      -0.530500       1.831136                    0.998503      28.209914      83.900585       0.547072       0.474679      -1.019781       0.008283      -0.010531      -0.010885       0.017263       0.055830      -0.050355      -0.013127       0.038961      -0.039614      -0.063268      -0.026099       0.089367             11.773369      10.831864      -2.752244       5.428321      11.258870      -0.807012      13.229373          -0.000009
          412              C       4.879980       6.912181      14.848932       0.021913      35.944475 0.47864013E+03  0.11526433E+05                                 9.582267                            7.377732      -0.174066       1.936774                    0.999282      28.405424      82.642832       0.596420       0.426450      -1.057908       0.017745       0.012025       0.020479       0.029646      -0.000423       0.034879      -0.002459       0.011356       0.060734      -0.029186      -0.015797       0.044983             11.030889      10.547091      -1.881985       5.456164      10.564155       0.545940      11.981420          -0.000009
          413              C       5.630791       5.735754      15.147978      -0.141091      32.911265 0.50451927E+03  0.12364254E+05                                 9.094730                            7.660318      -0.082506       1.945980                    0.998281      30.591439      91.068968       0.573019       0.436161      -1.047408       0.011457      -0.002984       0.019417       0.022742       0.011206      -0.005295       0.001737      -0.032024      -0.018673      -0.018885      -0.003772       0.022656              9.836494      10.139957      -1.826907       4.033631       9.921968       0.344324       9.447556          -0.000020
          414              C       6.429790       5.888579      16.308298      -0.077482      28.736692 0.41162158E+03  0.95902083E+04                                 8.219918                            6.843937       0.053103       1.998626                    0.999456      28.938913      84.083802       0.616071       0.426722      -1.052826      -0.019337       0.026654      -0.025669       0.041752      -0.006952       0.012460      -0.022229      -0.009893      -0.030822      -0.026467      -0.003378       0.029846              8.724075       8.171116      -1.040980       3.042295       8.900614       1.545565       9.100493          -0.000019
          415              C       6.502578       6.960500      17.114984      -0.061632      27.354701 0.37973283E+03  0.86245368E+04                                 7.875643                            6.516166       0.279828       2.090894                    0.999528      27.404076      77.257361       0.643148       0.419312      -1.063104       0.009683       0.019880      -0.020370       0.030065       0.010755       0.007747      -0.006460      -0.000016      -0.014624      -0.016800       0.003547       0.013253              8.419320       7.118991      -1.273957       2.864964       8.660760       0.862235       9.478208          -0.000011
          416              C       5.829656       8.112377      16.660614      -0.048050      28.204629 0.40158445E+03  0.92645713E+04                                 8.104431                            6.740261       0.328606       2.104825                    0.999519      27.781583      79.362672       0.625821       0.424236      -1.058259       0.034563      -0.015123      -0.038282       0.053748       0.009366      -0.005203       0.006274      -0.022937      -0.011824      -0.016811      -0.000834       0.017645              8.654025       8.319637      -1.366019       3.480421       8.682639       0.306102       8.959800           0.000003
          417              C       4.976168       8.142043      15.553563      -0.133917      33.012538 0.49283821E+03  0.12033061E+05                                 9.166188                            7.600658      -0.270170       1.890787                    0.997709      30.525326      91.336182       0.570696       0.439571      -1.043147       0.026557       0.001865      -0.007713       0.027717       0.015663      -0.009849       0.003026      -0.010751      -0.058577      -0.024985      -0.001583       0.026568              9.910660       9.284877      -1.093887       3.771492       9.970100       1.479900      10.477005          -0.000002
          418              C       4.504935       4.497719      10.623257      -0.136323      32.833656 0.48381020E+03  0.11764669E+05                                 9.139371                            7.546184      -0.214661       1.907715                    0.998239      30.493851      91.221286       0.570677       0.441378      -1.041501       0.018048      -0.004771      -0.002294       0.018808      -0.008172       0.010870      -0.005016      -0.026034      -0.076220      -0.029525       0.000276       0.029249              9.895803       8.409485       1.569370      -2.821379       9.362548       1.930116      11.915377          -0.000028
          419              C       5.203181       4.498561       9.387780      -0.071192      28.298737 0.39674780E+03  0.90880298E+04                                 7.973273                            6.595862       0.435279       2.127457                    0.999783      27.770767      77.999892       0.650266       0.411206      -1.070919       0.025524       0.006951       0.029117       0.039339      -0.001774      -0.004971       0.009115      -0.022008       0.004663      -0.013505      -0.003098       0.016604              8.527596       6.956474       1.521963      -2.676899       8.570381       0.681787      10.055934          -0.000029
          420              C       5.875354       5.618655       8.955297      -0.068265      27.554891 0.38628019E+03  0.88010105E+04                                 7.861180                            6.538669       0.201120       2.052435                    0.999760      27.781415      78.160194       0.647692       0.415057      -1.067006       0.008077      -0.004802       0.027536       0.029095      -0.005823      -0.016551      -0.004741       0.000683       0.042812      -0.020186      -0.003232       0.023419              8.347728       6.278940       2.243796      -2.005694       8.781523       0.376693       9.982721          -0.000018
          421              C       6.072138       6.734509       9.746952      -0.063529      29.255176 0.42713889E+03  0.10007196E+05                                 8.308387                            6.955527       0.126738       2.029633                    0.999274      28.505637      82.059147       0.615518       0.424739      -1.057954      -0.001437      -0.024451       0.016222       0.029378       0.000825      -0.019144      -0.013721      -0.005991       0.012056      -0.023100      -0.001729       0.024829              8.860632       7.571619       2.427450      -2.624530       8.767474       0.449765      10.242805           0.000001
          422              C       5.439808       6.778723      11.066552      -0.148644      32.563268 0.50568335E+03  0.12404528E+05                                 9.039006                            7.670777      -0.103877       1.938043                    0.998220      30.712698      91.584239       0.572233       0.436346      -1.046908       0.014170       0.001318      -0.013491       0.019610      -0.011178       0.006725       0.011901      -0.017936      -0.024247      -0.021176       0.000345       0.020831              9.740180       9.166310       2.457786      -3.695114       9.211730      -0.015128      10.842500          -0.000005
          423              C       4.708169       5.641946      11.369027       0.045899      33.823696 0.44505776E+03  0.10566358E+05                                 9.265938                            7.166907      -0.317533       1.895383                    0.999236      28.171819      82.442840       0.596099       0.432791      -1.049842       0.018981      -0.012081      -0.022865       0.032079       0.000897      -0.027151       0.001659       0.006683       0.091885      -0.025524      -0.018332       0.043856             10.610684       8.986052       2.133849      -4.213403      10.109007       1.143272      12.736991          -0.000014
          424              C       4.033856       5.720247      12.679134       0.095497      37.258626 0.47004102E+03  0.11348111E+05                                10.252337                            7.698688      -0.513436       1.830063                    0.998513      28.776524      85.787166       0.536524       0.472856      -1.023675       0.007881       0.007810       0.012529       0.016736      -0.039777       0.046853      -0.016049       0.039923      -0.063504      -0.050493      -0.028208       0.078701             12.258300      10.103095       2.130047      -5.423019      11.233392      -0.525637      15.438414          -0.000013
          425              C       2.765031       3.621246      15.064119       0.281257      32.577683 0.36013897E+03  0.81242863E+04                                 9.377858                            6.686581      -0.158431       1.995029                    0.998826      24.674255      70.806734       0.583206       0.465553      -1.028983       0.029470      -0.047769      -0.041500       0.069804       0.013448       0.035195       0.032009       0.052568      -0.053156      -0.052965      -0.009105       0.062069             11.587825       9.046742      -0.651278      -5.068282      11.804399      -3.739493      13.912333          -0.000031
          426              C       3.631488       2.470511      14.620824      -0.553648      29.437960 0.48893403E+03  0.11855158E+05                                 8.139260                            7.180604      -0.091202       1.942207                    0.995553      32.608430      95.670575       0.638772       0.395460      -1.076411      -0.035785       0.038527      -0.007779       0.053154      -0.042987      -0.000780       0.028582      -0.013965      -0.101127      -0.051244      -0.014340       0.065584              8.717454       8.169172      -1.216370      -0.670028      10.688358      -0.297361       7.294833          -0.000040
          427              C       2.056419       3.638056      16.314100       0.151601      31.670352 0.36179188E+03  0.81558798E+04                                 8.995751                            6.538187      -0.206262       1.969970                    0.998994      25.547166      72.846317       0.613207       0.443085      -1.043708      -0.039755       0.019825       0.010661       0.045686       0.021178       0.029447       0.027190       0.022070      -0.047789      -0.040032      -0.014117       0.054150             10.928707       8.563326      -1.149623      -4.344115      10.080846      -3.503401      14.141948          -0.000024
          428              C       2.193866       2.602912      17.224951       0.049943      29.523586 0.36789564E+03  0.83774559E+04                                 8.677740                            6.669878      -0.253086       1.944597                    0.997697      26.980515      78.824630       0.593166       0.453464      -1.031588      -0.030381      -0.005300       0.038050       0.048978       0.038158       0.039408       0.045618       0.049979      -0.099301      -0.068849      -0.020174       0.089024             10.107241       7.274002      -1.454204      -2.775569       9.982282      -3.103162      13.065440          -0.000034
          429              C      24.000133       3.651985      18.725456       0.036788      26.820505 0.34350780E+03  0.76249920E+04                                 7.864133                            6.227051       0.316928       2.118342                    0.999621      26.305121      73.829032       0.651844       0.423311      -1.058315       0.025693      -0.041767      -0.003698       0.049176       0.017152       0.008567       0.028389       0.035807       0.008293      -0.040372       0.003530       0.036842              8.858363       6.228970      -1.638339      -2.193757       8.589214      -2.113333      11.756903          -0.000045
          430              C      23.828603       4.675020      17.787706       0.031915      27.477816 0.36496802E+03  0.82152724E+04                                 7.942714                            6.404848       0.232684       2.080758                    0.999694      26.779063      75.393106       0.645572       0.421497      -1.060709       0.015460      -0.009463      -0.058654       0.061391       0.007802       0.005127       0.036458       0.014003      -0.030971      -0.042820       0.008366       0.034454              8.781429       6.529112      -1.908108      -1.878561       9.042228      -2.015025      10.772947          -0.000029
          431              C      15.535521      13.965579      14.382694       0.078202      26.000926 0.35850280E+03  0.80522266E+04                                 7.788461                            6.449493       0.067140       2.051103                    0.998248      26.088498      73.921300       0.626748       0.435101      -1.049906      -0.015851       0.063258      -0.021549       0.068682       0.019935      -0.005353       0.009052       0.033080      -0.098169      -0.036762      -0.005516       0.042278              8.453277       6.596734      -3.137169      -0.146571       9.687522      -0.663083       9.075574           0.000042
          432              C      15.868940      13.443037      15.644015       0.014966      27.561762 0.39110493E+03  0.89587208E+04                                 8.024151                            6.666070       0.250682       2.083908                    0.999730      27.185854      77.253827       0.627589       0.426067      -1.057668       0.004216       0.039294       0.054244       0.067114       0.000784      -0.007948       0.021322       0.008621      -0.076559      -0.036841       0.015685       0.021156              8.743812       6.645024      -2.888281       0.097721       9.956198      -1.050074       9.630214           0.000034
          433              C      14.554432      15.061871      16.733397       0.045944      26.700900 0.33848020E+03  0.75114463E+04                                 7.955444                            6.271773       0.128059       2.072777                    0.998480      26.132143      74.159580       0.633340       0.435791      -1.047060       0.039922      -0.016695       0.010812       0.044602       0.068218       0.000127       0.027499       0.051911      -0.136880      -0.071260      -0.026309       0.097569              9.019133       7.174465      -3.625904       1.345645       9.323086      -2.275327      10.559849           0.000053
          434              C      14.284614      15.601062      15.426982       0.153068      31.328478 0.35721031E+03  0.80284519E+04                                 8.958589                            6.502824      -0.248940       1.951867                    0.998957      25.640081      73.045245       0.613885       0.443927      -1.043022       0.036161      -0.016269      -0.025735       0.047271       0.039577       0.016731       0.006799       0.018132      -0.080760      -0.034084      -0.023540       0.057624             11.002047      10.301991      -6.240691       1.721176      12.046408      -2.884622      10.657742           0.000022
          435              C      13.321863      16.660286      15.377669       0.236581      34.052018 0.37593063E+03  0.85480540E+04                                 9.536701                            6.745899      -0.274330       1.941076                    0.998565      25.299760      72.227155       0.593394       0.453945      -1.038400      -0.027097       0.041619       0.043263       0.065864       0.035240      -0.025501       0.021039      -0.014972      -0.079501      -0.057749       0.008471       0.049278             11.922288      12.750536      -7.355151       3.248776      12.318612      -2.700766      10.697717           0.000021
          436              C      12.798372      17.455369      16.630287      -0.540304      26.347424 0.44149655E+03  0.10375492E+05                                 7.423415                            6.788763       0.386932       2.087777                    0.998404      31.695420      89.847824       0.665793       0.391458      -1.085369       0.008900      -0.012687      -0.060094       0.062060      -0.000236      -0.026794       0.040835      -0.008959       0.110432      -0.045884      -0.019986       0.065870              7.478848       7.264047      -0.680516       0.142115       6.806698       0.215590       8.365799           0.000070
          437              C      11.169054      18.173859      13.246372       0.128969      35.370057 0.39518016E+03  0.92037709E+04                                10.126156                            7.227500      -0.675263       1.784659                    0.998536      28.267271      84.795121       0.530546       0.495692      -1.004207       0.009466      -0.008658      -0.021239       0.024813       0.025403      -0.060159      -0.047575       0.018804       0.067231      -0.058010      -0.037845       0.095855             12.595691      13.966925      -4.189244       3.771293      14.290734       0.856610       9.529414           0.000004
          438              C      10.292064      19.411628      13.308080       0.029113      35.726093 0.46981507E+03  0.11276389E+05                                 9.653561                            7.359791      -0.239627       1.922237                    0.999195      28.218768      82.320514       0.590239       0.432350      -1.052878      -0.001224       0.018473       0.010229       0.021151      -0.021942       0.007999      -0.007837      -0.027352      -0.048979      -0.021262      -0.014956       0.036219             11.546376      11.402928      -6.367075       1.148808      14.789053       1.565780       8.447148           0.000002
          439              C      10.242592      20.293228      14.385859      -0.133577      31.670672 0.45276395E+03  0.10800316E+05                                 8.803437                            7.193296      -0.032813       1.957899                    0.999439      30.095778      88.409312       0.599137       0.428564      -1.051957      -0.013656       0.012171      -0.014708       0.023472       0.016451       0.015838       0.001365       0.025227       0.099820      -0.037874      -0.001966       0.039840              9.779160       9.170877      -4.297441       0.252017      12.701789       2.017898       7.464813          -0.000005
          440              C       9.447401      21.424802      14.309647      -0.085439      28.800108 0.40552947E+03  0.93801402E+04                                 8.181901                            6.732653       0.280120       2.076724                    0.999727      28.356507      81.158326       0.631739       0.419161      -1.061260      -0.003471      -0.017275      -0.018522       0.025565      -0.003333       0.001174       0.010329      -0.011641       0.038785      -0.013883      -0.004628       0.018511              8.984038       8.345610      -3.564312       0.649394      11.355126       1.647406       7.251377          -0.000017
          441              C       8.699679      21.680999      13.180445      -0.054809      27.435016 0.40436754E+03  0.93498820E+04                                 8.001280                            6.803634       0.240202       2.080515                    0.999066      27.716365      79.404045       0.617077       0.429276      -1.054577       0.016812      -0.012670      -0.002746       0.021230      -0.007746      -0.007498      -0.008664       0.000598      -0.007668      -0.016130       0.006989       0.009140              8.530010       7.708216      -2.635548       0.933757      10.291646       1.638041       7.590166          -0.000021
          442              C       8.734865      20.796926      12.112159      -0.049009      28.344397 0.41193302E+03  0.96013787E+04                                 8.237817                            6.905926       0.066584       2.020826                    0.998821      28.257473      82.179262       0.605272       0.434159      -1.048059       0.031329       0.004573       0.007905       0.032633      -0.006550      -0.000619      -0.011604       0.006981       0.004676      -0.015096       0.002961       0.012135              8.828899       8.565539      -3.063257       1.235311      10.119055       1.364418       7.802102          -0.000016
          443              C       9.541857      19.659192      12.168856      -0.130814      30.771207 0.46496192E+03  0.11191732E+05                                 8.727418                            7.350097      -0.084393       1.950352                    0.998420      30.152242      89.666579       0.584018       0.435712      -1.045136      -0.000532       0.030847      -0.008022       0.031877       0.024908      -0.016755       0.007958      -0.007746       0.063778      -0.041019       0.012989       0.028030              9.478174      10.020490      -4.414039       1.547858      10.715457       0.471961       7.698575          -0.000002
          444              C       9.584125      15.903888      13.890877      -0.127394      33.189021 0.50843087E+03  0.12461691E+05                                 9.145411                            7.643648      -0.003794       1.965259                    0.999130      30.545800      90.404426       0.579910       0.430924      -1.052473      -0.007747      -0.030967      -0.007916       0.032888      -0.010330       0.026973       0.022867      -0.017151       0.021334      -0.041693       0.008005       0.033688             10.074373      11.006759       5.329833      -2.428764      10.516611      -1.052676       8.699748           0.000033
          445              C       8.594045      14.889319      14.266399      -0.059297      27.961497 0.40323718E+03  0.93206175E+04                                 8.095965                            6.784038       0.158685       2.052994                    0.998902      27.916975      80.060563       0.619120       0.428003      -1.054976       0.010450      -0.008461      -0.004033       0.014037       0.016952       0.001508      -0.017520       0.004874      -0.040139      -0.027399       0.000518       0.026881              8.645394       8.278564       3.021720      -1.996149       9.342569       0.475353       8.315050           0.000032
          446              C       8.316309      14.039013      13.270106      -0.025315      26.180675 0.37421434E+03  0.84933305E+04                                 7.763922                            6.556616       0.260571       2.095765                    0.999571      27.003917      76.844574       0.626438       0.430795      -1.052818       0.024957       0.010551      -0.001927       0.027164      -0.007711      -0.000926      -0.022084       0.010797      -0.035053      -0.029257       0.008498       0.020758              8.235436       7.144806       2.737487      -1.386776       9.501782       0.727376       8.059720           0.000022
          447              C       8.860218      14.094934      12.000083      -0.087025      30.843157 0.40487156E+03  0.93298967E+04                                 8.502297                            6.669531       0.479598       2.142619                    0.999686      27.938635      78.946338       0.645122       0.412007      -1.069404      -0.007218       0.020030       0.021343       0.030146       0.009536       0.010189       0.006967      -0.017014       0.018827      -0.017973      -0.001159       0.019132              9.760389       8.430512       4.253500      -1.558063      12.781702       0.508623       8.068952           0.000028
          448              C       9.715208      15.127923      11.644603      -0.135158      33.883668 0.43069753E+03  0.10165760E+05                                 9.222352                            7.010631      -0.043090       1.956033                    0.999617      29.952316      88.069981       0.606409       0.427930      -1.050342      -0.020776       0.006187       0.018697       0.028627      -0.017505       0.005069      -0.003527       0.023947       0.065011      -0.032054       0.007689       0.024365             10.915498       9.939852       6.077173      -0.913493      14.776801       0.754524       8.029842           0.000032
          449              C      10.077617      16.056137      12.535412       0.047121      36.791200 0.41126642E+03  0.95759884E+04                                 9.838783                            6.904038      -0.331037       1.903901                    0.999095      27.452229      79.634030       0.605245       0.434625      -1.048432      -0.012378      -0.013249      -0.010883       0.021146       0.007367      -0.004884      -0.014398      -0.004789       0.001212      -0.013397      -0.005818       0.019215             12.436900      12.062734       8.345099      -1.455587      16.451946       0.112910       8.796020           0.000016
          450              C      10.912635      17.151835      12.365847       0.120797      38.712590 0.41407494E+03  0.97365162E+04                                10.514287                            7.223491      -0.585377       1.811148                    0.998833      28.292514      84.691578       0.551233       0.472549      -1.018431       0.000231       0.013859       0.007605       0.015810      -0.036452       0.034490      -0.021670       0.027862      -0.030075      -0.034787      -0.031080       0.065868             13.402027      12.951759       7.625205      -2.499284      16.396969      -0.609396      10.857353           0.000011
          451              C      12.260217      18.776789       9.651489       0.276520      30.350951 0.34684191E+03  0.77767773E+04                                 8.996139                            6.600287      -0.280253       1.955898                    0.998509      24.821829      71.785506       0.579980       0.471005      -1.022602      -0.048263      -0.029569      -0.034792       0.066439      -0.032966       0.005136       0.031172       0.027298      -0.106295      -0.057763       0.002231       0.055533             10.701733       9.122654       4.890745      -1.376403      10.917801      -3.626520      12.064742           0.000006
          452              C      11.381064      18.172828       8.578457      -0.554199      26.377197 0.44177017E+03  0.10440026E+05                                 7.478115                            6.778556       0.162651       2.017142                    0.997302      32.283542      93.411785       0.664495       0.390040      -1.080475       0.028333       0.018004       0.046849       0.057634       0.012483       0.036453       0.032032      -0.001333       0.069315      -0.038096      -0.023648       0.061745              7.683989       7.670371       0.721373       0.401592       6.651819       0.297169       8.729777           0.000039
          453              C      13.124701      19.875707       9.315524       0.125704      32.566293 0.38918087E+03  0.89235185E+04                                 9.148554                            6.771228      -0.067579       2.012193                    0.999091      25.977933      74.397358       0.604654       0.441789      -1.045798       0.019013       0.019678       0.028794       0.039722      -0.017774      -0.004108       0.035077       0.003157       0.005932      -0.038329      -0.002440       0.040769             10.880581       9.607582       4.530451      -0.354635      12.003060      -4.561738      11.031102           0.000005
          454              C      13.027026      20.648747       8.131206       0.062920      27.979199 0.37653574E+03  0.86269340E+04                                 8.386725                            6.753552      -0.274901       1.935737                    0.996788      27.194907      79.780314       0.588527       0.454244      -1.030807       0.025676       0.047341      -0.001723       0.053883      -0.043758      -0.014917       0.049820       0.025347      -0.054309      -0.065521      -0.009737       0.075258              9.323429       7.187491       2.352011       0.486351       9.655595      -3.562613      11.127200           0.000006
          455              C      14.820707      21.961122       8.734309       0.035982      26.066178 0.34634827E+03  0.77314428E+04                                 7.761367                            6.296249       0.098079       2.042926                    0.999553      26.740205      76.144596       0.639259       0.429222      -1.050893      -0.047311       0.007402      -0.026439       0.054701      -0.020601      -0.028857       0.032896       0.033101      -0.131138      -0.063265      -0.000686       0.063951              8.412753       7.204535       1.659969       1.962361       8.132720      -2.171297       9.901004          -0.000004
          456              C      15.011807      21.195134       9.817099       0.047989      27.624779 0.37278195E+03  0.84901972E+04                                 8.148331                            6.600789      -0.061008       1.991352                    0.998955      27.177442      78.600414       0.613585       0.438297      -1.043655      -0.040165      -0.050297       0.017897       0.066808      -0.009406      -0.028160       0.024109       0.035833      -0.038381      -0.039920      -0.006710       0.046630              8.867895       8.597269       1.823335       1.974211       8.790551      -2.469868       9.215864          -0.000004
          457              C      13.354461      14.784645      10.021737       0.070215      26.036545 0.34682618E+03  0.77475587E+04                                 7.804969                            6.347799       0.160002       2.073801                    0.999165      26.394974      75.276098       0.629343       0.435678      -1.046603       0.045013       0.010327      -0.001106       0.046195      -0.042400      -0.002758      -0.027889       0.009964      -0.044628      -0.050746      -0.003654       0.054400              8.538144       7.687542       3.436022      -0.282839       8.588762       1.351166       9.338128           0.000037
          458              C      13.163434      14.312610       8.610893       0.038351      27.816964 0.35733506E+03  0.80614300E+04                                 8.221239                            6.462196       0.093812       2.044304                    0.998636      27.144176      78.407860       0.619518       0.438244      -1.042562       0.032410       0.006146      -0.006886       0.033699      -0.039022       0.008336      -0.010134       0.007215      -0.156482      -0.053665      -0.013023       0.066688              9.187999       8.517468       3.892603      -0.495581       8.596963       1.383381      10.449566           0.000059
          459              C      14.825204      15.806587       8.050511       0.051141      31.177957 0.41601328E+03  0.97420514E+04                                 9.045269                            7.099096      -0.312265       1.924520                    0.996014      27.432938      80.551762       0.575748       0.454287      -1.033949      -0.014083      -0.082758      -0.011623       0.084749      -0.033342       0.002163      -0.025961       0.008908      -0.161477      -0.062550      -0.001110       0.063660             10.486399       8.570002       3.470178       0.480369       9.213184       3.117612      13.676011           0.000020
          460              C      15.001445      16.281628       9.399120       0.134391      34.341124 0.42669498E+03  0.10023182E+05                                 9.593064                            7.155409      -0.238962       1.951045                    0.998553      26.654712      77.562314       0.579476       0.449969      -1.039786       0.008711      -0.054527       0.042720       0.069815      -0.020775      -0.019374      -0.034945       0.019622      -0.023696      -0.053765       0.025117       0.028648             11.605498      10.443760       5.233678       1.575831      11.479380       4.032842      12.893352           0.000010
          461              C      15.851403      17.390149       9.809451       0.292307      31.237528 0.36034098E+03  0.81823444E+04                                 9.272715                            6.797553      -0.522757       1.862974                    0.997875      25.610613      75.297794       0.560944       0.480865      -1.014161       0.061925       0.020363      -0.034770       0.073881      -0.038193      -0.008058      -0.024938       0.026623      -0.129241      -0.059127      -0.003491       0.062619             11.274231       9.055569       4.201139       2.076474      10.249433       3.823339      14.517690           0.000012
          462              C      16.622769      17.972643       8.647021      -0.558197      27.615325 0.45728884E+03  0.10912867E+05                                 7.770508                            6.941082      -0.043803       1.957275                    0.995801      32.452324      94.711602       0.649625       0.395089      -1.075781      -0.008083      -0.021599       0.036788       0.043419       0.020832      -0.031294      -0.056194       0.011796       0.125546      -0.058589      -0.028540       0.087129              8.128673       7.828523       0.428147      -0.549213       7.097033      -0.038216       9.460463           0.000006
          463              C      17.228646      18.898510      12.416479       0.157504      33.518522 0.35851619E+03  0.81482901E+04                                 9.631494                            6.779490      -0.519435       1.845076                    0.997680      27.068112      80.186879       0.560573       0.480747      -1.012019       0.003048      -0.015181       0.007181       0.017068      -0.051779      -0.031649       0.000300       0.021787      -0.157284      -0.066422      -0.017328       0.083750             11.918686      10.726181       5.604491       3.469577      12.889045       2.068461      12.140830          -0.000002
          464              C      18.069723      19.975583      12.750862       0.025698      34.979153 0.42793071E+03  0.10038761E+05                                 9.460771                            6.995234      -0.241622       1.928407                    0.999337      27.530204      79.518958       0.608888       0.428807      -1.054555       0.020063       0.010190      -0.000226       0.022504       0.019630      -0.001455       0.002387      -0.018347      -0.022239      -0.018529      -0.006891       0.025420             11.360549      10.835295       6.389029       2.598762      13.844676       0.858939       9.401676          -0.000006
          465              C      18.308699      20.929493      11.765118      -0.129815      32.748858 0.45510954E+03  0.10873908E+05                                 9.063280                            7.233564       0.014961       1.978756                    0.999438      29.900217      88.001462       0.594588       0.431142      -1.050032       0.028430       0.001695       0.004736       0.028871      -0.019357      -0.004208      -0.003648       0.033288       0.059949      -0.035981       0.014633       0.021348             10.255798       9.495442       4.901420       1.064035      13.528800      -0.525015       7.743153          -0.000015
          466              C      19.139266      22.018149      12.033837      -0.087680      29.726915 0.41683162E+03  0.97100422E+04                                 8.390918                            6.848967       0.270116       2.075076                    0.999643      28.442537      81.747813       0.623053       0.422008      -1.059248       0.012582      -0.027345       0.007163       0.030941       0.002185      -0.006375      -0.003475      -0.001497       0.033896      -0.008779      -0.005408       0.014187              9.248466       8.442958       3.844989       0.904018      11.527358      -0.454851       7.775080          -0.000022
          467              C      19.718217      22.150233      13.277753      -0.056838      27.282830 0.40265249E+03  0.92878237E+04                                 7.921478                            6.753413       0.352749       2.113065                    0.999597      27.680539      78.858329       0.625137       0.424764      -1.058791      -0.008115      -0.018686      -0.002974       0.020588       0.009329      -0.003258       0.013690       0.010217      -0.004724      -0.019971       0.006260       0.013712              8.393867       7.153159       2.671635       0.959349      10.046360      -0.803248       7.982080          -0.000027
          468              C      19.474128      21.211997      14.275628      -0.056059      28.551334 0.41252087E+03  0.95909375E+04                                 8.192176                            6.852576       0.112060       2.031590                    0.999433      28.096655      80.847266       0.617160       0.426868      -1.055532      -0.015531       0.000983      -0.015054       0.021652       0.010890      -0.001925       0.007832      -0.000691       0.023265      -0.016741       0.004049       0.012692              8.745350       7.769642       2.993017       1.546800      10.077281      -0.428401       8.389127          -0.000020
          469              C      18.657387      20.120729      14.005590      -0.125248      31.003984 0.45519451E+03  0.10872287E+05                                 8.702960                            7.237108       0.044509       1.994226                    0.998718      29.644553      87.125456       0.594317       0.431484      -1.050225       0.013681       0.021147      -0.001441       0.025228      -0.014650      -0.021544      -0.016043      -0.001020       0.082360      -0.039098       0.000703       0.038395              9.465309       9.347349       4.153561       2.447700      10.381423       0.625125       8.667156          -0.000012
          470              C      17.828339      16.274472      15.178568      -0.135459      32.748703 0.47338305E+03  0.11488006E+05                                 9.181237                            7.469077      -0.346398       1.862837                    0.997669      30.878541      93.321254       0.571113       0.441929      -1.037603       0.032947      -0.005148      -0.009118       0.034571       0.017689       0.000053       0.015913       0.017061       0.035942      -0.030103       0.006869       0.023233             10.332434       8.842093      -4.079667       0.828441      11.333967      -3.136531      10.821243           0.000007
          471              C      18.619362      15.169612      15.411687      -0.089768      30.372558 0.43798168E+03  0.10384176E+05                                 8.645818                            7.128109      -0.057446       1.967064                    0.998474      29.343160      86.555767       0.593835       0.435035      -1.045719       0.021435       0.027041      -0.014388       0.037386      -0.000110       0.012089      -0.002679       0.000538       0.037844      -0.012197      -0.006598       0.018794              9.510299       8.352964      -3.648303      -0.185333      10.310194      -1.601352       9.867738           0.000010
          472              C      19.321342      14.585778      14.364498      -0.068880      28.090654 0.40612423E+03  0.93817531E+04                                 8.013333                            6.725282       0.418811       2.127480                    0.999654      27.889155      79.337751       0.634874       0.417632      -1.063995      -0.006902       0.021084      -0.000286       0.022187      -0.007237       0.012206       0.010875      -0.011601      -0.023022      -0.022615       0.007583       0.015032              8.630482       7.441913      -3.164447      -0.609521       9.414142      -1.044878       9.035390           0.000013
          473              C      19.235490      15.120323      13.090783      -0.060603      28.881626 0.42056370E+03  0.98581276E+04                                 8.359559                            6.996483       0.002885       2.000290                    0.998368      28.446948      83.092146       0.598666       0.436475      -1.046174      -0.029307       0.004352       0.008097       0.030715      -0.000474       0.008461       0.010365       0.003594       0.005062      -0.013590       0.000006       0.013584              9.033596       8.155161      -3.648626      -0.427264       9.833073      -1.096859       9.112554           0.000010
          474              C      18.450782      16.237322      12.851863      -0.120483      31.318729 0.47393589E+03  0.11483055E+05                                 8.897673                            7.479170      -0.220490       1.907182                    0.998133      30.373528      91.157143       0.571150       0.442607      -1.039168       0.001012      -0.034456      -0.000055       0.034471       0.026161       0.008638      -0.003206       0.002848       0.037053      -0.033864       0.011867       0.021996              9.722559       9.416235      -4.801105      -0.609869      10.870284      -0.547390       8.881158           0.000006
          475              C      17.738729      16.814483      13.903535       0.024466      35.641685 0.45034340E+03  0.10711813E+05                                 9.654663                            7.225343      -0.166241       1.948288                    0.999381      28.060640      81.903058       0.592356       0.434715      -1.049818       0.002698      -0.009689       0.016504       0.019327      -0.021932      -0.000796       0.003404      -0.021103      -0.039798      -0.017992      -0.013225       0.031217             11.717000      10.501299      -6.407189       0.521217      14.082808      -2.868451      10.566894           0.000003
          476              C      16.944267      18.012444      13.555966       0.125284      34.393000 0.40862597E+03  0.95698923E+04                                 9.979384                            7.364030      -0.602434       1.811610                    0.998481      28.043214      83.584819       0.525519       0.497664      -1.006038       0.008897       0.019711      -0.009983       0.023819       0.034326       0.047213       0.056890      -0.017885       0.030760      -0.054534      -0.040351       0.094885             12.235544      12.835262      -5.274075      -1.258031      14.431505      -2.745987       9.439866           0.000001
          477              C      15.000768      20.264521      14.974194       0.238040      33.392242 0.38618019E+03  0.88219694E+04                                 9.353992                            6.824711      -0.094481       2.007214                    0.999477      25.135872      71.438338       0.592817       0.452282      -1.041520       0.034857      -0.013829       0.049388       0.062012       0.031743       0.004864      -0.026861       0.038141      -0.011219      -0.049856       0.008719       0.041137             11.401383       9.231609      -5.894964       0.990666      15.512398       2.142023       9.460143          -0.000003
          478              C      15.630342      20.328450      16.411936      -0.545583      27.036108 0.45897345E+03  0.10923096E+05                                 7.625391                            6.952447       0.132931       2.015014                    0.995895      32.023069      92.221852       0.651672       0.394929      -1.079834      -0.005500      -0.006829      -0.036510       0.037548       0.008587       0.043775       0.011174       0.043072       0.225490      -0.060847      -0.033131       0.093977              7.783411       6.828851      -0.604230       1.136214       7.851872       0.008346       8.669511           0.000009
          479              C      14.191765      21.391936      14.602891       0.130938      30.017234 0.33779932E+03  0.74875382E+04                                 8.610825                            6.281024      -0.051632       2.018368                    0.999572      25.343970      71.723271       0.630946       0.437959      -1.046464      -0.015439       0.000372      -0.035625       0.038829       0.024802      -0.018924      -0.021712       0.051761       0.021915      -0.043562      -0.005261       0.048823             10.427627       8.440505      -4.797047       1.967328      15.138087       1.416903       7.704291          -0.000002
          480              C      14.077275      22.478192      15.339431       0.010170      27.352814 0.33627259E+03  0.74683773E+04                                 8.047822                            6.249019      -0.085784       1.987948                    0.998892      26.818449      76.743938       0.633298       0.435475      -1.044709      -0.018021       0.045598      -0.017688       0.052123       0.055567      -0.027668      -0.027404       0.107163       0.027527      -0.084219      -0.004994       0.089213              9.120841       6.792395      -2.779421       1.828993      12.765207       1.924699       7.804921          -0.000004
          481              C      12.684841      23.454583      13.873472       0.042384      24.777529 0.34633924E+03  0.77262210E+04                                 7.542789                            6.334588       0.146806       2.069341                    0.998958      26.317873      74.760442       0.631938       0.434477      -1.048375       0.017231       0.005252       0.029193       0.034304       0.015109      -0.021856      -0.039701       0.038283      -0.051416      -0.054157       0.001211       0.052946              8.155851       6.512569      -2.101910       1.762536      11.115108       1.151535       6.839875          -0.000011
          482              C      12.723839      22.338252      13.114781       0.061742      24.913515 0.34569907E+03  0.77251116E+04                                 7.604337                            6.368485       0.140249       2.073655                    0.998607      26.222870      75.084244       0.623009       0.439952      -1.042834       0.023871      -0.041027       0.008576       0.048234       0.009412      -0.014081      -0.025315       0.035133       0.008303      -0.035637       0.000804       0.034833              8.202986       6.921924      -1.890737       2.055680      10.550183       1.172005       7.136850          -0.000006
          483              C      24.524910      16.304501       8.921806       0.064294      24.671489 0.31587796E+03  0.68691768E+04                                 7.392202                            5.965721       0.310985       2.128157                    0.999740      25.463933      70.837651       0.666627       0.422511      -1.058360       0.016011      -0.002388       0.036521       0.039949       0.012376      -0.020198      -0.027580       0.038854       0.028552      -0.039674      -0.004385       0.044058              8.061709       6.310908      -1.473040       1.991725       9.549318       1.754105       8.324900          -0.000011
          484              C      24.459969      15.185489       8.197925       0.091091      23.846374 0.29465178E+03  0.63231064E+04                                 7.366034                            5.852020       0.120762       2.082406                    0.999208      24.963556      69.920668       0.654864       0.435847      -1.045853       0.015892      -0.032885       0.012515       0.038609       0.027688      -0.039006      -0.034082       0.081739       0.029576      -0.062902      -0.015724       0.078626              8.134991       5.902870      -1.538437       1.821491       9.472080       2.012942       9.030024          -0.000002
          485              C       2.795299      14.158295       9.605077       0.025772      30.339825 0.38811486E+03  0.89354918E+04                                 8.769386                            6.806456      -0.143011       1.969096                    0.998214      27.395319      79.851317       0.594340       0.447624      -1.037413      -0.042224      -0.012271      -0.053824       0.069502       0.018129      -0.041037      -0.047340       0.063752      -0.020086      -0.067734      -0.009291       0.077025             10.077461       7.437264      -0.924609       2.846979      11.701740       3.427824      11.093380           0.000007
          486              C       2.849162      15.237066      10.393830       0.130616      31.897933 0.35957283E+03  0.80780675E+04                                 8.947317                            6.468631      -0.064043       2.014453                    0.999380      25.501358      72.142778       0.624765       0.436384      -1.049680      -0.040376       0.040538      -0.001344       0.057231       0.004855      -0.028045      -0.021937       0.033628      -0.032033      -0.038327      -0.004455       0.042781             10.726923       8.476335      -0.217123       4.770003      11.047961       3.538569      12.656472           0.000002
          487              C       3.659284      15.295340      11.576038       0.271298      32.181879 0.35642731E+03  0.80005202E+04                                 9.217331                            6.605594      -0.038866       2.033409                    0.999063      24.488519      69.550772       0.594395       0.459075      -1.035077       0.026479      -0.045124       0.037001       0.064081       0.004464      -0.039452      -0.035739       0.068746      -0.020157      -0.061080      -0.005110       0.066191             11.253315       8.877517       0.703642       5.146323      12.674290       3.648190      12.208139           0.000001
          488              C       4.408202      14.005668      12.063109      -0.545384      29.473184 0.50023926E+03  0.12169216E+05                                 8.123145                            7.275298       0.035014       1.978846                    0.996225      32.558849      94.926667       0.634550       0.396785      -1.078125      -0.027793       0.043645       0.004963       0.051981      -0.054329      -0.007694      -0.030005      -0.040770      -0.106363      -0.062793      -0.016689       0.079482              8.679214       7.616224      -0.817408       0.743150      11.161174      -0.222491       7.260244           0.000013
          489              C       5.236428      17.360601      13.606862       0.115690      34.751648 0.41385825E+03  0.97170362E+04                                 9.824911                            7.266270      -0.561858       1.824381                    0.998351      28.076801      83.614618       0.545282       0.478413      -1.016666       0.004244       0.016704      -0.006376       0.018376      -0.048978      -0.044449       0.019026       0.042549      -0.016917      -0.053245      -0.028936       0.082181             11.625164      10.797715       3.242032       5.042873      11.287224       0.785752      12.790553          -0.000004
          490              C       6.043227      17.347995      14.829945       0.037394      34.094134 0.44131588E+03  0.10448471E+05                                 9.316050                            7.136844      -0.290893       1.909070                    0.999204      27.894974      81.342388       0.597735       0.432807      -1.050531       0.007656      -0.007968       0.008853       0.014159       0.005122       0.023719       0.001198      -0.008525       0.054612      -0.026788      -0.004459       0.031248             10.566324      10.505049       2.676414       4.372777       9.284267      -1.047936      11.909655          -0.000003
          491              C       5.874556      16.329525      15.758465      -0.116234      31.711522 0.46945654E+03  0.11343835E+05                                 8.958069                            7.447097      -0.271510       1.893750                    0.997927      30.214974      90.462040       0.572179       0.443006      -1.039274       0.030338      -0.001731       0.005300       0.030846      -0.011966      -0.010611       0.014256      -0.040135      -0.091302      -0.035640      -0.006751       0.042391              9.503956       8.810825       1.750649       2.423833       8.655489      -2.150019      11.045555          -0.000001
          492              C       6.633588      16.327054      16.927223      -0.084853      28.225935 0.40134340E+03  0.92339120E+04                                 7.993378                            6.674372       0.310121       2.085082                    0.999770      28.136248      79.597311       0.639588       0.416233      -1.066040       0.014984       0.002817      -0.028852       0.032632      -0.000303       0.008178      -0.014341      -0.045362      -0.005348      -0.025199      -0.005097       0.030297              8.362873       7.837275       2.019248       2.183652       7.856784      -1.143801       9.394561           0.000020
          493              C       7.533698      17.358933      17.166671      -0.086729      27.672273 0.39429852E+03  0.89986240E+04                                 7.775594                            6.540120       0.256922       2.057818                    0.999753      28.093762      78.211353       0.659747       0.406797      -1.076116      -0.013391      -0.004419      -0.024986       0.028691       0.003236       0.025575      -0.004693      -0.008900       0.052267      -0.028747      -0.003354       0.032101              8.072921       7.217105       2.176637       1.893065       7.845618      -1.027579       9.156040           0.000015
          494              C       7.698722      18.377034      16.227339      -0.087030      28.199565 0.40964861E+03  0.94908779E+04                                 8.015931                            6.768587       0.201365       2.043574                    0.999814      28.612570      81.718362       0.630370       0.419388      -1.062068      -0.022758      -0.017830      -0.010184       0.030652       0.021205       0.017980       0.005898      -0.011543      -0.035852      -0.026902      -0.006683       0.033585              8.318602       8.001171       2.212355       2.057111       7.964700      -1.081779       8.989935          -0.000015
          495              C       6.946317      18.363944      15.060954      -0.134844      31.320574 0.47274058E+03  0.11438353E+05                                 8.851860                            7.456939      -0.161134       1.923375                    0.998209      30.449024      91.099305       0.573900       0.441092      -1.040833       0.007263      -0.008164       0.025348       0.027603      -0.012486      -0.016800      -0.012984      -0.030624      -0.000280      -0.032578       0.009567       0.023011              9.435441      10.274105       2.847853       3.281007       8.719256      -0.268290       9.312961          -0.000011
          496              C       5.905782      19.496997      10.453429      -0.117293      32.634066 0.48460774E+03  0.11808571E+05                                 9.173755                            7.595626      -0.364222       1.864397                    0.997403      30.479116      91.769972       0.563029       0.446445      -1.036804       0.024816      -0.001107      -0.009485       0.026590       0.011096       0.010993       0.008318       0.003162      -0.073562      -0.028210       0.001078       0.027133              9.874728       8.194084      -1.842026      -2.803402       9.541720      -1.496492      11.888382          -0.000017
          497              C       6.583357      19.375041       9.213205      -0.088780      28.931714 0.41543002E+03  0.96248861E+04                                 8.100737                            6.761854       0.372145       2.098902                    0.999757      28.335467      80.008026       0.640536       0.412729      -1.070062       0.012875      -0.002515       0.031884       0.034477      -0.002418      -0.007481      -0.019071      -0.049195      -0.007404      -0.027339      -0.008115       0.035454              8.607511       7.259688      -2.065095      -2.230715       8.234806      -0.880669      10.328040          -0.000018
          498              C       7.327324      18.219064       8.949759      -0.088873      27.780936 0.39105753E+03  0.89188939E+04                                 7.833211                            6.532365       0.316580       2.080603                    0.999725      28.000404      78.287862       0.656303       0.409196      -1.073014      -0.010621       0.005774       0.025052       0.027816      -0.001856      -0.024191       0.005609      -0.004887       0.040089      -0.024664      -0.005097       0.029761              8.271524       6.709249      -1.871366      -1.966716       8.107356      -0.970984       9.997968           0.000011
          499              C       7.390734      17.251002       9.896739      -0.068846      27.438689 0.37339548E+03  0.84852862E+04                                 7.930924                            6.491492       0.176560       2.046134                    0.999763      28.049876      80.339217       0.636880       0.423205      -1.055614      -0.021154       0.024540       0.011529       0.034389      -0.010838      -0.006514       0.014256      -0.011963      -0.058800      -0.024883      -0.002480       0.027363              8.458411       7.640548      -1.855250      -2.591766       7.943051      -1.046313       9.791634           0.000018
          500              C       6.706319      17.292498      11.038599      -0.130609      30.339552 0.42993351E+03  0.10161218E+05                                 8.631386                            7.082180      -0.062925       1.962585                    0.998699      29.649130      87.742986       0.592376       0.437486      -1.042709       0.002334       0.004829      -0.023457       0.024063       0.018984       0.023102      -0.011357      -0.018482      -0.023316      -0.038585       0.013199       0.025386              9.369483       9.159498      -2.326495      -3.945903       8.929032       0.106210      10.019919           0.000005
          501              C       5.981933      18.418057      11.336063       0.040554      34.527815 0.44851061E+03  0.10650533E+05                                 9.393279                            7.189180      -0.217342       1.932413                    0.999278      27.873039      81.118373       0.596884       0.432133      -1.052055       0.010388       0.006712      -0.011333       0.016775      -0.004833      -0.023291       0.001150      -0.010171       0.067216      -0.027918      -0.005662       0.033579             10.804938       9.441941      -2.494854      -4.757267       9.924038      -0.235709      13.048836          -0.000005
          502              C       5.302012      18.536594      12.660146       0.106515      35.177212 0.43131657E+03  0.10219438E+05                                 9.908174                            7.418903      -0.542048       1.829336                    0.998215      28.296048      84.310013       0.540208       0.478536      -1.017859       0.009378      -0.008968       0.003131       0.013348       0.034648       0.042577       0.001188       0.073681      -0.039677      -0.052559      -0.023029       0.075588             11.773911       9.365116      -2.229281      -5.002137      11.660111       1.454946      14.296505          -0.000005
          503              C       4.288921      20.804378      14.947032       0.291766      32.180024 0.36830633E+03  0.83328156E+04                                 9.244264                            6.719305      -0.105160       2.007429                    0.999153      24.638920      70.189641       0.588915       0.459696      -1.035024       0.032398       0.054369      -0.052334       0.082125      -0.024449       0.027792      -0.043798       0.026027      -0.040171      -0.054048      -0.010410       0.064458             11.322002       9.192476       1.479521      -3.929708      11.927309       4.344144      12.846220          -0.000029
          504              C       5.378645      21.769787      14.629526      -0.547750      28.742664 0.47070947E+03  0.11304001E+05                                 7.970781                            7.013014      -0.059919       1.955846                    0.995263      32.272172      94.191799       0.650937       0.391821      -1.079034      -0.047312      -0.024405      -0.011608       0.054487       0.042024       0.013224      -0.027363       0.020186      -0.077913      -0.058030       0.001234       0.056796              8.565883       8.554267       1.610278      -1.038967      10.175557       0.562565       6.967826          -0.000033
          505              C       3.572604      20.866713      16.239734       0.119442      32.206844 0.37242407E+03  0.84277053E+04                                 8.992719                            6.562281      -0.056960       2.011010                    0.999351      25.712847      72.642993       0.624211       0.433614      -1.052956      -0.064151      -0.028534       0.009865       0.070901      -0.020377       0.012508      -0.028355       0.013405      -0.049957      -0.037389      -0.005392       0.042781             10.873994       8.822980       1.898030      -3.606124      10.264337       3.922613      13.534667          -0.000022
          506              C       3.915932      21.841915      17.095734       0.020732      29.807808 0.36605016E+03  0.83116927E+04                                 8.659827                            6.598418      -0.117905       1.984147                    0.997602      27.068714      78.559292       0.604765       0.446036      -1.037509      -0.032147       0.030908       0.056271       0.071799      -0.042476       0.027142      -0.043062       0.023722      -0.067476      -0.056404      -0.022089       0.078493             10.117648       7.741042       2.177924      -2.270758      10.178951       3.626949      12.432949          -0.000041
          507              C      25.484440      21.082977      18.583844       0.077741      26.275671 0.33760314E+03  0.74836506E+04                                 7.893955                            6.269629       0.122719       2.074433                    0.998531      25.788060      73.031606       0.632835       0.436625      -1.047046       0.011234       0.024373      -0.008343       0.028104      -0.038537       0.019151      -0.034739       0.020096      -0.016560      -0.046570      -0.016159       0.062729              8.878000       6.755232       1.913845      -1.913679       8.209113       2.512126      11.669656          -0.000042
          508              C      25.217581      20.032743      17.635810       0.068341      25.193550 0.32247216E+03  0.70514411E+04                                 7.523579                            6.029393       0.358499       2.144856                    0.999715      25.593626      71.479855       0.662574       0.422752      -1.057826       0.016652       0.014790      -0.031045       0.038207      -0.028210       0.020236      -0.036915       0.011674      -0.072735      -0.048951      -0.010820       0.059771              8.315133       6.774728       2.131161      -1.671246       8.176953       2.177610       9.993717          -0.000026
          509              C      15.824173       0.913473       4.443762       0.049715      25.961638 0.35577106E+03  0.79550055E+04                                 7.638653                            6.324902       0.318288       2.118236                    0.999619      26.348209      73.862893       0.649633       0.421666      -1.060911      -0.001291      -0.014743      -0.045853       0.048182      -0.010838       0.026169      -0.009646      -0.023455      -0.041595      -0.035892       0.003426       0.032467              8.177035       9.584761       1.851991      -0.948530       6.033090       1.773478       8.913254          -0.000015
          510              C      14.608730       0.882003       5.277347       0.038145      26.040501 0.34784002E+03  0.77175444E+04                                 7.634520                            6.241985       0.409661       2.145442                    0.999807      26.166193      72.563338       0.657218       0.420046      -1.064190      -0.039742      -0.007098      -0.025750       0.047884      -0.022197       0.024439      -0.003680      -0.066587       0.035719      -0.053714       0.014430       0.039284              8.243717       9.397521       1.763717      -1.494303       5.852446       1.733045       9.481183          -0.000002
          511              C      15.619146      22.677359       3.730956       0.055231      28.321411 0.36095365E+03  0.81828701E+04                                 8.433834                            6.605452      -0.196516       1.962625                    0.997754      26.912991      78.532249       0.596028       0.453299      -1.031361      -0.009773       0.030832       0.038183       0.050041      -0.026223       0.038005      -0.043103      -0.072060      -0.096382      -0.067286      -0.017997       0.085283              9.616336      11.101800       1.150006      -2.994855       6.328520       2.128509      11.418689           0.000003
          512              C      16.757223      22.730040       2.909503       0.133083      32.524814 0.38878264E+03  0.89010670E+04                                 9.123244                            6.766969      -0.115810       1.995533                    0.999011      25.864092      73.716917       0.605701       0.441685      -1.047157       0.037119       0.045614       0.012099       0.060040      -0.019328       0.019851      -0.027191      -0.047126      -0.037932      -0.035278      -0.017697       0.052976             10.813202      11.672978       0.935756      -3.182928       7.779008       3.955254      12.987621          -0.000006
          513              C      16.748433      21.977022       1.616537       0.283184      30.722865 0.34958589E+03  0.78247482E+04                                 8.988954                            6.575137      -0.133659       2.004308                    0.998857      24.498578      69.938797       0.590069       0.463753      -1.030383      -0.053227      -0.029576      -0.046769       0.076780      -0.001886       0.029426      -0.039324      -0.083325      -0.029487      -0.059958      -0.009109       0.069067             10.838914      12.837589      -0.465760      -3.231038       7.883440       4.401526      11.795712          -0.000005
          514              C      15.465401      21.344369       1.115489      -0.548814      29.246336 0.48306754E+03  0.11656832E+05                                 8.066610                            7.133662       0.011106       1.976287                    0.995979      32.254876      93.858603       0.642518       0.395047      -1.078613       0.051867       0.021582       0.000983       0.056187       0.032139       0.031559      -0.015279       0.025746      -0.105576      -0.059584       0.003445       0.056139              8.644270      11.254299       0.622542      -0.015391       7.413388       0.655214       7.265123           0.000004
          515              C      20.364579      21.822057      25.941328       0.120686      35.094470 0.42333432E+03  0.99849467E+04                                 9.859270                            7.320250      -0.530490       1.831137                    0.998503      28.210049      83.901055       0.547072       0.474679      -1.019781       0.009757      -0.009184       0.010887       0.017264       0.058392      -0.017533      -0.048996      -0.018668      -0.039611      -0.063269      -0.026100       0.089369             11.773408      10.770398      -2.746783      -0.323499      11.320408       5.478454      13.229417          -0.000010
          516              C      20.300858      21.023860      24.707433       0.021910      35.944661 0.47864301E+03  0.11526519E+05                                 9.582292                            7.377748      -0.174054       1.936776                    0.999282      28.405525      82.643167       0.596420       0.426449      -1.057908      -0.013549      -0.016611      -0.020479       0.029646       0.000585       0.000635       0.034961      -0.011328       0.060733      -0.029187      -0.015797       0.044984             11.030919      10.232293      -1.854019       1.026609      10.879010       5.386470      11.981454          -0.000009
          517              C      21.406233      20.171896      24.408387      -0.141089      32.911104 0.50451596E+03  0.12364152E+05                                 9.094697                            7.660289      -0.082484       1.945987                    0.998281      30.591350      91.068600       0.573020       0.436161      -1.047408       0.001959      -0.011675      -0.019413       0.022738       0.008208       0.001260      -0.005425       0.035473      -0.018654      -0.018883      -0.003770       0.022653              9.836458       9.601596      -1.779078       0.699900      10.460254       3.987323       9.447524          -0.000021
          518              C      21.183306      19.389554      23.248067      -0.077482      28.736697 0.41162172E+03  0.95902122E+04                                 8.219921                            6.843940       0.053100       1.998625                    0.999456      28.938906      84.083787       0.616071       0.426722      -1.052826      -0.024838       0.021619       0.025669       0.041752      -0.007715      -0.021039       0.014379       0.007287      -0.030822      -0.026468      -0.003378       0.029845              8.724078       8.711396      -1.088976       1.808706       8.360339       2.893603       9.100500          -0.000020
[truncated: 359,412 more chars]
