# Supplementary material for: A collection of forcefield precursors for metal–organic frameworks
Source: RSC Adv. 2019 Nov 13;9(63):36492–507. doi: 10.1039/c9ra07327b (PMC9075174; doi:10.1039/c9ra07327b)
Supplement: RA-009-C9RA07327B-s5715 [file RA-009-C9RA07327B-s5715.xyz]

  114
jmolscript: load "" {1 1 1} spacegroup "x,y,z" unitcell [{     10.166300     0.000000     0.000000 }, {      0.000000    14.260400     0.000000 }, {      0.000000    -0.332367    10.558470 }]
Cu     8.598250    -0.064606     2.496339     0.860365
Cu     5.105923    12.657888     5.008093     0.690761
Cu     3.515100    -0.101577     2.782896     0.860364
Cu     0.022773     1.436329     0.271142     0.690787
Cu     1.568050    -0.267761     8.062131     0.860374
Cu     5.060377     1.270145     5.550377     0.690753
Cu     6.651200    -0.230790     7.775574     0.860377
Cu    -0.022773    12.491704    10.287328     0.690801
Cu     0.000000     6.964017     5.279235     0.923590
Cu     5.083150     7.130200     0.000000     0.923568
Cu     0.000000     7.130200     0.000000     0.901123
Cu     5.083150     6.964017     5.279235     0.902687
Cu     0.000000    -0.166184     5.279235     0.896960
Cu     5.083150     0.000000     0.000000     0.896949
H      8.905679     9.666638     3.684906     0.116833
H      0.660810    10.474289     2.037785     0.134720
H      2.409413     9.629539     3.051398     0.131623
H      1.779102    10.074082     5.691015     0.105597
H      8.448195    14.197043     0.200611     0.560695
H      8.326200     0.787332     4.434557     0.525480
H      3.822529     4.427578     1.594329     0.116908
H      5.743959     3.619928     3.241450     0.134712
H      7.492563     4.464678     2.227837     0.131622
H      6.862253     3.687768    10.146690     0.105528
H      3.365045    -0.102827     5.078624     0.560699
H      3.243050    13.306885     0.844678     0.525481
H      1.260621     4.261395     6.873564     0.116835
H      9.505490     3.453744     8.520685     0.134720
H      7.756887     4.298494     7.507072     0.131624
H      8.387197     3.853951     4.867455     0.105597
H      1.718105    -0.269010    10.357859     0.560693
H      1.840100    13.140701     6.123913     0.525479
H      6.343771     9.500455     8.964141     0.116910
H      4.422340    10.308105     7.317020     0.134713
H      2.673737     9.463355     8.330633     0.131623
H      3.304047    10.240265     0.411780     0.105528
H      6.801255    14.030860     5.479846     0.560698
H      6.923250     0.621148     9.713792     0.525482
C      9.886727     9.400473     3.546590     0.039019
C      0.587612    10.517060     2.953204    -0.180291
C      1.954979    10.208030     3.574042    -0.184989
C      1.644907     9.482831     4.889627     0.037575
C      9.985340     8.106232     2.734644     0.588477
C     -0.004067    11.864217     3.379766     0.644385
C      2.871980    11.416168     3.728196     0.656649
C      2.477527     8.205069     5.094462     0.580793
C      4.803577     4.693744     1.732645     0.038952
C      5.670762     3.577157     2.326031    -0.180281
C      7.038129     3.886186     1.705193    -0.185006
C      6.728057     4.611385     0.389608     0.037629
C      4.902190     5.987985     2.544591     0.588540
C      5.079083     2.230000     1.899469     0.644389
C      7.955130     2.678049     1.551039     0.656658
C      7.560677     5.889148     0.184773     0.580735
C      0.279573     4.527560     7.011880     0.039018
C      9.578688     3.410973     7.605266    -0.180291
C      8.211321     3.720003     6.984428    -0.184989
C      8.521393     4.445202     5.668843     0.037574
C      0.180960     5.821801     7.823826     0.588478
C      0.004067     2.063816     7.178704     0.644386
C      7.294320     2.511865     6.830274     0.656651
C      7.688773     5.722964     5.464008     0.580792
C      5.362723     9.234289     8.825825     0.038951
C      4.495538    10.350876     8.232439    -0.180280
C      3.128171    10.041847     8.853277    -0.185007
C      3.438243     9.316648    10.168862     0.037630
C      5.264110     7.940048     8.013879     0.588540
C      5.087217    11.698033     8.659001     0.644391
C      2.211170    11.249984     9.007431     0.656660
C      2.605623     8.038885    10.373697     0.580735
O      0.221117     9.205895     4.885087    -0.267612
O      0.156154     7.038081     3.306913    -0.529806
O      9.714408     8.241567     1.520420    -0.518601
O      9.407691    12.403369     2.529176    -0.570001
O      0.267984    12.276794     4.529689    -0.532691
O      2.771333    12.305378     2.846986    -0.564416
O      3.670238    11.400556     4.704326    -0.536803
O      3.693315     8.322558     4.900186    -0.498654
O      1.910044     7.143239     5.484069    -0.546714
O      8.983654    14.156092     0.554742    -1.075812
O      8.472391     0.126612     4.422098    -1.027841
O      5.304267     4.888322     0.394148    -0.267605
O      5.239304     7.056135     1.972322    -0.529712
O      4.631258     5.852649     3.758815    -0.518912
O      4.324541     1.690848     2.750059    -0.569999
O      5.351134     1.817423     0.749546    -0.532678
O      7.854483     1.788839     2.432249    -0.564439
O      8.753388     2.693660     0.574909    -0.536777
O      8.776465     5.771658     0.379049    -0.498355
O      6.993194     6.618611    10.353636    -0.546784
O      3.900504    -0.061875     4.724493    -1.075792
O      3.389241    13.967605     0.857137    -1.027834
O      9.945183     4.722138     5.673383    -0.267612
O     10.010146     6.889952     7.251557    -0.529807
O      0.451892     5.686466     9.038050    -0.518601
O      0.758609     1.524664     8.029294    -0.570005
O      9.898316     1.651239     6.028781    -0.532693
O      7.394967     1.622655     7.711484    -0.564421
O      6.496062     2.527477     5.854144    -0.536802
O      6.472985     5.605475     5.658284    -0.498654
O      8.256256     6.784794     5.074401    -0.546714
O      1.182646    -0.228059    10.003728    -1.075820
O      1.693909    13.801421     6.136372    -1.027846
O      4.862033     9.039711    10.164322    -0.267605
O      4.926996     6.871898     8.586148    -0.529711
O      5.535042     8.075384     6.799655    -0.518912
O      5.841759    12.237185     7.808411    -0.570007
O      4.815166    12.110610     9.808924    -0.532678
O      2.311817    12.139194     8.126221    -0.564445
O      1.412912    11.234373     9.983561    -0.536778
O      1.389835     8.156375    10.179421    -0.498355
O      3.173106     7.309422     0.204834    -0.546784
O      6.265796    13.989908     5.833977    -1.075801
O      6.777059    -0.039572     9.701333    -1.027840

The following XYZ coordinates are in angstroms. Other properties are in atomic units.
The sperically averaged electron density of each atom fit to a function of the form exp(a - br)
eigen_1, eigen_2 and eigen_3 are the three eigenvalues of traceless quadrupole moment tensor
  atom number  atomic symbol              X              Y              Z     net charge C6 coefficient C8 coefficient C10 coefficient fluctuating dipole atomic polarizability isotropic forcefield polarizability              a              b squared Pearson coefficient          <r^3>          <r^4>         wp_QDO          m_QDO          q_QDO       dipole_x       dipole_y       dipole_z         dipole            Qxy            Qxz            Qyz     Q(x^2-y^2)  Q(3z^2 - R^2)        eigen_1        eigen_2        eigen_3 static polarizability      alpha(xx)      alpha(xy)      alpha(xz)      alpha(yy)      alpha(yz)      alpha(zz) atomic spin moment
            1             Cu       8.598250      -0.064606       2.496339       0.860365      61.467119 0.10475828E+04  0.28974357E+05                                13.964808                           11.551529       0.513501       2.078334                    0.998171      42.260126     109.257806       0.463616       0.477663      -1.089029      -0.028738      -0.028655      -0.017179       0.044069      -0.121790      -0.057865       0.025479      -0.195116       0.393393      -0.226442       0.060422       0.166019             15.820006      10.997604      -5.403506      -0.108688      16.329135      -2.105300      20.133278           0.593986
            2             Cu       5.105923      12.657888       5.008093       0.690761      62.488914 0.12426923E+04  0.36069943E+05                                14.398608                           12.817937       0.231451       1.949822                    0.998841      45.998449     124.057690       0.425618       0.495797      -1.072955      -0.057838       0.078899       0.104264       0.142973       0.087466       0.058374       0.009176      -0.028252      -0.381123      -0.146034      -0.013306       0.159340             15.550516      17.838039       5.860906       4.904477      16.217431       2.597028      12.596080           0.262716
            3             Cu       3.515100      -0.101577       2.782896       0.860364      61.467559 0.10475886E+04  0.28974549E+05                                13.964850                           11.551539       0.513541       2.078343                    0.998171      42.260320     109.258273       0.463618       0.477661      -1.089030      -0.028735       0.028656       0.017175       0.044066       0.121786       0.057869       0.025475      -0.195112       0.393379      -0.226436       0.060422       0.166014             15.820089      10.997652       5.403551       0.108687      16.329248      -2.105375      20.133368           0.593966
            4             Cu       0.022773       1.436329       0.271142       0.690787      62.480947 0.12425171E+04  0.36063490E+05                                14.397279                           12.816953       0.231557       1.949874                    0.998841      45.995934     124.047443       0.425640       0.495791      -1.072961      -0.057793      -0.078849      -0.104271       0.142932      -0.087392      -0.058392       0.009166      -0.028304      -0.381321      -0.146100      -0.013202       0.159302             15.548887      17.835986      -5.859937      -4.903737      16.215870       2.596614      12.594803           0.262772
            5             Cu       1.568050      -0.267761       8.062131       0.860374      61.465833 0.10475579E+04  0.28973481E+05                                13.964601                           11.551380       0.513517       2.078344                    0.998171      42.259691     109.256135       0.463620       0.477662      -1.089030       0.028740       0.028655       0.017178       0.044070      -0.121789      -0.057863       0.025479      -0.195110       0.393381      -0.226436       0.060421       0.166015             15.819754      10.997434      -5.403397      -0.108690      16.328875      -2.105250      20.132953           0.593986
            6             Cu       5.060377       1.270145       5.550377       0.690753      62.487731 0.12426652E+04  0.36068989E+05                                14.398529                           12.817884       0.231405       1.949815                    0.998841      45.997666     124.055632       0.425615       0.495804      -1.072950       0.057807      -0.078865      -0.104269       0.142945       0.087418       0.058392       0.009172      -0.028273      -0.381283      -0.146088      -0.013233       0.159322             15.550419      17.837907       5.860839       4.904427      16.217347       2.596999      12.596003           0.262701
            7             Cu       6.651200      -0.230790       7.775574       0.860377      61.466935 0.10475736E+04  0.28974024E+05                                13.964744                           11.551443       0.513568       2.078354                    0.998171      42.260084     109.257355       0.463620       0.477660      -1.089031       0.028732      -0.028655      -0.017176       0.044064       0.121791       0.057869       0.025475      -0.195119       0.393389      -0.226443       0.060425       0.166018             15.819978      10.997570       5.403521       0.108694      16.329156      -2.105344      20.133209           0.593944
            8             Cu      -0.022773      12.491704      10.287328       0.690801      62.481482 0.12425289E+04  0.36063904E+05                                14.397316                           12.816975       0.231580       1.949878                    0.998841      45.996279     124.048357       0.425642       0.495788      -1.072963       0.057801       0.078857       0.104272       0.142941      -0.087402      -0.058395       0.009169      -0.028305      -0.381315      -0.146100      -0.013213       0.159313             15.548935      17.836051      -5.859976      -4.903767      16.215909       2.596642      12.594846           0.262786
            9             Cu       0.000000       6.964017       5.279235       0.923590      55.460360 0.89191252E+03  0.23226566E+05                                12.215620                           10.051651       1.583977       2.460423                    0.998084      38.139047      89.619873       0.553681       0.424799      -1.144116       0.000000      -0.000000      -0.000000       0.000000      -0.026013       0.009661       0.028309       0.230925       0.205944      -0.156472       0.069586       0.086886             14.406109      15.293141       5.966159      -2.217481      13.340110      -5.374637      14.585076           0.749330
           10             Cu       5.083150       7.130200       0.000000       0.923568      55.462889 0.89195673E+03  0.23228055E+05                                12.216110                           10.051987       1.583847       2.460378                    0.998083      38.139534      89.622290       0.553663       0.424807      -1.144109       0.000000      -0.000000       0.000000       0.000000       0.026015      -0.009636       0.028321       0.230891       0.206083      -0.156481       0.069639       0.086841             14.406810      15.294319      -5.966456       2.217589      13.340679      -5.375055      14.585433           0.749308
           11             Cu       0.000000       7.130200       0.000000       0.901123      57.732948 0.82085102E+03  0.21147934E+05                                12.996849                            9.948877       0.907850       2.237785                    0.996214      39.022956      94.243552       0.525760       0.452184      -1.115147       0.000000      -0.000000       0.000000       0.000001       0.033629      -0.061324       0.049219      -0.113411      -0.091962      -0.115652       0.023145       0.092507             15.790563      16.715463       6.266530      -1.224032      13.107657       4.796224      17.548567          -0.002096
           12             Cu       5.083150       6.964017       5.279235       0.902687      57.619940 0.81907820E+03  0.21087824E+05                                12.970950                            9.930819       0.913138       2.239730                    0.996226      39.017826      94.154679       0.526895       0.451519      -1.115717       0.000000      -0.000000       0.000000       0.000000      -0.031446       0.059486       0.047539      -0.113482      -0.093083      -0.112516       0.021128       0.091388             15.757450      16.678923      -6.251312       1.222232      13.081277       4.785445      17.512150          -0.005857
           13             Cu       0.000000      -0.166184       5.279235       0.896960      55.767527 0.94650907E+03  0.25431023E+05                                12.862962                           10.813108       0.745350       2.159464                    0.998952      40.983352     103.206237       0.492107       0.463242      -1.101383       0.000001       0.000001      -0.000000       0.000002      -0.048309       0.116612       0.079330       0.039908      -0.510453      -0.240186       0.087381       0.152805             14.259538      14.923059      -3.555820       3.224803      14.571438       4.229345      13.284115           0.671075
           14             Cu       5.083150       0.000000       0.000000       0.896949      55.768550 0.94653000E+03  0.25431746E+05                                12.863152                           10.813259       0.745336       2.159455                    0.998952      40.983661     103.207603       0.492101       0.463244      -1.101381      -0.000000      -0.000000       0.000000       0.000000       0.048313      -0.116620       0.079339       0.039909      -0.510482      -0.240203       0.087388       0.152814             14.259747      14.923223       3.555835      -3.224873      14.571642       4.229440      13.284376           0.671048
           15              H       8.905679       9.666638       3.684906       0.116833       1.216026 0.97862643E+01  0.10010463E+03                                 1.844209                            1.799582      -0.691113       2.550721                    0.999239       3.422494       9.488056       0.482515       1.240960      -0.721067      -0.049386       0.015626       0.015485       0.054064      -0.004065      -0.001851       0.000210       0.016450       0.011489      -0.011093       0.003025       0.008068              1.849441       2.381548      -0.139688      -0.098231       1.671208       0.015919       1.495567           0.000147
           16              H       0.660810      10.474289       2.037785       0.134720       0.834498 0.61497495E+01  0.57546586E+02                                 1.566930                            1.530834      -1.110828       2.373712                    0.995871       3.535801      10.242692       0.458051       1.428993      -0.677475       0.007411      -0.002530      -0.038149       0.038944      -0.003025      -0.003361      -0.001276       0.007981       0.014939      -0.007925       0.000880       0.007044              1.586355       1.351230      -0.001914      -0.069652       1.438587       0.034466       1.969248           0.000614
           17              H       2.409413       9.629539       3.051398       0.131623       0.765461 0.55574150E+01  0.49951582E+02                                 1.402629                            1.394412      -0.668928       2.579892                    0.999856       3.147993       8.511757       0.519385       1.312020      -0.702514       0.018758      -0.028022      -0.021779       0.040142      -0.004023      -0.004956       0.006343       0.002117       0.000554      -0.006884      -0.003383       0.010267              1.412203       1.339703      -0.145822      -0.127767       1.464011       0.152575       1.432896           0.000114
           18              H       1.779102      10.074082       5.691015       0.105597       1.043053 0.81219204E+01  0.80413838E+02                                 1.733203                            1.689854      -0.924087       2.434066                    0.996563       3.646780      10.411260       0.469205       1.318472      -0.700363      -0.002506       0.032077       0.041154       0.052238       0.000621      -0.003466       0.007308       0.002904       0.028600      -0.009660      -0.003300       0.012959              1.756705       1.472589       0.106930       0.181192       1.763739       0.342190       2.033788           0.000220
           19              H       8.448195      14.197043       0.200611       0.560695       0.161479 0.73668141E+00  0.41657359E+01                                 0.591150                            0.587128      -1.556056       2.453448                    0.999959       1.492680       3.669051       0.617273       1.754758      -0.626544      -0.006459       0.002019      -0.003933       0.007827      -0.000063      -0.000896      -0.001296      -0.002271      -0.003008      -0.002052      -0.000144       0.002196              0.594352       0.633392      -0.024255       0.045192       0.562146      -0.006234       0.587516           0.001414
           20              H       8.326200       0.787332       4.434557       0.525480       0.198548 0.96673580E+00  0.58219481E+01                                 0.663387                            0.660085      -1.564052       2.421440                    0.999910       1.619011       4.040735       0.601759       1.690141      -0.635600      -0.009519       0.014578       0.005042       0.018126      -0.001200      -0.000125       0.000850      -0.007310      -0.012533      -0.004250      -0.001758       0.006008              0.666076       0.640526      -0.026365       0.002033       0.689775       0.004314       0.667927           0.001213
           21              H       3.822529       4.427578       1.594329       0.116908       1.215946 0.97856479E+01  0.10009818E+03                                 1.844249                            1.799623      -0.691459       2.550613                    0.999237       3.422369       9.488145       0.482464       1.241094      -0.721038      -0.049371      -0.015621      -0.015497       0.054052       0.004062       0.001858       0.000214       0.016457       0.011463      -0.011090       0.003013       0.008077              1.849481       2.381604       0.139689       0.098231       1.671243       0.015917       1.495594           0.000151
           22              H       5.743959       3.619928       3.241450       0.134712       0.834574 0.61505047E+01  0.57555614E+02                                 1.567034                            1.530933      -1.110943       2.373639                    0.995868       3.536115      10.243889       0.458032       1.429002      -0.677471       0.007421       0.002525       0.038146       0.038943       0.003032       0.003370      -0.001278       0.007961       0.014948      -0.007926       0.000874       0.007051              1.586462       1.351315       0.001912       0.069665       1.438684       0.034463       1.969388           0.000602
           23              H       7.492563       4.464678       2.227837       0.131622       0.765382 0.55565963E+01  0.49941901E+02                                 1.402487                            1.394273      -0.668884       2.579928                    0.999856       3.147656       8.510379       0.519435       1.311953      -0.702530       0.018771       0.028024       0.021769       0.040144       0.004029       0.004949       0.006345       0.002137       0.000547      -0.006890      -0.003377       0.010268              1.412057       1.339573       0.145805       0.127749       1.463854       0.152551       1.432745           0.000115
           24              H       6.862253       3.687768      10.146690       0.105528       1.043159 0.81228734E+01  0.80424954E+02                                 1.733255                            1.689902      -0.923893       2.434120                    0.996564       3.646958      10.411590       0.469224       1.318392      -0.700380      -0.002501      -0.032095      -0.041164       0.052257      -0.000622       0.003465       0.007311       0.002894       0.028600      -0.009659      -0.003303       0.012962              1.756760       1.472630      -0.106933      -0.181200       1.763795       0.342206       2.033855           0.000221
           25              H       3.365045      -0.102827       5.078624       0.560699       0.161481 0.73668870E+00  0.41657848E+01                                 0.591150                            0.587129      -1.556045       2.453451                    0.999959       1.492683       3.669054       0.617276       1.754744      -0.626546      -0.006458      -0.002019       0.003933       0.007827       0.000064       0.000896      -0.001295      -0.002271      -0.003008      -0.002052      -0.000144       0.002196              0.594352       0.633393       0.024256      -0.045192       0.562147      -0.006234       0.587517           0.001415
           26              H       3.243050      13.306885       0.844678       0.525481       0.198550 0.96674672E+00  0.58220280E+01                                 0.663389                            0.660087      -1.564055       2.421437                    0.999910       1.619016       4.040747       0.601760       1.690134      -0.635601      -0.009519      -0.014577      -0.005042       0.018125       0.001200       0.000124       0.000850      -0.007310      -0.012533      -0.004250      -0.001758       0.006008              0.666078       0.640528       0.026365      -0.002033       0.689777       0.004314       0.667930           0.001213
           27              H       1.260621       4.261395       6.873564       0.116835       1.216017 0.97861700E+01  0.10010338E+03                                 1.844197                            1.799571      -0.691107       2.550724                    0.999239       3.422477       9.487982       0.482518       1.240956      -0.721068       0.049386      -0.015626      -0.015486       0.054065      -0.004065      -0.001851       0.000210       0.016450       0.011489      -0.011093       0.003025       0.008068              1.849428       2.381530      -0.139687      -0.098230       1.671197       0.015919       1.495558           0.000146
           28              H       9.505490       3.453744       8.520685       0.134720       0.834494 0.61497128E+01  0.57546147E+02                                 1.566924                            1.530829      -1.110823       2.373716                    0.995871       3.535787      10.242637       0.458052       1.428992      -0.677475      -0.007411       0.002530       0.038149       0.038944      -0.003025      -0.003361      -0.001276       0.007981       0.014939      -0.007925       0.000881       0.007044              1.586349       1.351226      -0.001914      -0.069652       1.438582       0.034465       1.969241           0.000613
           29              H       7.756887       4.298494       7.507072       0.131624       0.765461 0.55574135E+01  0.49951564E+02                                 1.402629                            1.394411      -0.668929       2.579891                    0.999856       3.147992       8.511753       0.519385       1.312019      -0.702514      -0.018758       0.028022       0.021779       0.040143      -0.004023      -0.004956       0.006343       0.002117       0.000555      -0.006884      -0.003383       0.010267              1.412203       1.339702      -0.145821      -0.127767       1.464011       0.152575       1.432895           0.000114
           30              H       8.387197       3.853951       4.867455       0.105597       1.043050 0.81218956E+01  0.80413544E+02                                 1.733201                            1.689853      -0.924089       2.434066                    0.996563       3.646774      10.411245       0.469205       1.318474      -0.700363       0.002507      -0.032077      -0.041154       0.052238       0.000621      -0.003466       0.007308       0.002904       0.028600      -0.009660      -0.003300       0.012960              1.756704       1.472588       0.106930       0.181192       1.763738       0.342190       2.033786           0.000220
           31              H       1.718105      -0.269010      10.357859       0.560693       0.161478 0.73667640E+00  0.41657003E+01                                 0.591148                            0.587126      -1.556057       2.453449                    0.999959       1.492675       3.669035       0.617273       1.754760      -0.626544       0.006459      -0.002018       0.003933       0.007827      -0.000063      -0.000896      -0.001295      -0.002271      -0.003008      -0.002052      -0.000144       0.002196              0.594350       0.633390      -0.024255       0.045191       0.562145      -0.006234       0.587515           0.001414
           32              H       1.840100      13.140701       6.123913       0.525479       0.198548 0.96673246E+00  0.58219223E+01                                 0.663386                            0.660084      -1.564052       2.421440                    0.999910       1.619008       4.040724       0.601760       1.690140      -0.635600       0.009519      -0.014578      -0.005042       0.018126      -0.001200      -0.000124       0.000850      -0.007310      -0.012533      -0.004250      -0.001758       0.006008              0.666075       0.640525      -0.026365       0.002033       0.689773       0.004314       0.667926           0.001212
           33              H       6.343771       9.500455       8.964141       0.116910       1.215944 0.97856324E+01  0.10009799E+03                                 1.844247                            1.799622      -0.691458       2.550613                    0.999237       3.422368       9.488144       0.482464       1.241094      -0.721037       0.049371       0.015621       0.015497       0.054052       0.004062       0.001858       0.000214       0.016456       0.011464      -0.011090       0.003013       0.008077              1.849479       2.381602       0.139689       0.098231       1.671242       0.015917       1.495594           0.000152
           34              H       4.422340      10.308105       7.317020       0.134713       0.834572 0.61504900E+01  0.57555447E+02                                 1.567032                            1.530932      -1.110942       2.373640                    0.995868       3.536113      10.243883       0.458032       1.429003      -0.677471      -0.007421      -0.002525      -0.038146       0.038943       0.003032       0.003371      -0.001278       0.007960       0.014948      -0.007925       0.000874       0.007051              1.586461       1.351314       0.001912       0.069665       1.438682       0.034463       1.969385           0.000601
           35              H       2.673737       9.463355       8.330633       0.131623       0.765381 0.55565895E+01  0.49941829E+02                                 1.402486                            1.394273      -0.668885       2.579928                    0.999856       3.147654       8.510375       0.519435       1.311954      -0.702530      -0.018771      -0.028024      -0.021769       0.040144       0.004029       0.004949       0.006345       0.002137       0.000547      -0.006890      -0.003377       0.010267              1.412057       1.339573       0.145805       0.127749       1.463853       0.152551       1.432744           0.000116
           36              H       3.304047      10.240265       0.411780       0.105528       1.043155 0.81228265E+01  0.80424377E+02                                 1.733251                            1.689898      -0.923888       2.434123                    0.996564       3.646947      10.411553       0.469224       1.318393      -0.700379       0.002501       0.032095       0.041164       0.052258      -0.000622       0.003465       0.007311       0.002894       0.028600      -0.009659      -0.003303       0.012962              1.756755       1.472627      -0.106932      -0.181199       1.763790       0.342205       2.033850           0.000221
           37              H       6.801255      14.030860       5.479846       0.560698       0.161480 0.73668770E+00  0.41657789E+01                                 0.591151                            0.587129      -1.556048       2.453450                    0.999959       1.492684       3.669060       0.617274       1.754750      -0.626545       0.006458       0.002019      -0.003933       0.007827       0.000063       0.000896      -0.001295      -0.002271      -0.003008      -0.002052      -0.000144       0.002196              0.594353       0.633394       0.024256      -0.045192       0.562148      -0.006234       0.587518           0.001414
           38              H       6.923250       0.621148       9.713792       0.525482       0.198549 0.96674341E+00  0.58220041E+01                                 0.663389                            0.660086      -1.564058       2.421436                    0.999910       1.619014       4.040743       0.601760       1.690136      -0.635601       0.009519       0.014577       0.005042       0.018125       0.001200       0.000124       0.000850      -0.007310      -0.012533      -0.004250      -0.001758       0.006008              0.666078       0.640528       0.026365      -0.002033       0.689776       0.004314       0.667929           0.001213
           39              C       9.886727       9.400473       3.546590       0.039019      25.784530 0.39416344E+03  0.90006190E+04                                 7.590819                            6.567547       0.031053       2.044524                    0.998286      26.023194      72.621486       0.653655       0.410356      -1.073077       0.050780       0.046803       0.056330       0.089119       0.011541       0.017311      -0.042963       0.077170       0.135922      -0.079346       0.015483       0.063863              8.352072       7.550158       1.681528       0.616504      10.380012       0.650327       7.126044           0.000331
           40              C       0.587612      10.517060       2.953204      -0.180291      30.968006 0.48177259E+03  0.11708894E+05                                 8.952212                            7.524375      -0.592570       1.815500                    0.996136      29.925599      89.650719       0.571877       0.440687      -1.041364       0.036377      -0.055555       0.035302       0.075206       0.003434       0.015461      -0.022388       0.086411       0.002177      -0.053798       0.005722       0.048076             10.138545       8.930377      -0.676947       0.358193      13.654542      -0.484903       7.830716           0.012300
           41              C       1.954979      10.208030       3.574042      -0.184989      30.150728 0.47157331E+03  0.11399525E+05                                 8.862675                            7.497939      -0.543449       1.833417                    0.996210      29.728541      88.812447       0.566765       0.447060      -1.037664      -0.070700      -0.019743       0.004272       0.073529      -0.019467       0.008930      -0.016486       0.057948       0.099052      -0.053479       0.011163       0.042316             10.033854      10.613962       2.433710       0.491379      11.685308      -1.484868       7.802291           0.005673
           42              C       1.644907       9.482831       4.889627       0.037575      26.381699 0.40788480E+03  0.94107205E+04                                 7.767136                            6.728078      -0.162327       1.977481                    0.997991      26.389109      74.456427       0.637889       0.416175      -1.067403      -0.078277       0.029867      -0.048613       0.096864       0.035425      -0.013811      -0.008276       0.109447       0.069917      -0.077006       0.016853       0.060154              8.571837       8.271325      -0.354286       1.251347       9.732479      -1.807118       7.711708           0.001866
           43              C       9.985340       8.106232       2.734644       0.588477      21.450676 0.25375052E+03  0.52764628E+04                                 7.192242                            5.725282       0.036244       2.083641                    0.999450      22.066872      62.014631       0.608068       0.484416      -1.012650      -0.003862      -0.056425      -0.045765       0.072754       0.041203      -0.024861      -0.013607       0.166815      -0.219477      -0.079259      -0.053968       0.133227              8.015052       4.246161       0.414712       1.250075       8.944491       0.375626      10.854505          -0.000511
           44              C      -0.004067      11.864217       3.379766       0.644385      21.506563 0.24628901E+03  0.51227284E+04                                 7.354907                            5.730998      -0.199411       2.001989                    0.999481      22.360398      64.457165       0.588848       0.500088      -0.996877      -0.030179       0.032489       0.017026       0.047499       0.048212      -0.047013      -0.026860       0.083767      -0.044595      -0.057637      -0.039625       0.097262              8.314832       6.546392      -2.903447       1.804864      10.259241       0.394490       8.138863           0.001347
           45              C       2.871980      11.416168       3.728196       0.656649      21.044496 0.24042966E+03  0.49570982E+04                                 7.199544                            5.624376      -0.052441       2.055796                    0.999697      21.866536      62.192081       0.602108       0.493392      -1.003016       0.026923       0.030536       0.001149       0.040726      -0.062587      -0.051776       0.053635      -0.002590       0.060068      -0.072618      -0.039993       0.112611              8.142495       7.454352       2.760389       1.788246       9.293973      -1.388463       7.679161           0.001338
           46              C       2.477527       8.205069       5.094462       0.580793      21.370456 0.25113447E+03  0.52087278E+04                                 7.137134                            5.666697       0.114348       2.105796                    0.999678      22.153418      62.185102       0.615880       0.479496      -1.015204       0.046224      -0.054502       0.008984       0.072027       0.015375       0.016449       0.048092      -0.034877       0.350921      -0.081753      -0.050629       0.132382              7.969694      10.427500      -0.013346      -0.271902       8.918486      -1.596684       4.563095          -0.000935
           47              C       4.803577       4.693744       1.732645       0.038952      25.788399 0.39423410E+03  0.90025449E+04                                 7.591032                            6.567708       0.031408       2.044606                    0.998288      26.025744      72.627456       0.653718       0.410303      -1.073123       0.050740      -0.047007      -0.056453       0.089282      -0.011599      -0.017284      -0.042992       0.077269       0.136036      -0.079433       0.015547       0.063885              8.352301       7.550390      -1.681646      -0.616507      10.380411       0.650204       7.126103           0.000315
           48              C       5.670762       3.577157       2.326031      -0.180281      30.969231 0.48179306E+03  0.11709561E+05                                 8.952558                            7.524627      -0.592635       1.815458                    0.996138      29.926914      89.656431       0.571854       0.440698      -1.041354       0.036379       0.055566      -0.035322       0.075224      -0.003432      -0.015407      -0.022405       0.086374       0.002190      -0.053793       0.005767       0.048026             10.138970       8.930689       0.676906      -0.358154      13.655241      -0.485094       7.830980           0.012289
           49              C       7.038129       3.886186       1.705193      -0.185006      30.149171 0.47154921E+03  0.11398731E+05                                 8.862224                            7.497633      -0.543319       1.833486                    0.996207      29.726869      88.804952       0.566792       0.447046      -1.037678      -0.070662       0.019737      -0.004271       0.073491       0.019503      -0.008961      -0.016486       0.058008       0.098913      -0.053497       0.011176       0.042321             10.033279      10.613410      -2.433382      -0.491322      11.684539      -1.484924       7.801889           0.005675
           50              C       6.728057       4.611385       0.389608       0.037629      26.378240 0.40782062E+03  0.94089935E+04                                 7.767102                            6.728031      -0.162786       1.977355                    0.997989      26.387090      74.452960       0.637814       0.416235      -1.067351      -0.078177      -0.029650       0.048619       0.096719      -0.035387       0.013811      -0.008268       0.109266       0.069708      -0.076874       0.016785       0.060089              8.571856       8.271487       0.354452      -1.251433       9.732439      -1.807090       7.711644           0.001883
           51              C       4.902190       5.987985       2.544591       0.588540      21.455726 0.25382363E+03  0.52783282E+04                                 7.192779                            5.725739       0.036882       2.083766                    0.999450      22.071214      62.027526       0.608106       0.484353      -1.012690      -0.003864       0.056541       0.045890       0.072922      -0.041312       0.024971      -0.013669       0.167179      -0.219531      -0.079339      -0.054135       0.133474              8.015532       4.246531      -0.414829      -1.250141       8.945365       0.375336      10.854699          -0.000526
           52              C       5.079083       2.230000       1.899469       0.644389      21.506616 0.24628926E+03  0.51227406E+04                                 7.354936                            5.731014      -0.199385       2.001999                    0.999481      22.360511      64.457770       0.588844       0.500091      -0.996875      -0.030181      -0.032492      -0.017031       0.047504      -0.048211       0.047019      -0.026871       0.083765      -0.044600      -0.057639      -0.039630       0.097269              8.314870       6.546383       2.903448      -1.804854      10.259340       0.394489       8.138886           0.001350
           53              C       7.955130       2.678049       1.551039       0.656658      21.043494 0.24041772E+03  0.49567640E+04                                 7.199222                            5.624180      -0.052169       2.055898                    0.999697      21.865532      62.187579       0.602131       0.493382      -1.003026       0.026925      -0.030517      -0.001146       0.040713       0.062597       0.051769       0.053622      -0.002619       0.060025      -0.072621      -0.039981       0.112602              8.142077       7.453957      -2.760125      -1.788145       9.293443      -1.388471       7.678831           0.001338
           54              C       7.560677       5.889148       0.184773       0.580735      21.366084 0.25107022E+03  0.52071096E+04                                 7.136772                            5.666353       0.113634       2.105637                    0.999678      22.149677      62.174752       0.615831       0.479560      -1.015161       0.046080       0.054394      -0.008969       0.071851      -0.015331      -0.016421       0.047954      -0.034973       0.350218      -0.081641      -0.050460       0.132101              7.969443      10.427657       0.013734       0.271868       8.917892      -1.596539       4.562779          -0.000923
           55              C       0.279573       4.527560       7.011880       0.039018      25.784532 0.39416354E+03  0.90006195E+04                                 7.590813                            6.567544       0.031055       2.044524                    0.998286      26.023176      72.621362       0.653656       0.410356      -1.073078      -0.050780      -0.046803      -0.056330       0.089120       0.011541       0.017310      -0.042963       0.077170       0.135923      -0.079346       0.015483       0.063863              8.352064       7.550149       1.681530       0.616503      10.380005       0.650329       7.126039           0.000330
           56              C       9.578688       3.410973       7.605266      -0.180291      30.967963 0.48177222E+03  0.11708881E+05                                 8.952200                            7.524371      -0.592570       1.815501                    0.996136      29.925553      89.650520       0.571877       0.440687      -1.041364      -0.036377       0.055555      -0.035302       0.075206       0.003435       0.015461      -0.022388       0.086411       0.002178      -0.053799       0.005723       0.048076             10.138528       8.930361      -0.676936       0.358190      13.654518      -0.484899       7.830705           0.012299
           57              C       8.211321       3.720003       6.984428      -0.184989      30.150722 0.47157345E+03  0.11399529E+05                                 8.862675                            7.497941      -0.543450       1.833417                    0.996210      29.728538      88.812443       0.566764       0.447060      -1.037664       0.070700       0.019742      -0.004272       0.073529      -0.019467       0.008930      -0.016486       0.057948       0.099053      -0.053479       0.011163       0.042316             10.033852      10.613947       2.433711       0.491371      11.685316      -1.484873       7.802291           0.005673
           58              C       8.521393       4.445202       5.668843       0.037574      26.381645 0.40788388E+03  0.94106943E+04                                 7.767131                            6.728075      -0.162326       1.977481                    0.997991      26.389068      74.456307       0.637888       0.416175      -1.067402       0.078277      -0.029867       0.048613       0.096864       0.035425      -0.013812      -0.008276       0.109448       0.069918      -0.077007       0.016853       0.060154              8.571830       8.271313      -0.354284       1.251345       9.732471      -1.807116       7.711705           0.001866
           59              C       0.180960       5.821801       7.823826       0.588478      21.450689 0.25375070E+03  0.52764678E+04                                 7.192246                            5.725285       0.036240       2.083639                    0.999450      22.066886      62.014695       0.608067       0.484416      -1.012650       0.003862       0.056425       0.045765       0.072754       0.041204      -0.024861      -0.013607       0.166815      -0.219476      -0.079259      -0.053968       0.133227              8.015057       4.246164       0.414714       1.250077       8.944494       0.375624      10.854512          -0.000511
           60              C       0.004067       2.063816       7.178704       0.644386      21.506449 0.24628756E+03  0.51226881E+04                                 7.354874                            5.730977      -0.199399       2.001995                    0.999481      22.360279      64.456654       0.588850       0.500088      -0.996878       0.030179      -0.032489      -0.017026       0.047499       0.048212      -0.047014      -0.026860       0.083767      -0.044593      -0.057637      -0.039626       0.097263              8.314790       6.546359      -2.903424       1.804855      10.259181       0.394492       8.138831           0.001344
           61              C       7.294320       2.511865       6.830274       0.656651      21.044485 0.24042955E+03  0.49570943E+04                                 7.199537                            5.624371      -0.052445       2.055796                    0.999697      21.866512      62.191956       0.602109       0.493391      -1.003016      -0.026922      -0.030536      -0.001148       0.040725      -0.062586      -0.051775       0.053634      -0.002591       0.060068      -0.072617      -0.039992       0.112609              8.142487       7.454339       2.760385       1.788242       9.293967      -1.388463       7.679154           0.001334
           62              C       7.688773       5.722964       5.464008       0.580792      21.370445 0.25113435E+03  0.52087244E+04                                 7.137132                            5.666696       0.114350       2.105797                    0.999678      22.153407      62.185059       0.615880       0.479496      -1.015204      -0.046224       0.054502      -0.008985       0.072026       0.015375       0.016449       0.048092      -0.034876       0.350922      -0.081753      -0.050629       0.132383              7.969690      10.427493      -0.013344      -0.271903       8.918484      -1.596683       4.563094          -0.000935
           63              C       5.362723       9.234289       8.825825       0.038951      25.788412 0.39423435E+03  0.90025522E+04                                 7.591036                            6.567711       0.031409       2.044607                    0.998288      26.025750      72.627490       0.653717       0.410303      -1.073123      -0.050740       0.047007       0.056454       0.089282      -0.011599      -0.017284      -0.042992       0.077268       0.136036      -0.079433       0.015548       0.063885              8.352307       7.550393      -1.681646      -0.616508      10.380418       0.650205       7.126109           0.000316
           64              C       4.495538      10.350876       8.232439      -0.180280      30.969198 0.48179233E+03  0.11709539E+05                                 8.952555                            7.524623      -0.592636       1.815458                    0.996138      29.926883      89.656326       0.571854       0.440698      -1.041353      -0.036379      -0.055566       0.035322       0.075224      -0.003433      -0.015406      -0.022405       0.086373       0.002189      -0.053792       0.005767       0.048025             10.138968       8.930691       0.676914      -0.358155      13.655234      -0.485098       7.830977           0.012289
           65              C       3.128171      10.041847       8.853277      -0.185007      30.149163 0.47154915E+03  0.11398728E+05                                 8.862222                            7.497632      -0.543319       1.833487                    0.996207      29.726857      88.804901       0.566793       0.447046      -1.037678       0.070663      -0.019737       0.004271       0.073492       0.019503      -0.008961      -0.016486       0.058007       0.098914      -0.053497       0.011176       0.042321             10.033276      10.613414      -2.433378      -0.491330      11.684524      -1.484918       7.801889           0.005675
           66              C       3.438243       9.316648      10.168862       0.037630      26.378187 0.40781966E+03  0.94089661E+04                                 7.767096                            6.728027      -0.162782       1.977356                    0.997989      26.387048      74.452830       0.637814       0.416235      -1.067350       0.078177       0.029650      -0.048618       0.096719      -0.035388       0.013811      -0.008269       0.109266       0.069709      -0.076875       0.016785       0.060089              8.571849       8.271484       0.354451      -1.251433       9.732426      -1.807086       7.711637           0.001883
           67              C       5.264110       7.940048       8.013879       0.588540      21.455727 0.25382362E+03  0.52783287E+04                                 7.192782                            5.725740       0.036879       2.083765                    0.999450      22.071224      62.027583       0.608106       0.484354      -1.012689       0.003864      -0.056541      -0.045890       0.072922      -0.041312       0.024971      -0.013669       0.167178      -0.219530      -0.079339      -0.054136       0.133474              8.015535       4.246532      -0.414828      -1.250141       8.945366       0.375334      10.854705          -0.000526
           68              C       5.087217      11.698033       8.659001       0.644391      21.506505 0.24628774E+03  0.51227019E+04                                 7.354916                            5.730999      -0.199382       2.002002                    0.999481      22.360451      64.457585       0.588845       0.500091      -0.996874       0.030180       0.032492       0.017031       0.047504      -0.048211       0.047019      -0.026872       0.083765      -0.044601      -0.057639      -0.039630       0.097269              8.314846       6.546365       2.903437      -1.804847      10.259306       0.394490       8.138867           0.001346
           69              C       2.211170      11.249984       9.007431       0.656660      21.043408 0.24041659E+03  0.49567356E+04                                 7.199207                            5.624171      -0.052170       2.055899                    0.999697      21.865483      62.187440       0.602131       0.493383      -1.003026      -0.026925       0.030518       0.001147       0.040714       0.062597       0.051769       0.053623      -0.002620       0.060026      -0.072621      -0.039981       0.112602              8.142059       7.453944      -2.760114      -1.788146       9.293413      -1.388463       7.678821           0.001337
           70              C       2.605623       8.038885      10.373697       0.580735      21.366080 0.25107019E+03  0.52071088E+04                                 7.136771                            5.666352       0.113636       2.105638                    0.999678      22.149677      62.174749       0.615831       0.479560      -1.015161      -0.046081      -0.054394       0.008970       0.071851      -0.015331      -0.016421       0.047954      -0.034972       0.350218      -0.081641      -0.050460       0.132101              7.969440      10.427656       0.013732       0.271868       8.917887      -1.596538       4.562778          -0.000923
           71              O       0.221117       9.205895       4.885087      -0.267612      24.173415 0.39484046E+03  0.88031662E+04                                 6.695277                            6.174679       0.243030       2.165464                    0.999484      24.212632      61.666105       0.758666       0.362108      -1.134428       0.093799       0.054494      -0.132685       0.171386       0.033723       0.097131      -0.029678       0.233804       0.105139      -0.151255      -0.018613       0.169868              7.078935       7.960119       1.230447       1.184215       6.272109      -1.113835       7.004579           0.001161
           72              O       0.156154       7.038081       3.306913      -0.529806      30.461110 0.49710524E+03  0.11725574E+05                                 7.681035                            6.881446       0.481348       2.198423                    0.999216      27.365074      71.396597       0.726906       0.357225      -1.139696      -0.004770      -0.000628      -0.018551       0.019165      -0.000946       0.006831      -0.068246       0.064043      -0.113005      -0.094911       0.041237       0.053673              8.092885       5.260330       0.081895       0.327088       9.071793      -3.024548       9.946533           0.052599
           73              O       9.714408       8.241567       1.520420      -0.518601      35.641009 0.50336850E+03  0.11911193E+05                                 8.622830                            6.947445       0.430445       2.194054                    0.998486      27.048013      70.694643       0.719849       0.359580      -1.137763      -0.008891      -0.012931       0.031697       0.035369       0.021059      -0.011280      -0.004886       0.078941       0.075061      -0.057297       0.016007       0.041290              9.737326       5.975673       0.845446       1.348092       6.861898       2.652572      16.374407           0.007778
           74              O       9.407691      12.403369       2.529176      -0.570001      42.200823 0.61544428E+03  0.15392021E+05                                 9.786809                            7.806184       0.060925       2.049807                    0.996967      29.041342      79.343630       0.659598       0.371296      -1.122945      -0.005136      -0.015666       0.023060       0.028348      -0.001871      -0.000678      -0.060997       0.021330      -0.015862      -0.067707       0.013333       0.054375             11.039354       9.935664      -5.326631       3.745588      12.563052      -4.158019      10.619345           0.045676
           75              O       0.267984      12.276794       4.529689      -0.532691      35.566107 0.56090922E+03  0.13681616E+05                                 8.711239                            7.452393       0.040103       2.075269                    0.994169      27.617451      74.075366       0.676287       0.371304      -1.124978      -0.014119      -0.020801      -0.006518       0.025972       0.031523       0.020861       0.025391       0.059093       0.008665      -0.049837      -0.008097       0.057934              9.414957       6.317836      -0.706856       0.915992      10.349748       4.482848      11.577287           0.048437
           76              O       2.771333      12.305378       2.846986      -0.564416      39.788599 0.60908580E+03  0.15123735E+05                                 9.316464                            7.701174       0.188149       2.110197                    0.995390      28.100684      75.356412       0.675552       0.365146      -1.132845      -0.007154      -0.019758      -0.000019       0.021013      -0.024694      -0.025366      -0.018666      -0.082020       0.148695      -0.079435       0.019879       0.059556             10.391309       7.105201       2.759080      -0.884291      13.258481      -4.929825      10.810247           0.037590
           77              O       3.670238      11.400556       4.704326      -0.536803      37.187601 0.56578786E+03  0.13795570E+05                                 8.889245                            7.390513       0.238197       2.133017                    0.995240      27.601548      73.409837       0.693894       0.362015      -1.134995      -0.024388       0.007290       0.004136       0.025788      -0.031842       0.023125       0.047362       0.000875       0.050923      -0.070045       0.016900       0.053145              9.793560      10.598615       2.931107       4.438753       8.577278       0.941187      10.204786           0.007748
           78              O       3.693315       8.322558       4.900186      -0.498654      35.910649 0.52729701E+03  0.12637738E+05                                 8.746386                            7.181759       0.231017       2.135091                    0.996966      27.058985      71.445740       0.696714       0.366807      -1.130808      -0.027088      -0.004169       0.002447       0.027516       0.004612       0.011461       0.023342       0.063584       0.086708      -0.052928       0.011176       0.041752              9.808432      15.772865      -2.839835       0.367311       7.647525      -0.248177       6.004907           0.007488
           79              O       1.910044       7.143239       5.484069      -0.546714      35.533883 0.54833291E+03  0.13242928E+05                                 8.535140                            7.231843       0.460961       2.185187                    0.999181      27.810261      73.201917       0.709058       0.357672      -1.140377       0.015494       0.009618      -0.004362       0.018751       0.072889      -0.018722       0.011444      -0.033739       0.136271      -0.100772       0.047217       0.053556              9.364184      11.504698       4.304326      -1.502205      10.318220      -2.247126       6.269635           0.053205
           80              O       8.983654      14.156092       0.554742      -1.075812      50.847400 0.10561798E+04  0.30506747E+05                                11.582416                           10.550148      -0.639433       1.739955                    0.998785      36.950400     111.731222       0.536584       0.395194      -1.095651       0.097110      -0.003809       0.050222       0.109395      -0.026935      -0.042048      -0.051819       0.013623      -0.052938      -0.085033       0.036536       0.048497             12.346848      12.969109      -2.633816      -1.607530      10.584039       0.363490      13.487396           0.061942
           81              O       8.472391       0.126612       4.422098      -1.027841      49.195202 0.99467480E+03  0.28169429E+05                                11.320960                           10.272450      -0.596715       1.777534                    0.996226      35.164849     103.680579       0.543639       0.397831      -1.098998      -0.049936      -0.112982       0.049622       0.133120      -0.032289      -0.005364       0.019422      -0.043693      -0.060787      -0.031715      -0.022605       0.054320             12.015598      12.434771      -1.633784       0.375870       8.749587       0.280468      14.862435           0.086963
           82              O       5.304267       4.888322       0.394148      -0.267605      24.173274 0.39483723E+03  0.88030719E+04                                 6.695233                            6.174632       0.243017       2.165460                    0.999484      24.212612      61.665870       0.758673       0.362106      -1.134430       0.093719      -0.054481       0.132751       0.171390      -0.033628      -0.097123      -0.029759       0.233879       0.104924      -0.151256      -0.018621       0.169877              7.078906       7.960164      -1.230412      -1.184252       6.272063      -1.113851       7.004491           0.001163
           83              O       5.239304       7.056135       1.972322      -0.529712      30.464424 0.49716401E+03  0.11727342E+05                                 7.681576                            6.881874       0.481074       2.198293                    0.999217      27.366823      71.403028       0.726877       0.357228      -1.139691      -0.004751       0.000535       0.018488       0.019096       0.001009      -0.006817      -0.068300       0.064310      -0.113079      -0.095024       0.041211       0.053813              8.093443       5.260758      -0.081960      -0.327108       9.072709      -3.024905       9.946860           0.052550
           84              O       4.631258       5.852649       3.758815      -0.518912      35.659792 0.50371182E+03  0.11921027E+05                                 8.624180                            6.948678       0.430167       2.193853                    0.998480      27.061201      70.727945       0.719981       0.359462      -1.137886      -0.008989       0.012286      -0.031709       0.035174      -0.021439       0.011169      -0.005498       0.080292       0.075784      -0.058226       0.016379       0.041848              9.738689       5.976831      -0.845826      -1.348375       6.862900       2.652606      16.376335           0.007583
           85              O       4.324541       1.690848       2.750059      -0.569999      42.201906 0.61546353E+03  0.15392632E+05                                 9.786995                            7.806317       0.060885       2.049790                    0.996967      29.041690      79.345074       0.659590       0.371297      -1.122944      -0.005135       0.015658      -0.023064       0.028346       0.001877       0.000684      -0.061010       0.021353      -0.015842      -0.067725       0.013341       0.054383             11.039586       9.935822       5.326754      -3.745648      12.563359      -4.158165      10.619576           0.045659
           86              O       5.351134       1.817423       0.749546      -0.532678      35.565962 0.56090394E+03  0.13681454E+05                                 8.711207                            7.452353       0.040109       2.075272                    0.994169      27.617331      74.074934       0.676290       0.371304      -1.124979      -0.014123       0.020799       0.006520       0.025973      -0.031525      -0.020860       0.025394       0.059090       0.008651      -0.049837      -0.008098       0.057936              9.414918       6.317784       0.706833      -0.915994      10.349725       4.482837      11.577245           0.048438
           87              O       7.854483       1.788839       2.432249      -0.564439      39.788847 0.60909571E+03  0.15124041E+05                                 9.316513                            7.701246       0.188155       2.110193                    0.995391      28.100907      75.357135       0.675548       0.365147      -1.132845      -0.007154       0.019756       0.000020       0.021012       0.024693       0.025364      -0.018669      -0.082026       0.148692      -0.079436       0.019879       0.059557             10.391355       7.105259      -2.759115       0.884320      13.258557      -4.929822      10.810247           0.037593
           88              O       8.753388       2.693660       0.574909      -0.536777      37.181241 0.56567477E+03  0.13792049E+05                                 8.888083                            7.389674       0.238522       2.133161                    0.995239      27.599305      73.400545       0.693952       0.362005      -1.135009      -0.024377      -0.007246      -0.004135       0.025765       0.031849      -0.023133       0.047355       0.000830       0.050813      -0.070041       0.016911       0.053130              9.792158      10.597028      -2.930404      -4.438002       8.576043       0.940916      10.203402           0.007790
           89              O       8.776465       5.771658       0.379049      -0.498355      35.893567 0.52696101E+03  0.12628068E+05                                 8.745529                            7.180776       0.290547       2.154576                    0.997253      27.046313      71.415033       0.696550       0.366940      -1.130669      -0.027117       0.004761      -0.002606       0.027655      -0.004025      -0.011569       0.022921       0.062459       0.085054      -0.051955       0.010843       0.041112              9.807810      15.772289       2.840313      -0.367287       7.647095      -0.248300       6.004044           0.007681
           90              O       6.993194       6.618611      10.353636      -0.546784      35.531197 0.54829098E+03  0.13241622E+05                                 8.534713                            7.231521       0.461148       2.185278                    0.999180      27.808930      73.196885       0.709082       0.357667      -1.140384       0.015555      -0.009535       0.004360       0.018759      -0.072839       0.018710       0.011377      -0.033813       0.135891      -0.100659       0.047085       0.053575              9.363785      11.504841      -4.304028       1.502128      10.317322      -2.246911       6.269191           0.053244
           91              O       3.900504      -0.061875       4.724493      -1.075792      50.846594 0.10561543E+04  0.30505826E+05                                11.582260                           10.549978      -0.639422       1.739962                    0.998784      36.950137     111.730091       0.536591       0.395191      -1.095653       0.097116       0.003808      -0.050220       0.109399       0.026942       0.042042      -0.051815       0.013610      -0.052923      -0.085027       0.036540       0.048487             12.346729      12.968990       2.633870       1.607546      10.584010       0.363503      13.487187           0.061935
           92              O       3.389241      13.967605       0.857137      -1.027834      49.195050 0.99466980E+03  0.28169251E+05                                11.320928                           10.272417      -0.596710       1.777536                    0.996226      35.164810     103.680387       0.543641       0.397830      -1.098999      -0.049934       0.112984      -0.049623       0.133121       0.032288       0.005363       0.019419      -0.043688      -0.060784      -0.031714      -0.022602       0.054316             12.015560      12.434695       1.633767      -0.375881       8.749569       0.280461      14.862416           0.086957
           93              O       9.945183       4.722138       5.673383      -0.267612      24.173288 0.39483793E+03  0.88030948E+04                                 6.695251                            6.174658       0.243031       2.165465                    0.999484      24.212569      61.665869       0.758667       0.362108      -1.134428      -0.093799      -0.054494       0.132684       0.171385       0.033723       0.097131      -0.029677       0.233804       0.105140      -0.151255      -0.018613       0.169868              7.078906       7.960085       1.230442       1.184208       6.272081      -1.113825       7.004552           0.001160
           94              O      10.010146       6.889952       7.251557      -0.529807      30.461227 0.49710758E+03  0.11725644E+05                                 7.681057                            6.881464       0.481342       2.198421                    0.999216      27.365120      71.396783       0.726904       0.357226      -1.139696       0.004770       0.000627       0.018551       0.019165      -0.000946       0.006831      -0.068246       0.064044      -0.113005      -0.094911       0.041238       0.053673              8.092910       5.260344       0.081897       0.327088       9.071818      -3.024561       9.946568           0.052599
           95              O       0.451892       5.686466       9.038050      -0.518601      35.640992 0.50336821E+03  0.11911184E+05                                 8.622825                            6.947442       0.430445       2.194053                    0.998486      27.048015      70.694635       0.719849       0.359580      -1.137763       0.008890       0.012931      -0.031696       0.035368       0.021059      -0.011279      -0.004886       0.078941       0.075063      -0.057297       0.016007       0.041290              9.737320       5.975670       0.845445       1.348093       6.861893       2.652566      16.374398           0.007777
           96              O       0.758609       1.524664       8.029294      -0.570005      42.200244 0.61543471E+03  0.15391717E+05                                 9.786719                            7.806122       0.060929       2.049811                    0.996967      29.041136      79.342824       0.659601       0.371296      -1.122946       0.005136       0.015666      -0.023059       0.028346      -0.001871      -0.000678      -0.060996       0.021332      -0.015854      -0.067706       0.013332       0.054374             11.039243       9.935568      -5.326561       3.745547      12.562916      -4.157968      10.619246           0.045672
           97              O       9.898316       1.651239       6.028781      -0.532693      35.565967 0.56090649E+03  0.13681532E+05                                 8.711218                            7.452376       0.040101       2.075270                    0.994169      27.617385      74.075120       0.676288       0.371305      -1.124978       0.014120       0.020801       0.006517       0.025972       0.031522       0.020861       0.025390       0.059094       0.008667      -0.049837      -0.008096       0.057933              9.414934       6.317819      -0.706851       0.915986      10.349725       4.482840      11.577258           0.048436
           98              O       7.394967       1.622655       7.711484      -0.564421      39.788823 0.60908975E+03  0.15123861E+05                                 9.316511                            7.701208       0.188139       2.110192                    0.995390      28.100753      75.356731       0.675549       0.365147      -1.132844       0.007154       0.019758       0.000019       0.021013      -0.024693      -0.025365      -0.018665      -0.082020       0.148699      -0.079434       0.019878       0.059556             10.391367       7.105237       2.759108      -0.884302      13.258566      -4.929851      10.810300           0.037594
           99              O       6.496062       2.527477       5.854144      -0.536802      37.187016 0.56577748E+03  0.13795246E+05                                 8.889136                            7.390431       0.238243       2.133034                    0.995240      27.601344      73.408971       0.693900       0.362014      -1.134997       0.024387      -0.007289      -0.004136       0.025786      -0.031843       0.023127       0.047360       0.000880       0.050909      -0.070045       0.016905       0.053139              9.793432      10.598466       2.931050       4.438686       8.577164       0.941168      10.204667           0.007745
          100              O       6.472985       5.605475       5.658284      -0.498654      35.910566 0.52729569E+03  0.12637697E+05                                 8.746370                            7.181748       0.231017       2.135091                    0.996966      27.058966      71.445647       0.696715       0.366807      -1.130808       0.027088       0.004169      -0.002448       0.027516       0.004612       0.011461       0.023342       0.063584       0.086708      -0.052928       0.011176       0.041752              9.808412      15.772829      -2.839824       0.367306       7.647510      -0.248174       6.004898           0.007488
          101              O       8.256256       6.784794       5.074401      -0.546714      35.533879 0.54833276E+03  0.13242923E+05                                 8.535141                            7.231843       0.460961       2.185188                    0.999181      27.810248      73.201885       0.709057       0.357672      -1.140377      -0.015494      -0.009618       0.004361       0.018751       0.072889      -0.018722       0.011444      -0.033739       0.136272      -0.100772       0.047217       0.053556              9.364187      11.504700       4.304329      -1.502206      10.318223      -2.247126       6.269636           0.053205
          102              O       1.182646      -0.228059      10.003728      -1.075820      50.847116 0.10561736E+04  0.30506518E+05                                11.582375                           10.550120      -0.639434       1.739956                    0.998785      36.950275     111.730704       0.536584       0.395194      -1.095651      -0.097108       0.003812      -0.050219       0.109392      -0.026934      -0.042050      -0.051819       0.013617      -0.052939      -0.085033       0.036535       0.048497             12.346797      12.969061      -2.633800      -1.607524      10.584003       0.363491      13.487327           0.061942
          103              O       1.693909      13.801421       6.136372      -1.027846      49.194951 0.99466885E+03  0.28169214E+05                                11.320921                           10.272420      -0.596716       1.777535                    0.996226      35.164743     103.680132       0.543640       0.397831      -1.098999       0.049937       0.112983      -0.049623       0.133122      -0.032289      -0.005363       0.019421      -0.043694      -0.060792      -0.031716      -0.022604       0.054321             12.015552      12.434728      -1.633778       0.375883       8.749560       0.280467      14.862368           0.086960
          104              O       4.862033       9.039711      10.164322      -0.267605      24.173217 0.39483604E+03  0.88030386E+04                                 6.695225                            6.174624       0.243014       2.165460                    0.999484      24.212571      61.665743       0.758673       0.362106      -1.134430      -0.093719       0.054481      -0.132751       0.171389      -0.033628      -0.097123      -0.029758       0.233880       0.104925      -0.151257      -0.018620       0.169877              7.078896       7.960154      -1.230408      -1.184251       6.272052      -1.113849       7.004483           0.001163
          105              O       4.926996       6.871898       8.586148      -0.529711      30.464465 0.49716478E+03  0.11727366E+05                                 7.681586                            6.881881       0.481069       2.198291                    0.999217      27.366832      71.403085       0.726877       0.357228      -1.139691       0.004751      -0.000535      -0.018488       0.019096       0.001009      -0.006817      -0.068300       0.064309      -0.113079      -0.095024       0.041211       0.053812              8.093454       5.260764      -0.081961      -0.327108       9.072720      -3.024913       9.946877           0.052549
          106              O       5.535042       8.075384       6.799655      -0.518912      35.659948 0.50371435E+03  0.11921104E+05                                 8.624211                            6.948700       0.430162       2.193851                    0.998480      27.061239      70.728133       0.719979       0.359463      -1.137886       0.008988      -0.012287       0.031709       0.035174      -0.021439       0.011169      -0.005498       0.080293       0.075785      -0.058227       0.016379       0.041848              9.738725       5.976850      -0.845829      -1.348378       6.862923       2.652616      16.376403           0.007583
          107              O       5.841759      12.237185       7.808411      -0.570007      42.202587 0.61547547E+03  0.15393015E+05                                 9.787127                            7.806416       0.060850       2.049777                    0.996967      29.041878      79.345975       0.659583       0.371299      -1.122941       0.005134      -0.015657       0.023065       0.028346       0.001876       0.000686      -0.061012       0.021354      -0.015851      -0.067728       0.013343       0.054385             11.039742       9.935952       5.326840      -3.745700      12.563545      -4.158229      10.619729           0.045665
          108              O       4.815166      12.110610       9.808924      -0.532678      35.565837 0.56090145E+03  0.13681377E+05                                 8.711187                            7.452336       0.040110       2.075274                    0.994169      27.617268      74.074705       0.676290       0.371304      -1.124979       0.014123      -0.020799      -0.006520       0.025972      -0.031525      -0.020860       0.025394       0.059089       0.008653      -0.049837      -0.008098       0.057935              9.414896       6.317772       0.706832      -0.915995      10.349689       4.482820      11.577226           0.048438
          109              O       2.311817      12.139194       8.126221      -0.564445      39.788679 0.60909306E+03  0.15123959E+05                                 9.316496                            7.701237       0.188140       2.110191                    0.995391      28.100827      75.356894       0.675547       0.365148      -1.132844       0.007156      -0.019755      -0.000021       0.021011       0.024694       0.025363      -0.018669      -0.082026       0.148697      -0.079437       0.019879       0.059558             10.391329       7.105244      -2.759094       0.884309      13.258507      -4.929807      10.810238           0.037591
          110              O       1.412912      11.234373       9.983561      -0.536778      37.181619 0.56568144E+03  0.13792259E+05                                 8.888159                            7.389730       0.238492       2.133149                    0.995239      27.599423      73.401089       0.693947       0.362007      -1.135007       0.024378       0.007247       0.004136       0.025766       0.031849      -0.023132       0.047354       0.000826       0.050816      -0.070041       0.016910       0.053131              9.792247      10.597130      -2.930444      -4.438051       8.576121       0.940934      10.203491           0.007791
          111              O       1.389835       8.156375      10.179421      -0.498355      35.893660 0.52696273E+03  0.12628121E+05                                 8.745545                            7.180790       0.290547       2.154575                    0.997253      27.046345      71.415163       0.696549       0.366941      -1.130669       0.027117      -0.004761       0.002607       0.027655      -0.004025      -0.011570       0.022921       0.062459       0.085054      -0.051955       0.010843       0.041112              9.807829      15.772321       2.840318      -0.367289       7.647110      -0.248300       6.004056           0.007682
          112              O       3.173106       7.309422       0.204834      -0.546784      35.531178 0.54829057E+03  0.13241610E+05                                 8.534710                            7.231518       0.461148       2.185278                    0.999180      27.808921      73.196852       0.709082       0.357667      -1.140384      -0.015555       0.009535      -0.004358       0.018758      -0.072839       0.018710       0.011377      -0.033812       0.135891      -0.100659       0.047084       0.053575              9.363782      11.504839      -4.304029       1.502127      10.317317      -2.246909       6.269188           0.053244
          113              O       6.265796      13.989908       5.833977      -1.075801      50.847101 0.10561665E+04  0.30506281E+05                                11.582364                           10.550062      -0.639438       1.739955                    0.998785      36.950315     111.731006       0.536587       0.395193      -1.095651      -0.097117      -0.003804       0.050221       0.109400       0.026940       0.042044      -0.051820       0.013619      -0.052924      -0.085032       0.036540       0.048492             12.346848      12.969115       2.633910       1.607564      10.584107       0.363508      13.487321           0.061938
          114              O       6.777059      -0.039572       9.701333      -1.027840      49.195477 0.99468057E+03  0.28169638E+05                                11.321006                           10.272484      -0.596715       1.777532                    0.996226      35.164962     103.681064       0.543638       0.397831      -1.098998       0.049933      -0.112984       0.049624       0.133121       0.032290       0.005364       0.019419      -0.043690      -0.060781      -0.031715      -0.022603       0.054318             12.015648      12.434785       1.633776      -0.375873       8.749620       0.280467      14.862538           0.086965

******************************************************
Auxiliary information for the entire system
The total spin magnetic moment of the unit cell is   8.002519
The total net atomic charge of the unit cell is   0.000003
Accuracy of reproducing the electrostatic potential in the unit cell:
  The inner radius (bohr) =    5.0000
  The outer radius (bohr) =   12.0000
  Valid grid points have density less than (e/(bohr^3)) =    0.0001
  The number of valid grid points were=        10992
  The rms potential error without charges in kcal/mol is=      4.73968
  The rms potential error with partial charges in kcal/mol is=      1.09980
  The RRMSE value at monopole order=      0.23204
  The rms potential error with partial charges and cloud penetration in kcal/mol is=      1.09005
  The RRMSE value at monopole order with cloud penetration is=      0.22998
  The rms potential error with partial charges and atomic dipoles in kcal/mol is=      1.13465
  The RRMSE value at dipole order=      0.23939
  The rms potential error with partial charges, atomic dipoles and cloud penetration in kcal/mol is=      1.13569
  The RRMSE value at dipole order with cloud penetration=      0.23961

******************************************************
The electron densities and ab initio electrostatic potential were computed in VASP using the PBE functional and
projector augmented wave method. See the main text of the journal article for a description of computational details.
The atomic charges, dipoles, and quadrupoles were computed with the DDEC6 method as described in
(a) T. A. Manz and N. Gabaldon Limas, RSC Adv. 6 (2016) 47771-47801 DOI: 10.1039/c6ra04656h
(b) N. Gabaldon Limas and T. A. Manz, RSC Adv. 8 (2018) 2678-2707 DOI: 10.1039/c7ra11829e.
For each atom in the material, the electron cloud parameters were fit to the spherically averaged atom-in-material
electron density using radial positions for which this density was between 10^-4 and 10^-2 electrons per cubic bohr.
The polarizabilities, dispersion coefficients, and quantum Drude oscillator (QDO) parameters were fit using the MCLF method.
The magnetic structure of the system was optimized in VASP from the default ferromagnetic initial guess using spin polarization.
The atomic spin moments (ASMs) were computed on this optimized magnetic structure using the DDEC6 partition as inputs
to the method of T. A. Manz and D. S. Sholl, J. Chem. Theory Comput. 7 (2011) 4146-4164 DOI: 10.1021/ct200539n.
The RMSE and RRMSE were computed using a uniform grid with Ewald summation.
