# Supplementary material for: A collection of forcefield precursors for metal–organic frameworks
Source: RSC Adv. 2019 Nov 13;9(63):36492–507. doi: 10.1039/c9ra07327b (PMC9075174; doi:10.1039/c9ra07327b)
Supplement: RA-009-C9RA07327B-s5716 [file RA-009-C9RA07327B-s5716.xyz]

  114
jmolscript: load "" {1 1 1} spacegroup "x,y,z" unitcell [{     10.141700     0.000000     0.000000 }, {      0.000000    14.223800     0.000000 }, {      0.000000    -0.330382    10.542224 }]
Cu     8.577444    -0.064610     2.492814     0.855963
Cu     5.093770    12.625994     4.998596     0.680297
Cu     3.506594    -0.100581     2.778298     0.855925
Cu     0.022920     1.432615     0.272516     0.680374
Cu     1.564256    -0.265772     8.049410     0.855797
Cu     5.047930     1.267424     5.543628     0.680352
Cu     6.635106    -0.229801     7.763926     0.855839
Cu    -0.022920    12.460803    10.269708     0.680464
Cu     0.000000     6.946709     5.271112     0.919301
Cu     5.070850     7.111900     0.000000     0.919302
Cu     0.000000    -0.165191     5.271112     0.888948
Cu     5.070850     0.000000     0.000000     0.888925
Cu     0.000000     7.111900     0.000000     0.939070
Cu     5.070850     6.946709     5.271112     0.939070
H      8.346619     0.769911     4.480445     0.552085
H      8.346619    14.175512     0.179218     0.474720
H      8.904413     9.615097     3.637067     0.117087
H      0.659211    10.459866     2.097903     0.136812
H      2.403583     9.577364     3.025618     0.131480
H      1.825506    10.034943     5.671717     0.103762
H      3.275769    13.288698     0.790667     0.552085
H      3.275769    -0.116903     5.091894     0.474720
H      3.833563     4.443512     1.634045     0.117086
H      5.730061     3.598743     3.173209     0.136812
H      7.474433     4.481245     2.245494     0.131480
H      6.896356     3.693284    10.141619     0.103762
H      1.795081    13.123507     6.061779     0.552085
H      1.795081    -0.282094    10.363006     0.474721
H      1.237287     4.278321     6.905157     0.117086
H      9.482490     3.433552     8.444321     0.136812
H      7.738117     4.316054     7.516606     0.131480
H      8.316194     3.858475     4.870507     0.103762
H      6.865931     0.604720     9.751557     0.552085
H      6.865931    14.010321     5.450330     0.474722
H      6.308137     9.449906     8.908179     0.117086
H      4.411640    10.294675     7.369015     0.136812
H      2.667267     9.412173     8.296730     0.131481
H      3.245344    10.200134     0.400605     0.103763
C      9.858747     9.375763     3.540079     0.042226
C      0.582134    10.489891     2.950768    -0.195747
C      1.953291    10.182773     3.564326    -0.176071
C      1.640927     9.458055     4.881050     0.031987
C      9.957121     8.081562     2.731490     0.593278
C     -0.004057    11.829600     3.369295     0.655123
C      2.861988    11.388220     3.719297     0.651602
C      2.470518     8.179217     5.084515     0.584343
C      4.787897     4.682846     1.731033     0.042226
C      5.652984     3.568718     2.320344    -0.195748
C      7.024141     3.875836     1.706786    -0.176070
C      6.711777     4.600554     0.390062     0.031986
C      4.886271     5.977047     2.539622     0.593278
C      5.066793     2.229009     1.901817     0.655122
C      7.932838     2.670389     1.551815     0.651603
C      7.541368     5.879392     0.186597     0.584343
C      0.282953     4.517655     7.002145     0.042226
C      9.559566     3.403527     7.591456    -0.195750
C      8.188409     3.710645     6.977898    -0.176072
C      8.500773     4.435363     5.661174     0.031986
C      0.184579     5.811856     7.810734     0.593278
C      0.004057     2.063818     7.172929     0.655120
C      7.279712     2.505198     6.822927     0.651602
C      7.671182     5.714201     5.457709     0.584343
C      5.353803     9.210572     8.811191     0.042225
C      4.488716    10.324700     8.221880    -0.195750
C      3.117559    10.017582     8.835438    -0.176071
C      3.429923     9.292864    10.152162     0.031987
C      5.255429     7.916371     8.002602     0.593278
C      5.074907    11.664409     8.640407     0.655120
C      2.208862    11.223029     8.990409     0.651602
C      2.600332     8.014026    10.355627     0.584343
O      0.222205     9.184928     4.877465    -0.266889
O      0.154762     7.023267     3.300243    -0.529939
O      9.686946     8.220627     1.516499    -0.529486
O      9.380667    12.369811     2.525390    -0.569838
O      0.271798    12.246438     4.519557    -0.538410
O      2.765236    12.272853     2.841551    -0.558793
O      3.662574    11.370633     4.693504    -0.535110
O      3.686711     8.302517     4.894544    -0.509419
O      1.905321     7.121435     5.473523    -0.547103
O      8.450470     0.126238     4.413818    -1.061579
O      8.965364    14.121559     0.552834    -0.966053
O      5.293055     4.873681     0.393647    -0.266889
O      5.225612     7.035342     1.970869    -0.529938
O      4.616096     5.837982     3.754613    -0.529486
O      4.309817     1.688798     2.745722    -0.569831
O      5.342648     1.812171     0.751555    -0.538409
O      7.836086     1.785756     2.429561    -0.558798
O      8.733424     2.687976     0.577608    -0.535112
O      8.757561     5.756092     0.376568    -0.509418
O      6.976171     6.606792    10.339813    -0.547104
O      3.379620    13.932371     0.857294    -1.061574
O      3.894514    -0.062950     4.718278    -0.966044
O      9.919495     4.708490     5.664759    -0.266888
O      9.986938     6.870151     7.241981    -0.529938
O      0.454754     5.672791     9.025725    -0.529486
O      0.761033     1.523607     8.016834    -0.569823
O      9.869902     1.646980     6.022667    -0.538409
O      7.376464     1.620565     7.700673    -0.558790
O      6.479126     2.522785     5.848720    -0.535113
O      6.454989     5.590901     5.647680    -0.509418
O      8.236379     6.771983     5.068701    -0.547103
O      1.691230    13.767180     6.128406    -1.061571
O      1.176336    -0.228141     9.989390    -0.966028
O      4.848645     9.019737    10.148577    -0.266889
O      4.916088     6.858076     8.571355    -0.529938
O      5.525604     8.055436     6.787611    -0.529486
O      5.831883    12.204620     7.796502    -0.569824
O      4.799052    12.081247     9.790669    -0.538408
O      2.305614    12.107662     8.112663    -0.558790
O      1.408276    11.205442     9.964616    -0.535117
O      1.384139     8.137326    10.165656    -0.509417
O      3.165529     7.286626     0.202411    -0.547104
O      6.762080    -0.038953     9.684930    -1.061569
O      6.247186    13.956368     5.823946    -0.966030

The following XYZ coordinates are in angstroms. Other properties are in atomic units.
The sperically averaged electron density of each atom fit to a function of the form exp(a - br)
eigen_1, eigen_2 and eigen_3 are the three eigenvalues of traceless quadrupole moment tensor
  atom number  atomic symbol              X              Y              Z     net charge C6 coefficient C8 coefficient C10 coefficient fluctuating dipole atomic polarizability isotropic forcefield polarizability              a              b squared Pearson coefficient          <r^3>          <r^4>         wp_QDO          m_QDO          q_QDO       dipole_x       dipole_y       dipole_z         dipole            Qxy            Qxz            Qyz     Q(x^2-y^2)  Q(3z^2 - R^2)        eigen_1        eigen_2        eigen_3 static polarizability      alpha(xx)      alpha(xy)      alpha(xz)      alpha(yy)      alpha(yz)      alpha(zz) atomic spin moment
            1             Cu       8.577444      -0.064610       2.492814       0.855963      62.073480 0.10562575E+04  0.29281687E+05                                14.064448                           11.608777       0.495974       2.071994                    0.998032      42.394118     109.817642       0.461791       0.478448      -1.088318      -0.030193      -0.028827      -0.006720       0.042282      -0.119446      -0.059946       0.023095      -0.198006       0.386731      -0.225279       0.061687       0.163592             15.958753      11.046440      -5.432547      -0.076344      16.426937      -2.191581      20.402881           0.594305
            2             Cu       5.093770      12.625994       4.998596       0.680297      63.657370 0.12697870E+04  0.37068097E+05                                14.586835                           12.968135       0.242768       1.947636                    0.998999      46.437150     125.737790       0.422456       0.496656      -1.072131      -0.057373       0.073011       0.104346       0.139680       0.085301       0.053349       0.009712      -0.036719      -0.378547      -0.142530      -0.013934       0.156465             15.776008      18.173965       5.974759       5.018741      16.414408       2.663515      12.739651           0.273977
            3             Cu       3.506594      -0.100581       2.778298       0.855925      62.075071 0.10562925E+04  0.29282938E+05                                14.064772                           11.609042       0.495900       2.071967                    0.998032      42.394532     109.819730       0.461781       0.478454      -1.088313      -0.030194       0.028827       0.006718       0.042282       0.119439       0.059945       0.023095      -0.197993       0.386709      -0.225266       0.061681       0.163586             15.959121      11.046692       5.432659       0.076355      16.427243      -2.191628      20.403430           0.594280
            4             Cu       0.022920       1.432615       0.272516       0.680374      63.654661 0.12697165E+04  0.37065479E+05                                14.586352                           12.967709       0.242837       1.947665                    0.998999      46.436285     125.734014       0.422466       0.496651      -1.072135      -0.057373      -0.073007      -0.104351       0.139681      -0.085295      -0.053363       0.009710      -0.036723      -0.378598      -0.142553      -0.013917       0.156470             15.775490      18.173393      -5.974546      -5.018577      16.413857       2.663433      12.739220           0.274040
            5             Cu       1.564256      -0.265772       8.049410       0.855797      62.082540 0.10564476E+04  0.29288480E+05                                14.066200                           11.610157       0.495568       2.071845                    0.998031      42.396555     109.829333       0.461740       0.478475      -1.088295       0.030204       0.028832       0.006719       0.042293      -0.119423      -0.059938       0.023100      -0.197955       0.386670      -0.225233       0.061662       0.163571             15.960778      11.047819      -5.433256      -0.076351      16.428794      -2.191898      20.405720           0.594185
            6             Cu       5.047930       1.267424       5.543628       0.680352      63.654859 0.12697223E+04  0.37065667E+05                                14.586331                           12.967699       0.242881       1.947675                    0.998999      46.436512     125.734423       0.422469       0.496648      -1.072137       0.057376      -0.073012      -0.104351       0.139685       0.085304       0.053359       0.009708      -0.036727      -0.378566      -0.142543      -0.013930       0.156473             15.775453      18.173304       5.974540       5.018515      16.413870       2.663384      12.739184           0.274018
            7             Cu       6.635106      -0.229801       7.763926       0.855839      62.079689 0.10563899E+04  0.29286418E+05                                14.065661                           11.609747       0.495691       2.071890                    0.998032      42.395795     109.825744       0.461755       0.478468      -1.088301       0.030200      -0.028829      -0.006718       0.042288       0.119428       0.059940       0.023098      -0.197965       0.386678      -0.225243       0.061668       0.163575             15.960143      11.047396       5.433022       0.076359      16.428186      -2.191779      20.404845           0.594220
            8             Cu      -0.022920      12.460803      10.269708       0.680464      63.651073 0.12696231E+04  0.37061974E+05                                14.585623                           12.967074       0.243002       1.947722                    0.998999      46.435383     125.729179       0.422486       0.496639      -1.072144       0.057376       0.073010       0.104358       0.139689      -0.085302      -0.053383       0.009705      -0.036736      -0.378627      -0.142575      -0.013910       0.156485             15.774689      18.172441      -5.974234      -5.018260      16.413077       2.663240      12.738550           0.274106
            9             Cu       0.000000       6.946709       5.271112       0.919301      55.681503 0.89283208E+03  0.23257461E+05                                12.242649                           10.052635       1.586289       2.460326                    0.998053      38.172746      89.724536       0.553978       0.424445      -1.144308      -0.000000       0.000000      -0.000000       0.000000      -0.025207       0.009753       0.027882       0.238323       0.210825      -0.160519       0.070957       0.089562             14.453243      15.386974       6.026968      -2.244954      13.375676      -5.390478      14.597081           0.763182
           10             Cu       5.070850       7.111900       0.000000       0.919302      55.681410 0.89283034E+03  0.23257403E+05                                12.242632                           10.052623       1.586292       2.460327                    0.998053      38.172720      89.724432       0.553978       0.424445      -1.144308       0.000000       0.000000      -0.000000       0.000000       0.025208      -0.009754       0.027882       0.238324       0.210824      -0.160519       0.070956       0.089563             14.453223      15.386956      -6.026960       2.244950      13.375657      -5.390467      14.597056           0.763183
           11             Cu       0.000000      -0.165191       5.271112       0.888948      56.182316 0.95265170E+03  0.25642879E+05                                12.925675                           10.844538       0.752999       2.159926                    0.999078      41.130613     103.742914       0.491535       0.462934      -1.101335      -0.000002      -0.000001       0.000001       0.000003      -0.053112       0.119189       0.076422       0.031442      -0.500329      -0.239108       0.086455       0.152653             14.345315      15.123567      -3.590041       3.256565      14.600672       4.245168      13.311705           0.669828
           12             Cu       5.070850       0.000000       0.000000       0.888925      56.183408 0.95267494E+03  0.25643683E+05                                12.925885                           10.844708       0.752947       2.159906                    0.999078      41.130938     103.744391       0.491528       0.462937      -1.101332      -0.000002       0.000000      -0.000001       0.000002       0.053109      -0.119184       0.076417       0.031444      -0.500328      -0.239102       0.086452       0.152650             14.345549      15.123829       3.590114      -3.256615      14.600894       4.245241      13.311925           0.669809
           13             Cu       0.000000       7.111900       0.000000       0.939070      54.233709 0.76283793E+03  0.19260314E+05                                12.379965                            9.509858       1.109810       2.309314                    0.997042      38.225122      90.830893       0.545667       0.444577      -1.121989      -0.000000       0.000000      -0.000000       0.000000       0.031908      -0.060517       0.048309      -0.115877      -0.095847      -0.114561       0.021316       0.093245             15.004061      15.913265       5.942980      -1.221924      12.463890       4.484620      16.635029           0.694473
           14             Cu       5.070850       6.946709       5.271112       0.939070      54.233648 0.76283705E+03  0.19260286E+05                                12.379954                            9.509850       1.109812       2.309314                    0.997042      38.225113      90.830845       0.545668       0.444577      -1.121989      -0.000000       0.000000      -0.000000       0.000000      -0.031908       0.060517       0.048309      -0.115877      -0.095846      -0.114561       0.021316       0.093245             15.004046      15.913251      -5.942974       1.221922      12.463879       4.484614      16.635009           0.694473
           15              H       8.346619       0.769911       4.480445       0.552085       0.175176 0.82278388E+00  0.47736953E+01                                 0.618909                            0.616190      -1.599289       2.431369                    0.999834       1.515584       3.749614       0.610047       1.730510      -0.629952      -0.008480       0.012795       0.004063       0.015879      -0.000985      -0.000225       0.000634      -0.007250      -0.012010      -0.004056      -0.001747       0.005802              0.621334       0.601365      -0.017749       0.000817       0.640269       0.009182       0.622369           0.001124
           16              H       8.346619      14.175512       0.179218       0.474720       0.242112 0.12461089E+01  0.80120061E+01                                 0.760455                            0.751234      -1.353116       2.458517                    0.999975       1.893701       4.915326       0.560913       1.698344      -0.633571      -0.011775       0.002981      -0.006910       0.013974      -0.000096      -0.001078      -0.001233      -0.004810      -0.005058      -0.002863      -0.000681       0.003544              0.766894       0.842421      -0.040462       0.083695       0.707381      -0.011773       0.750880           0.001678
           17              H       8.904413       9.615097       3.637067       0.117087       1.122083 0.87944570E+01  0.87705978E+02                                 1.755935                            1.713059      -0.678002       2.565996                    0.999552       3.320575       9.129561       0.490816       1.251316      -0.718602      -0.048646       0.012900       0.009530       0.051222      -0.003300      -0.000991      -0.000644       0.018219       0.011547      -0.011655       0.003707       0.007948              1.760969       2.264750      -0.115624      -0.069242       1.591588       0.015111       1.426567           0.000103
           18              H       0.659211      10.459866       2.097903       0.136812       0.724243 0.51035880E+01  0.45518817E+02                                 1.420616                            1.392016      -0.939433       2.463436                    0.999231       3.293681       9.272999       0.482333       1.423783      -0.679033       0.007898      -0.001575      -0.035965       0.036856      -0.001962      -0.003555      -0.002067       0.007835       0.011290      -0.007071       0.000498       0.006573              1.436758       1.246664      -0.006912      -0.060127       1.317536       0.024684       1.746073           0.000580
           19              H       2.403583       9.577364       3.025618       0.131480       0.791454 0.58146175E+01  0.52892815E+02                                 1.439121                            1.429917      -0.644921       2.589903                    0.999867       3.194345       8.707719       0.510621       1.318656      -0.701165       0.017554      -0.029005      -0.022061       0.040449      -0.004546      -0.004218       0.006656       0.000748      -0.001081      -0.006942      -0.003374       0.010316              1.449467       1.364653      -0.156673      -0.132910       1.509094       0.166892       1.474654           0.000252
           20              H       1.825506      10.034943       5.671717       0.103762       1.027457 0.79449677E+01  0.78288106E+02                                 1.719686                            1.674404      -0.927065       2.432966                    0.996558       3.646158      10.410003       0.469724       1.323304      -0.699202       0.004028       0.031723       0.040384       0.051512       0.000517      -0.002147       0.006768       0.005750       0.027223      -0.010013      -0.001739       0.011752              1.744380       1.469417       0.119541       0.202105       1.748831       0.328840       2.014892           0.000343
           21              H       3.275769      13.288698       0.790667       0.552085       0.175176 0.82278394E+00  0.47736945E+01                                 0.618908                            0.616189      -1.599288       2.431370                    0.999834       1.515583       3.749608       0.610048       1.730506      -0.629952      -0.008480      -0.012795      -0.004063       0.015879       0.000985       0.000225       0.000634      -0.007250      -0.012010      -0.004056      -0.001747       0.005802              0.621333       0.601364       0.017750      -0.000817       0.640268       0.009182       0.622368           0.001124
           22              H       3.275769      -0.116903       5.091894       0.474720       0.242113 0.12461123E+01  0.80120212E+01                                 0.760451                            0.751230      -1.353110       2.458519                    0.999975       1.893694       4.915281       0.560920       1.698324      -0.633574      -0.011774      -0.002981       0.006910       0.013974       0.000096       0.001079      -0.001233      -0.004810      -0.005057      -0.002863      -0.000681       0.003544              0.766891       0.842418       0.040462      -0.083696       0.707377      -0.011773       0.750876           0.001678
           23              H       3.833563       4.443512       1.634045       0.117086       1.122087 0.87944982E+01  0.87706500E+02                                 1.755941                            1.713064      -0.678002       2.565995                    0.999552       3.320580       9.129583       0.490815       1.251317      -0.718602      -0.048646      -0.012900      -0.009531       0.051222       0.003299       0.000992      -0.000644       0.018219       0.011547      -0.011655       0.003707       0.007948              1.760974       2.264758       0.115624       0.069242       1.591593       0.015111       1.426571           0.000104
           24              H       5.730061       3.598743       3.173209       0.136812       0.724242 0.51035767E+01  0.45518681E+02                                 1.420613                            1.392013      -0.939429       2.463437                    0.999232       3.293676       9.272975       0.482334       1.423781      -0.679033       0.007898       0.001575       0.035965       0.036856       0.001962       0.003555      -0.002068       0.007835       0.011290      -0.007071       0.000498       0.006573              1.436755       1.246662       0.006912       0.060127       1.317534       0.024684       1.746069           0.000580
           25              H       7.474433       4.481245       2.245494       0.131480       0.791453 0.58146112E+01  0.52892741E+02                                 1.439120                            1.429916      -0.644920       2.589903                    0.999867       3.194343       8.707711       0.510622       1.318656      -0.701165       0.017554       0.029005       0.022060       0.040449       0.004546       0.004218       0.006656       0.000748      -0.001082      -0.006942      -0.003374       0.010316              1.449466       1.364652       0.156673       0.132910       1.509093       0.166892       1.474653           0.000252
           26              H       6.896356       3.693284      10.141619       0.103762       1.027455 0.79449506E+01  0.78287900E+02                                 1.719685                            1.674403      -0.927063       2.432967                    0.996558       3.646154      10.409991       0.469724       1.323305      -0.699202       0.004028      -0.031723      -0.040384       0.051512      -0.000517       0.002147       0.006768       0.005750       0.027223      -0.010013      -0.001739       0.011752              1.744379       1.469416      -0.119541      -0.202105       1.748829       0.328840       2.014890           0.000343
           27              H       1.795081      13.123507       6.061779       0.552085       0.175177 0.82278570E+00  0.47737051E+01                                 0.618907                            0.616188      -1.599287       2.431370                    0.999834       1.515582       3.749600       0.610051       1.730499      -0.629953       0.008480      -0.012795      -0.004063       0.015879      -0.000985      -0.000225       0.000634      -0.007250      -0.012010      -0.004056      -0.001746       0.005802              0.621333       0.601363      -0.017750       0.000817       0.640268       0.009182       0.622367           0.001124
           28              H       1.795081      -0.282094      10.363006       0.474721       0.242111 0.12460992E+01  0.80119177E+01                                 0.760448                            0.751227      -1.353111       2.458520                    0.999975       1.893686       4.915258       0.560920       1.698327      -0.633574       0.011775      -0.002981       0.006910       0.013974      -0.000096      -0.001079      -0.001233      -0.004810      -0.005058      -0.002863      -0.000681       0.003544              0.766887       0.842414      -0.040462       0.083696       0.707375      -0.011773       0.750873           0.001678
           29              H       1.237287       4.278321       6.905157       0.117086       1.122091 0.87945344E+01  0.87706956E+02                                 1.755944                            1.713068      -0.678005       2.565994                    0.999552       3.320586       9.129606       0.490814       1.251318      -0.718602       0.048646      -0.012900      -0.009531       0.051222      -0.003299      -0.000992      -0.000643       0.018219       0.011547      -0.011655       0.003707       0.007948              1.760978       2.264764      -0.115624      -0.069243       1.591596       0.015111       1.426573           0.000103
           30              H       9.482490       3.433552       8.444321       0.136812       0.724243 0.51035849E+01  0.45518781E+02                                 1.420615                            1.392015      -0.939433       2.463435                    0.999232       3.293680       9.272995       0.482333       1.423783      -0.679033      -0.007898       0.001575       0.035965       0.036856      -0.001962      -0.003555      -0.002067       0.007835       0.011291      -0.007071       0.000498       0.006573              1.436757       1.246664      -0.006912      -0.060127       1.317536       0.024684       1.746072           0.000580
           31              H       7.738117       4.316054       7.516606       0.131480       0.791454 0.58146175E+01  0.52892815E+02                                 1.439121                            1.429917      -0.644921       2.589903                    0.999867       3.194345       8.707719       0.510621       1.318656      -0.701165      -0.017554       0.029005       0.022060       0.040449      -0.004546      -0.004218       0.006656       0.000748      -0.001082      -0.006942      -0.003374       0.010316              1.449467       1.364652      -0.156673      -0.132910       1.509094       0.166892       1.474654           0.000252
           32              H       8.316194       3.858475       4.870507       0.103762       1.027451 0.79449106E+01  0.78287404E+02                                 1.719681                            1.674399      -0.927058       2.432970                    0.996558       3.646146      10.409960       0.469724       1.323305      -0.699202      -0.004028      -0.031723      -0.040384       0.051512       0.000517      -0.002147       0.006768       0.005750       0.027223      -0.010013      -0.001739       0.011753              1.744374       1.469412       0.119541       0.202104       1.748825       0.328839       2.014885           0.000343
           33              H       6.865931       0.604720       9.751557       0.552085       0.175177 0.82278513E+00  0.47737017E+01                                 0.618908                            0.616189      -1.599286       2.431370                    0.999834       1.515582       3.749602       0.610050       1.730502      -0.629953       0.008480       0.012795       0.004063       0.015879       0.000985       0.000225       0.000634      -0.007250      -0.012010      -0.004056      -0.001746       0.005802              0.621333       0.601364       0.017750      -0.000817       0.640269       0.009182       0.622367           0.001124
           34              H       6.865931      14.010321       5.450330       0.474722       0.242111 0.12460976E+01  0.80119003E+01                                 0.760446                            0.751225      -1.353109       2.458521                    0.999975       1.893681       4.915233       0.560923       1.698318      -0.633575       0.011774       0.002981      -0.006910       0.013974       0.000096       0.001079      -0.001233      -0.004810      -0.005058      -0.002863      -0.000681       0.003544              0.766885       0.842412       0.040462      -0.083696       0.707372      -0.011773       0.750871           0.001678
           35              H       6.308137       9.449906       8.908179       0.117086       1.122094 0.87945657E+01  0.87707359E+02                                 1.755949                            1.713072      -0.678007       2.565993                    0.999552       3.320590       9.129626       0.490813       1.251319      -0.718602       0.048646       0.012900       0.009531       0.051222       0.003299       0.000991      -0.000644       0.018219       0.011548      -0.011655       0.003707       0.007948              1.760982       2.264770       0.115625       0.069243       1.591600       0.015111       1.426576           0.000104
           36              H       4.411640      10.294675       7.369015       0.136812       0.724242 0.51035763E+01  0.45518678E+02                                 1.420613                            1.392013      -0.939431       2.463436                    0.999232       3.293677       9.272979       0.482334       1.423782      -0.679033      -0.007898      -0.001575      -0.035965       0.036856       0.001962       0.003555      -0.002068       0.007835       0.011291      -0.007071       0.000498       0.006573              1.436755       1.246662       0.006912       0.060126       1.317534       0.024684       1.746069           0.000580
           37              H       2.667267       9.412173       8.296730       0.131481       0.791453 0.58146070E+01  0.52892694E+02                                 1.439119                            1.429915      -0.644921       2.589903                    0.999867       3.194342       8.707708       0.510622       1.318656      -0.701165      -0.017554      -0.029005      -0.022060       0.040449       0.004546       0.004218       0.006656       0.000748      -0.001082      -0.006942      -0.003374       0.010316              1.449465       1.364651       0.156672       0.132910       1.509092       0.166892       1.474653           0.000252
           38              H       3.245344      10.200134       0.400605       0.103763       1.027449 0.79448979E+01  0.78287249E+02                                 1.719679                            1.674398      -0.927057       2.432971                    0.996558       3.646142      10.409947       0.469725       1.323305      -0.699202      -0.004028       0.031723       0.040384       0.051512      -0.000517       0.002147       0.006768       0.005750       0.027222      -0.010013      -0.001739       0.011752              1.744373       1.469411      -0.119541      -0.202104       1.748824       0.328838       2.014883           0.000344
           39              C       9.858747       9.375763       3.540079       0.042226      25.041630 0.37880668E+03  0.85733446E+04                                 7.473247                            6.458942       0.016828       2.045070                    0.998288      25.752184      71.789514       0.655295       0.412987      -1.070252       0.049673       0.050267       0.058084       0.091476       0.014503       0.015962      -0.044756       0.078520       0.138194      -0.082104       0.017704       0.064401              8.224581       7.481597       1.727689       0.703060      10.226110       0.625071       6.966036           0.006965
           40              C       0.582134      10.489891       2.950768      -0.195747      29.775396 0.45770764E+03  0.11004505E+05                                 8.794532                            7.385465      -0.629227       1.806020                    0.996277      29.829735      89.467061       0.570066       0.446888      -1.035651       0.032996      -0.056590       0.034359       0.073971       0.006248       0.014989      -0.023833       0.088084       0.008158      -0.056561       0.008850       0.047711              9.969476       8.816402      -0.688208       0.331411      13.552780      -0.496403       7.539244           0.011945
           41              C       1.953291      10.182773       3.564326      -0.176071      30.477258 0.47640127E+03  0.11537690E+05                                 8.907843                            7.525851      -0.534009       1.837322                    0.996196      29.632367      88.409516       0.567271       0.445830      -1.039090      -0.071837      -0.018313       0.003106       0.074200      -0.021120       0.014802      -0.019736       0.062212       0.110439      -0.058345       0.007138       0.051207             10.093194      10.618679       2.443093       0.491456      11.852847      -1.443339       7.808055           0.005603
           42              C       1.640927       9.458055       4.881050       0.031987      26.350879 0.40588875E+03  0.93550053E+04                                 7.754897                            6.707178      -0.168622       1.974859                    0.998097      26.441936      74.614275       0.639389       0.415627      -1.067547      -0.081006       0.032669      -0.041185       0.096568       0.034955      -0.013159      -0.009423       0.108172       0.075849      -0.077320       0.018542       0.058778              8.561617       8.318130      -0.274392       1.340845       9.682272      -1.804839       7.684449           0.009061
           43              C       9.957121       8.081562       2.731490       0.593278      21.113068 0.24910248E+03  0.51566190E+04                                 7.119511                            5.674108       0.039601       2.087556                    0.999483      21.919373      61.488994       0.610479       0.484673      -1.012380      -0.006556      -0.054955      -0.047889       0.073187       0.038831      -0.026358      -0.014480       0.166387      -0.217481      -0.079479      -0.052658       0.132137              7.926793       4.208706       0.395576       1.239854       8.854274       0.341261      10.717397           0.000977
           44              C      -0.004057      11.829600       3.369295       0.655123      21.192939 0.24081944E+03  0.49805982E+04                                 7.292423                            5.669949      -0.189986       2.009586                    0.999490      22.091557      63.488268       0.591586       0.500608      -0.996682      -0.030164       0.030535       0.015433       0.045612       0.046275      -0.048716      -0.023633       0.081415      -0.033567      -0.056138      -0.038718       0.094856              8.256850       6.516060      -2.926109       1.789037      10.247545       0.381857       8.006945           0.001596
           45              C       2.861988      11.388220       3.719297       0.651602      21.011587 0.23945776E+03  0.49323185E+04                                 7.183161                            5.607262      -0.042157       2.057750                    0.999713      21.904661      62.281127       0.603921       0.492384      -1.003477       0.026504       0.030465       0.001971       0.040429      -0.061644      -0.052572       0.050431       0.004573       0.063582      -0.072284      -0.038225       0.110509              8.126095       7.428254       2.764036       1.761034       9.313135      -1.398814       7.636895           0.001558
           46              C       2.470518       8.179217       5.084515       0.584343      21.226227 0.24928701E+03  0.51631914E+04                                 7.112130                            5.651516       0.100417       2.101524                    0.999647      22.128472      62.162774       0.615497       0.480465      -1.014236       0.048346      -0.053665       0.010354       0.072968       0.016292       0.014411       0.052009      -0.035469       0.344632      -0.081738      -0.050670       0.132408              7.936748      10.351569       0.034989      -0.282614       8.908934      -1.594914       4.549742          -0.001148
           47              C       4.787897       4.682846       1.731033       0.042226      25.041631 0.37880672E+03  0.85733464E+04                                 7.473248                            6.458942       0.016827       2.045069                    0.998288      25.752195      71.789565       0.655295       0.412987      -1.070252       0.049674      -0.050267      -0.058084       0.091477      -0.014503      -0.015961      -0.044755       0.078521       0.138194      -0.082105       0.017704       0.064400              8.224581       7.481604      -1.727691      -0.703060      10.226105       0.625073       6.966035           0.006960
           48              C       5.652984       3.568718       2.320344      -0.195748      29.775401 0.45770813E+03  0.11004519E+05                                 8.794532                            7.385470      -0.629227       1.806020                    0.996277      29.829740      89.467070       0.570065       0.446888      -1.035651       0.032996       0.056590      -0.034359       0.073971      -0.006248      -0.014989      -0.023833       0.088082       0.008159      -0.056561       0.008851       0.047711              9.969472       8.816403       0.688191      -0.331410      13.552770      -0.496401       7.539242           0.011952
           49              C       7.024141       3.875836       1.706786      -0.176070      30.477230 0.47640057E+03  0.11537669E+05                                 8.907839                            7.525845      -0.534008       1.837323                    0.996196      29.632346      88.409441       0.567271       0.445830      -1.039090      -0.071837       0.018312      -0.003106       0.074199       0.021120      -0.014802      -0.019736       0.062213       0.110438      -0.058345       0.007139       0.051207             10.093191      10.618675      -2.443104      -0.491455      11.852849      -1.443336       7.808048           0.005593
           50              C       6.711777       4.600554       0.390062       0.031986      26.350871 0.40588861E+03  0.93550009E+04                                 7.754895                            6.707177      -0.168621       1.974859                    0.998097      26.441928      74.614242       0.639389       0.415627      -1.067547      -0.081006      -0.032669       0.041185       0.096568      -0.034956       0.013159      -0.009422       0.108172       0.075848      -0.077320       0.018542       0.058778              8.561615       8.318129       0.274388      -1.340843       9.682272      -1.804838       7.684445           0.009064
           51              C       4.886271       5.977047       2.539622       0.593278      21.113071 0.24910255E+03  0.51566207E+04                                 7.119512                            5.674108       0.039602       2.087556                    0.999483      21.919375      61.488999       0.610479       0.484672      -1.012380      -0.006556       0.054955       0.047888       0.073187      -0.038831       0.026358      -0.014480       0.166388      -0.217481      -0.079478      -0.052659       0.132137              7.926793       4.208707      -0.395577      -1.239854       8.854274       0.341262      10.717398           0.000980
           52              C       5.066793       2.229009       1.901817       0.655122      21.192941 0.24081957E+03  0.49805983E+04                                 7.292411                            5.669942      -0.189964       2.009593                    0.999490      22.091502      63.487954       0.591588       0.500607      -0.996684      -0.030163      -0.030535      -0.015433       0.045611      -0.046274       0.048716      -0.023634       0.081413      -0.033564      -0.056138      -0.038718       0.094856              8.256833       6.516047       2.926100      -1.789036      10.247521       0.381855       8.006932           0.001596
           53              C       7.932838       2.670389       1.551815       0.651603      21.011585 0.23945776E+03  0.49323220E+04                                 7.183175                            5.607272      -0.042175       2.057744                    0.999713      21.904707      62.281418       0.603918       0.492386      -1.003475       0.026505      -0.030465      -0.001971       0.040429       0.061645       0.052571       0.050431       0.004570       0.063583      -0.072285      -0.038225       0.110509              8.126112       7.428266      -2.764043      -1.761034       9.313160      -1.398817       7.636909           0.001565
           54              C       7.541368       5.879392       0.186597       0.584343      21.226216 0.24928687E+03  0.51631878E+04                                 7.112127                            5.651514       0.100421       2.101525                    0.999647      22.128464      62.162739       0.615497       0.480465      -1.014237       0.048346       0.053664      -0.010354       0.072968      -0.016292      -0.014411       0.052009      -0.035470       0.344633      -0.081738      -0.050670       0.132408              7.936745      10.351564      -0.034990       0.282614       8.908931      -1.594913       4.549740          -0.001155
           55              C       0.282953       4.517655       7.002145       0.042226      25.041641 0.37880695E+03  0.85733537E+04                                 7.473252                            6.458945       0.016824       2.045068                    0.998288      25.752212      71.789644       0.655295       0.412987      -1.070251      -0.049674      -0.050267      -0.058084       0.091477       0.014504       0.015961      -0.044755       0.078521       0.138194      -0.082105       0.017705       0.064400              8.224584       7.481609       1.727691       0.703059      10.226105       0.625073       6.966038           0.006963
           56              C       9.559566       3.403527       7.591456      -0.195750      29.775459 0.45770953E+03  0.11004562E+05                                 8.794542                            7.385481      -0.629229       1.806018                    0.996277      29.829794      89.467280       0.570065       0.446888      -1.035651      -0.032997       0.056591      -0.034359       0.073972       0.006249       0.014989      -0.023832       0.088081       0.008160      -0.056560       0.008850       0.047710              9.969480       8.816409      -0.688187       0.331412      13.552780      -0.496402       7.539251           0.011946
           57              C       8.188409       3.710645       6.977898      -0.176072      30.477262 0.47640153E+03  0.11537698E+05                                 8.907844                            7.525853      -0.534009       1.837322                    0.996196      29.632379      88.409564       0.567271       0.445830      -1.039090       0.071837       0.018313      -0.003106       0.074200      -0.021120       0.014802      -0.019735       0.062212       0.110438      -0.058345       0.007138       0.051207             10.093192      10.618680       2.443100       0.491457      11.852843      -1.443332       7.808052           0.005601
           58              C       8.500773       4.435363       5.661174       0.031986      26.350864 0.40588857E+03  0.93549995E+04                                 7.754894                            6.707177      -0.168619       1.974860                    0.998097      26.441920      74.614211       0.639389       0.415627      -1.067547       0.081006      -0.032670       0.041185       0.096568       0.034956      -0.013159      -0.009423       0.108172       0.075848      -0.077320       0.018542       0.058778              8.561613       8.318128      -0.274389       1.340843       9.682267      -1.804838       7.684444           0.009060
           59              C       0.184579       5.811856       7.810734       0.593278      21.113065 0.24910247E+03  0.51566187E+04                                 7.119511                            5.674108       0.039602       2.087556                    0.999483      21.919373      61.489000       0.610479       0.484673      -1.012380       0.006556       0.054955       0.047889       0.073187       0.038831      -0.026358      -0.014480       0.166388      -0.217481      -0.079479      -0.052659       0.132137              7.926792       4.208706       0.395576       1.239853       8.854273       0.341262      10.717397           0.000979
           60              C       0.004057       2.063818       7.172929       0.655120      21.192978 0.24081992E+03  0.49806024E+04                                 7.292399                            5.669932      -0.189939       2.009601                    0.999490      22.091445      63.487572       0.591592       0.500604      -0.996686       0.030163      -0.030536      -0.015433       0.045612       0.046274      -0.048715      -0.023635       0.081410      -0.033568      -0.056135      -0.038718       0.094854              8.256822       6.516044      -2.926107       1.789044      10.247514       0.381835       8.006907           0.001599
           61              C       7.279712       2.505198       6.822927       0.651602      21.011596 0.23945791E+03  0.49323218E+04                                 7.183161                            5.607262      -0.042154       2.057751                    0.999713      21.904660      62.281107       0.603921       0.492384      -1.003477      -0.026504      -0.030465      -0.001972       0.040429      -0.061645      -0.052572       0.050430       0.004570       0.063581      -0.072285      -0.038224       0.110509              8.126093       7.428242       2.764034       1.761022       9.313150      -1.398827       7.636888           0.001562
           62              C       7.671182       5.714201       5.457709       0.584343      21.226211 0.24928682E+03  0.51631863E+04                                 7.112126                            5.651513       0.100420       2.101525                    0.999647      22.128460      62.162725       0.615497       0.480465      -1.014237      -0.048346       0.053664      -0.010354       0.072969       0.016292       0.014411       0.052009      -0.035470       0.344633      -0.081738      -0.050670       0.132408              7.936744      10.351563       0.034991      -0.282614       8.908927      -1.594913       4.549740          -0.001154
           63              C       5.353803       9.210572       8.811191       0.042225      25.041639 0.37880694E+03  0.85733540E+04                                 7.473252                            6.458946       0.016823       2.045068                    0.998288      25.752220      71.789686       0.655295       0.412987      -1.070251      -0.049674       0.050267       0.058084       0.091477      -0.014504      -0.015961      -0.044755       0.078521       0.138195      -0.082105       0.017704       0.064400              8.224585       7.481614      -1.727691      -0.703060      10.226102       0.625074       6.966038           0.006960
           64              C       4.488716      10.324700       8.221880      -0.195750      29.775454 0.45770952E+03  0.11004561E+05                                 8.794541                            7.385482      -0.629228       1.806019                    0.996277      29.829788      89.467254       0.570065       0.446888      -1.035650      -0.032996      -0.056591       0.034359       0.073972      -0.006248      -0.014990      -0.023833       0.088081       0.008161      -0.056561       0.008850       0.047710              9.969477       8.816410       0.688182      -0.331413      13.552772      -0.496402       7.539250           0.011951
           65              C       3.117559      10.017582       8.835438      -0.176071      30.477251 0.47640111E+03  0.11537685E+05                                 8.907841                            7.525849      -0.534008       1.837323                    0.996196      29.632363      88.409499       0.567271       0.445830      -1.039090       0.071837      -0.018312       0.003107       0.074199       0.021120      -0.014803      -0.019735       0.062214       0.110438      -0.058345       0.007138       0.051207             10.093191      10.618684      -2.443109      -0.491461      11.852841      -1.443326       7.808047           0.005592
           66              C       3.429923       9.292864      10.152162       0.031987      26.350843 0.40588815E+03  0.93549875E+04                                 7.754891                            6.707174      -0.168618       1.974861                    0.998097      26.441904      74.614157       0.639389       0.415627      -1.067547       0.081005       0.032670      -0.041185       0.096568      -0.034956       0.013159      -0.009423       0.108173       0.075847      -0.077321       0.018542       0.058779              8.561610       8.318128       0.274384      -1.340841       9.682265      -1.804836       7.684437           0.009052
           67              C       5.255429       7.916371       8.002602       0.593278      21.113067 0.24910251E+03  0.51566195E+04                                 7.119511                            5.674108       0.039601       2.087556                    0.999483      21.919372      61.488989       0.610479       0.484673      -1.012380       0.006556      -0.054955      -0.047888       0.073187      -0.038831       0.026358      -0.014480       0.166388      -0.217481      -0.079479      -0.052659       0.132137              7.926791       4.208706      -0.395576      -1.239853       8.854272       0.341262      10.717396           0.000977
           68              C       5.074907      11.664409       8.640407       0.655120      21.192949 0.24081968E+03  0.49805955E+04                                 7.292387                            5.669926      -0.189933       2.009603                    0.999490      22.091426      63.487474       0.591593       0.500604      -0.996686       0.030163       0.030536       0.015433       0.045612      -0.046274       0.048715      -0.023634       0.081409      -0.033566      -0.056136      -0.038718       0.094854              8.256805       6.516027       2.926093      -1.789036      10.247488       0.381843       8.006900           0.001594
           69              C       2.208862      11.223029       8.990409       0.651602      21.011610 0.23945809E+03  0.49323294E+04                                 7.183176                            5.607273      -0.042168       2.057746                    0.999713      21.904709      62.281392       0.603919       0.492385      -1.003476      -0.026504       0.030465       0.001973       0.040429       0.061646       0.052572       0.050430       0.004566       0.063582      -0.072285      -0.038224       0.110509              8.126112       7.428252      -2.764042      -1.761016       9.313184      -1.398840       7.636900           0.001571
           70              C       2.600332       8.014026      10.355627       0.584343      21.226209 0.24928679E+03  0.51631854E+04                                 7.112124                            5.651512       0.100424       2.101526                    0.999647      22.128458      62.162706       0.615498       0.480464      -1.014237      -0.048346      -0.053664       0.010354       0.072968      -0.016292      -0.014411       0.052009      -0.035469       0.344631      -0.081738      -0.050669       0.132407              7.936741      10.351559      -0.034992       0.282615       8.908926      -1.594913       4.549738          -0.001139
           71              O       0.222205       9.184928       4.877465      -0.266889      24.090115 0.39255380E+03  0.87392770E+04                                 6.677957                            6.157003       0.236862       2.164302                    0.999491      24.160748      61.483804       0.759729       0.362135      -1.134433       0.096564       0.054521      -0.135357       0.174982       0.034912       0.102007      -0.031359       0.238183       0.105118      -0.155045      -0.020874       0.175919              7.058960       7.939802       1.232616       1.168372       6.261336      -1.108989       6.975741           0.009780
           72              O       0.154762       7.023267       3.300243      -0.529939      30.414748 0.49503592E+03  0.11669192E+05                                 7.679235                            6.873641       0.470615       2.195311                    0.999185      27.355319      71.439936       0.725995       0.357905      -1.138705      -0.004300       0.000472      -0.016848       0.017395      -0.000367       0.006232      -0.067347       0.071834      -0.115844      -0.095987       0.039458       0.056529              8.090772       5.256796       0.075952       0.341100       9.064514      -3.025600       9.951006           0.053626
           73              O       9.686946       8.220627       1.516499      -0.529486      35.761116 0.50635367E+03  0.11996591E+05                                 8.636180                            6.964686       0.449883       2.198935                    0.998438      27.130072      70.895531       0.719651       0.359236      -1.138316      -0.008057      -0.009888       0.033062       0.035438       0.023975      -0.011574      -0.005686       0.076614       0.078180      -0.058284       0.016098       0.042186              9.745495       5.988484       0.841249       1.346269       6.847989       2.624880      16.400011           0.057060
           74              O       9.380667      12.369811       2.525390      -0.569838      41.925768 0.60904331E+03  0.15190314E+05                                 9.742897                            7.761379       0.064443       2.053285                    0.996690      28.929044      78.897205       0.662105       0.370903      -1.123380      -0.004715      -0.015250       0.023578       0.028473      -0.004261      -0.005742      -0.057570       0.019633      -0.018031      -0.064628       0.013437       0.051191             10.999989       9.928766      -5.338055       3.741401      12.523147      -4.141761      10.548053           0.044648
           75              O       0.271798      12.246438       4.519557      -0.538410      35.769931 0.56527736E+03  0.13812573E+05                                 8.741294                            7.478297       0.041071       2.074650                    0.994161      27.675505      74.255376       0.675644       0.371001      -1.125400      -0.014832      -0.021297      -0.005745       0.026581       0.030235       0.022098       0.027322       0.058158       0.015863      -0.050606      -0.007784       0.058390              9.449595       6.355353      -0.710640       0.920660      10.412723       4.525125      11.580710           0.049217
           76              O       2.765236      12.272853       2.841551      -0.558793      39.296490 0.59875493E+03  0.14804517E+05                                 9.235587                            7.632965       0.197605       2.115523                    0.995472      27.946995      74.798400       0.678879       0.364896      -1.132983      -0.004616      -0.021176      -0.001544       0.021728      -0.024189      -0.026160      -0.019987      -0.080034       0.150021      -0.079085       0.018211       0.060874             10.298567       7.028443       2.724418      -0.876998      13.155832      -4.892263      10.711428           0.037654
           77              O       3.662574      11.370633       4.693504      -0.535110      37.029897 0.56267821E+03  0.13700078E+05                                 8.858424                            7.366877       0.243724       2.136126                    0.995144      27.537591      73.173615       0.695513       0.361691      -1.135314      -0.022845       0.006578       0.003446       0.024021      -0.031073       0.023579       0.045423       0.003740       0.058142      -0.068949       0.017027       0.051922              9.759944      10.579155       2.956725       4.408261       8.591463       0.954338      10.109215           0.008642
           78              O       3.686711       8.302517       4.894544      -0.509419      36.235671 0.53371711E+03  0.12831184E+05                                 8.798058                            7.226962       0.222056       2.129018                    0.997145      27.212749      71.977752       0.694255       0.366971      -1.130609      -0.026196      -0.000377       0.002863       0.026355       0.004249       0.011215       0.025400       0.063163       0.082048      -0.053266       0.011821       0.041445              9.862387      15.853682      -2.849912       0.392753       7.697370      -0.261017       6.036109           0.060612
           79              O       1.905321       7.121435       5.473523      -0.547103      35.553522 0.54697309E+03  0.13206105E+05                                 8.543907                            7.227297       0.452390       2.182581                    0.999136      27.811363      73.270158       0.708403       0.358111      -1.139664       0.013749       0.010765      -0.005219       0.018225       0.072715      -0.018957       0.012602      -0.034943       0.139838      -0.101566       0.048838       0.052728              9.379590      11.528607       4.328524      -1.519192      10.334415      -2.253504       6.275750           0.054441
           80              O       8.450470       0.126238       4.413818      -1.061579      49.913888 0.10068428E+04  0.28607660E+05                                11.464294                           10.357497      -0.611246       1.770682                    0.996486      35.368423     104.533296       0.539518       0.399557      -1.097547      -0.055965      -0.130850       0.025145       0.144520      -0.031798      -0.002509       0.011422      -0.030994      -0.058739      -0.027899      -0.019092       0.046991             12.204956      12.705201      -1.543273       0.232013       8.722560       0.360558      15.187106           0.084342
           81              O       8.965364      14.121559       0.552834      -0.966053      49.617189 0.10169382E+04  0.29087716E+05                                11.268542                           10.236549      -0.624106       1.751910                    0.998504      36.266042     109.019085       0.554175       0.386406      -1.102163       0.057752      -0.001272       0.012911       0.059191      -0.029330      -0.016006      -0.050124       0.042581      -0.038553      -0.074208       0.028396       0.045812             12.032312      12.893000      -2.582230      -1.379175      10.207096       0.319368      12.996839           0.066344
           82              O       5.293055       4.873681       0.393647      -0.266889      24.090136 0.39255424E+03  0.87392896E+04                                 6.677961                            6.157007       0.236862       2.164302                    0.999491      24.160760      61.483847       0.759729       0.362135      -1.134433       0.096564      -0.054522       0.135357       0.174982      -0.034912      -0.102007      -0.031359       0.238183       0.105118      -0.155046      -0.020874       0.175919              7.058964       7.939809      -1.232618      -1.168372       6.261340      -1.108989       6.975744           0.009780
           83              O       5.225612       7.035342       1.970869      -0.529938      30.414741 0.49503581E+03  0.11669189E+05                                 7.679234                            6.873640       0.470618       2.195312                    0.999185      27.355317      71.439926       0.725995       0.357905      -1.138705      -0.004300      -0.000472       0.016848       0.017395       0.000367      -0.006231      -0.067347       0.071834      -0.115845      -0.095987       0.039458       0.056529              8.090769       5.256795      -0.075952      -0.341100       9.064512      -3.025598       9.951001           0.053627
           84              O       4.616096       5.837982       3.754613      -0.529486      35.761085 0.50635317E+03  0.11996576E+05                                 8.636174                            6.964681       0.449883       2.198935                    0.998438      27.130066      70.895494       0.719651       0.359236      -1.138316      -0.008057       0.009888      -0.033062       0.035437      -0.023975       0.011574      -0.005686       0.076614       0.078179      -0.058283       0.016098       0.042185              9.745486       5.988480      -0.841249      -1.346269       6.847983       2.624877      16.399996           0.057058
           85              O       4.309817       1.688798       2.745722      -0.569831      41.924721 0.60902549E+03  0.15189748E+05                                 9.742711                            7.761246       0.064475       2.053301                    0.996689      28.928700      78.895769       0.662113       0.370902      -1.123382      -0.004714       0.015249      -0.023577       0.028472       0.004262       0.005743      -0.057569       0.019633      -0.018027      -0.064627       0.013436       0.051191             10.999766       9.928574       5.337925      -3.741319      12.522876      -4.141662      10.547848           0.044650
           86              O       5.342648       1.812171       0.751555      -0.538409      35.769731 0.56527356E+03  0.13812454E+05                                 8.741254                            7.478267       0.041077       2.074653                    0.994161      27.675428      74.255053       0.675646       0.371001      -1.125401      -0.014831       0.021297       0.005745       0.026581      -0.030235      -0.022098       0.027322       0.058157       0.015865      -0.050607      -0.007783       0.058390              9.449550       6.355324       0.710637      -0.920647      10.412683       4.525104      11.580644           0.049214
           87              O       7.836086       1.785756       2.429561      -0.558798      39.296942 0.59876308E+03  0.14804774E+05                                 9.235670                            7.633027       0.197591       2.115516                    0.995472      27.947159      74.799066       0.678875       0.364897      -1.132981      -0.004616       0.021177       0.001544       0.021729       0.024189       0.026160      -0.019986      -0.080037       0.150029      -0.079087       0.018211       0.060876             10.298667       7.028502      -2.724451       0.877009      13.155966      -4.892320      10.711534           0.037654
           88              O       8.733424       2.687976       0.577608      -0.535112      37.030377 0.56268742E+03  0.13700365E+05                                 8.858518                            7.366952       0.243707       2.136117                    0.995145      27.537786      73.174420       0.695507       0.361693      -1.135312      -0.022846      -0.006578      -0.003446       0.024023       0.031074      -0.023579       0.045423       0.003734       0.058141      -0.068950       0.017027       0.051923              9.760052      10.579268      -2.956765      -4.408315       8.591566       0.954349      10.109322           0.008643
           89              O       8.757561       5.756092       0.376568      -0.509418      36.235642 0.53371660E+03  0.12831169E+05                                 8.798054                            7.226959       0.222058       2.129020                    0.997145      27.212733      71.977699       0.694255       0.366971      -1.130609      -0.026196       0.000377      -0.002862       0.026354      -0.004249      -0.011215       0.025400       0.063162       0.082046      -0.053266       0.011821       0.041445              9.862382      15.853672       2.849911      -0.392752       7.697368      -0.261017       6.036106           0.060612
           90              O       6.976171       6.606792      10.339813      -0.547104      35.553546 0.54697353E+03  0.13206118E+05                                 8.543913                            7.227301       0.452390       2.182581                    0.999136      27.811368      73.270185       0.708402       0.358111      -1.139664       0.013749      -0.010765       0.005220       0.018226      -0.072715       0.018957       0.012602      -0.034942       0.139838      -0.101566       0.048838       0.052728              9.379597      11.528616      -4.328527       1.519193      10.334421      -2.253506       6.275753           0.054442
           91              O       3.379620      13.932371       0.857294      -1.061574      49.913162 0.10068238E+04  0.28606980E+05                                11.464173                           10.357387      -0.611244       1.770686                    0.996486      35.368151     104.532189       0.539522       0.399557      -1.097548      -0.055964       0.130850      -0.025145       0.144520       0.031796       0.002510       0.011420      -0.030991      -0.058727      -0.027896      -0.019091       0.046987             12.204828      12.705054       1.543253      -0.232004       8.722473       0.360550      15.186956           0.084340
           92              O       3.894514      -0.062950       4.718278      -0.966044      49.615513 0.10168937E+04  0.29086114E+05                                11.268260                           10.236299      -0.624103       1.751919                    0.998504      36.265351     109.016231       0.554184       0.386404      -1.102165       0.057757       0.001272      -0.012911       0.059196       0.029329       0.016005      -0.050119       0.042580      -0.038534      -0.074202       0.028394       0.045807             12.032003      12.892659       2.582143       1.379114      10.206843       0.319370      12.996507           0.066337
           93              O       9.919495       4.708490       5.664759      -0.266888      24.090102 0.39255355E+03  0.87392701E+04                                 6.677954                            6.157001       0.236864       2.164303                    0.999491      24.160742      61.483779       0.759730       0.362135      -1.134434      -0.096564      -0.054522       0.135356       0.174982       0.034912       0.102007      -0.031359       0.238183       0.105119      -0.155046      -0.020874       0.175920              7.058956       7.939799       1.232615       1.168371       6.261331      -1.108988       6.975738           0.009779
           94              O       9.986938       6.870151       7.241981      -0.529938      30.414735 0.49503569E+03  0.11669185E+05                                 7.679232                            6.873639       0.470616       2.195311                    0.999185      27.355319      71.439926       0.725995       0.357905      -1.138705       0.004300      -0.000472       0.016848       0.017395      -0.000366       0.006231      -0.067347       0.071835      -0.115844      -0.095987       0.039458       0.056529              8.090767       5.256793       0.075951       0.341100       9.064508      -3.025598       9.951000           0.053626
           95              O       0.454754       5.672791       9.025725      -0.529486      35.761130 0.50635391E+03  0.11996598E+05                                 8.636182                            6.964687       0.449880       2.198934                    0.998438      27.130081      70.895557       0.719651       0.359236      -1.138316       0.008057       0.009888      -0.033062       0.035438       0.023975      -0.011574      -0.005686       0.076614       0.078179      -0.058284       0.016098       0.042186              9.745495       5.988485       0.841249       1.346270       6.847989       2.624880      16.400012           0.057060
           96              O       0.761033       1.523607       8.016834      -0.569823      41.923307 0.60899978E+03  0.15188933E+05                                 9.742456                            7.761049       0.064511       2.053321                    0.996689      28.928202      78.893725       0.662126       0.370898      -1.123385       0.004715       0.015244      -0.023577       0.028469      -0.004264      -0.005740      -0.057570       0.019640      -0.018035      -0.064630       0.013441       0.051189             10.999472       9.928338      -5.337782       3.741216      12.522547      -4.141539      10.547532           0.044640
           97              O       9.869902       1.646980       6.022667      -0.538409      35.769735 0.56527406E+03  0.13812470E+05                                 8.741256                            7.478274       0.041083       2.074655                    0.994161      27.675444      74.255106       0.675645       0.371001      -1.125400       0.014829       0.021297       0.005744       0.026580       0.030236       0.022100       0.027321       0.058155       0.015862      -0.050605      -0.007786       0.058391              9.449548       6.355328      -0.710634       0.920658      10.412696       4.525089      11.580621           0.049217
           98              O       7.376464       1.620565       7.700673      -0.558790      39.295798 0.59874159E+03  0.14804097E+05                                 9.235457                            7.632861       0.197624       2.115534                    0.995472      27.946739      74.797366       0.678886       0.364894      -1.132985       0.004616       0.021174       0.001543       0.021726      -0.024191      -0.026161      -0.019988      -0.080037       0.150014      -0.079086       0.018213       0.060873             10.298416       7.028336       2.724366      -0.876985      13.155660      -4.892192      10.711251           0.037651
           99              O       6.479126       2.522785       5.848720      -0.535113      37.030346 0.56268710E+03  0.13700355E+05                                 8.858511                            7.366951       0.243711       2.136118                    0.995145      27.537786      73.174401       0.695507       0.361693      -1.135312       0.022847      -0.006577      -0.003447       0.024023      -0.031073       0.023579       0.045423       0.003735       0.058144      -0.068950       0.017026       0.051923              9.760039      10.579255       2.956764       4.408296       8.591561       0.954342      10.109302           0.008642
          100              O       6.454989       5.590901       5.647680      -0.509418      36.235647 0.53371672E+03  0.12831172E+05                                 8.798055                            7.226960       0.222057       2.129019                    0.997145      27.212736      71.977713       0.694255       0.366971      -1.130609       0.026196       0.000376      -0.002863       0.026354       0.004249       0.011215       0.025400       0.063162       0.082047      -0.053266       0.011821       0.041445              9.862383      15.853675      -2.849910       0.392752       7.697368      -0.261017       6.036107           0.060614
          101              O       8.236379       6.771983       5.068701      -0.547103      35.553518 0.54697303E+03  0.13206103E+05                                 8.543907                            7.227297       0.452389       2.182580                    0.999136      27.811361      73.270153       0.708403       0.358111      -1.139664      -0.013749      -0.010765       0.005219       0.018225       0.072715      -0.018957       0.012603      -0.034943       0.139838      -0.101566       0.048838       0.052728              9.379590      11.528607       4.328524      -1.519192      10.334414      -2.253504       6.275750           0.054443
          102              O       1.691230      13.767180       6.128406      -1.061571      49.912067 0.10067937E+04  0.28605905E+05                                11.463984                           10.357209      -0.611239       1.770693                    0.996486      35.367737     104.530489       0.539529       0.399555      -1.097550       0.055964       0.130851      -0.025138       0.144520      -0.031792      -0.002507       0.011423      -0.030974      -0.058740      -0.027895      -0.019087       0.046982             12.204629      12.704807      -1.543199       0.231999       8.722329       0.360562      15.186752           0.084335
          103              O       1.176336      -0.228141       9.989390      -0.966028      49.615280 0.10168850E+04  0.29085801E+05                                11.268233                           10.236255      -0.624101       1.751922                    0.998504      36.265168     109.015551       0.554186       0.386404      -1.102165      -0.057750       0.001275      -0.012913       0.059189      -0.029324      -0.016011      -0.050120       0.042586      -0.038557      -0.074205       0.028402       0.045803             12.031986      12.892630      -2.582136      -1.379155      10.206790       0.319396      12.996539           0.066344
          104              O       4.848645       9.019737      10.148577      -0.266889      24.090147 0.39255447E+03  0.87392961E+04                                 6.677964                            6.157009       0.236860       2.164301                    0.999491      24.160762      61.483862       0.759729       0.362135      -1.134433      -0.096564       0.054521      -0.135357       0.174982      -0.034912      -0.102007      -0.031359       0.238183       0.105119      -0.155046      -0.020874       0.175920              7.058967       7.939813      -1.232618      -1.168373       6.261341      -1.108990       6.975748           0.009781
          105              O       4.916088       6.858076       8.571355      -0.529938      30.414723 0.49503549E+03  0.11669179E+05                                 7.679230                            6.873638       0.470618       2.195312                    0.999185      27.355313      71.439905       0.725996       0.357905      -1.138705       0.004300       0.000472      -0.016848       0.017395       0.000367      -0.006231      -0.067347       0.071834      -0.115844      -0.095986       0.039457       0.056529              8.090765       5.256793      -0.075952      -0.341100       9.064507      -3.025596       9.950995           0.053629
          106              O       5.525604       8.055436       6.787611      -0.529486      35.761071 0.50635293E+03  0.11996568E+05                                 8.636170                            6.964679       0.449883       2.198935                    0.998438      27.130062      70.895473       0.719652       0.359236      -1.138316       0.008057      -0.009888       0.033062       0.035437      -0.023975       0.011574      -0.005686       0.076614       0.078179      -0.058283       0.016098       0.042186              9.745481       5.988477      -0.841248      -1.346268       6.847979       2.624874      16.399988           0.057060
          107              O       5.831883      12.204620       7.796502      -0.569824      41.923462 0.60900329E+03  0.15189044E+05                                 9.742487                            7.761079       0.064510       2.053319                    0.996689      28.928268      78.893992       0.662124       0.370899      -1.123384       0.004713      -0.015246       0.023577       0.028469       0.004264       0.005742      -0.057569       0.019635      -0.018029      -0.064628       0.013438       0.051190             10.999501       9.928355       5.337784      -3.741221      12.522570      -4.141546      10.547579           0.044647
          108              O       4.799052      12.081247       9.790669      -0.538408      35.769561 0.56527056E+03  0.13812361E+05                                 8.741223                            7.478246       0.041088       2.074658                    0.994161      27.675370      74.254807       0.675647       0.371000      -1.125401       0.014830      -0.021297      -0.005744       0.026580      -0.030236      -0.022099       0.027321       0.058155       0.015864      -0.050606      -0.007785       0.058390              9.449511       6.355302       0.710632      -0.920644      10.412655       4.525075      11.580577           0.049215
          109              O       2.305614      12.107662       8.112663      -0.558790      39.295629 0.59873788E+03  0.14803982E+05                                 9.235426                            7.632831       0.197622       2.115535                    0.995472      27.946667      74.797105       0.678888       0.364893      -1.132985       0.004615      -0.021172      -0.001542       0.021724       0.024192       0.026162      -0.019988      -0.080039       0.150012      -0.079088       0.018215       0.060873             10.298382       7.028306      -2.724353       0.876983      13.155630      -4.892184      10.711211           0.037651
          110              O       1.408276      11.205442       9.964616      -0.535117      37.031252 0.56270442E+03  0.13700894E+05                                 8.858686                            7.367090       0.243679       2.136101                    0.995145      27.538153      73.175907       0.695496       0.361695      -1.135309       0.022850       0.006575       0.003448       0.024026       0.031074      -0.023579       0.045422       0.003726       0.058142      -0.068949       0.017025       0.051924              9.760238      10.579467      -2.956844      -4.408388       8.591752       0.954361      10.109494           0.008642
          111              O       1.384139       8.137326      10.165656      -0.509417      36.235635 0.53371650E+03  0.12831166E+05                                 8.798055                            7.226960       0.222060       2.129021                    0.997145      27.212721      71.977676       0.694254       0.366971      -1.130609       0.026195      -0.000376       0.002863       0.026354      -0.004250      -0.011215       0.025400       0.063160       0.082045      -0.053265       0.011820       0.041444              9.862383      15.853672       2.849911      -0.392751       7.697372      -0.261017       6.036106           0.060611
          112              O       3.165529       7.286626       0.202411      -0.547104      35.553553 0.54697365E+03  0.13206122E+05                                 8.543914                            7.227302       0.452387       2.182580                    0.999136      27.811372      73.270198       0.708402       0.358111      -1.139664      -0.013749       0.010765      -0.005219       0.018225      -0.072716       0.018957       0.012602      -0.034943       0.139838      -0.101566       0.048838       0.052728              9.379598      11.528618      -4.328529       1.519194      10.334422      -2.253506       6.275754           0.054442
          113              O       6.762080      -0.038953       9.684930      -1.061569      49.912247 0.10067994E+04  0.28606112E+05                                11.464020                           10.357248      -0.611247       1.770690                    0.996486      35.367810     104.530833       0.539527       0.399555      -1.097549       0.055964      -0.130851       0.025141       0.144520       0.031795       0.002510       0.011421      -0.030977      -0.058732      -0.027894      -0.019090       0.046984             12.204663      12.704874       1.543215      -0.232000       8.722356       0.360556      15.186757           0.084337
          114              O       6.247186      13.956368       5.823946      -0.966030      49.614464 0.10168645E+04  0.29085062E+05                                11.268091                           10.236139      -0.624103       1.751925                    0.998504      36.264851     109.014224       0.554190       0.386403      -1.102166      -0.057754      -0.001274       0.012912       0.059194       0.029326       0.016008      -0.050117       0.042584      -0.038541      -0.074201       0.028398       0.045803             12.031823      12.892469       2.582098       1.379105      10.206679       0.319388      12.996323           0.066337

******************************************************
Auxiliary information for the entire system
The total spin magnetic moment of the unit cell is   9.996052
The total net atomic charge of the unit cell is   0.000000
Accuracy of reproducing the electrostatic potential in the unit cell:
  The inner radius (bohr) =    5.0000
  The outer radius (bohr) =   12.0000
  Valid grid points have density less than (e/(bohr^3)) =    0.0001
  The number of valid grid points were=        10912
  The rms potential error without charges in kcal/mol is=      4.58731
  The rms potential error with partial charges in kcal/mol is=      1.10796
  The RRMSE value at monopole order=      0.24153
  The rms potential error with partial charges and cloud penetration in kcal/mol is=      1.09841
  The RRMSE value at monopole order with cloud penetration is=      0.23945
  The rms potential error with partial charges and atomic dipoles in kcal/mol is=      1.12100
  The RRMSE value at dipole order=      0.24437
  The rms potential error with partial charges, atomic dipoles and cloud penetration in kcal/mol is=      1.12231
  The RRMSE value at dipole order with cloud penetration=      0.24466

******************************************************
The electron densities and ab initio electrostatic potential were computed in VASP using the PBE functional and
projector augmented wave method. See the main text of the journal article for a description of computational details.
The atomic charges, dipoles, and quadrupoles were computed with the DDEC6 method as described in
(a) T. A. Manz and N. Gabaldon Limas, RSC Adv. 6 (2016) 47771-47801 DOI: 10.1039/c6ra04656h
(b) N. Gabaldon Limas and T. A. Manz, RSC Adv. 8 (2018) 2678-2707 DOI: 10.1039/c7ra11829e.
For each atom in the material, the electron cloud parameters were fit to the spherically averaged atom-in-material
electron density using radial positions for which this density was between 10^-4 and 10^-2 electrons per cubic bohr.
The polarizabilities, dispersion coefficients, and quantum Drude oscillator (QDO) parameters were fit using the MCLF method.
The magnetic structure of the system was optimized in VASP from the default ferromagnetic initial guess using spin polarization.
The atomic spin moments (ASMs) were computed on this optimized magnetic structure using the DDEC6 partition as inputs
to the method of T. A. Manz and D. S. Sholl, J. Chem. Theory Comput. 7 (2011) 4146-4164 DOI: 10.1021/ct200539n.
The RMSE and RRMSE were computed using a uniform grid with Ewald summation.
