# Supplementary material for: A collection of forcefield precursors for metal–organic frameworks
Source: RSC Adv. 2019 Nov 13;9(63):36492–507. doi: 10.1039/c9ra07327b (PMC9075174; doi:10.1039/c9ra07327b)
Supplement: RA-009-C9RA07327B-s5717 [file RA-009-C9RA07327B-s5717.xyz]

  292
jmolscript: load "" {1 1 1} spacegroup "x,y,z" unitcell [{     11.805000     0.000000     0.000000 }, {     -4.851663    16.441093     0.000000 }, {      0.000000     0.000000    21.544000 }]
Zn     6.189976    11.956785    12.324461     1.032407
Zn     3.538333    13.621774    13.365898     0.826155
Zn    -1.008366     6.012179    11.472611     0.824686
Zn     6.665861     4.484308     1.552461     1.032406
Zn     9.317504     2.819319     2.593898     0.826156
Zn     2.059203    10.428914     0.700611     0.824688
Zn     0.763361     4.484308     9.219539     1.032405
Zn     3.415004     2.819319     8.178102     0.826156
Zn     7.961703    10.428914    10.071389     0.824684
Zn     0.287476    11.956785    19.991539     1.032410
Zn    -2.364167    13.621774    18.950102     0.826156
Zn     4.894134     6.012179    20.843389     0.824684
H      0.940332    13.179180    14.645611     0.091456
H     -0.880876    14.338277    15.462129     0.123631
H      3.895147     0.093714    15.319938     0.113307
H      5.579878     1.241303    14.117783     0.129143
H      2.566212    16.370396    13.301266     0.099112
H     -0.614776     6.043746    14.445252     0.089065
H     -1.583803     6.831274    16.306654     0.120377
H      8.234443     7.995304    16.138610     0.101600
H      7.324918     8.393178    14.050997     0.130625
H      8.344837     7.469189    12.232683     0.094113
H     -3.222406    15.252402    12.583850     0.118708
H      2.952710     0.623117    12.135735     0.104333
H      2.009551     2.711136    11.915986     0.112677
H     10.176537     1.117994    12.551534     0.122486
H      4.276218     8.475383    13.383133     0.114900
H      2.806414     6.719475    13.729991     0.099691
H      2.574596     5.068789    12.129272     0.116544
H      5.423419     6.800036     9.929630     0.121940
H     -0.491369     9.405949    12.598931     0.113736
H      1.156645     9.221809    14.236275     0.101992
H      0.878287    10.269107    16.265720     0.109208
H     -2.535975    11.918148    14.986006     0.125438
H      0.110505     3.261913     3.873611     0.091456
H      1.931713     2.102816     4.690129     0.123631
H     -2.844310    16.347379     4.547938     0.113307
H      7.275959    15.199790     3.345783     0.129143
H     10.289625     0.070697     2.529266     0.099113
H      1.665613    10.397347     3.673252     0.089065
H      2.634640     9.609819     5.534654     0.120377
H      4.621394     8.445789     5.366610     0.101600
H      5.530919     8.047915     3.278997     0.130625
H      4.511000     8.971904     1.460683     0.094113
H      4.273243     1.188691     1.811850     0.118708
H     -1.901873    15.817976     1.363735     0.104334
H     -0.958714    13.729957     1.143986     0.112677
H      2.679300    15.323099     1.779534     0.122487
H      8.579619     7.965710     2.611133     0.114899
H     -1.755577     9.721618     2.957991     0.099690
H     -1.523759    11.372304     1.357272     0.116544
H      7.432418     9.641057    20.701630     0.121939
H      1.542206     7.035144     1.826931     0.113736
H     -0.105808     7.219284     3.464275     0.101992
H      0.172550     6.171986     5.493720     0.109208
H      3.586812     4.522945     4.214006     0.125438
H      6.013005     3.261913     6.898389     0.091456
H      7.834213     2.102816     6.081871     0.123631
H      3.058190    16.347379     6.224062     0.113307
H      1.373459    15.199790     7.426217     0.129143
H      4.387125     0.070697     8.242734     0.099113
H      7.568113    10.397347     7.098748     0.089065
H      8.537140     9.609819     5.237346     0.120377
H     -1.281106     8.445789     5.405390     0.101600
H     -0.371581     8.047915     7.493003     0.130625
H     -1.391500     8.971904     9.311317     0.094113
H     10.175743     1.188691     8.960150     0.118708
H      4.000627    15.817976     9.408265     0.104333
H      4.943786    13.729957     9.628014     0.112677
H     -3.223200    15.323099     8.992466     0.122487
H      2.677119     7.965710     8.160867     0.114899
H      4.146923     9.721618     7.814009     0.099691
H      4.378741    11.372304     9.414728     0.116544
H      1.529918     9.641057    11.614370     0.121940
H      7.444706     7.035144     8.945069     0.113736
H      5.796692     7.219284     7.307725     0.101993
H      6.075050     6.171986     5.278280     0.109208
H      9.489312     4.522945     6.557994     0.125438
H      6.842832    13.179180    17.670389     0.091456
H      5.021624    14.338277    16.853871     0.123631
H      9.797647     0.093714    16.996062     0.113307
H     -0.322622     1.241303    18.198217     0.129143
H     -3.336288    16.370396    19.014734     0.099112
H      5.287724     6.043746    17.870748     0.089065
H      4.318697     6.831274    16.009346     0.120377
H      2.331943     7.995304    16.177390     0.101601
H      1.422418     8.393178    18.265003     0.130625
H      2.442337     7.469189    20.083317     0.094113
H      2.680094    15.252402    19.732150     0.118708
H      8.855210     0.623117    20.180265     0.104334
H      7.912051     2.711136    20.400014     0.112677
H      4.274037     1.117994    19.764466     0.122486
H     -1.626282     8.475383    18.932867     0.114899
H      8.708914     6.719475    18.586009     0.099691
H      8.477096     5.068789    20.186728     0.116544
H     -0.479081     6.800036     0.842370     0.121939
H      5.411131     9.405949    19.717069     0.113736
H      7.059145     9.221809    18.079725     0.101992
H      6.780787    10.269107    16.050280     0.109208
H      3.366525    11.918148    17.329994     0.125439
C      0.928074    14.104814    14.557281     0.111978
C     -0.185441    14.801916    15.052793    -0.107837
C     -0.245491    16.069524    14.945073    -0.025968
C      5.618527     0.322245    14.257819    -0.148862
C      1.880317    15.954437    13.773079     0.068661
C     -1.416215     6.507385    14.363385     0.089814
C     -1.979467     6.975956    15.477210    -0.137253
C      8.654659     7.671414    15.373798    -0.020429
C      8.101615     7.893369    14.147945    -0.126631
C      8.733434     7.352457    13.070745     0.111569
C      5.990625    14.990989    12.762666     0.605911
C      6.827593    16.219138    12.583850    -0.028850
C     -3.611501    16.090898    12.478285    -0.092338
C      2.032743     0.728340    12.217602    -0.094821
C      1.469995     1.971287    12.077566    -0.102362
C      0.076258     2.125833    12.176669    -0.020322
C     11.095954     1.022636    12.452432    -0.129128
C     -0.556498     3.474003    11.974155     0.579069
C      5.877339     8.998210    11.334298     0.603683
C      4.997774     7.842401    11.607907    -0.033337
C      4.209314     7.798010    12.749739    -0.107840
C      3.318281     6.749069    12.954407    -0.098496
C      3.193215     5.752738    12.008626    -0.092756
C      3.979023     5.774112    10.894801    -0.012665
C      4.886502     6.803324    10.687978    -0.119774
C      3.857741     4.716950     9.836990     0.590588
C     -2.699254    10.887292    12.557998     0.597499
C     -1.662594    10.714660    13.639506    -0.029019
C     -0.567980     9.869588    13.402522    -0.092708
C      0.401277     9.741348    14.389238    -0.093455
C      0.239424    10.385838    15.600010    -0.106977
C     -0.860898    11.206249    15.847766    -0.040982
C     -1.801112    11.364083    14.843816    -0.130040
C     -0.992237    11.903351    17.153333     0.607149
C      0.122763     2.336279     3.785281     0.111978
C      1.236278     1.639177     4.280793    -0.107837
C      1.296328     0.371569     4.173073    -0.025968
C     -4.567690    16.118848     3.485819    -0.148861
C     10.975520     0.486656     3.001079     0.068660
C      2.467052     9.933708     3.591385     0.089814
C      3.030304     9.465137     4.705210    -0.137253
C      4.201178     8.769679     4.601798    -0.020429
C      4.754222     8.547724     3.375945    -0.126631
C      4.122403     9.088636     2.298745     0.111569
C      6.865212     1.450104     1.990666     0.605911
C      6.028244     0.221955     1.811850    -0.028849
C      4.662338     0.350195     1.706285    -0.092338
C     -0.981906    15.712753     1.445602    -0.094822
C     -0.419158    14.469806     1.305566    -0.102363
C      0.974579    14.315260     1.404669    -0.020322
C      1.759883    15.418457     1.680432    -0.129128
C      1.607335    12.967090     1.202155     0.579070
C      6.978498     7.442883     0.562298     0.603682
C      7.858063     8.598692     0.835907    -0.033337
C      8.646523     8.643083     1.977739    -0.107840
C     -2.267444     9.692024     2.182407    -0.098496
C     -2.142378    10.688355     1.236626    -0.092756
C     -2.928186    10.666981     0.122801    -0.012665
C      7.969335     9.637769    21.459978    -0.119774
C     -2.806904    11.724143    20.608990     0.590589
C      3.750091     5.553801     1.785998     0.597500
C      2.713431     5.726433     2.867506    -0.029019
C      1.618817     6.571505     2.630522    -0.092708
C      0.649560     6.699745     3.617238    -0.093455
C      0.811413     6.055255     4.828010    -0.106977
C      1.911735     5.234844     5.075766    -0.040982
C      2.851949     5.077010     4.071816    -0.130040
C      2.043074     4.537742     6.381333     0.607149
C      6.025263     2.336279     6.986719     0.111978
C      7.138778     1.639177     6.491207    -0.107837
C      7.198828     0.371569     6.598927    -0.025968
C      1.334810    16.118848     7.286181    -0.148861
C      5.073020     0.486656     7.770921     0.068660
C      8.369552     9.933708     7.180615     0.089814
C      8.932804     9.465137     6.066790    -0.137253
C     -1.701322     8.769679     6.170202    -0.020429
C     -1.148278     8.547724     7.396055    -0.126631
C     -1.780097     9.088636     8.473255     0.111569
C      0.962712     1.450104     8.781334     0.605911
C      0.125744     0.221955     8.960150    -0.028850
C     10.564838     0.350195     9.065715    -0.092337
C      4.920594    15.712753     9.326398    -0.094821
C      5.483342    14.469806     9.466434    -0.102363
C      6.877079    14.315260     9.367331    -0.020322
C     -4.142617    15.418457     9.091568    -0.129128
C      7.509835    12.967090     9.569845     0.579070
C      1.075998     7.442883    10.209702     0.603682
C      1.955563     8.598692     9.936093    -0.033337
C      2.744023     8.643083     8.794261    -0.107840
C      3.635056     9.692024     8.589593    -0.098496
C      3.760122    10.688355     9.535374    -0.092757
C      2.974314    10.666981    10.649199    -0.012665
C      2.066835     9.637769    10.856022    -0.119774
C      3.095596    11.724143    11.707010     0.590589
C      9.652591     5.553801     8.986002     0.597499
C      8.615931     5.726433     7.904494    -0.029019
C      7.521317     6.571505     8.141478    -0.092708
C      6.552060     6.699745     7.154762    -0.093456
C      6.713913     6.055255     5.943990    -0.106976
C      7.814235     5.234844     5.696234    -0.040983
C      8.754449     5.077010     6.700184    -0.130039
C      7.945574     4.537742     4.390667     0.607150
C      6.830574    14.104814    17.758719     0.111978
C      5.717059    14.801916    17.263207    -0.107837
C      5.657009    16.069524    17.370927    -0.025968
C     11.521027     0.322245    18.058181    -0.148861
C     -4.022183    15.954437    18.542921     0.068660
C      4.486285     6.507385    17.952615     0.089814
C      3.923033     6.975956    16.838790    -0.137253
C      2.752159     7.671414    16.942202    -0.020430
C      2.199115     7.893369    18.168055    -0.126631
C      2.830934     7.352457    19.245255     0.111569
C      0.088125    14.990989    19.553334     0.605911
C      0.925093    16.219138    19.732150    -0.028850
C      2.290999    16.090898    19.837715    -0.092337
C      7.935243     0.728340    20.098398    -0.094822
C      7.372495     1.971287    20.238434    -0.102362
C      5.978758     2.125833    20.139331    -0.020322
C      5.193454     1.022636    19.863568    -0.129128
C      5.346002     3.474003    20.341845     0.579070
C     -0.025161     8.998210    20.981702     0.603682
C     -0.904726     7.842401    20.708093    -0.033337
C     -1.693186     7.798010    19.566261    -0.107840
C      9.220781     6.749069    19.361593    -0.098496
C      9.095715     5.752738    20.307374    -0.092756
C      9.881523     5.774112    21.421199    -0.012665
C     -1.015998     6.803324     0.084022    -0.119774
C      9.760241     4.716950     0.935010     0.590589
C      3.203246    10.887292    19.758002     0.597500
C      4.239906    10.714660    18.676494    -0.029019
C      5.334520     9.869588    18.913478    -0.092708
C      6.303777     9.741348    17.926762    -0.093455
C      6.141924    10.385838    16.715990    -0.106976
C      5.041602    11.206249    16.468234    -0.040983
C      4.101388    11.364083    17.472184    -0.130040
C      4.910263    11.903351    15.162667     0.607149
N      1.944183    14.681896    13.979902    -0.191942
N     -1.921730     6.660287    13.141840    -0.198209
N     10.911654     1.759197     3.207902    -0.191943
N      2.972567     9.780806     2.369840    -0.198209
N      5.009154     1.759197     7.564098    -0.191943
N      8.875067     9.780806     8.402160    -0.198208
N     -3.958317    14.681896    18.336098    -0.191942
N      3.980770     6.660287    19.174160    -0.198208
O      4.773753    15.142247    13.085826    -0.563833
O      6.566647    13.891079    12.557998    -0.557483
O     10.086240     3.676228    12.308087    -0.535413
O      0.174619     4.412789    11.424783    -0.606456
O      5.776850     9.974811    12.090493    -0.571960
O      6.676781     8.937378    10.354046    -0.551798
O      2.801837     4.006694     9.789594    -0.592615
O      4.785489     4.493351     9.057098    -0.528931
O     -2.522685    10.232936    11.480798    -0.548477
O      8.169903    11.658379    12.782055    -0.547232
O     -1.955215    12.702388    17.273979    -0.560254
O     -0.171396    11.613988    18.028019    -0.555800
O      8.082084     1.298846     2.313826    -0.563833
O      6.289190     2.550014     1.785998    -0.557483
O      2.769597    12.764865     1.536087    -0.535414
O      0.876218    12.028304     0.652783    -0.606457
O      7.078987     6.466282     1.318493    -0.571960
O      6.179056     7.503715    21.126046    -0.551798
O     -1.751000    12.434399    20.561594    -0.592616
O      8.070348    11.947742    19.829098    -0.528931
O      3.573522     6.208157     0.708798    -0.548477
O      4.685934     4.782714     2.010055    -0.547232
O      3.006052     3.738705     6.501979    -0.560255
O      1.222233     4.827105     7.256019    -0.555800
O      2.179584     1.298846     8.458174    -0.563834
O      0.386690     2.550014     8.986002    -0.557483
O     -3.132903    12.764865     9.235913    -0.535413
O      6.778718    12.028304    10.119217    -0.606456
O      1.176487     6.466282     9.453507    -0.571959
O      0.276556     7.503715    11.189954    -0.551799
O      4.151500    12.434399    11.754406    -0.592615
O      2.167848    11.947742    12.486902    -0.528931
O      9.476022     6.208157    10.063202    -0.548477
O     -1.216566     4.782714     8.761945    -0.547231
O      8.908552     3.738705     4.270021    -0.560255
O      7.124733     4.827105     3.515981    -0.555800
O     -1.128747    15.142247    19.230174    -0.563833
O      0.664147    13.891079    19.758002    -0.557484
O      4.183740     3.676228    20.007913    -0.535414
O      6.077119     4.412789    20.891217    -0.606455
O     -0.125650     9.974811    20.225507    -0.571960
O      0.774281     8.937378     0.417954    -0.551799
O      8.704337     4.006694     0.982406    -0.592615
O     -1.117011     4.493351     1.714902    -0.528931
O      3.379815    10.232936    20.835202    -0.548478
O      2.267403    11.658379    19.533945    -0.547232
O      3.947285    12.702388    15.042021    -0.560254
O      5.731104    11.613988    14.287981    -0.555800

The following XYZ coordinates are in angstroms. Other properties are in atomic units.
The sperically averaged electron density of each atom fit to a function of the form exp(a - br)
eigen_1, eigen_2 and eigen_3 are the three eigenvalues of traceless quadrupole moment tensor
  atom number  atomic symbol              X              Y              Z     net charge C6 coefficient C8 coefficient C10 coefficient fluctuating dipole atomic polarizability isotropic forcefield polarizability              a              b squared Pearson coefficient          <r^3>          <r^4>         wp_QDO          m_QDO          q_QDO       dipole_x       dipole_y       dipole_z         dipole            Qxy            Qxz            Qyz     Q(x^2-y^2)  Q(3z^2 - R^2)        eigen_1        eigen_2        eigen_3 static polarizability      alpha(xx)      alpha(xy)      alpha(xz)      alpha(yy)      alpha(yz)      alpha(zz) atomic spin moment
            1             Zn       6.189976      11.956785      12.324461       1.032407      86.799694 0.14790257E+04  0.44808879E+05                                17.634895                           13.913001       0.114954       1.914388                    0.998881      44.388945     122.036571       0.411927       0.490792      -1.076415       0.014319      -0.002037       0.012216       0.018932       0.051371       0.052225      -0.044349      -0.006889       0.028365      -0.099306       0.045657       0.053649             21.612542      20.743050      -0.008997      -1.304272      25.424498       1.114840      18.670078           0.000005
            2             Zn       3.538333      13.621774      13.365898       0.826155      87.966865 0.19101962E+04  0.61161303E+05                                16.306096                           14.371652       0.293083       1.945274                    0.997528      47.284358     129.908957       0.471781       0.405477      -1.138878       0.042035      -0.021993      -0.015565       0.049929       0.040768       0.023967      -0.026046      -0.087003       0.156431      -0.092788       0.026666       0.066122             18.053167      19.269982      -1.244475      -1.797165      18.960744       1.658819      15.928775           0.000006
            3             Zn      -1.008366       6.012179      11.472611       0.824686      94.230011 0.19994262E+04  0.64759451E+05                                17.068998                           14.679134       0.249900       1.931424                    0.997851      47.554767     131.447658       0.467931       0.404135      -1.139712       0.017563      -0.004920      -0.041717       0.045529      -0.008102       0.062171      -0.023295      -0.011084      -0.158292      -0.090403       0.023690       0.066713             20.050520      16.675978      -1.962353      -2.307885      21.688744       2.987661      21.786838           0.000004
            4             Zn       6.665861       4.484308       1.552461       1.032406      86.799683 0.14790256E+04  0.44808876E+05                                17.634897                           13.913004       0.114953       1.914387                    0.998881      44.388948     122.036602       0.411927       0.490792      -1.076414      -0.014319       0.002037       0.012216       0.018932       0.051371      -0.052225       0.044349      -0.006889       0.028365      -0.099306       0.045657       0.053649             21.612545      20.743054      -0.008997       1.304273      25.424500      -1.114841      18.670081           0.000005
            5             Zn       9.317504       2.819319       2.593898       0.826156      87.966844 0.19101954E+04  0.61161272E+05                                16.306090                           14.371647       0.293085       1.945275                    0.997528      47.284355     129.908924       0.471781       0.405477      -1.138878      -0.042035       0.021993      -0.015565       0.049929       0.040768      -0.023967       0.026046      -0.087003       0.156430      -0.092788       0.026666       0.066122             18.053161      19.269975      -1.244476       1.797165      18.960737      -1.658818      15.928771           0.000005
            6             Zn       2.059203      10.428914       0.700611       0.824688      94.229956 0.19994247E+04  0.64759385E+05                                17.068986                           14.679124       0.249903       1.931425                    0.997851      47.554756     131.447580       0.467931       0.404135      -1.139712      -0.017563       0.004920      -0.041717       0.045529      -0.008102      -0.062171       0.023294      -0.011084      -0.158292      -0.090403       0.023690       0.066713             20.050506      16.675966      -1.962352       2.307883      21.688729      -2.987658      21.786821           0.000004
            7             Zn       0.763361       4.484308       9.219539       1.032405      86.799653 0.14790250E+04  0.44808858E+05                                17.634901                           13.913006       0.114951       1.914386                    0.998881      44.388953     122.036653       0.411927       0.490792      -1.076414      -0.014319       0.002037      -0.012216       0.018932       0.051371       0.052225      -0.044349      -0.006888       0.028365      -0.099306       0.045657       0.053649             21.612549      20.743059      -0.008998      -1.304273      25.424502       1.114841      18.670084           0.000005
            8             Zn       3.415004       2.819319       8.178102       0.826156      87.966833 0.19101951E+04  0.61161259E+05                                16.306088                           14.371645       0.293086       1.945275                    0.997528      47.284353     129.908912       0.471781       0.405477      -1.138879      -0.042035       0.021993       0.015564       0.049928       0.040768       0.023967      -0.026046      -0.087003       0.156430      -0.092788       0.026666       0.066122             18.053159      19.269972      -1.244474      -1.797163      18.960735       1.658818      15.928769           0.000005
            9             Zn       7.961703      10.428914      10.071389       0.824684      94.230014 0.19994266E+04  0.64759470E+05                                17.069008                           14.679143       0.249895       1.931423                    0.997851      47.554759     131.447689       0.467930       0.404136      -1.139712      -0.017562       0.004920       0.041716       0.045529      -0.008102       0.062171      -0.023295      -0.011084      -0.158292      -0.090403       0.023690       0.066713             20.050531      16.675985      -1.962355      -2.307887      21.688757       2.987663      21.786849           0.000004
           10             Zn       0.287476      11.956785      19.991539       1.032410      86.799700 0.14790257E+04  0.44808872E+05                                17.634884                           13.912993       0.114957       1.914389                    0.998881      44.388927     122.036451       0.411928       0.490791      -1.076415       0.014319      -0.002037      -0.012216       0.018932       0.051371      -0.052226       0.044349      -0.006889       0.028365      -0.099306       0.045657       0.053649             21.612530      20.743039      -0.008996       1.304271      25.424484      -1.114840      18.670066           0.000005
           11             Zn      -2.364167      13.621774      18.950102       0.826156      87.966874 0.19101962E+04  0.61161303E+05                                16.306093                           14.371649       0.293085       1.945275                    0.997528      47.284366     129.908961       0.471781       0.405477      -1.138879       0.042035      -0.021993       0.015565       0.049929       0.040768      -0.023967       0.026046      -0.087003       0.156431      -0.092788       0.026666       0.066122             18.053165      19.269978      -1.244475       1.797164      18.960743      -1.658819      15.928773           0.000005
           12             Zn       4.894134       6.012179      20.843389       0.824684      94.230054 0.19994276E+04  0.64759511E+05                                17.069010                           14.679144       0.249897       1.931423                    0.997851      47.554774     131.447728       0.467930       0.404136      -1.139712       0.017563      -0.004920       0.041717       0.045529      -0.008102      -0.062171       0.023295      -0.011085      -0.158292      -0.090403       0.023690       0.066713             20.050534      16.675987      -1.962355       2.307888      21.688762      -2.987663      21.786852           0.000004
           13              H       0.940332      13.179180      14.645611       0.091456       1.055508 0.75393922E+01  0.73711499E+02                                 1.768982                            1.646344      -1.212710       2.297746                    0.994689       3.788230      10.960002       0.464698       1.348143      -0.692308       0.001002      -0.046388       0.001133       0.046413      -0.001338      -0.002731      -0.000139      -0.014772      -0.027231      -0.010122      -0.001924       0.012045              1.809537       1.525728       0.020435      -0.082501       2.501355      -0.107556       1.401527          -0.000001
           14              H      -0.880876      14.338277      15.462129       0.123631       0.984313 0.68616565E+01  0.64974196E+02                                 1.645518                            1.539605      -0.991401       2.415044                    0.998145       3.393397       9.399609       0.499313       1.295451      -0.705161      -0.031030      -0.011061       0.015230       0.036293      -0.001910      -0.007759       0.000658       0.006063      -0.034203      -0.014044       0.002223       0.011821              1.681578       1.828080       0.381064      -0.345983       1.692109      -0.277568       1.524544          -0.000003
           15              H       3.895147       0.093714      15.319938       0.113307       1.114213 0.80195980E+01  0.77492993E+02                                 1.685037                            1.589798      -0.731665       2.536474                    0.999784       3.148505       8.287284       0.536332       1.181851      -0.735167      -0.027540       0.014186       0.018198       0.035929      -0.000567      -0.013312      -0.000238      -0.007568      -0.027614      -0.018427       0.008332       0.010096              1.699126       1.934922      -0.410179      -0.268175       1.652686       0.164625       1.509770          -0.000003
           16              H       5.579878       1.241303      14.117783       0.129143       1.041021 0.72245084E+01  0.67431541E+02                                 1.545819                            1.459175      -0.787197       2.514242                    0.999804       3.008673       7.568457       0.593764       1.105192      -0.754026      -0.004171       0.041429      -0.004985       0.041935      -0.002983      -0.013651      -0.005752      -0.013968      -0.041841      -0.023423       0.008317       0.015105              1.565282       1.314517      -0.066443       0.008672       2.107919      -0.159585       1.273412          -0.000002
           17              H       2.566212      16.370396      13.301266       0.099112       1.194864 0.84168102E+01  0.82723279E+02                                 1.780828                            1.636196      -1.000879       2.400914                    0.998168       3.399196       9.168525       0.522482       1.192763      -0.729905       0.035346       0.024218      -0.025431       0.049825       0.005174      -0.012085      -0.009609      -0.019823      -0.024528      -0.019594      -0.001410       0.021004              1.827081       2.187649       0.320248      -0.478003       1.654829      -0.269539       1.638765          -0.000002
           18              H      -0.614776       6.043746      14.445252       0.089065       1.166153 0.84929922E+01  0.83321911E+02                                 1.737956                            1.635828      -0.706362       2.535336                    0.999836       3.280478       8.724098       0.528399       1.181533      -0.734604       0.038375      -0.023907       0.007969       0.045910      -0.015919       0.003657      -0.000953       0.016042       0.015335      -0.020430       0.004003       0.016427              1.766112       2.124547      -0.464689      -0.005663       1.674806       0.039190       1.498983          -0.000002
           19              H      -1.583803       6.831274      16.306654       0.120377       1.100577 0.76931056E+01  0.74159013E+02                                 1.708541                            1.582357      -0.834692       2.485346                    0.999434       3.303155       8.913161       0.520602       1.220501      -0.723481       0.015389      -0.003901       0.030223       0.034139      -0.014255       0.004412       0.003128       0.012403       0.020264      -0.019879       0.006981       0.012898              1.779139       1.529914      -0.078685       0.329939       1.344480      -0.116518       2.463022          -0.000004
           20              H       8.234443       7.995304      16.138610       0.101600       0.988958 0.66939087E+01  0.62889412E+02                                 1.642726                            1.512729      -0.746125       2.520627                    0.999709       3.391413       9.306242       0.508551       1.281958      -0.708194      -0.015762       0.016423       0.030046       0.037695      -0.009346      -0.000013       0.005245       0.006688       0.026015      -0.015049       0.003978       0.011071              1.728328       1.598850      -0.232132      -0.426058       1.409028       0.300073       2.177107          -0.000002
           21              H       7.324918       8.393178      14.050997       0.130625       0.915331 0.63717989E+01  0.59650403E+02                                 1.612202                            1.519261      -0.886199       2.473934                    0.998908       3.405855       9.600311       0.481638       1.358421      -0.691917      -0.029617       0.025676      -0.003006       0.039312      -0.013747       0.000245       0.001262       0.010152       0.011213      -0.016591       0.003776       0.012816              1.657516       2.031581      -0.413953       0.096268       1.508281      -0.016749       1.432685          -0.000003
           22              H       8.344837       7.469189      12.232683       0.094113       1.070065 0.76437511E+01  0.74971671E+02                                 1.790634                            1.662285      -1.175698       2.319845                    0.995154       3.731865      10.806046       0.460659       1.355612      -0.691513      -0.021229       0.006973      -0.042534       0.048047      -0.007173       0.005783       0.001837       0.009258       0.021679      -0.013140       0.002168       0.010972              1.867112       1.716334      -0.114086       0.423127       1.442447      -0.035879       2.442556          -0.000002
           23              H      -3.222406      15.252402      12.583850       0.118708       1.025571 0.74242265E+01  0.71207084E+02                                 1.654840                            1.575270      -0.838520       2.484787                    0.999450       3.309875       9.021567       0.509500       1.253402      -0.715923       0.018012      -0.037059       0.001673       0.041238      -0.010855      -0.003737      -0.004457      -0.003191      -0.033020      -0.014632      -0.001876       0.016508              1.688687       1.555512      -0.249335       0.103605       2.173123      -0.188533       1.337425          -0.000002
           24              H       2.952710       0.623117      12.135735       0.104333       1.083305 0.78231966E+01  0.75353871E+02                                 1.656463                            1.570397      -0.789543       2.494358                    0.999627       3.290996       8.733715       0.537922       1.182132      -0.732920       0.032827      -0.004135      -0.008750       0.034224       0.001405      -0.005864      -0.003179      -0.005699      -0.055867      -0.020169       0.006987       0.013182              1.667776       2.270929      -0.114684       0.033431       1.401784      -0.070662       1.330614          -0.000004
           25              H       2.009551       2.711136      11.915986       0.112677       1.072921 0.75299663E+01  0.73153643E+02                                 1.755030                            1.619861      -1.078915       2.364454                    0.996953       3.597183      10.171855       0.482469       1.306754      -0.701948       0.024178       0.029104      -0.009706       0.039062       0.004765      -0.000896       0.001840       0.008204      -0.046748      -0.015825       0.001745       0.014079              1.844865       1.720929       0.489184      -0.103011       2.393321      -0.254946       1.420345          -0.000003
           26              H      10.176537       1.117994      12.551534       0.122486       1.111482 0.86141231E+01  0.86188800E+02                                 1.768283                            1.714435      -1.302803       2.266353                    0.995251       3.607664      10.213096       0.478414       1.279564      -0.708591      -0.037150       0.004867       0.004063       0.037687      -0.002293      -0.001054      -0.001620       0.024164      -0.016716      -0.010155      -0.004968       0.015123              1.754578       2.147109       0.018911      -0.145533       1.697601      -0.069090       1.419024          -0.000003
           27              H       4.276218       8.475383      13.383133       0.114900       0.957426 0.68442226E+01  0.64804844E+02                                 1.620285                            1.542325      -0.828663       2.485993                    0.999488       3.408543       9.458852       0.496322       1.303344      -0.703690       0.000342       0.031305       0.025900       0.040631       0.002251      -0.005481       0.012552      -0.007838       0.017034      -0.013569      -0.002916       0.016485              1.668355       1.408796       0.123705       0.034427       1.755344       0.399728       1.840925          -0.000003
           28              H       2.806414       6.719475      13.729991       0.099691       1.084595 0.76326329E+01  0.73537770E+02                                 1.698552                            1.580212      -0.714981       2.525767                    0.999821       3.382126       9.167260       0.518182       1.226839      -0.721496      -0.022542      -0.002510       0.028722       0.036597       0.013656      -0.009969       0.005517      -0.007859       0.010957      -0.021179       0.008275       0.012904              1.762026       1.640542       0.028377      -0.419973       1.393327       0.060165       2.252208          -0.000004
           29              H       2.574596       5.068789      12.129272       0.116544       1.070542 0.75252740E+01  0.73184159E+02                                 1.762132                            1.626853      -1.109191       2.355111                    0.996656       3.592851      10.204689       0.477536       1.318881      -0.699492      -0.027612      -0.025740       0.004470       0.038013       0.006775      -0.010525      -0.000225      -0.009331       0.006690      -0.014724       0.002932       0.011792              1.846590       1.906527       0.619059      -0.049458       2.161297       0.002083       1.471947          -0.000003
           30              H       5.423419       6.800036       9.929630       0.121940       0.946187 0.68298156E+01  0.65781262E+02                                 1.708682                            1.616179      -1.362357       2.240018                    0.993412       3.823094      11.332900       0.443416       1.434173      -0.675083       0.023329      -0.001541      -0.029921       0.037972       0.001195      -0.005696      -0.001393       0.008267       0.021664      -0.007944      -0.002713       0.010657              1.760778       1.814440       0.064305      -0.482240       1.482831       0.112555       1.985063          -0.000003
           31              H      -0.491369       9.405949      12.598931       0.113736       1.024995 0.72711142E+01  0.70983540E+02                                 1.780135                            1.650267      -1.352198       2.230212                    0.993736       3.932236      11.653188       0.446694       1.404555      -0.680075       0.004540      -0.016489      -0.032626       0.036837      -0.002647       0.000617       0.004067       0.001455       0.016350      -0.006606      -0.000440       0.007046              1.871637       1.643130      -0.101140      -0.118856       1.687024       0.492343       2.284757          -0.000003
           32              H       1.156645       9.221809      14.236275       0.101992       0.977602 0.68232552E+01  0.64555365E+02                                 1.640741                            1.536769      -0.769627       2.505528                    0.999435       3.464888       9.610734       0.498780       1.297946      -0.704436       0.032096      -0.014308      -0.011275       0.036905      -0.010448       0.003366       0.009238       0.016495       0.008556      -0.019101       0.007039       0.012062              1.699823       2.000948      -0.434242      -0.126839       1.577009       0.112593       1.521513          -0.000003
           33              H       0.878287      10.269107      16.265720       0.109208       0.953394 0.66868203E+01  0.63384510E+02                                 1.654937                            1.552264      -0.973743       2.414109                    0.997836       3.572187      10.145274       0.478189       1.351272      -0.692555       0.028231      -0.002429       0.027775       0.039678      -0.006820       0.008015      -0.000997       0.012813       0.004530      -0.010679      -0.002966       0.013644              1.722710       1.825636      -0.140294       0.466273       1.398224      -0.058839       1.944270          -0.000002
           34              H      -2.535975      11.918148      14.986006       0.125438       1.039035 0.77638997E+01  0.76094680E+02                                 1.725800                            1.654142      -1.197273       2.314977                    0.996568       3.589188      10.233274       0.472862       1.321591      -0.699149      -0.032631       0.023481       0.004589       0.040463      -0.011197      -0.003308       0.000068       0.006545      -0.022887      -0.009812      -0.005978       0.015791              1.751624       1.983078      -0.323763      -0.008643       1.660536       0.121842       1.611256          -0.000003
           35              H       0.110505       3.261913       3.873611       0.091456       1.055508 0.75393955E+01  0.73711538E+02                                 1.768983                            1.646344      -1.212710       2.297746                    0.994689       3.788231      10.960005       0.464698       1.348143      -0.692308      -0.001002       0.046388       0.001133       0.046413      -0.001338       0.002731       0.000139      -0.014772      -0.027231      -0.010122      -0.001924       0.012045              1.809537       1.525728       0.020435       0.082501       2.501356       0.107556       1.401527          -0.000001
           36              H       1.931713       2.102816       4.690129       0.123631       0.984313 0.68616571E+01  0.64974205E+02                                 1.645519                            1.539605      -0.991401       2.415044                    0.998145       3.393397       9.399610       0.499313       1.295451      -0.705161       0.031030       0.011061       0.015230       0.036293      -0.001910       0.007759      -0.000658       0.006063      -0.034203      -0.014044       0.002223       0.011821              1.681578       1.828081       0.381064       0.345983       1.692109       0.277568       1.524544          -0.000003
           37              H      -2.844310      16.347379       4.547938       0.113307       1.114211 0.80195810E+01  0.77492783E+02                                 1.685035                            1.589796      -0.731664       2.536475                    0.999784       3.148502       8.287272       0.536332       1.181850      -0.735167       0.027540      -0.014186       0.018198       0.035929      -0.000567       0.013312       0.000238      -0.007568      -0.027614      -0.018427       0.008332       0.010096              1.699124       1.934919      -0.410179       0.268175       1.652684      -0.164624       1.509768          -0.000003
           38              H       7.275959      15.199790       3.345783       0.129143       1.041021 0.72245057E+01  0.67431503E+02                                 1.545818                            1.459174      -0.787197       2.514242                    0.999804       3.008673       7.568454       0.593764       1.105191      -0.754026       0.004171      -0.041428      -0.004985       0.041935      -0.002983       0.013651       0.005752      -0.013968      -0.041841      -0.023423       0.008318       0.015105              1.565282       1.314516      -0.066443      -0.008672       2.107918       0.159585       1.273411          -0.000002
           39              H      10.289625       0.070697       2.529266       0.099113       1.194863 0.84168078E+01  0.82723253E+02                                 1.780827                            1.636196      -1.000879       2.400914                    0.998168       3.399196       9.168526       0.522482       1.192763      -0.729905      -0.035346      -0.024218      -0.025431       0.049825       0.005174       0.012085       0.009609      -0.019823      -0.024528      -0.019594      -0.001410       0.021004              1.827081       2.187649       0.320248       0.478003       1.654828       0.269539       1.638765          -0.000002
           40              H       1.665613      10.397347       3.673252       0.089065       1.166153 0.84929882E+01  0.83321862E+02                                 1.737955                            1.635828      -0.706362       2.535336                    0.999836       3.280477       8.724095       0.528399       1.181534      -0.734604      -0.038375       0.023907       0.007969       0.045910      -0.015919      -0.003657       0.000953       0.016042       0.015335      -0.020430       0.004003       0.016427              1.766111       2.124546      -0.464689       0.005663       1.674806      -0.039190       1.498982          -0.000002
           41              H       2.634640       9.609819       5.534654       0.120377       1.100576 0.76931029E+01  0.74158974E+02                                 1.708540                            1.582356      -0.834692       2.485346                    0.999434       3.303154       8.913155       0.520602       1.220501      -0.723481      -0.015389       0.003901       0.030223       0.034139      -0.014255      -0.004412      -0.003129       0.012403       0.020264      -0.019879       0.006981       0.012898              1.779138       1.529913      -0.078685      -0.329938       1.344479       0.116518       2.463021          -0.000004
           42              H       4.621394       8.445789       5.366610       0.101600       0.988958 0.66939110E+01  0.62889431E+02                                 1.642726                            1.512729      -0.746124       2.520628                    0.999709       3.391413       9.306238       0.508551       1.281957      -0.708194       0.015762      -0.016423       0.030046       0.037695      -0.009346       0.000013      -0.005245       0.006687       0.026015      -0.015049       0.003978       0.011071              1.728327       1.598850      -0.232132       0.426058       1.409027      -0.300073       2.177106          -0.000003
           43              H       5.530919       8.047915       3.278997       0.130625       0.915331 0.63717947E+01  0.59650358E+02                                 1.612202                            1.519261      -0.886198       2.473934                    0.998908       3.405854       9.600310       0.481637       1.358422      -0.691917       0.029617      -0.025676      -0.003006       0.039312      -0.013747      -0.000245      -0.001262       0.010152       0.011213      -0.016591       0.003776       0.012816              1.657516       2.031581      -0.413953      -0.096268       1.508281       0.016749       1.432685          -0.000003
           44              H       4.511000       8.971904       1.460683       0.094113       1.070063 0.76437351E+01  0.74971472E+02                                 1.790632                            1.662283      -1.175696       2.319846                    0.995154       3.731861      10.806030       0.460660       1.355612      -0.691513       0.021229      -0.006973      -0.042535       0.048047      -0.007173      -0.005783      -0.001837       0.009258       0.021679      -0.013140       0.002168       0.010972              1.867110       1.716332      -0.114086      -0.423126       1.442446       0.035879       2.442552          -0.000002
           45              H       4.273243       1.188691       1.811850       0.118708       1.025571 0.74242213E+01  0.71207022E+02                                 1.654839                            1.575270      -0.838521       2.484787                    0.999450       3.309874       9.021564       0.509500       1.253402      -0.715923      -0.018012       0.037059       0.001673       0.041238      -0.010855       0.003737       0.004457      -0.003191      -0.033020      -0.014632      -0.001876       0.016508              1.688686       1.555512      -0.249335      -0.103605       2.173122       0.188533       1.337425          -0.000002
           46              H      -1.901873      15.817976       1.363735       0.104334       1.083303 0.78231800E+01  0.75353674E+02                                 1.656462                            1.570395      -0.789541       2.494360                    0.999627       3.290993       8.733706       0.537922       1.182132      -0.732920      -0.032827       0.004135      -0.008750       0.034224       0.001405       0.005864       0.003179      -0.005699      -0.055867      -0.020169       0.006987       0.013182              1.667774       2.270926      -0.114684      -0.033431       1.401783       0.070662       1.330613          -0.000004
           47              H      -0.958714      13.729957       1.143986       0.112677       1.072920 0.75299584E+01  0.73153542E+02                                 1.755029                            1.619860      -1.078914       2.364454                    0.996953       3.597181      10.171846       0.482469       1.306754      -0.701948      -0.024178      -0.029104      -0.009706       0.039062       0.004765       0.000896      -0.001840       0.008204      -0.046748      -0.015825       0.001745       0.014079              1.844863       1.720928       0.489183       0.103011       2.393319       0.254946       1.420344          -0.000003
           48              H       2.679300      15.323099       1.779534       0.122487       1.111481 0.86141123E+01  0.86188668E+02                                 1.768282                            1.714434      -1.302802       2.266354                    0.995251       3.607662      10.213090       0.478414       1.279565      -0.708591       0.037150      -0.004867       0.004063       0.037688      -0.002293       0.001054       0.001620       0.024164      -0.016717      -0.010155      -0.004968       0.015123              1.754577       2.147107       0.018911       0.145532       1.697600       0.069090       1.419024          -0.000004
           49              H       8.579619       7.965710       2.611133       0.114899       0.957427 0.68442351E+01  0.64804986E+02                                 1.620286                            1.542326      -0.828663       2.485992                    0.999488       3.408546       9.458859       0.496322       1.303343      -0.703690      -0.000342      -0.031305       0.025899       0.040631       0.002251       0.005481      -0.012552      -0.007838       0.017034      -0.013569      -0.002916       0.016485              1.668356       1.408797       0.123705      -0.034427       1.755345      -0.399728       1.840927          -0.000003
           50              H      -1.755577       9.721618       2.957991       0.099690       1.084595 0.76326304E+01  0.73537744E+02                                 1.698552                            1.580212      -0.714981       2.525767                    0.999821       3.382125       9.167259       0.518182       1.226840      -0.721496       0.022542       0.002510       0.028722       0.036597       0.013656       0.009969      -0.005517      -0.007859       0.010957      -0.021179       0.008275       0.012904              1.762026       1.640543       0.028377       0.419974       1.393328      -0.060165       2.252209          -0.000003
           51              H      -1.523759      11.372304       1.357272       0.116544       1.070542 0.75252715E+01  0.73184128E+02                                 1.762132                            1.626853      -1.109191       2.355111                    0.996656       3.592850      10.204685       0.477536       1.318881      -0.699492       0.027612       0.025740       0.004469       0.038013       0.006775       0.010525       0.000225      -0.009331       0.006690      -0.014724       0.002932       0.011792              1.846590       1.906526       0.619059       0.049458       2.161297      -0.002083       1.471947          -0.000003
           52              H       7.432418       9.641057      20.701630       0.121939       0.946188 0.68298204E+01  0.65781316E+02                                 1.708683                            1.616180      -1.362357       2.240018                    0.993412       3.823095      11.332901       0.443416       1.434172      -0.675083      -0.023328       0.001540      -0.029921       0.037972       0.001195       0.005696       0.001393       0.008267       0.021664      -0.007944      -0.002713       0.010657              1.760778       1.814440       0.064305       0.482240       1.482831      -0.112555       1.985063          -0.000003
           53              H       1.542206       7.035144       1.826931       0.113736       1.024995 0.72711184E+01  0.70983589E+02                                 1.780136                            1.650267      -1.352198       2.230212                    0.993736       3.932237      11.653190       0.446695       1.404555      -0.680076      -0.004540       0.016489      -0.032626       0.036837      -0.002647      -0.000617      -0.004067       0.001455       0.016350      -0.006606      -0.000440       0.007046              1.871637       1.643130      -0.101140       0.118856       1.687024      -0.492343       2.284758          -0.000003
           54              H      -0.105808       7.219284       3.464275       0.101992       0.977603 0.68232599E+01  0.64555419E+02                                 1.640742                            1.536769      -0.769626       2.505528                    0.999435       3.464889       9.610736       0.498780       1.297946      -0.704436      -0.032096       0.014308      -0.011275       0.036905      -0.010448      -0.003366      -0.009238       0.016495       0.008556      -0.019101       0.007039       0.012062              1.699823       2.000948      -0.434242       0.126839       1.577010      -0.112593       1.521513          -0.000003
           55              H       0.172550       6.171986       5.493720       0.109208       0.953394 0.66868164E+01  0.63384468E+02                                 1.654937                            1.552264      -0.973742       2.414109                    0.997836       3.572186      10.145272       0.478189       1.351273      -0.692554      -0.028231       0.002429       0.027775       0.039678      -0.006820      -0.008015       0.000997       0.012813       0.004530      -0.010679      -0.002966       0.013644              1.722710       1.825636      -0.140294      -0.466273       1.398224       0.058839       1.944270          -0.000002
           56              H       3.586812       4.522945       4.214006       0.125438       1.039035 0.77639002E+01  0.76094684E+02                                 1.725800                            1.654142      -1.197273       2.314977                    0.996568       3.589188      10.233273       0.472862       1.321591      -0.699149       0.032631      -0.023481       0.004589       0.040463      -0.011197       0.003308      -0.000068       0.006545      -0.022887      -0.009812      -0.005978       0.015791              1.751623       1.983078      -0.323763       0.008643       1.660536      -0.121842       1.611256          -0.000003
           57              H       6.013005       3.261913       6.898389       0.091456       1.055509 0.75394016E+01  0.73711607E+02                                 1.768983                            1.646344      -1.212711       2.297746                    0.994689       3.788232      10.960006       0.464699       1.348142      -0.692308      -0.001002       0.046388      -0.001133       0.046412      -0.001338      -0.002731      -0.000139      -0.014772      -0.027231      -0.010122      -0.001924       0.012045              1.809537       1.525729       0.020435      -0.082501       2.501356      -0.107556       1.401527          -0.000001
           58              H       7.834213       2.102816       6.081871       0.123631       0.984313 0.68616524E+01  0.64974149E+02                                 1.645518                            1.539605      -0.991401       2.415045                    0.998145       3.393396       9.399606       0.499313       1.295451      -0.705161       0.031030       0.011061      -0.015230       0.036293      -0.001910      -0.007759       0.000658       0.006063      -0.034203      -0.014044       0.002223       0.011821              1.681577       1.828080       0.381063      -0.345983       1.692108      -0.277568       1.524543          -0.000003
           59              H       3.058190      16.347379       6.224062       0.113307       1.114211 0.80195816E+01  0.77492793E+02                                 1.685035                            1.589796      -0.731665       2.536474                    0.999784       3.148502       8.287273       0.536332       1.181851      -0.735167       0.027540      -0.014186      -0.018198       0.035929      -0.000567      -0.013312      -0.000238      -0.007568      -0.027614      -0.018427       0.008332       0.010096              1.699124       1.934920      -0.410179      -0.268175       1.652684       0.164624       1.509769          -0.000004
           60              H       1.373459      15.199790       7.426217       0.129143       1.041021 0.72245085E+01  0.67431540E+02                                 1.545819                            1.459175      -0.787197       2.514242                    0.999804       3.008673       7.568456       0.593764       1.105192      -0.754026       0.004171      -0.041428       0.004985       0.041935      -0.002983      -0.013651      -0.005752      -0.013968      -0.041841      -0.023423       0.008318       0.015105              1.565282       1.314517      -0.066443       0.008672       2.107919      -0.159585       1.273411          -0.000002
           61              H       4.387125       0.070697       8.242734       0.099113       1.194862 0.84167998E+01  0.82723160E+02                                 1.780827                            1.636195      -1.000878       2.400915                    0.998168       3.399194       9.168522       0.522482       1.192764      -0.729905      -0.035346      -0.024218       0.025431       0.049825       0.005174      -0.012085      -0.009609      -0.019823      -0.024527      -0.019594      -0.001410       0.021004              1.827080       2.187648       0.320248      -0.478002       1.654828      -0.269539       1.638765          -0.000002
           62              H       7.568113      10.397347       7.098748       0.089065       1.166152 0.84929807E+01  0.83321767E+02                                 1.737954                            1.635827      -0.706362       2.535336                    0.999836       3.280476       8.724090       0.528399       1.181533      -0.734604      -0.038375       0.023907      -0.007969       0.045910      -0.015919       0.003658      -0.000953       0.016042       0.015335      -0.020430       0.004003       0.016427              1.766110       2.124545      -0.464689      -0.005663       1.674805       0.039190       1.498981          -0.000002
           63              H       8.537140       9.609819       5.237346       0.120377       1.100578 0.76931200E+01  0.74159182E+02                                 1.708542                            1.582357      -0.834693       2.485346                    0.999434       3.303158       8.913169       0.520602       1.220500      -0.723481      -0.015389       0.003901      -0.030223       0.034139      -0.014255       0.004412       0.003129       0.012403       0.020265      -0.019879       0.006981       0.012898              1.779140       1.529915      -0.078686       0.329939       1.344481      -0.116519       2.463024          -0.000004
           64              H      -1.281106       8.445789       5.405390       0.101600       0.988958 0.66939092E+01  0.62889417E+02                                 1.642726                            1.512729      -0.746125       2.520628                    0.999709       3.391413       9.306241       0.508551       1.281958      -0.708194       0.015762      -0.016423      -0.030046       0.037695      -0.009346      -0.000013       0.005245       0.006687       0.026015      -0.015049       0.003978       0.011071              1.728328       1.598850      -0.232132      -0.426058       1.409028       0.300073       2.177106          -0.000003
           65              H      -0.371581       8.047915       7.493003       0.130625       0.915330 0.63717927E+01  0.59650329E+02                                 1.612202                            1.519261      -0.886198       2.473934                    0.998908       3.405853       9.600304       0.481638       1.358421      -0.691917       0.029617      -0.025676       0.003006       0.039312      -0.013747       0.000245       0.001262       0.010152       0.011213      -0.016591       0.003776       0.012816              1.657515       2.031580      -0.413953       0.096268       1.508280      -0.016749       1.432684          -0.000004
           66              H      -1.391500       8.971904       9.311317       0.094113       1.070064 0.76437398E+01  0.74971534E+02                                 1.790633                            1.662284      -1.175696       2.319846                    0.995154       3.731862      10.806036       0.460659       1.355613      -0.691513       0.021229      -0.006973       0.042534       0.048047      -0.007173       0.005783       0.001837       0.009258       0.021679      -0.013140       0.002168       0.010972              1.867111       1.716333      -0.114086       0.423127       1.442446      -0.035879       2.442554          -0.000002
           67              H      10.175743       1.188691       8.960150       0.118708       1.025572 0.74242315E+01  0.71207145E+02                                 1.654840                            1.575271      -0.838521       2.484786                    0.999450       3.309876       9.021571       0.509499       1.253402      -0.715923      -0.018012       0.037059      -0.001673       0.041238      -0.010855      -0.003737      -0.004457      -0.003191      -0.033020      -0.014632      -0.001876       0.016508              1.688687       1.555513      -0.249335       0.103605       2.173123      -0.188533       1.337426          -0.000003
           68              H       4.000627      15.817976       9.408265       0.104333       1.083306 0.78232017E+01  0.75353932E+02                                 1.656464                            1.570397      -0.789543       2.494358                    0.999627       3.290997       8.733718       0.537922       1.182132      -0.732920      -0.032827       0.004135       0.008750       0.034224       0.001405      -0.005864      -0.003179      -0.005699      -0.055867      -0.020169       0.006987       0.013182              1.667776       2.270930      -0.114684       0.033431       1.401784      -0.070662       1.330614          -0.000003
           69              H       4.943786      13.729957       9.628014       0.112677       1.072920 0.75299621E+01  0.73153588E+02                                 1.755029                            1.619860      -1.078914       2.364454                    0.996953       3.597182      10.171850       0.482469       1.306754      -0.701948      -0.024178      -0.029104       0.009706       0.039062       0.004765      -0.000896       0.001841       0.008204      -0.046748      -0.015825       0.001745       0.014079              1.844864       1.720928       0.489184      -0.103011       2.393319      -0.254946       1.420345          -0.000003
           70              H      -3.223200      15.323099       8.992466       0.122487       1.111481 0.86141134E+01  0.86188683E+02                                 1.768282                            1.714434      -1.302801       2.266354                    0.995251       3.607662      10.213091       0.478414       1.279565      -0.708591       0.037150      -0.004867      -0.004063       0.037687      -0.002293      -0.001054      -0.001620       0.024164      -0.016716      -0.010155      -0.004968       0.015123              1.754577       2.147107       0.018911      -0.145532       1.697600      -0.069090       1.419024          -0.000003
           71              H       2.677119       7.965710       8.160867       0.114899       0.957426 0.68442275E+01  0.64804896E+02                                 1.620285                            1.542325      -0.828663       2.485992                    0.999488       3.408544       9.458852       0.496322       1.303343      -0.703690      -0.000342      -0.031305      -0.025900       0.040631       0.002251      -0.005481       0.012552      -0.007838       0.017034      -0.013569      -0.002916       0.016485              1.668355       1.408796       0.123705       0.034427       1.755344       0.399728       1.840926          -0.000003
           72              H       4.146923       9.721618       7.814009       0.099691       1.084593 0.76326177E+01  0.73537590E+02                                 1.698551                            1.580211      -0.714981       2.525767                    0.999821       3.382122       9.167248       0.518182       1.226839      -0.721496       0.022542       0.002510      -0.028722       0.036597       0.013656      -0.009969       0.005517      -0.007859       0.010957      -0.021179       0.008275       0.012904              1.762024       1.640541       0.028377      -0.419973       1.393326       0.060164       2.252206          -0.000003
           73              H       4.378741      11.372304       9.414728       0.116544       1.070541 0.75252623E+01  0.73184020E+02                                 1.762131                            1.626852      -1.109190       2.355111                    0.996656       3.592848      10.204680       0.477536       1.318882      -0.699492       0.027612       0.025740      -0.004470       0.038013       0.006775      -0.010525      -0.000225      -0.009331       0.006690      -0.014724       0.002932       0.011792              1.846589       1.906526       0.619058      -0.049458       2.161296       0.002083       1.471946          -0.000003
           74              H       1.529918       9.641057      11.614370       0.121940       0.946187 0.68298141E+01  0.65781242E+02                                 1.708682                            1.616179      -1.362357       2.240018                    0.993412       3.823093      11.332895       0.443416       1.434172      -0.675083      -0.023329       0.001541       0.029921       0.037972       0.001195      -0.005696      -0.001393       0.008267       0.021664      -0.007944      -0.002713       0.010657              1.760777       1.814439       0.064305      -0.482239       1.482830       0.112555       1.985062          -0.000003
           75              H       7.444706       7.035144       8.945069       0.113736       1.024996 0.72711219E+01  0.70983630E+02                                 1.780136                            1.650268      -1.352199       2.230211                    0.993736       3.932238      11.653193       0.446695       1.404554      -0.680076      -0.004540       0.016489       0.032626       0.036837      -0.002647       0.000617       0.004067       0.001455       0.016350      -0.006606      -0.000440       0.007046              1.871637       1.643130      -0.101140      -0.118856       1.687024       0.492343       2.284758          -0.000003
           76              H       5.796692       7.219284       7.307725       0.101993       0.977602 0.68232542E+01  0.64555357E+02                                 1.640741                            1.536769      -0.769627       2.505528                    0.999435       3.464888       9.610735       0.498780       1.297946      -0.704436      -0.032096       0.014308       0.011275       0.036905      -0.010448       0.003366       0.009238       0.016495       0.008556      -0.019101       0.007039       0.012062              1.699823       2.000947      -0.434242      -0.126839       1.577009       0.112593       1.521513          -0.000004
           77              H       6.075050       6.171986       5.278280       0.109208       0.953395 0.66868268E+01  0.63384588E+02                                 1.654938                            1.552265      -0.973744       2.414109                    0.997836       3.572189      10.145281       0.478189       1.351272      -0.692555      -0.028231       0.002429      -0.027775       0.039678      -0.006820       0.008015      -0.000997       0.012813       0.004530      -0.010679      -0.002966       0.013644              1.722711       1.825637      -0.140294       0.466274       1.398225      -0.058839       1.944271          -0.000002
           78              H       9.489312       4.522945       6.557994       0.125438       1.039035 0.77639008E+01  0.76094690E+02                                 1.725799                            1.654142      -1.197272       2.314977                    0.996568       3.589188      10.233272       0.472862       1.321590      -0.699149       0.032631      -0.023481      -0.004589       0.040463      -0.011197      -0.003308       0.000068       0.006545      -0.022887      -0.009812      -0.005978       0.015791              1.751623       1.983078      -0.323763      -0.008643       1.660536       0.121842       1.611256          -0.000003
           79              H       6.842832      13.179180      17.670389       0.091456       1.055509 0.75394024E+01  0.73711622E+02                                 1.768983                            1.646345      -1.212711       2.297745                    0.994689       3.788233      10.960012       0.464698       1.348143      -0.692308       0.001002      -0.046388      -0.001133       0.046412      -0.001338       0.002732       0.000139      -0.014772      -0.027231      -0.010122      -0.001924       0.012045              1.809538       1.525729       0.020435       0.082501       2.501357       0.107556       1.401527          -0.000001
           80              H       5.021624      14.338277      16.853871       0.123631       0.984313 0.68616582E+01  0.64974214E+02                                 1.645518                            1.539605      -0.991401       2.415044                    0.998145       3.393397       9.399608       0.499314       1.295450      -0.705161      -0.031030      -0.011061      -0.015230       0.036293      -0.001910       0.007759      -0.000658       0.006063      -0.034203      -0.014044       0.002223       0.011821              1.681578       1.828080       0.381064       0.345983       1.692109       0.277568       1.524544          -0.000003
           81              H       9.797647       0.093714      16.996062       0.113307       1.114209 0.80195640E+01  0.77492578E+02                                 1.685033                            1.589795      -0.731664       2.536475                    0.999784       3.148499       8.287262       0.536333       1.181851      -0.735167      -0.027540       0.014187      -0.018198       0.035929      -0.000568       0.013312       0.000238      -0.007568      -0.027614      -0.018428       0.008332       0.010096              1.699122       1.934917      -0.410178       0.268174       1.652682      -0.164624       1.509767          -0.000004
           82              H      -0.322622       1.241303      18.198217       0.129143       1.041024 0.72245304E+01  0.67431800E+02                                 1.545822                            1.459177      -0.787198       2.514241                    0.999804       3.008677       7.568471       0.593763       1.105192      -0.754026      -0.004171       0.041428       0.004985       0.041935      -0.002983       0.013651       0.005752      -0.013968      -0.041841      -0.023423       0.008318       0.015105              1.565285       1.314519      -0.066443      -0.008672       2.107923       0.159586       1.273413          -0.000002
           83              H      -3.336288      16.370396      19.014734       0.099112       1.194864 0.84168121E+01  0.82723309E+02                                 1.780828                            1.636197      -1.000879       2.400914                    0.998168       3.399197       9.168531       0.522482       1.192764      -0.729905       0.035346       0.024218       0.025431       0.049825       0.005174       0.012085       0.009609      -0.019823      -0.024528      -0.019594      -0.001410       0.021004              1.827082       2.187650       0.320248       0.478003       1.654829       0.269539       1.638766          -0.000002
           84              H       5.287724       6.043746      17.870748       0.089065       1.166154 0.84929987E+01  0.83321997E+02                                 1.737957                            1.635829      -0.706362       2.535336                    0.999836       3.280479       8.724104       0.528398       1.181534      -0.734604       0.038375      -0.023907      -0.007969       0.045910      -0.015919      -0.003657       0.000953       0.016042       0.015335      -0.020430       0.004003       0.016427              1.766113       2.124548      -0.464690       0.005663       1.674807      -0.039190       1.498984          -0.000002
           85              H       4.318697       6.831274      16.009346       0.120377       1.100577 0.76931097E+01  0.74159059E+02                                 1.708541                            1.582357      -0.834693       2.485346                    0.999434       3.303156       8.913163       0.520602       1.220501      -0.723481       0.015389      -0.003901      -0.030223       0.034139      -0.014255      -0.004412      -0.003129       0.012403       0.020264      -0.019879       0.006981       0.012898              1.779139       1.529914      -0.078685      -0.329939       1.344480       0.116518       2.463023          -0.000003
           86              H       2.331943       7.995304      16.177390       0.101601       0.988957 0.66939036E+01  0.62889350E+02                                 1.642725                            1.512728      -0.746124       2.520628                    0.999709       3.391411       9.306234       0.508551       1.281958      -0.708194      -0.015762       0.016423      -0.030046       0.037695      -0.009346       0.000013      -0.005245       0.006688       0.026015      -0.015049       0.003978       0.011071              1.728327       1.598849      -0.232132       0.426058       1.409027      -0.300073       2.177105          -0.000002
           87              H       1.422418       8.393178      18.265003       0.130625       0.915331 0.63718016E+01  0.59650437E+02                                 1.612203                            1.519262      -0.886199       2.473934                    0.998908       3.405856       9.600316       0.481638       1.358421      -0.691917      -0.029617       0.025676       0.003006       0.039312      -0.013747      -0.000245      -0.001262       0.010152       0.011213      -0.016591       0.003776       0.012816              1.657516       2.031582      -0.413953      -0.096268       1.508282       0.016749       1.432685          -0.000003
           88              H       2.442337       7.469189      20.083317       0.094113       1.070064 0.76437424E+01  0.74971563E+02                                 1.790633                            1.662284      -1.175697       2.319845                    0.995154       3.731863      10.806038       0.460660       1.355612      -0.691513      -0.021229       0.006973       0.042535       0.048047      -0.007173      -0.005783      -0.001837       0.009258       0.021679      -0.013140       0.002168       0.010972              1.867111       1.716333      -0.114086      -0.423126       1.442446       0.035879       2.442554          -0.000002
           89              H       2.680094      15.252402      19.732150       0.118708       1.025571 0.74242253E+01  0.71207070E+02                                 1.654839                            1.575270      -0.838520       2.484787                    0.999450       3.309875       9.021567       0.509500       1.253402      -0.715923       0.018012      -0.037059      -0.001673       0.041238      -0.010855       0.003737       0.004457      -0.003191      -0.033020      -0.014632      -0.001876       0.016508              1.688687       1.555512      -0.249335      -0.103605       2.173122       0.188533       1.337425          -0.000002
           90              H       8.855210       0.623117      20.180265       0.104334       1.083306 0.78231996E+01  0.75353910E+02                                 1.656463                            1.570397      -0.789544       2.494358                    0.999627       3.290997       8.733719       0.537922       1.182132      -0.732920       0.032827      -0.004135       0.008750       0.034224       0.001405       0.005864       0.003179      -0.005699      -0.055867      -0.020169       0.006987       0.013182              1.667776       2.270930      -0.114684      -0.033431       1.401784       0.070662       1.330614          -0.000003
           91              H       7.912051       2.711136      20.400014       0.112677       1.072922 0.75299737E+01  0.73153735E+02                                 1.755031                            1.619862      -1.078916       2.364453                    0.996953       3.597185      10.171863       0.482469       1.306754      -0.701948       0.024178       0.029104       0.009706       0.039062       0.004765       0.000896      -0.001840       0.008205      -0.046748      -0.015825       0.001745       0.014079              1.844866       1.720930       0.489184       0.103011       2.393322       0.254946       1.420346          -0.000003
           92              H       4.274037       1.117994      19.764466       0.122486       1.111482 0.86141248E+01  0.86188829E+02                                 1.768284                            1.714436      -1.302803       2.266353                    0.995251       3.607665      10.213103       0.478414       1.279565      -0.708591      -0.037150       0.004867      -0.004063       0.037687      -0.002293       0.001054       0.001620       0.024164      -0.016716      -0.010155      -0.004968       0.015123              1.754579       2.147110       0.018911       0.145533       1.697602       0.069090       1.419025          -0.000004
           93              H      -1.626282       8.475383      18.932867       0.114899       0.957427 0.68442369E+01  0.64805011E+02                                 1.620286                            1.542327      -0.828665       2.485992                    0.999488       3.408547       9.458864       0.496322       1.303344      -0.703690       0.000342       0.031305      -0.025899       0.040631       0.002251       0.005481      -0.012552      -0.007838       0.017034      -0.013569      -0.002916       0.016485              1.668357       1.408797       0.123706      -0.034427       1.755346      -0.399728       1.840927          -0.000003
           94              H       8.708914       6.719475      18.586009       0.099691       1.084595 0.76326295E+01  0.73537735E+02                                 1.698552                            1.580212      -0.714981       2.525767                    0.999821       3.382125       9.167259       0.518182       1.226840      -0.721496      -0.022542      -0.002510      -0.028722       0.036597       0.013656       0.009969      -0.005517      -0.007859       0.010957      -0.021179       0.008275       0.012904              1.762026       1.640543       0.028377       0.419973       1.393327      -0.060165       2.252208          -0.000003
           95              H       8.477096       5.068789      20.186728       0.116544       1.070544 0.75252850E+01  0.73184290E+02                                 1.762133                            1.626854      -1.109193       2.355110                    0.996656       3.592853      10.204695       0.477536       1.318880      -0.699492      -0.027612      -0.025740      -0.004470       0.038013       0.006775       0.010525       0.000225      -0.009331       0.006690      -0.014724       0.002932       0.011792              1.846592       1.906528       0.619060       0.049458       2.161299      -0.002083       1.471948          -0.000003
           96              H      -0.479081       6.800036       0.842370       0.121939       0.946188 0.68298213E+01  0.65781325E+02                                 1.708682                            1.616180      -1.362358       2.240018                    0.993412       3.823095      11.332900       0.443416       1.434172      -0.675083       0.023329      -0.001540       0.029921       0.037972       0.001195       0.005696       0.001393       0.008267       0.021664      -0.007944      -0.002713       0.010657              1.760778       1.814440       0.064305       0.482240       1.482831      -0.112555       1.985063          -0.000003
           97              H       5.411131       9.405949      19.717069       0.113736       1.024994 0.72711085E+01  0.70983472E+02                                 1.780135                            1.650267      -1.352198       2.230212                    0.993736       3.932235      11.653185       0.446694       1.404556      -0.680075       0.004540      -0.016489       0.032626       0.036837      -0.002647      -0.000617      -0.004067       0.001455       0.016350      -0.006606      -0.000440       0.007046              1.871636       1.643129      -0.101140       0.118856       1.687023      -0.492343       2.284757          -0.000003
           98              H       7.059145       9.221809      18.079725       0.101992       0.977603 0.68232605E+01  0.64555429E+02                                 1.640742                            1.536769      -0.769627       2.505528                    0.999435       3.464890       9.610741       0.498780       1.297946      -0.704436       0.032096      -0.014308       0.011275       0.036905      -0.010448      -0.003366      -0.009238       0.016495       0.008556      -0.019101       0.007039       0.012062              1.699824       2.000948      -0.434243       0.126839       1.577010      -0.112593       1.521513          -0.000003
           99              H       6.780787      10.269107      16.050280       0.109208       0.953395 0.66868245E+01  0.63384566E+02                                 1.654938                            1.552265      -0.973744       2.414108                    0.997836       3.572189      10.145284       0.478189       1.351273      -0.692554       0.028231      -0.002429      -0.027775       0.039678      -0.006820      -0.008015       0.000997       0.012813       0.004530      -0.010679      -0.002966       0.013644              1.722711       1.825638      -0.140294      -0.466274       1.398225       0.058839       1.944271          -0.000002
          100              H       3.366525      11.918148      17.329994       0.125439       1.039033 0.77638832E+01  0.76094478E+02                                 1.725798                            1.654141      -1.197271       2.314978                    0.996568       3.589184      10.233260       0.472862       1.321591      -0.699149      -0.032631       0.023481      -0.004589       0.040463      -0.011197       0.003308      -0.000068       0.006545      -0.022887      -0.009812      -0.005978       0.015791              1.751622       1.983076      -0.323762       0.008643       1.660534      -0.121842       1.611254          -0.000003
          101              C       0.928074      14.104814      14.557281       0.111978      25.300121 0.31942584E+03  0.69739719E+04                                 7.602077                            6.060981       0.136596       2.076675                    0.999409      25.270903      70.712234       0.650502       0.431268      -1.051705       0.028688       0.044701      -0.021067       0.057141       0.009993       0.039758       0.003575      -0.026947       0.086432      -0.049458      -0.001018       0.050476              8.252436      10.184564      -0.437461      -2.964761       9.107013      -0.380790       5.465730          -0.000033
          102              C      -0.185441      14.801916      15.052793      -0.107837      27.279546 0.36775822E+03  0.82900959E+04                                 7.843202                            6.404030       0.303793       2.100546                    0.999751      27.318291      76.853139       0.649731       0.418192      -1.063280       0.003938       0.012128      -0.002980       0.013095       0.000212      -0.003947       0.005507       0.054310       0.050597      -0.036167       0.014127       0.022040              8.333281       9.011364      -0.728152      -2.377811      10.399512      -0.713193       5.588968           0.000020
          103              C      -0.245491      16.069524      14.945073      -0.025968      24.657899 0.33798974E+03  0.74622368E+04                                 7.311246                            6.128345       0.308402       2.103037                    0.999806      26.635264      74.230765       0.665773       0.416691      -1.063911       0.016173      -0.004358      -0.003687       0.017151       0.004436       0.001988       0.005044       0.028824       0.044707      -0.023113       0.006795       0.016318              7.547918       7.789682      -0.566168      -1.899277       9.505066      -0.797067       5.349007          -0.000002
          104              C       5.618527       0.322245      14.257819      -0.148862      29.883342 0.43331622E+03  0.10090838E+05                                 8.158348                            6.836332       0.338926       2.077662                    0.999770      28.751994      79.965023       0.650296       0.404457      -1.081332      -0.014014      -0.011532       0.010949       0.021196      -0.007703      -0.027641      -0.013521      -0.051060      -0.111703      -0.056017       0.009451       0.046566              8.510758       9.500304      -0.948350      -2.195577      10.228212      -0.970616       5.803759           0.000014
          105              C       1.880317      15.954437      13.773079       0.068661      25.615747 0.33008170E+03  0.72353393E+04                                 7.518056                            6.059965       0.233058       2.084394                    0.999752      25.999338      71.895874       0.669759       0.417206      -1.064949      -0.009880      -0.048874       0.019262       0.053453       0.031148       0.000822      -0.014746       0.017663       0.035980      -0.041249       0.010722       0.030527              8.020431       9.307765      -1.013559      -2.412570       9.469055      -0.807324       5.284472          -0.000025
          106              C      -1.416215       6.507385      14.363385       0.089814      24.580948 0.31178805E+03  0.67674584E+04                                 7.408466                            5.952858       0.243062       2.097712                    0.999802      25.628324      71.547614       0.662090       0.426209      -1.054609      -0.035410       0.010659      -0.040012       0.054483       0.002715       0.015971      -0.019343      -0.000157      -0.119959      -0.049412       0.022572       0.026841              8.214460       7.378098      -2.184181      -0.689418       5.669165       1.419725      11.596118          -0.000010
          107              C      -1.979467       6.975956      15.477210      -0.137253      29.240637 0.39151526E+03  0.89753893E+04                                 8.243138                            6.619065       0.190645       2.048339                    0.999648      28.404782      80.895062       0.636686       0.419639      -1.061114      -0.011542       0.016289      -0.007399       0.021290      -0.010759       0.017431       0.003051      -0.007404       0.013603      -0.023394       0.004801       0.018593              9.156008       8.594236      -2.550800      -0.548840       6.056334       1.065792      12.817453           0.000011
          108              C       8.654659       7.671414      15.373798      -0.020429      27.119351 0.37035287E+03  0.83756905E+04                                 7.904337                            6.472491       0.286465       2.094541                    0.999742      27.144605      76.860009       0.638473       0.424188      -1.057932       0.018984       0.003575      -0.020286       0.028012       0.008848      -0.006884       0.012169      -0.021915      -0.021315      -0.020486      -0.000570       0.021057              8.686666       8.740900      -2.555709      -0.199414       5.737353       0.612178      11.581746          -0.000005
          109              C       8.101615       7.893369      14.147945      -0.126631      29.397629 0.41230700E+03  0.95956191E+04                                 8.386595                            6.878144       0.118546       2.034505                    0.998465      28.518528      82.407789       0.611647       0.430282      -1.052235       0.017016       0.013122       0.007657       0.022812      -0.012687       0.002987      -0.001249      -0.015623      -0.019359      -0.012373      -0.006016       0.018388              9.282961       9.341794      -2.735583       0.012614       6.295693       0.924231      12.211397           0.000012
          110              C       8.733434       7.352457      13.070745       0.111569      25.233091 0.32839302E+03  0.72506392E+04                                 7.711301                            6.223935       0.086822       2.061717                    0.998483      25.761772      73.515974       0.627128       0.442351      -1.040573       0.044993      -0.021556       0.019170       0.053446       0.026954       0.020833      -0.015978      -0.039600      -0.050150      -0.047153       0.004872       0.042281              8.619866       8.991615      -2.896566      -0.415957       6.198622       1.399185      10.669361          -0.000014
          111              C       5.990625      14.990989      12.762666       0.605911      24.242900 0.25516788E+03  0.53201299E+04                                 7.805373                            5.703752      -0.087093       2.027934                    0.999425      22.502673      63.589044       0.614445       0.478109      -1.014675      -0.038985      -0.054256       0.007180       0.067195      -0.022220       0.036114      -0.012449       0.030045       0.242748      -0.067569      -0.026755       0.094324              9.531458       9.678111       2.668307      -1.876532      13.844601      -1.017883       5.071661          -0.000032
          112              C       6.827593      16.219138      12.583850      -0.028850      37.190253 0.44129619E+03  0.10366680E+05                                 9.746498                            7.007759      -0.151420       1.958832                    0.998792      27.471656      77.787446       0.624794       0.417311      -1.068455       0.023659       0.038365      -0.020198       0.049392      -0.010598      -0.008240       0.000166       0.002655       0.012141      -0.014401       0.000975       0.013426             12.437691      11.368417       3.833147      -1.067434      20.258420      -2.886956       5.686236          -0.000123
          113              C      -3.611501      16.090898      12.478285      -0.092338      29.883221 0.41694144E+03  0.97371303E+04                                 8.469473                            6.903904      -0.001033       1.977746                    0.999671      29.010585      84.158281       0.611793       0.428692      -1.052506      -0.009934       0.018656      -0.020395       0.029372      -0.030332      -0.002416       0.004541      -0.035240       0.043091      -0.042260       0.012633       0.029628              9.322538      10.467966       2.056488      -0.402456      12.535502      -1.969649       4.964146           0.000144
          114              C       2.032743       0.728340      12.217602      -0.094821      29.959146 0.39749778E+03  0.91475420E+04                                 8.363296                            6.647771       0.234284       2.056750                    0.999790      28.465319      81.234388       0.638392       0.416916      -1.062796      -0.028600      -0.000057      -0.021955       0.036055      -0.001869      -0.012552      -0.000820       0.014769      -0.058881      -0.023567       0.002370       0.021197              9.310665       9.868950       0.377584      -0.015229      13.092877      -2.195647       4.970168          -0.000128
          115              C       1.469995       1.971287      12.077566      -0.102362      31.895870 0.44722930E+03  0.10658200E+05                                 8.973966                            7.236758      -0.168831       1.923137                    0.998915      29.820044      88.168738       0.585280       0.439126      -1.043350      -0.013476      -0.022158      -0.021304       0.033563       0.028037      -0.009012      -0.000766       0.005397       0.036690      -0.034934       0.008978       0.025956             10.063320       9.815203      -0.409570      -0.135356      14.993878      -2.411944       5.380880           0.000145
          116              C       0.076258       2.125833      12.176669      -0.020322      37.703962 0.44775885E+03  0.10555330E+05                                 9.836753                            7.069579      -0.084946       1.980338                    0.998985      27.490992      77.942948       0.620732       0.418576      -1.067796       0.010357      -0.045280      -0.013850       0.048471       0.001326      -0.009835      -0.000670       0.013876       0.000482      -0.007257      -0.006744       0.014001             12.559558       9.959544      -0.498225      -0.482587      21.795260      -3.546870       5.923871          -0.000130
          117              C      11.095954       1.022636      12.452432      -0.129128      35.799130 0.46104435E+03  0.11099186E+05                                 9.744419                            7.373164      -0.264788       1.882295                    0.999176      30.741898      92.108667       0.575389       0.442177      -1.038930       0.019072      -0.001730      -0.011409       0.022291      -0.011031       0.000802       0.010256       0.058918       0.106153      -0.050370       0.013718       0.036652             11.939008       9.039428       1.850169      -1.028214      20.788104      -3.316472       5.989491           0.000147
          118              C      -0.556498       3.474003      11.974155       0.579069      24.597853 0.26724427E+03  0.56298018E+04                                 7.882183                            5.829784      -0.108563       2.015993                    0.999465      22.823984      64.572212       0.609668       0.476901      -1.016562      -0.006843       0.060401      -0.033505       0.069410       0.043930       0.046351       0.043534       0.021399       0.212371      -0.080901      -0.029818       0.110719              9.628417       7.870974      -1.671503      -1.176736      15.428412      -2.538972       5.585865          -0.000037
          119              C       5.877339       8.998210      11.334298       0.603683      22.946935 0.24570554E+03  0.50940966E+04                                 7.558298                            5.634920      -0.083095       2.032347                    0.999553      22.581305      64.430795       0.609624       0.484609      -1.007400       0.035047       0.048850      -0.016308       0.062294      -0.043638       0.052301      -0.018708       0.052256       0.052881      -0.061480      -0.024673       0.086153              9.039286       8.801272       3.189157      -1.834662      10.989967       1.436076       7.326620          -0.000023
          120              C       4.997774       7.842401      11.607907      -0.033337      37.077306 0.45392010E+03  0.10749952E+05                                 9.715346                            7.132356      -0.145063       1.959845                    0.998900      27.692011      78.999626       0.615405       0.420260      -1.065459      -0.037665      -0.030961       0.003053       0.048853      -0.011728      -0.002155       0.012170       0.005416      -0.007481      -0.016695      -0.001310       0.018004             11.921485      11.181028       6.140602      -1.442753      14.754386       2.077211       9.829041          -0.000118
          121              C       4.209314       7.798010      12.749739      -0.107840      31.559455 0.45096119E+03  0.10735876E+05                                 8.787182                            7.188585       0.035674       1.982289                    0.999668      29.671175      86.791886       0.598727       0.429713      -1.052301      -0.013863      -0.006940      -0.027084       0.031208      -0.015665       0.010761       0.026725      -0.022428      -0.003382      -0.035611       0.001961       0.033650              9.732256       9.398521       3.742314      -2.039989       9.914710       0.972180       9.883537           0.000139
          122              C       3.318281       6.749069      12.954407      -0.098496      31.291280 0.41510723E+03  0.96571365E+04                                 8.631019                            6.803340       0.241519       2.055340                    0.999764      28.821876      82.707398       0.629655       0.418134      -1.061993      -0.001571       0.006102      -0.034119       0.034696       0.012640      -0.025686       0.003881       0.005994       0.019239      -0.029245      -0.000640       0.029885              9.726393       8.087782       3.112909      -1.249852      10.160704       2.550855      10.930692          -0.000130
          123              C       3.193215       5.752738      12.008626      -0.092756      31.319736 0.42568824E+03  0.10027342E+05                                 8.864450                            7.059855      -0.193714       1.922572                    0.998691      29.359966      86.499351       0.592217       0.439067      -1.042664      -0.003041       0.029715      -0.007808       0.030874       0.000749       0.007242      -0.019404       0.013030      -0.069194      -0.033865       0.013647       0.020218              9.980014       8.289435       3.109094      -1.064127      10.844664       3.186017      10.805944           0.000127
          124              C       3.979023       5.774112      10.894801      -0.012665      35.000930 0.42485340E+03  0.98850305E+04                                 9.326702                            6.885643      -0.059258       1.995385                    0.999069      26.980423      76.003198       0.629051       0.418486      -1.067822       0.002018       0.034642       0.024833       0.042671      -0.005141       0.000787      -0.001998       0.022720      -0.046658      -0.015877      -0.004408       0.020285             11.307020       9.246919       4.242129      -0.733123      13.363213       4.549995      11.310928          -0.000109
          125              C       4.886502       6.803324      10.687978      -0.119774      35.677202 0.46903971E+03  0.11325617E+05                                 9.687473                            7.423252      -0.218805       1.902810                    0.999063      30.391359      90.809884       0.575763       0.440565      -1.041228      -0.011051      -0.003303       0.019458       0.022619      -0.038838       0.004131      -0.020041       0.053381       0.003400      -0.052506       0.002319       0.050186             11.515425      10.478179       5.182456      -0.568725      14.355861       3.739407       9.712233           0.000143
          126              C       3.857741       4.716950       9.836990       0.590588      23.290184 0.24704174E+03  0.51002207E+04                                 7.521752                            5.573412      -0.030969       2.049743                    0.999444      22.217836      62.117869       0.629194       0.471523      -1.019991      -0.024886      -0.043861      -0.036820       0.062441      -0.027242       0.031669      -0.094870      -0.038329       0.016708      -0.084398      -0.033917       0.118314              8.953712       8.820902       2.196444      -0.372063       9.464357       4.278791       8.575877          -0.000038
          127              C      -2.699254      10.887292      12.557998       0.597499      23.888944 0.24868453E+03  0.51408747E+04                                 7.639323                            5.587104       0.017931       2.062856                    0.999617      22.268215      62.229327       0.629451       0.470713      -1.020783      -0.032154       0.016563      -0.055453       0.066206       0.059037      -0.051553      -0.028560      -0.059585      -0.089224      -0.077836      -0.024057       0.101893              9.300534      10.664922      -2.455650       3.359396       6.506938       1.233905      10.729743          -0.000030
          128              C      -1.662594      10.714660      13.639506      -0.029019      38.070184 0.44490122E+03  0.10454683E+05                                 9.812037                            7.004166       0.047375       2.020258                    0.999232      27.351664      77.026790       0.630345       0.413505      -1.072746       0.037922       0.011522       0.031599       0.050689      -0.009199      -0.009347       0.000038       0.004705      -0.002305      -0.012581      -0.001407       0.013988             12.342451      13.797332      -2.520484       5.064529       7.786770       2.265592      15.443251          -0.000120
          129              C      -0.567980       9.869588      13.402522      -0.092708      33.899695 0.46875382E+03  0.11332914E+05                                 9.447351                            7.482729      -0.377035       1.860948                    0.997737      30.193543      90.691009       0.565591       0.447926      -1.035467       0.010117       0.027821       0.013222       0.032421       0.021211      -0.020485      -0.004203      -0.029761       0.009483      -0.034977       0.003397       0.031580             10.847715      12.608757      -2.626812       2.068161       7.809033       2.369854      12.125354           0.000146
          130              C       0.401277       9.741348      14.389238      -0.093455      32.379540 0.43323921E+03  0.10208828E+05                                 8.913784                            7.012286       0.137048       2.022897                    0.999667      29.142378      84.747400       0.610710       0.425621      -1.055058      -0.005320       0.041646      -0.014097       0.044287      -0.013503      -0.002919       0.012689       0.027607      -0.019194      -0.023329      -0.001177       0.024507             10.213594      10.456968      -1.980033       1.542446       7.086185       2.643914      13.097628          -0.000131
          131              C       0.239424      10.385838      15.600010      -0.106977      33.027396 0.44638861E+03  0.10594098E+05                                 9.032497                            7.121945       0.130472       2.014295                    0.999738      29.487958      85.966338       0.605675       0.426104      -1.055108      -0.009906       0.019162      -0.023190       0.031672       0.016111       0.016837      -0.022933       0.031163       0.013349      -0.041555       0.015167       0.026388             10.293954       9.616284      -2.526480       0.708311       7.834794       3.032729      13.430783           0.000138
          132              C      -0.860898      11.206249      15.847766      -0.040982      38.938557 0.44841726E+03  0.10552261E+05                                 9.931108                            7.021723       0.061537       2.022649                    0.999498      27.426536      77.153756       0.631258       0.412322      -1.074105       0.005868      -0.020611      -0.041229       0.046466      -0.005594      -0.000709      -0.009704       0.020036      -0.002735      -0.016816       0.004551       0.012264             12.499610      10.007591      -1.889720       2.001953       8.493832       4.644562      18.997406          -0.000117
          133              C      -1.801112      11.364083      14.843816      -0.130040      35.721037 0.45766564E+03  0.10965835E+05                                 9.597701                            7.276876      -0.112524       1.931140                    0.999576      30.305271      89.733857       0.589169       0.433883      -1.046884       0.018256      -0.009468      -0.007681       0.021952       0.003353      -0.025050      -0.024373       0.008910      -0.100479      -0.050772       0.012712       0.038060             11.459941      10.364169      -0.861379       4.099693       7.438338       3.275106      16.577315           0.000133
          134              C      -0.992237      11.903351      17.153333       0.607149      23.149574 0.23795836E+03  0.48702572E+04                                 7.489307                            5.475202       0.108453       2.097932                    0.999657      21.992421      61.359632       0.633468       0.472422      -1.018802      -0.011448       0.029367       0.054419       0.062888       0.062000      -0.024368      -0.046299      -0.005470      -0.150856      -0.072071      -0.031712       0.103783              8.983993       7.237100      -2.028172       1.005996       6.757567       2.298217      12.957313          -0.000025
          135              C       0.122763       2.336279       3.785281       0.111978      25.300126 0.31942591E+03  0.69739739E+04                                 7.602078                            6.060982       0.136595       2.076675                    0.999409      25.270907      70.712252       0.650502       0.431268      -1.051705      -0.028688      -0.044701      -0.021067       0.057141       0.009993      -0.039758      -0.003575      -0.026947       0.086432      -0.049458      -0.001018       0.050476              8.252437      10.184566      -0.437460       2.964762       9.107014       0.380791       5.465731          -0.000041
          136              C       1.236278       1.639177       4.280793      -0.107837      27.279547 0.36775824E+03  0.82900962E+04                                 7.843201                            6.404030       0.303793       2.100546                    0.999751      27.318292      76.853138       0.649731       0.418192      -1.063280      -0.003938      -0.012128      -0.002980       0.013095       0.000212       0.003947      -0.005508       0.054310       0.050598      -0.036167       0.014127       0.022040              8.333281       9.011364      -0.728151       2.377811      10.399510       0.713193       5.588968           0.000027
          137              C       1.296328       0.371569       4.173073      -0.025968      24.657892 0.33798964E+03  0.74622338E+04                                 7.311244                            6.128343       0.308404       2.103038                    0.999806      26.635257      74.230731       0.665774       0.416691      -1.063911      -0.016173       0.004358      -0.003687       0.017151       0.004436      -0.001988      -0.005044       0.028824       0.044708      -0.023113       0.006795       0.016318              7.547916       7.789680      -0.566167       1.899276       9.505063       0.797067       5.349005          -0.000009
          138              C      -4.567690      16.118848       3.485819      -0.148861      29.883329 0.43331598E+03  0.10090831E+05                                 8.158345                            6.836330       0.338927       2.077662                    0.999770      28.751986      79.964990       0.650296       0.404457      -1.081332       0.014014       0.011532       0.010949       0.021196      -0.007703       0.027641       0.013521      -0.051060      -0.111703      -0.056016       0.009451       0.046565              8.510755       9.500301      -0.948350       2.195576      10.228209       0.970615       5.803757           0.000028
          139              C      10.975520       0.486656       3.001079       0.068660      25.615759 0.33008191E+03  0.72353452E+04                                 7.518060                            6.059968       0.233057       2.084394                    0.999752      25.999346      71.895910       0.669759       0.417206      -1.064949       0.009880       0.048874       0.019262       0.053453       0.031148      -0.000822       0.014746       0.017663       0.035980      -0.041249       0.010722       0.030527              8.020434       9.307768      -1.013559       2.412571       9.469060       0.807325       5.284474          -0.000035
          140              C       2.467052       9.933708       3.591385       0.089814      24.580952 0.31178815E+03  0.67674610E+04                                 7.408467                            5.952859       0.243061       2.097712                    0.999802      25.628328      71.547628       0.662090       0.426209      -1.054609       0.035410      -0.010658      -0.040012       0.054483       0.002714      -0.015971       0.019343      -0.000156      -0.119959      -0.049412       0.022572       0.026841              8.214461       7.378098      -2.184181       0.689418       5.669165      -1.419726      11.596119          -0.000008
          141              C       3.030304       9.465137       4.705210      -0.137253      29.240622 0.39151500E+03  0.89753816E+04                                 8.243134                            6.619063       0.190647       2.048340                    0.999648      28.404772      80.895016       0.636687       0.419639      -1.061114       0.011542      -0.016289      -0.007399       0.021291      -0.010759      -0.017430      -0.003051      -0.007404       0.013604      -0.023394       0.004801       0.018593              9.156003       8.594232      -2.550798       0.548840       6.056332      -1.065792      12.817446           0.000009
          142              C       4.201178       8.769679       4.601798      -0.020429      27.119346 0.37035279E+03  0.83756879E+04                                 7.904336                            6.472490       0.286467       2.094542                    0.999742      27.144602      76.859990       0.638473       0.424188      -1.057932      -0.018984      -0.003575      -0.020286       0.028012       0.008848       0.006884      -0.012169      -0.021915      -0.021315      -0.020486      -0.000571       0.021057              8.686664       8.740898      -2.555708       0.199414       5.737351      -0.612178      11.581743          -0.000004
          143              C       4.754222       8.547724       3.375945      -0.126631      29.397622 0.41230689E+03  0.95956156E+04                                 8.386593                            6.878142       0.118547       2.034505                    0.998465      28.518523      82.407767       0.611647       0.430282      -1.052235      -0.017017      -0.013123       0.007657       0.022812      -0.012687      -0.002987       0.001249      -0.015623      -0.019359      -0.012373      -0.006016       0.018389              9.282959       9.341792      -2.735583      -0.012613       6.295692      -0.924231      12.211392           0.000009
          144              C       4.122403       9.088636       2.298745       0.111569      25.233092 0.32839308E+03  0.72506407E+04                                 7.711301                            6.223936       0.086823       2.061717                    0.998483      25.761772      73.515975       0.627128       0.442352      -1.040573      -0.044993       0.021556       0.019170       0.053446       0.026954      -0.020833       0.015978      -0.039599      -0.050150      -0.047153       0.004872       0.042281              8.619866       8.991616      -2.896567       0.415958       6.198623      -1.399185      10.669360          -0.000011
          145              C       6.865212       1.450104       1.990666       0.605911      24.242902 0.25516791E+03  0.53201307E+04                                 7.805374                            5.703752      -0.087093       2.027934                    0.999425      22.502674      63.589046       0.614445       0.478109      -1.014675       0.038985       0.054256       0.007180       0.067195      -0.022220      -0.036114       0.012449       0.030045       0.242748      -0.067569      -0.026755       0.094324              9.531458       9.678111       2.668307       1.876532      13.844601       1.017883       5.071661          -0.000030
          146              C       6.028244       0.221955       1.811850      -0.028849      37.190247 0.44129613E+03  0.10366678E+05                                 9.746496                            7.007759      -0.151420       1.958832                    0.998792      27.471654      77.787438       0.624794       0.417311      -1.068456      -0.023659      -0.038365      -0.020198       0.049392      -0.010598       0.008240      -0.000166       0.002655       0.012140      -0.014401       0.000975       0.013426             12.437689      11.368415       3.833147       1.067434      20.258415       2.886955       5.686236          -0.000118
          147              C       4.662338       0.350195       1.706285      -0.092338      29.883229 0.41694162E+03  0.97371356E+04                                 8.469475                            6.903905      -0.001034       1.977746                    0.999671      29.010591      84.158304       0.611793       0.428692      -1.052506       0.009935      -0.018656      -0.020395       0.029372      -0.030331       0.002416      -0.004541      -0.035240       0.043092      -0.042260       0.012633       0.029628              9.322539      10.467967       2.056488       0.402456      12.535504       1.969650       4.964147           0.000139
          148              C      -0.981906      15.712753       1.445602      -0.094822      29.959146 0.39749782E+03  0.91475430E+04                                 8.363295                            6.647772       0.234284       2.056751                    0.999790      28.465318      81.234381       0.638392       0.416916      -1.062796       0.028600       0.000057      -0.021956       0.036055      -0.001868       0.012552       0.000820       0.014770      -0.058880      -0.023567       0.002370       0.021197              9.310665       9.868949       0.377584       0.015229      13.092877       2.195647       4.970169          -0.000125
          149              C      -0.419158      14.469806       1.305566      -0.102363      31.895863 0.44722921E+03  0.10658197E+05                                 8.973965                            7.236757      -0.168831       1.923137                    0.998915      29.820039      88.168714       0.585280       0.439126      -1.043350       0.013476       0.022158      -0.021305       0.033563       0.028037       0.009012       0.000766       0.005397       0.036689      -0.034934       0.008978       0.025956             10.063318       9.815201      -0.409570       0.135356      14.993875       2.411944       5.380879           0.000142
          150              C       0.974579      14.315260       1.404669      -0.020322      37.703953 0.44775874E+03  0.10555326E+05                                 9.836751                            7.069578      -0.084947       1.980338                    0.998985      27.490988      77.942929       0.620732       0.418576      -1.067796      -0.010357       0.045280      -0.013850       0.048471       0.001326       0.009835       0.000670       0.013876       0.000482      -0.007257      -0.006744       0.014001             12.559555       9.959541      -0.498226       0.482587      21.795256       3.546869       5.923870          -0.000126
          151              C       1.759883      15.418457       1.680432      -0.129128      35.799131 0.46104438E+03  0.11099187E+05                                 9.744419                            7.373165      -0.264789       1.882295                    0.999176      30.741896      92.108660       0.575389       0.442177      -1.038930      -0.019072       0.001730      -0.011410       0.022291      -0.011031      -0.000802      -0.010256       0.058918       0.106154      -0.050370       0.013718       0.036652             11.939009       9.039427       1.850169       1.028214      20.788107       3.316473       5.989492           0.000142
          152              C       1.607335      12.967090       1.202155       0.579070      24.597844 0.26724415E+03  0.56297988E+04                                 7.882182                            5.829783      -0.108564       2.015992                    0.999465      22.823980      64.572204       0.609668       0.476901      -1.016562       0.006843      -0.060401      -0.033505       0.069410       0.043930      -0.046351      -0.043534       0.021399       0.212371      -0.080901      -0.029818       0.110719              9.628415       7.870973      -1.671502       1.176736      15.428409       2.538971       5.585864          -0.000036
          153              C       6.978498       7.442883       0.562298       0.603682      22.946931 0.24570550E+03  0.50940957E+04                                 7.558297                            5.634920      -0.083095       2.032347                    0.999553      22.581303      64.430788       0.609624       0.484609      -1.007400      -0.035047      -0.048850      -0.016308       0.062294      -0.043638      -0.052301       0.018708       0.052256       0.052881      -0.061480      -0.024673       0.086153              9.039286       8.801272       3.189157       1.834662      10.989966      -1.436076       7.326619          -0.000027
          154              C       7.858063       8.598692       0.835907      -0.033337      37.077290 0.45391989E+03  0.10749945E+05                                 9.715343                            7.132354      -0.145062       1.959846                    0.998900      27.692003      78.999591       0.615405       0.420260      -1.065459       0.037665       0.030961       0.003053       0.048853      -0.011728       0.002155      -0.012170       0.005416      -0.007481      -0.016695      -0.001310       0.018004             11.921481      11.181023       6.140599       1.442753      14.754380      -2.077211       9.829039          -0.000107
          155              C       8.646523       8.643083       1.977739      -0.107840      31.559449 0.45096105E+03  0.10735871E+05                                 8.787181                            7.188584       0.035674       1.982289                    0.999668      29.671172      86.791871       0.598727       0.429713      -1.052301       0.013863       0.006940      -0.027084       0.031208      -0.015665      -0.010761      -0.026725      -0.022428      -0.003382      -0.035610       0.001960       0.033650              9.732254       9.398518       3.742313       2.039989       9.914708      -0.972180       9.883537           0.000131
          156              C      -2.267444       9.692024       2.182407      -0.098496      31.291271 0.41510711E+03  0.96571328E+04                                 8.631018                            6.803339       0.241520       2.055340                    0.999764      28.821870      82.707375       0.629655       0.418134      -1.061993       0.001571      -0.006102      -0.034119       0.034695       0.012640       0.025686      -0.003881       0.005994       0.019239      -0.029245      -0.000640       0.029885              9.726391       8.087780       3.112908       1.249852      10.160701      -2.550854      10.930691          -0.000124
          157              C      -2.142378      10.688355       1.236626      -0.092756      31.319719 0.42568794E+03  0.10027333E+05                                 8.864447                            7.059853      -0.193713       1.922572                    0.998691      29.359953      86.499302       0.592217       0.439067      -1.042664       0.003041      -0.029715      -0.007808       0.030874       0.000749      -0.007242       0.019404       0.013030      -0.069195      -0.033865       0.013647       0.020218              9.980011       8.289432       3.109092       1.064127      10.844660      -3.186016      10.805941           0.000121
          158              C      -2.928186      10.666981       0.122801      -0.012665      35.000918 0.42485323E+03  0.98850256E+04                                 9.326700                            6.885642      -0.059257       1.995386                    0.999069      26.980416      76.003174       0.629051       0.418486      -1.067822      -0.002018      -0.034642       0.024833       0.042671      -0.005141      -0.000788       0.001998       0.022720      -0.046658      -0.015878      -0.004408       0.020285             11.307018       9.246917       4.242128       0.733123      13.363211      -4.549994      11.310926          -0.000104
          159              C       7.969335       9.637769      21.459978      -0.119774      35.677205 0.46903976E+03  0.11325618E+05                                 9.687473                            7.423252      -0.218805       1.902810                    0.999063      30.391361      90.809889       0.575763       0.440565      -1.041228       0.011051       0.003303       0.019458       0.022619      -0.038838      -0.004131       0.020041       0.053381       0.003400      -0.052506       0.002319       0.050186             11.515425      10.478179       5.182456       0.568725      14.355862      -3.739407       9.712233           0.000132
          160              C      -2.806904      11.724143      20.608990       0.590589      23.290179 0.24704169E+03  0.51002194E+04                                 7.521751                            5.573411      -0.030970       2.049743                    0.999444      22.217835      62.117868       0.629194       0.471523      -1.019991       0.024886       0.043861      -0.036820       0.062441      -0.027242      -0.031669       0.094870      -0.038329       0.016709      -0.084398      -0.033917       0.118314              8.953711       8.820900       2.196443       0.372063       9.464356      -4.278790       8.575876          -0.000037
          161              C       3.750091       5.553801       1.785998       0.597500      23.888933 0.24868440E+03  0.51408714E+04                                 7.639321                            5.587103       0.017932       2.062856                    0.999617      22.268208      62.229303       0.629451       0.470713      -1.020783       0.032154      -0.016563      -0.055453       0.066206       0.059036       0.051553       0.028560      -0.059585      -0.089224      -0.077836      -0.024057       0.101893              9.300531      10.664919      -2.455649      -3.359394       6.506936      -1.233905      10.729739          -0.000029
          162              C       2.713431       5.726433       2.867506      -0.029019      38.070180 0.44490117E+03  0.10454682E+05                                 9.812036                            7.004166       0.047375       2.020258                    0.999232      27.351662      77.026783       0.630345       0.413505      -1.072746      -0.037922      -0.011522       0.031599       0.050688      -0.009199       0.009347      -0.000038       0.004705      -0.002305      -0.012581      -0.001407       0.013988             12.342450      13.797331      -2.520484      -5.064528       7.786770      -2.265592      15.443250          -0.000119
          163              C       1.618817       6.571505       2.630522      -0.092708      33.899694 0.46875378E+03  0.11332913E+05                                 9.447350                            7.482729      -0.377035       1.860948                    0.997737      30.193542      90.691004       0.565591       0.447926      -1.035467      -0.010117      -0.027820       0.013221       0.032421       0.021211       0.020485       0.004203      -0.029761       0.009483      -0.034977       0.003397       0.031580             10.847714      12.608756      -2.626812      -2.068161       7.809033      -2.369853      12.125353           0.000147
          164              C       0.649560       6.699745       3.617238      -0.093455      32.379536 0.43323914E+03  0.10208826E+05                                 8.913784                            7.012285       0.137049       2.022897                    0.999667      29.142376      84.747391       0.610710       0.425621      -1.055058       0.005319      -0.041646      -0.014096       0.044287      -0.013503       0.002919      -0.012689       0.027607      -0.019194      -0.023329      -0.001177       0.024506             10.213593      10.456967      -1.980033      -1.542446       7.086184      -2.643913      13.097627          -0.000133
          165              C       0.811413       6.055255       4.828010      -0.106977      33.027396 0.44638862E+03  0.10594098E+05                                 9.032497                            7.121945       0.130473       2.014295                    0.999738      29.487957      85.966330       0.605675       0.426104      -1.055108       0.009906      -0.019162      -0.023190       0.031672       0.016111      -0.016837       0.022933       0.031163       0.013350      -0.041555       0.015167       0.026388             10.293953       9.616283      -2.526480      -0.708311       7.834794      -3.032729      13.430783           0.000141
          166              C       1.911735       5.234844       5.075766      -0.040982      38.938537 0.44841704E+03  0.10552254E+05                                 9.931104                            7.021720       0.061538       2.022649                    0.999498      27.426528      77.153719       0.631258       0.412322      -1.074105      -0.005868       0.020611      -0.041229       0.046466      -0.005594       0.000709       0.009704       0.020036      -0.002736      -0.016816       0.004551       0.012264             12.499604      10.007587      -1.889720      -2.001951       8.493828      -4.644559      18.997396          -0.000119
          167              C       2.851949       5.077010       4.071816      -0.130040      35.721034 0.45766561E+03  0.10965833E+05                                 9.597699                            7.276875      -0.112523       1.931140                    0.999576      30.305269      89.733841       0.589169       0.433883      -1.046884      -0.018256       0.009468      -0.007681       0.021952       0.003353       0.025050       0.024373       0.008910      -0.100478      -0.050772       0.012712       0.038060             11.459939      10.364168      -0.861379      -4.099692       7.438337      -3.275105      16.577311           0.000135
          168              C       2.043074       4.537742       6.381333       0.607149      23.149567 0.23795831E+03  0.48702556E+04                                 7.489305                            5.475201       0.108454       2.097932                    0.999657      21.992416      61.359609       0.633468       0.472422      -1.018802       0.011448      -0.029367       0.054419       0.062888       0.062000       0.024368       0.046299      -0.005470      -0.150856      -0.072071      -0.031712       0.103783              8.983991       7.237098      -2.028171      -1.005996       6.757565      -2.298216      12.957309          -0.000024
          169              C       6.025263       2.336279       6.986719       0.111978      25.300118 0.31942578E+03  0.69739704E+04                                 7.602077                            6.060981       0.136596       2.076675                    0.999409      25.270902      70.712233       0.650502       0.431268      -1.051705      -0.028688      -0.044701       0.021067       0.057141       0.009993       0.039759       0.003575      -0.026947       0.086432      -0.049458      -0.001018       0.050476              8.252435      10.184564      -0.437461      -2.964761       9.107013      -0.380790       5.465730          -0.000036
          170              C       7.138778       1.639177       6.491207      -0.107837      27.279545 0.36775822E+03  0.82900957E+04                                 7.843202                            6.404030       0.303793       2.100546                    0.999751      27.318290      76.853133       0.649731       0.418192      -1.063280      -0.003938      -0.012128       0.002981       0.013095       0.000212      -0.003947       0.005508       0.054310       0.050598      -0.036167       0.014127       0.022040              8.333281       9.011364      -0.728152      -2.377811      10.399510      -0.713192       5.588968           0.000022
          171              C       7.198828       0.371569       6.598927      -0.025968      24.657897 0.33798973E+03  0.74622362E+04                                 7.311245                            6.128344       0.308404       2.103038                    0.999806      26.635261      74.230746       0.665774       0.416691      -1.063911      -0.016173       0.004358       0.003687       0.017151       0.004436       0.001989       0.005044       0.028823       0.044707      -0.023113       0.006795       0.016318              7.547917       7.789681      -0.566167      -1.899276       9.505064      -0.797067       5.349006          -0.000004
          172              C       1.334810      16.118848       7.286181      -0.148861      29.883328 0.43331597E+03  0.10090831E+05                                 8.158346                            6.836330       0.338927       2.077662                    0.999770      28.751986      79.964992       0.650296       0.404457      -1.081332       0.014014       0.011532      -0.010949       0.021196      -0.007703      -0.027642      -0.013521      -0.051060      -0.111703      -0.056017       0.009451       0.046566              8.510756       9.500301      -0.948350      -2.195576      10.228209      -0.970615       5.803757           0.000020
          173              C       5.073020       0.486656       7.770921       0.068660      25.615758 0.33008190E+03  0.72353448E+04                                 7.518059                            6.059967       0.233057       2.084394                    0.999752      25.999345      71.895902       0.669759       0.417206      -1.064949       0.009880       0.048874      -0.019262       0.053453       0.031148       0.000822      -0.014746       0.017663       0.035980      -0.041249       0.010722       0.030527              8.020433       9.307767      -1.013560      -2.412571       9.469059      -0.807324       5.284473          -0.000029
          174              C       8.369552       9.933708       7.180615       0.089814      24.580956 0.31178820E+03  0.67674624E+04                                 7.408468                            5.952860       0.243062       2.097712                    0.999802      25.628328      71.547627       0.662090       0.426209      -1.054609       0.035411      -0.010658       0.040012       0.054483       0.002715       0.015971      -0.019343      -0.000156      -0.119959      -0.049413       0.022572       0.026841              8.214462       7.378098      -2.184181      -0.689418       5.669166       1.419726      11.596123          -0.000008
          175              C       8.932804       9.465137       6.066790      -0.137253      29.240640 0.39151529E+03  0.89753902E+04                                 8.243138                            6.619065       0.190646       2.048339                    0.999648      28.404787      80.895074       0.636687       0.419639      -1.061114       0.011542      -0.016289       0.007399       0.021291      -0.010759       0.017431       0.003051      -0.007403       0.013604      -0.023394       0.004801       0.018593              9.156007       8.594235      -2.550799      -0.548839       6.056334       1.065792      12.817453           0.000010
          176              C      -1.701322       8.769679       6.170202      -0.020429      27.119347 0.37035282E+03  0.83756887E+04                                 7.904336                            6.472490       0.286466       2.094541                    0.999742      27.144603      76.859997       0.638473       0.424188      -1.057932      -0.018984      -0.003575       0.020286       0.028012       0.008848      -0.006884       0.012169      -0.021915      -0.021315      -0.020486      -0.000571       0.021057              8.686665       8.740899      -2.555708      -0.199413       5.737352       0.612177      11.581744          -0.000003
          177              C      -1.148278       8.547724       7.396055      -0.126631      29.397617 0.41230682E+03  0.95956134E+04                                 8.386592                            6.878142       0.118547       2.034505                    0.998465      28.518520      82.407750       0.611647       0.430282      -1.052235      -0.017016      -0.013122      -0.007657       0.022812      -0.012687       0.002987      -0.001249      -0.015623      -0.019359      -0.012373      -0.006016       0.018389              9.282957       9.341789      -2.735582       0.012615       6.295690       0.924230      12.211392           0.000009
          178              C      -1.780097       9.088636       8.473255       0.111569      25.233085 0.32839297E+03  0.72506374E+04                                 7.711299                            6.223934       0.086824       2.061718                    0.998483      25.761766      73.515945       0.627128       0.442351      -1.040573      -0.044993       0.021556      -0.019170       0.053446       0.026954       0.020833      -0.015978      -0.039600      -0.050150      -0.047153       0.004872       0.042281              8.619863       8.991612      -2.896565      -0.415956       6.198620       1.399184      10.669358          -0.000011
          179              C       0.962712       1.450104       8.781334       0.605911      24.242891 0.25516777E+03  0.53201272E+04                                 7.805372                            5.703751      -0.087092       2.027934                    0.999425      22.502668      63.589027       0.614445       0.478109      -1.014675       0.038985       0.054256      -0.007180       0.067195      -0.022220       0.036114      -0.012449       0.030045       0.242748      -0.067569      -0.026755       0.094324              9.531456       9.678109       2.668307      -1.876532      13.844598      -1.017883       5.071660          -0.000030
          180              C       0.125744       0.221955       8.960150      -0.028850      37.190263 0.44129633E+03  0.10366684E+05                                 9.746499                            7.007760      -0.151420       1.958832                    0.998792      27.471661      77.787463       0.624794       0.417311      -1.068456      -0.023659      -0.038365       0.020198       0.049392      -0.010598      -0.008240       0.000166       0.002654       0.012140      -0.014401       0.000975       0.013426             12.437693      11.368419       3.833148      -1.067434      20.258422      -2.886956       5.686237          -0.000118
          181              C      10.564838       0.350195       9.065715      -0.092337      29.883228 0.41694156E+03  0.97371340E+04                                 8.469475                            6.903905      -0.001033       1.977746                    0.999671      29.010591      84.158306       0.611793       0.428692      -1.052506       0.009935      -0.018656       0.020395       0.029372      -0.030331      -0.002416       0.004541      -0.035240       0.043092      -0.042260       0.012633       0.029628              9.322539      10.467967       2.056488      -0.402456      12.535504      -1.969650       4.964146           0.000137
          182              C       4.920594      15.712753       9.326398      -0.094821      29.959147 0.39749778E+03  0.91475422E+04                                 8.363296                            6.647771       0.234284       2.056750                    0.999790      28.465321      81.234394       0.638392       0.416916      -1.062796       0.028600       0.000057       0.021955       0.036055      -0.001868      -0.012552      -0.000820       0.014769      -0.058881      -0.023567       0.002370       0.021197              9.310665       9.868950       0.377584      -0.015230      13.092876      -2.195647       4.970168          -0.000122
          183              C       5.483342      14.469806       9.466434      -0.102363      31.895877 0.44722945E+03  0.10658204E+05                                 8.973968                            7.236759      -0.168831       1.923136                    0.998915      29.820049      88.168755       0.585280       0.439126      -1.043350       0.013476       0.022158       0.021304       0.033563       0.028037      -0.009012      -0.000766       0.005397       0.036689      -0.034934       0.008978       0.025956             10.063322       9.815204      -0.409571      -0.135356      14.993880      -2.411945       5.380881           0.000141
          184              C       6.877079      14.315260       9.367331      -0.020322      37.703969 0.44775895E+03  0.10555333E+05                                 9.836754                            7.069579      -0.084947       1.980338                    0.998985      27.490996      77.942961       0.620732       0.418576      -1.067796      -0.010357       0.045280       0.013850       0.048471       0.001326      -0.009835      -0.000670       0.013875       0.000482      -0.007257      -0.006744       0.014001             12.559559       9.959544      -0.498226      -0.482587      21.795262      -3.546870       5.923871          -0.000127
          185              C      -4.142617      15.418457       9.091568      -0.129128      35.799132 0.46104440E+03  0.11099188E+05                                 9.744419                            7.373165      -0.264788       1.882295                    0.999176      30.741898      92.108670       0.575389       0.442177      -1.038930      -0.019072       0.001730       0.011410       0.022291      -0.011031       0.000802       0.010256       0.058918       0.106154      -0.050370       0.013718       0.036652             11.939009       9.039428       1.850170      -1.028214      20.788106      -3.316473       5.989492           0.000141
          186              C       7.509835      12.967090       9.569845       0.579070      24.597846 0.26724417E+03  0.56297992E+04                                 7.882182                            5.829783      -0.108563       2.015993                    0.999465      22.823978      64.572191       0.609668       0.476901      -1.016562       0.006843      -0.060401       0.033505       0.069410       0.043930       0.046351       0.043534       0.021399       0.212371      -0.080901      -0.029818       0.110719              9.628415       7.870973      -1.671502      -1.176736      15.428409      -2.538972       5.585864          -0.000032
          187              C       1.075998       7.442883      10.209702       0.603682      22.946935 0.24570556E+03  0.50940972E+04                                 7.558298                            5.634920      -0.083095       2.032347                    0.999553      22.581307      64.430802       0.609624       0.484609      -1.007400      -0.035047      -0.048850       0.016308       0.062294      -0.043638       0.052301      -0.018709       0.052256       0.052881      -0.061480      -0.024673       0.086153              9.039286       8.801273       3.189157      -1.834662      10.989967       1.436076       7.326620          -0.000026
          188              C       1.955563       8.598692       9.936093      -0.033337      37.077280 0.45391977E+03  0.10749941E+05                                 9.715340                            7.132353      -0.145061       1.959846                    0.998900      27.691998      78.999567       0.615405       0.420260      -1.065459       0.037665       0.030961      -0.003053       0.048853      -0.011728      -0.002155       0.012170       0.005416      -0.007481      -0.016695      -0.001310       0.018004             11.921477      11.181021       6.140597      -1.442753      14.754374       2.077209       9.829036          -0.000109
          189              C       2.744023       8.643083       8.794261      -0.107840      31.559438 0.45096089E+03  0.10735866E+05                                 8.787178                            7.188582       0.035675       1.982289                    0.999668      29.671164      86.791835       0.598727       0.429713      -1.052301       0.013863       0.006940       0.027084       0.031207      -0.015665       0.010761       0.026725      -0.022428      -0.003382      -0.035611       0.001961       0.033650              9.732251       9.398515       3.742311      -2.039988       9.914704       0.972180       9.883533           0.000130
          190              C       3.635056       9.692024       8.589593      -0.098496      31.291267 0.41510707E+03  0.96571314E+04                                 8.631016                            6.803338       0.241522       2.055341                    0.999764      28.821867      82.707353       0.629655       0.418134      -1.061993       0.001570      -0.006101       0.034119       0.034695       0.012640      -0.025686       0.003881       0.005994       0.019239      -0.029245      -0.000640       0.029886              9.726388       8.087778       3.112907      -1.249851      10.160699       2.550853      10.930687          -0.000122
          191              C       3.760122      10.688355       9.535374      -0.092757      31.319728 0.42568815E+03  0.10027339E+05                                 8.864447                            7.059854      -0.193712       1.922572                    0.998691      29.359960      86.499318       0.592217       0.439067      -1.042664       0.003041      -0.029715       0.007808       0.030874       0.000749       0.007242      -0.019404       0.013030      -0.069194      -0.033865       0.013647       0.020218              9.980011       8.289432       3.109092      -1.064127      10.844660       3.186015      10.805940           0.000120
          192              C       2.974314      10.666981      10.649199      -0.012665      35.000916 0.42485324E+03  0.98850256E+04                                 9.326699                            6.885641      -0.059256       1.995386                    0.999069      26.980417      76.003168       0.629051       0.418486      -1.067822      -0.002018      -0.034642      -0.024833       0.042671      -0.005141       0.000787      -0.001998       0.022720      -0.046658      -0.015878      -0.004408       0.020285             11.307015       9.246916       4.242127      -0.733123      13.363207       4.549992      11.310923          -0.000106
          193              C       2.066835       9.637769      10.856022      -0.119774      35.677196 0.46903964E+03  0.11325614E+05                                 9.687471                            7.423251      -0.218804       1.902810                    0.999063      30.391355      90.809862       0.575763       0.440565      -1.041228       0.011051       0.003303      -0.019458       0.022619      -0.038838       0.004131      -0.020041       0.053381       0.003399      -0.052506       0.002319       0.050186             11.515422      10.478177       5.182455      -0.568725      14.355859       3.739406       9.712231           0.000136
          194              C       3.095596      11.724143      11.707010       0.590589      23.290179 0.24704169E+03  0.51002193E+04                                 7.521750                            5.573411      -0.030969       2.049743                    0.999444      22.217832      62.117850       0.629194       0.471523      -1.019991       0.024886       0.043861       0.036820       0.062441      -0.027241       0.031669      -0.094869      -0.038329       0.016709      -0.084398      -0.033917       0.118314              8.953709       8.820899       2.196443      -0.372064       9.464354       4.278789       8.575875          -0.000032
          195              C       9.652591       5.553801       8.986002       0.597499      23.888955 0.24868465E+03  0.51408779E+04                                 7.639325                            5.587105       0.017930       2.062855                    0.999617      22.268223      62.229356       0.629451       0.470713      -1.020783       0.032154      -0.016563       0.055453       0.066206       0.059037      -0.051553      -0.028560      -0.059585      -0.089224      -0.077836      -0.024057       0.101893              9.300537      10.664926      -2.455651       3.359397       6.506940       1.233905      10.729746          -0.000031
          196              C       8.615931       5.726433       7.904494      -0.029019      38.070193 0.44490131E+03  0.10454686E+05                                 9.812039                            7.004168       0.047374       2.020257                    0.999232      27.351667      77.026805       0.630345       0.413505      -1.072746      -0.037922      -0.011522      -0.031599       0.050689      -0.009199      -0.009347       0.000038       0.004705      -0.002305      -0.012581      -0.001407       0.013988             12.342454      13.797336      -2.520485       5.064531       7.786771       2.265592      15.443255          -0.000122
          197              C       7.521317       6.571505       8.141478      -0.092708      33.899694 0.46875376E+03  0.11332912E+05                                 9.447351                            7.482729      -0.377036       1.860947                    0.997737      30.193544      90.691019       0.565591       0.447926      -1.035467      -0.010117      -0.027821      -0.013222       0.032421       0.021211      -0.020485      -0.004203      -0.029761       0.009483      -0.034977       0.003397       0.031580             10.847716      12.608758      -2.626812       2.068163       7.809033       2.369853      12.125355           0.000151
          198              C       6.552060       6.699745       7.154762      -0.093456      32.379561 0.43323955E+03  0.10208838E+05                                 8.913789                            7.012290       0.137046       2.022896                    0.999667      29.142391      84.747457       0.610710       0.425621      -1.055058       0.005320      -0.041646       0.014097       0.044288      -0.013503      -0.002919       0.012689       0.027608      -0.019194      -0.023329      -0.001177       0.024507             10.213600      10.456974      -1.980034       1.542448       7.086188       2.643915      13.097638          -0.000137
          199              C       6.713913       6.055255       5.943990      -0.106976      33.027400 0.44638866E+03  0.10594099E+05                                 9.032498                            7.121945       0.130471       2.014294                    0.999738      29.487962      85.966355       0.605675       0.426104      -1.055108       0.009906      -0.019162       0.023190       0.031672       0.016111       0.016837      -0.022933       0.031163       0.013350      -0.041555       0.015167       0.026388             10.293955       9.616285      -2.526480       0.708312       7.834794       3.032729      13.430785           0.000145
          200              C       7.814235       5.234844       5.696234      -0.040983      38.938556 0.44841728E+03  0.10552261E+05                                 9.931108                            7.021723       0.061537       2.022649                    0.999498      27.426536      77.153752       0.631258       0.412322      -1.074105      -0.005868       0.020611       0.041229       0.046466      -0.005594      -0.000709      -0.009704       0.020035      -0.002736      -0.016816       0.004551       0.012264             12.499609      10.007591      -1.889721       2.001952       8.493831       4.644561      18.997405          -0.000123
          201              C       8.754449       5.077010       6.700184      -0.130039      35.721017 0.45766534E+03  0.10965826E+05                                 9.597697                            7.276873      -0.112523       1.931140                    0.999576      30.305260      89.733810       0.589169       0.433883      -1.046884      -0.018256       0.009468       0.007681       0.021952       0.003353      -0.025050      -0.024373       0.008910      -0.100479      -0.050772       0.012712       0.038060             11.459935      10.364165      -0.861379       4.099691       7.438335       3.275104      16.577306           0.000137
          202              C       7.945574       4.537742       4.390667       0.607150      23.149559 0.23795821E+03  0.48702531E+04                                 7.489303                            5.475200       0.108455       2.097933                    0.999657      21.992410      61.359588       0.633468       0.472422      -1.018802       0.011448      -0.029367      -0.054419       0.062888       0.062000      -0.024368      -0.046299      -0.005470      -0.150856      -0.072071      -0.031712       0.103783              8.983989       7.237097      -2.028171       1.005995       6.757564       2.298215      12.957306          -0.000023
          203              C       6.830574      14.104814      17.758719       0.111978      25.300129 0.31942594E+03  0.69739749E+04                                 7.602079                            6.060982       0.136594       2.076675                    0.999409      25.270909      70.712264       0.650502       0.431268      -1.051705       0.028688       0.044701       0.021067       0.057141       0.009993      -0.039758      -0.003575      -0.026947       0.086432      -0.049458      -0.001018       0.050476              8.252438      10.184567      -0.437461       2.964762       9.107016       0.380791       5.465732          -0.000032
          204              C       5.717059      14.801916      17.263207      -0.107837      27.279551 0.36775830E+03  0.82900981E+04                                 7.843203                            6.404031       0.303792       2.100546                    0.999751      27.318295      76.853151       0.649731       0.418192      -1.063280       0.003938       0.012128       0.002980       0.013095       0.000212       0.003947      -0.005508       0.054310       0.050598      -0.036167       0.014127       0.022040              8.333282       9.011365      -0.728151       2.377812      10.399512       0.713193       5.588969           0.000019
          205              C       5.657009      16.069524      17.370927      -0.025968      24.657893 0.33798968E+03  0.74622349E+04                                 7.311245                            6.128344       0.308405       2.103038                    0.999806      26.635256      74.230732       0.665773       0.416691      -1.063911       0.016173      -0.004358       0.003687       0.017151       0.004436      -0.001989      -0.005044       0.028824       0.044707      -0.023113       0.006795       0.016318              7.547917       7.789680      -0.566166       1.899276       9.505065       0.797068       5.349006          -0.000002
          206              C      11.521027       0.322245      18.058181      -0.148861      29.883343 0.43331619E+03  0.10090838E+05                                 8.158349                            6.836332       0.338925       2.077662                    0.999770      28.751995      79.965036       0.650296       0.404457      -1.081332      -0.014014      -0.011532      -0.010949       0.021196      -0.007703       0.027642       0.013521      -0.051059      -0.111703      -0.056017       0.009451       0.046565              8.510760       9.500304      -0.948351       2.195576      10.228217       0.970616       5.803759           0.000017
          207              C      -4.022183      15.954437      18.542921       0.068660      25.615763 0.33008194E+03  0.72353461E+04                                 7.518061                            6.059968       0.233056       2.084394                    0.999752      25.999347      71.895920       0.669759       0.417206      -1.064949      -0.009879      -0.048874      -0.019262       0.053453       0.031148      -0.000822       0.014746       0.017663       0.035980      -0.041249       0.010722       0.030527              8.020436       9.307770      -1.013560       2.412572       9.469063       0.807325       5.284475          -0.000027
          208              C       4.486285       6.507385      17.952615       0.089814      24.580964 0.31178831E+03  0.67674657E+04                                 7.408470                            5.952861       0.243061       2.097712                    0.999802      25.628336      71.547662       0.662090       0.426209      -1.054609      -0.035411       0.010658       0.040012       0.054483       0.002714      -0.015970       0.019343      -0.000156      -0.119959      -0.049412       0.022571       0.026841              8.214464       7.378102      -2.184182       0.689418       5.669168      -1.419726      11.596123          -0.000009
          209              C       3.923033       6.975956      16.838790      -0.137253      29.240632 0.39151515E+03  0.89753864E+04                                 8.243138                            6.619065       0.190644       2.048339                    0.999648      28.404778      80.895055       0.636686       0.419639      -1.061113      -0.011542       0.016289       0.007399       0.021290      -0.010759      -0.017430      -0.003051      -0.007404       0.013603      -0.023394       0.004801       0.018593              9.156008       8.594236      -2.550800       0.548840       6.056334      -1.065792      12.817452           0.000010
          210              C       2.752159       7.671414      16.942202      -0.020430      27.119351 0.37035288E+03  0.83756908E+04                                 7.904338                            6.472491       0.286467       2.094542                    0.999742      27.144604      76.860007       0.638473       0.424188      -1.057932       0.018984       0.003575       0.020286       0.028012       0.008848       0.006884      -0.012169      -0.021915      -0.021315      -0.020486      -0.000570       0.021057              8.686667       8.740901      -2.555709       0.199413       5.737353      -0.612177      11.581746          -0.000003
          211              C       2.199115       7.893369      18.168055      -0.126631      29.397625 0.41230693E+03  0.95956171E+04                                 8.386594                            6.878143       0.118546       2.034505                    0.998465      28.518526      82.407784       0.611647       0.430282      -1.052235       0.017016       0.013122      -0.007657       0.022812      -0.012687      -0.002987       0.001249      -0.015623      -0.019359      -0.012372      -0.006016       0.018388              9.282960       9.341794      -2.735584      -0.012614       6.295693      -0.924230      12.211394           0.000008
          212              C       2.830934       7.352457      19.245255       0.111569      25.233096 0.32839313E+03  0.72506422E+04                                 7.711302                            6.223937       0.086823       2.061717                    0.998483      25.761774      73.515984       0.627128       0.442352      -1.040573       0.044993      -0.021556      -0.019170       0.053446       0.026954      -0.020833       0.015978      -0.039600      -0.050149      -0.047153       0.004872       0.042281              8.619868       8.991617      -2.896568       0.415957       6.198623      -1.399185      10.669362          -0.000011
          213              C       0.088125      14.990989      19.553334       0.605911      24.242899 0.25516784E+03  0.53201291E+04                                 7.805373                            5.703752      -0.087094       2.027934                    0.999425      22.502673      63.589046       0.614445       0.478109      -1.014675      -0.038985      -0.054256      -0.007180       0.067195      -0.022220      -0.036114       0.012449       0.030045       0.242748      -0.067569      -0.026755       0.094324              9.531458       9.678111       2.668308       1.876532      13.844603       1.017883       5.071661          -0.000033
          214              C       0.925093      16.219138      19.732150      -0.028850      37.190271 0.44129638E+03  0.10366686E+05                                 9.746501                            7.007761      -0.151421       1.958832                    0.998792      27.471663      77.787475       0.624794       0.417311      -1.068455       0.023659       0.038365       0.020198       0.049392      -0.010598       0.008240      -0.000166       0.002654       0.012140      -0.014401       0.000975       0.013426             12.437697      11.368421       3.833150       1.067435      20.258431       2.886958       5.686238          -0.000110
          215              C       2.290999      16.090898      19.837715      -0.092337      29.883219 0.41694141E+03  0.97371293E+04                                 8.469473                            6.903903      -0.001033       1.977746                    0.999671      29.010584      84.158279       0.611793       0.428692      -1.052506      -0.009935       0.018656       0.020395       0.029372      -0.030331       0.002416      -0.004541      -0.035240       0.043091      -0.042260       0.012633       0.029628              9.322538      10.467966       2.056488       0.402456      12.535502       1.969649       4.964146           0.000132
          216              C       7.935243       0.728340      20.098398      -0.094822      29.959153 0.39749787E+03  0.91475449E+04                                 8.363298                            6.647773       0.234283       2.056750                    0.999790      28.465323      81.234413       0.638392       0.416916      -1.062796      -0.028600      -0.000057       0.021956       0.036055      -0.001868       0.012552       0.000820       0.014769      -0.058880      -0.023567       0.002370       0.021197              9.310668       9.868954       0.377584       0.015229      13.092882       2.195648       4.970170          -0.000118
          217              C       7.372495       1.971287      20.238434      -0.102362      31.895880 0.44722944E+03  0.10658204E+05                                 8.973969                            7.236760      -0.168832       1.923136                    0.998915      29.820051      88.168772       0.585279       0.439126      -1.043350      -0.013476      -0.022158       0.021304       0.033563       0.028037       0.009012       0.000766       0.005397       0.036690      -0.034934       0.008978       0.025956             10.063323       9.815206      -0.409569       0.135356      14.993883       2.411945       5.380881           0.000135
          218              C       5.978758       2.125833      20.139331      -0.020322      37.703981 0.44775906E+03  0.10555336E+05                                 9.836757                            7.069581      -0.084947       1.980338                    0.998985      27.491000      77.942984       0.620732       0.418576      -1.067796       0.010357      -0.045280       0.013850       0.048471       0.001326       0.009835       0.000670       0.013876       0.000482      -0.007257      -0.006744       0.014001             12.559564       9.959548      -0.498226       0.482587      21.795272       3.546872       5.923873          -0.000118
          219              C       5.193454       1.022636      19.863568      -0.129128      35.799143 0.46104452E+03  0.11099192E+05                                 9.744422                            7.373166      -0.264790       1.882294                    0.999176      30.741905      92.108706       0.575388       0.442177      -1.038930       0.019072      -0.001730       0.011410       0.022291      -0.011031      -0.000802      -0.010256       0.058918       0.106154      -0.050370       0.013718       0.036652             11.939013       9.039431       1.850171       1.028215      20.788115       3.316474       5.989493           0.000133
          220              C       5.346002       3.474003      20.341845       0.579070      24.597851 0.26724422E+03  0.56298007E+04                                 7.882184                            5.829784      -0.108564       2.015992                    0.999465      22.823984      64.572221       0.609668       0.476901      -1.016562      -0.006843       0.060401       0.033505       0.069410       0.043930      -0.046351      -0.043534       0.021399       0.212371      -0.080901      -0.029818       0.110719              9.628418       7.870975      -1.671503       1.176736      15.428415       2.538972       5.585865          -0.000036
          221              C      -0.025161       8.998210      20.981702       0.603682      22.946930 0.24570549E+03  0.50940954E+04                                 7.558297                            5.634920      -0.083095       2.032347                    0.999553      22.581306      64.430803       0.609624       0.484609      -1.007400       0.035047       0.048850       0.016308       0.062294      -0.043638      -0.052301       0.018708       0.052256       0.052881      -0.061480      -0.024673       0.086153              9.039286       8.801272       3.189157       1.834662      10.989966      -1.436076       7.326620          -0.000028
          222              C      -0.904726       7.842401      20.708093      -0.033337      37.077280 0.45391972E+03  0.10749940E+05                                 9.715340                            7.132353      -0.145062       1.959846                    0.998900      27.691997      78.999566       0.615405       0.420260      -1.065459      -0.037665      -0.030961      -0.003053       0.048852      -0.011728       0.002155      -0.012170       0.005416      -0.007481      -0.016695      -0.001310       0.018005             11.921478      11.181021       6.140597       1.442753      14.754376      -2.077210       9.829037          -0.000107
          223              C      -1.693186       7.798010      19.566261      -0.107840      31.559451 0.45096107E+03  0.10735872E+05                                 8.787181                            7.188584       0.035674       1.982289                    0.999668      29.671173      86.791876       0.598727       0.429713      -1.052301      -0.013863      -0.006940       0.027084       0.031208      -0.015665      -0.010761      -0.026725      -0.022428      -0.003382      -0.035610       0.001960       0.033650              9.732255       9.398519       3.742313       2.039989       9.914709      -0.972180       9.883536           0.000129
          224              C       9.220781       6.749069      19.361593      -0.098496      31.291278 0.41510721E+03  0.96571357E+04                                 8.631019                            6.803339       0.241521       2.055341                    0.999764      28.821874      82.707387       0.629655       0.418134      -1.061993      -0.001570       0.006101       0.034119       0.034695       0.012639       0.025686      -0.003881       0.005994       0.019239      -0.029245      -0.000640       0.029885              9.726392       8.087781       3.112909       1.249852      10.160704      -2.550854      10.930691          -0.000121
          225              C       9.095715       5.752738      20.307374      -0.092756      31.319718 0.42568789E+03  0.10027331E+05                                 8.864446                            7.059852      -0.193713       1.922572                    0.998691      29.359954      86.499302       0.592217       0.439067      -1.042664      -0.003041       0.029715       0.007808       0.030874       0.000749      -0.007242       0.019404       0.013030      -0.069194      -0.033865       0.013647       0.020218              9.980010       8.289432       3.109094       1.064127      10.844660      -3.186015      10.805938           0.000117
          226              C       9.881523       5.774112      21.421199      -0.012665      35.000918 0.42485326E+03  0.98850260E+04                                 9.326699                            6.885641      -0.059256       1.995386                    0.999069      26.980417      76.003168       0.629051       0.418486      -1.067822       0.002018       0.034641      -0.024833       0.042670      -0.005141      -0.000788       0.001999       0.022720      -0.046658      -0.015877      -0.004408       0.020285             11.307016       9.246917       4.242128       0.733124      13.363208      -4.549991      11.310923          -0.000101
          227              C      -1.015998       6.803324       0.084022      -0.119774      35.677201 0.46903969E+03  0.11325616E+05                                 9.687473                            7.423252      -0.218805       1.902810                    0.999063      30.391358      90.809878       0.575763       0.440565      -1.041228      -0.011051      -0.003303      -0.019458       0.022619      -0.038838      -0.004131       0.020041       0.053380       0.003399      -0.052506       0.002319       0.050186             11.515424      10.478179       5.182456       0.568726      14.355861      -3.739406       9.712233           0.000132
          228              C       9.760241       4.716950       0.935010       0.590589      23.290174 0.24704164E+03  0.51002179E+04                                 7.521749                            5.573410      -0.030968       2.049744                    0.999444      22.217829      62.117840       0.629194       0.471523      -1.019991      -0.024886      -0.043861       0.036820       0.062441      -0.027242      -0.031669       0.094870      -0.038329       0.016709      -0.084398      -0.033917       0.118315              8.953708       8.820898       2.196443       0.372064       9.464353      -4.278788       8.575874          -0.000039
          229              C       3.203246      10.887292      19.758002       0.597500      23.888927 0.24868432E+03  0.51408694E+04                                 7.639320                            5.587102       0.017931       2.062856                    0.999617      22.268206      62.229299       0.629451       0.470713      -1.020782      -0.032154       0.016563       0.055453       0.066206       0.059037       0.051553       0.028560      -0.059585      -0.089224      -0.077836      -0.024057       0.101893              9.300530      10.664918      -2.455649      -3.359394       6.506936      -1.233905      10.729737          -0.000027
          230              C       4.239906      10.714660      18.676494      -0.029019      38.070173 0.44490106E+03  0.10454678E+05                                 9.812034                            7.004165       0.047376       2.020258                    0.999232      27.351658      77.026764       0.630345       0.413505      -1.072746       0.037922       0.011522      -0.031599       0.050689      -0.009199       0.009347      -0.000038       0.004705      -0.002305      -0.012581      -0.001407       0.013988             12.342448      13.797330      -2.520483      -5.064529       7.786768      -2.265591      15.443247          -0.000123
          231              C       5.334520       9.869588      18.913478      -0.092708      33.899695 0.46875382E+03  0.11332914E+05                                 9.447351                            7.482730      -0.377035       1.860948                    0.997737      30.193542      90.691009       0.565591       0.447926      -1.035467       0.010117       0.027820      -0.013222       0.032421       0.021211       0.020485       0.004203      -0.029760       0.009483      -0.034977       0.003397       0.031580             10.847715      12.608759      -2.626812      -2.068163       7.809033      -2.369853      12.125354           0.000149
          232              C       6.303777       9.741348      17.926762      -0.093455      32.379551 0.43323939E+03  0.10208833E+05                                 8.913787                            7.012288       0.137047       2.022896                    0.999667      29.142386      84.747435       0.610710       0.425621      -1.055058      -0.005320       0.041646       0.014097       0.044288      -0.013503       0.002919      -0.012689       0.027608      -0.019194      -0.023329      -0.001177       0.024507             10.213597      10.456971      -1.980034      -1.542447       7.086187      -2.643914      13.097633          -0.000135
          233              C       6.141924      10.385838      16.715990      -0.106976      33.027398 0.44638865E+03  0.10594099E+05                                 9.032498                            7.121945       0.130471       2.014294                    0.999738      29.487961      85.966354       0.605675       0.426104      -1.055108      -0.009906       0.019162       0.023190       0.031672       0.016111      -0.016836       0.022933       0.031163       0.013350      -0.041555       0.015167       0.026388             10.293954       9.616284      -2.526480      -0.708312       7.834794      -3.032729      13.430785           0.000142
          234              C       5.041602      11.206249      16.468234      -0.040983      38.938563 0.44841737E+03  0.10552264E+05                                 9.931109                            7.021723       0.061536       2.022648                    0.999498      27.426540      77.153768       0.631258       0.412322      -1.074105       0.005868      -0.020611       0.041229       0.046466      -0.005594       0.000709       0.009704       0.020036      -0.002735      -0.016816       0.004552       0.012264             12.499610      10.007592      -1.889721      -2.001952       8.493832      -4.644562      18.997407          -0.000119
          235              C       4.101388      11.364083      17.472184      -0.130040      35.721032 0.45766561E+03  0.10965833E+05                                 9.597699                            7.276875      -0.112521       1.931141                    0.999576      30.305266      89.733825       0.589169       0.433883      -1.046885       0.018256      -0.009468       0.007681       0.021952       0.003353       0.025050       0.024373       0.008910      -0.100479      -0.050772       0.012712       0.038060             11.459938      10.364167      -0.861378      -4.099693       7.438336      -3.275104      16.577309           0.000136
          236              C       4.910263      11.903351      15.162667       0.607149      23.149572 0.23795835E+03  0.48702567E+04                                 7.489306                            5.475201       0.108453       2.097932                    0.999657      21.992418      61.359617       0.633468       0.472422      -1.018802      -0.011448       0.029367      -0.054419       0.062888       0.062000       0.024368       0.046299      -0.005470      -0.150856      -0.072071      -0.031712       0.103783              8.983992       7.237099      -2.028172      -1.005996       6.757566      -2.298216      12.957311          -0.000025
          237              N       1.944183      14.681896      13.979902      -0.191942      32.355773 0.42921961E+03  0.98690854E+04                                 8.372475                            6.639533       0.080417       2.071617                    0.999004      26.248444      70.128563       0.691643       0.385147      -1.106023      -0.100801       0.076177       0.054403       0.137563       0.050626       0.026975      -0.029966      -0.025773       0.033825      -0.076010       0.027192       0.048818              9.223318      11.089627      -0.549733      -2.849324      10.716420      -1.033921       5.863907           0.000031
          238              N      -1.921730       6.660287      13.141840      -0.198209      34.305880 0.47543958E+03  0.11209672E+05                                 8.794581                            7.032820       0.078218       2.075662                    0.997937      26.570517      71.775469       0.665907       0.390117      -1.103001      -0.067314       0.051839       0.113075       0.141436       0.005349       0.047462      -0.044331       0.025722      -0.062865      -0.074581       0.013427       0.061154             10.127233       9.714117      -3.243859      -0.758957       7.400124       1.851742      13.267457           0.000014
          239              N      10.911654       1.759197       3.207902      -0.191943      32.355791 0.42921990E+03  0.98690938E+04                                 8.372478                            6.639536       0.080417       2.071616                    0.999004      26.248454      70.128602       0.691643       0.385147      -1.106023       0.100801      -0.076177       0.054403       0.137563       0.050627      -0.026975       0.029966      -0.025773       0.033825      -0.076010       0.027192       0.048818              9.223322      11.089632      -0.549733       2.849326      10.716425       1.033922       5.863909           0.000037
          240              N       2.972567       9.780806       2.369840      -0.198209      34.305899 0.47543990E+03  0.11209681E+05                                 8.794584                            7.032822       0.078219       2.075661                    0.997937      26.570527      71.775505       0.665907       0.390117      -1.103001       0.067313      -0.051839       0.113075       0.141436       0.005349      -0.047462       0.044331       0.025722      -0.062865      -0.074581       0.013427       0.061154             10.127236       9.714120      -3.243860       0.758959       7.400127      -1.851743      13.267462           0.000012
          241              N       5.009154       1.759197       7.564098      -0.191943      32.355784 0.42921979E+03  0.98690905E+04                                 8.372477                            6.639535       0.080417       2.071617                    0.999004      26.248450      70.128586       0.691643       0.385147      -1.106023       0.100801      -0.076177      -0.054403       0.137563       0.050626       0.026975      -0.029966      -0.025773       0.033825      -0.076010       0.027192       0.048818              9.223321      11.089630      -0.549733      -2.849325      10.716423      -1.033922       5.863908           0.000034
          242              N       8.875067       9.780806       8.402160      -0.198208      34.305838 0.47543890E+03  0.11209651E+05                                 8.794572                            7.032813       0.078221       2.075663                    0.997937      26.570497      71.775387       0.665908       0.390117      -1.103001       0.067314      -0.051839      -0.113075       0.141436       0.005349       0.047462      -0.044331       0.025722      -0.062865      -0.074581       0.013427       0.061154             10.127222       9.714107      -3.243854      -0.758954       7.400116       1.851738      13.267442           0.000013
          243              N      -3.958317      14.681896      18.336098      -0.191942      32.355790 0.42921985E+03  0.98690926E+04                                 8.372478                            6.639536       0.080417       2.071616                    0.999004      26.248452      70.128598       0.691643       0.385147      -1.106023      -0.100801       0.076177      -0.054403       0.137563       0.050626      -0.026975       0.029966      -0.025773       0.033825      -0.076010       0.027192       0.048818              9.223322      11.089632      -0.549733       2.849326      10.716426       1.033922       5.863909           0.000031
          244              N       3.980770       6.660287      19.174160      -0.198208      34.305853 0.47543913E+03  0.11209658E+05                                 8.794576                            7.032816       0.078220       2.075662                    0.997937      26.570504      71.775419       0.665907       0.390117      -1.103001      -0.067314       0.051839      -0.113075       0.141436       0.005349      -0.047462       0.044331       0.025722      -0.062865      -0.074581       0.013427       0.061154             10.127226       9.714111      -3.243857       0.758955       7.400120      -1.851739      13.267447           0.000014
          245              O       4.773753      15.142247      13.085826      -0.563833      37.000748 0.55074065E+03  0.13300739E+05                                 8.760865                            7.216954       0.385211       2.177321                    0.997378      27.505654      72.134626       0.715131       0.354644      -1.144085       0.023645      -0.016770      -0.011596       0.031221       0.009388      -0.013125      -0.012551       0.104756       0.020252      -0.058613       0.004427       0.054186              9.781332      14.555110       2.919286      -3.378527       8.316096      -1.188178       6.472789           0.000007
          246              O       6.566647      13.891079      12.557998      -0.557483      41.952245 0.59210765E+03  0.14611503E+05                                 9.718768                            7.600787       0.019752       2.060271                    0.995142      27.948734      74.933099       0.678366       0.365888      -1.131273       0.004437       0.020063       0.010357       0.023011      -0.051079       0.030422       0.012651      -0.032721       0.115851      -0.081521       0.030938       0.050584             11.700231       7.429738      -1.234103      -0.384316      21.285924       0.226350       6.385032           0.000002
          247              O      10.086240       3.676228      12.308087      -0.535413      26.000715 0.41177760E+03  0.92522628E+04                                 6.765290                            6.154303       0.755998       2.287314                    0.999172      26.858871      68.058394       0.790305       0.344926      -1.151455       0.002803      -0.014136      -0.023543       0.027603      -0.010135       0.020348       0.058281       0.108698       0.130214      -0.101958       0.028988       0.072970              6.939183       8.473277      -1.528339      -1.560878       7.287893       0.101130       5.056380           0.000004
          248              O       0.174619       4.412789      11.424783      -0.606456      44.074799 0.68498092E+03  0.17520995E+05                                10.006186                            8.132239      -0.071246       2.007669                    0.996114      29.293565      79.820495       0.661383       0.362054      -1.134865      -0.011783      -0.031059       0.023818       0.040875       0.039544      -0.002271      -0.011540      -0.045996      -0.053936      -0.037542      -0.018862       0.056405             11.980686       9.070157       1.809918      -2.111873      17.855724      -4.001469       9.016176           0.000013
          249              O       5.776850       9.974811      12.090493      -0.571960      44.244300 0.63723427E+03  0.16014560E+05                                10.046467                            7.899355       0.016184       2.053614                    0.994710      28.337418      76.640746       0.663705       0.367211      -1.130390       0.001442      -0.021761      -0.009751       0.023889      -0.044042       0.046263       0.019677      -0.014986       0.047505      -0.077767       0.025631       0.052136             12.065689       7.818687       1.684992       0.417440      18.161495       5.811593      10.216886          -0.000002
          250              O       6.676781       8.937378      10.354046      -0.551798      37.426691 0.57518346E+03  0.14033880E+05                                 8.823016                            7.396084       0.374308       2.185682                    0.995147      27.249959      71.683689       0.703892       0.356639      -1.143198      -0.010057       0.008506       0.018362       0.022598      -0.009657      -0.024843      -0.016653       0.059324       0.028154      -0.044640       0.001365       0.043275              9.972815      11.550928       1.809867      -4.383968       8.245065       0.335283      10.122452           0.000004
          251              O       2.801837       4.006694       9.789594      -0.592615      42.115731 0.65253402E+03  0.16497835E+05                                 9.683037                            7.953967      -0.102836       2.003770                    0.996015      28.873400      78.343964       0.666326       0.363576      -1.133121       0.032875       0.010167       0.025979       0.043117       0.028203       0.015640      -0.023929      -0.022812      -0.053986      -0.046788       0.004854       0.041934             11.258048      14.355688       4.866670       0.977243      11.323385       2.224411       8.095070           0.000010
          252              O       4.785489       4.493351       9.057098      -0.528931      30.157723 0.45962731E+03  0.10612918E+05                                 7.584752                            6.583698       0.656520       2.270392                    0.997729      26.753652      68.674934       0.750087       0.353643      -1.144536      -0.006495       0.014665       0.004124       0.016561      -0.050424      -0.024262      -0.035160       0.010286       0.069385      -0.079735       0.034677       0.045058              8.172086       9.574707      -0.425016      -3.040309       6.690038       2.255565       8.251513           0.000010
          253              O      -2.522685      10.232936      11.480798      -0.548477      35.431026 0.53308627E+03  0.12788156E+05                                 8.554284                            7.138478       0.389351       2.189553                    0.995564      27.201788      71.430360       0.712280       0.358464      -1.139399      -0.002323       0.024690       0.011220       0.027219       0.030820      -0.003157       0.031560      -0.032515       0.110580      -0.057492       0.001175       0.056317              9.845025       7.598638      -0.506473       2.204090       7.161424       3.147951      14.775013           0.000009
          254              O       8.169903      11.658379      12.782055      -0.547232      40.350639 0.55411730E+03  0.13435439E+05                                 9.395592                            7.326705       0.186340       2.116844                    0.996525      27.483216      72.795694       0.695359       0.363285      -1.134454       0.027011       0.010062       0.004089       0.029113       0.003051      -0.054117      -0.033907      -0.027076      -0.159331      -0.089674       0.025986       0.063688             11.099098      16.417503      -5.737416       1.265697       9.623637       0.003276       7.256156           0.000002
          255              O      -1.955215      12.702388      17.273979      -0.560254      35.310839 0.54462024E+03  0.13113761E+05                                 8.443916                            7.174093       0.395039       2.183184                    0.997200      27.312412      71.477130       0.717796       0.354382      -1.144512       0.018944      -0.025386       0.012408       0.034019      -0.014586      -0.035007       0.008284      -0.015589      -0.119232      -0.057395       0.011914       0.045481              9.229089       9.410788      -3.643700      -2.127753       8.987181       2.683154       9.289298           0.000004
          256              O      -0.171396      11.613988      18.028019      -0.555800      41.739948 0.57109887E+03  0.13932992E+05                                 9.574003                            7.410140       0.301246       2.149908                    0.997828      27.554536      72.883780       0.696306       0.360556      -1.138151      -0.006734       0.000552      -0.018960       0.020128       0.048662       0.023649      -0.056808       0.026642      -0.053830      -0.091034       0.026600       0.064434             11.477542       9.656983      -1.079602       5.395983       6.716214      -0.634471      18.059428          -0.000001
          257              O       8.082084       1.298846       2.313826      -0.563833      37.000753 0.55074072E+03  0.13300741E+05                                 8.760866                            7.216955       0.385212       2.177321                    0.997378      27.505656      72.134632       0.715131       0.354644      -1.144085      -0.023645       0.016770      -0.011596       0.031221       0.009388       0.013125       0.012551       0.104756       0.020252      -0.058613       0.004427       0.054186              9.781332      14.555111       2.919287       3.378528       8.316096       1.188178       6.472789           0.000008
          258              O       6.289190       2.550014       1.785998      -0.557483      41.952223 0.59210732E+03  0.14611493E+05                                 9.718764                            7.600784       0.019753       2.060271                    0.995142      27.948727      74.933071       0.678366       0.365888      -1.131273      -0.004437      -0.020063       0.010357       0.023011      -0.051080      -0.030422      -0.012651      -0.032721       0.115851      -0.081521       0.030938       0.050584             11.700226       7.429735      -1.234103       0.384316      21.285913      -0.226351       6.385030           0.000000
          259              O       2.769597      12.764865       1.536087      -0.535414      26.000727 0.41177785E+03  0.92522699E+04                                 6.765293                            6.154306       0.755996       2.287313                    0.999172      26.858874      68.058411       0.790304       0.344926      -1.151455      -0.002803       0.014136      -0.023543       0.027603      -0.010135      -0.020347      -0.058281       0.108698       0.130214      -0.101958       0.028987       0.072970              6.939186       8.473281      -1.528339       1.560879       7.287896      -0.101130       5.056382           0.000006
          260              O       0.876218      12.028304       0.652783      -0.606457      44.074858 0.68498205E+03  0.17521030E+05                                10.006194                            8.132245      -0.071243       2.007669                    0.996114      29.293591      79.820579       0.661382       0.362054      -1.134865       0.011783       0.031059       0.023818       0.040875       0.039544       0.002271       0.011540      -0.045996      -0.053936      -0.037542      -0.018862       0.056405             11.980696       9.070164       1.809920       2.111875      17.855739       4.001472       9.016183           0.000012
          261              O       7.078987       6.466282       1.318493      -0.571960      44.244292 0.63723417E+03  0.16014558E+05                                10.046467                            7.899355       0.016181       2.053613                    0.994710      28.337414      76.640741       0.663704       0.367211      -1.130390      -0.001442       0.021761      -0.009751       0.023889      -0.044042      -0.046263      -0.019677      -0.014986       0.047505      -0.077767       0.025631       0.052135             12.065689       7.818687       1.684992      -0.417440      18.161494      -5.811592      10.216886           0.000002
          262              O       6.179056       7.503715      21.126046      -0.551798      37.426689 0.57518344E+03  0.14033880E+05                                 8.823016                            7.396084       0.374308       2.185682                    0.995147      27.249958      71.683687       0.703892       0.356639      -1.143198       0.010057      -0.008506       0.018362       0.022598      -0.009657       0.024843       0.016653       0.059324       0.028154      -0.044640       0.001365       0.043275              9.972815      11.550928       1.809868       4.383968       8.245064      -0.335283      10.122452           0.000003
          263              O      -1.751000      12.434399      20.561594      -0.592616      42.115780 0.65253496E+03  0.16497865E+05                                 9.683045                            7.953973      -0.102835       2.003770                    0.996015      28.873421      78.344039       0.666326       0.363576      -1.133121      -0.032875      -0.010166       0.025979       0.043117       0.028203      -0.015640       0.023929      -0.022812      -0.053985      -0.046788       0.004854       0.041934             11.258057      14.355700       4.866674      -0.977243      11.323395      -2.224413       8.095077           0.000009
          264              O       8.070348      11.947742      19.829098      -0.528931      30.157737 0.45962758E+03  0.10612926E+05                                 7.584756                            6.583701       0.656518       2.270391                    0.997729      26.753655      68.674953       0.750087       0.353643      -1.144536       0.006495      -0.014666       0.004124       0.016561      -0.050424       0.024262       0.035160       0.010285       0.069385      -0.079735       0.034677       0.045058              8.172090       9.574712      -0.425016       3.040310       6.690041      -2.255566       8.251517           0.000011
          265              O       3.573522       6.208157       0.708798      -0.548477      35.431033 0.53308642E+03  0.12788161E+05                                 8.554286                            7.138480       0.389350       2.189553                    0.995564      27.201789      71.430370       0.712280       0.358464      -1.139399       0.002323      -0.024689       0.011220       0.027219       0.030820       0.003157      -0.031560      -0.032515       0.110580      -0.057492       0.001175       0.056317              9.845027       7.598640      -0.506473      -2.204091       7.161425      -3.147952      14.775017           0.000009
          266              O       4.685934       4.782714       2.010055      -0.547232      40.350627 0.55411712E+03  0.13435434E+05                                 9.395591                            7.326704       0.186339       2.116844                    0.996525      27.483210      72.795678       0.695359       0.363285      -1.134454      -0.027011      -0.010062       0.004088       0.029113       0.003051       0.054117       0.033907      -0.027076      -0.159331      -0.089674       0.025986       0.063688             11.099097      16.417500      -5.737415      -1.265696       9.623635      -0.003276       7.256156          -0.000001
          267              O       3.006052       3.738705       6.501979      -0.560255      35.310831 0.54462008E+03  0.13113757E+05                                 8.443917                            7.174094       0.395036       2.183183                    0.997200      27.312404      71.477113       0.717796       0.354382      -1.144512      -0.018944       0.025386       0.012408       0.034019      -0.014586       0.035007      -0.008284      -0.015589      -0.119232      -0.057395       0.011914       0.045481              9.229089       9.410789      -3.643700       2.127753       8.987181      -2.683154       9.289299           0.000003
          268              O       1.222233       4.827105       7.256019      -0.555800      41.739918 0.57109841E+03  0.13932978E+05                                 9.573999                            7.410137       0.301243       2.149908                    0.997828      27.554523      72.883740       0.696306       0.360556      -1.138151       0.006734      -0.000552      -0.018960       0.020128       0.048662      -0.023649       0.056807       0.026642      -0.053829      -0.091034       0.026600       0.064434             11.477537       9.656980      -1.079601      -5.395981       6.716211       0.634470      18.059419          -0.000000
          269              O       2.179584       1.298846       8.458174      -0.563834      37.000759 0.55074082E+03  0.13300744E+05                                 8.760868                            7.216957       0.385209       2.177320                    0.997378      27.505655      72.134637       0.715130       0.354644      -1.144085      -0.023645       0.016769       0.011596       0.031221       0.009388      -0.013125      -0.012551       0.104756       0.020252      -0.058613       0.004427       0.054186              9.781335      14.555116       2.919288      -3.378529       8.316099      -1.188178       6.472791           0.000006
          270              O       0.386690       2.550014       8.986002      -0.557483      41.952232 0.59210746E+03  0.14611498E+05                                 9.718767                            7.600786       0.019750       2.060271                    0.995142      27.948727      74.933082       0.678366       0.365888      -1.131273      -0.004438      -0.020063      -0.010357       0.023011      -0.051079       0.030422       0.012651      -0.032721       0.115851      -0.081521       0.030938       0.050584             11.700230       7.429737      -1.234103      -0.384317      21.285921       0.226351       6.385031           0.000002
          271              O      -3.132903      12.764865       9.235913      -0.535413      26.000707 0.41177744E+03  0.92522582E+04                                 6.765288                            6.154302       0.755997       2.287314                    0.999172      26.858867      68.058379       0.790305       0.344926      -1.151455      -0.002803       0.014136       0.023543       0.027603      -0.010135       0.020347       0.058281       0.108697       0.130214      -0.101958       0.028988       0.072970              6.939181       8.473275      -1.528338      -1.560878       7.287891       0.101130       5.056379           0.000005
          272              O       6.778718      12.028304      10.119217      -0.606456      44.074787 0.68498068E+03  0.17520987E+05                                10.006184                            8.132238      -0.071246       2.007669                    0.996114      29.293560      79.820475       0.661383       0.362054      -1.134865       0.011783       0.031059      -0.023818       0.040875       0.039543      -0.002271      -0.011539      -0.045996      -0.053936      -0.037542      -0.018862       0.056404             11.980683       9.070155       1.809918      -2.111873      17.855720      -4.001468       9.016174           0.000010
          273              O       1.176487       6.466282       9.453507      -0.571959      44.244266 0.63723375E+03  0.16014544E+05                                10.046461                            7.899350       0.016185       2.053614                    0.994710      28.337408      76.640704       0.663705       0.367211      -1.130390      -0.001442       0.021761       0.009751       0.023889      -0.044042       0.046264       0.019677      -0.014986       0.047504      -0.077767       0.025631       0.052136             12.065681       7.818682       1.684989       0.417439      18.161480       5.811588      10.216880           0.000001
          274              O       0.276556       7.503715      11.189954      -0.551799      37.426740 0.57518440E+03  0.14033909E+05                                 8.823024                            7.396091       0.374307       2.185681                    0.995147      27.249979      71.683764       0.703892       0.356639      -1.143198       0.010057      -0.008506      -0.018362       0.022598      -0.009657      -0.024843      -0.016653       0.059324       0.028154      -0.044640       0.001365       0.043275              9.972825      11.550940       1.809870      -4.383972       8.245073       0.335284      10.122461           0.000004
          275              O       4.151500      12.434399      11.754406      -0.592615      42.115733 0.65253409E+03  0.16497837E+05                                 9.683036                            7.953967      -0.102835       2.003771                    0.996015      28.873403      78.343967       0.666326       0.363576      -1.133121      -0.032875      -0.010167      -0.025979       0.043117       0.028203       0.015640      -0.023929      -0.022812      -0.053986      -0.046788       0.004854       0.041934             11.258046      14.355686       4.866669       0.977242      11.323384       2.224410       8.095069           0.000007
          276              O       2.167848      11.947742      12.486902      -0.528931      30.157707 0.45962701E+03  0.10612909E+05                                 7.584750                            6.583696       0.656520       2.270392                    0.997729      26.753645      68.674909       0.750088       0.353643      -1.144536       0.006495      -0.014666      -0.004124       0.016561      -0.050424      -0.024262      -0.035160       0.010285       0.069385      -0.079734       0.034677       0.045058              8.172083       9.574704      -0.425016      -3.040308       6.690035       2.255563       8.251510           0.000009
          277              O       9.476022       6.208157      10.063202      -0.548477      35.431074 0.53308714E+03  0.12788183E+05                                 8.554292                            7.138484       0.389353       2.189553                    0.995564      27.201810      71.430437       0.712280       0.358464      -1.139399       0.002323      -0.024690      -0.011220       0.027219       0.030820      -0.003157       0.031560      -0.032515       0.110580      -0.057492       0.001175       0.056317              9.845035       7.598645      -0.506473       2.204094       7.161429       3.147955      14.775029           0.000009
          278              O      -1.216566       4.782714       8.761945      -0.547231      40.350628 0.55411711E+03  0.13435434E+05                                 9.395591                            7.326703       0.186339       2.116844                    0.996525      27.483211      72.795679       0.695359       0.363285      -1.134454      -0.027011      -0.010062      -0.004088       0.029113       0.003051      -0.054117      -0.033907      -0.027076      -0.159331      -0.089674       0.025986       0.063688             11.099097      16.417500      -5.737416       1.265696       9.623635       0.003276       7.256155           0.000001
          279              O       8.908552       3.738705       4.270021      -0.560255      35.310818 0.54461984E+03  0.13113749E+05                                 8.443914                            7.174091       0.395038       2.183184                    0.997200      27.312401      71.477094       0.717796       0.354382      -1.144512      -0.018944       0.025386      -0.012408       0.034019      -0.014586      -0.035007       0.008284      -0.015589      -0.119232      -0.057395       0.011914       0.045481              9.229086       9.410785      -3.643699      -2.127752       8.987178       2.683152       9.289295           0.000004
          280              O       7.124733       4.827105       3.515981      -0.555800      41.739912 0.57109832E+03  0.13932975E+05                                 9.573999                            7.410137       0.301244       2.149908                    0.997828      27.554521      72.883732       0.696306       0.360556      -1.138151       0.006734      -0.000552       0.018960       0.020128       0.048662       0.023649      -0.056808       0.026642      -0.053829      -0.091034       0.026600       0.064434             11.477536       9.656979      -1.079601       5.395980       6.716210      -0.634470      18.059419          -0.000002
          281              O      -1.128747      15.142247      19.230174      -0.563833      37.000770 0.55074102E+03  0.13300750E+05                                 8.760868                            7.216957       0.385212       2.177321                    0.997378      27.505663      72.134655       0.715131       0.354644      -1.144085       0.023645      -0.016770       0.011596       0.031221       0.009388       0.013125       0.012551       0.104756       0.020252      -0.058613       0.004427       0.054186              9.781336      14.555116       2.919289       3.378529       8.316100       1.188179       6.472791           0.000008
          282              O       0.664147      13.891079      19.758002      -0.557484      41.952269 0.59210802E+03  0.14611515E+05                                 9.718772                            7.600790       0.019753       2.060271                    0.995142      27.948742      74.933129       0.678366       0.365888      -1.131273       0.004438       0.020063      -0.010357       0.023011      -0.051079      -0.030422      -0.012651      -0.032721       0.115852      -0.081521       0.030937       0.050584             11.700237       7.429741      -1.234103       0.384317      21.285937      -0.226350       6.385034           0.000002
          283              O       4.183740       3.676228      20.007913      -0.535414      26.000753 0.41177836E+03  0.92522845E+04                                 6.765297                            6.154310       0.755995       2.287313                    0.999172      26.858885      68.058454       0.790304       0.344926      -1.151455       0.002804      -0.014135       0.023543       0.027603      -0.010135      -0.020348      -0.058281       0.108697       0.130214      -0.101958       0.028987       0.072970              6.939191       8.473286      -1.528341       1.560880       7.287903      -0.101130       5.056385           0.000007
          284              O       6.077119       4.412789      20.891217      -0.606455      44.074793 0.68498077E+03  0.17520989E+05                                10.006183                            8.132237      -0.071243       2.007670                    0.996114      29.293564      79.820479       0.661383       0.362054      -1.134866      -0.011783      -0.031059      -0.023818       0.040875       0.039544       0.002271       0.011540      -0.045996      -0.053936      -0.037542      -0.018863       0.056405             11.980683       9.070155       1.809919       2.111873      17.855719       4.001468       9.016174           0.000011
          285              O      -0.125650       9.974811      20.225507      -0.571960      44.244340 0.63723497E+03  0.16014583E+05                                10.046473                            7.899360       0.016183       2.053613                    0.994710      28.337432      76.640802       0.663704       0.367211      -1.130390       0.001442      -0.021761       0.009751       0.023889      -0.044042      -0.046264      -0.019677      -0.014986       0.047505      -0.077767       0.025631       0.052136             12.065698       7.818692       1.684993      -0.417440      18.161508      -5.811597      10.216893           0.000001
          286              O       0.774281       8.937378       0.417954      -0.551799      37.426739 0.57518437E+03  0.14033908E+05                                 8.823024                            7.396091       0.374308       2.185682                    0.995147      27.249979      71.683763       0.703892       0.356639      -1.143198      -0.010057       0.008506      -0.018362       0.022598      -0.009657       0.024843       0.016653       0.059324       0.028154      -0.044640       0.001365       0.043275              9.972825      11.550940       1.809870       4.383973       8.245073      -0.335284      10.122461           0.000006
          287              O       8.704337       4.006694       0.982406      -0.592615      42.115739 0.65253421E+03  0.16497841E+05                                 9.683038                            7.953968      -0.102836       2.003770                    0.996015      28.873404      78.343977       0.666326       0.363576      -1.133121       0.032875       0.010167      -0.025979       0.043117       0.028203      -0.015640       0.023929      -0.022812      -0.053986      -0.046788       0.004854       0.041934             11.258049      14.355689       4.866670      -0.977242      11.323387      -2.224410       8.095071           0.000010
          288              O      -1.117011       4.493351       1.714902      -0.528931      30.157704 0.45962695E+03  0.10612907E+05                                 7.584749                            6.583695       0.656521       2.270392                    0.997729      26.753644      68.674903       0.750088       0.353643      -1.144536      -0.006495       0.014666      -0.004124       0.016561      -0.050424       0.024262       0.035160       0.010286       0.069385      -0.079735       0.034677       0.045058              8.172082       9.574703      -0.425016       3.040307       6.690035      -2.255563       8.251509           0.000012
          289              O       3.379815      10.232936      20.835202      -0.548478      35.431072 0.53308712E+03  0.12788183E+05                                 8.554294                            7.138486       0.389348       2.189552                    0.995564      27.201802      71.430428       0.712279       0.358464      -1.139399      -0.002322       0.024689      -0.011220       0.027219       0.030820       0.003157      -0.031560      -0.032515       0.110579      -0.057492       0.001175       0.056317              9.845037       7.598648      -0.506474      -2.204095       7.161432      -3.147955      14.775032           0.000009
          290              O       2.267403      11.658379      19.533945      -0.547232      40.350659 0.55411761E+03  0.13435449E+05                                 9.395597                            7.326707       0.186338       2.116843                    0.996525      27.483221      72.795718       0.695359       0.363285      -1.134454       0.027011       0.010062      -0.004089       0.029113       0.003051       0.054117       0.033907      -0.027076      -0.159331      -0.089674       0.025986       0.063688             11.099104      16.417511      -5.737420      -1.265697       9.623641      -0.003276       7.256159          -0.000001
          291              O       3.947285      12.702388      15.042021      -0.560254      35.310801 0.54461952E+03  0.13113739E+05                                 8.443910                            7.174088       0.395040       2.183185                    0.997200      27.312396      71.477071       0.717796       0.354382      -1.144512       0.018944      -0.025386      -0.012408       0.034019      -0.014586       0.035007      -0.008284      -0.015589      -0.119232      -0.057395       0.011914       0.045481              9.229082       9.410782      -3.643697       2.127751       8.987174      -2.683151       9.289290           0.000004
          292              O       5.731104      11.613988      14.287981      -0.555800      41.739931 0.57109862E+03  0.13932985E+05                                 9.574001                            7.410138       0.301245       2.149908                    0.997828      27.554529      72.883758       0.696306       0.360556      -1.138151      -0.006734       0.000552       0.018960       0.020128       0.048662      -0.023649       0.056808       0.026642      -0.053829      -0.091034       0.026600       0.064434             11.477539       9.656981      -1.079601      -5.395981       6.716212       0.634470      18.059424          -0.000001

******************************************************
Auxiliary information for the entire system
The total spin magnetic moment of the unit cell is   0.000000
The total net atomic charge of the unit cell is   -0.000009
Accuracy of reproducing the electrostatic potential in the unit cell:
  The inner radius (bohr) =    5.0000
  The outer radius (bohr) =   12.0000
  Valid grid points have density less than (e/(bohr^3)) =    0.0001
  The number of valid grid points were=        89754
  The rms potential error without charges in kcal/mol is=      6.67725
  The rms potential error with partial charges in kcal/mol is=      1.44646
  The RRMSE value at monopole order=      0.21662
  The rms potential error with partial charges and cloud penetration in kcal/mol is=      1.44018
  The RRMSE value at monopole order with cloud penetration is=      0.21569
  The rms potential error with partial charges and atomic dipoles in kcal/mol is=      0.63184
  The RRMSE value at dipole order=      0.09463
  The rms potential error with partial charges, atomic dipoles and cloud penetration in kcal/mol is=      0.61864
  The RRMSE value at dipole order with cloud penetration=      0.09265

******************************************************
The electron densities and ab initio electrostatic potential were computed in VASP using the PBE functional and
projector augmented wave method. See the main text of the journal article for a description of computational details.
The atomic charges, dipoles, and quadrupoles were computed with the DDEC6 method as described in
(a) T. A. Manz and N. Gabaldon Limas, RSC Adv. 6 (2016) 47771-47801 DOI: 10.1039/c6ra04656h
(b) N. Gabaldon Limas and T. A. Manz, RSC Adv. 8 (2018) 2678-2707 DOI: 10.1039/c7ra11829e.
For each atom in the material, the electron cloud parameters were fit to the spherically averaged atom-in-material
electron density using radial positions for which this density was between 10^-4 and 10^-2 electrons per cubic bohr.
The polarizabilities, dispersion coefficients, and quantum Drude oscillator (QDO) parameters were fit using the MCLF method.
The magnetic structure of the system was optimized in VASP from the default ferromagnetic initial guess using spin polarization.
The atomic spin moments (ASMs) were computed on this optimized magnetic structure using the DDEC6 partition as inputs
to the method of T. A. Manz and D. S. Sholl, J. Chem. Theory Comput. 7 (2011) 4146-4164 DOI: 10.1021/ct200539n.
The RMSE and RRMSE were computed using a uniform grid with Ewald summation.
