# Supplementary material for: A collection of forcefield precursors for metal–organic frameworks
Source: RSC Adv. 2019 Nov 13;9(63):36492–507. doi: 10.1039/c9ra07327b (PMC9075174; doi:10.1039/c9ra07327b)
Supplement: RA-009-C9RA07327B-s5718 [file RA-009-C9RA07327B-s5718.xyz]

  712
jmolscript: load "" {1 1 1} spacegroup "x,y,z" unitcell [{     24.932900     0.000000     0.000000 }, {     -8.310876    23.506996     0.000000 }, {     -8.310876   -11.753306    20.357766 }]
Zn    22.292022     1.006702     1.591774     0.985210
Zn     1.829527    15.476029     8.587109     0.985241
Zn    18.327415     5.531619     7.441374     0.985236
Zn     7.417108    13.246336     2.737509     0.985249
Zn     5.670247    12.628840    18.690058     0.985236
Zn    10.140439    11.452163     2.661574     0.985249
Zn     1.705549    15.432220    11.846591     0.985209
Zn    15.728085     7.501153     7.517309     0.985241
Zn    13.981124    21.625144     0.075934     0.985240
Zn    -6.481464     8.332493     9.109082     0.985209
Zn    10.016439    14.296848     1.069801     0.985249
Zn    -0.893804    14.513197    10.102949     0.985236
Zn     1.514674   -10.746634    18.765992     0.985241
Zn     5.984986     3.722561    11.770657     0.985210
Zn    -2.450011    -6.221827    12.916392     0.985249
Zn    11.572646     1.492978    17.620257     0.985236
Zn     9.825572     0.875181     1.667708     0.985209
Zn   -10.636923    -0.301193    17.696192     0.985241
Zn     5.860965     3.678690     8.511175     0.985236
Zn    -5.049342    -4.252294    12.840457     0.985249
Zn    -6.796203     9.871837    20.281832     0.985236
Zn    -2.326011    -3.420985    11.248684     0.985249
Zn   -10.760901     2.543521    19.287965     0.985209
Zn     3.261635     2.759701    10.254817     0.985240
Zn    24.788788     0.000000     0.000000     0.949314
Zn     0.048173    17.494473    10.178883     0.949314
Zn    -8.262839     5.944779    10.061215     0.949314
Zn     8.359050    11.821434     0.117668     0.949338
Zn    12.322338     0.000000     0.000000     0.949314
Zn     4.203611     5.740975    10.178883     0.949314
Zn    -4.107400    -5.808717    10.296551     0.949338
Zn   -12.418277     0.068126    20.240098     0.949314
H     -0.071450    -0.947292     4.193700     0.108777
H      0.302550    -2.382378     5.922074     0.100013
H      2.549858     0.263352     7.805167     0.107514
H      1.617358    -1.778232     7.615840     0.097430
H      3.819775     4.580390     5.494561     0.119606
H      1.451119     3.258086     1.746696     0.116682
H      2.579756     5.153925     1.732446     0.108798
H      3.796496     5.820366     3.631825     0.095800
H     -0.869221    17.247139     5.985183     0.108786
H     -2.346923    17.121361     4.256809     0.100002
H     -0.601621    20.122011     2.373716     0.107544
H     -2.215615    18.562324     2.563043     0.097434
H     11.356133    -0.748654     4.684322     0.119587
H     10.899045    -3.422539     8.432187     0.116677
H     12.310254    -1.726509     8.446437     0.108823
H     12.532980    -0.357245     6.547058     0.095796
H     -4.416361     4.120877    10.667469     0.108806
H     -2.453303     3.903448    11.801397     0.100004
H     -2.912082    -0.006938    12.108799     0.107531
H     -1.793416     1.903009    12.526133     0.097463
H     17.675827    -2.149614    10.653219     0.119604
H     16.028601     2.012288     9.482647     0.116683
H     14.747042     0.224580     9.309606     0.108812
H     15.578135    -1.889869     9.918304     0.095810
H     -2.953573     3.086656    19.869180     0.108806
H     -3.812928     4.864950    18.735252     0.100006
H     -7.346759     3.128955    18.427850     0.107530
H     -5.918932     4.820279    18.010516     0.097423
H     -7.918563    -1.681738    19.883430     0.119605
H      4.865283     9.905855     0.696236     0.116687
H      3.606997     8.101694     0.869277     0.108817
H      1.336437     8.180437     0.260579     0.095793
H     -8.382343    -7.647821    19.081334     0.108806
H     -8.008338    -5.433459    19.459989     0.100004
H     -5.761073    -5.125547    16.227175     0.107531
H     -6.693548    -4.268700    18.089911     0.097463
H    -12.802067    14.221861    13.643775     0.119604
H      9.762218    11.637296    16.662831     0.116683
H     10.890832    10.677019    15.028103     0.108813
H     12.107553    11.988695    13.501270     0.095810
H      7.441688     8.313272     2.428681     0.108806
H      5.963999     6.879354     3.401783     0.100006
H      7.709279     3.748207     1.744661     0.107530
H      6.095301     4.692025     3.000735     0.097423
H      3.045235    -7.322253    18.664000     0.119605
H      2.588152    -2.739560    19.105763     0.116687
H      3.999341    -3.575248    17.629825     0.108817
H      4.222064    -5.904793    17.393675     0.095793
H     12.205545    -4.575529    11.455315     0.108777
H     14.168597    -3.484808    11.076660     0.100013
H     13.709861    -1.263366    14.309474     0.107514
H     14.828503    -1.856935    12.446738     0.097430
H      9.364904    -1.452573    16.892874     0.119606
H      7.717639    -4.547298    13.873818     0.116682
H      6.436102    -3.803286    15.508546     0.108798
H      7.267214    -2.218900    17.035379     0.095800
H     13.668283     3.910462     7.750202     0.108786
H     12.808915     2.039296     6.777100     0.100002
H      9.275105     2.641091     8.434222     0.107544
H     10.702916     1.433994     7.178148     0.097434
H      8.703348     6.307039    11.872649     0.119587
H     13.176311     7.403636    11.430886     0.116677
H     11.918045     8.455588    12.906824     0.108822
H      9.647488     7.889072    13.142974     0.095796
H      8.239642     8.595498    17.440498     0.108786
H      8.613618     7.816221    15.333469     0.100002
H     10.860901     4.862579    16.683189     0.107544
H      9.928404     6.047316    15.009781     0.097434
H     -4.491175    16.458435     1.219430     0.119587
H     -6.859780    20.365304     1.948238     0.116677
H     -5.731144    19.429741     3.597217     0.108823
H     -4.514428    17.451624     3.224670     0.095796
H     -9.180177     9.700275    11.943901     0.108777
H    -10.657855    11.259971    12.699174     0.100013
H     -8.912528    11.390468    16.239390     0.107514
H    -10.526525    12.006338    14.793989     0.097430
H     -5.265681     8.071291    17.367210     0.119606
H     -5.722820     6.162483    13.177582     0.116682
H     -4.311611     5.302141    14.639270     0.108798
H     -4.088859     6.262422    16.774799     0.095800
H      3.894645     0.455036    18.592748     0.108806
H      5.857687    -0.418256    17.837475     0.100006
H      5.398904     1.270688    14.297259     0.107530
H      6.517565    -0.045690    15.742660     0.097423
H      1.053932     3.602571    13.169439     0.119605
H     -0.593277     2.535393    17.359067     0.116687
H     -1.874834     3.579090    15.897379     0.108817
H     -1.043750     4.109153    13.761850     0.095793
H      5.357310    -6.996734    13.096151     0.108806
H      4.497970    -6.903861    15.203180     0.100004
H      0.964142    -5.769662    13.853460     0.107531
H      2.391976    -6.253890    15.526868     0.097463
H      0.392320    -4.624917     8.959453     0.119604
H     -3.445603    17.951195     8.230645     0.116683
H     -4.703891    18.703403     6.581666     0.108813
H     -6.974443    19.191177     6.954213     0.095810
H     -4.226808    10.806319    16.164066     0.108786
H     -3.852832     9.371200    14.435692     0.100002
H     -1.605549    12.016895    12.552599     0.107544
H     -2.538046     9.975314    12.741926     0.097434
H      7.975275    -7.173020    14.863205     0.119587
H      5.606670    -8.495253    18.611070     0.116677
H      6.735306    -6.599413    18.625320     0.108823
H      7.952022    -5.933008    16.725941     0.095796
H      3.286273     5.493721    14.372583     0.108777
H      1.808595     5.367974    16.100957     0.100013
H      3.553922     8.368660    17.984050     0.107514
H      1.939925     6.808969    17.794723     0.097430
H      7.200769    11.004948    15.673444     0.119606
H      6.743630     8.330992    11.925579     0.116682
H      8.154839    10.027021    11.911329     0.108798
H      8.377591    11.396322    13.810708     0.095800
H     -8.571805    15.874366     9.690297     0.108806
H     -6.608763    15.656915     8.556369     0.100006
H     -7.067546    11.746524     8.248967     0.107530
H     -5.948885    13.656463     7.831633     0.097423
H     13.520382     9.603875     9.704547     0.119605
H     11.873173    13.765799    10.875119     0.116687
H     10.591616    11.978094    11.048160     0.108817
H     11.422700     9.863634    10.439462     0.095793
H     17.823760    14.839971     0.488586     0.108806
H     16.964420    16.618286     1.622514     0.100004
H     13.430592    14.882297     1.929916     0.107531
H     14.858426    16.573630     2.347250     0.097463
H     12.858770    10.071577     0.474336     0.119604
H      9.020847    -1.847464    19.661530     0.116683
H      7.762559    -3.651628    19.488489     0.108812
H      5.492007    -3.572874    20.097187     0.095810
H     12.395000     4.105509     1.276432     0.108777
H     12.769000     6.319864     0.897777     0.100013
H     15.016308     6.627836     4.130591     0.107514
H     14.083808     7.484649     2.267855     0.097430
H     16.286225     2.468298     6.713991     0.119606
H     13.917569    -0.116325     3.694935     0.116682
H     15.046206    -1.076570     5.329663     0.108798
H     16.262946     0.235135     6.856496     0.095800
H     11.597229    -3.440080    17.929085     0.108786
H     10.119527    -4.874016    16.955983     0.100002
H     11.864829    -8.005132    18.613105     0.107544
H     10.250835    -7.061338    17.357031     0.097434
H     -1.110317     4.431085     1.693766     0.119587
H     -1.567405     9.013769     1.252003     0.116677
H     -0.156196     8.178110     2.727941     0.108823
H      0.066530     5.848569     2.964091     0.095796
H      8.050089     7.177945     8.902451     0.108806
H     10.013147     8.268673     9.281106     0.100004
H      9.554368    10.490054     6.048292     0.107531
H     10.673034     9.896520     7.911028     0.097463
H      5.209377    10.300798     3.464892     0.119604
H      3.562151     7.206131     6.483948     0.116683
H      2.280592     7.950112     4.849220     0.108812
H      3.111685     9.534469     3.322387     0.095810
H      9.512877    15.664006    12.607564     0.108806
H      8.653522    13.792858    13.580666     0.100006
H      5.119691    14.394621    11.923544     0.107530
H      6.547518    13.187549    13.179618     0.097423
H      4.547887    18.060505     8.485117     0.119605
H     17.331733    -4.349885     8.926880     0.116687
H     16.073447    -3.297961     7.450942     0.108817
H     13.802887    -3.864482     7.214792     0.095793
H      4.084107    20.348859     2.917268     0.108806
H      4.458112    19.569622     5.024297     0.100004
H      6.705377    16.615955     3.674577     0.107531
H      5.772902    17.800723     5.347985     0.097463
H     -0.335617     4.705106    19.138336     0.119604
H     -2.704232     8.611962    18.409528     0.116683
H     -1.575618     7.676368    16.760549     0.108813
H     -0.358897     5.698257    17.133096     0.095810
H     19.908138    -2.053257     8.413865     0.108806
H     18.430449    -0.493575     7.658592     0.100006
H     20.175729    -0.363144     4.118376     0.107530
H     18.561751     0.252753     5.563777     0.097423
H     15.511685    19.824653     2.990556     0.119605
H     -9.878298    17.915925     7.180184     0.116687
H     -8.467109    17.055555     5.718496     0.108817
H     -8.244386    18.015796     3.582967     0.095793
H     -0.260905    12.208375     1.765018     0.108777
H      1.702147    11.335097     2.520291     0.100013
H      1.243411    13.024108     6.060507     0.107514
H      2.362053    11.707703     4.615106     0.097430
H     -3.101546    15.356013     7.188327     0.119606
H     -4.748811    14.288756     2.998699     0.116682
H     -6.030348    15.332480     4.460387     0.108798
H     -5.199236    15.862583     6.595916     0.095800
H      1.201833     4.756709     7.261615     0.108786
H      0.342465     4.849542     5.154586     0.100002
H     -3.191345     5.983767     6.504306     0.107544
H     -1.763534     5.499507     4.830898     0.097434
H     -3.763102     7.128604    11.398313     0.119587
H      0.709861     6.197734    12.127121     0.116677
H     -0.548405     6.949973    13.776100     0.108822
H     -2.818962     7.437740    13.403553     0.095796
C      1.215098     0.583019     4.808504     0.054959
C      1.963094     0.995577     5.954647     0.069908
C      0.511985    -0.707515     4.873649    -0.127044
C      0.708128    -1.544354     5.915967    -0.080449
C      2.072802     0.043554     7.037680    -0.154453
C      1.479394    -1.165882     6.929784    -0.065288
C      0.332459     1.087222     2.489755     0.648163
C      3.334408     4.288896     4.753538    -0.142636
C      1.918201     3.516670     2.508077    -0.132147
C      2.641269     3.093566     4.816647     0.068542
C      1.141957     1.431611     3.713257    -0.106125
C      2.579759     4.617973     2.493826    -0.090753
C      1.886624     2.664553     3.690863     0.036909
C      3.319444     5.022304     3.654219    -0.081318
C      2.656233     2.229695     5.979076    -0.151031
C      3.385946     2.651657     7.218864     0.638500
C      0.144720    18.970196     5.370379     0.054969
C      0.284340    19.812911     4.224236     0.069833
C     -0.837641    17.877120     5.305234    -0.127086
C     -1.692016    17.783083     4.262916    -0.080404
C     -0.649821    19.598988     3.141203    -0.154429
C     -1.592288    18.636377     3.249099    -0.065324
C      0.914328    18.306146     7.689128     0.648150
C     11.243107    -1.303412     5.425345    -0.142645
C     10.987138    -2.895990     7.670806    -0.131962
C     10.347180    -2.355350     5.362236     0.068709
C      0.969176    19.184120     6.465626    -0.105968
C     11.804941    -1.905170     7.685057    -0.090783
C     10.194263    -3.209819     6.488020     0.036411
C     11.939574    -1.073033     6.524664    -0.081279
C      1.216834    20.877778     4.199807    -0.150996
C      1.371413    21.706388     2.960019     0.638487
C     -5.064622     2.139239    10.834403     0.054972
C     -4.572616     0.849884    11.206950     0.069804
C     -4.168695     3.293434    11.005408    -0.127092
C     -2.988534     3.157099    11.648714    -0.080403
C     -3.276101     0.807577    11.846184    -0.154412
C     -2.596258     1.955896    12.059941    -0.065341
C     -6.901347     3.557876     9.822622     0.648157
C     17.369985    -1.298663    10.425212    -0.142666
C     16.372674     1.180143     9.714726    -0.131983
C     18.216046    -0.211463    10.549394     0.068715
C     -6.334541     2.240314    10.284743    -0.105990
C     15.621358     0.142308     9.619044    -0.090749
C     17.750635     1.080242    10.180919     0.036407
C     16.131649    -1.145872     9.989556    -0.081286
C     -5.365487    -0.313714    11.060374    -0.150991
C     -4.795358    -1.654785    11.412564     0.638483
C     -4.605799     1.814926    19.702246     0.054971
C     -5.985422     1.849008    19.329699     0.069887
C     -3.816254     3.044340    19.531241    -0.127096
C     -4.338183     4.111552    18.887935    -0.080427
C     -6.457484     3.057261    18.690465    -0.154464
C     -5.601452     4.080989    18.476708    -0.065272
C      5.654832    12.309442     0.356261     0.648132
C     -7.014328    -1.686437    20.111437    -0.142660
C      3.966035     9.952866     0.464157    -0.131937
C     -6.271324    -0.526368    19.987255     0.068707
C     -4.087196     0.651335    20.251906    -0.105972
C      3.237991     8.898579     0.559839    -0.090807
C      3.412526    11.218714    -0.002036     0.036382
C      1.853381     8.950291     0.189327    -0.081293
C     -6.818184     0.713621    19.476275    -0.150974
C     -8.272605     0.804120    19.124085     0.638480
C     -7.095817    -7.880556    17.448641     0.054972
C     -6.347833    -7.094256    16.518291     0.069804
C     -7.798915    -7.178862    18.533710    -0.127092
C     -7.602770    -5.857767    18.737288    -0.080403
C     -6.238121    -5.680307    16.801264    -0.154413
C     -6.831515    -5.169020    17.902619    -0.065342
C     16.954454   -10.140747    18.171342     0.648157
C    -13.287425    13.725870    14.266722    -0.142666
C     10.229292    12.167373    16.058206    -0.131982
C    -13.980551    14.378198    15.270360     0.068715
C     -7.168960    -9.253366    17.261350    -0.105990
C     10.890836    11.604371    15.111570    -0.090749
C    -14.735183    13.617756    16.204782     0.036407
C     11.630509    12.407126    14.181220    -0.081286
C     -5.654708    -7.690168    15.437294    -0.150991
C     -4.925009    -6.827471    14.451978     0.638483
C      8.455612     6.919296     1.243860     0.054971
C      8.595230     5.505349     1.087105     0.069888
C      7.473265     7.409426     2.223068    -0.127096
C      6.618898     6.553777     2.825658    -0.080427
C      7.661079     4.674383     1.813877    -0.154465
C      6.718623     5.249137     2.593579    -0.065272
C      9.225213     9.259412     0.659592     0.648132
C      2.932210    -6.403129    18.773932    -0.142660
C      2.676244    -3.662210    19.030440    -0.131937
C      2.036296    -5.931804    19.716496     0.068705
C      9.280059     7.760840     0.510980    -0.105973
C      3.494036    -4.145287    18.165235    -0.090807
C      1.883380    -4.529611    19.893609     0.036382
C      3.628667    -5.566287    18.024766    -0.081293
C      9.527712     4.951750     0.177113    -0.150973
C      9.682290     3.463757     0.079395     0.638480
C     11.557304    -3.440125    13.088008     0.054959
C     12.049324    -2.472804    14.018358     0.069908
C     12.453218    -3.869138    12.002939    -0.127043
C     13.633376    -3.243854    11.799361    -0.080449
C     13.345835    -1.898060    13.735385    -0.154453
C     14.025663    -2.287112    12.634030    -0.065288
C      9.720570    -5.025679    12.365307     0.648163
C      9.059054    -2.075514    16.269927    -0.142636
C      8.061719    -3.930233    14.478443    -0.132147
C      9.905102    -2.511579    15.266289     0.068542
C     10.287388    -3.966680    13.275299    -0.106125
C      7.310416    -3.494169    15.425079    -0.090753
C      9.439678    -3.476550    14.331867     0.036909
C      7.820719    -2.529199    16.355429    -0.081318
C     11.256466    -2.017933    15.099355    -0.151031
C     11.826609    -1.042384    16.084671     0.638500
C     12.016072     4.401769     8.935023     0.054969
C     10.636452     4.062095     9.091778     0.069834
C     12.805605     3.638958     7.955815    -0.127086
C     12.283668     2.548228     7.353225    -0.080404
C     10.164379     2.904368     8.365006    -0.154430
C     11.020401     2.207378     7.585304    -0.065323
C     13.965835     5.907398     9.519291     0.648150
C      9.607581     6.506847    11.762717    -0.142647
C     12.277065     7.179145    11.506209    -0.131962
C     10.350573     5.819259    10.820153     0.068710
C     12.534686     5.459591     9.667903    -0.105967
C     11.549032     7.789160    12.371414    -0.090783
C     11.723544     6.142478    10.643040     0.036411
C     10.164425     7.442433    12.511883    -0.081278
C      9.803701     4.756735    10.001770    -0.150996
C      8.349282     4.406482    10.099488     0.638487
C      9.526181     7.297921    18.458386     0.054969
C     10.274162     6.099062    18.242594     0.069833
C      8.823068     7.886760    17.308173    -0.127086
C      9.019197     7.402505    16.062277    -0.080404
C     10.383856     5.637137    16.876588    -0.154429
C      9.790449     6.335285    15.883129    -0.065324
C      8.643574     9.053909    20.054435     0.648150
C     -4.976531    17.245920     1.337505    -0.142647
C     -6.392708    19.576643     1.791483    -0.131962
C     -5.669671    17.788922     0.270758     0.068710
C      9.453056     7.822139    19.740926    -0.105968
C     -5.731151    19.038342     2.752370    -0.090783
C     -6.424301    18.978378     0.462121     0.036411
C     -4.991481    17.831256     2.522327    -0.081278
C     10.967302     5.460857    19.299162    -0.150996
C     11.696998     4.176197    19.044690     0.638487
C     -8.166228     9.371194    13.743528     0.054959
C     -8.026593     9.942426    15.046425     0.069908
C     -9.148588     9.974139    12.829464    -0.127044
C    -10.002949    10.923826    13.269192    -0.080448
C     -8.960739    10.987315    15.402686    -0.154453
C     -9.903207    11.375172    14.515087    -0.065288
C     -7.396650     7.695128    12.009046     0.648163
C     -5.378718     7.706924    16.516256    -0.142636
C     -5.634716     6.558584    14.014286    -0.132147
C     -6.274643     8.287539    15.636800     0.068542
C     -7.341786     8.315726    13.381160    -0.106125
C     -4.816914     6.050841    14.865241    -0.090753
C     -6.427576     7.739814    14.333903     0.036909
C     -4.682265     6.639703    16.166102    -0.081318
C     -7.094098     9.431158    15.980846    -0.151031
C     -6.939503    10.090541    17.318352     0.638500
C      3.246381     1.301271    16.793121     0.054971
C      3.738383     1.623304    15.490224     0.069888
C      4.142306     0.576088    17.707185    -0.127096
C      5.322459     0.087139    17.267457    -0.080427
C      5.034889     1.090867    15.133963    -0.154465
C      5.714729     0.331600    16.021562    -0.065272
C      1.409669     1.468187    18.527603     0.648132
C      0.748094     3.374562    14.020393    -0.142660
C     -0.249208     2.750474    16.522363    -0.131937
C      1.594153     2.723426    14.899849     0.068705
C      1.976469     1.726751    17.155489    -0.105973
C     -1.000523     3.352245    15.671408    -0.090807
C      1.128747     2.396691    16.202746     0.036382
C     -0.490237     3.675454    14.370547    -0.081293
C      2.945513     2.332031    14.555803    -0.150973
C      3.515638     2.697552    13.218297     0.638480
C      3.705086    -6.216311    12.078263     0.054972
C      2.325468    -5.910718    12.294055     0.069804
C      4.494633    -6.682914    13.228476    -0.127092
C      3.972713    -6.659395    14.474372    -0.080403
C      1.853414    -5.961245    13.660061    -0.154412
C      2.709449    -6.287983    14.653520    -0.065342
C     -2.656049    17.043846    10.482214     0.648157
C      1.296551    -4.820026     8.841378    -0.142666
C     -4.344847    18.128674     8.387400    -0.131983
C      2.039557    -5.292507     9.908125     0.068715
C      4.223682    -6.110542    10.795723    -0.105990
C     -5.072893    18.572948     7.426513    -0.090749
C      3.412526    -5.607502     9.716762     0.036407
C     -6.457497    18.867963     7.656556    -0.081286
C      1.492704    -5.469972    11.237487    -0.150991
C      0.038287    -5.210217    11.491959     0.638483
C     -2.940269    12.336618    15.549262     0.054969
C     -2.192288    12.749155    14.403119     0.069834
C     -3.643382    11.046083    15.484117    -0.127086
C     -3.447253    10.209225    14.441799    -0.080404
C     -2.082594    11.797112    13.320086    -0.154430
C     -2.676001    10.587678    13.427982    -0.065323
C     -3.822876    12.840865    17.868011     0.648150
C      7.489919    -7.464499    15.604228    -0.142646
C      6.073742    -8.236683    17.849689    -0.131962
C      6.796779    -8.659831    15.541119     0.068709
C     -3.013394    13.185231    16.644509    -0.105967
C      6.735299    -7.135380    17.863940    -0.090783
C      6.042149    -9.088823    16.666903     0.036411
C      7.474969    -6.731071    16.703547    -0.081279
C     -1.499148    13.983272    14.378690    -0.150996
C     -0.769452    14.405211    13.138902     0.638487
C      4.300222     7.216789    14.987387     0.054959
C      4.439857     8.059526    16.133530     0.069908
C      3.317862     6.123714    15.052532    -0.127043
C      2.463501     6.029696    16.094850    -0.080448
C      3.505711     7.845622    17.216563    -0.154453
C      2.563243     6.883010    17.108667    -0.065288
C      5.069800     6.552695    12.668638     0.648163
C      7.087732    10.450176    14.932421    -0.142636
C      6.831734     8.857556    12.686960    -0.132147
C      6.191807     9.398238    14.995530     0.068542
C      5.124664     7.430692    13.892140    -0.106125
C      7.649536     9.848375    12.672709    -0.090753
C      6.038874     8.543749    13.869746     0.036909
C      7.784185    10.680534    13.833102    -0.081318
C      5.372352     9.124393    16.157959    -0.151031
C      5.526947     9.953026    17.397747     0.638500
C     -9.220069    13.892724     9.523363     0.054971
C     -8.728067    12.603362     9.150816     0.069888
C     -8.324144    15.046916     9.352358    -0.127096
C     -7.143991    14.910570     8.709052    -0.080427
C     -7.431561    12.561044     8.511582    -0.154465
C     -6.751721    13.709358     8.297825    -0.065272
C    -11.056781    15.311381    10.535144     0.648132
C     13.214544    10.454830     9.932554    -0.142660
C     12.217242    12.933650    10.643040    -0.131937
C     14.060603    11.542028     9.808372     0.068705
C    -10.489981    13.993810    10.073023    -0.105972
C     11.465927    11.895817    10.738722    -0.090807
C     13.595197    12.833740    10.176847     0.036382
C     11.976213    10.607630    10.368210    -0.081293
C     -9.520937    11.439767     9.297392    -0.150973
C     -8.950812    10.098690     8.945202     0.638480
C     16.171536    13.568244     0.655520     0.054972
C     14.791918    13.602333     1.028067     0.069804
C     16.961083    14.797662     0.826525    -0.127092
C     16.439163    15.864885     1.469831    -0.080403
C     14.319864    14.810599     1.667301    -0.154412
C     15.175899    15.834330     1.881058    -0.065341
C      9.810401     0.556129    20.001505     0.648157
C     13.763001    10.066873     0.246329    -0.142666
C      8.121603    -1.800448    19.893609    -0.131983
C     14.506007    11.226945     0.370511     0.068715
C     16.690132    12.404643     0.105860    -0.105990
C      7.393557    -2.854738    19.797927    -0.090749
C     15.878976    11.218714     0.002036     0.036407
C      6.008953    -2.803019    20.168439    -0.081286
C     13.959154    12.466944     0.881491    -0.150991
C     12.504737    12.557449     1.233681     0.638483
C     13.681548     3.872805     2.909125     0.054959
C     14.429544     4.659123     3.839475     0.069907
C     12.978435     4.574479     1.824056    -0.127043
C     13.174578     5.895570     1.620478    -0.080448
C     14.539252     6.073066     3.556502    -0.154453
C     13.945844     6.584333     2.455147    -0.065288
C     12.798909     1.612601     2.186424     0.648163
C     15.800858     1.972294     6.091044    -0.142636
C     14.384651     0.413764     4.299560    -0.132147
C     15.107719     2.624604     5.087406     0.068542
C     13.608407     2.499998     3.096416    -0.106125
C     15.046209    -0.149220     5.246196    -0.090753
C     14.353074     1.864144     4.152984     0.036909
C     15.785894     0.653553     6.176546    -0.081318
C     15.122683     4.063231     4.920472    -0.151031
C     15.852396     4.925947     5.905788     0.638500
C     12.611170    -4.834033    19.113906     0.054969
C     12.750790    -6.247978    19.270661     0.069834
C     11.628809    -4.343922    18.134698    -0.127086
C     10.774434    -5.199582    17.532108    -0.080404
C     11.816629    -7.078957    18.543889    -0.154429
C     10.874162    -6.504218    17.764187    -0.065324
C     13.380778    -2.493906    19.698174     0.648150
C     -1.223343     5.350207     1.583834    -0.142646
C     -1.479312     8.091121     1.327326    -0.131962
C     -2.119270     5.821514     0.641270     0.068710
C     13.435626    -3.992476    19.846786    -0.105967
C     -0.661509     7.608060     2.192531    -0.090783
C     -2.272187     7.223704     0.464157     0.036411
C     -0.526876     6.187063     2.333000    -0.081278
C     13.683284    -6.801559    20.180653    -0.150996
C     13.837863    -8.289551    20.278371     0.638487
C      7.401828     8.313318     7.269758     0.054972
C      7.893834     9.280622     6.339408     0.069804
C      8.297755     7.884325     8.354827    -0.127092
C      9.477916     8.509613     8.558405    -0.080403
C      9.190349     9.855371     6.622381    -0.154412
C      9.870192     9.466340     7.723736    -0.065342
C      5.565103     6.727778     7.992459     0.648157
C      4.903535     9.677869     4.087839    -0.142666
C      3.906224     7.823184     5.879323    -0.131983
C      5.749596     9.241823     5.091477     0.068715
C      6.131909     7.786759     7.082467    -0.105990
C      3.154908     8.259230     4.932687    -0.090749
C      5.284185     8.276870     6.025899     0.036407
C      3.665199     9.224183     4.002337    -0.081286
C      7.100963     9.735472     5.258411    -0.150991
C      7.671092    10.711003     4.273095     0.638483
C      7.860651    16.155291    11.422743     0.054971
C      6.481028    15.815613    11.265988     0.069888
C      8.650196    15.392498    12.401951    -0.127096
C      8.128267    14.301779    13.004541    -0.080427
C      6.008966    14.657900    11.992760    -0.154464
C      6.864998    13.960925    12.772462    -0.065272
C     18.121282    -5.846088    10.838475     0.648132
C      5.452122    18.260316     8.595049    -0.142660
C     16.432485    -4.574378     8.851557    -0.131937
C      6.195126    17.572745     9.537613     0.068705
C      8.379254    17.213099    10.689863    -0.105972
C     15.704441    -3.964380     7.986352    -0.090807
C     15.878976    -5.611028     9.714726     0.036382
C     14.319831    -4.311109     7.845883    -0.081293
C      5.648266    16.510236    10.355996    -0.150973
C      4.193845    16.159981    10.258278     0.638480
C      5.370633    19.051263     1.899380     0.054972
C      6.118617    17.852408     2.115172     0.069804
C      4.667535    19.640124     3.049593    -0.127092
C      4.863680    19.155892     4.295489    -0.080403
C      6.228329    17.390508     3.481178    -0.154413
C      5.634935    18.088676     4.474637    -0.065342
C      4.488004    20.807220     0.303331     0.648157
C     -0.820975     5.492589    19.020261    -0.142666
C     -2.237158     7.823303    18.566283    -0.131983
C     -1.514101     6.035611    20.087008     0.068715
C      5.297490    19.575457     0.616840    -0.105990
C     -1.575614     7.284984    17.605396    -0.090749
C     -2.268733     7.225063    19.895645     0.036407
C     -0.835941     6.077902    17.835439    -0.081286
C      6.811742    17.214183     1.058604    -0.150991
C      7.541441    15.929528     1.313076     0.638483
C     20.922062    -2.382372     6.614238     0.054971
C     21.061680    -1.811164     5.311341     0.069888
C     19.939715    -1.779409     7.528302    -0.127096
C     19.085348    -0.829730     7.088574    -0.080427
C     20.127529    -0.766281     4.955080    -0.154465
C     19.185073    -0.378408     5.842679    -0.065272
C     -3.241237    -4.058404     8.348720     0.648132
C     15.398660    19.460303     3.841510    -0.142660
C     -9.790206    18.312010     6.343480    -0.131937
C     14.502746    20.040934     4.720966     0.068705
C     21.746509    -3.437832     6.976606    -0.105972
C     -8.972414    17.804251     5.492525    -0.090807
C    -10.583070    19.493233     6.023863     0.036382
C     -8.837783    18.393089     4.191664    -0.081293
C     21.994162    -2.322450     4.376920    -0.150973
C     22.148740    -1.663091     3.039414     0.638480
C     -0.909146    13.054644     3.564645     0.054959
C     -0.417126    13.376702     4.867542     0.069908
C     -0.013232    12.329444     2.650581    -0.127043
C      1.166926    11.840503     3.090309    -0.080448
C      0.879385    12.844272     5.223803    -0.154453
C      1.559213    12.084988     4.336204    -0.065288
C     -2.745880    13.221527     1.830163     0.648163
C     -3.407396    15.127987     6.337373    -0.142636
C     -4.404731    14.503853     3.835403    -0.132147
C     -2.561348    14.476835     5.457917     0.068542
C     -2.179062    13.480117     3.202277    -0.106125
C     -5.156034    15.105640     4.686358    -0.090753
C     -3.026772    14.150075     4.155020     0.036909
C     -4.645731    15.428873     5.987219    -0.081318
C     -1.209984    14.085447     5.801963    -0.151031
C     -0.639841    14.450993     7.139469     0.638500
C     -0.450378     5.537151     8.279503     0.054969
C     -1.829998     5.842740     8.063711     0.069834
C      0.339155     5.070526     7.129290    -0.127086
C     -0.182782     5.094022     5.883394    -0.080404
C     -2.302071     5.792187     6.697705    -0.154429
C     -1.446049     5.465430     5.704246    -0.065324
C      1.499385     5.290343     9.875552     0.648150
C     -2.858869     6.933497    11.516388    -0.142647
C     -0.189385     6.375210    11.970366    -0.131962
C     -2.115877     6.460996    10.449641     0.068710
C      0.068236     5.642945     9.562043    -0.105967
C     -0.917418     6.819501    12.931253    -0.090783
C     -0.742906     6.146004    10.641004     0.036411
C     -2.302025     7.114512    12.701210    -0.081278
C     -2.662749     6.283506     9.120279    -0.150996
C     -4.117168     6.543256     8.865807     0.638487
O     -0.766914     1.690058     2.367812    -0.586036
O      4.628602     2.875561     7.130308    -0.539733
O      2.709441     2.721013     8.299861    -0.550436
O      0.730547     0.195712     1.773772    -0.520972
O      1.849143    17.470591     7.811071    -0.586044
O      9.479174    -0.554384     3.048575    -0.539709
O      1.662287    21.091670     1.879022    -0.550414
O     -0.058881    18.384313     8.405111    -0.520935
O     18.014258     3.744628     8.576930    -0.586048
O     -5.387428    -2.338713    12.297923    -0.539736
O     -3.719924    -2.006220    10.820153    -0.550413
O     -7.198373     4.377926    10.662380    -0.520939
O      5.836684    12.355410     1.601953    -0.586028
O     -8.720077     0.017920    18.238726    -0.539734
O     -8.962408     1.700917    19.716496    -0.550404
O     -1.783897     0.549428    19.874269    -0.520932
O      7.544199    12.959221    17.710239    -0.586048
O     -3.682355    -7.016116    14.302349    -0.539736
O     -5.601522    -5.925983    13.851424    -0.550413
O     -7.580344   -10.315040    19.301402    -0.520939
O     10.160037     9.782801     1.322237    -0.586028
O      1.168284    -8.835980    19.313616    -0.539734
O      9.973179     2.834955     1.152250    -0.550404
O      8.251998     9.840383     0.233911    -0.520932
O      9.703282    -6.197851    12.826410    -0.586036
O     11.234541     0.066325    16.234300    -0.539733
O     12.902051    -1.379703    16.685225    -0.550436
O      9.423530    -4.708463    11.235247    -0.520972
O     14.147678     6.963208     8.856646    -0.586044
O      7.901825     4.032849    11.223033    -0.539709
O      7.659464     4.471116     9.026633    -0.550414
O     14.837988     5.183504     9.944972    -0.520935
O     15.855079    20.611407     0.279716    -0.586044
O    -11.993245     4.140939    19.282876    -0.539709
O     11.020478     3.205354    18.564247    -0.550414
O      9.041671    10.119712    19.640358    -0.520935
O     -6.461837     8.007294    11.224458    -0.586035
O     -7.142618     9.390748    18.353340    -0.539733
O     -6.648614    11.334062    17.326495    -0.550436
O     -8.369869     7.035989    11.718744    -0.520972
O      1.392392     2.453607    19.312191    -0.586028
O      2.923556     2.272771    12.183309    -0.539734
O      4.591079     3.386307    13.210154    -0.550404
O      1.112633     0.330921    18.817905    -0.520932
O     -2.474213    15.942068     9.899167    -0.586048
O     -0.409172    -4.050384    11.253773    -0.539736
O     -0.651524    -6.171649    11.972402    -0.550413
O      6.526985    -5.732548    10.896291    -0.520939
O      3.388629   -10.063293    17.989954    -0.586044
O      0.473205    14.629116    13.227458    -0.539709
O     -1.445972    14.474547    12.057905    -0.550414
O     -3.424779    11.949369    18.583994    -0.520935
O      6.004613     5.717137    12.546695    -0.586035
O      5.323832    11.199249    17.309191    -0.539733
O      5.817836     9.338328    18.478744    -0.550436
O      4.096581     6.630849    11.952655    -0.520972
O    -11.074058    15.498156    11.780836    -0.586028
O     15.390006     9.414745     8.059843    -0.539734
O     -7.875371     9.747266     9.537613    -0.550404
O    -11.353817    16.131415     9.695386    -0.520932
O      9.992237     0.602074    18.755813    -0.586048
O     12.057278    11.771266     2.119040    -0.539737
O     11.814926    13.454235     0.641270    -0.550413
O     18.993435    12.302744     0.483497    -0.520939
O     11.699536     1.205581     2.647527    -0.586036
O     17.095052     4.737304     6.055417    -0.539733
O     15.175891     5.827446     6.506342    -0.550436
O     13.196997     1.438286     1.056364    -0.520972
O    -10.617307    -1.970529    19.035529    -0.586044
O     21.945624     2.917346     1.044150    -0.539709
O     14.128737    -8.918373    19.205516    -0.550414
O     12.407569    -1.912927    20.123855    -0.520935
O      5.547808     5.555597     7.531356    -0.586048
O      7.079022    11.819709     4.123466    -0.539736
O      8.746526    10.373672     3.672541    -0.550413
O      5.268077     7.045015     9.122519    -0.520939
O     18.303134    -4.790265    11.501120    -0.586028
O      3.746373    15.786327     9.134733    -0.539734
O      3.504042    16.224636    11.331133    -0.550404
O     10.682553    16.937006    10.412794    -0.520932
O     -4.922251     8.858096    20.078050    -0.586048
O      8.784095    15.894265     1.074890    -0.539736
O      6.864928    14.958694     1.793519    -0.550413
O      4.886106    21.873031     0.717408    -0.520939
O     -2.306413    -3.746224     9.133308    -0.586028
O     13.634734    21.144092     2.004426    -0.539734
O     22.439629    -0.419571     3.031271    -0.550404
O     20.718448    -4.717538     8.639022    -0.520932
O     -2.763168    14.206933     1.045575    -0.586035
O     -1.231909    14.026231     8.174457    -0.539733
O      0.435601    15.139748     7.147612    -0.550436
O     -3.042920    12.084256     1.539861    -0.520972
O      1.681228     4.188575    10.458599    -0.586044
O     -4.564625     7.703093     9.103993    -0.539709
O     -4.806986     5.581815     8.385364    -0.550414
O      2.371538     6.020936     9.461475    -0.520935
O     22.859979     0.000000     0.000000    -1.034636
O      0.691102    15.675971    10.178883    -1.034636
O     -7.619910     6.854015     8.486338    -1.034636
O      9.002001    12.730700     1.692545    -1.034680
O     10.393529     0.000000     0.000000    -1.034636
O      4.846540     3.922473    10.178883    -1.034636
O     -3.464449    -4.899451    11.871428    -1.034680
O    -11.775348     0.977362    18.665221    -1.034636

The following XYZ coordinates are in angstroms. Other properties are in atomic units.
The sperically averaged electron density of each atom fit to a function of the form exp(a - br)
eigen_1, eigen_2 and eigen_3 are the three eigenvalues of traceless quadrupole moment tensor
  atom number  atomic symbol              X              Y              Z     net charge C6 coefficient C8 coefficient C10 coefficient fluctuating dipole atomic polarizability isotropic forcefield polarizability              a              b squared Pearson coefficient          <r^3>          <r^4>         wp_QDO          m_QDO          q_QDO       dipole_x       dipole_y       dipole_z         dipole            Qxy            Qxz            Qyz     Q(x^2-y^2)  Q(3z^2 - R^2)        eigen_1        eigen_2        eigen_3 static polarizability      alpha(xx)      alpha(xy)      alpha(xz)      alpha(yy)      alpha(yz)      alpha(zz) atomic spin moment
            1             Zn      22.292022       1.006702       1.591774       0.985210      82.135142 0.16482727E+04  0.51125412E+05                                15.962729                           13.674437       0.104987       1.906044                    0.999024      45.111800     124.042869       0.464170       0.425423      -1.119547       0.000396       0.044626       0.073983       0.086401      -0.029415      -0.060690       0.102944       0.058230       0.151780      -0.117897      -0.027589       0.145486             18.524228      12.055798      -0.619620      -0.413592      23.886946      -6.000777      19.629939          -0.000001
            2             Zn       1.829527      15.476029       8.587109       0.985241      82.128885 0.16481502E+04  0.51121834E+05                                15.963151                           13.674826       0.104896       1.906013                    0.999025      45.113672     124.057570       0.464107       0.425479      -1.119485       0.041920       0.015287      -0.073973       0.086389      -0.041149      -0.117089       0.023218      -0.008204       0.151937      -0.117610      -0.027848       0.145458             18.524630      22.962544       3.236121       5.519322      12.981322       2.390005      19.630023          -0.000001
            3             Zn      18.327415       5.531619       7.441374       0.985236      82.123853 0.16480181E+04  0.51116452E+05                                15.962138                           13.673984       0.104955       1.906037                    0.999024      45.112792     124.051526       0.464139       0.425461      -1.119503       0.039222      -0.072639      -0.025408       0.086374      -0.069588      -0.099063       0.048701      -0.054354       0.037096      -0.117619      -0.027825       0.145444             18.523402      24.382683       1.584766       5.891736      14.604510       2.916843      16.583013          -0.000001
            4             Zn       7.417108      13.246336       2.737509       0.985249      82.116988 0.16477890E+04  0.51107923E+05                                15.961586                           13.673195       0.105069       1.906073                    0.999024      45.112617     124.052111       0.464141       0.425471      -1.119489      -0.081565       0.012750       0.025421       0.086381      -0.037036      -0.078729       0.077440       0.129754       0.037104      -0.117855      -0.027522       0.145376             18.523267      14.694008      -1.840365      -0.786008      24.293110      -6.527682      16.582683          -0.000001
            5             Zn       5.670247      12.628840      18.690058       0.985236      82.123857 0.16480180E+04  0.51116447E+05                                15.962138                           13.673983       0.104955       1.906037                    0.999024      45.112794     124.051530       0.464139       0.425461      -1.119503       0.000422       0.041750      -0.075612       0.086374      -0.037872       0.056034      -0.096646       0.068547       0.183038      -0.117619      -0.027825       0.145444             18.523401      12.055590      -0.048182       0.743368      25.889463       4.843035      17.625151          -0.000001
            6             Zn      10.140439      11.452163       2.661574       0.985249      82.117001 0.16477890E+04  0.51107924E+05                                15.961588                           13.673195       0.105068       1.906073                    0.999024      45.112618     124.052116       0.464141       0.425471      -1.119489       0.041934      -0.071687       0.023753       0.086381      -0.080817       0.094379      -0.042404      -0.041983       0.050580      -0.117855      -0.027522       0.145376             18.523270      22.960678       3.162135      -5.562758      15.896646      -4.074036      16.712486          -0.000001
            7             Zn       1.705549      15.432220      11.846591       0.985209      82.135090 0.16482713E+04  0.51125358E+05                                15.962720                           13.674429       0.104988       1.906044                    0.999024      45.111797     124.042846       0.464170       0.425423      -1.119548       0.039239       0.014292       0.075639       0.086401      -0.051008       0.110004      -0.020313      -0.005793       0.182972      -0.117897      -0.027590       0.145486             18.524216      24.384101       4.310285      -4.318981      13.562599      -2.315454      17.625947          -0.000001
            8             Zn      15.728085       7.501153       7.517309       0.985241      82.128885 0.16481500E+04  0.51121827E+05                                15.963151                           13.674825       0.104895       1.906013                    0.999025      45.113675     124.057581       0.464107       0.425479      -1.119485      -0.081579       0.015621      -0.023747       0.086389      -0.049668       0.071677      -0.074551       0.134271       0.050558      -0.117610      -0.027848       0.145457             18.524632      14.695712       0.239133       1.986949      24.164964       6.602070      16.713221          -0.000001
            9             Zn      13.981124      21.625144       0.075934       0.985240      82.128882 0.16481510E+04  0.51121865E+05                                15.963152                           13.674830       0.104895       1.906013                    0.999025      45.113677     124.057591       0.464107       0.425479      -1.119485       0.000439      -0.086372       0.001655       0.086389       0.067471       0.004974      -0.005853      -0.109558      -0.351065      -0.117610      -0.027848       0.145457             18.524626      12.056315       0.668040      -0.329955      15.497986       1.156725      28.019578          -0.000001
           10             Zn      -6.481464       8.332493       9.109082       0.985209      82.135206 0.16482739E+04  0.51125459E+05                                15.962738                           13.674443       0.104987       1.906044                    0.999024      45.111808     124.042903       0.464170       0.425423      -1.119547       0.041942       0.056448       0.050196       0.086401       0.122163       0.022981       0.019608      -0.081950      -0.069130      -0.117897      -0.027589       0.145486             18.524243      22.961886      -6.398338       0.042835      20.037681       1.683967      12.573161          -0.000001
           11             Zn      10.016439      14.296848       1.069801       0.985249      82.117004 0.16477887E+04  0.51107911E+05                                15.961587                           13.673192       0.105069       1.906073                    0.999024      45.112620     124.052114       0.464141       0.425471      -1.119489       0.039209       0.058340      -0.050207       0.086381       0.120748      -0.010635      -0.027944      -0.089818      -0.069260      -0.117855      -0.027522       0.145376             18.523271      24.383299      -5.895598      -1.573243      18.614102      -0.601647      12.572411          -0.000001
           12             Zn      -0.893804      14.513197      10.102949       0.985236      82.123844 0.16480183E+04  0.51116460E+05                                15.962137                           13.673984       0.104955       1.906037                    0.999024      45.112796     124.051542       0.464139       0.425461      -1.119503      -0.081559      -0.028387      -0.001649       0.086374       0.086882       0.007387      -0.002460       0.000358      -0.351088      -0.117618      -0.027825       0.145444             18.523397      14.694871       1.600984      -1.200733      12.857740      -0.074551      28.017581          -0.000001
           13             Zn       1.514674     -10.746634      18.765992       0.985241      82.128875 0.16481501E+04  0.51121831E+05                                15.963149                           13.674826       0.104896       1.906013                    0.999025      45.113672     124.057566       0.464107       0.425479      -1.119485       0.000440       0.044618      -0.073973       0.086389      -0.029427       0.060919      -0.102653       0.058109       0.151937      -0.117610      -0.027848       0.145457             18.524627      12.056312      -0.619768       0.413567      23.887549       6.000333      19.630021          -0.000001
           14             Zn       5.984986       3.722561      11.770657       0.985210      82.135160 0.16482726E+04  0.51125407E+05                                15.962730                           13.674436       0.104987       1.906044                    0.999024      45.111800     124.042863       0.464170       0.425423      -1.119548       0.041942       0.015248       0.073983       0.086401      -0.041178       0.117287      -0.022905      -0.008313       0.151780      -0.117897      -0.027589       0.145486             18.524232      22.961864       3.236213      -5.519733      12.980892      -2.390180      19.629940          -0.000001
           15             Zn      -2.450011      -6.221827      12.916392       0.985249      82.116970 0.16477886E+04  0.51107908E+05                                15.961584                           13.673192       0.105069       1.906073                    0.999024      45.112617     124.052107       0.464141       0.425471      -1.119489       0.039209      -0.072650       0.025421       0.086381      -0.069584       0.099254      -0.048414      -0.054363       0.037104      -0.117854      -0.027522       0.145376             18.523264      24.383285       1.585269      -5.892363      14.603823      -2.916931      16.582683          -0.000001
           16             Zn      11.572646       1.492978      17.620257       0.985236      82.123831 0.16480178E+04  0.51116439E+05                                15.962135                           13.673982       0.104956       1.906037                    0.999024      45.112791     124.051521       0.464139       0.425461      -1.119503      -0.081559       0.012766      -0.025409       0.086374      -0.037043       0.078936      -0.077165       0.129753       0.037096      -0.117619      -0.027825       0.145444             18.523396      14.694871      -1.840346       0.786143      24.292304       6.527057      16.583013          -0.000001
           17             Zn       9.825572       0.875181       1.667708       0.985209      82.135088 0.16482714E+04  0.51125363E+05                                15.962720                           13.674430       0.104988       1.906044                    0.999024      45.111797     124.042849       0.464170       0.425423      -1.119548       0.000396       0.041759       0.075639       0.086401      -0.037852      -0.055819       0.096942       0.068626       0.182972      -0.117897      -0.027589       0.145486             18.524215      12.055806      -0.048373      -0.743391      25.890893      -4.843787      17.625948          -0.000001
           18             Zn     -10.636923      -0.301193      17.696192       0.985241      82.128881 0.16481501E+04  0.51121831E+05                                15.963151                           13.674826       0.104895       1.906013                    0.999025      45.113674     124.057579       0.464107       0.425479      -1.119485       0.041920      -0.071706      -0.023747       0.086389      -0.080828      -0.094180       0.042728      -0.041997       0.050558      -0.117610      -0.027848       0.145457             18.524629      22.962542       3.161865       5.562191      15.898126       4.073977      16.713220          -0.000001
           19             Zn       5.860965       3.678690       8.511175       0.985236      82.123862 0.16480179E+04  0.51116442E+05                                15.962139                           13.673982       0.104955       1.906037                    0.999024      45.112793     124.051529       0.464139       0.425461      -1.119503       0.039222       0.014315      -0.075612       0.086374      -0.050998      -0.109797       0.020614      -0.005707       0.183038      -0.117619      -0.027825       0.145444             18.523404      24.382691       4.310054       4.318276      13.562370       2.315179      17.625151          -0.000001
           20             Zn      -5.049342      -4.252294      12.840457       0.985249      82.116990 0.16477884E+04  0.51107899E+05                                15.961585                           13.673191       0.105069       1.906073                    0.999024      45.112617     124.052102       0.464141       0.425471      -1.119489      -0.081565       0.015640       0.023752       0.086381      -0.049664      -0.071439       0.074847       0.134246       0.050580      -0.117855      -0.027522       0.145376             18.523269      14.694009       0.239459      -1.986808      24.163316      -6.602624      16.712481          -0.000001
           21             Zn      -6.796203       9.871837      20.281832       0.985236      82.123874 0.16480186E+04  0.51116473E+05                                15.962141                           13.673986       0.104955       1.906037                    0.999024      45.112797     124.051547       0.464139       0.425461      -1.119503       0.000422      -0.086357      -0.001649       0.086374       0.067463      -0.004782       0.006145      -0.109495      -0.351088      -0.117618      -0.027825       0.145444             18.523405      12.055591       0.667871       0.329951      15.497022      -1.156914      28.017600          -0.000001
           22             Zn      -2.326011      -3.420985      11.248684       0.985249      82.116991 0.16477891E+04  0.51107926E+05                                15.961587                           13.673195       0.105068       1.906072                    0.999024      45.112619     124.052121       0.464141       0.425471      -1.119488       0.041934       0.056413      -0.050207       0.086381       0.122143      -0.022801      -0.019342      -0.081930      -0.069260      -0.117855      -0.027521       0.145376             18.523268      22.960683      -6.398551      -0.042833      20.036708      -1.683817      12.572413          -0.000001
           23             Zn     -10.760901       2.543521      19.287965       0.985209      82.135158 0.16482730E+04  0.51125424E+05                                15.962731                           13.674438       0.104987       1.906044                    0.999024      45.111804     124.042882       0.464170       0.425423      -1.119547       0.039239       0.058359       0.050196       0.086401       0.120770       0.010826       0.028203      -0.089827      -0.069130      -0.117897      -0.027589       0.145486             18.524231      24.384135      -5.895487       1.573383      18.615394       0.601700      12.573165          -0.000001
           24             Zn       3.261635       2.759701      10.254817       0.985240      82.128866 0.16481505E+04  0.51121846E+05                                15.963149                           13.674828       0.104895       1.906013                    0.999025      45.113677     124.057592       0.464107       0.425479      -1.119485      -0.081579      -0.028376       0.001655       0.086389       0.086909      -0.007176       0.002739       0.000397      -0.351065      -0.117610      -0.027848       0.145457             18.524625      14.695712       1.601193       1.200555      12.858597       0.074485      28.019564          -0.000001
           25             Zn      24.788788       0.000000       0.000000       0.949314      80.276848 0.18431651E+04  0.58748809E+05                                15.697093                           14.404827      -0.038798       1.863362                    0.998448      45.922702     127.708771       0.455185       0.422166      -1.122493       0.002618       0.000012       0.000006       0.002618       0.000088       0.000116       0.000186       0.120143      -0.119694      -0.040227      -0.039793       0.080021             17.701072      13.082227       0.000030      -0.000392      20.011089      -0.000432      20.009901           0.000001
           26             Zn       0.048173      17.494473      10.178883       0.949314      80.276856 0.18431653E+04  0.58748815E+05                                15.697094                           14.404828      -0.038798       1.863362                    0.998448      45.922699     127.708759       0.455185       0.422166      -1.122493      -0.000873       0.002468       0.000014       0.002618      -0.037711       0.000134       0.000190      -0.093510      -0.119716      -0.040227      -0.039793       0.080021             17.701075      19.240988       2.177073      -0.000622      13.851796      -0.000406      20.010442           0.000001
           27             Zn      -8.262839       5.944779      10.061215       0.949314      80.276877 0.18431651E+04  0.58748810E+05                                15.697097                           14.404827      -0.038798       1.863362                    0.998448      45.922703     127.708775       0.455185       0.422166      -1.122493      -0.000861      -0.001231       0.002144       0.002618       0.018962      -0.032571      -0.046084      -0.013438       0.120660      -0.040227      -0.039794       0.080021             17.701081      19.241221      -1.088989       1.885675      18.470955       2.666119      15.391066           0.000001
           28             Zn       8.359050      11.821434       0.117668       0.949338      80.280332 0.18434019E+04  0.58758061E+05                                15.697466                           14.405738      -0.039026       1.863300                    0.998448      45.922658     127.709202       0.455173       0.422165      -1.122497      -0.000872      -0.001233      -0.002136       0.002616       0.018968       0.032854       0.046462      -0.013412       0.120711      -0.040238      -0.040237       0.080475             17.700903      19.240289      -1.088542      -1.885382      18.470583      -2.666324      15.391836           0.000001
           29             Zn      12.322338       0.000000       0.000000       0.949314      80.276843 0.18431651E+04  0.58748809E+05                                15.697092                           14.404827      -0.038798       1.863362                    0.998448      45.922700     127.708762       0.455185       0.422166      -1.122493       0.002618      -0.000001       0.000014       0.002618       0.000057       0.000134       0.000190       0.120136      -0.119716      -0.040227      -0.039794       0.080021             17.701072      13.082222      -0.000357      -0.000176      20.010567      -0.000726      20.010427           0.000001
           30             Zn       4.203611       5.740975      10.178883       0.949314      80.276885 0.18431652E+04  0.58748813E+05                                15.697098                           14.404828      -0.038798       1.863362                    0.998448      45.922702     127.708771       0.455185       0.422166      -1.122493      -0.000861       0.002472       0.000006       0.002618      -0.037689       0.000136       0.000171      -0.093555      -0.119694      -0.040227      -0.039793       0.080021             17.701082      19.241225       2.177541      -0.000275      13.852109      -0.000516      20.009914           0.000001
           31             Zn      -4.107400      -5.808717      10.296551       0.949338      80.280332 0.18434018E+04  0.58758058E+05                                15.697465                           14.405738      -0.039026       1.863300                    0.998448      45.922659     127.709204       0.455173       0.422165      -1.122497      -0.000872      -0.001233      -0.002136       0.002616       0.018968       0.032854       0.046462      -0.013412       0.120711      -0.040238      -0.040237       0.080475             17.700903      19.240291      -1.088539      -1.885385      18.470578      -2.666323      15.391838           0.000001
           32             Zn     -12.418277       0.068126      20.240098       0.949314      80.276864 0.18431655E+04  0.58748823E+05                                15.697096                           14.404829      -0.038798       1.863362                    0.998448      45.922702     127.708771       0.455185       0.422166      -1.122493      -0.000873      -0.001222       0.002144       0.002618       0.018971      -0.032591      -0.046070      -0.013385       0.120660      -0.040227      -0.039794       0.080021             17.701076      19.240993      -1.089063       1.885096      18.471174       2.666533      15.391062           0.000001
           33              H      -0.071450      -0.947292       4.193700       0.108777       0.981396 0.71191032E+01  0.69001731E+02                                 1.722557                            1.629551      -1.259095       2.281463                    0.993647       3.804396      11.164133       0.451783       1.398756      -0.682079      -0.027363      -0.010491      -0.025356       0.038752       0.007838       0.011179       0.000647      -0.009086       0.008629      -0.015676       0.002417       0.013259              1.762012       1.753040       0.242697       0.430431       1.620358       0.103386       1.912639           0.000000
           34              H       0.302550      -2.382378       5.922074       0.100013       1.055957 0.72399131E+01  0.70061720E+02                                 1.771501                            1.611561      -1.193519       2.303863                    0.994382       3.763811      10.829557       0.470508       1.345214      -0.692766      -0.015007      -0.030414       0.004225       0.034177       0.007941       0.007045      -0.005862      -0.017586       0.005195      -0.016840       0.004687       0.012153              1.889499       1.651712       0.517143       0.062374       2.569032      -0.088564       1.447752          -0.000000
           35              H       2.549858       0.263352       7.805167       0.107514       1.199342 0.88364311E+01  0.87875440E+02                                 1.776995                            1.671020      -1.056853       2.366397                    0.997644       3.470724       9.404527       0.519754       1.184998      -0.731387       0.014702       0.004381       0.033031       0.036419       0.005185       0.009939      -0.009810      -0.007943       0.034828      -0.018395      -0.000020       0.018415              1.812172       1.617109       0.252097       0.414929       1.780490       0.248661       2.038917          -0.000000
           36              H       1.617358      -1.778232       7.615840       0.097430       1.125392 0.78316693E+01  0.75523364E+02                                 1.701978                            1.568510      -0.905709       2.435681                    0.998655       3.370093       8.974995       0.539172       1.178017      -0.732904       0.003482      -0.021530       0.026256       0.034133       0.008505       0.012642      -0.003683      -0.005331       0.025068      -0.018890       0.003316       0.015574              1.784008       1.329448      -0.057350       0.128243       2.160916      -0.591336       1.861661           0.000000
           37              H       3.819775       4.580390       5.494561       0.119606       0.995355 0.70598976E+01  0.68113309E+02                                 1.727044                            1.613145      -1.239752       2.295001                    0.995025       3.695732      10.731598       0.459296       1.382229      -0.685834       0.021308       0.011782       0.025906       0.035553       0.009532       0.003040      -0.000300      -0.002297       0.014307      -0.012347       0.004114       0.008233              1.793773       1.678078       0.257682       0.394682       1.613670       0.177600       2.089571          -0.000000
           38              H       1.451119       3.258086       1.746696       0.116682       1.036274 0.73735483E+01  0.71447032E+02                                 1.739198                            1.623769      -0.982391       2.419108                    0.997423       3.536215      10.072681       0.471406       1.340920      -0.695599      -0.014645      -0.005185      -0.032927       0.036408       0.005221       0.007775      -0.001993      -0.007824       0.029223      -0.014007       0.001434       0.012573              1.805475       1.646581       0.215951       0.431856       1.644345       0.205743       2.125497           0.000000
           39              H       2.579756       5.153925       1.732446       0.108798       1.099450 0.77381633E+01  0.74670520E+02                                 1.708628                            1.588102      -0.739004       2.524116                    0.999838       3.297946       8.891326       0.519331       1.222223      -0.723534      -0.001847       0.018279      -0.030372       0.035496       0.010999       0.007295      -0.006075      -0.015572       0.022999      -0.020388       0.008180       0.012207              1.775692       1.426126       0.056882       0.021895       1.812595      -0.526746       2.088355           0.000000
           40              H       3.796496       5.820366       3.631825       0.095800       1.031997 0.70592003E+01  0.67701229E+02                                 1.728700                            1.580413      -0.980260       2.399477                    0.997282       3.673049      10.429440       0.481336       1.326835      -0.697015       0.021758       0.028273      -0.000917       0.035688       0.011198       0.008797      -0.007719      -0.001156       0.011741      -0.019111       0.009048       0.010063              1.836006       1.847288       0.583742      -0.070700       2.221448      -0.067278       1.439282           0.000000
           41              H      -0.869221      17.247139       5.985183       0.108786       0.981383 0.71190432E+01  0.69001224E+02                                 1.722566                            1.629563      -1.259003       2.281497                    0.993647       3.804405      11.164282       0.451772       1.398788      -0.682072      -0.000781      -0.029293       0.025357       0.038752       0.008946       0.003146      -0.010722      -0.002770       0.008615      -0.015666       0.002455       0.013211              1.762022       1.482583       0.147073       0.046001       1.890842      -0.440260       1.912640           0.000000
           42              H      -2.346923      17.121361       4.256809       0.100002       1.056060 0.72406044E+01  0.70068420E+02                                 1.771429                            1.611493      -1.193606       2.303814                    0.994380       3.763765      10.828586       0.470593       1.344972      -0.692813      -0.023673      -0.024287      -0.004233       0.034179       0.011701       0.007892      -0.004665       0.003709       0.005204      -0.016835       0.004664       0.012171              1.889423       2.141989       0.690483       0.104273       2.078591      -0.029285       1.447689          -0.000000
           43              H      -0.601621      20.122011       2.373716       0.107544       1.199030 0.88335950E+01  0.87840071E+02                                 1.776699                            1.670766      -1.056535       2.366550                    0.997648       3.470163       9.402583       0.519788       1.185018      -0.731385      -0.000765       0.015317      -0.033033       0.036419       0.006531       0.012581      -0.006085      -0.000350       0.034827      -0.018402      -0.000024       0.018426              1.811860       1.603637       0.247344      -0.096098       1.793393      -0.473947       2.038551          -0.000000
           44              H      -2.215615      18.562324       2.563043       0.097434       1.125458 0.78321292E+01  0.75527986E+02                                 1.701958                            1.568488      -0.905789       2.435636                    0.998653       3.370051       8.974537       0.539218       1.177914      -0.732929      -0.021459      -0.003896      -0.026257       0.034133       0.008291       0.007695      -0.010670      -0.006539       0.025064      -0.018885       0.003328       0.015556              1.783990       2.104566       0.216697       0.600261       1.385768       0.076208       1.861637           0.000000
           45              H      11.356133      -0.748654       4.684322       0.119587       0.995411 0.70603001E+01  0.68117093E+02                                 1.726986                            1.613096      -1.239628       2.295050                    0.995028       3.695719      10.731002       0.459351       1.382066      -0.685865       0.004002       0.024018      -0.025909       0.035555       0.008133       0.001315      -0.002739      -0.010198       0.014304      -0.012345       0.004141       0.008204              1.793710       1.458825       0.180172      -0.035886       1.832825      -0.431287       2.089481          -0.000000
           46              H      10.899045      -3.422539       8.432187       0.116677       1.036179 0.73725957E+01  0.71434690E+02                                 1.739021                            1.623611      -0.982227       2.419182                    0.997427       3.535865      10.071094       0.471458       1.340833      -0.695618      -0.000016      -0.015539       0.032918       0.036401       0.006523       0.004504      -0.006637      -0.000471       0.029262      -0.014016       0.001443       0.012573              1.805283       1.508712       0.167216      -0.050015       1.781860      -0.475668       2.125278           0.000000
           47              H      12.310254      -1.726509       8.446437       0.108823       1.098955 0.77339880E+01  0.74620568E+02                                 1.708121                            1.587671      -0.739008       2.524121                    0.999838       3.297693       8.890227       0.519400       1.222218      -0.723531       0.017842       0.004361       0.030368       0.035490       0.013446       0.008172      -0.004823      -0.001714       0.022995      -0.020379       0.008149       0.012230              1.775141       1.733376       0.165612       0.503673       1.504404       0.154869       2.087644           0.000000
           48              H      12.532980      -0.357245       6.547058       0.095796       1.032028 0.70593216E+01  0.67701431E+02                                 1.728598                            1.580320      -0.980250       2.399478                    0.997283       3.672903      10.428321       0.481408       1.326656      -0.697051       0.019404       0.029938       0.000925       0.035688       0.009074       0.010227      -0.005696      -0.013177       0.011738      -0.019114       0.009071       0.010043              1.835894       1.812873       0.571574       0.039853       2.255621       0.089072       1.439188           0.000000
           49              H      -4.416361       4.120877      10.667469       0.108806       0.981286 0.71181302E+01  0.68990238E+02                                 1.722467                            1.629470      -1.258875       2.281564                    0.993649       3.804196      11.163536       0.451779       1.398807      -0.682069      -0.006648       0.034534      -0.016277       0.038752      -0.000136       0.008132      -0.003669      -0.014659      -0.030914      -0.015665       0.002454       0.013211              1.761925       1.592270      -0.120030       0.155386       2.213567      -0.285543       1.479938           0.000000
           50              H      -2.453303       3.903448      11.801397       0.100004       1.056056 0.72405398E+01  0.70068336E+02                                 1.771505                            1.611546      -1.193570       2.303821                    0.994380       3.763831      10.829170       0.470554       1.345072      -0.692793       0.022794       0.024910       0.005318       0.034181       0.003937       0.010728      -0.000651      -0.001231      -0.033788      -0.016830       0.004659       0.012170              1.889520       1.916322       0.626407       0.233464       2.282325       0.153411       1.469913          -0.000000
           51              H      -2.912082      -0.006938      12.108799       0.107531       1.202544 0.88652159E+01  0.88233680E+02                                 1.780561                            1.674112      -1.056725       2.366454                    0.997646       3.471330       9.410104       0.519099       1.185526      -0.731304       0.019998      -0.028915       0.009470       0.036410      -0.004515       0.012414      -0.006299       0.008042      -0.036067      -0.018395      -0.000019       0.018415              1.815918       1.599589      -0.183594       0.155860       2.411810      -0.118826       1.436356          -0.000000
           52              H      -1.793416       1.903009      12.526133       0.097463       1.125419 0.78321346E+01  0.75530012E+02                                 1.702128                            1.568658      -0.905541       2.435763                    0.998655       3.369998       8.975274       0.539087       1.178169      -0.732870       0.030424      -0.002441       0.015263       0.034125      -0.003129       0.009979      -0.007430      -0.006862      -0.039183      -0.018866       0.003323       0.015543              1.784165       2.236585       0.121264       0.601645       1.455094       0.078117       1.660816           0.000000
           53              H      17.675827      -2.149614      10.653219       0.119604       0.995295 0.70594414E+01  0.68108159E+02                                 1.727013                            1.613126      -1.239630       2.295057                    0.995027       3.695704      10.731639       0.459283       1.382284      -0.685824       0.008493      -0.032859       0.010591       0.035553       0.000562       0.000971      -0.003234      -0.003561      -0.035199      -0.012325       0.004114       0.008211              1.793736       1.667491      -0.223961       0.112275       2.300068      -0.221765       1.413649          -0.000000
           54              H      16.028601       2.012288       9.482647       0.116683       1.036000 0.73710882E+01  0.71417126E+02                                 1.738878                            1.623487      -0.982078       2.419252                    0.997429       3.535893      10.071285       0.471453       1.340902      -0.695603      -0.019545       0.029371      -0.008951       0.036398      -0.004893       0.007264      -0.002725      -0.002557      -0.033195      -0.013988       0.001441       0.012547              1.805133       1.639483      -0.269540       0.148711       2.333913      -0.194585       1.442003           0.000000
           55              H      14.747042       0.224580       9.309606       0.108812       1.098968 0.77340762E+01  0.74621813E+02                                 1.708155                            1.587696      -0.738981       2.524129                    0.999838       3.297719       8.890391       0.519387       1.222244      -0.723525      -0.032798       0.006214      -0.012055       0.035492       0.000952       0.009847      -0.002446       0.000954      -0.050335      -0.020366       0.008152       0.012214              1.775179       2.364162      -0.026289       0.356989       1.460437      -0.052611       1.500939           0.000000
           56              H      15.578135      -1.889869       9.918304       0.095810       1.032009 0.70592338E+01  0.67701536E+02                                 1.728703                            1.580408      -0.980285       2.399468                    0.997281       3.673018      10.429303       0.481341       1.326820      -0.697017      -0.021329      -0.028568       0.001436       0.035680       0.002727       0.007671      -0.009311       0.000699      -0.038053      -0.019097       0.009060       0.010037              1.836013       1.932166       0.601307      -0.025922       2.154224      -0.003948       1.421648           0.000000
           57              H      -2.953573       3.086656      19.869180       0.108806       0.981247 0.71178318E+01  0.68986444E+02                                 1.722406                            1.629427      -1.258795       2.281612                    0.993651       3.804063      11.162978       0.451790       1.398793      -0.682073       0.034769       0.005246       0.016281       0.038749       0.004504       0.006196      -0.006404       0.011582      -0.030932      -0.015651       0.002419       0.013232              1.761854       2.219852       0.101912       0.320965       1.585819      -0.051315       1.479892           0.000000
           58              H      -3.812928       4.864950      18.735252       0.100006       1.055990 0.72400949E+01  0.70063657E+02                                 1.771513                            1.611560      -1.193550       2.303839                    0.994381       3.763812      10.829441       0.470520       1.345178      -0.692773       0.015890       0.029793      -0.005310       0.034180       0.003451       0.004208      -0.009872      -0.003993      -0.033774      -0.016817       0.004666       0.012151              1.889523       1.847908       0.602206      -0.066821       2.350732      -0.271268       1.469931          -0.000000
           59              H      -7.346759       3.128955      18.427850       0.107530       1.198674 0.88306509E+01  0.87806627E+02                                 1.776592                            1.670674      -1.056602       2.366508                    0.997647       3.470329       9.403911       0.519696       1.185282      -0.731318      -0.033933       0.009230      -0.009476       0.036420      -0.006038       0.010104      -0.009592      -0.000568      -0.036023      -0.018394      -0.000023       0.018418              1.811748       2.430452       0.112023       0.163386       1.571173      -0.106953       1.433621          -0.000000
           60              H      -5.918932       4.820279      18.010516       0.097423       1.125224 0.78301660E+01  0.75504404E+02                                 1.701711                            1.568281      -0.905746       2.435656                    0.998655       3.369966       8.974066       0.539258       1.177900      -0.732930      -0.012443       0.027871      -0.015276       0.034132      -0.000277       0.010356      -0.006919       0.009278      -0.039229      -0.018884       0.003319       0.015565              1.783716       1.465387      -0.151292       0.126886       2.225337      -0.593064       1.660426           0.000000
           61              H      -7.918563      -1.681738      19.883430       0.119605       0.995355 0.70599391E+01  0.68114400E+02                                 1.727106                            1.613199      -1.239556       2.295091                    0.995029       3.695840      10.732270       0.459263       1.382313      -0.685818      -0.033802      -0.002947      -0.010597       0.035547       0.001554       0.003390       0.000194       0.002066      -0.035196      -0.012330       0.004111       0.008219              1.793842       2.370735       0.024611       0.246536       1.597081      -0.031932       1.413708          -0.000000
           62              H       4.865283       9.905855       0.696236       0.116687       1.036283 0.73735168E+01  0.71446336E+02                                 1.739192                            1.623755      -0.982207       2.419197                    0.997428       3.535995      10.071882       0.471415       1.340904      -0.695604       0.034201      -0.008642       0.008950       0.036393      -0.003002       0.005012      -0.005912       0.008149      -0.033201      -0.013980       0.001424       0.012555              1.805471       2.426701       0.008601       0.233103       1.547484      -0.075362       1.442229           0.000000
           63              H       3.606997       8.101694       0.869277       0.108817       1.099271 0.77366946E+01  0.74653461E+02                                 1.708509                            1.588003      -0.738884       2.524179                    0.999838       3.297782       8.890967       0.519318       1.222302      -0.723516       0.016790      -0.028850       0.012058       0.035491       0.000444       0.005614      -0.008448      -0.001930      -0.050343      -0.020368       0.008165       0.012203              1.775561       1.577693      -0.304544       0.168651       2.247763      -0.319135       1.501228           0.000000
           64              H       1.336437       8.180437       0.260579       0.095793       1.032050 0.70595945E+01  0.67705876E+02                                 1.728746                            1.580447      -0.980348       2.399438                    0.997280       3.673145      10.429740       0.481336       1.326818      -0.697018      -0.019825      -0.029637      -0.001440       0.035685       0.001901       0.011351      -0.004103      -0.003969      -0.038073      -0.019106       0.009057       0.010049              1.836060       1.751659       0.537482      -0.004914       2.334837       0.025760       1.421685           0.000000
           65              H      -8.382343      -7.647821      19.081334       0.108806       0.981286 0.71181291E+01  0.68990225E+02                                 1.722466                            1.629470      -1.258875       2.281564                    0.993649       3.804196      11.163536       0.451779       1.398807      -0.682069      -0.027354      -0.016722       0.021769       0.038752       0.005765      -0.012348      -0.000178      -0.008358       0.010825      -0.015665       0.002454       0.013211              1.761924       1.752950       0.251391      -0.425358       1.749943      -0.178235       1.782881           0.000000
           66              H      -8.008338      -5.433459      19.459989       0.100004       1.056055 0.72405332E+01  0.70068260E+02                                 1.771505                            1.611545      -1.193570       2.303820                    0.994380       3.763831      10.829171       0.470554       1.345073      -0.692793      -0.014998       0.018874       0.024232       0.034181       0.002132      -0.010380       0.005636      -0.018022       0.003918      -0.016830       0.004659       0.012170              1.889520       1.651721      -0.204560      -0.479078       1.804751       0.529828       2.212086          -0.000000
           67              H      -5.761073      -5.125547      16.227175       0.107531       1.202544 0.88652167E+01  0.88233689E+02                                 1.780561                            1.674112      -1.056725       2.366454                    0.997646       3.471330       9.410104       0.519099       1.185526      -0.731304       0.014697       0.026407      -0.020307       0.036410       0.006002      -0.009455      -0.000907      -0.026539      -0.020904      -0.018395      -0.000019       0.018415              1.815918       1.620190       0.234059      -0.427218       1.762516      -0.237029       2.065049          -0.000000
           68              H      -6.693548      -4.268700      18.089911       0.097463       1.125420 0.78321404E+01  0.75530081E+02                                 1.702129                            1.568659      -0.905541       2.435763                    0.998655       3.369998       8.975274       0.539087       1.178169      -0.732870       0.003471       0.033497       0.005518       0.034125       0.006690      -0.013661      -0.002412      -0.015919      -0.006685      -0.018866       0.003323       0.015543              1.784165       1.329557       0.139732      -0.014466       2.448765       0.425339       1.574174           0.000000
           69              H     -12.802067      14.221861      13.643775       0.119604       0.995295 0.70594349E+01  0.68108085E+02                                 1.727013                            1.613125      -1.239630       2.295057                    0.995027       3.695704      10.731640       0.459282       1.382285      -0.685824       0.021306       0.016541      -0.023161       0.035553      -0.002133      -0.009760      -0.002419      -0.007061       0.000005      -0.012325       0.004114       0.008211              1.793735       1.678046       0.212943      -0.420480       1.816743      -0.294841       1.886418          -0.000000
           70              H       9.762218      11.637296      16.662831       0.116683       1.035999 0.73710842E+01  0.71417081E+02                                 1.738878                            1.623486      -0.982078       2.419252                    0.997429       3.535893      10.071286       0.471453       1.340903      -0.695602      -0.014639      -0.025907       0.020961       0.036398       0.004128      -0.008381      -0.003605      -0.017587      -0.000053      -0.013988       0.001441       0.012547              1.805133       1.646278       0.265958      -0.402824       1.826691      -0.311143       1.942429           0.000000
           71              H      10.890832      10.677019      15.028103       0.108813       1.098968 0.77340734E+01  0.74621777E+02                                 1.708154                            1.587696      -0.738981       2.524129                    0.999838       3.297719       8.890389       0.519387       1.222243      -0.723525      -0.001840      -0.035438      -0.000646       0.035492       0.000809      -0.013149       0.001447      -0.023619      -0.001136      -0.020366       0.008152       0.012214              1.775178       1.425768      -0.009461      -0.060174       2.474768       0.143896       1.424999           0.000000
           72              H      12.107553      11.988695      13.501270       0.095810       1.032009 0.70592386E+01  0.67701590E+02                                 1.728703                            1.580408      -0.980285       2.399468                    0.997281       3.673018      10.429302       0.481341       1.326820      -0.697018       0.021749      -0.014933      -0.024022       0.035680       0.002018      -0.014080       0.001595      -0.011804      -0.020220      -0.019097       0.009060       0.010037              1.836013       1.847277      -0.353110      -0.470192       1.693093       0.372354       1.967668           0.000000
           73              H       7.441688       8.313272       2.428681       0.108806       0.981247 0.71178304E+01  0.68986428E+02                                 1.722406                            1.629427      -1.258795       2.281612                    0.993651       3.804063      11.162978       0.451790       1.398794      -0.682073      -0.000768       0.036606       0.012684       0.038749      -0.001756      -0.009301       0.004134      -0.014253      -0.025800      -0.015651       0.002419       0.013232              1.761854       1.482465      -0.033692      -0.150347       2.288200       0.210672       1.514899           0.000000
           74              H       5.963999       6.879354       3.401783       0.100006       1.055990 0.72400902E+01  0.70063599E+02                                 1.771513                            1.611559      -1.193550       2.303839                    0.994381       3.763811      10.829437       0.470520       1.345178      -0.692773      -0.023677       0.008483       0.023146       0.034180       0.000983      -0.014060       0.000430      -0.003673      -0.016932      -0.016817       0.004666       0.012151              1.889523       2.142098      -0.254957      -0.650168       1.630855       0.287861       1.895616          -0.000000
           75              H       7.709279       3.748207       1.744661       0.107530       1.198675 0.88306520E+01  0.87806633E+02                                 1.776592                            1.670673      -1.056603       2.366508                    0.997648       3.470330       9.403911       0.519697       1.185281      -0.731319      -0.000777      -0.036266       0.003256       0.036420       0.007631      -0.011932      -0.004406      -0.018564      -0.019779      -0.018394      -0.000023       0.018418              1.811748       1.603543      -0.206866      -0.166143       2.387538       0.130807       1.444162          -0.000000
           76              H       6.095301       4.692025       3.000735       0.097423       1.125224 0.78301704E+01  0.75504454E+02                                 1.701711                            1.568282      -0.905745       2.435656                    0.998655       3.369966       8.974065       0.539258       1.177899      -0.732930      -0.021463      -0.020786       0.016499       0.034132       0.002521      -0.011021       0.001341      -0.022740      -0.023509      -0.018884       0.003319       0.015565              1.783716       2.104213       0.411387      -0.487678       1.676426      -0.244099       1.570511           0.000000
           77              H       3.045235      -7.322253      18.664000       0.119605       0.995354 0.70599285E+01  0.68114281E+02                                 1.727106                            1.613199      -1.239555       2.295091                    0.995029       3.695839      10.732270       0.459263       1.382314      -0.685818       0.004004      -0.034437      -0.007850       0.035547      -0.002927      -0.007685       0.000508      -0.014115       0.002580      -0.012330       0.004111       0.008219              1.793841       1.458909      -0.121173      -0.138107       2.399029       0.104522       1.523586          -0.000000
           78              H       2.588152      -2.739560      19.105763       0.116687       1.036283 0.73735154E+01  0.71446322E+02                                 1.739192                            1.623755      -0.982207       2.419197                    0.997428       3.535995      10.071883       0.471415       1.340904      -0.695604      -0.000018       0.036269      -0.003009       0.036393       0.000639      -0.007869      -0.002882      -0.017006      -0.020378      -0.013980       0.001424       0.012555              1.805471       1.508832      -0.126937      -0.119829       2.451674       0.089154       1.455906           0.000000
           79              H       3.999341      -3.575248      17.629825       0.108817       1.099270 0.77366889E+01  0.74653393E+02                                 1.708508                            1.588003      -0.738884       2.524179                    0.999838       3.297782       8.890967       0.519318       1.222302      -0.723516       0.017848       0.024119      -0.018956       0.035491       0.000354      -0.015716      -0.002171      -0.013888      -0.013482      -0.020368       0.008165       0.012203              1.775560       1.733774       0.353509      -0.395409       1.808148      -0.330100       1.784759           0.000000
           80              H       4.222064      -5.904793      17.393675       0.095793       1.032049 0.70595921E+01  0.67705846E+02                                 1.728746                            1.580447      -0.980348       2.399438                    0.997280       3.673145      10.429739       0.481336       1.326818      -0.697018       0.019404      -0.014168      -0.026386       0.035685       0.004316      -0.012957       0.003185      -0.017574      -0.001435      -0.019106       0.009057       0.010049              1.836060       1.813019      -0.251299      -0.514983       1.566296       0.309033       2.128865           0.000000
           81              H      12.205545      -4.575529      11.455315       0.108777       0.981396 0.71191060E+01  0.69001763E+02                                 1.722557                            1.629552      -1.259095       2.281463                    0.993647       3.804395      11.164130       0.451782       1.398756      -0.682079      -0.006636      -0.031369      -0.021763       0.038752       0.007108      -0.003914       0.011745      -0.000746       0.010825      -0.015676       0.002417       0.013259              1.762013       1.592345       0.194606       0.026264       1.910733       0.460485       1.782960           0.000000
           82              H      14.168597      -3.484808      11.076660       0.100013       1.055958 0.72399201E+01  0.70061802E+02                                 1.771502                            1.611562      -1.193519       2.303863                    0.994382       3.763811      10.829557       0.470508       1.345214      -0.692766       0.022789      -0.007860      -0.024227       0.034177       0.007319      -0.008759       0.007934       0.011333       0.003907      -0.016840       0.004687       0.012153              1.889500       1.916324      -0.110998      -0.659189       1.540152       0.275051       2.212025          -0.000000
           83              H      13.709861      -1.263366      14.309474       0.107514       1.199342 0.88364336E+01  0.87875466E+02                                 1.776995                            1.671020      -1.056853       2.366397                    0.997644       3.470725       9.404528       0.519754       1.184998      -0.731387       0.020004       0.022666       0.020309       0.036419       0.013013      -0.002290       0.009224       0.013066      -0.020903      -0.018395      -0.000020       0.018415              1.812172       1.596572       0.226034       0.080799       1.779504       0.480179       2.060439          -0.000000
           84              H      14.828503      -1.856935      12.446738       0.097430       1.125393 0.78316796E+01  0.75523484E+02                                 1.701979                            1.568511      -0.905709       2.435681                    0.998655       3.370093       8.974995       0.539172       1.178017      -0.732904       0.030427       0.014450      -0.005517       0.034133       0.010212      -0.002270       0.013714       0.003967      -0.006706      -0.018890       0.003316       0.015574              1.784009       2.236406       0.460390      -0.405756       1.541623      -0.128125       1.573999           0.000000
           85              H       9.364904      -1.452573      16.892874       0.119606       0.995354 0.70598907E+01  0.68113225E+02                                 1.727042                            1.613144      -1.239752       2.295002                    0.995025       3.695732      10.731596       0.459296       1.382228      -0.685835       0.008496       0.025604       0.023156       0.035553       0.000560      -0.000948       0.010033       0.008173       0.000017      -0.012347       0.004114       0.008233              1.793772       1.667524       0.209236       0.137843       1.827347       0.494739       1.886444          -0.000000
           86              H       7.717639      -4.547298      13.873818       0.116682       1.036273 0.73735391E+01  0.71446926E+02                                 1.739198                            1.623768      -0.982391       2.419109                    0.997423       3.536214      10.072679       0.471406       1.340921      -0.695599      -0.019559      -0.022449      -0.020954       0.036408       0.008730       0.000625       0.009141       0.008486      -0.000029      -0.014007       0.001434       0.012573              1.805474       1.639778       0.263622       0.159104       1.833839       0.483638       1.942805           0.000000
           87              H       6.436102      -3.803286      15.508546       0.108798       1.099450 0.77381672E+01  0.74670571E+02                                 1.708629                            1.588103      -0.739004       2.524116                    0.999838       3.297946       8.891328       0.519331       1.222223      -0.723534      -0.032800      -0.013555       0.000645       0.035496       0.008059      -0.005739       0.011943       0.017342      -0.001141      -0.020388       0.008180       0.012207              1.775693       2.364942       0.322439      -0.155811       1.536774       0.008774       1.425363           0.000000
           88              H       7.267214      -2.218900      17.035379       0.095800       1.031998 0.70592081E+01  0.67701318E+02                                 1.728701                            1.580414      -0.980260       2.399477                    0.997282       3.673049      10.429439       0.481336       1.326835      -0.697015      -0.021329       0.015537       0.024027       0.035688       0.005282      -0.006177       0.012767       0.006647      -0.020221      -0.019111       0.009048       0.010063              1.836006       1.932146      -0.323093      -0.507759       1.608223       0.319193       1.967651           0.000000
           89              H      13.668283       3.910462       7.750202       0.108786       0.981383 0.71190389E+01  0.69001176E+02                                 1.722566                            1.629563      -1.259003       2.281497                    0.993647       3.804404      11.164281       0.451771       1.398789      -0.682072       0.034773       0.011466      -0.012691       0.038752       0.003117      -0.006968       0.007422       0.013279      -0.025816      -0.015666       0.002455       0.013211              1.762022       2.220103       0.227053      -0.248771       1.550944       0.071538       1.515019           0.000000
           90              H      12.808915       2.039296       6.777100       0.100002       1.056059 0.72405976E+01  0.70068337E+02                                 1.771428                            1.611492      -1.193605       2.303814                    0.994380       3.763764      10.828582       0.470593       1.344972      -0.692813       0.015884      -0.019494      -0.023150       0.034179       0.001920      -0.005073       0.013140       0.001620      -0.016944      -0.016835       0.004664       0.012171              1.889422       1.847804      -0.358940      -0.488070       1.924953       0.516993       1.895509          -0.000000
           91              H       9.275105       2.641091       8.434222       0.107544       1.199030 0.88335910E+01  0.87840026E+02                                 1.776699                            1.670766      -1.056534       2.366550                    0.997648       3.470161       9.402579       0.519787       1.185019      -0.731385      -0.033937      -0.012810      -0.003251       0.036419       0.011764       0.000187       0.012737       0.004835      -0.019770      -0.018402      -0.000024       0.018426              1.811861       2.430632       0.085489      -0.178729       1.560714       0.113049       1.444235          -0.000000
           92              H      10.702916       1.433994       7.178148       0.097434       1.125459 0.78321387E+01  0.75528098E+02                                 1.701959                            1.568489      -0.905788       2.435636                    0.998653       3.370051       8.974537       0.539218       1.177914      -0.732929      -0.012449      -0.027162      -0.016502       0.034133       0.009101      -0.004925       0.009956       0.014510      -0.023498      -0.018884       0.003328       0.015556              1.783991       1.465579       0.185584       0.067602       2.315665       0.541282       1.570730           0.000000
           93              H       8.703348       6.307039      11.872649       0.119587       0.995413 0.70603119E+01  0.68117233E+02                                 1.726988                            1.613097      -1.239628       2.295050                    0.995028       3.695721      10.731008       0.459351       1.382065      -0.685866      -0.033810      -0.007709       0.007846       0.035555       0.002158      -0.003020       0.007100       0.014654       0.002568      -0.012345       0.004141       0.008204              1.793712       2.370535       0.201171      -0.144570       1.487113       0.095356       1.523486          -0.000000
           94              H      13.176311       7.403636      11.430886       0.116677       1.036178 0.73725900E+01  0.71434618E+02                                 1.739019                            1.623610      -0.982227       2.419182                    0.997427       3.535865      10.071091       0.471458       1.340832      -0.695618       0.034208       0.012077       0.003002       0.036401       0.005845       0.000114       0.008421       0.012431      -0.020372      -0.014016       0.001443       0.012573              1.805282       2.426398       0.197526      -0.123976       1.533674       0.083243       1.455775           0.000000
           95              H      11.918045       8.455588      12.906824       0.108822       1.098955 0.77339887E+01  0.74620577E+02                                 1.708121                            1.587671      -0.739007       2.524121                    0.999838       3.297693       8.890227       0.519400       1.222219      -0.723531       0.016793       0.024861       0.018960       0.035490       0.004635      -0.003173       0.015563       0.010343      -0.013477      -0.020379       0.008149       0.012230              1.775141       1.577342       0.298226       0.179362       1.963754       0.482646       1.784328           0.000000
           96              H       9.647488       7.889072      13.142974       0.095796       1.032029 0.70593302E+01  0.67701529E+02                                 1.728598                            1.580320      -0.980250       2.399478                    0.997283       3.672904      10.428323       0.481408       1.326655      -0.697051      -0.019825       0.013571       0.026390       0.035688       0.008881      -0.007303       0.011176       0.008236      -0.001441      -0.019114       0.009071       0.010043              1.835895       1.751497      -0.272969      -0.462955       1.627529       0.382484       2.128658           0.000000
           97              H       8.239642       8.595498      17.440498       0.108786       0.981384 0.71190479E+01  0.69001279E+02                                 1.722566                            1.629564      -1.259003       2.281497                    0.993647       3.804405      11.164282       0.451772       1.398788      -0.682072      -0.027358       0.027210       0.003584       0.038752      -0.013577       0.001201      -0.000407      -0.009439       0.007571      -0.015666       0.002455       0.013211              1.762022       1.753041      -0.494097      -0.005024       1.929110       0.074856       1.603916           0.000000
           98              H       8.613618       7.816221      15.333469       0.100002       1.056060 0.72406031E+01  0.70068406E+02                                 1.771429                            1.611493      -1.193606       2.303814                    0.994380       3.763765      10.828587       0.470593       1.344973      -0.692813      -0.015007       0.011542      -0.028457       0.034179      -0.010055       0.003358       0.000260      -0.007851       0.034434      -0.016835       0.004664       0.012171              1.889423       1.651644      -0.312569       0.416661       1.651308      -0.441234       2.365318          -0.000000
           99              H      10.860901       4.862579      16.683189       0.107544       1.199032 0.88336073E+01  0.87840220E+02                                 1.776700                            1.670767      -1.056535       2.366549                    0.997648       3.470163       9.402583       0.519788       1.185018      -0.731385       0.014696      -0.030800      -0.012719       0.036419      -0.011195      -0.000471       0.010739      -0.009506       0.030124      -0.018402      -0.000024       0.018426              1.811861       1.616846      -0.485243       0.010850       2.189241      -0.012420       1.629498          -0.000000
          100              H       9.928404       6.047316      15.009781       0.097434       1.125458 0.78321337E+01  0.75528039E+02                                 1.701958                            1.568488      -0.905788       2.435636                    0.998653       3.370051       8.974537       0.539218       1.177914      -0.732929       0.003479      -0.011974      -0.031774       0.034133      -0.015185       0.001052       0.006120      -0.009531       0.012479      -0.018885       0.003328       0.015556              1.783991       1.329431      -0.082380      -0.113784       1.424346       0.166093       2.598195           0.000000
          101              H      -4.491175      16.458435       1.219430       0.119587       0.995412 0.70603101E+01  0.68117209E+02                                 1.726987                            1.613097      -1.239628       2.295050                    0.995028       3.695721      10.731007       0.459351       1.382065      -0.685866       0.021310      -0.028327      -0.002754       0.035555      -0.007382       0.006743       0.002764      -0.006513       0.001640      -0.012345       0.004141       0.008204              1.793711       1.678027      -0.470621       0.025824       2.124321       0.117249       1.578786          -0.000000
          102              H      -6.859780      20.365304       1.948238       0.116677       1.036179 0.73725944E+01  0.71434671E+02                                 1.739020                            1.623610      -0.982227       2.419182                    0.997428       3.535865      10.071092       0.471458       1.340832      -0.695618      -0.014645       0.031105       0.011960       0.036401      -0.009330       0.000643       0.005656      -0.014108       0.010440      -0.014016       0.001443       0.012573              1.805283       1.646410      -0.481894      -0.028918       2.183149       0.105469       1.586290           0.000000
          103              H      -5.731144      19.429741       3.597217       0.108823       1.098954 0.77339798E+01  0.74620474E+02                                 1.708121                            1.587671      -0.739008       2.524121                    0.999838       3.297692       8.890225       0.519400       1.222219      -0.723530      -0.001836       0.017162       0.031010       0.035490      -0.011795       0.005888       0.004656      -0.013074       0.030483      -0.020379       0.008149       0.012230              1.775141       1.425751      -0.047372       0.038296       1.562793       0.382598       2.336878           0.000000
          104              H      -4.514428      17.451624       3.224670       0.095796       1.032029 0.70593317E+01  0.67701543E+02                                 1.728598                            1.580320      -0.980250       2.399478                    0.997283       3.672904      10.428321       0.481408       1.326655      -0.697051       0.021758      -0.013335       0.024948       0.035688      -0.013202       0.005309       0.006162       0.001581       0.019951      -0.019114       0.009071       0.010044              1.835894       1.847175      -0.230623       0.540850       1.576464      -0.305037       2.084044           0.000000
          105              H      -9.180177       9.700275      11.943901       0.108777       0.981396 0.71191071E+01  0.69001776E+02                                 1.722558                            1.629552      -1.259095       2.281463                    0.993647       3.804396      11.164133       0.451783       1.398756      -0.682079      -0.000771      -0.007311      -0.038048       0.038752      -0.007175       0.006195       0.006643       0.004338       0.029999      -0.015676       0.002417       0.013259              1.762013       1.482557      -0.113372       0.104365       1.525903       0.229584       2.277579           0.000000
          106              H     -10.657855      11.259971      12.699174       0.100013       1.055958 0.72399167E+01  0.70061761E+02                                 1.771501                            1.611561      -1.193519       2.303863                    0.994382       3.763811      10.829556       0.470508       1.345214      -0.692766      -0.023672       0.015802      -0.018921       0.034177      -0.012671       0.006198       0.004269       0.004422       0.007374      -0.016840       0.004687       0.012153              1.889499       2.142068      -0.435567       0.545857       1.580117      -0.258553       1.946313          -0.000000
          107              H      -8.912528      11.390468      16.239390       0.107514       1.199342 0.88364339E+01  0.87875477E+02                                 1.776995                            1.671021      -1.056853       2.366397                    0.997644       3.470724       9.404528       0.519754       1.184999      -0.731387      -0.000770       0.020945       0.029784       0.036419      -0.014143      -0.000626       0.010518      -0.007989       0.011879      -0.018395      -0.000020       0.018415              1.812173       1.603886      -0.040455       0.262340       1.567053       0.343226       2.265579          -0.000000
          108              H     -10.526525      12.006338      14.793989       0.097430       1.125393 0.78316781E+01  0.75523465E+02                                 1.701978                            1.568511      -0.905709       2.435681                    0.998655       3.370093       8.974994       0.539172       1.178016      -0.732904      -0.021459       0.024686       0.009756       0.034133      -0.010802       0.003336       0.009356      -0.004233       0.032005      -0.018890       0.003316       0.015574              1.784009       2.104579      -0.628194      -0.112462       1.808688       0.167956       1.438759           0.000000
          109              H      -5.265681       8.071291      17.367210       0.119606       0.995355 0.70598944E+01  0.68113270E+02                                 1.727043                            1.613145      -1.239752       2.295002                    0.995025       3.695732      10.731597       0.459296       1.382228      -0.685835       0.004005       0.010428       0.033752       0.035553      -0.005191       0.006398       0.002273      -0.009342       0.016870      -0.012347       0.004114       0.008233              1.793772       1.458864      -0.059011       0.173983       1.651880       0.326809       2.270572          -0.000000
          110              H      -5.722820       6.162483      13.177582       0.116682       1.036274 0.73735458E+01  0.71447003E+02                                 1.739198                            1.623768      -0.982391       2.419108                    0.997423       3.536215      10.072681       0.471406       1.340920      -0.695599      -0.000007      -0.020748      -0.029918       0.036408      -0.007132       0.003411       0.009557      -0.005484       0.014204      -0.014007       0.001434       0.012573              1.805474       1.508862      -0.040305       0.169865       1.627644       0.386585       2.279917           0.000000
          111              H      -4.311611       5.302141      14.639270       0.108798       1.099450 0.77381695E+01  0.74670594E+02                                 1.708628                            1.588103      -0.739004       2.524116                    0.999838       3.297946       8.891326       0.519331       1.222222      -0.723534       0.017849      -0.028479      -0.011417       0.035496      -0.013790       0.007567       0.007034      -0.005495       0.011661      -0.020388       0.008180       0.012207              1.775693       1.733904      -0.519257      -0.108458       2.076654       0.175205       1.516520           0.000000
          112              H      -4.088859       6.262422      16.774799       0.095800       1.031997 0.70591981E+01  0.67701205E+02                                 1.728700                            1.580413      -0.980260       2.399477                    0.997282       3.673048      10.429438       0.481335       1.326836      -0.697014       0.019403      -0.015763       0.025469       0.035688      -0.013378       0.002753       0.002549      -0.007684       0.028220      -0.019111       0.009048       0.010063              1.836006       1.812975      -0.320324       0.475101       1.720541      -0.398085       1.974502           0.000000
          113              H       3.894645       0.455036      18.592748       0.108806       0.981247 0.71178301E+01  0.68986423E+02                                 1.722406                            1.629427      -1.258795       2.281612                    0.993651       3.804063      11.162978       0.451790       1.398794      -0.682073      -0.006644      -0.003164       0.038044       0.038749      -0.006948      -0.004170      -0.008019       0.005641       0.030001      -0.015651       0.002419       0.013232              1.761854       1.592210      -0.074559      -0.181598       1.416026      -0.174883       2.277325           0.000000
          114              H       5.857687      -0.418256      17.837475       0.100006       1.055990 0.72400943E+01  0.70063650E+02                                 1.771513                            1.611560      -1.193550       2.303839                    0.994381       3.763812      10.829441       0.470520       1.345178      -0.692773       0.022792      -0.017055       0.018920       0.034180      -0.011244      -0.001944      -0.007241       0.012481       0.007366      -0.016817       0.004666       0.012151              1.889523       1.916356      -0.515399       0.425748       1.805877      -0.428468       1.946336          -0.000000
          115              H       5.398904       1.270688      14.297259       0.107530       1.198673 0.88306369E+01  0.87806448E+02                                 1.776590                            1.670672      -1.056603       2.366507                    0.997648       3.470330       9.403910       0.519697       1.185281      -0.731318       0.020013       0.006251      -0.029780       0.036420      -0.008491      -0.010118      -0.002896       0.024010       0.011911      -0.018394      -0.000023       0.018418              1.811746       1.596234      -0.043037      -0.236056       1.574024      -0.361585       2.264981          -0.000000
          116              H       6.517565      -0.045690      15.742660       0.097423       1.125224 0.78301689E+01  0.75504439E+02                                 1.701711                            1.568282      -0.905745       2.435656                    0.998655       3.369966       8.974066       0.539258       1.177900      -0.732930       0.030425      -0.012009      -0.009752       0.034132      -0.007073      -0.007699      -0.006251       0.016877       0.032006      -0.018884       0.003319       0.015565              1.783717       2.235992      -0.581444      -0.195792       1.676603       0.050038       1.438555           0.000000
          117              H       1.053932       3.602571      13.169439       0.119605       0.995355 0.70599310E+01  0.68114305E+02                                 1.727105                            1.613198      -1.239555       2.295091                    0.995029       3.695840      10.732270       0.459263       1.382313      -0.685818       0.008489       0.007248      -0.033749       0.035547      -0.001100       0.000011      -0.006760       0.013798       0.016876      -0.012330       0.004111       0.008219              1.793841       1.667572       0.014753      -0.250124       1.443258      -0.272977       2.270693          -0.000000
          118              H      -0.593277       2.535393      17.359067       0.116687       1.036283 0.73735159E+01  0.71446328E+02                                 1.739192                            1.623755      -0.982207       2.419197                    0.997428       3.535995      10.071883       0.471415       1.340904      -0.695604      -0.019548      -0.006931       0.029905       0.036393      -0.003826      -0.007863      -0.006366       0.013233       0.014191      -0.013980       0.001424       0.012556              1.805471       1.639766       0.005984      -0.307873       1.496697      -0.288996       2.279950           0.000000
          119              H      -1.874834       3.579090      15.897379       0.108817       1.099271 0.77366936E+01  0.74653448E+02                                 1.708508                            1.588003      -0.738884       2.524179                    0.999838       3.297783       8.890969       0.519318       1.222302      -0.723516      -0.032796       0.007336       0.011410       0.035491      -0.008994      -0.004094      -0.009457       0.021614       0.011669      -0.020368       0.008165       0.012203              1.775561       2.364727      -0.296115      -0.201314       1.445526       0.043853       1.516429           0.000000
          120              H      -1.043750       4.109153      13.761850       0.095793       1.032050 0.70595956E+01  0.67705890E+02                                 1.728746                            1.580447      -0.980348       2.399438                    0.997280       3.673145      10.429740       0.481336       1.326818      -0.697018      -0.021333       0.013038      -0.025462       0.035685      -0.007990      -0.001465      -0.003425       0.022797       0.028225      -0.019106       0.009057       0.010049              1.836060       1.932214      -0.278202       0.533721       1.601405      -0.315244       1.974562           0.000000
          121              H       5.357310      -6.996734      13.096151       0.108806       0.981286 0.71181343E+01  0.68990285E+02                                 1.722467                            1.629470      -1.258874       2.281564                    0.993649       3.804196      11.163535       0.451779       1.398807      -0.682069       0.034775      -0.016718      -0.003597       0.038752      -0.007593       0.000813      -0.000965       0.024406       0.007587      -0.015665       0.002454       0.013211              1.761925       2.219978      -0.328949      -0.072256       1.461974      -0.020204       1.603823           0.000000
          122              H       4.497970      -6.903861      15.203180       0.100004       1.056055 0.72405349E+01  0.70068278E+02                                 1.771505                            1.611545      -1.193570       2.303821                    0.994380       3.763831      10.829170       0.470554       1.345072      -0.692793       0.015887      -0.010291       0.028461       0.034181      -0.005353       0.000892      -0.003231       0.018747       0.034429      -0.016830       0.004659       0.012170              1.889520       1.847941      -0.243245       0.554959       1.455197      -0.245761       2.365420          -0.000000
          123              H       0.964142      -5.769662      13.853460       0.107531       1.202544 0.88652192E+01  0.88233720E+02                                 1.780562                            1.674113      -1.056725       2.366454                    0.997646       3.471330       9.410104       0.519099       1.185526      -0.731304      -0.033928       0.003594       0.012716       0.036410      -0.005707      -0.010269      -0.003132       0.021481       0.030113      -0.018395      -0.000019       0.018415              1.815919       2.436961      -0.198242       0.015401       1.377919      -0.006120       1.632876          -0.000000
          124              H       2.391976      -6.253890      15.526868       0.097463       1.125419 0.78321354E+01  0.75530024E+02                                 1.702128                            1.568658      -0.905541       2.435763                    0.998655       3.369998       8.975275       0.539087       1.178170      -0.732870      -0.012442      -0.000717       0.031768       0.034125      -0.008809      -0.005405      -0.003010       0.026490       0.012479      -0.018866       0.003323       0.015543              1.784165       1.465706      -0.034258      -0.194460       1.288315       0.051930       2.598475           0.000000
          125              H       0.392320      -4.624917       8.959453       0.119604       0.995294 0.70594326E+01  0.68108059E+02                                 1.727013                            1.613125      -1.239630       2.295057                    0.995027       3.695703      10.731638       0.459282       1.382285      -0.685824      -0.033810       0.010645       0.002745       0.035553      -0.003699      -0.000338      -0.007255       0.014348       0.001659      -0.012325       0.004114       0.008211              1.793735       2.370549      -0.225784      -0.101943       1.431833      -0.063429       1.578824          -0.000000
          126              H      -3.445603      17.951195       8.230645       0.116683       1.035999 0.73710843E+01  0.71417080E+02                                 1.738878                            1.623486      -0.982078       2.419252                    0.997429       3.535893      10.071285       0.471453       1.340902      -0.695602       0.034206      -0.003433      -0.011956       0.036397      -0.002821      -0.005095      -0.002454       0.022680       0.010425      -0.013988       0.001441       0.012547              1.805133       2.426170      -0.206104      -0.109069       1.403058      -0.007888       1.586170           0.000000
          127              H      -4.703891      18.703403       6.581666       0.108813       1.098967 0.77340695E+01  0.74621730E+02                                 1.708154                            1.587695      -0.738981       2.524129                    0.999838       3.297719       8.890389       0.519387       1.222243      -0.723525       0.016791       0.003985      -0.031013       0.035492      -0.005060      -0.002413      -0.007083       0.024998       0.030474      -0.020366       0.008152       0.012214              1.775178       1.577371       0.006216      -0.347967       1.411214      -0.163625       2.336949           0.000000
          128              H      -6.974443      19.191177       6.954213       0.095810       1.032009 0.70592338E+01  0.67701535E+02                                 1.728703                            1.580408      -0.980285       2.399468                    0.997281       3.673018      10.429303       0.481341       1.326820      -0.697017      -0.019824       0.016059      -0.024944       0.035680      -0.010768      -0.004021      -0.007034       0.015363       0.019952      -0.019097       0.009060       0.010037              1.836012       1.751611      -0.264471       0.467926       1.672227      -0.408271       2.084199           0.000000
          129              H      -4.226808      10.806319      16.164066       0.108786       0.981383 0.71190412E+01  0.69001200E+02                                 1.722565                            1.629563      -1.259003       2.281497                    0.993647       3.804405      11.164282       0.451772       1.398788      -0.682072      -0.027358      -0.010501       0.025357       0.038752       0.007828      -0.011157      -0.000608      -0.009091       0.008615      -0.015666       0.002455       0.013211              1.762022       1.753041       0.242693      -0.430415       1.620384      -0.103381       1.912641           0.000000
          130              H      -3.852832       9.371200      14.435692       0.100002       1.056060 0.72406104E+01  0.70068492E+02                                 1.771430                            1.611494      -1.193606       2.303814                    0.994380       3.763766      10.828590       0.470593       1.344972      -0.692813      -0.015007      -0.030415      -0.004233       0.034179       0.007935      -0.007029       0.005885      -0.017594       0.005204      -0.016835       0.004664       0.012171              1.889424       1.651645       0.517123      -0.062368       2.568937       0.088548       1.447689          -0.000000
          131              H      -1.605549      12.016895      12.552599       0.107544       1.199029 0.88335869E+01  0.87839979E+02                                 1.776699                            1.670766      -1.056534       2.366550                    0.997648       3.470161       9.402580       0.519787       1.185019      -0.731385       0.014696       0.004384      -0.033033       0.036419       0.005190      -0.009931       0.009833      -0.007938       0.034827      -0.018402      -0.000024       0.018426              1.811861       1.616845       0.252014      -0.414810       1.780185      -0.248583       2.038552          -0.000000
          132              H      -2.538046       9.975314      12.741926       0.097434       1.125458 0.78321335E+01  0.75528044E+02                                 1.701959                            1.568489      -0.905789       2.435636                    0.998653       3.370051       8.974540       0.539217       1.177915      -0.732929       0.003479      -0.021530      -0.026257       0.034133       0.008504      -0.012625       0.003698      -0.005336       0.025064      -0.018885       0.003328       0.015556              1.783992       1.329432      -0.057351      -0.128235       2.160906       0.591336       1.861639           0.000000
          133              H       7.975275      -7.173020      14.863205       0.119587       0.995411 0.70602972E+01  0.68117059E+02                                 1.726986                            1.613096      -1.239628       2.295050                    0.995028       3.695719      10.731002       0.459351       1.382066      -0.685865       0.021310       0.011779      -0.025909       0.035555       0.009530      -0.003021       0.000327      -0.002291       0.014304      -0.012345       0.004141       0.008204              1.793710       1.678025       0.257670      -0.394660       1.613624      -0.177594       2.089481          -0.000000
          134              H       5.606670      -8.495253      18.611070       0.116677       1.036179 0.73725983E+01  0.71434717E+02                                 1.739020                            1.623611      -0.982227       2.419182                    0.997428       3.535865      10.071092       0.471458       1.340832      -0.695618      -0.014645      -0.005195       0.032918       0.036401       0.005222      -0.007759       0.002034      -0.007834       0.029262      -0.014016       0.001443       0.012573              1.805283       1.646410       0.215899      -0.431793       1.644162      -0.205709       2.125278           0.000000
          135              H       6.735306      -6.599413      18.625320       0.108823       1.098955 0.77339815E+01  0.74620494E+02                                 1.708121                            1.587671      -0.739007       2.524121                    0.999838       3.297692       8.890225       0.519400       1.222219      -0.723530      -0.001836       0.018275       0.030368       0.035490       0.010997      -0.007271       0.006097      -0.015570       0.022995      -0.020379       0.008149       0.012230              1.775141       1.425751       0.056852      -0.021878       1.812027       0.526490       2.087644           0.000000
          136              H       7.952022      -5.933008      16.725941       0.095796       1.032029 0.70593260E+01  0.67701481E+02                                 1.728598                            1.580320      -0.980250       2.399478                    0.997283       3.672903      10.428321       0.481408       1.326656      -0.697051       0.021758       0.028273       0.000925       0.035688       0.011199      -0.008779       0.007743      -0.001157       0.011738      -0.019114       0.009071       0.010043              1.835895       1.847175       0.583702       0.070694       2.221320       0.067264       1.439188           0.000000
          137              H       3.286273       5.493721      14.372583       0.108777       0.981395 0.71191021E+01  0.69001717E+02                                 1.722557                            1.629551      -1.259095       2.281463                    0.993647       3.804396      11.164133       0.451783       1.398756      -0.682079      -0.000771      -0.029295      -0.025356       0.038752       0.008952      -0.003116       0.010756      -0.002786       0.008629      -0.015676       0.002417       0.013259              1.762012       1.482557       0.147068      -0.046002       1.890841       0.440276       1.912639           0.000000
          138              H       1.808595       5.367974      16.100957       0.100013       1.055957 0.72399137E+01  0.70061729E+02                                 1.771501                            1.611561      -1.193519       2.303863                    0.994382       3.763811      10.829558       0.470508       1.345214      -0.692766      -0.023672      -0.024287       0.004225       0.034177       0.011703      -0.007875       0.004689       0.003696       0.005195      -0.016840       0.004687       0.012153              1.889499       2.142068       0.690508      -0.104290       2.078677       0.029285       1.447752          -0.000000
          139              H       3.553922       8.368660      17.984050       0.107514       1.199342 0.88364304E+01  0.87875434E+02                                 1.776995                            1.671020      -1.056853       2.366397                    0.997644       3.470724       9.404528       0.519754       1.184999      -0.731387      -0.000770       0.015322       0.033031       0.036419       0.006529      -0.012562       0.006101      -0.000340       0.034828      -0.018395      -0.000020       0.018415              1.812172       1.603886       0.247422       0.096132       1.793714       0.474086       2.038917          -0.000000
          140              H       1.939925       6.808969      17.794723       0.097430       1.125392 0.78316710E+01  0.75523384E+02                                 1.701978                            1.568510      -0.905709       2.435681                    0.998655       3.370093       8.974995       0.539172       1.178017      -0.732904      -0.021459      -0.003894       0.026256       0.034133       0.008290      -0.007687       0.010691      -0.006545       0.025068      -0.018890       0.003316       0.015574              1.784008       2.104580       0.216697      -0.600265       1.385785      -0.076202       1.861660           0.000000
          141              H       7.200769      11.004948      15.673444       0.119606       0.995355 0.70598959E+01  0.68113289E+02                                 1.727043                            1.613145      -1.239752       2.295001                    0.995025       3.695732      10.731598       0.459296       1.382229      -0.685834       0.004005       0.024017       0.025906       0.035553       0.008136      -0.001296       0.002767      -0.010196       0.014307      -0.012347       0.004114       0.008233              1.793772       1.458864       0.180179       0.035884       1.832883       0.431309       2.089570          -0.000000
          142              H       6.743630       8.330992      11.925579       0.116682       1.036274 0.73735444E+01  0.71446991E+02                                 1.739198                            1.623769      -0.982391       2.419109                    0.997423       3.536214      10.072680       0.471406       1.340921      -0.695599      -0.000007      -0.015536      -0.032927       0.036408       0.006520      -0.004471       0.006666      -0.000478       0.029223      -0.014007       0.001434       0.012573              1.805475       1.508862       0.167261       0.050026       1.782066       0.475739       2.125496           0.000000
          143              H       8.154839      10.027021      11.911329       0.108798       1.099450 0.77381672E+01  0.74670566E+02                                 1.708628                            1.588103      -0.739004       2.524116                    0.999838       3.297946       8.891326       0.519331       1.222222      -0.723534       0.017849       0.004352      -0.030372       0.035496       0.013449      -0.008159       0.004852      -0.001715       0.023000      -0.020388       0.008180       0.012207              1.775692       1.733904       0.165697      -0.503920       1.504819      -0.154937       2.088355           0.000000
          144              H       8.377591      11.396322      13.810708       0.095800       1.031998 0.70592059E+01  0.67701292E+02                                 1.728701                            1.580414      -0.980260       2.399478                    0.997282       3.673049      10.429439       0.481336       1.326835      -0.697015       0.019403       0.029938      -0.000917       0.035688       0.009073      -0.010210       0.005721      -0.013178       0.011741      -0.019111       0.009048       0.010063              1.836006       1.812975       0.571611      -0.039864       2.255763      -0.089082       1.439282           0.000000
          145              H      -8.571805      15.874366       9.690297       0.108806       0.981247 0.71178331E+01  0.68986461E+02                                 1.722406                            1.629428      -1.258795       2.281612                    0.993651       3.804063      11.162979       0.451790       1.398794      -0.682073      -0.006644       0.034529       0.016281       0.038749      -0.000137      -0.008103       0.003707      -0.014670      -0.030932      -0.015651       0.002419       0.013232              1.761855       1.592211      -0.119990      -0.155367       2.213460       0.285505       1.479892           0.000000
          146              H      -6.608763      15.656915       8.556369       0.100006       1.055990 0.72400897E+01  0.70063596E+02                                 1.771513                            1.611559      -1.193550       2.303839                    0.994381       3.763812      10.829441       0.470520       1.345178      -0.692773       0.022792       0.024912      -0.005310       0.034180       0.003939      -0.010710       0.000677      -0.001232      -0.033774      -0.016817       0.004666       0.012151              1.889523       1.916356       0.626406      -0.233481       2.282282      -0.153421       1.469930          -0.000000
          147              H      -7.067546      11.746524       8.248967       0.107530       1.198675 0.88306539E+01  0.87806660E+02                                 1.776592                            1.670674      -1.056603       2.366507                    0.997648       3.470330       9.403913       0.519697       1.185282      -0.731318       0.020013      -0.028916      -0.009476       0.036420      -0.004517      -0.012412       0.006329       0.008032      -0.036023      -0.018394      -0.000023       0.018418              1.811749       1.596236      -0.182913      -0.155298       2.405389       0.118392       1.433621          -0.000000
          148              H      -5.948885      13.656463       7.831633       0.097423       1.125224 0.78301675E+01  0.75504419E+02                                 1.701710                            1.568281      -0.905745       2.435656                    0.998655       3.369967       8.974067       0.539258       1.177899      -0.732930       0.030425      -0.002441      -0.015276       0.034132      -0.003131      -0.009975       0.007458      -0.006868      -0.039229      -0.018884       0.003319       0.015565              1.783716       2.235991       0.121156      -0.601442       1.454731      -0.078057       1.660425           0.000000
          149              H      13.520382       9.603875       9.704547       0.119605       0.995354 0.70599287E+01  0.68114282E+02                                 1.727106                            1.613199      -1.239555       2.295091                    0.995029       3.695839      10.732269       0.459263       1.382314      -0.685818       0.008489      -0.032851      -0.010597       0.035547       0.000559      -0.000947       0.003261      -0.003560      -0.035196      -0.012330       0.004111       0.008219              1.793841       1.667572      -0.223991      -0.112284       2.300243       0.221793       1.413708          -0.000000
          150              H      11.873173      13.765799      10.875119       0.116687       1.036282 0.73735119E+01  0.71446277E+02                                 1.739191                            1.623754      -0.982207       2.419197                    0.997428       3.535995      10.071881       0.471415       1.340904      -0.695604      -0.019548       0.029364       0.008950       0.036393      -0.004896      -0.007245       0.002755      -0.002564      -0.033201      -0.013980       0.001424       0.012555              1.805470       1.639766      -0.269619      -0.148752       2.334416       0.194652       1.442228           0.000000
          151              H      10.591616      11.978094      11.048160       0.108817       1.099271 0.77366918E+01  0.74653424E+02                                 1.708508                            1.588002      -0.738884       2.524179                    0.999838       3.297783       8.890968       0.519318       1.222301      -0.723516      -0.032796       0.006213       0.012058       0.035491       0.000952      -0.009836       0.002477       0.000943      -0.050343      -0.020368       0.008165       0.012203              1.775560       2.364727      -0.026289      -0.357100       1.460726       0.052629       1.501228           0.000000
          152              H      11.422700       9.863634      10.439462       0.095793       1.032050 0.70595956E+01  0.67705889E+02                                 1.728746                            1.580447      -0.980348       2.399438                    0.997280       3.673145      10.429740       0.481336       1.326818      -0.697018      -0.021333      -0.028570      -0.001440       0.035685       0.002726      -0.007652       0.009334       0.000698      -0.038073      -0.019106       0.009057       0.010049              1.836060       1.932214       0.601317       0.025925       2.154281       0.003953       1.421685           0.000000
          153              H      17.823760      14.839971       0.488586       0.108806       0.981286 0.71181335E+01  0.68990279E+02                                 1.722467                            1.629470      -1.258875       2.281564                    0.993649       3.804196      11.163537       0.451779       1.398808      -0.682069       0.034775       0.005244      -0.016277       0.038752       0.004501      -0.006170       0.006444       0.011573      -0.030914      -0.015665       0.002454       0.013211              1.761925       2.219978       0.101896      -0.321008       1.585859       0.051320       1.479938           0.000000
          154              H      16.964420      16.618286       1.622514       0.100004       1.056055 0.72405357E+01  0.70068289E+02                                 1.771505                            1.611546      -1.193570       2.303820                    0.994380       3.763831      10.829171       0.470554       1.345073      -0.692793       0.015887       0.029794       0.005318       0.034181       0.003449      -0.004190       0.009897      -0.003992      -0.033788      -0.016830       0.004659       0.012170              1.889520       1.847941       0.602232       0.066817       2.350706       0.271249       1.469912          -0.000000
          155              H      13.430592      14.882297       1.929916       0.107531       1.202544 0.88652195E+01  0.88233726E+02                                 1.780562                            1.674113      -1.056725       2.366454                    0.997646       3.471330       9.410105       0.519098       1.185526      -0.731304      -0.033928       0.009216       0.009470       0.036410      -0.006039      -0.010077       0.009604      -0.000579      -0.036067      -0.018395      -0.000019       0.018415              1.815919       2.436961       0.112459      -0.163983       1.574439       0.107338       1.436357          -0.000000
          156              H      14.858426      16.573630       2.347250       0.097463       1.125420 0.78321423E+01  0.75530101E+02                                 1.702129                            1.568659      -0.905541       2.435763                    0.998655       3.369999       8.975276       0.539087       1.178169      -0.732870      -0.012442       0.027871       0.015263       0.034125      -0.000277      -0.010331       0.006932       0.009270      -0.039183      -0.018866       0.003323       0.015543              1.784166       1.465706      -0.151280      -0.126896       2.225974       0.593276       1.660816           0.000000
          157              H      12.858770      10.071577       0.474336       0.119604       0.995294 0.70594317E+01  0.68108049E+02                                 1.727013                            1.613125      -1.239630       2.295057                    0.995027       3.695703      10.731638       0.459282       1.382285      -0.685824      -0.033810      -0.002946       0.010591       0.035553       0.001557      -0.003372      -0.000162       0.002063      -0.035199      -0.012325       0.004114       0.008211              1.793735       2.370549       0.024604      -0.246507       1.597008       0.031933       1.413649          -0.000000
          158              H       9.020847      -1.847464      19.661530       0.116683       1.035999 0.73710839E+01  0.71417075E+02                                 1.738878                            1.623486      -0.982078       2.419252                    0.997429       3.535893      10.071285       0.471453       1.340902      -0.695602       0.034206      -0.008638      -0.008951       0.036398      -0.003002      -0.004991       0.005940       0.008140      -0.033195      -0.013988       0.001441       0.012547              1.805133       2.426170       0.008594      -0.233026       1.547225       0.075345       1.442003           0.000000
          159              H       7.762559      -3.651628      19.488489       0.108812       1.098968 0.77340726E+01  0.74621772E+02                                 1.708155                            1.587696      -0.738981       2.524129                    0.999838       3.297719       8.890391       0.519387       1.222244      -0.723525       0.016791      -0.028851      -0.012055       0.035492       0.000440      -0.005589       0.008468      -0.001938      -0.050335      -0.020366       0.008152       0.012214              1.775179       1.577372      -0.304458      -0.168597       2.247226       0.319036       1.500939           0.000000
          160              H       5.492007      -3.572874      20.097187       0.095810       1.032009 0.70592358E+01  0.67701558E+02                                 1.728703                            1.580408      -0.980285       2.399468                    0.997281       3.673018      10.429303       0.481341       1.326820      -0.697018      -0.019824      -0.029631       0.001436       0.035680       0.001901      -0.011335       0.004129      -0.003972      -0.038053      -0.019097       0.009060       0.010037              1.836013       1.751611       0.537472       0.004919       2.334780      -0.025756       1.421648           0.000000
          161              H      12.395000       4.105509       1.276432       0.108777       0.981395 0.71191022E+01  0.69001720E+02                                 1.722557                            1.629551      -1.259095       2.281463                    0.993647       3.804395      11.164131       0.451782       1.398756      -0.682079      -0.027363      -0.016713      -0.021763       0.038752       0.005763       0.012378       0.000225      -0.008355       0.010825      -0.015676       0.002417       0.013259              1.762013       1.753040       0.251420       0.425395       1.750037       0.178255       1.782960           0.000000
          162              H      12.769000       6.319864       0.897777       0.100013       1.055958 0.72399155E+01  0.70061750E+02                                 1.771501                            1.611561      -1.193519       2.303863                    0.994382       3.763811      10.829558       0.470508       1.345214      -0.692766      -0.015007       0.018866      -0.024227       0.034177       0.002131       0.010400      -0.005614      -0.018015       0.003907      -0.016840       0.004687       0.012153              1.889500       1.651712      -0.204550       0.479047       1.804761      -0.529807       2.212025          -0.000000
          163              H      15.016308       6.627836       4.130591       0.107514       1.199342 0.88364346E+01  0.87875485E+02                                 1.776995                            1.671021      -1.056853       2.366397                    0.997644       3.470724       9.404528       0.519754       1.184999      -0.731387       0.014702       0.026415       0.020309       0.036419       0.006015       0.009460       0.000916      -0.026520      -0.020903      -0.018395      -0.000020       0.018415              1.812173       1.617110       0.233295       0.425785       1.758968       0.236236       2.060440          -0.000000
          164              H      14.083808       7.484649       2.267855       0.097430       1.125392 0.78316747E+01  0.75523425E+02                                 1.701978                            1.568510      -0.905709       2.435681                    0.998655       3.370093       8.974994       0.539172       1.178016      -0.732904       0.003482       0.033503      -0.005517       0.034133       0.006696       0.013686       0.002431      -0.015922      -0.006706      -0.018890       0.003316       0.015574              1.784009       1.329448       0.139736       0.014453       2.448579      -0.425258       1.573999           0.000000
          165              H      16.286225       2.468298       6.713991       0.119606       0.995355 0.70598964E+01  0.68113291E+02                                 1.727043                            1.613145      -1.239751       2.295002                    0.995025       3.695732      10.731596       0.459296       1.382228      -0.685835       0.021308       0.016545       0.023156       0.035553      -0.002133       0.009776       0.002450      -0.007061       0.000017      -0.012347       0.004114       0.008233              1.793772       1.678077       0.212968       0.420498       1.816795       0.294872       1.886444          -0.000000
          166              H      13.917569      -0.116325       3.694935       0.116682       1.036273 0.73735377E+01  0.71446910E+02                                 1.739197                            1.623768      -0.982390       2.419109                    0.997423       3.536214      10.072679       0.471406       1.340921      -0.695599      -0.014645      -0.025924      -0.020954       0.036408       0.004123       0.008410       0.003636      -0.017575      -0.000029      -0.014007       0.001434       0.012573              1.805474       1.646581       0.266027       0.402944       1.827036       0.311216       1.942804           0.000000
          167              H      15.046206      -1.076570       5.329663       0.108798       1.099450 0.77381658E+01  0.74670550E+02                                 1.708628                            1.588102      -0.739004       2.524116                    0.999838       3.297946       8.891326       0.519331       1.222222      -0.723534      -0.001847      -0.035442       0.000645       0.035496       0.000818       0.013173      -0.001430      -0.023618      -0.001141      -0.020388       0.008180       0.012207              1.775692       1.426126      -0.009479       0.060209       2.475588      -0.143976       1.425363           0.000000
          168              H      16.262946       0.235135       6.856496       0.095800       1.031998 0.70592040E+01  0.67701272E+02                                 1.728701                            1.580414      -0.980260       2.399478                    0.997282       3.673049      10.429440       0.481336       1.326835      -0.697015       0.021758      -0.014930       0.024027       0.035688       0.002019       0.014096      -0.001568      -0.011810      -0.020221      -0.019111       0.009048       0.010063              1.836006       1.847288      -0.353095       0.470189       1.693080      -0.372325       1.967651           0.000000
          169              H      11.597229      -3.440080      17.929085       0.108786       0.981383 0.71190446E+01  0.69001241E+02                                 1.722566                            1.629563      -1.259003       2.281497                    0.993647       3.804405      11.164282       0.451772       1.398788      -0.682072      -0.000781       0.036606      -0.012691       0.038752      -0.001749       0.009320      -0.004095      -0.014247      -0.025816      -0.015666       0.002455       0.013211              1.762022       1.482583      -0.033697       0.150370       2.288464      -0.210698       1.515019           0.000000
          170              H      10.119527      -4.874016      16.955983       0.100002       1.056060 0.72406037E+01  0.70068408E+02                                 1.771428                            1.611493      -1.193606       2.303814                    0.994380       3.763765      10.828584       0.470593       1.344972      -0.692813      -0.023673       0.008478      -0.023150       0.034179       0.000984       0.014080      -0.000403      -0.003673      -0.016944      -0.016835       0.004664       0.012171              1.889423       2.141988      -0.254932       0.650115       1.630770      -0.287829       1.895509          -0.000000
          171              H      11.864829      -8.005132      18.613105       0.107544       1.199031 0.88335995E+01  0.87840132E+02                                 1.776700                            1.670767      -1.056535       2.366549                    0.997648       3.470162       9.402583       0.519787       1.185019      -0.731385      -0.000765      -0.036266      -0.003251       0.036419       0.007630       0.011947       0.004422      -0.018549      -0.019770      -0.018402      -0.000024       0.018426              1.811861       1.603638      -0.206894       0.166159       2.387711      -0.130825       1.444235          -0.000000
          172              H      10.250835      -7.061338      17.357031       0.097434       1.125458 0.78321324E+01  0.75528024E+02                                 1.701958                            1.568488      -0.905788       2.435636                    0.998653       3.370050       8.974534       0.539218       1.177914      -0.732929      -0.021459      -0.020791      -0.016502       0.034133       0.002519       0.011028      -0.001325      -0.022727      -0.023498      -0.018884       0.003328       0.015556              1.783991       2.104566       0.411497       0.487792       1.676677       0.244161       1.570729           0.000000
          173              H      -1.110317       4.431085       1.693766       0.119587       0.995413 0.70603115E+01  0.68117226E+02                                 1.726987                            1.613097      -1.239628       2.295050                    0.995028       3.695721      10.731007       0.459351       1.382065      -0.685866       0.004002      -0.034446       0.007846       0.035555      -0.002927       0.007701      -0.000481      -0.014110       0.002568      -0.012345       0.004141       0.008204              1.793711       1.458826      -0.121163       0.138092       2.398822      -0.104517       1.523486          -0.000000
          174              H      -1.567405       9.013769       1.252003       0.116677       1.036178 0.73725901E+01  0.71434620E+02                                 1.739020                            1.623610      -0.982227       2.419182                    0.997427       3.535865      10.071092       0.471458       1.340832      -0.695618      -0.000016       0.036277       0.003002       0.036401       0.000639       0.007901       0.002915      -0.017016      -0.020372      -0.014016       0.001443       0.012573              1.805282       1.508711      -0.126921       0.119807       2.451361      -0.089139       1.455775           0.000000
          175              H      -0.156196       8.178110       2.727941       0.108823       1.098956 0.77339923E+01  0.74620617E+02                                 1.708121                            1.587671      -0.739008       2.524121                    0.999838       3.297693       8.890226       0.519400       1.222218      -0.723531       0.017842       0.024119       0.018960       0.035490       0.000354       0.015731       0.002196      -0.013871      -0.013477      -0.020379       0.008149       0.012230              1.775141       1.733375       0.353391       0.395257       1.807720       0.329984       1.784328           0.000000
          176              H       0.066530       5.848569       2.964091       0.095796       1.032029 0.70593270E+01  0.67701492E+02                                 1.728598                            1.580320      -0.980250       2.399478                    0.997283       3.672904      10.428323       0.481408       1.326655      -0.697051       0.019404      -0.014168       0.026390       0.035688       0.004320       0.012972      -0.003160      -0.017570      -0.001441      -0.019114       0.009071       0.010043              1.835894       1.812873      -0.251269       0.514927       1.566152      -0.308985       2.128658           0.000000
          177              H       8.050089       7.177945       8.902451       0.108806       0.981286 0.71181295E+01  0.68990232E+02                                 1.722467                            1.629470      -1.258875       2.281564                    0.993649       3.804196      11.163537       0.451779       1.398808      -0.682069      -0.006648      -0.031363       0.021769       0.038752       0.007111       0.003948      -0.011701      -0.000746       0.010825      -0.015665       0.002454       0.013211              1.761925       1.592270       0.194583      -0.026257       1.910624      -0.460443       1.782881           0.000000
          178              H      10.013147       8.268673       9.281106       0.100004       1.056056 0.72405385E+01  0.70068322E+02                                 1.771505                            1.611546      -1.193570       2.303820                    0.994380       3.763831      10.829171       0.470554       1.345073      -0.692793       0.022794      -0.007849       0.024232       0.034181       0.007322       0.008774      -0.007907       0.011338       0.003918      -0.016830       0.004659       0.012170              1.889520       1.916322      -0.111011       0.659218       1.540152      -0.275073       2.212086          -0.000000
          179              H       9.554368      10.490054       6.048292       0.107531       1.202544 0.88652148E+01  0.88233669E+02                                 1.780562                            1.674112      -1.056725       2.366454                    0.997646       3.471330       9.410105       0.519099       1.185526      -0.731304       0.019998       0.022659      -0.020307       0.036410       0.013009       0.002296      -0.009217       0.013097      -0.020904      -0.018395      -0.000019       0.018415              1.815919       1.599589       0.226775      -0.081069       1.783117      -0.481794       2.065049          -0.000000
          180              H      10.673034       9.896520       7.911028       0.097463       1.125420 0.78321372E+01  0.75530041E+02                                 1.702128                            1.568658      -0.905541       2.435763                    0.998655       3.369998       8.975273       0.539087       1.178169      -0.732870       0.030424       0.014438       0.005518       0.034125       0.010206       0.002280      -0.013684       0.003971      -0.006685      -0.018866       0.003323       0.015543              1.784165       2.236584       0.460411       0.405836       1.541737       0.128139       1.574174           0.000000
          181              H       5.209377      10.300798       3.464892       0.119604       0.995295 0.70594373E+01  0.68108112E+02                                 1.727013                            1.613125      -1.239630       2.295057                    0.995027       3.695704      10.731639       0.459283       1.382284      -0.685824       0.008493       0.025601      -0.023161       0.035553       0.000560       0.000973      -0.010008       0.008174       0.000005      -0.012325       0.004114       0.008211              1.793736       1.667491       0.209212      -0.137821       1.827298      -0.494712       1.886418          -0.000000
          182              H       3.562151       7.206131       6.483948       0.116683       1.036000 0.73710865E+01  0.71417106E+02                                 1.738878                            1.623486      -0.982078       2.419252                    0.997429       3.535893      10.071285       0.471453       1.340902      -0.695602      -0.019545      -0.022437       0.020961       0.036398       0.008737      -0.000606      -0.009103       0.008490      -0.000053      -0.013988       0.001441       0.012547              1.805133       1.639483       0.263556      -0.159075       1.833487      -0.483500       1.942429           0.000000
          183              H       2.280592       7.950112       4.849220       0.108812       1.098968 0.77340768E+01  0.74621821E+02                                 1.708155                            1.587697      -0.738981       2.524129                    0.999838       3.297719       8.890391       0.519387       1.222244      -0.723525      -0.032798      -0.013547      -0.000646       0.035492       0.008052       0.005747      -0.011915       0.017353      -0.001136      -0.020366       0.008152       0.012214              1.775180       2.364163       0.322307       0.155724       1.536376      -0.008768       1.425000           0.000000
          184              H       3.111685       9.534469       3.322387       0.095810       1.032009 0.70592379E+01  0.67701582E+02                                 1.728703                            1.580408      -0.980285       2.399468                    0.997281       3.673018      10.429302       0.481341       1.326820      -0.697018      -0.021329       0.015528      -0.024022       0.035680       0.005280       0.006197      -0.012743       0.006644      -0.020220      -0.019097       0.009060       0.010037              1.836013       1.932166      -0.323097       0.507789       1.608204      -0.319185       1.967668           0.000000
          185              H       9.512877      15.664006      12.607564       0.108806       0.981247 0.71178316E+01  0.68986442E+02                                 1.722406                            1.629427      -1.258795       2.281612                    0.993651       3.804063      11.162978       0.451790       1.398793      -0.682073       0.034769       0.011477       0.012684       0.038749       0.003114       0.006998      -0.007391       0.013293      -0.025800      -0.015651       0.002419       0.013232              1.761854       2.219852       0.227011       0.248738       1.550813      -0.071526       1.514899           0.000000
          186              H       8.653522      13.792858      13.580666       0.100006       1.055990 0.72400941E+01  0.70063649E+02                                 1.771514                            1.611560      -1.193550       2.303839                    0.994381       3.763812      10.829442       0.470519       1.345179      -0.692773       0.015890      -0.019495       0.023146       0.034180       0.001919       0.005092      -0.013113       0.001621      -0.016932      -0.016817       0.004666       0.012151              1.889524       1.847908      -0.358968       0.488119       1.925046      -0.517032       1.895617          -0.000000
          187              H       5.119691      14.394621      11.923544       0.107530       1.198674 0.88306508E+01  0.87806620E+02                                 1.776592                            1.670673      -1.056602       2.366508                    0.997648       3.470329       9.403909       0.519697       1.185282      -0.731318      -0.033933      -0.012821       0.003256       0.036420       0.011769      -0.000177      -0.012719       0.004846      -0.019779      -0.018394      -0.000023       0.018418              1.811748       2.430451       0.085487       0.178707       1.560630      -0.113039       1.444162          -0.000000
          188              H       6.547518      13.187549      13.179618       0.097423       1.125225 0.78301712E+01  0.75504466E+02                                 1.701711                            1.568282      -0.905746       2.435656                    0.998655       3.369966       8.974066       0.539258       1.177899      -0.732930      -0.012443      -0.027164       0.016499       0.034132       0.009107       0.004938      -0.009944       0.014518      -0.023509      -0.018884       0.003319       0.015565              1.783717       1.465387       0.185532      -0.067582       2.315253      -0.541153       1.570511           0.000000
          189              H       4.547887      18.060505       8.485117       0.119605       0.995355 0.70599398E+01  0.68114408E+02                                 1.727106                            1.613199      -1.239555       2.295091                    0.995029       3.695840      10.732270       0.459263       1.382313      -0.685818      -0.033802      -0.007704      -0.007850       0.035547       0.002159       0.003040      -0.007076       0.014658       0.002580      -0.012330       0.004111       0.008219              1.793842       2.370735       0.201203       0.144580       1.487204      -0.095369       1.523586          -0.000000
          190              H      17.331733      -4.349885       8.926880       0.116687       1.036283 0.73735187E+01  0.71446360E+02                                 1.739192                            1.623755      -0.982207       2.419197                    0.997428       3.535995      10.071883       0.471415       1.340904      -0.695604       0.034201       0.012072      -0.003009       0.036393       0.005842      -0.000094      -0.008380       0.012423      -0.020378      -0.013980       0.001424       0.012555              1.805471       2.426702       0.197575       0.123998       1.533806      -0.083258       1.455906           0.000000
          191              H      16.073447      -3.297961       7.450942       0.108817       1.099272 0.77367018E+01  0.74653543E+02                                 1.708509                            1.588004      -0.738884       2.524179                    0.999838       3.297783       8.890969       0.519318       1.222302      -0.723516       0.016790       0.024867      -0.018956       0.035491       0.004640       0.003191      -0.015541       0.010357      -0.013482      -0.020368       0.008165       0.012203              1.775561       1.577693       0.298326      -0.179421       1.964232      -0.482828       1.784759           0.000000
          192              H      13.802887      -3.864482       7.214792       0.095793       1.032050 0.70595929E+01  0.67705858E+02                                 1.728746                            1.580447      -0.980348       2.399438                    0.997280       3.673145      10.429740       0.481336       1.326818      -0.697018      -0.019825       0.013571      -0.026386       0.035685       0.008880       0.007322      -0.011154       0.008243      -0.001435      -0.019106       0.009057       0.010049              1.836060       1.751659      -0.272993       0.463019       1.627657      -0.382522       2.128865           0.000000
          193              H       4.084107      20.348859       2.917268       0.108806       0.981286 0.71181307E+01  0.68990243E+02                                 1.722466                            1.629470      -1.258874       2.281564                    0.993649       3.804196      11.163535       0.451780       1.398807      -0.682069      -0.027354       0.027214      -0.003597       0.038752      -0.013576      -0.001181       0.000445      -0.009437       0.007587      -0.015665       0.002454       0.013211              1.761924       1.752949      -0.494066       0.005037       1.929001      -0.074858       1.603823           0.000000
          194              H       4.458112      19.569622       5.024297       0.100004       1.056055 0.72405318E+01  0.70068244E+02                                 1.771505                            1.611545      -1.193570       2.303820                    0.994380       3.763831      10.829171       0.470554       1.345073      -0.692793      -0.014998       0.011548       0.028461       0.034181      -0.010055      -0.003344      -0.000236      -0.007852       0.034429      -0.016830       0.004659       0.012170              1.889519       1.651721      -0.312618      -0.416690       1.651416       0.441301       2.365421          -0.000000
          195              H       6.705377      16.615955       3.674577       0.107531       1.202543 0.88652111E+01  0.88233622E+02                                 1.780561                            1.674112      -1.056725       2.366454                    0.997646       3.471330       9.410104       0.519099       1.185526      -0.731304       0.014697      -0.030789       0.012716       0.036410      -0.011190       0.000470      -0.010725      -0.009533       0.030113      -0.018395      -0.000019       0.018415              1.815918       1.620190      -0.487011      -0.010903       2.194688       0.012480       1.632876          -0.000000
          196              H       5.772902      17.800723       5.347985       0.097463       1.125419 0.78321376E+01  0.75530050E+02                                 1.702128                            1.568659      -0.905541       2.435763                    0.998655       3.369998       8.975275       0.539087       1.178170      -0.732870       0.003471      -0.011970       0.031768       0.034125      -0.015176      -0.001036      -0.006100      -0.009531       0.012479      -0.018866       0.003323       0.015543              1.784165       1.329557      -0.082393       0.113780       1.424464      -0.166029       2.598474           0.000000
          197              H      -0.335617       4.705106      19.138336       0.119604       0.995294 0.70594334E+01  0.68108069E+02                                 1.727013                            1.613125      -1.239630       2.295057                    0.995027       3.695703      10.731638       0.459282       1.382285      -0.685824       0.021306      -0.028328       0.002745       0.035553      -0.007386      -0.006728      -0.002737      -0.006510       0.001659      -0.012325       0.004114       0.008211              1.793735       1.678045      -0.470618      -0.025821       2.124337      -0.117256       1.578824          -0.000000
          198              H      -2.704232       8.611962      18.409528       0.116683       1.036000 0.73710938E+01  0.71417191E+02                                 1.738878                            1.623487      -0.982078       2.419252                    0.997429       3.535893      10.071284       0.471453       1.340902      -0.695603      -0.014639       0.031105      -0.011956       0.036397      -0.009322      -0.000616      -0.005622      -0.014094       0.010425      -0.013988       0.001441       0.012547              1.805133       1.646278      -0.481835       0.028919       2.182951      -0.105461       1.586171           0.000000
          199              H      -1.575618       7.676368      16.760549       0.108813       1.098967 0.77340686E+01  0.74621721E+02                                 1.708154                            1.587695      -0.738981       2.524129                    0.999838       3.297718       8.890387       0.519387       1.222243      -0.723525      -0.001840       0.017159      -0.031013       0.035492      -0.011792      -0.005874      -0.004636      -0.013082       0.030473      -0.020366       0.008152       0.012214              1.775178       1.425768      -0.047382      -0.038280       1.562817      -0.382608       2.336949           0.000000
          200              H      -0.358897       5.698257      17.133096       0.095810       1.032009 0.70592365E+01  0.67701567E+02                                 1.728703                            1.580408      -0.980285       2.399468                    0.997281       3.673018      10.429303       0.481341       1.326820      -0.697018       0.021749      -0.013338      -0.024944       0.035680      -0.013203      -0.005292      -0.006136       0.001587       0.019952      -0.019097       0.009060       0.010037              1.836013       1.847277      -0.230649      -0.540896       1.576562       0.305076       2.084199           0.000000
          201              H      19.908138      -2.053257       8.413865       0.108806       0.981247 0.71178313E+01  0.68986440E+02                                 1.722406                            1.629428      -1.258795       2.281612                    0.993651       3.804063      11.162979       0.451790       1.398794      -0.682073      -0.000768      -0.007318       0.038044       0.038749      -0.007177      -0.006171      -0.006605       0.004347       0.030001      -0.015651       0.002419       0.013232              1.761854       1.482465      -0.113359      -0.104351       1.525772      -0.229506       2.277326           0.000000
          202              H      18.430449      -0.493575       7.658592       0.100006       1.055990 0.72400914E+01  0.70063616E+02                                 1.771513                            1.611559      -1.193550       2.303839                    0.994381       3.763811      10.829438       0.470520       1.345178      -0.692773      -0.023677       0.015804       0.018920       0.034180      -0.012668      -0.006179      -0.004246       0.004427       0.007366      -0.016817       0.004666       0.012150              1.889523       2.142098      -0.435588      -0.545879       1.580135       0.258579       1.946336          -0.000000
          203              H      20.175729      -0.363144       4.118376       0.107530       1.198675 0.88306543E+01  0.87806666E+02                                 1.776592                            1.670674      -1.056603       2.366507                    0.997648       3.470330       9.403913       0.519697       1.185282      -0.731318      -0.000777       0.020952      -0.029780       0.036420      -0.014149       0.000643      -0.010505      -0.008001       0.011911      -0.018394      -0.000023       0.018418              1.811749       1.603544      -0.040454      -0.262222       1.566718      -0.343084       2.264984          -0.000000
          204              H      18.561751       0.252753       5.563777       0.097423       1.125225 0.78301772E+01  0.75504532E+02                                 1.701711                            1.568282      -0.905745       2.435656                    0.998655       3.369967       8.974067       0.539258       1.177899      -0.732930      -0.021463       0.024682      -0.009752       0.034132      -0.010805      -0.003327      -0.009343      -0.004235       0.032006      -0.018884       0.003319       0.015565              1.783717       2.104213      -0.628034       0.112439       1.808382      -0.167916       1.438555           0.000000
          205              H      15.511685      19.824653       2.990556       0.119605       0.995354 0.70599262E+01  0.68114254E+02                                 1.727106                            1.613198      -1.239555       2.295092                    0.995029       3.695839      10.732270       0.459263       1.382314      -0.685818       0.004004       0.010420      -0.033749       0.035547      -0.005192      -0.006377      -0.002243      -0.009349       0.016876      -0.012330       0.004111       0.008219              1.793841       1.458909      -0.059020      -0.173992       1.651921      -0.326811       2.270692          -0.000000
          206              H      -9.878298      17.915925       7.180184       0.116687       1.036283 0.73735167E+01  0.71446337E+02                                 1.739192                            1.623755      -0.982207       2.419197                    0.997428       3.535995      10.071883       0.471415       1.340904      -0.695604      -0.000018      -0.020740       0.029905       0.036393      -0.007135      -0.003381      -0.009535      -0.005483       0.014191      -0.013980       0.001424       0.012555              1.805471       1.508832      -0.040308      -0.169845       1.627631      -0.386597       2.279950           0.000000
          207              H      -8.467109      17.055555       5.718496       0.108817       1.099270 0.77366899E+01  0.74653404E+02                                 1.708508                            1.588003      -0.738884       2.524179                    0.999838       3.297782       8.890966       0.519318       1.222302      -0.723516       0.017848      -0.028476       0.011410       0.035491      -0.013788      -0.007551      -0.007012      -0.005505       0.011669      -0.020368       0.008165       0.012203              1.775560       1.733774      -0.519187       0.108449       2.076478      -0.175184       1.516429           0.000000
          208              H      -8.244386      18.015796       3.582967       0.095793       1.032049 0.70595920E+01  0.67705845E+02                                 1.728746                            1.580447      -0.980348       2.399438                    0.997280       3.673145      10.429739       0.481336       1.326818      -0.697018       0.019403      -0.015767      -0.025462       0.035685      -0.013379      -0.002740      -0.002523      -0.007687       0.028225      -0.019106       0.009057       0.010049              1.836060       1.813019      -0.320343      -0.475120       1.720599       0.398118       1.974562           0.000000
          209              H      -0.260905      12.208375       1.765018       0.108777       0.981396 0.71191088E+01  0.69001794E+02                                 1.722557                            1.629552      -1.259095       2.281463                    0.993647       3.804396      11.164132       0.451783       1.398756      -0.682079      -0.006636      -0.003164      -0.038048       0.038752      -0.006944       0.004198       0.008055       0.005645       0.029999      -0.015676       0.002417       0.013259              1.762013       1.592345      -0.074556       0.181667       1.416115       0.174923       2.277578           0.000000
          210              H       1.702147      11.335097       2.520291       0.100013       1.055958 0.72399198E+01  0.70061801E+02                                 1.771502                            1.611562      -1.193519       2.303863                    0.994382       3.763811      10.829558       0.470508       1.345214      -0.692766       0.022789      -0.017051      -0.018921       0.034177      -0.011245       0.001959       0.007267       0.012489       0.007374      -0.016840       0.004687       0.012153              1.889500       1.916324      -0.515380      -0.425716       1.805864       0.428456       1.946313          -0.000000
          211              H       1.243411      13.024108       6.060507       0.107514       1.199342 0.88364309E+01  0.87875441E+02                                 1.776995                            1.671020      -1.056853       2.366397                    0.997644       3.470724       9.404528       0.519754       1.184999      -0.731387       0.020004       0.006256       0.029784       0.036419      -0.008490       0.010125       0.002915       0.023993       0.011879      -0.018395      -0.000020       0.018415              1.812172       1.596573      -0.043041       0.236151       1.574365       0.361744       2.265579          -0.000000
          212              H       2.362053      11.707703       4.615106       0.097430       1.125393 0.78316787E+01  0.75523474E+02                                 1.701979                            1.568511      -0.905709       2.435681                    0.998655       3.370093       8.974995       0.539172       1.178017      -0.732904       0.030427      -0.012003       0.009756       0.034133      -0.007071       0.007709       0.006264       0.016871       0.032005      -0.018890       0.003316       0.015574              1.784009       2.236406      -0.581588       0.195838       1.676863      -0.050045       1.438759           0.000000
          213              H      -3.101546      15.356013       7.188327       0.119606       0.995354 0.70598863E+01  0.68113177E+02                                 1.727042                            1.613144      -1.239751       2.295002                    0.995025       3.695731      10.731595       0.459296       1.382229      -0.685834       0.008496       0.007252       0.033752       0.035553      -0.001101       0.000011       0.006790       0.013791       0.016870      -0.012347       0.004114       0.008233              1.793772       1.667524       0.014760       0.250126       1.443218       0.272968       2.270572          -0.000000
          214              H      -4.748811      14.288756       2.998699       0.116682       1.036273 0.73735411E+01  0.71446952E+02                                 1.739198                            1.623768      -0.982391       2.419109                    0.997423       3.536214      10.072680       0.471406       1.340921      -0.695599      -0.019559      -0.006922      -0.029918       0.036408      -0.003824       0.007873       0.006402       0.013231       0.014204      -0.014007       0.001434       0.012573              1.805475       1.639779       0.005981       0.307855       1.496726       0.289011       2.279918           0.000000
          215              H      -6.030348      15.332480       4.460387       0.108798       1.099450 0.77381656E+01  0.74670551E+02                                 1.708629                            1.588103      -0.739004       2.524116                    0.999838       3.297946       8.891328       0.519331       1.222223      -0.723534      -0.032800       0.007336      -0.011417       0.035496      -0.008999       0.004110       0.009479       0.021609       0.011661      -0.020388       0.008180       0.012207              1.775693       2.364942      -0.296154       0.201337       1.445616      -0.043854       1.516520           0.000000
          216              H      -5.199236      15.862583       6.595916       0.095800       1.031997 0.70591999E+01  0.67701226E+02                                 1.728700                            1.580413      -0.980260       2.399477                    0.997282       3.673048      10.429438       0.481335       1.326836      -0.697014      -0.021329       0.013039       0.025469       0.035688      -0.007990       0.001486       0.003445       0.022794       0.028220      -0.019111       0.009048       0.010063              1.836006       1.932146      -0.278191      -0.533684       1.601370       0.315236       1.974502           0.000000
          217              H       1.201833       4.756709       7.261615       0.108786       0.981383 0.71190435E+01  0.69001229E+02                                 1.722566                            1.629563      -1.259003       2.281497                    0.993647       3.804405      11.164283       0.451772       1.398789      -0.682072       0.034773      -0.016723       0.003584       0.038752      -0.007593      -0.000784       0.000997       0.024408       0.007571      -0.015666       0.002455       0.013211              1.762022       2.220103      -0.328968       0.072250       1.462047       0.020215       1.603916           0.000000
          218              H       0.342465       4.849542       5.154586       0.100002       1.056060 0.72406077E+01  0.70068455E+02                                 1.771429                            1.611493      -1.193606       2.303814                    0.994380       3.763766      10.828587       0.470593       1.344972      -0.692813       0.015884      -0.010302      -0.028457       0.034179      -0.005353      -0.000874       0.003253       0.018746       0.034434      -0.016835       0.004664       0.012171              1.889423       1.847805      -0.243216      -0.554885       1.455146       0.245755       2.365317          -0.000000
          219              H      -3.191345       5.983767       6.504306       0.107544       1.199031 0.88336036E+01  0.87840177E+02                                 1.776700                            1.670767      -1.056536       2.366549                    0.997648       3.470163       9.402584       0.519788       1.185018      -0.731385      -0.033937       0.003589      -0.012719       0.036419      -0.005720       0.010281       0.003135       0.021466       0.030124      -0.018402      -0.000024       0.018426              1.811861       2.430634      -0.197529      -0.015327       1.375453       0.006089       1.629498          -0.000000
          220              H      -1.763534       5.499507       4.830898       0.097434       1.125457 0.78321303E+01  0.75528002E+02                                 1.701958                            1.568488      -0.905788       2.435636                    0.998653       3.370050       8.974535       0.539218       1.177915      -0.732929      -0.012449      -0.000711      -0.031774       0.034133      -0.008815       0.005420       0.003032       0.026502       0.012479      -0.018885       0.003328       0.015556              1.783991       1.465579      -0.034245       0.194522       1.288198      -0.051913       2.598194           0.000000
          221              H      -3.763102       7.128604      11.398313       0.119587       0.995413 0.70603136E+01  0.68117257E+02                                 1.726988                            1.613098      -1.239629       2.295050                    0.995028       3.695721      10.731011       0.459350       1.382066      -0.685865      -0.033810       0.010649      -0.002754       0.035555      -0.003694       0.000359       0.007279       0.014345       0.001640      -0.012345       0.004141       0.008204              1.793712       2.370536      -0.225786       0.101936       1.431814       0.063430       1.578787          -0.000000
          222              H       0.709861       6.197734      12.127121       0.116677       1.036178 0.73725903E+01  0.71434621E+02                                 1.739019                            1.623610      -0.982227       2.419182                    0.997427       3.535865      10.071091       0.471458       1.340832      -0.695618       0.034208      -0.003439       0.011960       0.036401      -0.002823       0.005119       0.002491       0.022702       0.010440      -0.014016       0.001443       0.012573              1.805282       2.426398      -0.206129       0.109077       1.403159       0.007892       1.586289           0.000000
          223              H      -0.548405       6.949973      13.776100       0.108822       1.098955 0.77339872E+01  0.74620560E+02                                 1.708121                            1.587671      -0.739008       2.524121                    0.999838       3.297693       8.890227       0.519400       1.222219      -0.723531       0.016793       0.003990       0.031010       0.035490      -0.005065       0.002427       0.007103       0.024997       0.030483      -0.020379       0.008149       0.012230              1.775141       1.577342       0.006222       0.347952       1.411203       0.163638       2.336878           0.000000
          224              H      -2.818962       7.437740      13.403553       0.095796       1.032029 0.70593323E+01  0.67701550E+02                                 1.728598                            1.580320      -0.980250       2.399478                    0.997283       3.672904      10.428321       0.481408       1.326655      -0.697051      -0.019825       0.016069       0.024948       0.035688      -0.010765       0.004040       0.007060       0.015367       0.019951      -0.019114       0.009071       0.010043              1.835894       1.751496      -0.264450      -0.467873       1.672143       0.408241       2.084044           0.000000
          225              C       1.215098       0.583019       4.808504       0.054959      37.881276 0.42581178E+03  0.99238159E+04                                 9.855347                            6.931914      -0.093555       1.978547                    0.999344      26.994453      76.379765       0.621048       0.423175      -1.063682      -0.007885      -0.016164       0.007306       0.019412       0.001227       0.000497      -0.016909      -0.009681      -0.006682      -0.015644      -0.003634       0.019279             12.201761       7.605403       4.076320       2.201481      15.868474      -2.994345      13.131404          -0.000000
          226              C       1.963094       0.995577       5.954647       0.069908      38.368790 0.43198548E+03  0.10106549E+05                                 9.956675                            6.986282      -0.137072       1.959064                    0.999319      27.151570      77.036044       0.617900       0.423696      -1.063086      -0.007053      -0.005724       0.005655       0.010700       0.009555      -0.012610      -0.009276      -0.012258      -0.017426      -0.017204      -0.004710       0.021915             12.402989       8.164074       5.056803       2.615480      17.459095      -0.957263      11.585799          -0.000000
          227              C       0.511985      -0.707515       4.873649      -0.127044      35.963310 0.46417888E+03  0.11130461E+05                                 9.603935                            7.290894      -0.029674       1.965171                    0.998939      29.892389      87.749892       0.594800       0.429445      -1.052483       0.009803       0.031936       0.016425       0.037226       0.001939       0.010578       0.022033       0.028502       0.029582      -0.031331       0.003796       0.027535             11.257568       7.691601       3.501550       1.758502      15.196906      -3.390712      10.884199          -0.000000
          228              C       0.708128      -1.544354       5.915967      -0.080449      30.613975 0.38512759E+03  0.88274936E+04                                 8.589915                            6.603485       0.087748       2.016358                    0.999619      28.375198      81.852679       0.629362       0.424593      -1.053837       0.008218       0.024601       0.024763       0.035860       0.002359      -0.011823      -0.006133      -0.006783      -0.030302      -0.018044       0.003847       0.014197              9.780810       6.994448       2.686291       2.332364      12.436644      -1.916298       9.911338          -0.000000
          229              C       2.072802       0.043554       7.037680      -0.154453      36.240750 0.44431574E+03  0.10512708E+05                                 9.521754                            7.049595       0.048222       1.979090                    0.999670      29.969364      86.698241       0.617185       0.419438      -1.061283      -0.021090       0.012181      -0.014088       0.028136      -0.001710       0.023296       0.000414       0.020542       0.086961      -0.025097      -0.015896       0.040993             11.158332       7.047486       4.178599       1.645733      16.914762      -1.295992       9.512749          -0.000001
          230              C       1.479394      -1.165882       6.929784      -0.065288      30.590359 0.36405334E+03  0.82024995E+04                                 8.493469                            6.359344       0.142394       2.032312                    0.999834      27.814362      78.750755       0.652580       0.416573      -1.062149      -0.022051       0.013005      -0.028731       0.038482      -0.005393      -0.003300      -0.017881      -0.003324       0.037372      -0.019347      -0.004402       0.023749              9.804254       6.809244       3.198722       2.241068      13.926441      -0.942835       8.677076          -0.000001
          231              C       0.332459       1.087222       2.489755       0.648163      21.933185 0.24046369E+03  0.49602643E+04                                 7.414269                            5.636797      -0.405091       1.935810                    0.998658      22.138485      63.076227       0.599245       0.495503      -1.001483      -0.023162      -0.009055      -0.030687       0.039499       0.051888      -0.053492      -0.072371      -0.058966      -0.045053      -0.075337      -0.049354       0.124691              8.677911       7.618366      -0.189047       2.818219       7.676115       3.043439      10.739252           0.000000
          232              C       3.334408       4.288896       4.753538      -0.142636      34.194604 0.42110732E+03  0.98800468E+04                                 9.275316                            6.936811       0.008341       1.984429                    0.999043      29.474066      86.303063       0.609231       0.428507      -1.050366      -0.003983      -0.023920      -0.009320       0.025979      -0.005315       0.005399       0.023606       0.034111      -0.003971      -0.034705       0.015477       0.019228             10.909506       8.172221       4.331254       0.378166      12.747410      -2.922802      11.808887          -0.000000
          233              C       1.918201       3.516670       2.508077      -0.132147      33.434912 0.42251106E+03  0.99166736E+04                                 9.143733                            6.966118       0.036471       1.991384                    0.999129      29.495260      86.251622       0.605903       0.430700      -1.049509       0.004081      -0.012010       0.025316       0.028316      -0.026013       0.011673       0.011372       0.036488       0.066532      -0.046375       0.017620       0.028756             10.532107       7.642635       3.767677       1.310379      12.844247      -2.162688      11.109438          -0.000001
          234              C       2.641269       3.093566       4.816647       0.068542      37.031842 0.42127696E+03  0.98139723E+04                                 9.759320                            6.927106      -0.103622       1.973534                    0.999547      27.063940      77.125742       0.615548       0.427137      -1.058818       0.012187       0.011143       0.000281       0.016516       0.002976      -0.010209      -0.015300      -0.010669       0.015960      -0.015698      -0.006713       0.022411             11.984345       8.277598       4.434710       1.595318      14.443340      -2.654465      13.232097          -0.000001
          235              C       1.141957       1.431611       3.713257      -0.106125      47.433013 0.50578452E+03  0.12255786E+05                                11.239384                            7.459466      -0.091192       1.957769                    0.998926      28.846516      82.123055       0.612702       0.412554      -1.074840       0.001493       0.005251       0.018579       0.019365      -0.026474      -0.021115       0.025934       0.035312      -0.064420      -0.041147      -0.014170       0.055317             14.399235       9.738187       4.831146       4.440794      16.381927      -1.260835      17.077592          -0.000001
          236              C       2.579759       4.617973       2.493826      -0.090753      29.853619 0.37927982E+03  0.86298413E+04                                 8.338380                            6.488900       0.280953       2.075184                    0.999844      28.142195      79.958449       0.646620       0.416307      -1.062776       0.017956       0.000425       0.032005       0.036700      -0.001650       0.010373      -0.010066      -0.000263       0.056559      -0.014127      -0.011063       0.025190              9.410979       7.807927       3.327378       1.832850      10.366706      -1.141704      10.058303          -0.000001
          237              C       1.886624       2.664553       3.690863       0.036909      39.153546 0.44954953E+03  0.10611405E+05                                10.068755                            7.117223      -0.054736       1.983824                    0.999498      27.408806      77.839363       0.614095       0.422547      -1.064949       0.002834       0.009621      -0.013839       0.017091       0.014476      -0.003634      -0.020333      -0.024488      -0.024142      -0.021356      -0.011517       0.032873             12.482644       8.599773       5.154183       2.148202      15.875820      -1.621965      12.972338          -0.000000
          238              C       3.319444       5.022304       3.654219      -0.081318      32.575449 0.41735146E+03  0.97312397E+04                                 8.940244                            6.867976       0.199785       2.049053                    0.999730      28.556890      82.282031       0.619802       0.423825      -1.057452      -0.016071      -0.028822      -0.024456       0.041074       0.017236       0.009087       0.000986       0.003372      -0.041766      -0.018670      -0.007018       0.025688             10.314168       8.683352       3.900757       1.229246      10.812956      -1.837923      11.446196          -0.000000
          239              C       2.656233       2.229695       5.979076      -0.151031      50.460875 0.54179187E+03  0.13367057E+05                                11.766654                            7.742792      -0.043539       1.966829                    0.998814      29.713623      85.589450       0.598286       0.414948      -1.072395      -0.007648      -0.004965      -0.014842       0.017419      -0.004647      -0.013396       0.005587       0.042528      -0.003427      -0.022208      -0.006658       0.028866             15.396915      10.244446       5.734773       4.331323      17.902981       0.118024      18.043319          -0.000000
          240              C       3.385946       2.651657       7.218864       0.638500      24.767004 0.26316990E+03  0.55400020E+04                                 8.017945                            5.876687      -0.284284       1.967594                    0.999146      22.531915      64.376833       0.591251       0.492108      -1.005469       0.017907       0.027633       0.033011       0.046626      -0.020297      -0.021654      -0.031414      -0.157010      -0.194711      -0.086190      -0.031862       0.118052              9.738980      10.384579       2.496905       1.881842       6.202835       2.542920      12.629525           0.000001
          241              C       0.144720      18.970196       5.370379       0.054969      37.884539 0.42583825E+03  0.99248201E+04                                 9.856830                            6.932763      -0.093605       1.978549                    0.999344      26.995023      76.388732       0.620910       0.423252      -1.063608      -0.012588      -0.012822      -0.007316       0.019401       0.004027       0.016191       0.005295       0.006026      -0.006694      -0.015738      -0.003684       0.019422             12.203806      12.390390       5.768468       3.557307      11.087491      -1.077864      13.133538          -0.000000
          242              C       0.284340      19.812911       4.224236       0.069833      38.373132 0.43202730E+03  0.10107965E+05                                 9.958143                            6.987084      -0.137021       1.959078                    0.999319      27.152965      77.046450       0.617791       0.423752      -1.063030      -0.003046      -0.008569      -0.005612       0.010686       0.011261       0.004624       0.015064      -0.002449      -0.017373      -0.017254      -0.004734       0.021988             12.405098      13.250272       6.855668       1.774274      12.377411      -2.147466      11.587612          -0.000000
          243              C      -0.837641      17.877120       5.305234      -0.127086      35.966715 0.46422769E+03  0.11132037E+05                                 9.604948                            7.291575      -0.029829       1.965118                    0.998939      29.893813      87.758589       0.594730       0.429480      -1.052451       0.026854       0.019891      -0.016432       0.037240      -0.007469      -0.017073      -0.017064      -0.024586       0.029631      -0.031116       0.003870       0.027246             11.258870      12.163801       5.083012       3.783226      10.727665      -0.527733      10.885143          -0.000000
          244              C      -1.692016      17.783083       4.262916      -0.080404      30.611759 0.38508982E+03  0.88263848E+04                                 8.589423                            6.603113       0.087840       2.016396                    0.999619      28.373843      81.846832       0.629388       0.424587      -1.053844       0.020473       0.015961      -0.024764       0.035877       0.003987       0.001974       0.013375       0.002313      -0.030305      -0.018205       0.003811       0.014394              9.780264      10.143199       3.799543       2.584002       9.286951      -1.559971       9.910642          -0.000000
          245              C      -0.649821      19.598988       3.141203      -0.154429      36.241688 0.44433201E+03  0.10513213E+05                                 9.522041                            7.049823       0.048108       1.979052                    0.999670      29.969507      86.699778       0.617161       0.419450      -1.061273       0.018516      -0.015856       0.014167       0.028195      -0.007811       0.007566      -0.021936      -0.013764       0.086900      -0.025053      -0.015853       0.040906             11.158678      13.192737       6.351225       1.770651      10.770350      -1.119450       9.512947          -0.000001
          246              C      -1.592288      18.636377       3.249099      -0.065324      30.590272 0.36405153E+03  0.82024400E+04                                 8.493411                            6.359309       0.142410       2.032313                    0.999834      27.814460      78.750670       0.652586       0.416570      -1.062152       0.019594      -0.016473       0.028739       0.038486      -0.003164       0.015849       0.009226       0.009375       0.037401      -0.019507      -0.004370       0.023877              9.804191      11.125291       4.724539       1.636100       9.610237      -1.798433       8.677044          -0.000001
          247              C       0.914328      18.306146       7.689128       0.648150      21.932268 0.24044742E+03  0.49598268E+04                                 7.413877                            5.636445      -0.404921       1.935858                    0.998659      22.138244      63.074152       0.599291       0.495475      -1.001501      -0.000796      -0.024841       0.030678       0.039482       0.058914       0.050472       0.074645      -0.019392      -0.045062      -0.075424      -0.049391       0.124814              8.677525       7.788170      -0.129006      -1.929919       7.505463      -3.671304      10.738941           0.000000
          248              C      11.243107      -1.303412       5.425345      -0.142645      34.194425 0.42110389E+03  0.98799281E+04                                 9.275179                            6.936698       0.008247       1.984397                    0.999042      29.474169      86.302682       0.609248       0.428497      -1.050375      -0.021236      -0.011725       0.009313       0.025984      -0.014818      -0.020319      -0.012779      -0.019898      -0.003926      -0.034496       0.015360       0.019135             10.909374       9.516811       4.806753       2.881604      11.402978       0.617794      11.808332          -0.000000
          249              C      10.987138      -2.895990       7.670806      -0.131962      33.430526 0.42244667E+03  0.99147758E+04                                 9.143022                            6.965688       0.036216       1.991334                    0.999129      29.492683      86.242160       0.605909       0.430712      -1.049502      -0.012783      -0.000201      -0.025448       0.028479      -0.031695      -0.006694      -0.014558       0.004396       0.066414      -0.046242       0.017650       0.028592             10.531186       9.897300       4.564459       2.475593      10.587577      -0.514538      11.108680          -0.000001
          250              C      10.347180      -2.355350       5.362236       0.068709      37.033621 0.42127866E+03  0.98144078E+04                                 9.761313                            6.928299      -0.103805       1.973506                    0.999546      27.063965      77.137279       0.615313       0.427282      -1.058686       0.006443       0.015135      -0.000178       0.016451       0.005660       0.011094       0.014878       0.004562       0.015887      -0.015863      -0.006696       0.022559             11.987025      10.973388       5.388304       3.035149      11.752606      -0.619431      13.235081          -0.000001
          251              C       0.969176      19.184120       6.465626      -0.105968      47.430284 0.50573490E+03  0.12254359E+05                                11.239274                            7.459304      -0.091447       1.957719                    0.998925      28.844974      82.119581       0.612680       0.412577      -1.074818       0.004509       0.003260      -0.018598       0.019413      -0.031711      -0.031379       0.011411       0.005888      -0.064401      -0.040994      -0.014350       0.055344             14.399221      12.606942       5.845257       2.668626      13.512688      -3.767026      17.078033          -0.000001
          252              C      11.804941      -1.905170       7.685057      -0.090783      29.853528 0.37928986E+03  0.86300277E+04                                 8.338069                            6.488820       0.281005       2.075205                    0.999843      28.141423      79.953054       0.646657       0.416286      -1.062802      -0.005602       0.017053      -0.032007       0.036697      -0.001189       0.013069      -0.006247       0.002282       0.056563      -0.014149      -0.011064       0.025213              9.410515       7.990705       3.391892       1.687167      10.183193      -1.347359      10.057646          -0.000001
          253              C      10.194263      -3.209819       6.488020       0.036411      39.165167 0.44971389E+03  0.10616040E+05                                10.069440                            7.117626      -0.052783       1.984377                    0.999477      27.415154      77.855031       0.614207       0.422440      -1.065037       0.008119       0.005857       0.013837       0.017079       0.018858       0.017980       0.010395       0.000915      -0.024404      -0.021313      -0.011617       0.032930             12.483538      11.828625       6.295882       2.245234      12.648637      -1.485055      12.973354          -0.000000
          254              C      11.939574      -1.073033       6.524664      -0.081279      32.572146 0.41730124E+03  0.97296782E+04                                 8.939346                            6.867356       0.199709       2.049037                    0.999728      28.554894      82.271928       0.619864       0.423800      -1.057479      -0.021827      -0.024782       0.024445       0.041087       0.012378       0.002221      -0.008702      -0.024341      -0.041818      -0.018671      -0.006982       0.025653             10.313084       8.123998       3.702953       2.142400      11.370570      -0.545963      11.444684          -0.000000
          255              C       1.216834      20.877778       4.199807      -0.150996      50.461139 0.54177297E+03  0.13366687E+05                                11.767340                            7.743006      -0.043313       1.966914                    0.998813      29.713529      85.593943       0.598228       0.414986      -1.072353      -0.002150      -0.008896       0.014889       0.017477      -0.016955      -0.009587       0.010906      -0.027235      -0.003421      -0.022108      -0.006782       0.028891             15.398125      13.448318       6.867683       1.332262      14.700940      -4.123756      18.045116          -0.000000
          256              C       1.371413      21.706388       2.960019       0.638487      24.768232 0.26317720E+03  0.55403249E+04                                 8.019017                            5.877308      -0.284331       1.967581                    0.999147      22.532940      64.385710       0.591125       0.492198      -1.005399       0.020096       0.026072      -0.033011       0.046619       0.033561       0.022475       0.030983       0.147613      -0.194720      -0.086277      -0.031799       0.118076              9.740511       5.098693       0.628051      -1.770536      11.491079      -2.622725      12.631759           0.000001
          257              C      -5.064622       2.139239      10.834403       0.054972      37.883516 0.42581927E+03  0.99242324E+04                                 9.856538                            6.932518      -0.093584       1.978555                    0.999344      26.994757      76.386543       0.620936       0.423241      -1.063619       0.016195       0.010259       0.002879       0.019386       0.007469       0.010728      -0.002386       0.023577      -0.004703      -0.015691      -0.003676       0.019366             12.203446      15.515313       2.194708       4.344318      14.577639       0.034924       6.517386          -0.000000
          258              C      -4.572616       0.849884      11.206950       0.069804      38.373086 0.43203250E+03  0.10108033E+05                                 9.957816                            6.986895      -0.137027       1.959069                    0.999318      27.153244      77.044970       0.617835       0.423724      -1.063056       0.009617       0.003917      -0.002457       0.010670       0.014311      -0.002495       0.004999       0.021568      -0.024188      -0.017276      -0.004675       0.021951             12.404602      13.415404       3.312224       3.752449      17.302719       0.648973       6.495683          -0.000000
          259              C      -4.168695       3.293434      11.005408      -0.127092      35.967547 0.46424059E+03  0.11132372E+05                                 9.604914                            7.291552      -0.029812       1.965117                    0.998939      29.894044      87.758043       0.594748       0.429465      -1.052464      -0.004912      -0.035450      -0.010457       0.037285      -0.016184      -0.011426      -0.008982      -0.039278      -0.005460      -0.031111       0.003920       0.027191             11.258784      14.242541       2.994690       4.139962      12.641040      -0.023419       6.892771          -0.000000
          260              C      -2.988534       3.157099      11.648714      -0.080403      30.612165 0.38508508E+03  0.88262326E+04                                 8.589413                            6.602957       0.087872       2.016406                    0.999619      28.373824      81.846082       0.629413       0.424572      -1.053855       0.005862      -0.034593      -0.007504       0.035880       0.012784      -0.003524       0.005609       0.016296       0.005490      -0.018253       0.003994       0.014259              9.780340      11.197247       1.601815       3.422147      11.868301      -0.374695       6.275473          -0.000000
          261              C      -3.276101       0.807577      11.846184      -0.154412      36.232741 0.44415248E+03  0.10508218E+05                                 9.520671                            7.048279       0.048152       1.979075                    0.999670      29.969852      86.706156       0.617225       0.419436      -1.061251      -0.010278       0.010005      -0.024324       0.028238      -0.027342       0.010190      -0.018177      -0.009626      -0.027934      -0.024921      -0.015897       0.040818             11.157176      12.296080       3.829478       3.588679      14.779580       1.451475       6.395869          -0.000001
          262              C      -2.596258       1.955896      12.059941      -0.065341      30.593960 0.36408844E+03  0.82035513E+04                                 8.494510                            6.359846       0.142273       2.032264                    0.999834      27.815483      78.757164       0.652519       0.416598      -1.062125      -0.022264       0.018321      -0.025524       0.038507      -0.005370       0.008213      -0.001569       0.038933      -0.004834      -0.019401      -0.004348       0.023749              9.805717      10.147696       2.603941       3.260037      13.103174       0.498261       6.166282          -0.000001
          263              C      -6.901347       3.557876       9.822622       0.648157      21.932093 0.24044540E+03  0.49597770E+04                                 7.413905                            5.636462      -0.404924       1.935867                    0.998659      22.137840      63.073041       0.599284       0.495482      -1.001497      -0.013070       0.034653      -0.013698       0.039488       0.068389       0.004567       0.009717       0.142622      -0.153510      -0.075450      -0.049291       0.124741              8.677609       5.775323      -2.907816       0.496247      12.441991      -0.240463       7.815514           0.000000
          264              C      17.369985      -1.298663      10.425212      -0.142666      34.195647 0.42112183E+03  0.98805438E+04                                 9.275769                            6.937104       0.008377       1.984437                    0.999043      29.474631      86.307437       0.609190       0.428529      -1.050345       0.005015       0.023220       0.010549       0.025993      -0.011429      -0.015698      -0.006292      -0.039216       0.034639      -0.034593       0.015400       0.019192             10.910105      15.019555       2.371799       2.041735      12.096729      -0.570271       5.614030          -0.000000
          265              C      16.372674       1.180143       9.714726      -0.131983      33.431427 0.42246060E+03  0.99151759E+04                                 9.143209                            6.965819       0.036279       1.991357                    0.999129      29.492472      86.241611       0.605902       0.430714      -1.049502       0.025135      -0.008520       0.010314       0.028473      -0.035306      -0.002461      -0.008530      -0.008704       0.059232      -0.046300       0.017775       0.028525             10.531424      13.244567       2.011018       2.583597      12.525625      -0.361928       5.824079          -0.000001
          266              C      18.216046      -0.211463      10.549394       0.068715      37.032020 0.42125748E+03  0.98137440E+04                                 9.760830                            6.927957      -0.103653       1.973558                    0.999547      27.063378      77.133734       0.615354       0.427262      -1.058704      -0.009125      -0.013221       0.003504       0.016442       0.004602       0.002775       0.003103       0.035940      -0.021269      -0.015880      -0.006552       0.022431             11.986433      15.522296       1.988870       3.140252      14.284275      -0.470727       6.152729          -0.000001
          267              C      -6.334541       2.240314      10.284743      -0.105990      47.430541 0.50573360E+03  0.12254307E+05                                11.239249                            7.459224      -0.091418       1.957716                    0.998925      28.845359      82.120318       0.612692       0.412569      -1.074825       0.012107      -0.015055      -0.001829       0.019406      -0.002278      -0.030807       0.012310      -0.017288       0.125209      -0.041156      -0.014301       0.055457             14.399299      16.178717       0.263144       4.433335      19.621236      -1.271630       7.397942          -0.000001
          268              C      15.621358       0.142308       9.619044      -0.090749      29.852636 0.37927476E+03  0.86295904E+04                                 8.337884                            6.488658       0.281203       2.075265                    0.999844      28.140664      79.950231       0.646670       0.416282      -1.062805       0.019976      -0.027195       0.014424       0.036697      -0.013184       0.012121      -0.007597       0.014300      -0.023372      -0.014038      -0.011072       0.025111              9.410316      10.802850       1.180076       1.815996      11.904586      -1.165181       5.523512          -0.000001
          269              C      17.750635       1.080242      10.180919       0.036407      39.166395 0.44972385E+03  0.10616409E+05                                10.069961                            7.117917      -0.052750       1.984384                    0.999477      27.415553      77.858463       0.614162       0.422465      -1.065014      -0.016769       0.000246      -0.003238       0.017080       0.020355       0.011001       0.000539       0.025444      -0.040322      -0.021261      -0.011594       0.032856             12.484267      14.832403       2.544388       3.185554      16.453961      -0.155629       6.166437          -0.000000
          270              C      16.131649      -1.145872       9.989556      -0.081286      32.572492 0.41730643E+03  0.97298899E+04                                 8.939606                            6.867515       0.199832       2.049084                    0.999730      28.555232      82.274961       0.619837       0.423814      -1.057463      -0.000988       0.040925       0.003538       0.041090       0.015354       0.001434      -0.009840      -0.023463      -0.025749      -0.018747      -0.006872       0.025619             10.313414      12.969295       1.364514       1.514725      12.255776      -1.433782       5.715173          -0.000000
          271              C      -5.365487      -0.313714      11.060374      -0.150991      50.459400 0.54176417E+03  0.13366396E+05                                11.766996                            7.742907      -0.043534       1.966841                    0.998815      29.713304      85.592638       0.598237       0.414982      -1.072357      -0.007216       0.015534      -0.003396       0.017462      -0.003432      -0.022167      -0.006875       0.009362       0.036487      -0.022046      -0.006830       0.028876             15.397556      16.500181       0.413096       3.812988      22.301688      -0.615762       7.390800          -0.000000
          272              C      -4.795358      -1.654785      11.412564       0.638483      24.767999 0.26317619E+03  0.55403604E+04                                 8.019243                            5.877492      -0.284167       1.967627                    0.999146      22.533453      64.389866       0.591080       0.492231      -1.005371       0.007953      -0.045918      -0.001358       0.046621       0.062008       0.047052       0.065754       0.037220       0.076441      -0.086312      -0.031867       0.118179              9.740791       8.756199      -2.317390      -1.562963      13.828600      -2.329226       6.637574           0.000001
          273              C      -4.605799       1.814926      19.702246       0.054971      37.883786 0.42582622E+03  0.99245008E+04                                 9.856799                            6.932702      -0.093551       1.978566                    0.999343      26.995092      76.389561       0.620906       0.423257      -1.063602       0.004280       0.018698      -0.002878       0.019396      -0.001597       0.005926      -0.009217      -0.027731      -0.004727      -0.015761      -0.003540       0.019301             12.203814      13.302127       1.413144       1.414839      16.791722      -4.107799       6.517593          -0.000000
          274              C      -5.985422       1.849008      19.329699       0.069887      38.372298 0.43201367E+03  0.10107634E+05                                 9.958261                            6.987134      -0.136951       1.959102                    0.999319      27.152803      77.047646       0.617763       0.423772      -1.063011       0.000464       0.010422       0.002455       0.010717       0.004353      -0.005475       0.000760      -0.034727      -0.024310      -0.017205      -0.004747       0.021953             12.405293      14.789728       3.799795       0.638235      15.930335      -3.754138       6.495815          -0.000000
          275              C      -3.816254       3.044340      19.531241      -0.127096      35.968731 0.46425840E+03  0.11133020E+05                                 9.605591                            7.292039      -0.029724       1.965146                    0.998939      29.894420      87.762943       0.594680       0.429506      -1.052429      -0.031752      -0.016423       0.010432       0.037239      -0.000262       0.004862       0.013996       0.050917      -0.005346      -0.031316       0.004057       0.027259             11.259701      10.937159       1.826665       1.401793      15.948667      -3.895874       6.893277          -0.000000
          276              C      -4.338183       4.111552      18.887935      -0.080427      30.612589 0.38510504E+03  0.88268508E+04                                 8.589629                            6.603245       0.087798       2.016376                    0.999620      28.374560      81.850346       0.629380       0.424587      -1.053840      -0.034567      -0.005994       0.007506       0.035876       0.004817      -0.006335       0.001643      -0.028726       0.005477      -0.018185       0.003916       0.014269              9.780538      10.786516       1.456889       1.493737      12.279395      -3.101833       6.275703          -0.000000
          277              C      -6.457484       3.057261      18.690465      -0.154464      36.242500 0.44434633E+03  0.10513700E+05                                 9.522444                            7.050102       0.048375       1.979138                    0.999670      29.969552      86.702223       0.617123       0.419470      -1.061255       0.012812      -0.006331       0.024250       0.028148      -0.018238       0.020671      -0.003318       0.041929      -0.027921      -0.025141      -0.015738       0.040878             11.159171      12.095639       3.760389      -0.173455      14.984329      -3.868978       6.397544          -0.000001
          278              C      -5.601452       4.080989      18.476708      -0.065272      30.589710 0.36404559E+03  0.82022981E+04                                 8.493501                            6.359399       0.142511       2.032352                    0.999834      27.813816      78.749608       0.652557       0.416589      -1.062137       0.024672      -0.014854       0.025499       0.038465      -0.016438       0.004340      -0.007096      -0.023532      -0.004833      -0.019433      -0.004303       0.023736              9.804297      11.135295       2.952630       0.616927      12.111608      -3.239681       6.165987          -0.000001
          279              C       5.654832      12.309442       0.356261       0.648132      21.934012 0.24047595E+03  0.49605560E+04                                 7.414370                            5.636868      -0.405057       1.935824                    0.998657      22.138265      63.074839       0.599255       0.495491      -1.001495       0.037029      -0.000753       0.013701       0.039490       0.008369      -0.007565      -0.007410      -0.196863      -0.153466      -0.075400      -0.049304       0.124704              8.678056      13.529513      -0.166388       0.392244       4.688605      -0.387669       7.816050           0.000000
          280              C      -7.014328      -1.686437      20.111437      -0.142660      34.194129 0.42109526E+03  0.98797681E+04                                 9.275476                            6.936839       0.008288       1.984425                    0.999043      29.473966      86.304933       0.609208       0.428523      -1.050349       0.020221       0.012450      -0.010542       0.025981       0.003427       0.000847       0.017117       0.044898       0.034570      -0.034733       0.015317       0.019416             10.909774      10.930630       0.926147       1.218285      16.184881      -1.734773       5.613813          -0.000000
          281              C       3.966035       9.952866       0.464157      -0.131937      33.429063 0.42241642E+03  0.99139528E+04                                 9.142889                            6.965474       0.036412       1.991400                    0.999129      29.492587      86.243219       0.605910       0.430717      -1.049493      -0.016452       0.020817      -0.010329       0.028473      -0.024690       0.007402       0.005363       0.051146       0.059153      -0.046318       0.017713       0.028605             10.531105      11.341180       1.338110       1.202509      14.428295      -2.315063       5.823840          -0.000001
          282              C      -6.271324      -0.526368      19.987255       0.068707      37.032891 0.42126656E+03  0.98141013E+04                                 9.761286                            6.928232      -0.103811       1.973505                    0.999546      27.064249      77.139169       0.615309       0.427287      -1.058679      -0.009409      -0.013071      -0.003467       0.016475      -0.007667      -0.001912      -0.003492      -0.033751      -0.021395      -0.015778      -0.006631       0.022410             11.987033      13.172338       1.158022       1.490639      16.635802      -2.803854       6.152958          -0.000001
          283              C      -4.087196       0.651335      20.251906      -0.105972      47.428184 0.50571509E+03  0.12253821E+05                                11.239118                            7.459240      -0.091395       1.957733                    0.998926      28.845095      82.121093       0.612669       0.412586      -1.074807      -0.018215       0.006391       0.001819       0.019390       0.003657      -0.021775       0.025047       0.016298       0.125183      -0.041184      -0.014266       0.055450             14.398902      19.071768       1.287013       2.676559      16.727002      -3.755964       7.397934          -0.000001
          284              C       3.237991       8.898579       0.559839      -0.090807      29.855137 0.37930570E+03  0.86306171E+04                                 8.338854                            6.489277       0.281056       2.075206                    0.999844      28.142898      79.962513       0.646575       0.416327      -1.062758      -0.032336       0.009735      -0.014397       0.036710      -0.014757       0.011349      -0.008694       0.005441      -0.023323      -0.014077      -0.011025       0.025102              9.411511      11.041771       1.264217       1.704177      11.668665      -1.323946       5.524097          -0.000001
          285              C       3.412526      11.218714      -0.002036       0.036382      39.169353 0.44975631E+03  0.10617489E+05                                10.070899                            7.118465      -0.052892       1.984339                    0.999476      27.416721      77.865850       0.614094       0.422500      -1.064980       0.005827      -0.015707       0.003261       0.017068       0.007839       0.003242      -0.010427      -0.045365      -0.040325      -0.021299      -0.011497       0.032796             12.485532      14.675627       2.488808       1.208755      16.613989      -2.951883       6.166980          -0.000000
          286              C       1.853381       8.950291       0.189327      -0.081293      32.573894 0.41732464E+03  0.97304771E+04                                 8.940036                            6.867784       0.199865       2.049077                    0.999729      28.556196      82.279982       0.619806       0.423829      -1.057448       0.038908       0.012683      -0.003530       0.041075       0.019324       0.009901       0.002150      -0.001059      -0.025779      -0.018737      -0.007015       0.025752             10.313951      11.478146       0.837011       1.856905      13.748275      -0.950199       5.715433          -0.000000
          287              C      -6.818184       0.713621      19.476275      -0.150974      50.461116 0.54176262E+03  0.13366483E+05                                11.767717                            7.743166      -0.043464       1.966868                    0.998815      29.713681      85.596937       0.598189       0.415011      -1.072328       0.017057      -0.001659       0.003393       0.017470      -0.005631      -0.000792       0.023340      -0.002941       0.036438      -0.022222      -0.006764       0.028986             15.398711      21.399503       2.145231       1.851554      17.405466      -3.389772       7.391163          -0.000000
          288              C      -8.272605       0.804120      19.124085       0.638480      24.768868 0.26318471E+03  0.55405461E+04                                 8.019273                            5.877463      -0.284287       1.967590                    0.999147      22.533294      64.387984       0.591104       0.492210      -1.005388      -0.045955      -0.007798       0.001346       0.046632       0.036526      -0.046216      -0.066170      -0.106888       0.076444      -0.086256      -0.031784       0.118039              9.740875      14.722071      -0.208482       1.675017       7.863046       2.249956       6.637507           0.000001
          289              C      -7.095817      -7.880556      17.448641       0.054972      37.883526 0.42581938E+03  0.99242355E+04                                 9.856540                            6.932519      -0.093585       1.978555                    0.999344      26.994756      76.386540       0.620936       0.423241      -1.063619      -0.007884       0.014390       0.010324       0.019386      -0.000214      -0.001216       0.012120      -0.018210      -0.032136      -0.015691      -0.003676       0.019366             12.203449       7.606338      -0.131239      -4.631676      16.411122       2.682336      12.592886          -0.000000
          290              C      -6.347833      -7.094256      16.518291       0.069804      38.373092 0.43203257E+03  0.10108036E+05                                 9.957817                            6.986896      -0.137027       1.959069                    0.999318      27.153243      77.044968       0.617835       0.423724      -1.063056      -0.007058       0.007705       0.002164       0.010670      -0.015693      -0.001894       0.011153      -0.009196      -0.008252      -0.017276      -0.004675       0.021951             12.404604       8.164779      -0.262709      -5.687516      13.885960       3.021675      15.163074          -0.000000
          291              C      -7.798915      -7.178862      18.533710      -0.127092      35.967547 0.46424058E+03  0.11132372E+05                                 9.604914                            7.291553      -0.029813       1.965117                    0.998939      29.894044      87.758045       0.594748       0.429465      -1.052464       0.009810      -0.001741      -0.035929       0.037285       0.008114      -0.006790      -0.023326       0.025818       0.021535      -0.031111       0.003920       0.027191             11.258785       7.692392      -0.227792      -3.912201      14.900224       3.563167      11.183739          -0.000001
          292              C      -7.602770      -5.857767      18.737288      -0.080403      30.612151 0.38508488E+03  0.88262270E+04                                 8.589411                            6.602955       0.087872       2.016406                    0.999619      28.373823      81.846080       0.629413       0.424572      -1.053855       0.008226       0.009126      -0.033711       0.035880      -0.011426       0.003988       0.011284       0.001773      -0.004446      -0.018253       0.003994       0.014259              9.780338       6.994189       0.676798      -3.492623      12.201174       2.051392      10.145650          -0.000000
          293              C      -6.238121      -5.680307      16.801264      -0.154413      36.232747 0.44415247E+03  0.10508217E+05                                 9.520671                            7.048279       0.048152       1.979075                    0.999670      29.969852      86.706153       0.617225       0.419436      -1.061251      -0.021151      -0.018379      -0.003497       0.028238       0.021042      -0.010041      -0.023261      -0.019503      -0.032903      -0.024921      -0.015897       0.040818             11.157177       7.047126      -0.662569      -4.441916      12.483681       3.850331      13.940724          -0.000001
          294              C      -6.831515      -5.169020      17.902619      -0.065342      30.594002 0.36408896E+03  0.82035659E+04                                 8.494519                            6.359852       0.142273       2.032264                    0.999834      27.815486      78.757184       0.652519       0.416599      -1.062125      -0.022056      -0.031412       0.003105       0.038507      -0.000169       0.006402       0.001686      -0.031595      -0.047273      -0.019401      -0.004348       0.023749              9.805729       6.810374       0.341427      -3.892080      10.806282       2.744716      11.800531          -0.000001
          295              C      16.954454     -10.140747      18.171342       0.648157      21.932075 0.24044526E+03  0.49597735E+04                                 7.413901                            5.636461      -0.404924       1.935867                    0.998659      22.137840      63.073042       0.599284       0.495482      -1.001497      -0.023163      -0.022053       0.023162       0.039488      -0.072268      -0.018145       0.058826      -0.082638      -0.116015      -0.075450      -0.049291       0.124741              8.677603       7.618074       2.535150      -1.245383       7.337576      -2.848137      11.077160           0.000000
          296              C     -13.287425      13.725870      14.266722      -0.142666      34.195632 0.42112191E+03  0.98805460E+04                                 9.275767                            6.937105       0.008377       1.984437                    0.999043      29.474630      86.307435       0.609190       0.428529      -1.050345      -0.004004       0.003903       0.025384       0.025993       0.007368       0.002015      -0.018110       0.043311       0.023442      -0.034593       0.015400       0.019192             10.910100       8.172602      -1.838405      -3.940317      14.575459       1.868320       9.982240          -0.000000
          297              C      10.229292      12.167373      16.058206      -0.131982      33.431423 0.42246025E+03  0.99151657E+04                                 9.143208                            6.965815       0.036279       1.991357                    0.999129      29.492471      86.241609       0.605902       0.430714      -1.049502       0.004059       0.028094      -0.002222       0.028473       0.023084       0.016895      -0.027763       0.007741      -0.019772      -0.046300       0.017775       0.028525             10.531424       7.642017      -0.748802      -3.917606      13.415396       1.832323      10.536860          -0.000001
          298              C     -13.980551      14.378198      15.270360       0.068715      37.032024 0.42125769E+03  0.98137501E+04                                 9.760831                            6.927959      -0.103653       1.973558                    0.999547      27.063378      77.133733       0.615354       0.427262      -1.058704       0.012135      -0.005388      -0.009698       0.016442      -0.010330       0.002666       0.006641      -0.025894      -0.029712      -0.015880      -0.006552       0.022431             11.986433       8.278782      -0.835803      -4.639062      15.836720       1.852106      11.843797          -0.000000
          299              C      -7.168960      -9.253366      17.261350      -0.105990      47.430528 0.50573347E+03  0.12254303E+05                                11.239247                            7.459223      -0.091418       1.957716                    0.998925      28.845361      82.120325       0.612692       0.412569      -1.074825       0.001568       0.013396      -0.013953       0.019406      -0.005064       0.033624      -0.006542       0.068739       0.035777      -0.041156      -0.014301       0.055457             14.399294       9.738162       1.430774      -6.404392      17.995466       0.328545      15.464255          -0.000001
          300              C      10.890836      11.604371      15.111570      -0.090749      29.852636 0.37927455E+03  0.86295848E+04                                 8.337884                            6.488657       0.281203       2.075265                    0.999844      28.140666      79.950241       0.646670       0.416282      -1.062805       0.017938       0.027530      -0.016340       0.036697       0.009796      -0.003648      -0.006972      -0.030133      -0.032903      -0.014038      -0.011072       0.025111              9.410317       7.807370      -0.076376      -3.797645      11.123273       0.704386       9.300308          -0.000001
          301              C     -14.735183      13.617756      16.204782       0.036407      39.166409 0.44972390E+03  0.10616411E+05                                10.069963                            7.117917      -0.052749       1.984384                    0.999477      27.415554      77.858466       0.614162       0.422465      -1.065014       0.002830      -0.016785      -0.001406       0.017080      -0.010402      -0.010493       0.020822      -0.023674      -0.022183      -0.021261      -0.011594       0.032856             12.484270       8.600763      -0.716583      -5.538597      15.104659       2.068387      13.747388          -0.000000
          302              C      11.630509      12.407126      14.181220      -0.081286      32.572515 0.41730697E+03  0.97299053E+04                                 8.939611                            6.867520       0.199832       2.049084                    0.999730      28.555231      82.274959       0.619837       0.423814      -1.057463      -0.016074      -0.006731       0.037211       0.041090      -0.000753      -0.019355       0.008021       0.018612       0.004050      -0.018747      -0.006872       0.025619             10.313419       8.682619      -0.885993      -3.992429      12.878627       0.645156       9.379010          -0.000000
          303              C      -5.654708      -7.690168      15.437294      -0.150991      50.459365 0.54176366E+03  0.13366380E+05                                11.766990                            7.742902      -0.043534       1.966841                    0.998815      29.713304      85.592635       0.598237       0.414982      -1.072357      -0.007690      -0.010373       0.011755       0.017462      -0.009264       0.010803      -0.011089       0.032697      -0.032955      -0.022046      -0.006830       0.028876             15.397547      10.244666       0.883988      -7.132295      17.907156      -0.120057      18.040818          -0.000000
          304              C      -4.925009      -6.827471      14.451978       0.638483      24.767992 0.26317608E+03  0.55403578E+04                                 8.019241                            5.877490      -0.284167       1.967627                    0.999146      22.533453      64.389865       0.591080       0.492231      -1.005371       0.017885       0.014759      -0.040445       0.046621      -0.008618       0.028456       0.091972      -0.052337       0.119404      -0.086312      -0.031868       0.118179              9.740788      10.386442       0.381476      -3.104279       8.822166      -4.055059      10.013756           0.000001
          305              C       8.455612       6.919296       1.243860       0.054971      37.883792 0.42582632E+03  0.99245036E+04                                 9.856800                            6.932703      -0.093552       1.978566                    0.999343      26.995092      76.389560       0.620906       0.423257      -1.063602      -0.012590       0.000088       0.014754       0.019396       0.012011      -0.011497      -0.002389       0.010855       0.007843      -0.015761      -0.003540       0.019301             12.203816      12.390604       0.196458      -6.774594      13.554989      -0.346765      10.665854          -0.000000
          306              C       8.595230       5.505349       1.087105       0.069888      38.372296 0.43201368E+03  0.10107635E+05                                 9.958261                            6.987134      -0.136951       1.959102                    0.999319      27.152802      77.047648       0.617763       0.423772      -1.063011      -0.003063      -0.000591       0.010253       0.010717      -0.001632      -0.012037      -0.003161       0.017976       0.044082      -0.017206      -0.004747       0.021953             12.405293      13.250463      -1.891350      -6.824632      13.644781       1.415983      10.320635          -0.000000
          307              C       7.473265       7.409426       2.223068      -0.127096      35.968711 0.46425799E+03  0.11133008E+05                                 9.605588                            7.292036      -0.029724       1.965146                    0.998939      29.894419      87.762942       0.594680       0.429506      -1.052429       0.026843      -0.024188      -0.009007       0.037239      -0.011063       0.015165       0.007699      -0.041196      -0.020250      -0.031316       0.004057       0.027259             11.259697      12.164866       0.734732      -6.294341      11.303226       0.195946      10.311000          -0.000000
          308              C       6.618898       6.553777       2.825658      -0.080427      30.612589 0.38510501E+03  0.88268497E+04                                 8.589629                            6.603245       0.087798       2.016376                    0.999620      28.374560      81.850346       0.629379       0.424587      -1.053840       0.020476      -0.029424      -0.001438       0.035876      -0.000300      -0.004306      -0.000457       0.024378       0.035902      -0.018185       0.003916       0.014269              9.780538      10.143542       0.337865      -4.582758      11.105787       0.510173       8.092286          -0.000000
          309              C       7.661079       4.674383       1.813877      -0.154465      36.242481 0.44434628E+03  0.10513698E+05                                 9.522440                            7.050101       0.048377       1.979138                    0.999670      29.969557      86.702235       0.617123       0.419470      -1.061255       0.018514       0.020135       0.006642       0.028148       0.010393       0.003115      -0.004689      -0.060257      -0.052302      -0.025140      -0.015738       0.040878             11.159163      13.193233      -1.642330      -6.386028      10.797161       1.104390       9.487096          -0.000001
          310              C       6.718623       5.249137       2.593579      -0.065272      30.589721 0.36404572E+03  0.82023016E+04                                 8.493503                            6.359400       0.142509       2.032351                    0.999834      27.813808      78.749579       0.652557       0.416589      -1.062137       0.019599       0.033097      -0.000115       0.038465       0.015299      -0.005113      -0.014605      -0.000247       0.008641      -0.019432      -0.004303       0.023735              9.804299      11.125307      -0.945553      -4.909685      10.467951       1.303535       7.819637          -0.000001
          311              C       9.225213       9.259412       0.659592       0.648132      21.934002 0.24047572E+03  0.49605502E+04                                 7.414367                            5.636865      -0.405057       1.935824                    0.998657      22.138265      63.074837       0.599256       0.495490      -1.001495      -0.000801       0.038992       0.006198       0.039490       0.014247      -0.076158      -0.023250       0.069422       0.221407      -0.075400      -0.049304       0.124704              8.678053       7.788524      -1.606832       1.076665      13.110925       0.435837       5.134711           0.000000
          312              C       2.932210      -6.403129      18.773932      -0.142660      34.194100 0.42109497E+03  0.98797599E+04                                 9.275471                            6.936836       0.008287       1.984425                    0.999043      29.473963      86.304923       0.609208       0.428523      -1.050349      -0.021217       0.013947       0.005511       0.025982      -0.010165       0.023160       0.011785      -0.022040      -0.010361      -0.034733       0.015317       0.019416             10.909768       9.516929       0.092190      -5.603776      11.172526      -0.484403      12.039848          -0.000000
          313              C       2.676244      -3.662210      19.030440      -0.131937      33.429028 0.42241612E+03  0.99139432E+04                                 9.142880                            6.965469       0.036417       1.991402                    0.999129      29.492572      86.243138       0.605911       0.430717      -1.049493      -0.012763      -0.021963       0.012864       0.028473       0.010053       0.030936      -0.007816      -0.034798      -0.051001      -0.046318       0.017713       0.028605             10.531093       9.896975      -0.138225      -5.190770      11.423949       0.031652      10.272356          -0.000001
          314              C       2.036296      -5.931804      19.716496       0.068705      37.032964 0.42126775E+03  0.98141349E+04                                 9.761294                            6.928239      -0.103806       1.973507                    0.999546      27.064284      77.139264       0.615309       0.427286      -1.058679       0.006469      -0.007692      -0.013056       0.016477       0.006750      -0.010366      -0.011721       0.009778       0.031568      -0.015775      -0.006628       0.022403             11.987042      10.973243      -0.065565      -6.184081      13.400885      -0.332132      11.586998          -0.000001
          315              C       9.280059       7.760840       0.510980      -0.105973      47.428240 0.50571573E+03  0.12253841E+05                                11.239126                            7.459244      -0.091392       1.957734                    0.998926      28.845110      82.121148       0.612669       0.412586      -1.074807       0.004544      -0.017713       0.006445       0.019390      -0.011355       0.043260       0.007105       0.037724       0.031085      -0.041183      -0.014266       0.055450             14.398914      12.606916      -0.611170      -6.396786      19.447737       0.340070      11.142090          -0.000001
          316              C       3.494036      -4.145287      18.165235      -0.090807      29.855132 0.37930584E+03  0.86306210E+04                                 8.338854                            6.489278       0.281055       2.075206                    0.999844      28.142900      79.962523       0.646575       0.416327      -1.062758      -0.005566      -0.036265       0.001233       0.036710       0.011932      -0.005380      -0.009439      -0.025222      -0.025794      -0.014077      -0.011024       0.025101              9.411510       7.991404      -0.234686      -3.781588      11.257110       0.728046       8.986016          -0.000001
          317              C       1.883380      -4.529611      19.893609       0.036382      39.169327 0.44975584E+03  0.10617476E+05                                10.070897                            7.118463      -0.052896       1.984338                    0.999476      27.416711      77.865828       0.614094       0.422500      -1.064980       0.008124       0.009053      -0.011973       0.017068       0.006132      -0.025210       0.000007       0.018712       0.028987      -0.021299      -0.011497       0.032796             12.485529      11.830363      -1.203513      -6.576412      14.180287       0.602077      11.445936          -0.000000
          318              C       3.628667      -5.566287      18.024766      -0.081293      32.573879 0.41732459E+03  0.97304755E+04                                 8.940033                            6.867783       0.199865       2.049077                    0.999729      28.556196      82.279980       0.619806       0.423829      -1.057448      -0.021830       0.033550       0.009219       0.041075      -0.004261      -0.011693       0.018867      -0.007086       0.010000      -0.018737      -0.007015       0.025752             10.313947       8.124469       0.003949      -4.278402      11.900133       0.240976      10.917239          -0.000000
          319              C       9.527712       4.951750       0.177113      -0.150973      50.461088 0.54176240E+03  0.13366476E+05                                11.767714                            7.743165      -0.043463       1.966869                    0.998815      29.713668      85.596892       0.598189       0.415011      -1.072328      -0.002133       0.017338       0.000261       0.017471       0.000176       0.019597       0.001337      -0.006341       0.059392      -0.022222      -0.006764       0.028986             15.398707      13.448672      -2.280123      -6.614139      20.781081       0.614037      11.966367          -0.000000
          320              C       9.682290       3.463757       0.079395       0.638480      24.768880 0.26318484E+03  0.55405495E+04                                 8.019275                            5.877464      -0.284287       1.967590                    0.999147      22.533295      64.387982       0.591104       0.492210      -1.005389       0.020093      -0.041639      -0.006080       0.046632       0.002678      -0.040250      -0.005188       0.192097      -0.061219      -0.086256      -0.031784       0.118040              9.740877       5.098829      -1.847438       0.341378      14.618629       0.817491       9.505173           0.000001
          321              C      11.557304      -3.440125      13.088008       0.054959      37.881272 0.42581156E+03  0.99238094E+04                                 9.855346                            6.931912      -0.093555       1.978547                    0.999344      26.994449      76.379743       0.621048       0.423175      -1.063682       0.016213      -0.002631      -0.010346       0.019412       0.005573      -0.011748      -0.002763       0.014376      -0.032203      -0.015644      -0.003634       0.019279             12.201760      15.513367       2.664277      -4.072616       8.500835       3.471975      12.591077          -0.000000
          322              C      12.049324      -2.472804      14.018358       0.069908      38.368785 0.43198549E+03  0.10106550E+05                                 9.956674                            6.986282      -0.137072       1.959064                    0.999319      27.151570      77.036041       0.617900       0.423696      -1.063086       0.009666      -0.004063      -0.002130       0.010700      -0.009331      -0.011089      -0.001830       0.026857      -0.008129      -0.017205      -0.004710       0.021915             12.402988      13.413119       1.592520      -4.744675       8.634031       4.354561      15.161814          -0.000000
          323              C      12.453218      -3.869138      12.002939      -0.127043      35.963331 0.46417903E+03  0.11130465E+05                                 9.603938                            7.290894      -0.029674       1.965171                    0.998939      29.892387      87.749881       0.594800       0.429445      -1.052483      -0.004911       0.008661       0.035870       0.037226      -0.001737       0.019920       0.014433      -0.030364       0.021479      -0.031331       0.003796       0.027535             11.257573      14.241182       2.087764      -4.662978       8.349179       2.500374      11.182360          -0.000001
          324              C      13.633376      -3.243854      11.799361      -0.080449      30.613990 0.38512770E+03  0.88274968E+04                                 8.589918                            6.603486       0.087748       2.016358                    0.999619      28.375198      81.852678       0.629362       0.424593      -1.053837       0.005883       0.010797       0.033686       0.035860      -0.009451      -0.009172      -0.007345       0.012944      -0.004514      -0.018044       0.003847       0.014197              9.780814      11.198196       2.162999      -3.098509       7.998447       2.608954      10.145800          -0.000000
          325              C      13.345835      -1.898060      13.735385      -0.154453      36.240737 0.44431574E+03  0.10512709E+05                                 9.521752                            7.049595       0.048222       1.979090                    0.999670      29.969363      86.698237       0.617185       0.419438      -1.061283      -0.010215      -0.025981       0.003506       0.028136       0.022458       0.018750       0.017412      -0.011337      -0.032906      -0.025097      -0.015896       0.040993             11.158328      12.298668       1.192544      -5.113309       7.234350       2.903264      13.941965          -0.000001
          326              C      14.025663      -2.287112      12.634030      -0.065288      30.590391 0.36405385E+03  0.82025136E+04                                 8.493474                            6.359348       0.142394       2.032312                    0.999834      27.814362      78.750754       0.652580       0.416573      -1.062150      -0.022239      -0.031251      -0.003102       0.038482       0.009798       0.000627      -0.006482       0.024763      -0.047388      -0.019347      -0.004403       0.023749              9.804259      10.147183       1.521622      -3.884382       7.467954       2.753396      11.797641          -0.000001
          327              C       9.720570      -5.025679      12.365307       0.648163      21.933148 0.24046308E+03  0.49602489E+04                                 7.414257                            5.636787      -0.405091       1.935810                    0.998658      22.138486      63.076223       0.599246       0.495503      -1.001483      -0.013067      -0.029187      -0.023185       0.039499      -0.030241      -0.061414      -0.002419       0.155118      -0.116055      -0.075337      -0.049354       0.124692              8.677898       5.775539       1.883654       2.270127       9.180627       2.123511      11.077528           0.000000
          328              C       9.059054      -2.075514      16.269927      -0.142636      34.194571 0.42110708E+03  0.98800401E+04                                 9.275310                            6.936809       0.008341       1.984429                    0.999043      29.474067      86.303067       0.609231       0.428507      -1.050366       0.004994      -0.002459      -0.025375       0.025979      -0.007889       0.017915       0.004315      -0.042859       0.023451      -0.034705       0.015477       0.019228             10.909498      15.018615       0.582459      -3.074349       7.728293       3.092138       9.981585          -0.000000
          329              C       8.061719      -3.930233      14.478443      -0.132147      33.434937 0.42251123E+03  0.99166799E+04                                 9.143741                            6.966123       0.036472       1.991384                    0.999129      29.495280      86.251726       0.605903       0.430700      -1.049509       0.024972       0.013157       0.002257       0.028316       0.015558       0.031953      -0.006407      -0.035049      -0.019822      -0.046375       0.017619       0.028755             10.532117      13.245335       1.231841      -3.033791       7.813361       3.083186      10.537655          -0.000001
          330              C       9.905102      -2.511579      15.266289       0.068542      37.031843 0.42127722E+03  0.98139796E+04                                 9.759321                            6.927109      -0.103622       1.973534                    0.999547      27.063939      77.125740       0.615548       0.427137      -1.058818      -0.009086       0.009714       0.009791       0.016516       0.000106      -0.005291      -0.004551       0.033133      -0.029743      -0.015698      -0.006713       0.022411             11.984345      15.519436       1.724621      -3.291915       8.591867       3.755735      11.841732          -0.000001
          331              C      10.287388      -3.966680      13.275299      -0.106125      47.433036 0.50578448E+03  0.12255785E+05                                11.239389                            7.459466      -0.091192       1.957770                    0.998926      28.846515      82.123055       0.612702       0.412554      -1.074840       0.012197       0.005896       0.013837       0.019365      -0.025513       0.017446      -0.029348      -0.047076       0.035706      -0.041147      -0.014170       0.055317             14.399244      16.179112       3.707516      -2.445112      11.554680       5.928294      15.463939          -0.000001
          332              C       7.310416      -3.494169      15.425079      -0.090753      29.853615 0.37927937E+03  0.86298288E+04                                 8.338378                            6.488895       0.280953       2.075184                    0.999844      28.142191      79.958433       0.646621       0.416307      -1.062776       0.019946       0.026098       0.016370       0.036700       0.017086       0.005493       0.005927       0.011075      -0.032927      -0.014127      -0.011063       0.025190              9.410978      10.803661       0.982783      -1.930120       8.128393       3.346016       9.300881          -0.000001
          333              C       9.439678      -3.476550      14.331867       0.036909      39.153551 0.44954964E+03  0.10611408E+05                                10.068756                            7.117224      -0.054735       1.983824                    0.999498      27.408804      77.839354       0.614095       0.422547      -1.064949      -0.016779      -0.002927       0.001413       0.017091      -0.000579      -0.023085       0.003208       0.031613      -0.022257      -0.021356      -0.011518       0.032873             12.482645      14.830720       1.486298      -3.795864       8.871885       4.531654      13.745330          -0.000000
          334              C       7.820719      -2.529199      16.355429      -0.081318      32.575478 0.41735181E+03  0.97312496E+04                                 8.940250                            6.867979       0.199785       2.049053                    0.999730      28.556889      82.282027       0.619802       0.423825      -1.057452      -0.001025      -0.017408      -0.037189       0.041074      -0.006434      -0.013862       0.015750      -0.013545       0.003991      -0.018670      -0.007018       0.025688             10.314175      12.970065       0.629786      -1.938828       8.592855       3.549521       9.379604          -0.000000
          335              C      11.256466      -2.017933      15.099355      -0.151031      50.460860 0.54179179E+03  0.13367055E+05                                11.766652                            7.742791      -0.043539       1.966829                    0.998814      29.713623      85.589450       0.598286       0.414948      -1.072395      -0.007229      -0.010668      -0.011720       0.017419      -0.017493       0.014189      -0.006356      -0.013774      -0.032899      -0.022208      -0.006658       0.028866             15.396911      16.499303       3.095117      -2.264411      11.651162       6.764159      18.040269          -0.000000
          336              C      11.826609      -1.042384      16.084671       0.638500      24.767005 0.26316994E+03  0.55400030E+04                                 8.017945                            5.876687      -0.284284       1.967594                    0.999146      22.531915      64.376834       0.591251       0.492108      -1.005469       0.007958       0.021807       0.040436       0.046626       0.009749      -0.077135      -0.057399       0.051509       0.119365      -0.086190      -0.031862       0.118052              9.738980       8.754801      -0.194905       2.788028      10.450475       4.277243      10.011665           0.000001
          337              C      12.016072       4.401769       8.935023       0.054969      37.884539 0.42583828E+03  0.99248212E+04                                 9.856831                            6.932764      -0.093609       1.978548                    0.999344      26.995026      76.388747       0.620910       0.423252      -1.063608       0.004267      -0.011843      -0.014762       0.019401       0.005926      -0.001501       0.011755      -0.023544       0.007815      -0.015738      -0.003683       0.019421             12.203808      13.302516       0.519017      -1.930923      12.643370       6.502533      10.665537          -0.000000
          338              C      10.636452       4.062095       9.091778       0.069834      38.373128 0.43202718E+03  0.10107961E+05                                 9.958141                            6.987083      -0.137022       1.959077                    0.999319      27.152967      77.046456       0.617791       0.423752      -1.063030       0.000472      -0.003064      -0.010227       0.010686      -0.006931      -0.000966       0.012454      -0.011980       0.044063      -0.017254      -0.004734       0.021987             12.405098      14.789659      -1.346964      -3.609552      12.105410       5.962135      10.320224          -0.000000
          339              C      12.805605       3.638958       7.955815      -0.127086      35.966720 0.46422764E+03  0.11132036E+05                                 9.604949                            7.291574      -0.029832       1.965117                    0.998938      29.893817      87.758606       0.594730       0.429480      -1.052451      -0.031745       0.017259       0.009010       0.037240       0.004370      -0.002014      -0.016627       0.045980      -0.020378      -0.031116       0.003870       0.027246             11.258871      10.936548       0.301024      -2.282349      12.530057       5.868466      10.310009          -0.000000
          340              C      12.283668       2.548228       7.353225      -0.080404      30.611761 0.38508991E+03  0.88263872E+04                                 8.589424                            6.603113       0.087837       2.016395                    0.999619      28.373846      81.846839       0.629388       0.424587      -1.053844      -0.034568       0.009494       0.001441       0.035877      -0.007886      -0.000889       0.004396      -0.018616       0.035937      -0.018205       0.003811       0.014394              9.780264      10.786240       0.565429      -2.008268      10.462636       4.150451       8.091917          -0.000000
          341              C      10.164379       2.904368       8.365006      -0.154430      36.241732 0.44433285E+03  0.10513238E+05                                 9.522048                            7.049829       0.048111       1.979052                    0.999670      29.969527      86.699846       0.617160       0.419450      -1.061274       0.012870       0.024189      -0.006648       0.028195       0.027048       0.005582      -0.001188       0.033667      -0.052371      -0.025053      -0.015853       0.040906             11.158684      12.095107      -2.030198      -3.169591      11.894394       5.652404       9.486551          -0.000001
          342              C      11.020401       2.207378       7.585304      -0.065323      30.590261 0.36405145E+03  0.82024370E+04                                 8.493407                            6.359307       0.142415       2.032315                    0.999834      27.814442      78.750593       0.652586       0.416570      -1.062152       0.024699       0.029516       0.000103       0.038487       0.011961       0.012169       0.009800      -0.019108       0.008746      -0.019508      -0.004368       0.023876              9.804186      11.135016      -0.941878      -2.865312      10.458070       4.194411       7.819471          -0.000001
          343              C      13.965835       5.907398       9.519291       0.648150      21.932257 0.24044727E+03  0.49598229E+04                                 7.413874                            5.636443      -0.404921       1.935858                    0.998659      22.138239      63.074130       0.599292       0.495475      -1.001501       0.037024       0.012245      -0.006175       0.039483      -0.010731      -0.003386       0.079685      -0.071912       0.221381      -0.075423      -0.049391       0.124814              8.677520      13.528659       0.422682      -0.051797       7.369504      -1.160290       5.134398           0.000000
          344              C       9.607581       6.506847      11.762717      -0.142647      34.194440 0.42110432E+03  0.98799404E+04                                 9.275182                            6.936701       0.008246       1.984397                    0.999042      29.474181      86.302721       0.609248       0.428497      -1.050375       0.020210      -0.015379      -0.005498       0.025985      -0.001000      -0.003224      -0.025526       0.029942      -0.010323      -0.034495       0.015359       0.019136             10.909377      10.930119       0.591887      -1.411118       9.758676       5.444577      12.039335          -0.000000
          345              C      12.277065       7.179145      11.506209      -0.131962      33.430515 0.42244672E+03  0.99147775E+04                                 9.143021                            6.965689       0.036216       1.991334                    0.999129      29.492687      86.242177       0.605909       0.430713      -1.049502      -0.016423      -0.019365      -0.012898       0.028479       0.018742       0.017856      -0.026351       0.014407      -0.051070      -0.046242       0.017650       0.028592             10.531184      11.341277       0.372259      -1.760054       9.980028       4.883330      10.272247          -0.000001
          346              C      10.350573       5.819259      10.820153       0.068710      37.033610 0.42127857E+03  0.98144053E+04                                 9.761312                            6.928299      -0.103806       1.973506                    0.999546      27.063965      77.137284       0.615313       0.427283      -1.058686      -0.009428       0.003501       0.013019       0.016451       0.002199       0.007705       0.013807      -0.016125       0.031535      -0.015863      -0.006696       0.022559             11.987024      13.172421       0.711883      -1.748111      11.201879       5.941047      11.586770          -0.000001
          347              C      12.534686       5.459591       9.667903      -0.105967      47.430300 0.50573530E+03  0.12254371E+05                                11.239278                            7.459307      -0.091447       1.957719                    0.998925      28.844973      82.119581       0.612679       0.412577      -1.074818      -0.018225      -0.001661      -0.006476       0.019413      -0.020656       0.007819      -0.043005      -0.015102       0.031073      -0.040994      -0.014350       0.055344             14.399226      19.073167       1.674650      -2.452460      12.982821       5.917392      11.141691          -0.000001
          348              C      11.549032       7.789160      12.371414      -0.090783      29.853526 0.37928981E+03  0.86300263E+04                                 8.338068                            6.488819       0.281005       2.075205                    0.999843      28.141421      79.953048       0.646657       0.416286      -1.062802      -0.032305      -0.017363      -0.001235       0.036697       0.017183       0.007232       0.008395       0.004621      -0.025868      -0.014149      -0.011064       0.025213              9.410514      11.040652       0.843523      -1.946764       8.205920       3.322124       8.984969          -0.000001
          349              C      11.723544       6.142478      10.643040       0.036411      39.165161 0.44971385E+03  0.10616039E+05                                10.069439                            7.117626      -0.052782       1.984377                    0.999477      27.415154      77.855031       0.614207       0.422440      -1.065037       0.005831       0.010673       0.011991       0.017079      -0.001107      -0.008335       0.023911      -0.022286       0.029030      -0.021313      -0.011617       0.032930             12.483537      14.673614      -0.197612      -2.759176      11.333271       5.998344      11.443726          -0.000000
          350              C      10.164425       7.442433      12.511883      -0.081278      32.572139 0.41730123E+03  0.97296774E+04                                 8.939345                            6.867356       0.199712       2.049038                    0.999728      28.554876      82.271866       0.619864       0.423800      -1.057479       0.038916      -0.009392      -0.009241       0.041086      -0.001096      -0.021548       0.004929       0.010861       0.010007      -0.018668      -0.006983       0.025651             10.313083      11.477071       1.189409      -1.653128       8.545899       3.953086      10.916280          -0.000000
          351              C       9.803701       4.756735      10.001770      -0.150996      50.461149 0.54177294E+03  0.13366687E+05                                11.767343                            7.743006      -0.043313       1.966915                    0.998813      29.713530      85.593954       0.598228       0.414986      -1.072353       0.017067       0.003753      -0.000260       0.017477       0.002114       0.005376      -0.018758       0.004676       0.059402      -0.022108      -0.006783       0.028891             15.398131      21.398775       0.530857      -2.783348      12.829902       6.030867      11.965716          -0.000000
          352              C       8.349282       4.406482      10.099488       0.638487      24.768261 0.26317747E+03  0.55403319E+04                                 8.019023                            5.877311      -0.284331       1.967581                    0.999147      22.532941      64.385713       0.591125       0.492198      -1.005399      -0.045943       0.005072       0.006074       0.046619      -0.058286      -0.008444       0.039762      -0.152793      -0.061229      -0.086277      -0.031799       0.118076              9.740521      14.721401       1.554736      -0.656956       4.995240      -0.594311       9.504921           0.000001
          353              C       9.526181       7.297921      18.458386       0.054969      37.884542 0.42583827E+03  0.99248208E+04                                 9.856831                            6.932764      -0.093604       1.978549                    0.999344      26.995023      76.388735       0.620910       0.423252      -1.063608      -0.007893       0.001735      -0.017637       0.019401      -0.000970       0.000870       0.004955       0.011165       0.056051      -0.015738      -0.003684       0.019422             12.203809       7.606583      -3.945524       2.429981      11.224598       0.311855      17.780245          -0.000000
          354              C      10.274162       6.099062      18.242594       0.069833      38.373112 0.43202704E+03  0.10107957E+05                                 9.958139                            6.987081      -0.137021       1.959078                    0.999319      27.152959      77.046423       0.617791       0.423752      -1.063030      -0.007063      -0.001997      -0.007767       0.010687       0.006202       0.014582      -0.001723       0.006982       0.040327      -0.017254      -0.004734       0.021988             12.405093       8.165375      -4.794507       3.072292      12.227462      -2.065285      16.822442          -0.000000
          355              C       8.823068       7.886760      17.308173      -0.127086      35.966730 0.46422768E+03  0.11132037E+05                                 9.604950                            7.291575      -0.029829       1.965118                    0.998939      29.893813      87.758589       0.594730       0.429480      -1.052451       0.009802      -0.030205       0.019452       0.037240      -0.009963      -0.003538       0.001696      -0.012157      -0.092378      -0.031116       0.003870       0.027246             11.258874       7.692392      -3.274061       2.153682       9.026973      -0.172443      17.057258          -0.000000
          356              C       9.019197       7.402505      16.062277      -0.080404      30.611762 0.38508989E+03  0.88263868E+04                                 8.589424                            6.603113       0.087840       2.016396                    0.999619      28.373843      81.846830       0.629388       0.424587      -1.053844       0.008223      -0.033757       0.008942       0.035877       0.009163       0.008032      -0.004876       0.012581       0.027871      -0.018205       0.003811       0.014394              9.780266       6.993948      -3.362693       1.160256       8.882515      -0.135446      13.464335          -0.000000
          357              C      10.383856       5.637137      16.876588      -0.154429      36.241714 0.44433227E+03  0.10513220E+05                                 9.522045                            7.049824       0.048109       1.979052                    0.999670      29.969508      86.699780       0.617161       0.419450      -1.061274      -0.021121       0.006183       0.017624       0.028195      -0.019220      -0.013117       0.023168      -0.019915      -0.034416      -0.025053      -0.015853       0.040906             11.158682       7.047543      -3.514439       2.795989      10.240976      -2.557244      16.187529          -0.000001
          358              C       9.790449       6.335285      15.883129      -0.065324      30.590279 0.36405160E+03  0.82024419E+04                                 8.493412                            6.359310       0.142410       2.032314                    0.999834      27.814460      78.750672       0.652586       0.416570      -1.062152      -0.022062       0.018397       0.025612       0.038486       0.005661      -0.002975       0.016389      -0.000493       0.045865      -0.019507      -0.004370       0.023877              9.804193       6.809041      -3.539963       1.649578       9.172657      -1.801508      13.430879          -0.000001
          359              C       8.643574       9.053909      20.054435       0.648150      21.932253 0.24044736E+03  0.49598253E+04                                 7.413873                            5.636444      -0.404921       1.935858                    0.998659      22.138239      63.074132       0.599291       0.495475      -1.001501      -0.023155       0.031084       0.007518       0.039483       0.020420       0.071737       0.013710       0.042795       0.260253      -0.075423      -0.049391       0.124814              8.677518       7.617957      -2.345913      -1.572838      12.608680      -0.195289       5.805916           0.000000
          360              C      -4.976531      17.245920       1.337505      -0.142647      34.194431 0.42110423E+03  0.98799379E+04                                 9.275180                            6.936700       0.008246       1.984397                    0.999042      29.474181      86.302720       0.609248       0.428497      -1.050375      -0.003976       0.020030      -0.016068       0.025985      -0.001933      -0.007203      -0.005175       0.002509      -0.098713      -0.034495       0.015359       0.019136             10.909375       8.172206      -2.493062       3.562067       9.512005       1.054712      15.043913          -0.000000
          361              C      -6.392708      19.576643       1.791483      -0.131962      33.430537 0.42244672E+03  0.99147772E+04                                 9.143024                            6.965688       0.036218       1.991334                    0.999129      29.492688      86.242174       0.605909       0.430712      -1.049502       0.004071      -0.015980      -0.023219       0.028479       0.003062      -0.028292       0.016682      -0.011808      -0.078283      -0.046242       0.017650       0.028592             10.531189       7.641969      -3.018273       2.607279       9.669459       0.330345      14.282140          -0.000001
          362              C      -5.669671      17.788922       0.270758       0.068710      37.033625 0.42127887E+03  0.98144137E+04                                 9.761315                            6.928301      -0.103805       1.973506                    0.999546      27.063965      77.137281       0.615313       0.427282      -1.058686       0.012122      -0.005714       0.009541       0.016451       0.007461       0.007735       0.008841       0.000731       0.050070      -0.015863      -0.006696       0.022559             11.987027       8.279301      -3.599806       3.043702      11.238627       0.802952      16.443152          -0.000001
          363              C       9.453056       7.822139      19.740926      -0.105968      47.430290 0.50573509E+03  0.12254365E+05                                11.239276                            7.459306      -0.091447       1.957719                    0.998925      28.844974      82.119583       0.612680       0.412577      -1.074818       0.001570      -0.018776      -0.004677       0.019413       0.031632      -0.012354      -0.019195       0.023876      -0.098622      -0.040994      -0.014350       0.055344             14.399223       9.738116      -6.261599       1.963269      15.812422       0.931774      17.647130          -0.000001
          364              C      -5.731151      19.038342       2.752370      -0.090783      29.853522 0.37928959E+03  0.86300200E+04                                 8.338068                            6.488818       0.281003       2.075205                    0.999843      28.141420      79.953047       0.646657       0.416286      -1.062802       0.017945      -0.027920      -0.015654       0.036696      -0.008052      -0.006545       0.017304      -0.012521       0.019844      -0.014148      -0.011064       0.025212              9.410515       7.807672      -3.250728       1.965108       9.146179       0.437182      11.277694          -0.000001
          365              C      -6.424301      18.978378       0.462121       0.036411      39.165164 0.44971361E+03  0.10616032E+05                                10.069439                            7.117624      -0.052782       1.984377                    0.999477      27.415153      77.855029       0.614207       0.422440      -1.065037       0.002815       0.007180       0.015239       0.017079      -0.003892       0.014357      -0.000361       0.011573       0.083565      -0.021313      -0.011617       0.032930             12.483539       8.600353      -4.437911       3.389737      12.294695      -0.446332      16.555568          -0.000000
          366              C      -4.991481      17.831256       2.522327      -0.081278      32.572131 0.41730098E+03  0.97296705E+04                                 8.939344                            6.867355       0.199712       2.049038                    0.999728      28.554874      82.271862       0.619864       0.423800      -1.057479      -0.016090       0.035588      -0.012754       0.041086      -0.016383       0.010491      -0.008725       0.017088      -0.000662      -0.018668      -0.006983       0.025651             10.313082       8.682420      -3.014399       2.763422       9.694918       1.192866      12.561909          -0.000000
          367              C      10.967302       5.460857      19.299162      -0.150996      50.461143 0.54177307E+03  0.13366691E+05                                11.767342                            7.743007      -0.043313       1.966914                    0.998813      29.713533      85.593963       0.598228       0.414986      -1.072353      -0.007670       0.015391       0.003120       0.017477       0.013986       0.002731       0.005758       0.023164      -0.061419      -0.022108      -0.006783       0.028891             15.398126      10.245198      -6.619211       2.800910      18.112482       0.001823      17.836700          -0.000000
          368              C      11.696998       4.176197      19.044690       0.638487      24.768234 0.26317726E+03  0.55403266E+04                                 8.019018                            5.877309      -0.284331       1.967581                    0.999147      22.532942      64.385717       0.591125       0.492198      -1.005399       0.017882      -0.042407       0.007429       0.046619       0.028953      -0.006709      -0.060390       0.002191       0.282852      -0.086277      -0.031799       0.118076              9.740510      10.386079      -2.879030       1.221561      13.227516       1.511606       5.607936           0.000001
          369              C      -8.166228       9.371194      13.743528       0.054959      37.881290 0.42581189E+03  0.99238192E+04                                 9.855350                            6.931915      -0.093555       1.978547                    0.999344      26.994455      76.379773       0.621048       0.423175      -1.063682      -0.012611       0.012738      -0.007452       0.019412      -0.015948      -0.004592      -0.002734       0.001773      -0.019324      -0.015644      -0.003634       0.019279             12.201766      12.388282      -5.964001       3.216240      11.686857       1.424592      12.530158          -0.000000
          370              C      -8.026593       9.942426      15.046425       0.069908      38.368779 0.43198518E+03  0.10106541E+05                                 9.956673                            6.986280      -0.137072       1.959064                    0.999319      27.151570      77.036045       0.617900       0.423696      -1.063086      -0.003045       0.009176      -0.004584       0.010700      -0.009576       0.007502      -0.011800      -0.007986      -0.033953      -0.017204      -0.004710       0.021915             12.402988      13.247965      -4.963672       5.048805       9.923958       0.731621      14.037040          -0.000000
          371              C      -9.148588       9.974139      12.829464      -0.127044      35.963325 0.46417894E+03  0.11130463E+05                                 9.603938                            7.290894      -0.029674       1.965171                    0.998939      29.892390      87.749898       0.594800       0.429445      -1.052483       0.026842       0.004281       0.025436       0.037226       0.018661       0.002172       0.009736      -0.011475       0.068974      -0.031331       0.003796       0.027535             11.257574      12.162167      -5.817170       2.509829      10.387729       0.332207      11.222825          -0.000000
          372              C     -10.002949      10.923826      13.269192      -0.080448      30.613976 0.38512760E+03  0.88274940E+04                                 8.589916                            6.603485       0.087749       2.016358                    0.999619      28.375197      81.852677       0.629362       0.424593      -1.053837       0.020454       0.013472       0.026193       0.035860      -0.003578       0.002515      -0.012656       0.001384      -0.033081      -0.018044       0.003847       0.014197              9.780811      10.143546      -4.137748       1.998565       8.404221       1.050234      10.794666          -0.000000
          373              C      -8.960739      10.987315      15.402686      -0.154453      36.240747 0.44431586E+03  0.10512712E+05                                 9.521754                            7.049595       0.048222       1.979090                    0.999670      29.969364      86.698241       0.617185       0.419438      -1.061283       0.018515      -0.004289      -0.020747       0.028136      -0.002494      -0.010430       0.026885      -0.022112       0.062107      -0.025097      -0.015896       0.040993             11.158330      13.192026      -4.708702       4.614944       8.857495       0.015341      11.425469          -0.000001
          374              C      -9.903207      11.375172      14.515087      -0.065288      30.590381 0.36405375E+03  0.82025107E+04                                 8.493473                            6.359347       0.142394       2.032312                    0.999834      27.814361      78.750751       0.652580       0.416573      -1.062149       0.019612      -0.016655      -0.028615       0.038482      -0.012073      -0.010607       0.005583      -0.016017      -0.038774      -0.019347      -0.004402       0.023749              9.804258      11.125155      -3.779028       3.273704       7.352795       0.495152      10.934824          -0.000001
          375              C      -7.396650       7.695128      12.009046       0.648163      21.933195 0.24046376E+03  0.49602662E+04                                 7.414272                            5.636799      -0.405091       1.935810                    0.998658      22.138486      63.076231       0.599244       0.495504      -1.001483      -0.000816      -0.014148      -0.036869       0.039499      -0.073093       0.025798      -0.051226      -0.059774      -0.166284      -0.075337      -0.049354       0.124691              8.677916       7.788526       1.735877       0.853365       6.751368       3.235861      11.493854           0.000000
          376              C      -5.378718       7.706924      16.516256      -0.142636      34.194589 0.42110725E+03  0.98800445E+04                                 9.275313                            6.936811       0.008341       1.984429                    0.999043      29.474063      86.303048       0.609231       0.428507      -1.050366      -0.021224      -0.002207      -0.014817       0.025979       0.025143      -0.002635       0.001323       0.000306       0.056497      -0.034705       0.015477       0.019228             10.909503       9.516725      -4.898899       2.721835      12.242344      -0.133071      10.969440          -0.000000
          377              C      -5.634716       6.558584      14.014286      -0.132147      33.434950 0.42251156E+03  0.99166896E+04                                 9.143744                            6.966126       0.036472       1.991384                    0.999129      29.495285      86.251752       0.605902       0.430700      -1.049509      -0.012684       0.022003       0.012523       0.028316       0.021765      -0.024037       0.022738      -0.009436       0.025264      -0.046375       0.017619       0.028756             10.532120       9.898208      -4.426640       2.715673      10.533653       0.482767      11.164500          -0.000001
          378              C      -6.274643       8.287539      15.636800       0.068542      37.031832 0.42127697E+03  0.98139723E+04                                 9.759319                            6.927107      -0.103621       1.973534                    0.999547      27.063936      77.125727       0.615548       0.427137      -1.058818       0.006443      -0.007359       0.013308       0.016516      -0.012379      -0.000602      -0.002921      -0.015890      -0.045380      -0.015698      -0.006713       0.022411             11.984342      10.970909      -5.321320       3.148058      12.325287       0.951388      12.656831          -0.000001
          379              C      -7.341786       8.315726      13.381160      -0.106125      47.433030 0.50578485E+03  0.12255796E+05                                11.239388                            7.459468      -0.091193       1.957769                    0.998926      28.846518      82.123065       0.612702       0.412554      -1.074840       0.004453       0.014512       0.012024       0.019365       0.043115      -0.011699      -0.018320       0.018039      -0.027749      -0.041147      -0.014170       0.055317             14.399240      12.607220      -5.234110       3.727914      12.924556       3.426872      17.665944          -0.000001
          380              C      -4.816914       6.050841      14.865241      -0.090753      29.853624 0.37927962E+03  0.86298357E+04                                 8.338381                            6.488898       0.280952       2.075184                    0.999844      28.142193      79.958444       0.646620       0.416307      -1.062776      -0.005585       0.019182       0.030786       0.036700      -0.010613      -0.007514       0.015951      -0.014221       0.007056      -0.014127      -0.011063       0.025190              9.410981       7.991038      -3.157328       2.094018       8.922693       0.619498      11.319211          -0.000001
          381              C      -6.427576       7.739814      14.333903       0.036909      39.153554 0.44954966E+03  0.10611408E+05                                10.068757                            7.117224      -0.054736       1.983824                    0.999498      27.408808      77.839373       0.614095       0.422547      -1.064949       0.008126      -0.014924      -0.001828       0.017091      -0.025030       0.007437      -0.010145       0.000748      -0.024447      -0.021356      -0.011518       0.032873             12.482646      11.827817      -5.092141       4.329444      11.605428       0.882906      14.014693          -0.000000
          382              C      -4.682265       6.639703      16.166102      -0.081318      32.575405 0.41735080E+03  0.97312176E+04                                 8.940227                            6.867963       0.199786       2.049053                    0.999730      28.556852      82.281819       0.619804       0.423824      -1.057453      -0.021817      -0.008800      -0.033670       0.041074      -0.007991       0.009642      -0.009853       0.008187       0.055660      -0.018670      -0.007018       0.025688             10.314148       8.124567      -3.707078       2.135825      10.954432       0.305413      11.863445          -0.000000
          383              C      -7.094098       9.431158      15.980846      -0.151031      50.460876 0.54179186E+03  0.13367057E+05                                11.766655                            7.742792      -0.043539       1.966829                    0.998814      29.713624      85.589456       0.598286       0.414948      -1.072394      -0.002131      -0.008421      -0.015099       0.017419       0.016919      -0.009838      -0.012022      -0.025061       0.003095      -0.022208      -0.006658       0.028866             15.396917      13.447561      -4.587531       5.281005      13.636927       3.509273      19.106262          -0.000000
          384              C      -6.939503      10.090541      17.318352       0.638500      24.767007 0.26316997E+03  0.55400038E+04                                 8.017945                            5.876688      -0.284283       1.967594                    0.999146      22.531916      64.376837       0.591251       0.492108      -1.005469       0.020084       0.015541       0.039103       0.046626      -0.036176       0.017861      -0.025636       0.138540      -0.221995      -0.086190      -0.031862       0.118052              9.738980       5.098075       1.219132       1.428846      10.073920       1.804671      14.044947           0.000001
          385              C       3.246381       1.301271      16.793121       0.054971      37.883792 0.42582644E+03  0.99245072E+04                                 9.856800                            6.932704      -0.093552       1.978566                    0.999343      26.995093      76.389561       0.620906       0.423257      -1.063602       0.016202      -0.007626       0.007453       0.019396      -0.012973       0.001139       0.005338       0.018686      -0.019399      -0.015761      -0.003540       0.019301             12.203814      15.515786      -4.860325      -0.270594       8.563238      -3.507910      12.532418          -0.000000
          386              C       3.738383       1.623304      15.490224       0.069888      38.372285 0.43201354E+03  0.10107631E+05                                 9.958259                            6.987133      -0.136951       1.959102                    0.999319      27.152802      77.047649       0.617763       0.423772      -1.063011       0.009671       0.000171       0.004614       0.010717      -0.004949       0.013654      -0.003055       0.018327      -0.033945      -0.017206      -0.004748       0.021953             12.405289      13.415302      -4.906409       0.993848       9.760549      -5.005181      14.040015          -0.000000
          387              C       4.142306       0.576088      17.707185      -0.127096      35.968714 0.46425832E+03  0.11133017E+05                                 9.605589                            7.292039      -0.029724       1.965146                    0.998939      29.894419      87.762943       0.594680       0.429506      -1.052429      -0.004900       0.026739      -0.025451       0.037239       0.018127      -0.008247      -0.005035      -0.014530       0.068880      -0.031316       0.004056       0.027259             11.259697      14.243718      -5.083470       0.524230       8.310501      -2.477778      11.224871          -0.000000
          388              C       5.322459       0.087139      17.267457      -0.080427      30.612591 0.38510509E+03  0.88268521E+04                                 8.589629                            6.603246       0.087798       2.016376                    0.999620      28.374560      81.850349       0.629379       0.424587      -1.053840       0.005871       0.023794      -0.026201       0.035876      -0.003216       0.012893       0.002000       0.003428      -0.033101      -0.018185       0.003916       0.014269              9.780538      11.197818      -3.764992      -0.323502       7.349536      -2.234356      10.794261          -0.000000
          389              C       5.034889       1.090867      15.133963      -0.154465      36.242500 0.44434632E+03  0.10513700E+05                                 9.522444                            7.050102       0.048377       1.979138                    0.999670      29.969558      86.702243       0.617123       0.419470      -1.061255      -0.010239       0.016017       0.020758       0.028148       0.005004      -0.028705       0.001049       0.020336       0.062147      -0.025140      -0.015738       0.040878             11.159170      12.299835      -5.025215       1.524217       9.751598      -4.356342      11.426078          -0.000001
          390              C       5.714729       0.331600      16.021562      -0.065272      30.589724 0.36404571E+03  0.82023012E+04                                 8.493503                            6.359400       0.142509       2.032351                    0.999834      27.813810      78.749585       0.652557       0.416589      -1.062137      -0.022228       0.012929       0.028606       0.038465      -0.004352      -0.008736       0.008252       0.027660      -0.038748      -0.019432      -0.004303       0.023736              9.804299      10.147303      -4.124940       0.624567       8.330816      -3.251439      10.934778          -0.000001
          391              C       1.409669       1.468187      18.527603       0.648132      21.934001 0.24047577E+03  0.49605515E+04                                 7.414367                            5.636865      -0.405057       1.935824                    0.998657      22.138263      63.074827       0.599256       0.495490      -1.001495      -0.013053      -0.005464       0.036867       0.039490      -0.038054       0.056984      -0.007155       0.138357      -0.166184      -0.075400      -0.049304       0.124704              8.678052       5.775481       1.024118      -2.766370       8.764298      -1.883046      11.494378           0.000000
          392              C       0.748094       3.374562      14.020393      -0.142660      34.194094 0.42109493E+03  0.98797586E+04                                 9.275470                            6.936836       0.008287       1.984425                    0.999043      29.473962      86.304919       0.609208       0.428523      -1.050348       0.004997      -0.020737       0.014834       0.025982       0.019453      -0.001984       0.002244      -0.031849       0.056710      -0.034733       0.015317       0.019416             10.909767      15.018954      -2.953895       1.033042       6.740496      -2.521882      10.969849          -0.000000
          393              C      -0.249208       2.750474      16.522363      -0.131937      33.429041 0.42241609E+03  0.99139423E+04                                 9.142882                            6.965469       0.036417       1.991402                    0.999129      29.492572      86.243138       0.605911       0.430717      -1.049493       0.025111      -0.004659      -0.012588       0.028473       0.019880      -0.029256       0.015297      -0.020055       0.025217      -0.046318       0.017713       0.028606             10.531097      13.244236      -3.242835       0.449804       7.185578      -2.720718      11.163478          -0.000001
          394              C       1.594153       2.723426      14.899849       0.068705      37.032963 0.42126776E+03  0.98141352E+04                                 9.761294                            6.928239      -0.103808       1.973506                    0.999546      27.064285      77.139270       0.615309       0.427286      -1.058679      -0.009191       0.003613      -0.013190       0.016477      -0.004618       0.002693       0.001655       0.027877      -0.045399      -0.015775      -0.006628       0.022403             11.987042      15.523126      -3.714218       0.152497       7.778209      -3.285854      12.659790          -0.000000
          395              C       1.976469       1.726751      17.155489      -0.105973      47.428228 0.50571559E+03  0.12253837E+05                                11.239125                            7.459243      -0.091392       1.957735                    0.998926      28.845112      82.121157       0.612669       0.412586      -1.074807       0.012098       0.009097      -0.012118       0.019389       0.027875       0.013463       0.017271      -0.068289      -0.027866      -0.041183      -0.014266       0.055450             14.398910      16.178601      -3.971472      -1.987883       9.352249      -4.656555      17.665880          -0.000001
          396              C      -1.000523       3.352245      15.671408      -0.090807      29.855133 0.37930560E+03  0.86306144E+04                                 8.338853                            6.489276       0.281055       2.075206                    0.999844      28.142901      79.962526       0.646575       0.416327      -1.062758       0.019957       0.001152      -0.030790       0.036710      -0.003782      -0.017411       0.001952       0.024452       0.007078      -0.014077      -0.011024       0.025102              9.411511      10.804407      -2.163092       0.114048       6.110267      -2.180707      11.319859          -0.000001
          397              C       1.128747       2.396691      16.202746       0.036382      39.169318 0.44975571E+03  0.10617472E+05                                10.070895                            7.118462      -0.052896       1.984338                    0.999476      27.416710      77.865823       0.614094       0.422500      -1.064980      -0.016751       0.002695       0.001854       0.017068      -0.019626       0.012171      -0.003434       0.030653      -0.024657      -0.021299      -0.011497       0.032796             12.485526      14.834312      -4.031589       0.611012       8.604153      -4.377081      14.018113          -0.000000
          398              C      -0.490237       3.675454      14.370547      -0.081293      32.573894 0.41732472E+03  0.97304795E+04                                 8.940036                            6.867784       0.199865       2.049077                    0.999729      28.556196      82.279984       0.619806       0.423829      -1.057448      -0.001011      -0.023512       0.033665       0.041075      -0.008784       0.012668      -0.005636       0.003705       0.055739      -0.018737      -0.007015       0.025752             10.313950      12.969947      -1.994083       0.424241       6.108789      -2.115309      11.863115          -0.000000
          399              C       2.945513       2.332031      14.555803      -0.150973      50.461071 0.54176239E+03  0.13366475E+05                                11.767711                            7.743164      -0.043463       1.966869                    0.998815      29.713667      85.596880       0.598189       0.415011      -1.072328      -0.007249      -0.004825       0.015146       0.017471       0.021013       0.008142       0.013433      -0.001719       0.003184      -0.022222      -0.006764       0.028986             15.398700      16.500872      -3.508912      -1.548548      10.586016      -6.149526      19.109211          -0.000000
          400              C       3.515638       2.697552      13.218297       0.638480      24.768852 0.26318458E+03  0.55405428E+04                                 8.019270                            5.877461      -0.284287       1.967590                    0.999147      22.533295      64.387986       0.591104       0.492210      -1.005388       0.007967       0.024129      -0.039101       0.046632      -0.071686       0.030204      -0.008207      -0.062240      -0.221938      -0.086256      -0.031784       0.118039              9.740868       8.756180       2.512401      -1.225744       6.418181      -1.949304      14.048244           0.000001
          401              C       3.705086      -6.216311      12.078263       0.054972      37.883520 0.42581941E+03  0.99242364E+04                                 9.856539                            6.932519      -0.093584       1.978555                    0.999344      26.994756      76.386541       0.620936       0.423241      -1.063619       0.004274      -0.006851       0.017625       0.019386      -0.004245      -0.004299      -0.002362      -0.007495       0.055992      -0.015691      -0.003676       0.019366             12.203446      13.302367      -1.931724       0.515550       5.528432      -2.394555      17.779540          -0.000000
          402              C       2.325468      -5.910718      12.294055       0.069804      38.373090 0.43203252E+03  0.10108034E+05                                 9.957817                            6.986895      -0.137027       1.959069                    0.999318      27.153243      77.044967       0.617835       0.423724      -1.063056       0.000488      -0.007314       0.007754       0.010670       0.002626       0.006542      -0.013107      -0.013251       0.040354      -0.017276      -0.004675       0.021951             12.404603      14.788950      -2.452234       2.969586       5.602805      -2.207629      16.822055          -0.000000
          403              C       4.494633      -6.682914      13.228476      -0.127092      35.967567 0.46424084E+03  0.11132380E+05                                 9.604917                            7.291554      -0.029812       1.965117                    0.998939      29.894043      87.758040       0.594748       0.429465      -1.052464      -0.031786      -0.000832      -0.019472       0.037285      -0.003914      -0.002541       0.002953       0.021935      -0.092339      -0.031111       0.003920       0.027191             11.258789      10.936719      -2.127165       0.880293       5.782750      -1.972738      17.056898          -0.000000
          404              C       3.972713      -6.659395      14.474372      -0.080403      30.612147 0.38508482E+03  0.88262253E+04                                 8.589410                            6.602955       0.087872       2.016406                    0.999619      28.373822      81.846077       0.629413       0.424572      -1.053855      -0.034569      -0.003497      -0.008952       0.035880       0.003186       0.007408      -0.005761      -0.021282       0.027879      -0.018253       0.003994       0.014259              9.780337      10.786943      -2.022187       0.514627       5.090223      -1.048584      13.463846          -0.000000
          405              C       1.853414      -5.961245      13.660061      -0.154412      36.232751 0.44415245E+03  0.10508217E+05                                 9.520672                            7.048279       0.048152       1.979075                    0.999670      29.969851      86.706152       0.617225       0.419436      -1.061251       0.012859      -0.017888      -0.017666       0.028238      -0.008663      -0.026064       0.004788       0.039708      -0.034379      -0.024921      -0.015898       0.040818             11.157178      12.096688      -1.730284       3.341518       5.192463      -1.782860      16.182384          -0.000001
          406              C       2.709449      -6.287983      14.653520      -0.065342      30.593978 0.36408862E+03  0.82035566E+04                                 8.494515                            6.359849       0.142273       2.032264                    0.999834      27.815486      78.757186       0.652519       0.416599      -1.062125       0.024695      -0.014663      -0.025652       0.038507       0.004554      -0.016322      -0.002531      -0.006641       0.045835      -0.019401      -0.004348       0.023749              9.805724      11.138139      -2.011287       2.249909       4.847234      -0.954973      13.431800          -0.000001
          407              C      -2.656049      17.043846      10.482214       0.648157      21.932073 0.24044526E+03  0.49597735E+04                                 7.413900                            5.636460      -0.404924       1.935867                    0.998659      22.137840      63.073039       0.599284       0.495482      -1.001497       0.037028      -0.011477      -0.007517       0.039488       0.002431       0.011068      -0.072092      -0.058959       0.260306      -0.075450      -0.049291       0.124741              8.677601      13.528903      -0.256322      -0.340279       6.697992       1.547936       5.805908           0.000000
          408              C       1.296551      -4.820026       8.841378      -0.142666      34.195650 0.42112196E+03  0.98805476E+04                                 9.275770                            6.937105       0.008377       1.984437                    0.999043      29.474630      86.307435       0.609190       0.428529      -1.050345       0.020221       0.002902       0.016072       0.025993      -0.002324       0.002625       0.008765       0.000420      -0.098708      -0.034593       0.015400       0.019192             10.910106      10.930725      -1.518112       0.193008       6.754392      -3.710088      15.045201          -0.000000
          409              C      -4.344847      18.128674       8.387400      -0.131983      33.431429 0.42246061E+03  0.99151761E+04                                 9.143210                            6.965819       0.036278       1.991357                    0.999129      29.492473      86.241617       0.605902       0.430714      -1.049502      -0.016411      -0.001496       0.023220       0.028473       0.006108      -0.025023       0.021317       0.005286      -0.078365      -0.046300       0.017774       0.028525             10.531425      11.341514      -1.710421       0.557722       5.970160      -2.568224      14.282601          -0.000001
          410              C       2.039557      -5.292507       9.908125       0.068715      37.032029 0.42125755E+03  0.98137462E+04                                 9.760831                            6.927958      -0.103653       1.973558                    0.999547      27.063378      77.133734       0.615354       0.427262      -1.058704      -0.009424       0.009540      -0.009515       0.016442       0.005590      -0.005682      -0.010084      -0.009948       0.050100      -0.015880      -0.006552       0.022431             11.986435      13.171755      -1.869766       0.257460       6.345068      -3.136903      16.442483          -0.000000
          411              C       4.223682      -6.110542      10.795723      -0.105990      47.430531 0.50573367E+03  0.12254309E+05                                11.239248                            7.459225      -0.091418       1.957716                    0.998925      28.845360      82.120323       0.612692       0.412569      -1.074825      -0.018230      -0.004783       0.004625       0.019406       0.017113       0.014108       0.018168      -0.058360      -0.098801      -0.041156      -0.014301       0.055457             14.399295      19.073338      -2.961334      -0.224118       6.477343      -2.161366      17.647204          -0.000001
          412              C      -5.072893      18.572948       7.426513      -0.090749      29.852632 0.37927461E+03  0.86295864E+04                                 8.337883                            6.488657       0.281203       2.075265                    0.999844      28.140665      79.950234       0.646670       0.416282      -1.062805      -0.032299       0.007607       0.015672       0.036697      -0.002328      -0.018374       0.000568       0.019876       0.019900      -0.014038      -0.011072       0.025111              9.410316      11.040459      -2.107636       0.242813       5.912941      -1.998274      11.277547          -0.000001
          413              C       3.412526      -5.607502       9.716762       0.036407      39.166396 0.44972387E+03  0.10616410E+05                                10.069961                            7.117917      -0.052750       1.984384                    0.999477      27.415554      77.858468       0.614162       0.422465      -1.065014       0.005821       0.005060      -0.015240       0.017080      -0.006654       0.005207      -0.013279      -0.004102       0.083504      -0.021261      -0.011594       0.032856             12.484266      14.674556      -2.290925       1.550910       6.221648      -3.047130      16.556595          -0.000000
          414              C      -6.457497      18.867963       7.656556      -0.081286      32.572496 0.41730647E+03  0.97298913E+04                                 8.939607                            6.867515       0.199832       2.049084                    0.999730      28.555231      82.274959       0.619837       0.423814      -1.057463       0.038914      -0.003291       0.012776       0.041090      -0.018106       0.011850      -0.006766       0.007330      -0.000606      -0.018747      -0.006872       0.025619             10.313415      11.477420      -2.026470      -0.203411       6.900359      -3.003023      12.562467          -0.000000
          415              C       1.492704      -5.469972      11.237487      -0.150991      50.459379 0.54176384E+03  0.13366386E+05                                11.766992                            7.742904      -0.043534       1.966841                    0.998815      29.713304      85.592635       0.598237       0.414982      -1.072357       0.017051      -0.002128      -0.003105       0.017462       0.003591      -0.004406      -0.004339      -0.035620      -0.061473      -0.022046      -0.006830       0.028876             15.397550      21.397420      -2.675718       0.931472       6.958610      -2.641089      17.836620          -0.000000
          416              C       0.038287      -5.210217      11.491959       0.638483      24.767996 0.26317626E+03  0.55403623E+04                                 8.019242                            5.877492      -0.284167       1.967627                    0.999146      22.533453      64.389864       0.591080       0.492231      -1.005371      -0.045943       0.002727      -0.007440       0.046621       0.021840       0.054793       0.026546      -0.038077       0.282901      -0.086312      -0.031868       0.118179              9.740789      14.721564      -1.346456      -1.017933       8.892494      -1.655744       5.608308           0.000001
          417              C      -2.940269      12.336618      15.549262       0.054969      37.884548 0.42583841E+03  0.99248249E+04                                 9.856832                            6.932765      -0.093609       1.978548                    0.999344      26.995027      76.388750       0.620910       0.423252      -1.063608      -0.007893      -0.016142      -0.007316       0.019401       0.001239      -0.000404       0.017030      -0.009750      -0.006695      -0.015738      -0.003683       0.019421             12.203809       7.606581       4.077160      -2.201973      15.871311       2.994587      13.133537          -0.000000
          418              C      -2.192288      12.749155      14.403119       0.069834      38.373123 0.43202730E+03  0.10107965E+05                                 9.958141                            6.987084      -0.137022       1.959077                    0.999319      27.152966      77.046455       0.617791       0.423752      -1.063030      -0.007063      -0.005728      -0.005612       0.010686       0.009528       0.012661       0.009381      -0.012252      -0.017374      -0.017254      -0.004734       0.021987             12.405095       8.165375       5.057908      -2.616067      17.462302       0.956993      11.587610          -0.000000
          419              C      -3.643382      11.046083      15.484117      -0.127086      35.966699 0.46422737E+03  0.11132028E+05                                 9.604945                            7.291573      -0.029833       1.965117                    0.998938      29.893815      87.758599       0.594730       0.429480      -1.052451       0.009802       0.031948      -0.016432       0.037240       0.001917      -0.010398      -0.021784       0.028512       0.029630      -0.031116       0.003870       0.027246             11.258866       7.692386       3.502145      -1.758614      15.199066       3.390957      10.885145          -0.000000
          420              C      -3.447253      10.209225      14.441799      -0.080404      30.611777 0.38508999E+03  0.88263898E+04                                 8.589427                            6.603115       0.087837       2.016395                    0.999619      28.373849      81.846859       0.629388       0.424587      -1.053844       0.008223       0.024623      -0.024764       0.035877       0.002375       0.011952       0.006320      -0.006811      -0.030305      -0.018205       0.003811       0.014394              9.780269       6.993952       2.686133      -2.332082      12.436208       1.916239       9.910648          -0.000000
          421              C      -2.082594      11.797112      13.320086      -0.154430      36.241725 0.44433240E+03  0.10513225E+05                                 9.522047                            7.049825       0.048110       1.979052                    0.999670      29.969529      86.699858       0.617161       0.419450      -1.061273      -0.021121       0.012172       0.014167       0.028195      -0.001749      -0.023203      -0.000179       0.020523       0.086902      -0.025053      -0.015853       0.040906             11.158685       7.047546       4.178604      -1.645639      16.915558       1.296240       9.512952          -0.000001
          422              C      -2.676001      10.587678      13.427982      -0.065323      30.590260 0.36405117E+03  0.82024297E+04                                 8.493408                            6.359305       0.142414       2.032314                    0.999834      27.814448      78.750622       0.652586       0.416570      -1.062152      -0.022063       0.012983       0.028738       0.038487      -0.005408       0.003416       0.018018      -0.003315       0.037398      -0.019508      -0.004368       0.023876              9.804188       6.809039       3.198535      -2.240939      13.926487       0.943061       8.677040          -0.000001
          423              C      -3.822876      12.840865      17.868011       0.648150      21.932257 0.24044740E+03  0.49598262E+04                                 7.413874                            5.636445      -0.404921       1.935858                    0.998659      22.138239      63.074131       0.599291       0.495475      -1.001501      -0.023155      -0.009031       0.030678       0.039483       0.051917       0.053552       0.072466      -0.058976      -0.045061      -0.075423      -0.049391       0.124814              8.677520       7.617960      -0.189187      -2.818041       7.675671      -3.043297      10.738928           0.000000
          424              C       7.489919      -7.464499      15.604228      -0.142646      34.194417 0.42110395E+03  0.98799297E+04                                 9.275178                            6.936698       0.008247       1.984397                    0.999042      29.474169      86.302682       0.609248       0.428497      -1.050374      -0.003976      -0.023930       0.009313       0.025984      -0.005272      -0.005275      -0.023417       0.034104      -0.003926      -0.034496       0.015360       0.019135             10.909372       8.172203       4.331364      -0.378062      12.747577       2.922735      11.808336          -0.000000
          425              C       6.073742      -8.236683      17.849689      -0.131962      33.430550 0.42244699E+03  0.99147852E+04                                 9.143026                            6.965691       0.036218       1.991334                    0.999129      29.492689      86.242179       0.605909       0.430712      -1.049502       0.004071      -0.012119      -0.025449       0.028479      -0.026033      -0.011494      -0.011164       0.036424       0.066413      -0.046242       0.017650       0.028592             10.531191       7.641970       3.767093      -1.310298      12.842923       2.162505      11.108681          -0.000001
          426              C       6.796779      -8.659831      15.541119       0.068709      37.033625 0.42127892E+03  0.98144151E+04                                 9.761315                            6.928302      -0.103805       1.973506                    0.999546      27.063965      77.137282       0.615313       0.427283      -1.058686       0.012122       0.011120      -0.000178       0.016451       0.002969       0.010329       0.015419      -0.010663       0.015887      -0.015863      -0.006696       0.022559             11.987027       8.279301       4.435811      -1.595714      14.446693       2.655091      13.235085          -0.000001
          427              C      -3.013394      13.185231      16.644509      -0.105967      47.430275 0.50573479E+03  0.12254356E+05                                11.239273                            7.459303      -0.091447       1.957719                    0.998925      28.844973      82.119578       0.612680       0.412577      -1.074818       0.001570       0.005338      -0.018598       0.019413      -0.026514       0.021218      -0.025781       0.035283      -0.064402      -0.040994      -0.014350       0.055344             14.399219       9.738112       4.830991      -4.441115      16.381527       1.260352      17.078017          -0.000001
          428              C       6.735299      -7.135380      17.863940      -0.090783      29.853519 0.37928964E+03  0.86300213E+04                                 8.338067                            6.488818       0.281004       2.075205                    0.999843      28.141418      79.953036       0.646657       0.416286      -1.062802       0.017945       0.000403      -0.032007       0.036696      -0.001642      -0.010246       0.010238      -0.000281       0.056564      -0.014148      -0.011064       0.025212              9.410513       7.807670       3.327178      -1.832689      10.366224       1.141563      10.057647          -0.000001
          429              C       6.042149      -9.088823      16.666903       0.036411      39.165165 0.44971371E+03  0.10616035E+05                                10.069440                            7.117625      -0.052782       1.984377                    0.999477      27.415154      77.855033       0.614207       0.422440      -1.065037       0.002815       0.009607       0.013837       0.017079       0.014380       0.003808       0.020417      -0.024417      -0.024404      -0.021313      -0.011617       0.032930             12.483539       8.600354       5.154533      -2.148524      15.876915       1.621819      12.973348          -0.000000
          430              C       7.474969      -6.731071      16.703547      -0.081279      32.572150 0.41730125E+03  0.97296783E+04                                 8.939346                            6.867356       0.199709       2.049038                    0.999728      28.554892      82.271922       0.619864       0.423800      -1.057479      -0.016089      -0.028839       0.024445       0.041087       0.017277      -0.008945      -0.000806       0.003372      -0.041818      -0.018671      -0.006982       0.025653             10.313085       8.682420       3.900381      -1.228868      10.812147       1.837889      11.444688          -0.000000
          431              C      -1.499148      13.983272      14.378690      -0.150996      50.461134 0.54177303E+03  0.13366689E+05                                11.767341                            7.743007      -0.043313       1.966915                    0.998813      29.713530      85.593953       0.598228       0.414986      -1.072353      -0.007670      -0.004993       0.014889       0.017477      -0.004628       0.013478      -0.005403       0.042497      -0.003421      -0.022108      -0.006782       0.028891             15.398124      10.245196       5.735222      -4.332004      17.904060      -0.118504      18.045117          -0.000000
          432              C      -0.769452      14.405211      13.138902       0.638487      24.768236 0.26317725E+03  0.55403261E+04                                 8.019018                            5.877309      -0.284331       1.967581                    0.999147      22.532940      64.385709       0.591125       0.492198      -1.005399       0.017882       0.027637      -0.033011       0.046619      -0.020286       0.021719       0.031517      -0.157000      -0.194720      -0.086277      -0.031799       0.118076              9.740512      10.386081       2.497403      -1.882560       6.203696      -2.543514      12.631758           0.000001
          433              C       4.300222       7.216789      14.987387       0.054959      37.881285 0.42581190E+03  0.99238192E+04                                 9.855349                            6.931915      -0.093555       1.978547                    0.999344      26.994453      76.379764       0.621048       0.423175      -1.063682      -0.012611      -0.012822       0.007306       0.019412       0.003997      -0.016107      -0.005167       0.005987      -0.006682      -0.015644      -0.003634       0.019279             12.201763      12.388278       5.767304      -3.556918      11.085611       1.077473      13.131401          -0.000000
          434              C       4.439857       8.059526      16.133530       0.069908      38.368797 0.43198557E+03  0.10106552E+05                                 9.956676                            6.986283      -0.137072       1.959064                    0.999319      27.151569      77.036041       0.617900       0.423696      -1.063086      -0.003045      -0.008558       0.005655       0.010700       0.011284      -0.004542      -0.014980      -0.002477      -0.017426      -0.017204      -0.004710       0.021915             12.402992      13.247970       6.854214      -1.774333      12.375209       2.146818      11.585797          -0.000000
          435              C       3.317862       6.123714      15.052532      -0.127043      35.963296 0.46417864E+03  0.11130454E+05                                 9.603932                            7.290891      -0.029674       1.965171                    0.998939      29.892387      87.749883       0.594800       0.429445      -1.052483       0.026842       0.019888       0.016425       0.037226      -0.007449       0.017247       0.017317      -0.024606       0.029582      -0.031331       0.003796       0.027535             11.257566      12.162159       5.082117      -3.782955      10.726346       0.527706      10.884192          -0.000000
          436              C       2.463501       6.029696      16.094850      -0.080448      30.613979 0.38512773E+03  0.88274976E+04                                 8.589916                            6.603486       0.087749       2.016358                    0.999619      28.375196      81.852671       0.629362       0.424593      -1.053837       0.020454       0.015948       0.024763       0.035860       0.003967      -0.001841      -0.013191       0.002310      -0.030302      -0.018044       0.003847       0.014197              9.780811      10.143546       3.799656      -2.584149       9.287553       1.560216       9.911335          -0.000000
          437              C       3.505711       7.845622      17.216563      -0.154453      36.240739 0.44431551E+03  0.10512702E+05                                 9.521752                            7.049592       0.048222       1.979090                    0.999670      29.969364      86.698239       0.617185       0.419438      -1.061283       0.018515      -0.015823      -0.014088       0.028136      -0.007786      -0.007375       0.022102      -0.013827       0.086962      -0.025097      -0.015896       0.040993             11.158329      13.192030       6.350997      -1.770444      10.770213       1.119621       9.512746          -0.000001
          438              C       2.563243       6.883010      17.108667      -0.065288      30.590374 0.36405351E+03  0.82025042E+04                                 8.493471                            6.359345       0.142394       2.032312                    0.999834      27.814362      78.750754       0.652580       0.416573      -1.062149       0.019612      -0.016454      -0.028731       0.038482      -0.003150      -0.015759      -0.009071       0.009365       0.037372      -0.019347      -0.004403       0.023749              9.804258      11.125162       4.724615      -1.635927       9.610537       1.798626       8.677074          -0.000001
          439              C       5.069800       6.552695      12.668638       0.648163      21.933185 0.24046357E+03  0.49602612E+04                                 7.414269                            5.636796      -0.405091       1.935810                    0.998658      22.138485      63.076226       0.599245       0.495503      -1.001483      -0.000816      -0.024856      -0.030687       0.039499       0.058888      -0.050402      -0.074556      -0.019363      -0.045053      -0.075337      -0.049354       0.124691              8.677913       7.788518      -0.128886       1.929992       7.505961       3.671518      10.739259           0.000000
          440              C       7.087732      10.450176      14.932421      -0.142636      34.194594 0.42110729E+03  0.98800461E+04                                 9.275315                            6.936812       0.008341       1.984429                    0.999043      29.474066      86.303066       0.609230       0.428507      -1.050366      -0.021224      -0.011729      -0.009320       0.025979      -0.014854       0.020456       0.012959      -0.019850      -0.003971      -0.034705       0.015477       0.019228             10.909505       9.516727       4.806603      -2.881698      11.402903      -0.617714      11.808884          -0.000000
          441              C       6.831734       8.857556      12.686960      -0.132147      33.434943 0.42251128E+03  0.99166813E+04                                 9.143742                            6.966123       0.036472       1.991384                    0.999129      29.495282      86.251738       0.605903       0.430700      -1.049509      -0.012684      -0.000156       0.025316       0.028316      -0.031699       0.006830       0.014796       0.004320       0.066533      -0.046375       0.017619       0.028756             10.532118       9.898207       4.565137      -2.475793      10.588703       0.514551      11.109444          -0.000001
          442              C       6.191807       9.398238      14.995530       0.068542      37.031835 0.42127685E+03  0.98139692E+04                                 9.759319                            6.927105      -0.103622       1.973534                    0.999547      27.063940      77.125742       0.615548       0.427137      -1.058818       0.006443       0.015204       0.000281       0.016516       0.005668      -0.011022      -0.014726       0.004557       0.015960      -0.015698      -0.006713       0.022411             11.984344      10.970906       5.386925      -3.034421      11.750027       0.619275      13.232098          -0.000000
          443              C       5.124664       7.430692      13.892140      -0.106125      47.433026 0.50578458E+03  0.12255788E+05                                11.239386                            7.459466      -0.091192       1.957769                    0.998926      28.846515      82.123050       0.612702       0.412554      -1.074840       0.004453       0.003158       0.018580       0.019365      -0.031689       0.031489      -0.011263       0.005815      -0.064420      -0.041147      -0.014170       0.055317             14.399239      12.607212       5.845488      -2.668973      13.512907       3.766558      17.077599          -0.000001
          444              C       7.649536       9.848375      12.672709      -0.090753      29.853611 0.37927948E+03  0.86298318E+04                                 8.338379                            6.488897       0.280953       2.075184                    0.999844      28.142194      79.958446       0.646620       0.416307      -1.062776      -0.005585       0.017071       0.032005       0.036700      -0.001201      -0.012948       0.006425       0.002280       0.056559      -0.014127      -0.011063       0.025190              9.410977       7.991041       3.392121      -1.687354      10.183598       1.347463      10.058293          -0.000001
          445              C       6.038874       8.543749      13.869746       0.036909      39.153557 0.44954959E+03  0.10611406E+05                                10.068757                            7.117223      -0.054736       1.983824                    0.999498      27.408806      77.839361       0.614096       0.422547      -1.064949       0.008126       0.005879      -0.013839       0.017091       0.018955      -0.017959      -0.010204       0.000849      -0.024142      -0.021356      -0.011518       0.032873             12.482647      11.827813       6.295456      -2.245262      12.647787       1.484701      12.972341          -0.000000
          446              C       7.784185      10.680534      13.833102      -0.081318      32.575418 0.41735108E+03  0.97312256E+04                                 8.940229                            6.867965       0.199785       2.049053                    0.999730      28.556856      82.281831       0.619804       0.423824      -1.057453      -0.021817      -0.024759      -0.024456       0.041074       0.012346      -0.002099       0.008896      -0.024289      -0.041766      -0.018670      -0.007018       0.025688             10.314151       8.124571       3.703201      -2.142550      11.371711       0.546314      11.446169          -0.000000
          447              C       5.372352       9.124393      16.157959      -0.151031      50.460874 0.54179183E+03  0.13367056E+05                                11.766654                            7.742792      -0.043539       1.966829                    0.998814      29.713623      85.589451       0.598286       0.414948      -1.072394      -0.002131      -0.008866      -0.014842       0.017419      -0.016980       0.009733      -0.010767      -0.027235      -0.003427      -0.022208      -0.006658       0.028866             15.396915      13.447552       6.867226      -1.332486      14.699872       4.122958      18.043321          -0.000000
          448              C       5.526947       9.953026      17.397747       0.638500      24.767010 0.26316998E+03  0.55400041E+04                                 8.017946                            5.876688      -0.284284       1.967594                    0.999146      22.531915      64.376834       0.591251       0.492108      -1.005469       0.020084       0.026094       0.033011       0.046626       0.033556      -0.022399      -0.030887       0.147635      -0.194711      -0.086190      -0.031862       0.118052              9.738981       5.098075       0.627867       1.770217      11.489344       2.621852      12.629525           0.000001
          449              C      -9.220069      13.892724       9.523363       0.054971      37.883792 0.42582641E+03  0.99245063E+04                                 9.856800                            6.932704      -0.093552       1.978566                    0.999343      26.995093      76.389564       0.620906       0.423257      -1.063602       0.016202       0.010268      -0.002878       0.019396       0.007473      -0.010665       0.002515       0.023576      -0.004727      -0.015761      -0.003540       0.019301             12.203815      15.515782       2.195773      -4.344481      14.578068      -0.035322       6.517594          -0.000000
          450              C      -8.728067      12.603362       9.150816       0.069888      38.372303 0.43201365E+03  0.10107634E+05                                 9.958262                            6.987134      -0.136951       1.959102                    0.999319      27.152802      77.047647       0.617763       0.423772      -1.063011       0.009671       0.003911       0.002455       0.010717       0.014300       0.002541      -0.004909       0.021538      -0.024310      -0.017206      -0.004747       0.021953             12.405295      13.415304       3.313868      -3.752182      17.304767      -0.649630       6.495816          -0.000000
          451              C      -8.324144      15.046916       9.352358      -0.127096      35.968722 0.46425845E+03  0.11133021E+05                                 9.605589                            7.292040      -0.029724       1.965146                    0.998939      29.894418      87.762934       0.594680       0.429506      -1.052429      -0.004900      -0.035411       0.010432       0.037239      -0.016205       0.011575       0.009249      -0.039272      -0.005346      -0.031316       0.004057       0.027259             11.259698      14.243717       2.995700      -4.140327      12.642102       0.023013       6.893275          -0.000000
          452              C      -7.143991      14.910570       8.709052      -0.080427      30.612582 0.38510514E+03  0.88268535E+04                                 8.589628                            6.603247       0.087798       2.016376                    0.999620      28.374559      81.850344       0.629379       0.424587      -1.053840       0.005871      -0.034588       0.007505       0.035876       0.012774       0.003661      -0.005425       0.016287       0.005477      -0.018185       0.003916       0.014269              9.780537      11.197818       1.602310      -3.422346      11.868089       0.374374       6.275703          -0.000000
          453              C      -7.431561      12.561044       8.511582      -0.154465      36.242497 0.44434611E+03  0.10513694E+05                                 9.522443                            7.050099       0.048377       1.979138                    0.999670      29.969558      86.702240       0.617123       0.419469      -1.061255      -0.010239       0.009969       0.024250       0.028147      -0.027362      -0.010019       0.018383      -0.009686      -0.027920      -0.025140      -0.015738       0.040878             11.159170      12.299836       3.832587      -3.589894      14.780129      -1.453182       6.397543          -0.000001
          454              C      -6.751721      13.709358       8.297825      -0.065272      30.589716 0.36404563E+03  0.82022989E+04                                 8.493502                            6.359399       0.142509       2.032351                    0.999834      27.813810      78.749585       0.652557       0.416589      -1.062137      -0.022228       0.018309       0.025499       0.038465      -0.005390      -0.008137       0.001726       0.038965      -0.004833      -0.019432      -0.004303       0.023736              9.804299      10.147306       2.603338      -3.260045      13.099603      -0.498243       6.165987          -0.000001
          455              C     -11.056781      15.311381      10.535144       0.648132      21.934019 0.24047593E+03  0.49605556E+04                                 7.414371                            5.636868      -0.405057       1.935824                    0.998657      22.138266      63.074842       0.599256       0.495490      -1.001495      -0.013053       0.034660       0.013701       0.039490       0.068377      -0.004465      -0.009602       0.142596      -0.153466      -0.075400      -0.049304       0.124704              8.678059       5.775487      -2.907817      -0.496246      12.442642       0.240594       7.816049           0.000000
          456              C      13.214544      10.454830       9.932554      -0.142660      34.194103 0.42109509E+03  0.98797634E+04                                 9.275472                            6.936838       0.008287       1.984425                    0.999043      29.473962      86.304920       0.609208       0.428523      -1.050349       0.004997       0.023215      -0.010542       0.025982      -0.011445       0.015856       0.006505      -0.039228       0.034570      -0.034733       0.015317       0.019416             10.909768      15.018955       2.371573      -2.041648      12.096539       0.570362       5.613811          -0.000000
          457              C      12.217242      12.933650      10.643040      -0.131937      33.429054 0.42241638E+03  0.99139516E+04                                 9.142888                            6.965474       0.036412       1.991400                    0.999129      29.492587      86.243220       0.605910       0.430717      -1.049493       0.025111      -0.008572      -0.010329       0.028473      -0.035277       0.002589       0.008766      -0.008743       0.059153      -0.046318       0.017713       0.028605             10.531103      13.244245       2.010931      -2.583499      12.525224       0.362060       5.823841          -0.000001
          458              C      14.060603      11.542028       9.808372       0.068705      37.032967 0.42126763E+03  0.98141316E+04                                 9.761294                            6.928237      -0.103805       1.973507                    0.999546      27.064289      77.139282       0.615309       0.427286      -1.058679      -0.009191      -0.013229      -0.003466       0.016477       0.004641      -0.002653      -0.002966       0.035882      -0.021386      -0.015775      -0.006628       0.022404             11.987043      15.523127       1.989134      -3.140377      14.285039       0.470787       6.152962          -0.000001
          459              C     -10.489981      13.993810      10.073023      -0.105972      47.428190 0.50571515E+03  0.12253823E+05                                11.239118                            7.459239      -0.091395       1.957734                    0.998926      28.845093      82.121080       0.612669       0.412586      -1.074807       0.012097      -0.015043       0.001819       0.019390      -0.002277       0.030873      -0.012181      -0.017274       0.125183      -0.041184      -0.014266       0.055450             14.398903      16.178584       0.264119      -4.433335      19.620190       1.271520       7.397934          -0.000001
          460              C      11.465927      11.895817      10.738722      -0.090807      29.855121 0.37930554E+03  0.86306128E+04                                 8.338851                            6.489275       0.281056       2.075206                    0.999844      28.142898      79.962513       0.646575       0.416327      -1.062758       0.019957      -0.027241      -0.014397       0.036710      -0.013188      -0.011980       0.007802       0.014319      -0.023323      -0.014077      -0.011024       0.025102              9.411507      10.804405       1.180298      -1.816282      11.906021       1.165405       5.524096          -0.000001
          461              C      13.595197      12.833740      10.176847       0.036382      39.169331 0.44975590E+03  0.10617478E+05                                10.070896                            7.118462      -0.052893       1.984339                    0.999476      27.416717      77.865839       0.614094       0.422500      -1.064980      -0.016751       0.000258       0.003261       0.017068       0.020353      -0.010912      -0.000419       0.025431      -0.040325      -0.021299      -0.011497       0.032796             12.485528      14.834306       2.544903      -3.185976      16.455300       0.155681       6.166978          -0.000000
          462              C      11.976213      10.607630      10.368210      -0.081293      32.573896 0.41732488E+03  0.97304838E+04                                 8.940036                            6.867785       0.199865       2.049077                    0.999729      28.556196      82.279981       0.619806       0.423829      -1.057448      -0.001011       0.040911      -0.003530       0.041075       0.015362      -0.001273       0.010051      -0.023468      -0.025779      -0.018737      -0.007015       0.025752             10.313951      12.969947       1.364435      -1.514817      12.256471       1.433983       5.715433          -0.000000
          463              C      -9.520937      11.439767       9.297392      -0.150973      50.461095 0.54176239E+03  0.13366475E+05                                11.767715                            7.743164      -0.043463       1.966869                    0.998815      29.713669      85.596895       0.598189       0.415011      -1.072328      -0.007249       0.015529       0.003394       0.017471      -0.003455       0.022269       0.007034       0.009365       0.036437      -0.022222      -0.006764       0.028986             15.398709      16.500879       0.413319      -3.813087      22.304088       0.615756       7.391161          -0.000000
          464              C      -8.950812      10.098690       8.945202       0.638480      24.768884 0.26318482E+03  0.55405502E+04                                 8.019283                            5.877469      -0.284287       1.967590                    0.999147      22.533308      64.388079       0.591103       0.492211      -1.005388       0.007967      -0.045927       0.001346       0.046632       0.062001      -0.046981      -0.065629       0.037220       0.076444      -0.086256      -0.031784       0.118040              9.740889       8.756192      -2.317720       1.562950      13.828960       2.329204       6.637515           0.000001
          465              C      16.171536      13.568244       0.655520       0.054972      37.883518 0.42581942E+03  0.99242366E+04                                 9.856539                            6.932519      -0.093585       1.978555                    0.999344      26.994757      76.386544       0.620936       0.423241      -1.063619       0.004274       0.018689       0.002879       0.019386      -0.001600      -0.005826       0.009319      -0.027727      -0.004703      -0.015691      -0.003675       0.019366             12.203446      13.302364       1.412317      -1.415164      16.790585       4.107513       6.517387          -0.000000
          466              C      14.791918      13.602333       1.028067       0.069804      38.373088 0.43203262E+03  0.10108037E+05                                 9.957816                            6.986896      -0.137027       1.959069                    0.999318      27.153243      77.044966       0.617835       0.423724      -1.063056       0.000488       0.010372      -0.002457       0.010670       0.004353       0.005545      -0.000686      -0.034765      -0.024188      -0.017276      -0.004675       0.021951             12.404602      14.788949       3.797843      -0.638941      15.929173       3.754174       6.495684          -0.000000
          467              C      16.961083      14.797662       0.826525      -0.127092      35.967561 0.46424078E+03  0.11132378E+05                                 9.604916                            7.291554      -0.029812       1.965117                    0.998939      29.894043      87.758040       0.594748       0.429465      -1.052464      -0.031786      -0.016448      -0.010457       0.037285      -0.000244      -0.004660      -0.013766       0.050894      -0.005460      -0.031111       0.003920       0.027191             11.258786      10.936714       1.825913      -1.402054      15.946870       3.895397       6.892774          -0.000000
          468              C      16.439163      15.864885       1.469831      -0.080403      30.612147 0.38508467E+03  0.88262214E+04                                 8.589410                            6.602953       0.087872       2.016406                    0.999619      28.373822      81.846076       0.629413       0.424572      -1.053855      -0.034569      -0.006004      -0.007504       0.035880       0.004822       0.006463      -0.001452      -0.028745       0.005490      -0.018253       0.003994       0.014259              9.780337      10.786943       1.456754      -1.493969      12.278595       3.101537       6.275471          -0.000000
          469              C      14.319864      14.810599       1.667301      -0.154412      36.232755 0.44415242E+03  0.10508216E+05                                 9.520672                            7.048278       0.048152       1.979075                    0.999670      29.969851      86.706150       0.617225       0.419436      -1.061251       0.012859      -0.006355      -0.024324       0.028238      -0.018241      -0.020534       0.003548       0.041857      -0.027933      -0.024921      -0.015897       0.040818             11.157180      12.096694       3.758991       0.172255      14.978977       3.867263       6.395868          -0.000001
          470              C      15.175899      15.834330       1.881058      -0.065341      30.593987 0.36408861E+03  0.82035564E+04                                 8.494516                            6.359848       0.142273       2.032264                    0.999834      27.815487      78.757187       0.652519       0.416599      -1.062125       0.024695      -0.014884      -0.025524       0.038507      -0.016412      -0.004217       0.007220      -0.023531      -0.004834      -0.019401      -0.004348       0.023749              9.805726      11.138141       2.954115      -0.616900      12.112752       3.239685       6.166285          -0.000001
          471              C       9.810401       0.556129      20.001505       0.648157      21.932076 0.24044526E+03  0.49597735E+04                                 7.413901                            5.636461      -0.404924       1.935867                    0.998659      22.137840      63.073041       0.599284       0.495482      -1.001497       0.037028      -0.000772      -0.013698       0.039488       0.008370       0.007639       0.007545      -0.196898      -0.153510      -0.075450      -0.049291       0.124741              8.677603      13.528909      -0.166533      -0.392119       4.688386       0.387713       7.815514           0.000000
          472              C      13.763001      10.066873       0.246329      -0.142666      34.195645 0.42112193E+03  0.98805466E+04                                 9.275769                            6.937105       0.008377       1.984437                    0.999043      29.474631      86.307436       0.609190       0.428529      -1.050345       0.020221       0.012468       0.010549       0.025993       0.003435      -0.000700      -0.016897       0.044868       0.034639      -0.034593       0.015400       0.019193             10.910104      10.930723       0.926190      -1.218230      16.185557       1.734881       5.614030          -0.000000
          473              C       8.121603      -1.800448      19.893609      -0.131983      33.431427 0.42246056E+03  0.99151747E+04                                 9.143209                            6.965818       0.036279       1.991357                    0.999129      29.492472      86.241612       0.605902       0.430714      -1.049502      -0.016411       0.020857       0.010314       0.028473      -0.024725      -0.007222      -0.005163       0.051152       0.059232      -0.046300       0.017775       0.028525             10.531424      11.341513       1.338202      -1.202418      14.428680       2.315200       5.824079          -0.000001
          474              C      14.506007      11.226945       0.370511       0.068715      37.032026 0.42125767E+03  0.98137497E+04                                 9.760832                            6.927959      -0.103653       1.973558                    0.999547      27.063377      77.133733       0.615354       0.427262      -1.058704      -0.009424      -0.013010       0.003504       0.016442      -0.007716       0.002000       0.003651      -0.033738      -0.021269      -0.015880      -0.006552       0.022431             11.986435      13.171752       1.157836      -1.490545      16.634822       2.803758       6.152731          -0.000001
          475              C      16.690132      12.404643       0.105860      -0.105990      47.430522 0.50573345E+03  0.12254302E+05                                11.239246                            7.459223      -0.091418       1.957716                    0.998925      28.845360      82.120320       0.612692       0.412569      -1.074825      -0.018230       0.006397      -0.001829       0.019406       0.003661       0.021874      -0.024942       0.016310       0.125209      -0.041156      -0.014301       0.055457             14.399292      19.073333       1.286539      -2.676664      16.726604       3.755922       7.397939          -0.000001
          476              C       7.393557      -2.854738      19.797927      -0.090749      29.852635 0.37927462E+03  0.86295866E+04                                 8.337884                            6.488657       0.281203       2.075265                    0.999844      28.140664      79.950232       0.646670       0.416282      -1.062805      -0.032299       0.009769       0.014424       0.036697      -0.014748      -0.011203       0.008895       0.005452      -0.023372      -0.014038      -0.011072       0.025111              9.410317      11.040458       1.264083      -1.703871      11.666979       1.323750       5.523513          -0.000001
          477              C      15.878976      11.218714       0.002036       0.036407      39.166398 0.44972400E+03  0.10616414E+05                                10.069962                            7.117918      -0.052750       1.984384                    0.999477      27.415554      77.858468       0.614162       0.422465      -1.065014       0.005821      -0.015728      -0.003238       0.017080       0.007836      -0.003159       0.010551      -0.045377      -0.040322      -0.021261      -0.011594       0.032855             12.484267      14.674552       2.488579      -1.208567      16.611811       2.951501       6.166438          -0.000000
          478              C       6.008953      -2.803019      20.168439      -0.081286      32.572498 0.41730646E+03  0.97298910E+04                                 8.939607                            6.867515       0.199832       2.049084                    0.999730      28.555231      82.274960       0.619837       0.423814      -1.057463       0.038914       0.012710       0.003538       0.041090       0.019315      -0.009756      -0.001928      -0.001051      -0.025749      -0.018747      -0.006872       0.025619             10.313416      11.477421       0.837057      -1.856691      13.747652       0.950176       5.715175          -0.000000
          479              C      13.959154      12.466944       0.881491      -0.150991      50.459376 0.54176393E+03  0.13366389E+05                                11.766992                            7.742904      -0.043534       1.966841                    0.998815      29.713304      85.592634       0.598237       0.414982      -1.072357       0.017051      -0.001625      -0.003396       0.017462      -0.005612       0.000907      -0.023190      -0.002967       0.036487      -0.022046      -0.006830       0.028876             15.397548      21.397421       2.144518      -1.851526      17.404426       3.389676       7.390798          -0.000000
          480              C      12.504737      12.557449       1.233681       0.638483      24.767988 0.26317610E+03  0.55403581E+04                                 8.019241                            5.877491      -0.284167       1.967627                    0.999146      22.533453      64.389866       0.591080       0.492231      -1.005371      -0.045943      -0.007807      -0.001358       0.046621       0.036532       0.046310       0.066279      -0.106897       0.076441      -0.086312      -0.031868       0.118179              9.740787      14.721560      -0.208344      -1.675031       7.863228      -2.249978       6.637573           0.000001
          481              C      13.681548       3.872805       2.909125       0.054959      37.881285 0.42581189E+03  0.99238189E+04                                 9.855349                            6.931915      -0.093554       1.978547                    0.999344      26.994451      76.379754       0.621048       0.423175      -1.063682      -0.007885       0.014409      -0.010346       0.019412      -0.000183       0.001312      -0.011997      -0.018187      -0.032203      -0.015644      -0.003634       0.019278             12.201763       7.605407      -0.131575       4.630942      16.408799      -2.682391      12.591084          -0.000000
          482              C      14.429544       4.659123       3.839475       0.069907      38.368787 0.43198520E+03  0.10106541E+05                                 9.956674                            6.986280      -0.137072       1.959064                    0.999319      27.151569      77.036038       0.617900       0.423696      -1.063086      -0.007054       0.007759      -0.002129       0.010700      -0.015698       0.001971      -0.011065      -0.009159      -0.008129      -0.017204      -0.004710       0.021915             12.402991       8.164078      -0.263277       5.687069      13.883072      -3.021831      15.161821          -0.000000
          483              C      12.978435       4.574479       1.824056      -0.127043      35.963313 0.46417887E+03  0.11130460E+05                                 9.603935                            7.290893      -0.029673       1.965171                    0.998939      29.892385      87.749874       0.594800       0.429445      -1.052483       0.009803      -0.001743       0.035870       0.037226       0.008191       0.006968       0.023592       0.025801       0.021479      -0.031331       0.003796       0.027535             11.257569       7.691600      -0.227831       3.911685      14.898750      -3.562851      11.182356          -0.000000
          484              C      13.174578       5.895570       1.620478      -0.080448      30.613976 0.38512763E+03  0.88274947E+04                                 8.589915                            6.603485       0.087749       2.016358                    0.999619      28.375196      81.852672       0.629362       0.424593      -1.053837       0.008218       0.009146       0.033686       0.035860      -0.011418      -0.003868      -0.011096       0.001813      -0.004513      -0.018044       0.003847       0.014197              9.780811       6.994447       0.676771       3.492571      12.202186      -2.051664      10.145798          -0.000000
          485              C      14.539252       6.073066       3.556502      -0.154453      36.240722 0.44431529E+03  0.10512695E+05                                 9.521750                            7.049592       0.048226       1.979091                    0.999670      29.969344      86.698171       0.617185       0.419438      -1.061283      -0.021090      -0.018293       0.003506       0.028137       0.021029       0.010167       0.023482      -0.019419      -0.032912      -0.025097      -0.015897       0.040994             11.158328       7.047482      -0.664009       4.441643      12.485536      -3.853145      13.941964          -0.000001
          486              C      13.945844       6.584333       2.455147      -0.065288      30.590386 0.36405375E+03  0.82025109E+04                                 8.493474                            6.359348       0.142394       2.032312                    0.999834      27.814362      78.750758       0.652580       0.416573      -1.062149      -0.022051      -0.031384      -0.003102       0.038482      -0.000161      -0.006320      -0.001569      -0.031577      -0.047388      -0.019347      -0.004402       0.023749              9.804261       6.809247       0.341495       3.890708      10.805891      -2.744456      11.797644          -0.000001
          487              C      12.798909       1.612601       2.186424       0.648163      21.933149 0.24046313E+03  0.49602502E+04                                 7.414258                            5.636788      -0.405091       1.935810                    0.998658      22.138485      63.076221       0.599246       0.495503      -1.001483      -0.023162      -0.022048      -0.023185       0.039499      -0.072269       0.018191      -0.058708      -0.082633      -0.116055      -0.075337      -0.049354       0.124691              8.677898       7.618357       2.535181       1.245366       7.337815       2.848126      11.077523           0.000000
          488              C      15.800858       1.972294       6.091044      -0.142636      34.194594 0.42110719E+03  0.98800432E+04                                 9.275315                            6.936811       0.008341       1.984429                    0.999043      29.474067      86.303068       0.609230       0.428507      -1.050366      -0.003983       0.003888      -0.025375       0.025979       0.007333      -0.001903       0.018329       0.043252       0.023451      -0.034705       0.015477       0.019228             10.909505       8.172220      -1.838085       3.940073      14.574706      -1.867833       9.981589          -0.000000
          489              C      14.384651       0.413764       4.299560      -0.132147      33.434935 0.42251143E+03  0.99166854E+04                                 9.143740                            6.966124       0.036472       1.991384                    0.999129      29.495280      86.251725       0.605903       0.430700      -1.049509       0.004081       0.027930       0.002257       0.028316       0.023116      -0.016691       0.027991       0.007704      -0.019822      -0.046375       0.017620       0.028755             10.532115       7.642644      -0.748983       3.918106      13.416057      -1.832571      10.537646          -0.000001
          490              C      15.107719       2.624604       5.087406       0.068542      37.031857 0.42127728E+03  0.98139812E+04                                 9.759323                            6.927109      -0.103622       1.973534                    0.999547      27.063939      77.125737       0.615548       0.427137      -1.058818       0.012187      -0.005328       0.009791       0.016516      -0.010330      -0.002527      -0.006505      -0.025904      -0.029743      -0.015698      -0.006713       0.022411             11.984349       8.277601      -0.835727       4.638240      15.833711      -1.851758      11.841736          -0.000001
          491              C      13.608407       2.499998       3.096416      -0.106125      47.433024 0.50578450E+03  0.12255785E+05                                11.239387                            7.459466      -0.091192       1.957770                    0.998926      28.846513      82.123047       0.612702       0.412554      -1.074840       0.001493       0.013465       0.013837       0.019365      -0.005049      -0.033485       0.006665       0.068688       0.035706      -0.041147      -0.014170       0.055317             14.399240       9.738200       1.430340       6.404288      17.995581      -0.329194      15.463940          -0.000001
          492              C      15.046209      -0.149220       5.246196      -0.090753      29.853630 0.37927988E+03  0.86298428E+04                                 8.338382                            6.488900       0.280953       2.075184                    0.999844      28.142194      79.958444       0.646620       0.416307      -1.062776       0.017956       0.027505       0.016370       0.036700       0.009808       0.003757       0.007155      -0.030092      -0.032926      -0.014127      -0.011063       0.025190              9.410981       7.807930      -0.076359       3.798023      11.124136      -0.704412       9.300879          -0.000001
          493              C      14.353074       1.864144       4.152984       0.036909      39.153545 0.44954959E+03  0.10611406E+05                                10.068754                            7.117223      -0.054735       1.983824                    0.999498      27.408803      77.839348       0.614096       0.422547      -1.064949       0.002834      -0.016795       0.001413       0.017091      -0.010385       0.010720      -0.020695      -0.023860      -0.022257      -0.021355      -0.011518       0.032873             12.482642       8.599776      -0.716643       5.537764      15.102824      -2.068238      13.745328          -0.000000
          494              C      15.785894       0.653553       6.176546      -0.081318      32.575403 0.41735068E+03  0.97312144E+04                                 8.940227                            6.867962       0.199785       2.049053                    0.999730      28.556856      82.281833       0.619804       0.423824      -1.057453      -0.016071      -0.006769      -0.037189       0.041074      -0.000748       0.019470      -0.007820       0.018624       0.003991      -0.018670      -0.007018       0.025688             10.314147       8.683333      -0.885776       3.992779      12.879533      -0.644788       9.379576          -0.000000
          495              C      15.122683       4.063231       4.920472      -0.151031      50.460863 0.54179161E+03  0.13367050E+05                                11.766653                            7.742790      -0.043539       1.966829                    0.998814      29.713622      85.589449       0.598286       0.414948      -1.072394      -0.007648      -0.010371      -0.011720       0.017419      -0.009277      -0.010722       0.011259       0.032703      -0.032899      -0.022208      -0.006658       0.028866             15.396914      10.244451       0.883714       7.132118      17.906012       0.119775      18.040280           0.000000
          496              C      15.852396       4.925947       5.905788       0.638500      24.767004 0.26316996E+03  0.55400037E+04                                 8.017945                            5.876688      -0.284284       1.967594                    0.999146      22.531915      64.376834       0.591251       0.492108      -1.005469       0.017907       0.014772       0.040436       0.046626      -0.008605      -0.028405      -0.091857      -0.052318       0.119365      -0.086190      -0.031862       0.118052              9.738980      10.384579       0.381296       3.103297       8.820697       4.054310      10.011664           0.000001
          497              C      12.611170      -4.834033      19.113906       0.054969      37.884542 0.42583834E+03  0.99248227E+04                                 9.856831                            6.932764      -0.093604       1.978549                    0.999344      26.995024      76.388735       0.620910       0.423252      -1.063608      -0.012588       0.000075      -0.014762       0.019401       0.012008       0.011583       0.002503       0.010863       0.007815      -0.015738      -0.003684       0.019422             12.203808      12.390395       0.196543       6.774296      13.555484       0.347001      10.665543          -0.000000
          498              C      12.750790      -6.247978      19.270661       0.069834      38.373128 0.43202718E+03  0.10107961E+05                                 9.958142                            6.987083      -0.137021       1.959078                    0.999319      27.152964      77.046446       0.617791       0.423752      -1.063030      -0.003046      -0.000576      -0.010227       0.010686      -0.001626       0.012064       0.003241       0.018031       0.044065      -0.017254      -0.004734       0.021988             12.405098      13.250276      -1.891209       6.824342      13.644786      -1.415762      10.320232          -0.000000
          499              C      11.628809      -4.343922      18.134698      -0.127086      35.966714 0.46422742E+03  0.11132029E+05                                 9.604947                            7.291572      -0.029829       1.965118                    0.998939      29.893812      87.758581       0.594730       0.429480      -1.052451       0.026854      -0.024176       0.009010       0.037240      -0.011051      -0.015005      -0.007440      -0.041256      -0.020378      -0.031116       0.003870       0.027246             11.258870      12.163805       0.734922       6.293628      11.302796      -0.195684      10.310009          -0.000000
          500              C      10.774434      -5.199582      17.532108      -0.080404      30.611753 0.38508963E+03  0.88263793E+04                                 8.589422                            6.603111       0.087840       2.016397                    0.999619      28.373839      81.846812       0.629388       0.424587      -1.053844       0.020473      -0.029426       0.001441       0.035877      -0.000284       0.004440       0.000627       0.024393       0.035936      -0.018205       0.003811       0.014394              9.780264      10.143202       0.338082       4.582504      11.105673      -0.509948       8.091916          -0.000000
          501              C      11.816629      -7.078957      18.543889      -0.154429      36.241704 0.44433220E+03  0.10513218E+05                                 9.522043                            7.049824       0.048108       1.979052                    0.999670      29.969506      86.699775       0.617161       0.419450      -1.061273       0.018516       0.020197      -0.006649       0.028195       0.010458      -0.002981       0.004866      -0.060187      -0.052370      -0.025053      -0.015853       0.040906             11.158681      13.192740      -1.642127       6.385665      10.796752      -1.104209       9.486550          -0.000001
          502              C      10.874162      -6.504218      17.764187      -0.065324      30.590286 0.36405171E+03  0.82024447E+04                                 8.493413                            6.359310       0.142411       2.032314                    0.999834      27.814457      78.750658       0.652586       0.416570      -1.062152       0.019594       0.033125       0.000103       0.038486       0.015308       0.005185       0.014740      -0.000176       0.008749      -0.019507      -0.004370       0.023877              9.804194      11.125294      -0.945323       4.909633      10.467809      -1.303328       7.819478          -0.000001
          503              C      13.380778      -2.493906      19.698174       0.648150      21.932252 0.24044730E+03  0.49598237E+04                                 7.413874                            5.636444      -0.404921       1.935858                    0.998659      22.138239      63.074133       0.599291       0.495475      -1.001501      -0.000796       0.038989      -0.006175       0.039483       0.014253       0.076257       0.023369       0.069422       0.221381      -0.075423      -0.049391       0.124814              8.677519       7.788169      -1.606861      -1.076668      13.109989      -0.435593       5.134398           0.000000
          504              C      -1.223343       5.350207       1.583834      -0.142646      34.194432 0.42110407E+03  0.98799332E+04                                 9.275180                            6.936698       0.008247       1.984397                    0.999042      29.474179      86.302711       0.609248       0.428497      -1.050375      -0.021236       0.013928      -0.005498       0.025985      -0.010188      -0.022992      -0.011548      -0.022031      -0.010323      -0.034495       0.015360       0.019136             10.909375       9.516812       0.092216       5.603571      11.171979       0.484425      12.039334          -0.000000
          505              C      -1.479312       8.091121       1.327326      -0.131962      33.430507 0.42244652E+03  0.99147717E+04                                 9.143020                            6.965688       0.036217       1.991334                    0.999129      29.492686      86.242175       0.605909       0.430713      -1.049502      -0.012783      -0.021938      -0.012898       0.028479       0.010050      -0.030796       0.008051      -0.034765      -0.051070      -0.046242       0.017650       0.028592             10.531182       9.897295      -0.138256       5.190731      11.424006      -0.031637      10.272245          -0.000001
          506              C      -2.119270       5.821514       0.641270       0.068710      37.033623 0.42127869E+03  0.98144087E+04                                 9.761314                            6.928300      -0.103805       1.973506                    0.999546      27.063964      77.137279       0.615313       0.427283      -1.058686       0.006443      -0.007722       0.013018       0.016451       0.006778       0.010449       0.011866       0.009778       0.031535      -0.015863      -0.006696       0.022559             11.987027      10.973389      -0.065581       6.183983      13.400917       0.332193      11.586775          -0.000001
          507              C      13.435626      -3.992476      19.846786      -0.105967      47.430292 0.50573522E+03  0.12254369E+05                                11.239276                            7.459307      -0.091447       1.957719                    0.998925      28.844974      82.119583       0.612680       0.412577      -1.074818       0.004509      -0.017736      -0.006476       0.019413      -0.011320      -0.043152      -0.006963       0.037713       0.031073      -0.040994      -0.014350       0.055344             14.399223      12.606946      -0.611478       6.396464      19.449028      -0.339759      11.141695          -0.000001
          508              C      -0.661509       7.608060       2.192531      -0.090783      29.853551 0.37929026E+03  0.86300389E+04                                 8.338074                            6.488824       0.281005       2.075205                    0.999843      28.141424      79.953064       0.646656       0.416286      -1.062802      -0.005602      -0.036246      -0.001235       0.036697       0.011912       0.005504       0.009617      -0.025195      -0.025868      -0.014149      -0.011064       0.025213              9.410521       7.990707      -0.234784       3.781050      11.255878      -0.728068       8.984976          -0.000001
          509              C      -2.272187       7.223704       0.464157       0.036411      39.165159 0.44971380E+03  0.10616038E+05                                10.069439                            7.117625      -0.052783       1.984377                    0.999477      27.415153      77.855026       0.614207       0.422440      -1.065037       0.008119       0.009055       0.011991       0.017079       0.006143       0.025321       0.000112       0.018726       0.029030      -0.021313      -0.011617       0.032930             12.483536      11.828621      -1.203450       6.575019      14.178259      -0.601947      11.443728          -0.000000
          510              C      -0.526876       6.187063       2.333000      -0.081278      32.572123 0.41730088E+03  0.97296676E+04                                 8.939343                            6.867354       0.199712       2.049038                    0.999728      28.554876      82.271868       0.619864       0.423800      -1.057479      -0.021827       0.033560      -0.009241       0.041086      -0.004265       0.011830      -0.018672      -0.007070       0.010007      -0.018668      -0.006983       0.025651             10.313081       8.123995       0.003936       4.278050      11.898963      -0.240899      10.916284          -0.000000
          511              C      13.683284      -6.801559      20.180653      -0.150996      50.461134 0.54177292E+03  0.13366686E+05                                11.767339                            7.743005      -0.043313       1.966914                    0.998813      29.713530      85.593945       0.598228       0.414986      -1.072353      -0.002150       0.017342      -0.000260       0.017477       0.000175      -0.019477      -0.001184      -0.006294       0.059402      -0.022108      -0.006783       0.028891             15.398123      13.448321      -2.280010       6.613743      20.780330      -0.613897      11.965719          -0.000000
          512              C      13.837863      -8.289551      20.278371       0.638487      24.768241 0.26317740E+03  0.55403300E+04                                 8.019019                            5.877310      -0.284331       1.967581                    0.999147      22.532942      64.385716       0.591125       0.492198      -1.005399       0.020096      -0.041625       0.006074       0.046619       0.002684       0.040302       0.005293       0.192110      -0.061229      -0.086277      -0.031799       0.118076              9.740512       5.098694      -1.847356      -0.341342      14.617917      -0.817485       9.504924           0.000001
          513              C       7.401828       8.313318       7.269758       0.054972      37.883532 0.42581944E+03  0.99242372E+04                                 9.856541                            6.932519      -0.093585       1.978555                    0.999344      26.994758      76.386547       0.620936       0.423241      -1.063619       0.016195      -0.002636       0.010324       0.019386       0.005556       0.011832       0.002893       0.014433      -0.032136      -0.015691      -0.003676       0.019366             12.203450      15.515316       2.664974       4.072806       8.502142      -3.472695      12.592892          -0.000000
          514              C       7.893834       9.280622       6.339408       0.069804      38.373086 0.43203237E+03  0.10108030E+05                                 9.957816                            6.986894      -0.137027       1.959069                    0.999318      27.153243      77.044968       0.617835       0.423724      -1.063056       0.009617      -0.004086       0.002164       0.010670      -0.009316       0.011146       0.001932       0.026880      -0.008252      -0.017276      -0.004675       0.021951             12.404603      13.415404       1.593647       4.744682       8.635331      -4.355036      15.163072          -0.000000
          515              C       8.297755       7.884325       8.354827      -0.127092      35.967542 0.46424054E+03  0.11132371E+05                                 9.604912                            7.291552      -0.029813       1.965117                    0.998939      29.894043      87.758036       0.594749       0.429465      -1.052464      -0.004912       0.008669      -0.035929       0.037285      -0.001803      -0.019729      -0.014177      -0.030279       0.021536      -0.031111       0.003920       0.027191             11.258782      14.242540       2.088008       4.663441       8.350069      -2.500756      11.183738          -0.000000
          516              C       9.477916       8.509613       8.558405      -0.080403      30.612168 0.38508521E+03  0.88262363E+04                                 8.589414                            6.602958       0.087872       2.016406                    0.999619      28.373822      81.846076       0.629413       0.424572      -1.053855       0.005862       0.010798      -0.033711       0.035880      -0.009444       0.009310       0.007521       0.012984      -0.004446      -0.018253       0.003994       0.014259              9.780341      11.197250       2.162784       3.098271       7.998123      -2.609091      10.145651          -0.000000
          517              C       9.190349       9.855371       6.622381      -0.154412      36.232733 0.44415229E+03  0.10508212E+05                                 9.520670                            7.048278       0.048152       1.979075                    0.999670      29.969853      86.706163       0.617225       0.419436      -1.061251      -0.010278      -0.026068      -0.003497       0.028238       0.022495      -0.018584      -0.017220      -0.011282      -0.032902      -0.024921      -0.015897       0.040818             11.157175      12.296079       1.193195       5.110753       7.234727      -2.904453      13.940720          -0.000001
          518              C       9.870192       9.466340       7.723736      -0.065342      30.593988 0.36408885E+03  0.82035626E+04                                 8.494516                            6.359850       0.142273       2.032264                    0.999834      27.815483      78.757166       0.652519       0.416598      -1.062125      -0.022264      -0.031265       0.003105       0.038507       0.009797      -0.000544       0.006598       0.024787      -0.047273      -0.019401      -0.004348       0.023749              9.805725      10.147702       1.521337       3.885092       7.468949      -2.754594      11.800524          -0.000001
          519              C       5.565103       6.727778       7.992459       0.648157      21.932088 0.24044531E+03  0.49597749E+04                                 7.413904                            5.636461      -0.404924       1.935867                    0.998659      22.137840      63.073041       0.599284       0.495482      -1.001497      -0.013070      -0.029189       0.023162       0.039488      -0.030238       0.061510       0.002502       0.155121      -0.116015      -0.075450      -0.049291       0.124741              8.677608       5.775321       1.883648      -2.270137       9.180336      -2.123537      11.077168           0.000000
          520              C       4.903535       9.677869       4.087839      -0.142666      34.195625 0.42112163E+03  0.98805379E+04                                 9.275766                            6.937102       0.008377       1.984438                    0.999043      29.474630      86.307434       0.609191       0.428529      -1.050345       0.005015      -0.002474       0.025384       0.025993      -0.007881      -0.017746      -0.004137      -0.042949       0.023442      -0.034593       0.015401       0.019192             10.910099      15.019547       0.582328       3.074893       7.728513      -3.092204       9.982237          -0.000000
          521              C       3.906224       7.823184       5.879323      -0.131983      33.431427 0.42246043E+03  0.99151708E+04                                 9.143209                            6.965817       0.036279       1.991357                    0.999129      29.492472      86.241610       0.605902       0.430714      -1.049502       0.025135       0.013192      -0.002222       0.028473       0.015522      -0.031807       0.006674      -0.035038      -0.019773      -0.046300       0.017775       0.028525             10.531424      13.244567       1.231974       3.033385       7.812845      -3.082795      10.536859          -0.000001
          522              C       5.749596       9.241823       5.091477       0.068715      37.032029 0.42125783E+03  0.98137540E+04                                 9.760832                            6.927960      -0.103653       1.973558                    0.999547      27.063377      77.133733       0.615354       0.427262      -1.058704      -0.009125       0.009645      -0.009698       0.016442       0.000103       0.005373       0.004728       0.033126      -0.029712      -0.015880      -0.006552       0.022431             11.986435      15.522301       1.725131       3.292527       8.593205      -3.756394      11.843801          -0.000000
          523              C       6.131909       7.786759       7.082467      -0.105990      47.430538 0.50573350E+03  0.12254304E+05                                11.239249                            7.459223      -0.091418       1.957716                    0.998925      28.845360      82.120321       0.612692       0.412569      -1.074825       0.012107       0.005943      -0.013953       0.019406      -0.025541      -0.017376       0.029520      -0.047098       0.035777      -0.041156      -0.014301       0.055457             14.399297      16.178718       3.707830       2.444524      11.554913      -5.928617      15.464259          -0.000001
          524              C       3.154908       8.259230       4.932687      -0.090749      29.852640 0.37927461E+03  0.86295863E+04                                 8.337884                            6.488657       0.281203       2.075265                    0.999844      28.140665      79.950235       0.646670       0.416282      -1.062805       0.019976       0.026089      -0.016340       0.036697       0.017089      -0.005358      -0.005763       0.011123      -0.032903      -0.014038      -0.011072       0.025111              9.410318      10.802851       0.982675       1.929967       8.127793      -3.345669       9.300309          -0.000001
          525              C       5.284185       8.276870       6.025899       0.036407      39.166404 0.44972397E+03  0.10616413E+05                                10.069963                            7.117918      -0.052750       1.984384                    0.999477      27.415554      77.858467       0.614162       0.422465      -1.065014      -0.016769      -0.002927      -0.001406       0.017080      -0.000651       0.023129      -0.002952       0.031490      -0.022183      -0.021261      -0.011594       0.032856             12.484269      14.832411       1.486607       3.796279       8.873005      -4.532393      13.747390          -0.000000
          526              C       3.665199       9.224183       4.002337      -0.081286      32.572501 0.41730653E+03  0.97298927E+04                                 8.939607                            6.867516       0.199832       2.049084                    0.999730      28.555231      82.274957       0.619837       0.423814      -1.057463      -0.000988      -0.017398       0.037211       0.041090      -0.006435       0.014014      -0.015575      -0.013530       0.004050      -0.018747      -0.006872       0.025619             10.313416      12.969292       0.629556       1.939055       8.591949      -3.549050       9.379007          -0.000000
          527              C       7.100963       9.735472       5.258411      -0.150991      50.459378 0.54176389E+03  0.13366388E+05                                11.766993                            7.742905      -0.043534       1.966841                    0.998815      29.713303      85.592633       0.598237       0.414982      -1.072357      -0.007216      -0.010708       0.011755       0.017462      -0.017481      -0.014055       0.006489      -0.013785      -0.032955      -0.022046      -0.006830       0.028876             15.397550      16.500173       3.095612       2.264222      11.651652      -6.764420      18.040825           0.000000
          528              C       7.671092      10.711003       4.273095       0.638483      24.767983 0.26317603E+03  0.55403556E+04                                 8.019235                            5.877487      -0.284167       1.967627                    0.999146      22.533445      64.389805       0.591080       0.492230      -1.005371       0.007953       0.021782      -0.040445       0.046621       0.009745       0.077227       0.057486       0.051541       0.119404      -0.086312      -0.031868       0.118179              9.740779       8.756191      -0.194899      -2.788397      10.452401      -4.278412      10.013744           0.000001
          529              C       7.860651      16.155291      11.422743       0.054971      37.883793 0.42582633E+03  0.99245040E+04                                 9.856800                            6.932703      -0.093552       1.978566                    0.999343      26.995093      76.389561       0.620906       0.423257      -1.063602       0.004280      -0.011841       0.014754       0.019396       0.005930       0.001580      -0.011636      -0.023541       0.007843      -0.015761      -0.003540       0.019301             12.203815      13.302126       0.518731       1.931235      12.643464      -6.502748      10.665856          -0.000000
          530              C       6.481028      15.815613      11.265988       0.069888      38.372303 0.43201365E+03  0.10107634E+05                                 9.958263                            6.987134      -0.136951       1.959102                    0.999319      27.152801      77.047644       0.617763       0.423772      -1.063011       0.000464      -0.003085       0.010253       0.010717      -0.006918       0.001032      -0.012402      -0.011930       0.044082      -0.017206      -0.004747       0.021953             12.405295      14.789734      -1.347141       3.609856      12.105511      -5.962353      10.320642          -0.000000
          531              C       8.650196      15.392498      12.401951      -0.127096      35.968723 0.46425816E+03  0.11133013E+05                                 9.605590                            7.292037      -0.029724       1.965146                    0.998939      29.894419      87.762939       0.594680       0.429506      -1.052429      -0.031752       0.017245      -0.009007       0.037239       0.004342       0.002204       0.016864       0.045949      -0.020250      -0.031316       0.004057       0.027259             11.259699      10.937158       0.300681       2.282827      12.530941      -5.869057      10.311000          -0.000000
          532              C       8.128267      14.301779      13.004541      -0.080427      30.612588 0.38510490E+03  0.88268467E+04                                 8.589628                            6.603244       0.087798       2.016376                    0.999620      28.374559      81.850342       0.629380       0.424587      -1.053840      -0.034567       0.009497      -0.001438       0.035876      -0.007894       0.001004      -0.004212      -0.018584       0.035902      -0.018185       0.003916       0.014269              9.780538      10.786516       0.565189       2.008566      10.462814      -4.150614       8.092285          -0.000000
          533              C       6.008966      14.657900      11.992760      -0.154464      36.242496 0.44434627E+03  0.10513698E+05                                 9.522443                            7.050101       0.048376       1.979138                    0.999670      29.969553      86.702225       0.617123       0.419470      -1.061255       0.012812       0.024166       0.006642       0.028148       0.027020      -0.005459       0.001374       0.033803      -0.052301      -0.025141      -0.015738       0.040878             11.159169      12.095641      -2.030384       3.169886      11.894762      -5.652696       9.487103          -0.000001
          534              C       6.864998      13.960925      12.772462      -0.065272      30.589734 0.36404583E+03  0.82023047E+04                                 8.493505                            6.359401       0.142511       2.032352                    0.999834      27.813818      78.749618       0.652557       0.416589      -1.062137       0.024672       0.029510      -0.000115       0.038465       0.011977      -0.012065      -0.009689      -0.019040       0.008642      -0.019433      -0.004303       0.023736              9.804302      11.135303      -0.942016       2.865529      10.457963      -4.194397       7.819640          -0.000001
          535              C      18.121282      -5.846088      10.838475       0.648132      21.934005 0.24047583E+03  0.49605532E+04                                 7.414368                            5.636867      -0.405057       1.935824                    0.998657      22.138265      63.074838       0.599256       0.495491      -1.001495       0.037029       0.012242       0.006198       0.039490      -0.010736       0.003466      -0.079553      -0.071905       0.221407      -0.075400      -0.049304       0.124704              8.678054      13.529509       0.422885       0.052024       7.369941       1.160368       5.134711           0.000000
          536              C       5.452122      18.260316       8.595049      -0.142660      34.194116 0.42109511E+03  0.98797637E+04                                 9.275473                            6.936838       0.008287       1.984425                    0.999043      29.473962      86.304918       0.609208       0.428523      -1.050349       0.020221      -0.015355       0.005511       0.025982      -0.000980       0.003391       0.025764       0.029921      -0.010362      -0.034733       0.015317       0.019416             10.909771      10.930629       0.592005       1.411202       9.758832      -5.444769      12.039853          -0.000000
          537              C      16.432485      -4.574378       8.851557      -0.131937      33.429030 0.42241585E+03  0.99139354E+04                                 9.142880                            6.965467       0.036417       1.991402                    0.999129      29.492572      86.243137       0.605911       0.430716      -1.049493      -0.016452      -0.019354       0.012864       0.028473       0.018755      -0.017681       0.026561       0.014428      -0.051001      -0.046318       0.017713       0.028605             10.531094      11.341167       0.372371       1.760080       9.979756      -4.883363      10.272360          -0.000001
          538              C       6.195126      17.572745       9.537613       0.068705      37.032966 0.42126774E+03  0.98141346E+04                                 9.761295                            6.928239      -0.103808       1.973506                    0.999546      27.064285      77.139270       0.615309       0.427286      -1.058679      -0.009409       0.003535      -0.013056       0.016477       0.002177      -0.007596      -0.013680      -0.016090       0.031568      -0.015775      -0.006628       0.022403             11.987043      13.172350       0.711935       1.748194      11.201776      -5.941133      11.587004          -0.000000
          539              C       8.379254      17.213099      10.689863      -0.105972      47.428231 0.50571565E+03  0.12253838E+05                                11.239125                            7.459243      -0.091391       1.957735                    0.998926      28.845110      82.121147       0.612669       0.412586      -1.074807      -0.018215      -0.001620       0.006445       0.019389      -0.020687      -0.007721       0.043154      -0.015067       0.031085      -0.041183      -0.014266       0.055450             14.398911      19.071780       1.674479       2.452856      12.982857      -5.917610      11.142096          -0.000001
          540              C      15.704441      -3.964380       7.986352      -0.090807      29.855150 0.37930593E+03  0.86306234E+04                                 8.338857                            6.489279       0.281055       2.075206                    0.999844      28.142899      79.962518       0.646575       0.416327      -1.062758      -0.032336      -0.017336       0.001233       0.036710       0.017207      -0.007105      -0.008219       0.004618      -0.025794      -0.014077      -0.011024       0.025102              9.411515      11.041777       0.843768       1.946928       8.206746      -3.322643       8.986022          -0.000001
          541              C      15.878976      -5.611028       9.714726       0.036382      39.169331 0.44975589E+03  0.10617477E+05                                10.070898                            7.118463      -0.052896       1.984338                    0.999476      27.416712      77.865830       0.614094       0.422500      -1.064980       0.005827       0.010677      -0.011973       0.017068      -0.001111       0.008410      -0.023766      -0.022262       0.028987      -0.021298      -0.011497       0.032796             12.485529      14.675620      -0.197567       2.759751      11.335024      -5.999629      11.445944          -0.000000
          542              C      14.319831      -4.311109       7.845883      -0.081293      32.573886 0.41732453E+03  0.97304742E+04                                 8.940034                            6.867783       0.199865       2.049077                    0.999729      28.556197      82.279986       0.619806       0.423829      -1.057448       0.038908      -0.009398       0.009219       0.041075      -0.001087       0.021685      -0.004736       0.010868       0.010000      -0.018737      -0.007015       0.025752             10.313949      11.478145       1.189632       1.653317       8.546462      -3.953399      10.917242          -0.000000
          543              C       5.648266      16.510236      10.355996      -0.150973      50.461077 0.54176215E+03  0.13366468E+05                                11.767711                            7.743162      -0.043463       1.966869                    0.998815      29.713667      85.596877       0.598190       0.415011      -1.072328       0.017057       0.003768       0.000261       0.017471       0.002130      -0.005272       0.018922       0.004711       0.059392      -0.022222      -0.006764       0.028986             15.398702      21.399496       0.530889       2.783607      12.830239      -6.031209      11.966370          -0.000000
          544              C       4.193845      16.159981      10.258278       0.638480      24.768882 0.26318490E+03  0.55405511E+04                                 8.019276                            5.877465      -0.284287       1.967590                    0.999147      22.533295      64.387985       0.591104       0.492210      -1.005389      -0.045956       0.005065      -0.006080       0.046632      -0.058287       0.008525      -0.039677      -0.152776      -0.061219      -0.086256      -0.031784       0.118039              9.740878      14.722074       1.554851       0.656949       4.995385       0.594349       9.505175           0.000001
          545              C       5.370633      19.051263       1.899380       0.054972      37.883535 0.42581963E+03  0.99242426E+04                                 9.856542                            6.932521      -0.093585       1.978555                    0.999344      26.994757      76.386544       0.620935       0.423241      -1.063619      -0.007884       0.001746       0.017625       0.019386      -0.000946      -0.000794      -0.004840       0.011166       0.055992      -0.015691      -0.003676       0.019366             12.203451       7.606340      -3.945553      -2.429460      11.224469      -0.312110      17.779543          -0.000000
          546              C       6.118617      17.852408       2.115172       0.069804      38.373087 0.43203264E+03  0.10108038E+05                                 9.957816                            6.986896      -0.137027       1.959069                    0.999318      27.153243      77.044967       0.617835       0.423724      -1.063056      -0.007058      -0.001978       0.007754       0.010670       0.006207      -0.014538       0.001799       0.007006       0.040354      -0.017276      -0.004675       0.021951             12.404602       8.164775      -4.794205      -3.071224      12.226983       2.063886      16.822046          -0.000000
          547              C       4.667535      19.640124       3.049593      -0.127092      35.967551 0.46424064E+03  0.11132374E+05                                 9.604914                            7.291553      -0.029812       1.965117                    0.998939      29.894041      87.758030       0.594748       0.429465      -1.052464       0.009811      -0.030245      -0.019472       0.037285      -0.009937       0.003631      -0.001411      -0.012141      -0.092339      -0.031111       0.003920       0.027191             11.258785       7.692392      -3.274191      -2.153346       9.027072       0.172377      17.056893          -0.000000
          548              C       4.863680      19.155892       4.295489      -0.080403      30.612145 0.38508483E+03  0.88262256E+04                                 8.589410                            6.602955       0.087872       2.016406                    0.999619      28.373821      81.846072       0.629413       0.424572      -1.053855       0.008226      -0.033757      -0.008952       0.035880       0.009166      -0.007901       0.005064       0.012548       0.027879      -0.018253       0.003994       0.014259              9.780336       6.994188      -3.363109      -1.160156       8.882973       0.135671      13.463848          -0.000000
[truncated: 110,131 more chars]
