# Supplementary material for: A collection of forcefield precursors for metal–organic frameworks
Source: RSC Adv. 2019 Nov 13;9(63):36492–507. doi: 10.1039/c9ra07327b (PMC9075174; doi:10.1039/c9ra07327b)
Supplement: RA-009-C9RA07327B-s5719 [file RA-009-C9RA07327B-s5719.xyz]

  132
jmolscript: load "" {1 1 1} spacegroup "x,y,z" unitcell [{     12.939000     0.000000     0.000000 }, {      1.429601    13.013712     0.000000 }, {      4.635956     0.588621    12.935763 }]
Co     4.477225    10.729938     2.199338     0.690940
Co     4.602749    10.967750     4.937451     0.673174
Co    14.527332     2.872395    10.736425     0.690936
Co    14.401808     2.634583     7.998312     0.673663
H     13.218244    10.554634     2.184850     0.119075
H     11.096055    10.216547     0.989586     0.115791
H      8.806198    10.232811     1.003815     0.115559
H      8.779410    11.057114     4.933700     0.119015
H     10.935048    11.357338     6.154836     0.116827
H     13.233157    11.441227     6.110854     0.119674
H      3.718552     2.256831     5.182067     0.121528
H      4.056890     4.514479     6.206579     0.115636
H      4.366979     6.771939     5.968561     0.118780
H      4.074478     6.415619     1.941658     0.122790
H      3.612736     4.200615     0.939136     0.114101
H      3.320451     1.940252     1.199145     0.106364
H      2.565986    12.331260     0.531660     0.092570
H      6.004640    12.741387    11.489545     0.128479
H      7.579136     9.223510    10.854399     0.125738
H      3.877901     8.762485     0.007761     0.091860
H      6.165362    13.045126     9.184392     0.116126
H      5.269570    12.958113     7.071982     0.094493
H      6.051206     9.220169     6.777046     0.096645
H      7.139221     9.239169     8.824778     0.124074
H      5.786313     3.047699    10.750913     0.119035
H      7.908502     3.385786    11.946177     0.115759
H     10.198359     3.369522    11.931948     0.115512
H     10.225147     2.545219     8.002063     0.118984
H      8.069509     2.244995     6.780927     0.116778
H      5.771400     2.161106     6.824909     0.119639
H     15.286005    11.345502     7.753696     0.121491
H     14.947667     9.087854     6.729184     0.115584
H     14.637578     6.830394     6.967202     0.118761
H     14.930079     7.186714    10.994105     0.122755
H     15.391821     9.401718    11.996627     0.114069
H     15.684106    11.662081    11.736618     0.106335
H     16.438571     1.271073    12.404103     0.092493
H     12.999917     0.860946     1.446218     0.128401
H     11.425421     4.378823     2.081364     0.125654
H     10.490700     4.251227    -0.007761     0.091766
H     12.839195     0.557207     3.751371     0.116063
H     13.734987     0.644220     5.863781     0.094431
H     12.953351     4.382164     6.158717     0.096578
H     11.865336     4.363164     4.110985     0.124014
C     14.925704    10.998503     4.103224     0.567261
C     13.448746    10.973417     4.123921    -0.022865
C     12.741969    10.721384     2.989455    -0.161939
C     11.327118    10.697848     2.958409     0.087401
C     10.627351    10.409265     1.792897    -0.151924
C      9.275791    10.407427     1.809713    -0.103367
C      8.540094    10.656492     2.993336    -0.005715
C      9.256616    10.907165     4.126508    -0.161872
C     10.642029    10.955780     4.165316     0.088499
C     11.390798    11.206800     5.334709    -0.141383
C     12.753089    11.239811     5.316599    -0.117914
C      7.065892    10.668969     3.010152     0.584674
C      3.308303     0.396038     3.383996     0.575987
C      3.488727     1.876795     3.236528    -0.018257
C      3.689645     2.660213     4.323132    -0.153307
C      3.853596     4.038685     4.215765     0.084787
C      4.050534     4.893848     5.334709    -0.125340
C      4.227346     6.229440     5.200177    -0.117173
C      4.205131     6.814992     3.911775    -0.017548
C      4.044739     6.022942     2.807061    -0.169724
C      3.835136     4.625833     2.933831     0.086758
C      3.631826     3.815923     1.808420    -0.152631
C      3.460914     2.482692     1.966236    -0.112308
C      4.359782     8.284213     3.768188     0.581841
C      7.375827    12.190535    12.882726     0.068355
C      6.702427    12.128220    11.684875    -0.196235
C      7.072778    11.123773    10.745738     0.115718
C      7.597012    10.057527    11.308444    -0.193457
C      8.173160    10.151003    12.561919     0.098065
C      6.466661    11.092429     9.399125     0.104709
C      6.070680    12.201933     8.757512    -0.185162
C      5.528371    12.144248     7.489807     0.105229
C      6.001711    10.003237     7.312587     0.088909
C      6.620734     9.986809     8.553126    -0.194308
C      4.078853     2.603830     8.832539     0.567283
C      5.555811     2.628916     8.811842    -0.022881
C      6.262588     2.880949     9.946308    -0.161993
C      7.677439     2.904485     9.977354     0.087373
C      8.377206     3.193068    11.142866    -0.151993
C      9.728766     3.194906    11.126050    -0.103411
C     10.464463     2.945841     9.942427    -0.005738
C      9.747941     2.695168     8.809255    -0.161901
C      8.362528     2.646553     8.770447     0.088469
C      7.613759     2.395533     7.601054    -0.141434
C      6.251468     2.362522     7.619164    -0.117980
C     11.938665     2.933364     9.925611     0.584658
C     15.696254    13.206295     9.551767     0.575915
C     15.515830    11.725538     9.699235    -0.018274
C     15.314912    10.942120     8.612631    -0.153396
C     15.150961     9.563648     8.719998     0.084756
C     14.954023     8.708485     7.601054    -0.125443
C     14.777211     7.372893     7.735586    -0.117189
C     14.799426     6.787341     9.023988    -0.017555
C     14.959818     7.579391    10.128702    -0.169758
C     15.169421     8.976500    10.001932     0.086736
C     15.372731     9.786410    11.127343    -0.152690
C     15.543643    11.119641    10.969527    -0.112370
C     14.644775     5.318120     9.167575     0.581767
C     11.628730     1.411798     0.053037     0.068274
C     12.302130     1.474113     1.250888    -0.196366
C     11.931779     2.478560     2.190025     0.115690
C     11.407545     3.544806     1.627319    -0.193547
C     10.831397     3.451330     0.373844     0.098001
C     12.537896     2.509904     3.536638     0.104585
C     12.933877     1.400400     4.178251    -0.185237
C     13.476186     1.458085     5.445956     0.105056
C     13.002846     3.599096     5.623176     0.088789
C     12.383823     3.615524     4.382637    -0.194323
N      3.653459    10.653719     0.329862    -0.177381
N      5.354620    11.034444     6.837844    -0.180481
N     15.351098     2.948614    12.605901    -0.177446
N     13.649937     2.567889     6.097919    -0.180590
O      2.548743    10.876735     2.974449    -0.537277
O     15.539176    11.134493     5.192803    -0.477519
O      6.490193    10.740332     4.112279    -0.527872
O      6.460229    10.607760     1.893796    -0.479813
O      4.573672    12.746583     2.308904    -0.510071
O      4.763709    12.936591     4.534114    -0.481918
O      4.457244     8.964698     4.832025    -0.501462
O      4.369760     8.778032     2.603064    -0.499595
O     16.455814     2.725598     9.961314    -0.537321
O      3.465381     2.467840     7.742960    -0.477844
O     12.514364     2.862001     8.823484    -0.527759
O     12.544328     2.994573    11.041967    -0.479867
O     14.430885     0.855750    10.626859    -0.510163
O     14.240848     0.665742     8.401649    -0.482004
O     14.547313     4.637635     8.103738    -0.501591
O     14.634797     4.824301    10.332699    -0.499612

The following XYZ coordinates are in angstroms. Other properties are in atomic units.
The sperically averaged electron density of each atom fit to a function of the form exp(a - br)
eigen_1, eigen_2 and eigen_3 are the three eigenvalues of traceless quadrupole moment tensor
  atom number  atomic symbol              X              Y              Z     net charge C6 coefficient C8 coefficient C10 coefficient fluctuating dipole atomic polarizability isotropic forcefield polarizability              a              b squared Pearson coefficient          <r^3>          <r^4>         wp_QDO          m_QDO          q_QDO       dipole_x       dipole_y       dipole_z         dipole            Qxy            Qxz            Qyz     Q(x^2-y^2)  Q(3z^2 - R^2)        eigen_1        eigen_2        eigen_3 static polarizability      alpha(xx)      alpha(xy)      alpha(xz)      alpha(yy)      alpha(yz)      alpha(zz) atomic spin moment
            1             Co       4.477225      10.729938       2.199338       0.690940     131.845963 0.26010352E+04  0.88906035E+05                                20.057762                           15.927356       0.533819       1.998291                    0.994846      51.239585     139.946071       0.489946       0.365740      -1.182515       0.002751      -0.002047      -0.016633       0.016983       0.001670      -0.033727      -0.025676      -0.012368      -0.581737      -0.199967       0.092974       0.106993             25.287994      29.085772       0.129343       4.351885      24.164511      -1.160088      22.613699          -1.021491
            2             Co       4.602749      10.967750       4.937451       0.673174     108.746290 0.20702124E+04  0.67354354E+05                                18.754387                           15.012844       0.602522       2.016084                    0.995113      51.440963     140.567565       0.461119       0.408265      -1.141604       0.005224      -0.001083       0.006607       0.008492       0.001008      -0.039476      -0.017304      -0.024271      -0.601251      -0.206629       0.092844       0.113785             23.695384      25.467152       0.618850       1.830804      23.714506      -0.443943      21.904494           1.031165
            3             Co      14.527332       2.872395      10.736425       0.690936     131.833653 0.26006594E+04  0.88891458E+05                                20.058538                           15.927758       0.533794       1.998273                    0.994849      51.236147     139.942928       0.489861       0.365811      -1.182438      -0.002720       0.002055       0.016763       0.017106       0.001593      -0.033629      -0.025415      -0.012602      -0.581447      -0.199811       0.092887       0.106923             25.289499      29.087807       0.129528       4.352555      24.165590      -1.160052      22.615101          -1.020466
            4             Co      14.401808       2.634583       7.998312       0.673663     108.721204 0.20695656E+04  0.67327829E+05                                18.751830                           15.010676       0.602738       2.016230                    0.995111      51.428624     140.526596       0.461146       0.408275      -1.141602      -0.005425       0.001010      -0.006766       0.008731       0.000003      -0.039003      -0.016495      -0.026051      -0.602066      -0.206712       0.092291       0.114421             23.692549      25.464086       0.618903       1.831030      23.711807      -0.443969      21.901754           1.023064
            5              H      13.218244      10.554634       2.184850       0.119075       1.171958 0.89624110E+01  0.90423405E+02                                 1.828234                            1.744209      -1.156300       2.328683                    0.996445       3.596173      10.170336       0.476921       1.272928      -0.710637       0.019592      -0.008584      -0.030972       0.037640      -0.003070      -0.002535       0.006315       0.006792       0.032906      -0.011292      -0.002220       0.013512              1.861770       2.009414      -0.026357      -0.321281       1.441753       0.113533       2.134142           0.000088
            6              H      11.096055      10.216547       0.989586       0.115791       1.120671 0.78009938E+01  0.76021588E+02                                 1.772005                            1.621052      -1.019205       2.394777                    0.996457       3.523098       9.792286       0.497558       1.263208      -0.712000       0.016781      -0.006013      -0.031188       0.035923      -0.001930      -0.002139       0.005703       0.025581       0.027477      -0.018624       0.006629       0.011995              1.862614       1.735905      -0.062003      -0.389613       1.373228       0.225993       2.478710          -0.000001
            7              H       8.806198      10.232811       1.003815       0.115559       1.238138 0.92422336E+01  0.93066354E+02                                 1.830619                            1.721023      -1.044594       2.381763                    0.997044       3.478882       9.525025       0.506131       1.201788      -0.727897      -0.019890      -0.004398      -0.035231       0.040696       0.002414       0.004153       0.004730       0.011943       0.036793      -0.013200      -0.001351       0.014551              1.867177       1.947326       0.068496       0.295564       1.413140       0.184088       2.241064           0.000090
            8              H       8.779410      11.057114       4.933700       0.119015       1.119863 0.83067983E+01  0.81873150E+02                                 1.741639                            1.652718      -1.074857       2.365637                    0.997430       3.485990       9.605927       0.503968       1.233091      -0.719449      -0.019448       0.005844       0.031015       0.037072      -0.002643      -0.003226       0.005691       0.007786       0.030779      -0.010897      -0.001955       0.012852              1.782447       2.037935      -0.057623      -0.403535       1.336793       0.126507       1.972612          -0.000053
            9              H      10.935048      11.357338       6.154836       0.116827       1.161419 0.85462673E+01  0.83658916E+02                                 1.703708                            1.618422      -0.843823       2.477243                    0.999070       3.234307       8.486347       0.544417       1.149313      -0.742501      -0.015367       0.005047       0.034053       0.037699       0.001658       0.001019       0.006135       0.027894       0.038881      -0.021592       0.007292       0.014299              1.716691       1.773258      -0.069506      -0.365099       1.342188       0.144870       2.034627           0.000033
           10              H      13.233157      11.441227       6.110854       0.119674       1.099228 0.78828108E+01  0.77268364E+02                                 1.775927                            1.652989      -0.988871       2.413554                    0.997633       3.511467       9.892145       0.480723       1.299841      -0.704653       0.017655       0.009564       0.035919       0.041150       0.002164       0.000954       0.009485       0.014105       0.046828      -0.017764      -0.000677       0.018441              1.843729       1.958725       0.091045       0.497824       1.452696       0.111410       2.119765          -0.000066
           11              H       3.718552       2.256831       5.182067       0.121528       1.043327 0.75253224E+01  0.74131666E+02                                 1.810014                            1.684569      -1.475576       2.181879                    0.992063       3.923117      11.695561       0.439687       1.414112      -0.678625       0.000004      -0.015348       0.033261       0.036632      -0.000711       0.000469      -0.005034      -0.009197       0.016745      -0.007445      -0.001664       0.009108              1.896859       1.461950       0.029278       0.095036       1.875665      -0.344765       2.352962          -0.000235
           12              H       4.056890       4.514479       6.206579       0.115636       1.096062 0.79031765E+01  0.78121180E+02                                 1.819434                            1.689886      -1.178855       2.322226                    0.994857       3.702813      10.743679       0.457293       1.355016      -0.691983      -0.002702      -0.011433       0.038288       0.040050       0.003521       0.003956       0.004692      -0.020927       0.042131      -0.018379       0.001833       0.016546              1.892969       1.421585      -0.002420       0.006540       1.892883      -0.465987       2.364440          -0.000015
           13              H       4.366979       6.771939       5.968561       0.118780       1.194005 0.88258841E+01  0.88356229E+02                                 1.824409                            1.709802      -1.115754       2.348639                    0.996614       3.521986       9.795055       0.492564       1.242123      -0.717824       0.006914       0.019884       0.034136       0.040105       0.003656       0.006246      -0.000026      -0.011927       0.046733      -0.015940      -0.000940       0.016880              1.883769       1.433824       0.119945       0.057388       2.160109       0.480045       2.057375           0.000115
           14              H       4.074478       6.415619       1.941658       0.122790       1.166076 0.86714507E+01  0.85876574E+02                                 1.749809                            1.659315      -1.112900       2.349740                    0.997017       3.424636       9.276986       0.519429       1.190685      -0.730111       0.003908       0.015525      -0.034668       0.038186       0.001578      -0.000817      -0.001452      -0.007651       0.043162      -0.011342      -0.003198       0.014540              1.781399       1.336259       0.056399      -0.023853       1.946578      -0.319947       2.061361           0.000213
           15              H       3.612736       4.200615       0.939136       0.114101       1.204380 0.87331961E+01  0.86568063E+02                                 1.787465                            1.664519      -0.967911       2.415563                    0.997763       3.409100       9.213576       0.519381       1.189694      -0.730884       0.001242       0.015346      -0.032225       0.035714       0.002785       0.001192      -0.002330      -0.025124       0.025039      -0.017122       0.006374       0.010747              1.837360       1.349258       0.030532      -0.017838       1.710696      -0.207267       2.452125          -0.000017
           16              H       3.320451       1.940252       1.199145       0.106364       1.143096 0.82609209E+01  0.81901445E+02                                 1.809365                            1.679204      -1.188955       2.304556                    0.996134       3.683284      10.424058       0.482651       1.279999      -0.707603      -0.002087      -0.023543      -0.031430       0.039325       0.001947       0.002366       0.005347      -0.011314       0.031176      -0.011289      -0.001798       0.013087              1.890111       1.420336       0.137742       0.082754       1.916695       0.414853       2.333301          -0.000078
           17              H       2.565986      12.331260       0.531660       0.092570       1.113542 0.78559459E+01  0.77797957E+02                                 1.854165                            1.693413      -1.248780       2.276151                    0.993503       3.901172      11.454209       0.451833       1.368858      -0.687921      -0.009232       0.034258       0.028528       0.045527      -0.010862       0.006047       0.009725      -0.007685      -0.004801      -0.017858       0.003768       0.014090              1.946663       1.540229      -0.189081      -0.052078       2.164917       0.600416       2.134844          -0.000261
           18              H       6.004640      12.741387      11.489545       0.128479       0.936243 0.66739138E+01  0.63618058E+02                                 1.671547                            1.580010      -1.095413       2.366180                    0.995783       3.649375      10.602533       0.458074       1.402718      -0.681948      -0.031875       0.019922      -0.006834       0.038205      -0.011950       0.005927       0.003644       0.003658       0.005527      -0.015557       0.003834       0.011723              1.706311       1.770994      -0.411096       0.170042       1.737732      -0.052026       1.610208          -0.000248
           19              H       7.579136       9.223510      10.854399       0.125738       1.139339 0.82684358E+01  0.80326339E+02                                 1.681947                            1.590621      -0.924827       2.441907                    0.998660       3.227830       8.455466       0.549453       1.147469      -0.742308      -0.006189      -0.031200      -0.014619       0.035007      -0.002705       0.006566       0.002047      -0.030530       0.003766      -0.018432       0.003383       0.015049              1.701408       1.334751      -0.029178       0.115822       1.982728       0.338942       1.786745          -0.000198
           20              H       3.877901       8.762485       0.007761       0.091860       1.303419 0.92405599E+01  0.92520647E+02                                 1.859753                            1.691197      -0.968803       2.405985                    0.998040       3.434634       9.205506       0.527041       1.160703      -0.738418       0.011910      -0.040214       0.022535       0.047611      -0.004002       0.010832       0.001943      -0.026800      -0.017739      -0.019764       0.002816       0.016948              1.952123       1.616147      -0.412926       0.308243       2.299826      -0.493070       1.940395          -0.000463
           21              H       6.165362      13.045126       9.184392       0.116126       1.017574 0.74939660E+01  0.73748467E+02                                 1.777917                            1.681418      -1.339313       2.238644                    0.992910       3.936703      11.731565       0.439941       1.414721      -0.678527       0.004135       0.027907       0.015837       0.032353      -0.003773       0.005699       0.004055      -0.013317       0.010568      -0.012198       0.003820       0.008379              1.827049       1.432900       0.110201       0.112523       2.291515       0.305870       1.756731           0.000267
           22              H       5.269570      12.958113       7.071982       0.094493       1.093573 0.77777333E+01  0.76953231E+02                                 1.841636                            1.693477      -1.280397       2.262548                    0.993838       3.916899      11.554996       0.447708       1.382729      -0.685099      -0.013312       0.039627      -0.022564       0.047504      -0.002997       0.008026      -0.005160      -0.014594      -0.004477      -0.012458       0.000022       0.012437              1.938923       1.566282      -0.252824       0.208282       2.372748      -0.418671       1.877738           0.000582
           23              H       6.051206       9.220169       6.777046       0.096645       1.321431 0.95496268E+01  0.96779177E+02                                 1.905739                            1.742544      -1.001542       2.392585                    0.997783       3.494874       9.543862       0.506872       1.192374      -0.730628       0.005190      -0.039533      -0.028275       0.048880      -0.013951       0.004473       0.006597      -0.022999      -0.010261      -0.019394      -0.001122       0.020516              1.998243       1.525637       0.042309       0.082373       2.341793       0.647164       2.127298           0.000632
           24              H       7.139221       9.239169       8.824778       0.124074       1.121773 0.81646003E+01  0.78818166E+02                                 1.641722                            1.563615      -0.918331       2.443473                    0.998712       3.193623       8.253920       0.565014       1.122938      -0.748689       0.023949      -0.028084       0.007924       0.037750      -0.013190       0.005488       0.006097      -0.015189       0.000235      -0.018560       0.002908       0.015652              1.652188       1.546628      -0.336826       0.206712       1.798521      -0.149758       1.611416           0.000233
           25              H       5.786313       3.047699      10.750913       0.119035       1.171969 0.89625560E+01  0.90425693E+02                                 1.828295                            1.744264      -1.156452       2.328619                    0.996444       3.596249      10.170766       0.476894       1.272987      -0.710625      -0.019599       0.008593       0.030972       0.037647      -0.003071      -0.002535       0.006316       0.006798       0.032906      -0.011295      -0.002217       0.013513              1.861835       2.009498      -0.026358      -0.321295       1.441793       0.113536       2.134213           0.000075
           26              H       7.908502       3.385786      11.946177       0.115759       1.120758 0.78017764E+01  0.76031266E+02                                 1.772110                            1.621143      -1.019255       2.394739                    0.996456       3.523299       9.793038       0.497539       1.263224      -0.711996      -0.016786       0.006016       0.031182       0.035920      -0.001931      -0.002139       0.005704       0.025592       0.027482      -0.018630       0.006633       0.011998              1.862728       1.736017      -0.062006      -0.389640       1.373299       0.226009       2.478866          -0.000005
           27              H      10.198359       3.369522      11.931948       0.115512       1.238334 0.92441161E+01  0.93090629E+02                                 1.830860                            1.721236      -1.044786       2.381658                    0.997042       3.479245       9.526485       0.506080       1.201840      -0.727884       0.019894       0.004400       0.035227       0.040695       0.002415       0.004152       0.004731       0.011943       0.036800      -0.013202      -0.001351       0.014553              1.867430       1.947611       0.068509       0.295617       1.413299       0.184123       2.241382           0.000075
           28              H      10.225147       2.545219       8.002063       0.118984       1.119842 0.83066714E+01  0.81872258E+02                                 1.741689                            1.652764      -1.074862       2.365648                    0.997430       3.486027       9.606307       0.503930       1.233178      -0.719430       0.019451      -0.005841      -0.031019       0.037076      -0.002643      -0.003225       0.005691       0.007793       0.030777      -0.010901      -0.001951       0.012852              1.782501       2.038009      -0.057624      -0.403548       1.336825       0.126510       1.972668          -0.000060
           29              H       8.069509       2.244995       6.780927       0.116778       1.161564 0.85476562E+01  0.83676306E+02                                 1.703889                            1.618585      -0.843977       2.477160                    0.999069       3.234556       8.487324       0.544371       1.149358      -0.742490       0.015372      -0.005039      -0.034054       0.037701       0.001657       0.001018       0.006136       0.027904       0.038882      -0.021597       0.007297       0.014299              1.716876       1.773460      -0.069515      -0.365152       1.342311       0.144893       2.034858           0.000032
           30              H       5.771400       2.161106       6.824909       0.119639       1.099371 0.78840833E+01  0.77283875E+02                                 1.776066                            1.653110      -0.989024       2.413456                    0.997632       3.511761       9.893134       0.480712       1.299820      -0.704657      -0.017659      -0.009554      -0.035912       0.041143       0.002165       0.000951       0.009485       0.014111       0.046827      -0.017767      -0.000673       0.018440              1.843880       1.958905       0.091057       0.497884       1.452795       0.111423       2.119941          -0.000053
           31              H      15.286005      11.345502       7.753696       0.121491       1.043431 0.75262360E+01  0.74142509E+02                                 1.810090                            1.684635      -1.475552       2.181865                    0.992063       3.923319      11.696099       0.439695       1.414051      -0.678636      -0.000013       0.015350      -0.033251       0.036623      -0.000714       0.000468      -0.005031      -0.009198       0.016741      -0.007445      -0.001660       0.009105              1.896942       1.462003       0.029282       0.095038       1.875761      -0.344784       2.353061          -0.000247
           32              H      14.947667       9.087854       6.729184       0.115584       1.096333 0.79055705E+01  0.78150343E+02                                 1.819673                            1.690092      -1.178972       2.322116                    0.994857       3.703359      10.745453       0.457288       1.354936      -0.691997       0.002696       0.011426      -0.038276       0.040036       0.003524       0.003955       0.004698      -0.020933       0.042126      -0.018381       0.001832       0.016549              1.893228       1.421745      -0.002417       0.006539       1.893151      -0.466077       2.364788          -0.000021
           33              H      14.637578       6.830394       6.967202       0.118761       1.194036 0.88261936E+01  0.88360452E+02                                 1.824473                            1.709857      -1.115725       2.348650                    0.996614       3.522091       9.795536       0.492543       1.242159      -0.717816      -0.006919      -0.019890      -0.034129       0.040103       0.003655       0.006244      -0.000023      -0.011927       0.046723      -0.015937      -0.000939       0.016876              1.883842       1.433868       0.119957       0.057392       2.160213       0.480070       2.057444           0.000126
           34              H      14.930079       7.186714      10.994105       0.122755       1.166069 0.86714488E+01  0.85877271E+02                                 1.749879                            1.659377      -1.112896       2.349755                    0.997017       3.424670       9.277371       0.519386       1.190775      -0.730091      -0.003906      -0.015532       0.034669       0.038190       0.001577      -0.000816      -0.001454      -0.007654       0.043161      -0.011343      -0.003197       0.014540              1.781476       1.336305       0.056403      -0.023853       1.946678      -0.319968       2.061444           0.000198
           35              H      15.391821       9.401718      11.996627       0.114069       1.204525 0.87345172E+01  0.86584544E+02                                 1.787613                            1.664648      -0.968045       2.415483                    0.997762       3.409366       9.214514       0.519359       1.189699      -0.730882      -0.001246      -0.015351       0.032220       0.035711       0.002785       0.001192      -0.002330      -0.025135       0.025041      -0.017128       0.006377       0.010751              1.837516       1.349354       0.030538      -0.017839       1.710845      -0.207287       2.452347          -0.000019
           36              H      15.684106      11.662081      11.736618       0.106335       1.143192 0.82617828E+01  0.81912175E+02                                 1.809467                            1.679292      -1.189091       2.304477                    0.996132       3.683496      10.424817       0.482638       1.280000      -0.707603       0.002080       0.023550       0.031426       0.039326       0.001947       0.002366       0.005348      -0.011318       0.031187      -0.011293      -0.001797       0.013091              1.890222       1.420407       0.137756       0.082762       1.916822       0.414885       2.333438          -0.000088
           37              H      16.438571       1.271073      12.404103       0.092493       1.113754 0.78577530E+01  0.77819941E+02                                 1.854354                            1.693571      -1.248879       2.276066                    0.993500       3.901614      11.455622       0.451829       1.368799      -0.687932       0.009226      -0.034247      -0.028532       0.045520      -0.010867       0.006050       0.009729      -0.007684      -0.004804      -0.017866       0.003771       0.014095              1.946872       1.540372      -0.189099      -0.052074       2.165145       0.600509       2.135100          -0.000270
           38              H      12.999917       0.860946       1.446218       0.128401       0.936455 0.66758287E+01  0.63640818E+02                                 1.671781                            1.580221      -1.095498       2.366088                    0.995780       3.649951      10.604550       0.458051       1.402690      -0.681952       0.031869      -0.019909       0.006837       0.038193      -0.011954       0.005926       0.003649       0.003657       0.005537      -0.015565       0.003841       0.011724              1.706556       1.771245      -0.411176       0.170085       1.737975      -0.052037       1.610448          -0.000242
           39              H      11.425421       4.378823       2.081364       0.125654       1.139630 0.82711572E+01  0.80360174E+02                                 1.682308                            1.590942      -0.925108       2.441752                    0.998657       3.228337       8.457454       0.549361       1.147556      -0.742287       0.006188       0.031193       0.014622       0.035001      -0.002708       0.006567       0.002046      -0.030532       0.003781      -0.018436       0.003388       0.015047              1.701780       1.335004      -0.029189       0.115872       1.983168       0.339041       1.787167          -0.000200
           40              H      10.490700       4.251227      -0.007761       0.091766       1.303612 0.92422311E+01  0.92542405E+02                                 1.860022                            1.691418      -0.968851       2.405949                    0.998040       3.434954       9.206887       0.526970       1.160797      -0.738396      -0.011909       0.040212      -0.022538       0.047611      -0.004000       0.010836       0.001943      -0.026805      -0.017727      -0.019769       0.002821       0.016948              1.952423       1.616370      -0.413017       0.308325       2.300185      -0.493186       1.940713          -0.000493
           41              H      12.839195       0.557207       3.751371       0.116063       1.017765 0.74957031E+01  0.73769591E+02                                 1.778105                            1.681584      -1.339327       2.238593                    0.992908       3.937173      11.733159       0.439931       1.414673      -0.678535      -0.004144      -0.027895      -0.015839       0.032345      -0.003772       0.005703       0.004052      -0.013322       0.010564      -0.012201       0.003823       0.008378              1.827248       1.433034       0.110214       0.112545       2.291784       0.305912       1.756926           0.000270
           42              H      13.734987       0.644220       5.863781       0.094431       1.093704 0.77788645E+01  0.76966828E+02                                 1.841741                            1.693568      -1.280187       2.262605                    0.993839       3.917178      11.555807       0.447712       1.382676      -0.685109       0.013309      -0.039612       0.022562       0.047490      -0.002987       0.008034      -0.005148      -0.014599      -0.004470      -0.012468       0.000043       0.012425              1.939040       1.566370      -0.252843       0.208303       2.372885      -0.418700       1.877863           0.000586
           43              H      12.953351       4.382164       6.158717       0.096578       1.321657 0.95516660E+01  0.96805508E+02                                 1.905993                            1.742759      -1.001534       2.392558                    0.997783       3.495294       9.545449       0.506826       1.192413      -0.730618      -0.005193       0.039528       0.028273       0.048876      -0.013958       0.004480       0.006594      -0.023008      -0.010259      -0.019406      -0.001117       0.020522              1.998523       1.525825       0.042326       0.082403       2.342121       0.647291       2.127624           0.000641
           44              H      11.865336       4.363164       4.110985       0.124014       1.122049 0.81671913E+01  0.78850160E+02                                 1.642060                            1.563918      -0.918562       2.443347                    0.998710       3.194070       8.255689       0.564923       1.123018      -0.748669      -0.023955       0.028078      -0.007928       0.037750      -0.013192       0.005490       0.006099      -0.015187       0.000242      -0.018563       0.002911       0.015652              1.652534       1.546935      -0.336927       0.206787       1.798899      -0.149803       1.611767           0.000240
           45              C      14.925704      10.998503       4.103224       0.567261      24.202385 0.25477569E+03  0.53190527E+04                                 7.809051                            5.703528      -0.031708       2.045871                    0.999641      22.780226      64.779338       0.612730       0.478807      -1.012561       0.059894      -0.007404      -0.000396       0.060351       0.001730       0.002308      -0.003533      -0.171312      -0.085123      -0.071613      -0.028343       0.099957              9.659752      15.292283      -0.147016       0.516329       4.775043       0.268232       8.911930           0.000401
           46              C      13.448746      10.973417       4.123921      -0.022865      38.344500 0.43239296E+03  0.10094646E+05                                 9.874850                            6.908455       0.002882       2.004871                    0.999409      27.287393      76.746159       0.633839       0.413918      -1.071832      -0.041897      -0.004993       0.012513       0.044010      -0.006230      -0.005827      -0.002120      -0.009207       0.020836      -0.013112       0.004171       0.008941             12.663958      21.937964       0.667059       1.497628       5.493644       1.004606      10.560265           0.000079
           47              C      12.741969      10.721384       2.989455      -0.161939      38.833473 0.45757707E+03  0.10925998E+05                                10.040897                            7.175016       0.039434       1.974078                    0.999697      30.331369      88.667027       0.607990       0.421903      -1.057826      -0.010408      -0.002860       0.013843       0.017554      -0.011832      -0.025185       0.001463      -0.053262       0.032086      -0.045204       0.016368       0.028836             12.613842      21.633325       1.364245       3.559082       5.500102       1.145687      10.708099          -0.000201
           48              C      11.327118      10.697848       2.958409       0.087401      35.852508 0.39188667E+03  0.89434361E+04                                 9.539453                            6.641346      -0.115627       1.979185                    0.999259      26.104425      73.033736       0.635886       0.422069      -1.064630       0.001584      -0.000966      -0.013267       0.013396       0.000799       0.012422      -0.003191       0.034106      -0.027057      -0.016292      -0.009683       0.025975             12.088741      20.051749       1.215839       3.001889       5.017915       1.461694      11.196560           0.000155
           49              C      10.627351      10.409265       1.792897      -0.151924      36.943711 0.43184091E+03  0.10145366E+05                                 9.633757                            6.926824       0.151578       2.017944                    0.999723      29.578106      85.271915       0.625729       0.416654      -1.063020      -0.005252       0.010557       0.011307       0.016337      -0.010049      -0.018046      -0.003030       0.010003       0.049525      -0.023857      -0.003511       0.027368             11.612916      17.090767       0.675704       1.367583       5.171184       1.689792      12.576796          -0.000104
           50              C       9.275791      10.407427       1.809713      -0.103367      35.510701 0.42651596E+03  0.10004063E+05                                 9.458951                            6.934876      -0.003604       1.969461                    0.999639      29.444214      85.229294       0.617578       0.422837      -1.057542       0.002345       0.019647       0.027494       0.033873       0.003769       0.017121      -0.002362      -0.024617       0.049377      -0.027844       0.004641       0.023202             11.428234      18.356261      -0.216967      -2.209847       4.972558       1.254440      10.955882           0.000010
           51              C       8.540094      10.656492       2.993336      -0.005715      40.873635 0.41478270E+03  0.95495425E+04                                10.261090                            6.709184       0.017848       2.014120                    0.999266      26.641677      73.555222       0.653723       0.406958      -1.080200       0.036603       0.000990      -0.010972       0.038225       0.001128      -0.002920      -0.004889      -0.015149       0.032707      -0.013396      -0.000056       0.013452             14.183015      26.709873      -0.103651      -1.349946       5.306083       1.112117      10.533090           0.000179
           52              C       9.256616      10.907165       4.126508      -0.161872      38.906365 0.44454080E+03  0.10528077E+05                                10.036700                            7.062523       0.009123       1.965638                    0.999655      30.052867      87.216839       0.614652       0.420765      -1.059568       0.010052      -0.001521      -0.013096       0.016579      -0.012866      -0.027585      -0.005621      -0.060318       0.023129      -0.050304       0.021370       0.028934             12.778543      23.426749       0.848854       2.009527       5.179478       1.027950       9.729403           0.000254
           53              C      10.642029      10.955780       4.165316       0.088499      36.178813 0.38768661E+03  0.88198650E+04                                 9.580736                            6.601307      -0.123790       1.978357                    0.999247      25.997219      72.514512       0.638726       0.421512      -1.065454      -0.004058       0.004870       0.013295       0.014729       0.001641       0.009059      -0.000782       0.030304      -0.009451      -0.013865      -0.006417       0.020282             12.262717      21.460268       1.011206       2.685360       4.933311       1.257320      10.394571          -0.000123
           54              C      11.390798      11.206800       5.334709      -0.141383      35.109958 0.42387300E+03  0.98805561E+04                                 9.212035                            6.798171       0.173450       2.020598                    0.999783      29.303936      83.285023       0.642659       0.408865      -1.071437       0.006864      -0.007179      -0.015971       0.018807      -0.001890      -0.018064       0.009584       0.019687       0.079256      -0.024983      -0.011467       0.036449             10.844782      17.579524       0.751440       2.055430       4.911290       1.124373      10.043532           0.000134
           55              C      12.753089      11.239811       5.316599      -0.117914      35.286085 0.44981218E+03  0.10690341E+05                                 9.419604                            7.134078       0.042537       1.982563                    0.999683      29.735309      86.604823       0.607393       0.424303      -1.056761      -0.001248      -0.007173      -0.026134       0.027129       0.002757       0.012436       0.008824      -0.017631       0.089680      -0.026537      -0.008176       0.034713             11.040310      17.838105       0.415454       0.345413       5.256946       0.841214      10.025879          -0.000002
           56              C       7.065892      10.668969       3.010152       0.584674      25.367129 0.24884042E+03  0.51415797E+04                                 8.034038                            5.595383      -0.013050       2.058167                    0.999633      22.134198      61.709277       0.628290       0.471813      -1.020846      -0.056331       0.002682       0.002166       0.056436       0.004374       0.000909      -0.006278      -0.185380      -0.094890      -0.077003      -0.031884       0.108887             10.578448      19.014612      -0.154115      -1.009224       4.407243       0.262471       8.313490          -0.000075
           57              C       3.308303       0.396038       3.383996       0.575987      23.911138 0.25760856E+03  0.53812136E+04                                 7.702210                            5.712096      -0.070380       2.030511                    0.999634      22.670942      64.024188       0.617340       0.474965      -1.016841       0.004070      -0.061109       0.001308       0.061258      -0.017110      -0.007524       0.004712       0.168550      -0.074106      -0.073960      -0.024898       0.098858              9.397754       4.666185       1.090305       0.350798      14.622405      -0.308866       8.904670           0.001553
           58              C       3.488727       1.876795       3.236528      -0.018257      38.330785 0.43071663E+03  0.10036878E+05                                 9.850987                            6.874749      -0.002869       2.002614                    0.999293      27.193146      76.190006       0.638772       0.411484      -1.074362       0.010847       0.040464      -0.019911       0.046384      -0.008317      -0.001773      -0.000281       0.006456       0.037343      -0.015200       0.002528       0.012673             12.612934       5.465185       2.208688       0.386979      20.670350       0.000152      11.703265          -0.001776
           59              C       3.689645       2.660213       4.323132      -0.153307      38.910866 0.46637289E+03  0.11233658E+05                                10.197163                            7.349992      -0.187479       1.911468                    0.998703      30.500992      90.721528       0.585392       0.434382      -1.045986       0.001006       0.012823      -0.013378       0.018558      -0.018140      -0.009344      -0.018282       0.072200       0.015806      -0.050238       0.011636       0.038602             12.809135       5.889064       2.426983       0.861300      20.754217       2.039766      11.784125          -0.000030
           60              C       3.853596       4.038685       4.215765       0.084787      35.552593 0.39898669E+03  0.91717183E+04                                 9.572802                            6.764886      -0.069398       1.997977                    0.999320      26.315762      74.561685       0.619470       0.430124      -1.056689       0.000273      -0.008126       0.016005       0.017952       0.006273      -0.003612       0.011965      -0.033121      -0.003870      -0.019279      -0.004228       0.023506             12.168126       5.160231       2.353599       0.619972      20.222534       1.917420      11.121614          -0.000107
           61              C       4.050534       4.893848       5.334709      -0.125340      37.795054 0.44674148E+03  0.10606669E+05                                 9.885110                            7.112625       0.049414       1.992392                    0.999279      29.593648      86.347398       0.607503       0.424654      -1.055798      -0.010676       0.001726      -0.013919       0.017626      -0.000083      -0.007797      -0.011888       0.003050       0.069958      -0.017569      -0.010729       0.028298             12.209506       5.355153       1.895407       0.428214      19.813832       0.729213      11.459534           0.000117
           62              C       4.227346       6.229440       5.200177      -0.117173      35.832634 0.43426441E+03  0.10228748E+05                                 9.496446                            6.977103       0.035873       1.978920                    0.999705      29.623810      85.847284       0.618601       0.420366      -1.059404      -0.007199       0.000120      -0.026642       0.027598      -0.000822      -0.000942       0.010085       0.020196       0.062099      -0.022802      -0.000289       0.023091             11.598059       5.051230       1.730804      -0.064099      19.389635      -1.213811      10.353314           0.000417
           63              C       4.205131       6.814992       3.911775      -0.017548      41.524133 0.42852449E+03  0.99500099E+04                                10.362045                            6.815905       0.016065       2.006076                    0.999244      27.083192      75.175358       0.648867       0.406539      -1.080112      -0.002443      -0.042300       0.018668       0.046300       0.000644      -0.005630      -0.000043       0.009436       0.015322      -0.007328      -0.002138       0.009466             14.388004       5.449978       2.415696       0.180142      26.795217      -0.185310      10.918816           0.001562
           64              C       4.044739       6.022942       2.807061      -0.169724      40.625751 0.46309051E+03  0.11073045E+05                                10.333753                            7.211024      -0.012302       1.953940                    0.999625      30.467689      88.662133       0.608339       0.421075      -1.060044       0.007064      -0.010301       0.008178       0.014930      -0.011244      -0.005936      -0.016935       0.045946       0.055519      -0.040252       0.015891       0.024361             13.363618       5.522178       2.570553       0.394781      24.267728       2.423493      10.300949           0.000050
           65              C       3.835136       4.625833       2.933831       0.086758      37.090423 0.39798469E+03  0.91174468E+04                                 9.758167                            6.689590      -0.125994       1.974247                    0.999321      26.249926      73.574072       0.634067       0.421661      -1.064920       0.003800       0.005027      -0.011537       0.013146       0.003837      -0.000601       0.013713      -0.037606      -0.025185      -0.016224      -0.012189       0.028413             12.682975       5.178266       2.539329       0.644419      21.396561       2.616984      11.474097           0.000129
           66              C       3.631826       3.815923       1.808420      -0.152631      35.725888 0.43116136E+03  0.10117493E+05                                 9.386718                            6.895131       0.169170       2.019564                    0.999817      29.643436      85.191979       0.631243       0.413501      -1.065874       0.011543      -0.002563       0.014565       0.018760      -0.002701      -0.007296      -0.018792      -0.002183       0.043177      -0.020412      -0.005847       0.026259             11.151721       5.028500       1.828984       0.457235      16.232679       2.373700      12.193984          -0.000154
           67              C       3.460914       2.482692       1.966236      -0.112308      34.967757 0.44385332E+03  0.10526657E+05                                 9.387786                            7.098098       0.014680       1.971625                    0.999735      29.839069      87.168502       0.606707       0.425673      -1.054601       0.016292       0.000488       0.029967       0.034113      -0.004460      -0.003584       0.024779       0.025411       0.019161      -0.032005       0.007602       0.024402             10.960916       5.154207       1.728680       0.045982      15.473442      -0.867092      12.255099          -0.000417
           68              C       4.359782       8.284213       3.768188       0.581841      25.785847 0.25388159E+03  0.52721332E+04                                 8.099101                            5.640875      -0.005314       2.054466                    0.999644      22.334287      62.424474       0.627564       0.469995      -1.021828       0.007112       0.061919      -0.005393       0.062559      -0.014581      -0.003379       0.004386       0.181558      -0.085833      -0.077979      -0.028372       0.106351             10.659170       4.644939       1.489700       0.084239      18.486531      -0.718796       8.846040          -0.001919
           69              C       7.375827      12.190535      12.882726       0.068355      30.324293 0.36683380E+03  0.82918860E+04                                 8.587496                            6.467139       0.133653       2.049666                    0.999602      26.817653      76.382097       0.633776       0.427549      -1.053865       0.044907      -0.054310       0.006964       0.070815       0.006843      -0.017932       0.013119       0.005642      -0.066913      -0.034720       0.013177       0.021542             10.171424       7.592705      -1.929124       3.695286       8.700817       1.319145      14.220749           0.002825
           70              C       6.702427      12.128220      11.684875      -0.196235      36.775176 0.48332116E+03  0.11655408E+05                                 9.608611                            7.329436       0.245235       2.046199                    0.999657      30.135725      87.441156       0.609365       0.416809      -1.065078      -0.001488      -0.023619      -0.008562       0.025167      -0.015114       0.000173      -0.016807      -0.004259      -0.050807      -0.026296      -0.001411       0.027707             11.413628       8.327813      -1.715503       3.931936       8.805906       2.395753      17.107164          -0.004130
           71              C       7.072778      11.123773      10.745738       0.115718      34.840720 0.37300880E+03  0.84140740E+04                                 9.432859                            6.510298      -0.074125       1.998816                    0.999287      25.659834      71.536363       0.637243       0.426102      -1.061359       0.015514       0.018747       0.006548       0.025199       0.015613       0.000824       0.005370       0.015728      -0.002571      -0.018069      -0.000495       0.018564             12.302477       7.359339      -1.747706       5.250209       8.470427      -0.114470      21.077666           0.006475
           72              C       7.597012      10.057527      11.308444      -0.193457      34.177329 0.40982604E+03  0.94858577E+04                                 9.090054                            6.714000       0.201113       2.036172                    0.999791      29.246224      83.196526       0.641556       0.412472      -1.067634      -0.004077       0.001174       0.014010       0.014638       0.017487      -0.010274       0.020416      -0.027970      -0.006960      -0.033181       0.002377       0.030804             10.801312       7.273628      -1.697845       4.973014       9.156954      -0.600764      15.973352          -0.004698
           73              C       8.173160      10.151003      12.561919       0.098065      27.627821 0.31122072E+03  0.67326585E+04                                 7.968417                            5.888768       0.252483       2.098995                    0.999814      25.459811      70.294608       0.677605       0.417842      -1.062905      -0.016967       0.053265       0.006936       0.056331       0.000932      -0.020760      -0.025185       0.019518      -0.073971      -0.044354       0.010266       0.034088              9.412063       6.096328      -1.172734       3.767564       8.710615       0.362012      13.429247           0.004231
           74              C       6.466661      11.092429       9.399125       0.104709      35.269253 0.38870782E+03  0.88651451E+04                                 9.525817                            6.663587      -0.042271       2.007180                    0.999422      25.946855      72.899241       0.626930       0.428375      -1.059218      -0.014253      -0.006862      -0.002900       0.016082      -0.000071      -0.001701       0.005336       0.019431       0.004944      -0.012559       0.003197       0.009362             12.323361       7.070883      -1.141706       5.292210       9.149556      -0.005773      20.749644          -0.005635
           75              C       6.070680      12.201933       8.757512      -0.185162      34.321437 0.45799449E+03  0.10973739E+05                                 9.345495                            7.257468      -0.067349       1.956860                    0.998028      30.207546      89.392819       0.592749       0.431262      -1.048657      -0.004292      -0.007799      -0.009447       0.012981       0.000609      -0.016377       0.026277       0.020958      -0.023181      -0.036478       0.007485       0.028993             10.917834       7.027287      -0.840423       4.279040      10.756438      -0.616128      14.969777           0.004565
           76              C       5.528371      12.144248       7.489807       0.105229      27.386816 0.33262287E+03  0.73778768E+04                                 8.166194                            6.265880      -0.027928       2.021184                    0.998505      26.037622      74.815182       0.623855       0.442632      -1.038954       0.000462      -0.051561      -0.003668       0.051693      -0.007293      -0.028745      -0.016333       0.044154      -0.060709      -0.043174      -0.001709       0.044884              9.577167       5.936909      -0.371232       3.077804      10.188619       0.985146      12.605974          -0.003193
           77              C       6.001711      10.003237       7.312587       0.088909      26.544442 0.32651802E+03  0.71660273E+04                                 7.805031                            6.072511       0.152369       2.064068                    0.999734      25.969569      72.789199       0.658983       0.423507      -1.056790      -0.023846       0.052813      -0.005162       0.058176       0.004315      -0.024651       0.012573       0.002776      -0.065998      -0.038459       0.012907       0.025552              8.906643       6.024461      -0.903796       2.949903       8.706739       1.242591      11.988728          -0.002984
           78              C       6.620734       9.986809       8.553126      -0.194308      33.389889 0.44466284E+03  0.10475546E+05                                 8.917027                            6.974478       0.269096       2.050943                    0.999809      29.626955      84.269957       0.633777       0.410227      -1.072023       0.005173       0.014615      -0.000700       0.015519      -0.021370       0.000945      -0.013044      -0.017767      -0.047394      -0.023330      -0.010372       0.033702             10.205099       6.880714      -1.026930       3.632964       8.840765       1.943402      14.893819           0.004389
           79              C       4.078853       2.603830       8.832539       0.567283      24.202424 0.25477280E+03  0.53189967E+04                                 7.809173                            5.703560      -0.031946       2.045784                    0.999641      22.780438      64.780750       0.612716       0.478818      -1.012552      -0.059878       0.007450       0.000370       0.060341       0.001735       0.002299      -0.003532      -0.171349      -0.085113      -0.071633      -0.028341       0.099973              9.660028      15.292922      -0.146999       0.516335       4.775093       0.268241       8.912069           0.000359
           80              C       5.555811       2.628916       8.811842      -0.022881      38.345944 0.43240182E+03  0.10094947E+05                                 9.875249                            6.908614       0.002735       2.004819                    0.999409      27.287810      76.748748       0.633817       0.413929      -1.071821       0.041886       0.005045      -0.012529       0.044010      -0.006230      -0.005819      -0.002113      -0.009212       0.020870      -0.013112       0.004167       0.008945             12.664701      21.939593       0.667091       1.497777       5.493810       1.004655      10.560700           0.000102
           81              C       6.262588       2.880949       9.946308      -0.161993      38.835605 0.45759965E+03  0.10926697E+05                                10.041311                            7.175209       0.039371       1.974047                    0.999697      30.332284      88.671030       0.607979       0.421905      -1.057823       0.010396       0.002915      -0.013849       0.017560      -0.011841      -0.025189       0.001467      -0.053203       0.032104      -0.045187       0.016351       0.028836             12.614543      21.634805       1.364312       3.559341       5.500278       1.145732      10.708545          -0.000228
           82              C       7.677439       2.904485       9.977354       0.087373      35.854702 0.39190643E+03  0.89440381E+04                                 9.539948                            6.641570      -0.115799       1.979118                    0.999259      26.105326      73.037899       0.635864       0.422076      -1.064621      -0.001580       0.000996       0.013261       0.013392       0.000791       0.012422      -0.003187       0.034124      -0.027031      -0.016286      -0.009694       0.025980             12.089559      20.053357       1.215938       3.002256       5.018135       1.461781      11.197185           0.000156
           83              C       8.377206       3.193068      11.142866      -0.151993      36.947759 0.43189018E+03  0.10146856E+05                                 9.634514                            6.927247       0.151442       2.017871                    0.999723      29.580248      85.280672       0.625704       0.416658      -1.063013       0.005240      -0.010533      -0.011322       0.016327      -0.010061      -0.018061      -0.003019       0.010074       0.049558      -0.023875      -0.003524       0.027399             11.613957      17.092600       0.675792       1.367846       5.171525       1.689918      12.577745          -0.000118
           84              C       9.728766       3.194906      11.126050      -0.103411      35.514181 0.42655813E+03  0.10005371E+05                                 9.459737                            6.935325      -0.003873       1.969356                    0.999638      29.446072      85.238020       0.617539       0.422850      -1.057526      -0.002332      -0.019635      -0.027508       0.033878       0.003769       0.017134      -0.002356      -0.024587       0.049385      -0.027840       0.004626       0.023214             11.429325      18.358278      -0.216957      -2.209911       4.972912       1.254553      10.956786          -0.000028
           85              C      10.464463       2.945841       9.942427      -0.005738      40.874920 0.41478970E+03  0.95497874E+04                                10.261473                            6.709335       0.017749       2.014092                    0.999266      26.641903      73.557255       0.653699       0.406970      -1.080187      -0.036595      -0.000978       0.010977       0.038219       0.001129      -0.002919      -0.004887      -0.015130       0.032713      -0.013388      -0.000062       0.013451             14.183776      26.711545      -0.103641      -1.349920       5.306268       1.112158      10.533514           0.000042
           86              C       9.747941       2.695168       8.809255      -0.161901      38.908051 0.44455705E+03  0.10528606E+05                                10.037162                            7.062756       0.009045       1.965615                    0.999655      30.053330      87.220070       0.614626       0.420777      -1.059556      -0.010052       0.001541       0.013087       0.016573      -0.012872      -0.027589      -0.005621      -0.060294       0.023160      -0.050303       0.021382       0.028920             12.779308      23.428346       0.848921       2.009754       5.179688       1.028001       9.729888           0.000259
           87              C       8.362528       2.646553       8.770447       0.088469      36.180789 0.38770380E+03  0.88203957E+04                                 9.581215                            6.601526      -0.123943       1.978303                    0.999247      25.997985      72.518347       0.638702       0.421522      -1.065443       0.004057      -0.004845      -0.013301       0.014725       0.001636       0.009057      -0.000782       0.030331      -0.009428      -0.013880      -0.006410       0.020290             12.263507      21.461817       1.011298       2.685719       4.933524       1.257406      10.395181          -0.000129
           88              C       7.613759       2.395533       7.601054      -0.141434      35.113565 0.42391650E+03  0.98818754E+04                                 9.212763                            6.798576       0.173164       2.020483                    0.999783      29.305807      83.293050       0.642629       0.408871      -1.071427      -0.006856       0.007225       0.015968       0.018820      -0.001897      -0.018078       0.009584       0.019743       0.079302      -0.025015      -0.011461       0.036476             10.845775      17.581340       0.751519       2.055692       4.911612       1.124483      10.044372           0.000136
           89              C       6.251468       2.362522       7.619164      -0.117980      35.289296 0.44985319E+03  0.10691591E+05                                 9.420186                            7.134392       0.042444       1.982503                    0.999683      29.737250      86.612427       0.607380       0.424301      -1.056759       0.001228       0.007226       0.026126       0.027135       0.002762       0.012445       0.008829      -0.017556       0.089663      -0.026503      -0.008211       0.034714             11.041142      17.839747       0.415493       0.345518       5.257199       0.841290      10.026479           0.000013
           90              C      11.938665       2.933364       9.925611       0.584658      25.367614 0.24884245E+03  0.51416520E+04                                 8.034291                            5.595492      -0.013281       2.058090                    0.999632      22.134325      61.710590       0.628267       0.471828      -1.020835       0.056321      -0.002673      -0.002179       0.056426       0.004366       0.000912      -0.006279      -0.185392      -0.094856      -0.077014      -0.031872       0.108887             10.578953      19.015742      -0.154114      -1.009246       4.407378       0.262470       8.313741          -0.000053
           91              C      15.696254      13.206295       9.551767       0.575915      23.912386 0.25762117E+03  0.53815314E+04                                 7.702332                            5.712119      -0.070204       2.030544                    0.999635      22.671838      64.026599       0.617359       0.474946      -1.016853      -0.004109       0.061117      -0.001314       0.061269      -0.017104      -0.007526       0.004708       0.168570      -0.074118      -0.073966      -0.024903       0.098869              9.398023       4.666271       1.090385       0.350809      14.622974      -0.308860       8.904823           0.001619
           92              C      15.515830      11.725538       9.699235      -0.018274      38.332459 0.43072762E+03  0.10037224E+05                                 9.851345                            6.874874      -0.002886       2.002599                    0.999294      27.193700      76.192544       0.638759       0.411489      -1.074357      -0.010903      -0.040464       0.019923       0.046402      -0.008318      -0.001773      -0.000279       0.006476       0.037331      -0.015203       0.002533       0.012669             12.613604       5.465361       2.208854       0.386993      20.671791       0.000150      11.703660          -0.001837
           93              C      15.314912      10.942120       8.612631      -0.153396      38.914471 0.46641630E+03  0.11234962E+05                                10.197680                            7.350248      -0.187225       1.911512                    0.998705      30.502980      90.728413       0.585392       0.434372      -1.045992      -0.001064      -0.012809       0.013387       0.018558      -0.018140      -0.009347      -0.018294       0.072133       0.015878      -0.050228       0.011667       0.038561             12.809973       5.889318       2.427183       0.861328      20.755923       2.039953      11.784677          -0.000043
           94              C      15.150961       9.563648       8.719998       0.084756      35.554868 0.39900812E+03  0.91723526E+04                                 9.573212                            6.765057      -0.069544       1.997907                    0.999320      26.316825      74.565763       0.619462       0.430123      -1.056688      -0.000308       0.008122      -0.015990       0.017937       0.006267      -0.003608       0.011973      -0.033150      -0.003877      -0.019285      -0.004239       0.023525             12.168830       5.160423       2.353764       0.620018      20.223896       1.917665      11.122169          -0.000124
           95              C      14.954023       8.708485       7.601054      -0.125443      37.800165 0.44680451E+03  0.10608555E+05                                 9.885878                            7.113034       0.049460       1.992353                    0.999280      29.596631      86.358119       0.607497       0.424643      -1.055803       0.010642      -0.001725       0.013931       0.017616      -0.000078      -0.007794      -0.011898       0.002987       0.070054      -0.017562      -0.010769       0.028331             12.210607       5.355511       1.895626       0.428243      19.815808       0.729298      11.460503           0.000109
           96              C      14.777211       7.372893       7.735586      -0.117189      35.834395 0.43428128E+03  0.10229279E+05                                 9.496856                            6.977297       0.035758       1.978876                    0.999705      29.624542      85.850898       0.618583       0.420373      -1.059396       0.007172      -0.000131       0.026652       0.027600      -0.000824      -0.000937       0.010101       0.020188       0.062027      -0.022795      -0.000280       0.023075             11.598728       5.051429       1.730965      -0.064095      19.391050      -1.213866      10.353705           0.000418
           97              C      14.799426       6.787341       9.023988      -0.017555      41.524072 0.42851583E+03  0.99497820E+04                                10.362161                            6.815905       0.016007       2.006067                    0.999244      27.082855      75.174897       0.648855       0.406548      -1.080104       0.002437       0.042297      -0.018669       0.046298       0.000631      -0.005621      -0.000047       0.009491       0.015337      -0.007355      -0.002115       0.009470             14.388378       5.450062       2.415803       0.180162      26.796106      -0.185257      10.918967           0.001611
           98              C      14.959818       7.579391      10.128702      -0.169758      40.627577 0.46310705E+03  0.11073584E+05                                10.334225                            7.211252      -0.012398       1.953911                    0.999625      30.468117      88.665123       0.608314       0.421086      -1.060032      -0.007066       0.010289      -0.008170       0.014918      -0.011252      -0.005929      -0.016942       0.045903       0.055504      -0.040238       0.015884       0.024354             13.364425       5.522419       2.570739       0.394813      24.269447       2.423625      10.301409           0.000024
           99              C      15.169421       8.976500      10.001932       0.086736      37.092216 0.39799904E+03  0.91178906E+04                                 9.758572                            6.689757      -0.126165       1.974185                    0.999321      26.250616      73.577336       0.634050       0.421667      -1.064913      -0.003820      -0.005017       0.011535       0.013146       0.003829      -0.000596       0.013712      -0.037632      -0.025153      -0.016224      -0.012194       0.028419             12.683681       5.178462       2.539497       0.644467      21.397965       2.617205      11.474617           0.000127
          100              C      15.372731       9.786410      11.127343      -0.152690      35.729718 0.43120910E+03  0.10118934E+05                                 9.387426                            6.895531       0.168959       2.019465                    0.999817      29.645610      85.200677       0.631220       0.413503      -1.065869      -0.011579       0.002554      -0.014571       0.018786      -0.002708      -0.007296      -0.018811      -0.002246       0.043222      -0.020423      -0.005868       0.026291             11.152689       5.028834       1.829180       0.457289      16.234334       2.373936      12.194899          -0.000162
          101              C      15.543643      11.119641      10.969527      -0.112370      34.971123 0.44389775E+03  0.10528006E+05                                 9.388405                            7.098455       0.014567       1.971559                    0.999735      29.841074      87.176439       0.606690       0.425673      -1.054598      -0.016343      -0.000467      -0.029976       0.034145      -0.004458      -0.003579       0.024796       0.025352       0.019174      -0.031999       0.007580       0.024419             10.961763       5.154505       1.728862       0.046002      15.474951      -0.867134      12.255833          -0.000435
          102              C      14.644775       5.318120       9.167575       0.581767      25.786039 0.25388232E+03  0.52721408E+04                                 8.099042                            5.640802      -0.005055       2.054543                    0.999645      22.334474      62.424509       0.627583       0.469981      -1.021837      -0.007098      -0.061920       0.005395       0.062558      -0.014595      -0.003369       0.004390       0.181569      -0.085846      -0.077985      -0.028375       0.106360             10.659199       4.644942       1.489723       0.084255      18.486609      -0.718818       8.846044          -0.001990
          103              C      11.628730       1.411798       0.053037       0.068274      30.327044 0.36686606E+03  0.82928270E+04                                 8.588018                            6.467413       0.133509       2.049583                    0.999602      26.819507      76.389240       0.633762       0.427548      -1.053862      -0.044915       0.054339      -0.006984       0.070844       0.006843      -0.017928       0.013152       0.005637      -0.066840      -0.034719       0.013194       0.021526             10.172195       7.593194      -1.929192       3.695697       8.701324       1.319334      14.222067           0.002773
          104              C      12.302130       1.474113       1.250888      -0.196366      36.780649 0.48339701E+03  0.11657731E+05                                 9.609508                            7.329952       0.245153       2.046116                    0.999657      30.138967      87.453306       0.609349       0.416802      -1.065079       0.001497       0.023649       0.008577       0.025201      -0.015153       0.000193      -0.016819      -0.004222      -0.050766      -0.026301      -0.001441       0.027742             11.414899       8.328633      -1.715679       3.932569       8.806708       2.396006      17.109355          -0.004106
          105              C      11.931779       2.478560       2.190025       0.115690      34.842788 0.37302243E+03  0.84144949E+04                                 9.433338                            6.510465      -0.074320       1.998744                    0.999287      25.660568      71.539913       0.637225       0.426109      -1.061350      -0.015513      -0.018749      -0.006555       0.025202       0.015606       0.000831       0.005377       0.015713      -0.002552      -0.018064      -0.000492       0.018556             12.303412       7.359787      -1.747820       5.250767       8.470880      -0.114486      21.079568           0.006433
          106              C      11.407545       3.544806       1.627319      -0.193547      34.181758 0.40987659E+03  0.94874149E+04                                 9.091108                            6.714577       0.200754       2.036038                    0.999791      29.248433      83.207223       0.641499       0.412492      -1.067611       0.004083      -0.001180      -0.013996       0.014627       0.017476      -0.010271       0.020430      -0.028000      -0.006893      -0.033184       0.002366       0.030818             10.802814       7.274508      -1.698041       4.973900       9.157975      -0.600780      15.975958          -0.004704
          107              C      10.831397       3.451330       0.373844       0.098001      27.629538 0.31123551E+03  0.67331112E+04                                 7.968944                            5.889012       0.252335       2.098945                    0.999814      25.460651      70.299424       0.677567       0.417856      -1.062887       0.016975      -0.053273      -0.006951       0.056342       0.000919      -0.020741      -0.025188       0.019492      -0.073932      -0.044342       0.010283       0.034059              9.412861       6.096800      -1.172852       3.768053       8.711189       0.361972      13.430595           0.004144
          108              C      12.537896       2.509904       3.536638       0.104585      35.272774 0.38874053E+03  0.88660963E+04                                 9.526456                            6.663847      -0.042347       2.007132                    0.999422      25.948368      72.904834       0.626920       0.428372      -1.059218       0.014230       0.006848       0.002922       0.016060      -0.000096      -0.001677       0.005344       0.019387       0.005023      -0.012552       0.003228       0.009324             12.324535       7.071435      -1.141803       5.292915       9.150137      -0.005773      20.752034          -0.005549
          109              C      12.933877       1.400400       4.178251      -0.185237      34.325492 0.45804889E+03  0.10975392E+05                                 9.346139                            7.257808      -0.067167       1.956866                    0.998030      30.210337      89.403133       0.592744       0.431251      -1.048662       0.004253       0.007825       0.009438       0.012977       0.000621      -0.016351       0.026314       0.020886      -0.023143      -0.036491       0.007514       0.028977             10.918771       7.027791      -0.840501       4.279555      10.757184      -0.616124      14.971337           0.004555
          110              C      13.476186       1.458085       5.445956       0.105056      27.391468 0.33268512E+03  0.73796338E+04                                 8.167106                            6.266456      -0.027867       2.021154                    0.998503      26.040937      74.827639       0.623825       0.442631      -1.038950      -0.000455       0.051591       0.003696       0.051725      -0.007317      -0.028666      -0.016352       0.044077      -0.060646      -0.043140      -0.001648       0.044788              9.578378       5.937597      -0.371307       3.078319      10.189753       0.985274      12.607785          -0.003089
          111              C      13.002846       3.599096       5.623176       0.088789      26.548345 0.32656896E+03  0.71674854E+04                                 7.805942                            6.073069       0.151764       2.063842                    0.999733      25.972304      72.800605       0.658933       0.423519      -1.056773       0.023837      -0.052846       0.005187       0.058205       0.004284      -0.024605       0.012596       0.002685      -0.065885      -0.038410       0.012923       0.025487              8.907849       6.025184      -0.903867       2.950462       8.707750       1.242848      11.990613          -0.002906
          112              C      12.383823       3.615524       4.382637      -0.194323      33.392872 0.44469785E+03  0.10476649E+05                                 8.917693                            6.974811       0.268779       2.050819                    0.999809      29.628644      84.277796       0.633749       0.410233      -1.072011      -0.005197      -0.014640       0.000696       0.015551      -0.021395       0.000969      -0.013055      -0.017768      -0.047402      -0.023333      -0.010401       0.033734             10.206066       6.881288      -1.027056       3.633530       8.841400       1.943504      14.895512           0.004374
          113              N       3.653459      10.653719       0.329862      -0.177381      34.706886 0.45194952E+03  0.10528088E+05                                 8.900601                            6.860149       0.138391       2.088872                    0.998787      26.541315      71.406827       0.673346       0.390489      -1.102070      -0.073283       0.000349      -0.111572       0.133488      -0.015294      -0.053226      -0.011873      -0.057435      -0.104912      -0.080439       0.030370       0.050069             10.561230       8.200120      -1.516397       4.202777       9.693731       1.394489      13.789839          -0.035920
          114              N       5.354620      11.034444       6.837844      -0.180481      34.683720 0.46445961E+03  0.10939006E+05                                 8.966042                            7.024282       0.086411       2.072216                    0.998360      26.844428      73.613128       0.652813       0.398371      -1.092027       0.062038       0.001327       0.116458       0.131958      -0.003054      -0.051144      -0.003699      -0.052235      -0.136587      -0.079939       0.030867       0.049071             10.520507       7.111153      -0.766762       3.179961      11.172486       1.675003      13.277882           0.036220
          115              N      15.351098       2.948614      12.605901      -0.177446      34.708681 0.45196749E+03  0.10528692E+05                                 8.901227                            6.860497       0.137946       2.088750                    0.998785      26.541495      71.409733       0.673292       0.390513      -1.102044       0.073293      -0.000346       0.111564       0.133486      -0.015311      -0.053200      -0.011873      -0.057455      -0.104892      -0.080417       0.030335       0.050083             10.562195       8.200812      -1.516458       4.203381       9.694408       1.394690      13.791366          -0.036022
          116              N      13.649937       2.567889       6.097919      -0.180590      34.687106 0.46450355E+03  0.10940382E+05                                 8.966845                            7.024757       0.085883       2.072034                    0.998358      26.846138      73.620777       0.652766       0.398387      -1.092008      -0.062115      -0.001344      -0.116484       0.132018      -0.003181      -0.051149      -0.003683      -0.052462      -0.136403      -0.079950       0.030785       0.049165             10.521662       7.111870      -0.766835       3.180544      11.173486       1.675204      13.279630           0.036358
          117              O       2.548743      10.876735       2.974449      -0.537277      41.303978 0.62811686E+03  0.15737473E+05                                 9.601760                            7.851948       0.166631       2.085812                    0.998055      28.572084      77.299290       0.664150       0.368083      -1.129087       0.005720      -0.008333       0.023810       0.025867       0.000853      -0.062302      -0.004976      -0.083044      -0.001706      -0.086479       0.038502       0.047977             11.089471      14.217852      -0.903914      -4.628889       6.529745       0.461115      12.520816           0.009689
          118              O      15.539176      11.134493       5.192803      -0.477519      37.835170 0.57144080E+03  0.13941244E+05                                 9.024175                            7.450834       0.188244       2.131134                    0.995186      26.802197      70.857428       0.689138       0.364309      -1.135385       0.009133      -0.004938      -0.027676       0.029559       0.003927       0.040253       0.003753      -0.024753      -0.030773      -0.049034       0.015647       0.033387             10.613029      13.515009      -0.209932       3.760382       6.738253      -0.288334      11.585824          -0.003443
          119              O       6.490193      10.740332       4.112279      -0.527872      40.325614 0.57473916E+03  0.14072485E+05                                 9.462902                            7.470010       0.217291       2.107948                    0.998439      27.970188      74.607322       0.687074       0.364085      -1.133092      -0.005927      -0.001935      -0.024509       0.025289       0.003874      -0.060869      -0.001384      -0.098896      -0.035868      -0.090622       0.034587       0.056035             11.598853      17.054504      -0.391371      -6.123652       6.007046       0.389209      11.735010          -0.008858
          120              O       6.460229      10.607760       1.893796      -0.479813      30.110142 0.45063269E+03  0.10361731E+05                                 7.644220                            6.503564       0.461936       2.203279                    0.999111      26.524909      68.112316       0.756807       0.351975      -1.145029      -0.008324       0.002086       0.030330       0.031521       0.002464       0.043505      -0.004344      -0.007119      -0.044795      -0.050421       0.011397       0.039024              8.680829      12.952769      -0.050450       2.557661       4.891789       0.127845       8.197928           0.006854
          121              O       4.573672      12.746583       2.308904      -0.510071      37.110924 0.55636351E+03  0.13512985E+05                                 8.910987                            7.355262       0.280625       2.139084                    0.997923      27.591399      73.311767       0.691583       0.364644      -1.132604       0.009416      -0.012446       0.023206       0.027966       0.004766       0.004549       0.058221       0.033401      -0.044547      -0.070351       0.022310       0.048041             10.303768       6.399211       1.295835       1.185611      14.155054       4.072913      10.357039          -0.010566
          122              O       4.763709      12.936591       4.534114      -0.481918      36.867658 0.54968637E+03  0.13325108E+05                                 8.924334                            7.355404       0.140736       2.105534                    0.997001      27.150793      72.329010       0.684575       0.369087      -1.127948       0.004962      -0.013565      -0.021859       0.026200      -0.003023      -0.010981      -0.044176       0.046703       0.011937      -0.058223       0.019316       0.038908             10.427874       6.176453      -0.141651       0.280253      13.278692      -4.416158      11.828478          -0.021602
          123              O       4.457244       8.964698       4.832025      -0.501462      39.194034 0.56933336E+03  0.13894973E+05                                 9.280654                            7.440306       0.210880       2.121128                    0.997438      27.406608      72.775664       0.688286       0.364625      -1.133672       0.004224       0.011468      -0.032312       0.034546       0.002757       0.007763       0.057797       0.039524      -0.076186      -0.074907       0.028836       0.046071             11.205396       6.323472       1.725263       0.683034      16.804621       4.462717      10.488094           0.011604
          124              O       4.369760       8.778032       2.603064      -0.499595      36.426062 0.52334010E+03  0.12507792E+05                                 8.787908                            7.087449       0.213468       2.118226                    0.998099      27.262356      71.666202       0.712004       0.359938      -1.137210       0.002888       0.019012       0.030592       0.036134      -0.007385      -0.005844      -0.054154       0.049306      -0.012256      -0.069212       0.027613       0.041599             10.449027       5.718705       0.364797       0.056352      14.378777      -5.166222      11.249597           0.022091
          125              O      16.455814       2.725598       9.961314      -0.537321      41.304620 0.62812404E+03  0.15737658E+05                                 9.601740                            7.851877       0.167083       2.085928                    0.998061      28.572435      77.299620       0.664169       0.368072      -1.129098      -0.005725       0.008384      -0.023807       0.025881       0.000865      -0.062311      -0.004977      -0.083103      -0.001632      -0.086506       0.038508       0.047998             11.089550      14.217984      -0.903843      -4.629004       6.529677       0.461093      12.520987           0.009799
          126              O       3.465381       2.467840       7.742960      -0.477844      37.844488 0.57161157E+03  0.13946358E+05                                 9.025222                            7.451597       0.189703       2.131470                    0.995198      26.806844      70.870551       0.689156       0.364275      -1.135420      -0.009135       0.004995       0.027735       0.029625       0.003990       0.040258       0.003764      -0.024965      -0.030872      -0.049099       0.015718       0.033381             10.614443      13.517248      -0.209961       3.761018       6.738927      -0.288336      11.587153          -0.002343
          127              O      12.514364       2.862001       8.823484      -0.527759      40.321841 0.57467147E+03  0.14070399E+05                                 9.462381                            7.469601       0.217583       2.108066                    0.998440      27.968310      74.600937       0.687089       0.364088      -1.133091       0.005915       0.001909       0.024519       0.025295       0.003866      -0.060848      -0.001382      -0.098790      -0.035781      -0.090567       0.034599       0.055967             11.598279      17.053553      -0.391306      -6.123352       6.006753       0.389155      11.734531          -0.010243
          128              O      12.544328       2.994573      11.041967      -0.479867      30.112474 0.45067159E+03  0.10362859E+05                                 7.644664                            6.503865       0.462116       2.203331                    0.999111      26.525587      68.115040       0.756785       0.351977      -1.145026       0.008356      -0.002088      -0.030312       0.031511       0.002449       0.043587      -0.004337      -0.007239      -0.044853      -0.050529       0.011463       0.039066              8.681487      12.954070      -0.050463       2.557943       4.892046       0.127846       8.198347           0.006760
          129              O      14.430885       0.855750      10.626859      -0.510163      37.114694 0.55642451E+03  0.13514869E+05                                 8.911675                            7.355722       0.280264       2.138954                    0.997923      27.592602      73.316626       0.691552       0.364650      -1.132597      -0.009431       0.012421      -0.023125       0.027892       0.004780       0.004561       0.058266       0.033500      -0.044457      -0.070411       0.022335       0.048076             10.304729       6.399699       1.296064       1.185778      14.156563       4.073426      10.357924          -0.010877
          130              O      14.240848       0.665742       8.401649      -0.482004      36.870243 0.54972478E+03  0.13326321E+05                                 8.924952                            7.355813       0.140115       2.105353                    0.996995      27.151305      72.331995       0.684532       0.369103      -1.127932      -0.005019       0.013478       0.021812       0.026127      -0.002986      -0.011008      -0.044222       0.046671       0.012164      -0.058252       0.019247       0.039005             10.428755       6.176833      -0.141601       0.280279      13.279981      -4.416666      11.829451          -0.022135
          131              O      14.547313       4.637635       8.103738      -0.501591      39.199342 0.56941715E+03  0.13897608E+05                                 9.281777                            7.441069       0.209640       2.120732                    0.997435      27.407900      72.781996       0.688217       0.364646      -1.133649      -0.004183      -0.011377       0.032218       0.034423       0.002760       0.007779       0.057802       0.039518      -0.076039      -0.074894       0.028807       0.046087             11.207015       6.324218       1.725610       0.683212      16.807406       4.463430      10.489420           0.012362
          132              O      14.634797       4.824301      10.332699      -0.499612      36.425265 0.52332126E+03  0.12507237E+05                                 8.787874                            7.087382       0.213450       2.118252                    0.998096      27.261516      71.663844       0.711998       0.359944      -1.137205      -0.002845      -0.018947      -0.030525       0.036040      -0.007386      -0.005847      -0.054161       0.049356      -0.012110      -0.069228       0.027615       0.041613             10.449079       5.718714       0.364802       0.056384      14.378753      -5.166319      11.249772           0.022247

******************************************************
Auxiliary information for the entire system
The total spin magnetic moment of the unit cell is   0.029141
The total net atomic charge of the unit cell is   -0.000009
Accuracy of reproducing the electrostatic potential in the unit cell:
  The inner radius (bohr) =    5.0000
  The outer radius (bohr) =   12.0000
  Valid grid points have density less than (e/(bohr^3)) =    0.0001
  The number of valid grid points were=       101598
  The rms potential error without charges in kcal/mol is=      5.00501
  The rms potential error with partial charges in kcal/mol is=      0.53499
  The RRMSE value at monopole order=      0.10689
  The rms potential error with partial charges and cloud penetration in kcal/mol is=      0.52597
  The RRMSE value at monopole order with cloud penetration is=      0.10509
  The rms potential error with partial charges and atomic dipoles in kcal/mol is=      0.46797
  The RRMSE value at dipole order=      0.09350
  The rms potential error with partial charges, atomic dipoles and cloud penetration in kcal/mol is=      0.44802
  The RRMSE value at dipole order with cloud penetration=      0.08951

******************************************************
The electron densities and ab initio electrostatic potential were computed in VASP using the PBE functional and
projector augmented wave method. See the main text of the journal article for a description of computational details.
The atomic charges, dipoles, and quadrupoles were computed with the DDEC6 method as described in
(a) T. A. Manz and N. Gabaldon Limas, RSC Adv. 6 (2016) 47771-47801 DOI: 10.1039/c6ra04656h
(b) N. Gabaldon Limas and T. A. Manz, RSC Adv. 8 (2018) 2678-2707 DOI: 10.1039/c7ra11829e.
For each atom in the material, the electron cloud parameters were fit to the spherically averaged atom-in-material
electron density using radial positions for which this density was between 10^-4 and 10^-2 electrons per cubic bohr.
The polarizabilities, dispersion coefficients, and quantum Drude oscillator (QDO) parameters were fit using the MCLF method.
The magnetic structure of the system was optimized in VASP from the default ferromagnetic initial guess using spin polarization.
The atomic spin moments (ASMs) were computed on this optimized magnetic structure using the DDEC6 partition as inputs
to the method of T. A. Manz and D. S. Sholl, J. Chem. Theory Comput. 7 (2011) 4146-4164 DOI: 10.1021/ct200539n.
The RMSE and RRMSE were computed using a uniform grid with Ewald summation.
