# Supplementary material for: A collection of forcefield precursors for metal–organic frameworks
Source: RSC Adv. 2019 Nov 13;9(63):36492–507. doi: 10.1039/c9ra07327b (PMC9075174; doi:10.1039/c9ra07327b)
Supplement: RA-009-C9RA07327B-s5720 [file RA-009-C9RA07327B-s5720.xyz]

  296
jmolscript: load "" {1 1 1} spacegroup "x,y,z" unitcell [{      9.956200     0.000000     0.000000 }, {     -4.180736    14.291447     0.000000 }, {      0.000000     0.000000    28.226000 }]
Ni    -1.652653    11.849467    13.842030     0.780727
Ni     5.583202     6.990090     9.473492     0.778126
Ni     2.450017     2.441980    27.955030     0.780673
Ni     5.170362     7.301357    23.586492     0.778184
Ni     7.428117     2.441980    14.383970     0.780603
Ni     0.192262     7.301357    18.752508     0.778231
Ni     3.325447    11.849467     0.270970     0.780653
Ni     0.605102     6.990090     4.639508     0.778192
H      0.158174    10.329858     8.848851     0.111892
H     -0.226316    10.629978     6.568190     0.101452
H     -2.050533    11.910492     5.868185     0.108476
H     -3.618690    12.632210     7.414970     0.104623
H     -3.968018    14.187119     9.664582     0.112966
H      8.393891     0.300120    11.146447     0.098943
H      3.194868    12.838007    12.235971     0.089091
H      3.936514    10.677140    11.956534     0.126504
H      3.076230     2.342368    10.203699     0.112188
H      2.974400     0.080032     9.681518     0.106197
H      0.735773    13.276754     9.009739     0.101460
H      6.926378     0.140056     8.843206     0.107723
H      7.867942     1.883613     7.375454     0.108537
H      0.054821     2.651063     7.084726     0.098185
H      1.118376     3.868695     8.769818     0.106685
H     -0.027057     4.333167    10.756929     0.129759
H      5.585218    12.273495    15.146072     0.122027
H      1.798771     0.395873    12.775088     0.111185
H      0.102317    13.566871    12.075083     0.111460
H     -0.180227    13.436818    15.990029     0.116474
H      3.007259     8.663475     8.798044     0.122524
H      6.333664     8.646325     6.912547     0.116837
H      7.780316     5.300698     8.383122     0.110737
H      4.497382     5.356434     7.276663     0.105744
H      0.639190     3.961589    22.961851     0.111891
H      1.023680     3.661469    20.681190     0.101452
H      2.847897     2.380955    19.981185     0.108475
H      4.416054     1.659237    21.527970     0.104623
H      4.765382     0.104328    23.777582     0.112966
H      2.359673    13.991327    25.259447     0.098943
H      7.558696     1.453440    26.348971     0.089091
H      6.817050     3.614307    26.069534     0.126504
H     -2.278866    11.949079    24.316699     0.112188
H     -2.177036    14.211415    23.794518     0.106197
H      0.061591     1.014693    23.122739     0.101460
H      3.827186    14.151391    22.956206     0.107724
H      2.885622    12.407834    21.488454     0.108537
H      0.742543    11.640384    21.197726     0.098184
H     -0.321012    10.422752    22.882818     0.106685
H      0.824421     9.958280    24.869929     0.129759
H      5.168346     2.017952     1.033072     0.122027
H     -1.001407    13.895574    26.888088     0.111185
H      0.695047     0.724576    26.188083     0.111460
H      0.977591     0.854629     1.877029     0.116474
H      7.746305     5.627972    22.911044     0.122524
H      4.419900     5.645122    21.025547     0.116837
H      2.973248     8.990749    22.496122     0.110737
H      6.256182     8.935013    21.389663     0.105744
H      5.617290     3.961589    19.377149     0.111892
H      6.001780     3.661469    21.657810     0.101452
H      7.825997     2.380955    22.357815     0.108475
H      9.394154     1.659237    20.811030     0.104623
H      9.743482     0.104328    18.561418     0.112966
H     -2.618427    13.991327    17.079553     0.098943
H      2.580596     1.453440    15.990029     0.089091
H      1.838950     3.614307    16.269466     0.126504
H      2.699234    11.949079    18.022301     0.112188
H      2.801064    14.211415    18.544482     0.106197
H      5.039691     1.014693    19.216261     0.101460
H     -1.150914    14.151391    19.382794     0.107724
H     -2.092478    12.407834    20.850546     0.108537
H      5.720643    11.640384    21.141274     0.098185
H      4.657088    10.422752    19.456182     0.106685
H      5.802521     9.958280    17.469071     0.129759
H      0.190246     2.017952    13.079928     0.122027
H      3.976693    13.895574    15.450912     0.111184
H      5.673147     0.724576    16.150917     0.111460
H      5.955691     0.854629    12.235971     0.116473
H      2.768205     5.627972    19.427956     0.122524
H     -0.558200     5.645122    21.313453     0.116837
H     -2.004852     8.990749    19.842878     0.110737
H      1.278082     8.935013    20.949337     0.105744
H      5.136274    10.329858     5.264149     0.111892
H      4.751784    10.629978     7.544810     0.101451
H      2.927567    11.910492     8.244815     0.108475
H      1.359410    12.632210     6.698030     0.104624
H      1.010082    14.187119     4.448418     0.112966
H      3.415791     0.300120     2.966553     0.098943
H     -1.783232    12.838007     1.877029     0.089091
H     -1.041586    10.677140     2.156466     0.126504
H      8.054330     2.342368     3.909301     0.112188
H      7.952500     0.080032     4.431482     0.106197
H      5.713873    13.276754     5.103261     0.101460
H      1.948278     0.140056     5.269794     0.107724
H      2.889842     1.883613     6.737546     0.108537
H      5.032921     2.651063     7.028274     0.098184
H      6.096476     3.868695     5.343182     0.106684
H      4.951043     4.333167     3.356071     0.129759
H      0.607118    12.273495    27.192928     0.122027
H      6.776871     0.395873     1.337912     0.111184
H      5.080417    13.566871     2.037917     0.111460
H      4.797873    13.436818    26.348971     0.116474
H     -1.970841     8.663475     5.314956     0.122525
H      1.355564     8.646325     7.200453     0.116837
H      2.802216     5.300698     5.729878     0.110737
H     -0.480718     5.356434     6.836337     0.105744
C     -1.180908    11.088734    10.970882     0.587266
C     -1.558757    11.240223     9.509622    -0.056121
C     -0.624495    10.782897     8.558688    -0.117847
C     -0.833782    10.984406     7.203275    -0.116370
C     -1.933420    11.707553     6.788918    -0.088560
C     -2.864876    12.134868     7.714166    -0.149943
C     -2.728433    11.859043     9.073530     0.054529
C      6.089234    12.170596     9.975915     0.058277
C      5.595545    13.466831    10.141602    -0.154860
C      4.524551    13.704069    11.008140    -0.103222
C      3.929028    12.666509    11.657338    -0.103305
C      4.363937    11.387425    11.493627    -0.114996
C      5.429513    11.124462    10.647976    -0.043040
C      5.859633     9.688172    10.522088     0.570889
C      4.938225     4.094500    10.096158     0.586049
C      5.058208     2.622481     9.832809    -0.060856
C      3.866187     1.895046     9.922850    -0.117452
C      3.797209     0.551650     9.619421    -0.102023
C      0.763547    14.202840     9.219741    -0.082558
C      6.145182     0.601670     9.121232    -0.153676
C      6.223820     1.966503     9.423250     0.047190
C      7.578359     2.591039     9.268007     0.044075
C      8.285753     2.368093     8.076588    -0.146916
C     -0.401660     2.829707     7.900457    -0.096160
C      0.230662     3.554283     8.894013    -0.101582
C     -0.446622     3.817245    10.077529    -0.128783
C      8.216297     3.327049    10.278216    -0.044472
C     -1.864003    10.765747    16.567533     0.586692
C      5.685707    13.110973    14.706593     0.055656
C      1.057620     0.210084    13.339890     0.056384
C      0.379854    13.856987    12.934847     0.046037
C      0.215254    13.779813    15.196314     0.069194
C      2.992242     7.966053     8.153362     0.062798
C      6.979321     7.950332     6.908878     0.062438
C      7.820085     6.022416     7.764973     0.064056
C      3.847582     6.049570     7.280050     0.049400
C      1.978272     3.202713    25.083882     0.587258
C      2.356121     3.051224    23.622622    -0.056113
C      1.421859     3.508550    22.671688    -0.117845
C      1.631146     3.307041    21.316275    -0.116369
C      2.730784     2.583894    20.901918    -0.088561
C      3.662240     2.156579    21.827166    -0.149943
C      3.525797     2.432404    23.186530     0.054529
C      4.664330     2.120851    24.088915     0.058279
C      5.158019     0.824616    24.254602    -0.154861
C      6.229013     0.587378    25.121140    -0.103220
C      6.824536     1.624938    25.770338    -0.103307
C      6.389627     2.904022    25.606627    -0.114998
C      5.324051     3.166985    24.760976    -0.043035
C      4.893931     4.603275    24.635088     0.570886
C      5.815339    10.196947    24.209158     0.586051
C      5.695356    11.668966    23.945809    -0.060856
C     -3.068823    12.396401    24.035850    -0.117453
C     -2.999845    13.739797    23.732421    -0.102023
C      0.033817     0.088607    23.332741    -0.082559
C      4.608382    13.689777    23.234232    -0.153676
C      4.529744    12.324944    23.536250     0.047191
C      3.175205    11.700408    23.381007     0.044077
C      2.467811    11.923354    22.189588    -0.146916
C      1.199024    11.461740    22.013457    -0.096160
C      0.566702    10.737164    23.007013    -0.101582
C      1.243986    10.474202    24.190529    -0.128783
C      2.537267    10.964398    24.391216    -0.044469
C      2.661367     3.525700     2.454533     0.586692
C      5.067857     1.180474     0.593593     0.055654
C     -0.260256    14.081363    27.452890     0.056387
C      0.417510     0.434460    27.047847     0.046041
C      0.582110     0.511634     1.083314     0.069191
C      7.761322     6.325394    22.266362     0.062798
C      3.774243     6.341115    21.021878     0.062438
C      2.933479     8.269031    21.877973     0.064055
C      6.905982     8.241877    21.393050     0.049399
C      6.956372     3.202713    17.255118     0.587260
C      7.334221     3.051224    18.716378    -0.056115
C      6.399959     3.508550    19.667312    -0.117846
C      6.609246     3.307041    21.022725    -0.116369
C      7.708884     2.583894    21.437082    -0.088560
C      8.640340     2.156579    20.511834    -0.149942
C      8.503897     2.432404    19.152470     0.054529
C     -0.313770     2.120851    18.250085     0.058279
C      0.179919     0.824616    18.084398    -0.154861
C      1.250913     0.587378    17.217860    -0.103221
C      1.846436     1.624938    16.568662    -0.103307
C      1.411527     2.904022    16.732373    -0.114998
C      0.345951     3.166985    17.578024    -0.043035
C     -0.084169     4.603275    17.703912     0.570887
C      0.837239    10.196947    18.129842     0.586052
C      0.717256    11.668966    18.393191    -0.060856
C      1.909277    12.396401    18.303150    -0.117453
C      1.978255    13.739797    18.606579    -0.102024
C      5.011917     0.088607    19.006259    -0.082559
C     -0.369718    13.689777    19.104768    -0.153676
C     -0.448356    12.324944    18.802750     0.047191
C     -1.802895    11.700408    18.957993     0.044077
C     -2.510289    11.923354    20.149412    -0.146916
C      6.177124    11.461740    20.325543    -0.096159
C      5.544802    10.737164    19.331987    -0.101582
C      6.222086    10.474202    18.148471    -0.128784
C     -2.440833    10.964398    17.947784    -0.044469
C      7.639467     3.525700    11.658467     0.586692
C      0.089757     1.180474    13.519407     0.055654
C      4.717844    14.081363    14.886110     0.056387
C      5.395610     0.434460    15.291153     0.046044
C      5.560210     0.511634    13.029686     0.069194
C      2.783222     6.325394    20.072638     0.062802
C     -1.203857     6.341115    21.317122     0.062443
C     -2.044621     8.269031    20.461027     0.064057
C      1.927882     8.241877    20.945950     0.049402
C      3.797192    11.088734     3.142118     0.587261
C      3.419343    11.240223     4.603378    -0.056115
C      4.353605    10.782897     5.554312    -0.117846
C      4.144318    10.984406     6.909725    -0.116371
C      3.044680    11.707553     7.324082    -0.088561
C      2.113224    12.134868     6.398834    -0.149943
C      2.249667    11.859043     5.039470     0.054529
C      1.111134    12.170596     4.137085     0.058277
C      0.617445    13.466831     3.971398    -0.154861
C     -0.453549    13.704069     3.104860    -0.103222
C     -1.049072    12.666509     2.455662    -0.103305
C     -0.614163    11.387425     2.619373    -0.114997
C      0.451413    11.124462     3.465024    -0.043038
C      0.881533     9.688172     3.590912     0.570889
C     -0.039875     4.094500     4.016842     0.586051
C      0.080108     2.622481     4.280191    -0.060855
C      8.844287     1.895046     4.190150    -0.117452
C      8.775309     0.551650     4.493579    -0.102023
C      5.741647    14.202840     4.893259    -0.082559
C      1.167082     0.601670     4.991768    -0.153677
C      1.245720     1.966503     4.689750     0.047191
C      2.600259     2.591039     4.844993     0.044076
C      3.307653     2.368093     6.036412    -0.146917
C      4.576440     2.829707     6.212543    -0.096162
C      5.208762     3.554283     5.218987    -0.101582
C      4.531478     3.817245     4.035471    -0.128782
C      3.238197     3.327049     3.834784    -0.044469
C      3.114097    10.765747    25.771467     0.586691
C      0.707607    13.110973    27.632407     0.055656
C      6.035720     0.210084     0.773110     0.056385
C      5.357954    13.856987     1.178153     0.046042
C      5.193354    13.779813    27.142686     0.069198
C     -1.985858     7.966053     5.959638     0.062804
C      2.001221     7.950332     7.204122     0.062443
C      2.841985     6.022416     6.348027     0.064059
C     -1.130518     6.049570     6.832950     0.049402
N     -3.203555    13.309625    13.939692    -0.149806
N     -0.206558    13.339637    14.008846    -0.163079
N      3.940055     7.019959     8.190056    -0.162183
N      6.895969     6.982801     7.827634    -0.158113
N      4.000919     0.981822    28.052692    -0.149809
N      1.003922     0.951810    28.121846    -0.163079
N      6.813509     7.271488    22.303056    -0.162186
N      3.857595     7.308646    21.940634    -0.158116
N      8.979019     0.981822    14.286308    -0.149804
N      5.982022     0.951810    14.217154    -0.163075
N      1.835409     7.271488    20.035944    -0.162190
N     -1.120505     7.308646    20.398366    -0.158119
N      1.774545    13.309625     0.173308    -0.149803
N      4.771542    13.339637     0.104154    -0.163075
N     -1.038045     7.019959     5.922944    -0.162183
N      1.917869     6.982801     6.285366    -0.158113
O     -1.648918    11.926213    11.783226    -0.589679
O     -0.361647    10.194089    11.262739    -0.540322
O      5.562800     9.052203     9.490428    -0.569666
O      6.496580     9.175109    11.494474    -0.526202
O      5.614420     4.900537     9.391355    -0.584473
O      4.096250     4.430349    10.958744    -0.558398
O     -1.771944    11.809023    15.884181    -0.591848
O     -1.634601     9.631006    16.153175    -0.524996
O      2.446282     2.365234    25.896226    -0.589664
O      1.159011     4.097358    25.375739    -0.540257
O      5.190764     5.239244    23.603428    -0.569666
O      4.256984     5.116338    25.607474    -0.526177
O      5.139144     9.390910    23.504355    -0.584480
O      6.657314     9.861098    25.071745    -0.558406
O      2.569308     2.482424     1.771181    -0.591844
O      2.431965     4.660441     2.040175    -0.525001
O      7.424382     2.365234    16.442774    -0.589658
O      6.137111     4.097358    16.963261    -0.540271
O      0.212664     5.239244    18.735572    -0.569672
O     -0.721116     5.116338    16.731526    -0.526186
O      0.161044     9.390910    18.834645    -0.584485
O      1.679214     9.861098    17.267255    -0.558414
O      7.547408     2.482424    12.341819    -0.591837
O      7.410065     4.660441    12.072825    -0.525003
O      3.329182    11.926213     2.329774    -0.589667
O      4.616453    10.194089     2.850261    -0.540285
O      0.584700     9.052203     4.622572    -0.569672
O      1.518480     9.175109     2.618526    -0.526199
O      0.636320     4.900537     4.721645    -0.584481
O     -0.881850     4.430349     3.154255    -0.558402
O      3.206156    11.809023    26.454818    -0.591838
O      3.343499     9.631006    26.185825    -0.524994

The following XYZ coordinates are in angstroms. Other properties are in atomic units.
The sperically averaged electron density of each atom fit to a function of the form exp(a - br)
eigen_1, eigen_2 and eigen_3 are the three eigenvalues of traceless quadrupole moment tensor
  atom number  atomic symbol              X              Y              Z     net charge C6 coefficient C8 coefficient C10 coefficient fluctuating dipole atomic polarizability isotropic forcefield polarizability              a              b squared Pearson coefficient          <r^3>          <r^4>         wp_QDO          m_QDO          q_QDO       dipole_x       dipole_y       dipole_z         dipole            Qxy            Qxz            Qyz     Q(x^2-y^2)  Q(3z^2 - R^2)        eigen_1        eigen_2        eigen_3 static polarizability      alpha(xx)      alpha(xy)      alpha(xz)      alpha(yy)      alpha(yz)      alpha(zz) atomic spin moment
            1             Ni      -1.652653      11.849467      13.842030       0.780727     106.372883 0.22166255E+04  0.72539018E+05                                16.987641                           14.270997       0.619912       2.069664                    0.995003      46.173344     121.970863       0.543224       0.344546      -1.204565      -0.018933      -0.216918      -0.021395       0.218791       0.026491       0.014244       0.019210      -0.068592      -0.175746      -0.063467      -0.013019       0.076486             20.203205      14.564368       0.453497       0.273741      12.750830       0.897807      33.294418           1.751245
            2             Ni       5.583202       6.990090       9.473492       0.778126     107.222199 0.22492118E+04  0.73895192E+05                                17.121584                           14.406253       0.624512       2.063961                    0.995466      46.387939     122.891391       0.538787       0.346021      -1.202941       0.039396      -0.015474       0.218645       0.222704      -0.053496       0.003044       0.000251       0.059782       0.190612      -0.093069       0.029330       0.063739             20.381074      14.881171       2.609233       1.259046      33.130596       1.357596      13.131454           1.753204
            3             Ni       2.450017       2.441980      27.955030       0.780673     106.377099 0.22167358E+04  0.72543624E+05                                16.988159                           14.271419       0.619839       2.069634                    0.995003      46.174120     121.974243       0.543212       0.344550      -1.204560       0.018936       0.216921      -0.021395       0.218795       0.026495      -0.014246      -0.019209      -0.068595      -0.175748      -0.063468      -0.013022       0.076490             20.203834      14.564806       0.453512      -0.273764      12.751207      -0.897850      33.295488           1.751201
            4             Ni       5.170362       7.301357      23.586492       0.778184     107.218206 0.22491058E+04  0.73890745E+05                                17.121081                           14.405839       0.624598       2.063993                    0.995466      46.387250     122.888263       0.538800       0.346018      -1.202946      -0.039396       0.015474       0.218638       0.222697      -0.053492      -0.003046      -0.000253       0.059777       0.190597      -0.093062       0.029327       0.063735             20.380470      14.880751       2.609146      -1.259001      33.129576      -1.357553      13.131084           1.753242
            5             Ni       7.428117       2.441980      14.383970       0.780603     106.382155 0.22168690E+04  0.72549177E+05                                16.988778                           14.271927       0.619754       2.069599                    0.995003      46.175059     121.978301       0.543197       0.344553      -1.204555       0.018936       0.216925       0.021396       0.218799       0.026498       0.014246       0.019210      -0.068598      -0.175749      -0.063468      -0.013025       0.076493             20.204578      14.565320       0.453527       0.273784      12.751655       0.897897      33.296758           1.751149
            6             Ni       0.192262       7.301357      18.752508       0.778231     107.214769 0.22490151E+04  0.73886949E+05                                17.120658                           14.405493       0.624656       2.064017                    0.995466      46.386632     122.885556       0.538810       0.346015      -1.202949      -0.039396       0.015473      -0.218635       0.222694      -0.053490       0.003047       0.000254       0.059775       0.190593      -0.093059       0.029326       0.063733             20.379957      14.880393       2.609067       1.258962      33.128709       1.357513      13.130769           1.753277
            7             Ni       3.325447      11.849467       0.270970       0.780653     106.378419 0.22167718E+04  0.72545122E+05                                16.988322                           14.271557       0.619819       2.069626                    0.995003      46.174368     121.975315       0.543208       0.344551      -1.204559      -0.018935      -0.216922       0.021395       0.218796       0.026496      -0.014247      -0.019210      -0.068595      -0.175750      -0.063469      -0.013022       0.076491             20.204024      14.564939       0.453515      -0.273768      12.751325      -0.897860      33.295807           1.751187
            8             Ni       0.605102       6.990090       4.639508       0.778192     107.217339 0.22490834E+04  0.73889823E+05                                17.120997                           14.405772       0.624591       2.063993                    0.995466      46.387031     122.887513       0.538801       0.346018      -1.202945       0.039395      -0.015473      -0.218641       0.222700      -0.053493      -0.003044      -0.000252       0.059784       0.190604      -0.093065       0.029328       0.063737             20.380364      14.880669       2.609127      -1.258991      33.129406      -1.357543      13.131016           1.753254
            9              H       0.158174      10.329858       8.848851       0.111892       1.109395 0.84069584E+01  0.84110810E+02                                 1.807992                            1.724120      -1.200667       2.304050                    0.995814       3.723988      10.751571       0.461706       1.325950      -0.698093       0.031048      -0.019656       0.012002       0.038658      -0.012564       0.001570       0.001837       0.015328      -0.009805      -0.013626      -0.002737       0.016363              1.842510       2.187067      -0.420363       0.069076       1.740130      -0.028037       1.600333           0.000106
           10              H      -0.226316      10.629978       6.568190       0.101452       1.040613 0.73903454E+01  0.72577794E+02                                 1.810426                            1.671621      -1.431634       2.185157                    0.991856       4.064439      12.155244       0.439871       1.417889      -0.677197       0.023940      -0.012749      -0.026417       0.037862      -0.013241      -0.000474      -0.003129       0.009648       0.021476      -0.017992       0.006933       0.011059              1.903284       2.062916      -0.281430      -0.545001       1.685387       0.280156       1.961550           0.000098
           11              H      -2.050533      11.910492       5.868185       0.108476       1.026859 0.74641412E+01  0.72459325E+02                                 1.717474                            1.625504      -0.930034       2.434948                    0.997301       3.578974      10.164192       0.475296       1.327478      -0.698187      -0.002439       0.010037      -0.037477       0.038874      -0.011589       0.000674      -0.004809       0.008388       0.032759      -0.018223       0.005132       0.013091              1.751110       1.505070      -0.092391       0.054050       1.501381      -0.277229       2.246881           0.000010
           12              H      -3.618690      12.632210       7.414970       0.104623       1.106292 0.83679101E+01  0.84225045E+02                                 1.844565                            1.749068      -1.411791       2.199609                    0.992155       3.971822      11.774434       0.443868       1.370969      -0.687340      -0.027130       0.020149      -0.011989       0.035858      -0.012354      -0.001283      -0.003163       0.007932       0.012622      -0.015632       0.004653       0.010979              1.899771       2.215540      -0.385843       0.272330       1.735777      -0.198919       1.747995           0.000020
           13              H      -3.968018      14.187119       9.664582       0.112966       0.980481 0.73620364E+01  0.71337776E+02                                 1.671993                            1.620548      -1.004697       2.398487                    0.997383       3.607263      10.289419       0.472528       1.337695      -0.695724       0.012467       0.029252      -0.018401       0.036738       0.001159      -0.011614      -0.002750      -0.009665      -0.017571      -0.015741       0.005215       0.010526              1.680081       1.611545       0.182849      -0.196056       1.840942      -0.277201       1.587756          -0.000017
           14              H       8.393891       0.300120      11.146447       0.098943       1.036339 0.75907822E+01  0.74998308E+02                                 1.800160                            1.691262      -1.425007       2.188205                    0.991530       4.076634      12.202945       0.438707       1.413080      -0.678209      -0.013400       0.035233       0.004036       0.037911      -0.000958      -0.013588      -0.003361      -0.009018      -0.017037      -0.017810       0.007042       0.010767              1.851913       1.677574      -0.429603      -0.063963       2.312258       0.154147       1.565908          -0.000025
           15              H       3.194868      12.838007      12.235971       0.089091       1.153378 0.83644198E+01  0.82850832E+02                                 1.792838                            1.670126      -0.987159       2.387788                    0.998025       3.656260      10.207247       0.494482       1.250530      -0.714616      -0.028050       0.000621       0.019614       0.034233       0.002977      -0.015654      -0.006283      -0.013793      -0.018898      -0.020957       0.004052       0.016906              1.871412       2.198277      -0.276473      -0.585096       1.509163       0.223142       1.906796          -0.000136
           16              H       3.936514      10.677140      11.956534       0.126504       1.103673 0.82452049E+01  0.80144673E+02                                 1.667897                            1.609199      -0.787637       2.514480                    0.999566       3.136954       8.253374       0.535036       1.177740      -0.736568      -0.019052      -0.030928       0.022983       0.042985       0.002681      -0.014730      -0.004853      -0.013148      -0.016786      -0.019548       0.004497       0.015051              1.656495       1.547635       0.235131      -0.207549       1.837521      -0.232691       1.584329          -0.000031
           17              H       3.076230       2.342368      10.203699       0.112188       1.105353 0.82983631E+01  0.82323295E+02                                 1.765644                            1.683361      -1.222403       2.290993                    0.996310       3.640933      10.290037       0.482151       1.280540      -0.707893      -0.032159       0.017759       0.013171       0.039026      -0.000330      -0.010298       0.000464       0.010209      -0.035853      -0.015890       0.000861       0.015028              1.796062       2.240160      -0.283187      -0.199420       1.664040       0.058687       1.483986           0.000035
           18              H       2.974400       0.080032       9.681518       0.106197       1.053921 0.74082203E+01  0.72153378E+02                                 1.776046                            1.637514      -1.174884       2.313781                    0.994970       3.755179      10.864051       0.463315       1.357336      -0.690736      -0.032474      -0.017964       0.002566       0.037200      -0.000130      -0.005984       0.003598       0.007795      -0.044794      -0.016827       0.004076       0.012751              1.866586       2.382784       0.560101      -0.083971       1.772132      -0.047401       1.444843           0.000007
           19              H       0.735773      13.276754       9.009739       0.101460       1.044001 0.75480537E+01  0.73834991E+02                                 1.761970                            1.651768      -1.126510       2.334076                    0.995329       3.768784      10.915116       0.461939       1.355483      -0.691204      -0.000939      -0.036091      -0.008418       0.037072      -0.003578      -0.005416       0.004285      -0.004659      -0.038058      -0.014717       0.002442       0.012275              1.806725       1.537272       0.115050      -0.043835       2.369752       0.325086       1.513151          -0.000002
           20              H       6.926378       0.140056       8.843206       0.107723       1.073692 0.81224305E+01  0.81278875E+02                                 1.817894                            1.731217      -1.437181       2.190552                    0.992095       3.972927      11.805427       0.442350       1.383719      -0.684646       0.028926      -0.018794      -0.011377       0.036323      -0.000656      -0.006314       0.006242       0.001456      -0.038906      -0.016329       0.005728       0.010601              1.865477       2.224350      -0.353031      -0.194665       1.820010       0.149106       1.552072           0.000019
           21              H       7.867942       1.883613       7.375454       0.108537       1.019649 0.77309109E+01  0.75939410E+02                                 1.721671                            1.664127      -1.161902       2.320219                    0.995726       3.725053      10.746944       0.464190       1.343302      -0.694026      -0.014647      -0.018700      -0.027940       0.036672       0.006330       0.001749       0.007642       0.012406       0.011083      -0.013257       0.002335       0.010922              1.733635       1.698807       0.206442       0.190729       1.600830       0.287430       1.901267          -0.000029
           22              H       0.054821       2.651063       7.084726       0.098185       1.057438 0.75392057E+01  0.74064244E+02                                 1.801431                            1.667571      -1.240436       2.273088                    0.993974       3.947381      11.628985       0.450764       1.383165      -0.684586       0.018445      -0.006045      -0.030757       0.036369       0.009048      -0.003173       0.006970       0.016421      -0.001001      -0.015834       0.003449       0.012386              1.872253       1.842312      -0.099264      -0.571206       1.475584       0.186397       2.298864           0.000003
           23              H       1.118376       3.868695       8.769818       0.106685       1.038397 0.72994053E+01  0.69875552E+02                                 1.677908                            1.566657      -0.752246       2.511816                    0.999603       3.417700       9.377253       0.507430       1.260932      -0.713197       0.037379       0.012261      -0.002828       0.039440       0.010204      -0.002965       0.010469       0.019704       0.010912      -0.020785       0.008052       0.012733              1.741537       2.366717       0.291094      -0.153242       1.465889      -0.083866       1.392004          -0.000043
           24              H      -0.027057       4.333167      10.756929       0.129759       1.120892 0.84058997E+01  0.82331730E+02                                 1.703252                            1.638347      -0.843296       2.489524                    0.999290       3.185115       8.489251       0.522233       1.197454      -0.731470       0.019123       0.026607       0.029167       0.043867       0.012246       0.000578       0.011014       0.009365       0.016386      -0.019154       0.003194       0.015960              1.701231       1.639907       0.220920       0.238832       1.617995       0.258018       1.845789          -0.000039
           25              H       5.585218      12.273495      15.146072       0.122027       1.078978 0.80381589E+01  0.78512279E+02                                 1.709991                            1.640338      -0.825546       2.500851                    0.999348       3.276277       8.963185       0.499555       1.255282      -0.716838      -0.006809      -0.045791       0.023611       0.051968       0.002512      -0.011105      -0.008815      -0.015515      -0.024744      -0.018276       0.000890       0.017386              1.708073       1.435023      -0.003350       0.001734       1.985658      -0.409131       1.703537           0.001319
           26              H       1.798771       0.395873      12.775088       0.111185       1.072369 0.77434700E+01  0.75797206E+02                                 1.766693                            1.654252      -0.999100       2.410887                    0.997169       3.548771      10.090987       0.472160       1.325253      -0.699101       0.034347       0.010298      -0.032596       0.048459       0.001623      -0.013692      -0.009848      -0.008094      -0.012609      -0.018489       0.001478       0.017011              1.831043       2.257533       0.067811      -0.533671       1.376186      -0.077703       1.859409           0.000896
           27              H       0.102317      13.566871      12.075083       0.111460       1.087848 0.78001016E+01  0.77282187E+02                                 1.836036                            1.695694      -1.379904       2.219447                    0.993615       3.927629      11.620354       0.447199       1.382375      -0.684680      -0.011750      -0.018606      -0.039820       0.045496       0.002319      -0.000898       0.008148       0.000250       0.028538      -0.009758      -0.003430       0.013188              1.924183       1.660273       0.201890       0.311015       1.509403       0.285532       2.602874           0.001021
           28              H      -0.180227      13.436818      15.990029       0.116474       1.012163 0.70234823E+01  0.68058828E+02                                 1.779293                            1.631147      -1.361732       2.234795                    0.993201       3.877097      11.493569       0.444948       1.420577      -0.677311      -0.019428      -0.016793       0.038465       0.046249       0.002011      -0.003710       0.000434       0.002429       0.028355      -0.007397      -0.003042       0.010439              1.884742       1.724031       0.231254      -0.429955       1.554570      -0.376833       2.375625           0.000935
           29              H       3.007259       8.663475       8.798044       0.122524       1.174435 0.85819291E+01  0.85569591E+02                                 1.837458                            1.713471      -1.001023       2.417323                    0.997893       3.423772       9.596099       0.478819       1.282921      -0.709921      -0.000603       0.036174       0.036226       0.051198      -0.009767       0.001313       0.013754      -0.011115       0.012993      -0.017259      -0.001755       0.019014              1.888040       1.561711       0.045146       0.104773       2.256680       0.560275       1.845728           0.001126
           30              H       6.333664       8.646325       6.912547       0.116837       0.996755 0.68572315E+01  0.65514993E+02                                 1.721345                            1.582839      -1.056606       2.389730                    0.996423       3.566267      10.221896       0.467906       1.370112      -0.689056      -0.032584       0.037154       0.001918       0.049455      -0.012857      -0.003458      -0.008085      -0.003553      -0.013943      -0.016272       0.000175       0.016098              1.816963       1.978240      -0.615499      -0.032528       2.137748      -0.012394       1.334900           0.000985
           31              H       7.780316       5.300698       8.383122       0.110737       1.170875 0.83715039E+01  0.84688391E+02                                 1.943783                            1.766564      -1.614622       2.104377                    0.992075       4.144426      12.517976       0.433111       1.397933      -0.680624      -0.003421      -0.031997       0.028112       0.042730      -0.005480      -0.003209      -0.004686      -0.009236       0.007378      -0.010339       0.002346       0.007993              2.049094       1.630966       0.012116      -0.098844       2.528565      -0.781006       1.987750           0.001088
           32              H       4.497382       5.356434       7.276663       0.105744       1.101283 0.80758369E+01  0.80808651E+02                                 1.851306                            1.725857      -1.535452       2.139350                    0.992283       4.070514      12.150109       0.442570       1.383100      -0.683772       0.029388      -0.032578       0.003381       0.044004      -0.009953      -0.000415       0.000930       0.004663      -0.025152      -0.008509      -0.005942       0.014451              1.924860       2.041240      -0.586699       0.110656       2.242840       0.044462       1.490499           0.000824
           33              H       0.639190       3.961589      22.961851       0.111891       1.109402 0.84070286E+01  0.84111722E+02                                 1.808003                            1.724129      -1.200673       2.304048                    0.995814       3.724003      10.751642       0.461704       1.325954      -0.698092      -0.031048       0.019657       0.012003       0.038658      -0.012564      -0.001570      -0.001837       0.015328      -0.009805      -0.013626      -0.002737       0.016363              1.842521       2.187082      -0.420368      -0.069076       1.740141       0.028037       1.600341           0.000106
           34              H       1.023680       3.661469      20.681190       0.101452       1.040614 0.73903471E+01  0.72577807E+02                                 1.810425                            1.671621      -1.431633       2.185158                    0.991856       4.064439      12.155240       0.439871       1.417888      -0.677197      -0.023940       0.012750      -0.026417       0.037862      -0.013241       0.000475       0.003129       0.009648       0.021476      -0.017992       0.006934       0.011059              1.903284       2.062915      -0.281430       0.545000       1.685387      -0.280156       1.961549           0.000098
           35              H       2.847897       2.380955      19.981185       0.108475       1.026861 0.74641576E+01  0.72459520E+02                                 1.717476                            1.625505      -0.930033       2.434948                    0.997301       3.578978      10.164204       0.475296       1.327477      -0.698187       0.002439      -0.010037      -0.037477       0.038874      -0.011589      -0.000673       0.004809       0.008388       0.032759      -0.018223       0.005132       0.013091              1.751112       1.505071      -0.092391      -0.054050       1.501382       0.277230       2.246883           0.000010
           36              H       4.416054       1.659237      21.527970       0.104623       1.106292 0.83679148E+01  0.84225101E+02                                 1.844565                            1.749068      -1.411790       2.199609                    0.992155       3.971822      11.774433       0.443869       1.370968      -0.687340       0.027130      -0.020149      -0.011989       0.035858      -0.012354       0.001283       0.003163       0.007932       0.012622      -0.015632       0.004653       0.010979              1.899771       2.215541      -0.385844      -0.272330       1.735778       0.198919       1.747995           0.000020
           37              H       4.765382       0.104328      23.777582       0.112966       0.980482 0.73620393E+01  0.71337814E+02                                 1.671994                            1.620549      -1.004698       2.398486                    0.997383       3.607264      10.289424       0.472528       1.337696      -0.695724      -0.012467      -0.029252      -0.018401       0.036738       0.001159       0.011614       0.002750      -0.009665      -0.017571      -0.015741       0.005215       0.010526              1.680081       1.611545       0.182849       0.196056       1.840942       0.277201       1.587757          -0.000017
           38              H       2.359673      13.991327      25.259447       0.098943       1.036337 0.75907667E+01  0.74998120E+02                                 1.800158                            1.691261      -1.425005       2.188206                    0.991530       4.076630      12.202932       0.438707       1.413081      -0.678208       0.013400      -0.035233       0.004036       0.037911      -0.000958       0.013588       0.003361      -0.009018      -0.017037      -0.017810       0.007042       0.010767              1.851912       1.677572      -0.429603       0.063963       2.312257      -0.154147       1.565906          -0.000025
           39              H       7.558696       1.453440      26.348971       0.089091       1.153380 0.83644366E+01  0.82851049E+02                                 1.792840                            1.670129      -0.987160       2.387787                    0.998025       3.656265      10.207268       0.494482       1.250531      -0.714616       0.028050      -0.000621       0.019614       0.034233       0.002977       0.015654       0.006282      -0.013793      -0.018898      -0.020957       0.004052       0.016906              1.871414       2.198280      -0.276474       0.585097       1.509165      -0.223142       1.906798          -0.000136
           40              H       6.817050       3.614307      26.069534       0.126504       1.103683 0.82453027E+01  0.80145910E+02                                 1.667911                            1.609213      -0.787640       2.514479                    0.999566       3.136966       8.253437       0.535032       1.177746      -0.736567       0.019052       0.030929       0.022983       0.042985       0.002681       0.014730       0.004853      -0.013149      -0.016786      -0.019548       0.004497       0.015051              1.656510       1.547648       0.235135       0.207552       1.837538       0.232694       1.584342          -0.000031
           41              H      -2.278866      11.949079      24.316699       0.112188       1.105353 0.82983606E+01  0.82323262E+02                                 1.765644                            1.683360      -1.222406       2.290992                    0.996310       3.640934      10.290038       0.482151       1.280539      -0.707893       0.032159      -0.017759       0.013171       0.039026      -0.000330       0.010298      -0.000464       0.010209      -0.035853      -0.015890       0.000861       0.015028              1.796061       2.240158      -0.283186       0.199419       1.664040      -0.058687       1.483986           0.000035
           42              H      -2.177036      14.211415      23.794518       0.106197       1.053921 0.74082252E+01  0.72153445E+02                                 1.776047                            1.637515      -1.174887       2.313779                    0.994970       3.755181      10.864062       0.463314       1.357337      -0.690736       0.032474       0.017964       0.002565       0.037200      -0.000130       0.005984      -0.003598       0.007795      -0.044794      -0.016827       0.004076       0.012751              1.866588       2.382786       0.560102       0.083971       1.772134       0.047401       1.444844           0.000007
           43              H       0.061591       1.014693      23.122739       0.101460       1.044002 0.75480637E+01  0.73835121E+02                                 1.761972                            1.651769      -1.126513       2.334075                    0.995329       3.768787      10.915131       0.461939       1.355484      -0.691204       0.000939       0.036091      -0.008418       0.037072      -0.003578       0.005416      -0.004285      -0.004659      -0.038058      -0.014717       0.002442       0.012275              1.806727       1.537274       0.115050       0.043835       2.369755      -0.325087       1.513152          -0.000002
           44              H       3.827186      14.151391      22.956206       0.107724       1.073692 0.81224245E+01  0.81278800E+02                                 1.817894                            1.731216      -1.437180       2.190553                    0.992095       3.972925      11.805420       0.442350       1.383719      -0.684646      -0.028926       0.018794      -0.011377       0.036323      -0.000656       0.006314      -0.006242       0.001456      -0.038906      -0.016329       0.005728       0.010601              1.865476       2.224348      -0.353030       0.194665       1.820009      -0.149106       1.552071           0.000019
           45              H       2.885622      12.407834      21.488454       0.108537       1.019649 0.77309076E+01  0.75939371E+02                                 1.721671                            1.664127      -1.161900       2.320220                    0.995726       3.725052      10.746941       0.464190       1.343302      -0.694026       0.014647       0.018700      -0.027940       0.036672       0.006330      -0.001749      -0.007642       0.012405       0.011083      -0.013257       0.002335       0.010922              1.733634       1.698807       0.206442      -0.190729       1.600829      -0.287430       1.901267          -0.000029
           46              H       0.742543      11.640384      21.197726       0.098184       1.057439 0.75392071E+01  0.74064256E+02                                 1.801431                            1.667570      -1.240434       2.273088                    0.993975       3.947381      11.628982       0.450764       1.383165      -0.684586      -0.018445       0.006045      -0.030757       0.036369       0.009048       0.003173      -0.006970       0.016421      -0.001001      -0.015834       0.003449       0.012386              1.872253       1.842312      -0.099264       0.571206       1.475584      -0.186397       2.298864           0.000003
           47              H      -0.321012      10.422752      22.882818       0.106685       1.038397 0.72994035E+01  0.69875523E+02                                 1.677907                            1.566656      -0.752246       2.511816                    0.999603       3.417700       9.377249       0.507431       1.260931      -0.713197      -0.037379      -0.012261      -0.002828       0.039440       0.010204       0.002965      -0.010469       0.019704       0.010912      -0.020785       0.008052       0.012733              1.741536       2.366715       0.291094       0.153242       1.465888       0.083866       1.392003          -0.000043
           48              H       0.824421       9.958280      24.869929       0.129759       1.120894 0.84059138E+01  0.82331888E+02                                 1.703251                            1.638347      -0.843299       2.489522                    0.999290       3.185119       8.489258       0.522234       1.197452      -0.731471      -0.019123      -0.026607       0.029167       0.043867       0.012246      -0.000577      -0.011014       0.009365       0.016386      -0.019154       0.003195       0.015960              1.701230       1.639907       0.220920      -0.238832       1.617995      -0.258018       1.845789          -0.000039
           49              H       5.168346       2.017952       1.033072       0.122027       1.078974 0.80381169E+01  0.78511745E+02                                 1.709985                            1.640332      -0.825541       2.500853                    0.999348       3.276269       8.963148       0.499557       1.255280      -0.716839       0.006809       0.045792       0.023610       0.051968       0.002512       0.011105       0.008815      -0.015515      -0.024744      -0.018276       0.000890       0.017386              1.708066       1.435018      -0.003350      -0.001734       1.985651       0.409128       1.703530           0.001318
           50              H      -1.001407      13.895574      26.888088       0.111185       1.072368 0.77434608E+01  0.75797098E+02                                 1.766692                            1.654251      -0.999100       2.410887                    0.997169       3.548768      10.090979       0.472160       1.325254      -0.699101      -0.034347      -0.010298      -0.032596       0.048459       0.001623       0.013691       0.009848      -0.008094      -0.012610      -0.018489       0.001478       0.017011              1.831042       2.257533       0.067811       0.533671       1.376186       0.077703       1.859408           0.000896
           51              H       0.695047       0.724576      26.188083       0.111460       1.087852 0.78001407E+01  0.77282674E+02                                 1.836041                            1.695698      -1.379908       2.219445                    0.993615       3.927638      11.620389       0.447199       1.382375      -0.684680       0.011750       0.018606      -0.039820       0.045496       0.002319       0.000898      -0.008148       0.000251       0.028539      -0.009758      -0.003430       0.013188              1.924189       1.660277       0.201891      -0.311016       1.509406      -0.285533       2.602883           0.001021
           52              H       0.977591       0.854629       1.877029       0.116474       1.012163 0.70234863E+01  0.68058871E+02                                 1.779293                            1.631146      -1.361730       2.234796                    0.993201       3.877097      11.493566       0.444948       1.420576      -0.677311       0.019428       0.016793       0.038465       0.046249       0.002011       0.003710      -0.000434       0.002429       0.028355      -0.007397      -0.003042       0.010439              1.884742       1.724031       0.231254       0.429955       1.554570       0.376833       2.375625           0.000935
           53              H       7.746305       5.627972      22.911044       0.122524       1.174442 0.85819956E+01  0.85570450E+02                                 1.837468                            1.713480      -1.001029       2.417320                    0.997893       3.423784       9.596155       0.478817       1.282925      -0.709920       0.000603      -0.036174       0.036226       0.051198      -0.009767      -0.001313      -0.013754      -0.011115       0.012993      -0.017259      -0.001755       0.019014              1.888050       1.561719       0.045146      -0.104774       2.256694      -0.560280       1.845739           0.001126
           54              H       4.419900       5.645122      21.025547       0.116837       0.996754 0.68572237E+01  0.65514902E+02                                 1.721345                            1.582838      -1.056606       2.389730                    0.996423       3.566266      10.221893       0.467906       1.370112      -0.689056       0.032584      -0.037154       0.001919       0.049455      -0.012857       0.003458       0.008085      -0.003553      -0.013943      -0.016272       0.000175       0.016098              1.816962       1.978239      -0.615498       0.032528       2.137746       0.012394       1.334900           0.000985
           55              H       2.973248       8.990749      22.496122       0.110737       1.170875 0.83715060E+01  0.84688431E+02                                 1.943785                            1.766565      -1.614621       2.104378                    0.992075       4.144428      12.517990       0.433110       1.397935      -0.680623       0.003421       0.031997       0.028112       0.042730      -0.005480       0.003209       0.004686      -0.009236       0.007378      -0.010339       0.002345       0.007993              2.049095       1.630967       0.012116       0.098844       2.528567       0.781007       1.987752           0.001088
           56              H       6.256182       8.935013      21.389663       0.105744       1.101282 0.80758233E+01  0.80808483E+02                                 1.851305                            1.725856      -1.535451       2.139351                    0.992283       4.070512      12.150102       0.442570       1.383100      -0.683772      -0.029388       0.032578       0.003381       0.044004      -0.009954       0.000415      -0.000930       0.004663      -0.025152      -0.008509      -0.005942       0.014451              1.924859       2.041239      -0.586698      -0.110656       2.242839      -0.044461       1.490498           0.000824
           57              H       5.617290       3.961589      19.377149       0.111892       1.109402 0.84070195E+01  0.84111598E+02                                 1.808001                            1.724128      -1.200671       2.304049                    0.995814       3.724000      10.751627       0.461705       1.325953      -0.698092      -0.031048       0.019657      -0.012003       0.038657      -0.012564       0.001570       0.001837       0.015328      -0.009805      -0.013626      -0.002737       0.016363              1.842519       2.187080      -0.420367       0.069076       1.740139      -0.028037       1.600340           0.000106
           58              H       6.001780       3.661469      21.657810       0.101452       1.040615 0.73903604E+01  0.72577970E+02                                 1.810427                            1.671622      -1.431634       2.185157                    0.991856       4.064442      12.155251       0.439871       1.417887      -0.677197      -0.023940       0.012749       0.026417       0.037862      -0.013241      -0.000474      -0.003129       0.009648       0.021476      -0.017992       0.006933       0.011059              1.903285       2.062917      -0.281431      -0.545001       1.685388       0.280156       1.961551           0.000097
           59              H       7.825997       2.380955      22.357815       0.108475       1.026859 0.74641416E+01  0.72459326E+02                                 1.717474                            1.625504      -0.930032       2.434949                    0.997301       3.578974      10.164190       0.475296       1.327478      -0.698187       0.002439      -0.010037       0.037477       0.038874      -0.011589       0.000673      -0.004809       0.008388       0.032759      -0.018223       0.005132       0.013091              1.751110       1.505070      -0.092391       0.054050       1.501381      -0.277229       2.246880           0.000010
           60              H       9.394154       1.659237      20.811030       0.104623       1.106292 0.83679096E+01  0.84225035E+02                                 1.844565                            1.749068      -1.411790       2.199609                    0.992155       3.971821      11.774429       0.443869       1.370968      -0.687340       0.027130      -0.020149       0.011989       0.035858      -0.012354      -0.001283      -0.003163       0.007932       0.012622      -0.015632       0.004653       0.010979              1.899770       2.215540      -0.385843       0.272330       1.735777      -0.198919       1.747994           0.000020
           61              H       9.743482       0.104328      18.561418       0.112966       0.980482 0.73620398E+01  0.71337824E+02                                 1.671994                            1.620549      -1.004699       2.398486                    0.997383       3.607265      10.289429       0.472527       1.337696      -0.695724      -0.012467      -0.029252       0.018401       0.036738       0.001159      -0.011614      -0.002750      -0.009665      -0.017570      -0.015741       0.005215       0.010526              1.680082       1.611545       0.182849      -0.196056       1.840943      -0.277201       1.587757          -0.000017
           62              H      -2.618427      13.991327      17.079553       0.098943       1.036334 0.75907343E+01  0.74997720E+02                                 1.800154                            1.691258      -1.425002       2.188208                    0.991530       4.076622      12.202901       0.438707       1.413081      -0.678208       0.013400      -0.035233      -0.004036       0.037911      -0.000958      -0.013588      -0.003361      -0.009018      -0.017037      -0.017810       0.007043       0.010767              1.851908       1.677569      -0.429601      -0.063963       2.312251       0.154146       1.565903          -0.000025
           63              H       2.580596       1.453440      15.990029       0.089091       1.153381 0.83644444E+01  0.82851146E+02                                 1.792841                            1.670129      -0.987161       2.387787                    0.998025       3.656266      10.207272       0.494482       1.250531      -0.714616       0.028050      -0.000621      -0.019614       0.034233       0.002977      -0.015654      -0.006282      -0.013793      -0.018898      -0.020957       0.004052       0.016906              1.871415       2.198281      -0.276475      -0.585098       1.509166       0.223142       1.906799          -0.000136
           64              H       1.838950       3.614307      16.269466       0.126504       1.103681 0.82452854E+01  0.80145688E+02                                 1.667909                            1.609210      -0.787639       2.514479                    0.999566       3.136964       8.253425       0.535033       1.177745      -0.736567       0.019052       0.030928      -0.022983       0.042985       0.002681      -0.014730      -0.004853      -0.013149      -0.016786      -0.019548       0.004497       0.015051              1.656507       1.547646       0.235134      -0.207551       1.837535      -0.232693       1.584339          -0.000031
           65              H       2.699234      11.949079      18.022301       0.112188       1.105351 0.82983415E+01  0.82323019E+02                                 1.765641                            1.683358      -1.222402       2.290994                    0.996310       3.640930      10.290021       0.482151       1.280539      -0.707894       0.032159      -0.017759      -0.013171       0.039026      -0.000330      -0.010298       0.000464       0.010208      -0.035853      -0.015890       0.000861       0.015028              1.796058       2.240154      -0.283186      -0.199419       1.664037       0.058687       1.483984           0.000035
           66              H       2.801064      14.211415      18.544482       0.106197       1.053923 0.74082374E+01  0.72153598E+02                                 1.776049                            1.637517      -1.174890       2.313778                    0.994970       3.755185      10.864078       0.463314       1.357337      -0.690736       0.032474       0.017964      -0.002565       0.037200      -0.000130      -0.005984       0.003598       0.007795      -0.044795      -0.016827       0.004076       0.012751              1.866590       2.382788       0.560102      -0.083971       1.772135      -0.047401       1.444846           0.000006
           67              H       5.039691       1.014693      19.216261       0.101460       1.044004 0.75480801E+01  0.73835321E+02                                 1.761974                            1.651771      -1.126516       2.334074                    0.995329       3.768791      10.915145       0.461938       1.355484      -0.691204       0.000939       0.036091       0.008418       0.037072      -0.003578      -0.005416       0.004285      -0.004659      -0.038059      -0.014717       0.002442       0.012275              1.806729       1.537275       0.115050      -0.043835       2.369758       0.325087       1.513153          -0.000002
           68              H      -1.150914      14.151391      19.382794       0.107724       1.073692 0.81224262E+01  0.81278817E+02                                 1.817893                            1.731216      -1.437180       2.190553                    0.992095       3.972925      11.805418       0.442351       1.383719      -0.684646      -0.028926       0.018794       0.011377       0.036323      -0.000656      -0.006314       0.006242       0.001456      -0.038906      -0.016329       0.005728       0.010601              1.865476       2.224348      -0.353030      -0.194665       1.820009       0.149106       1.552071           0.000019
           69              H      -2.092478      12.407834      20.850546       0.108537       1.019649 0.77309102E+01  0.75939399E+02                                 1.721671                            1.664127      -1.161900       2.320219                    0.995726       3.725052      10.746939       0.464190       1.343302      -0.694026       0.014647       0.018700       0.027940       0.036672       0.006330       0.001749       0.007642       0.012405       0.011083      -0.013257       0.002335       0.010922              1.733634       1.698807       0.206442       0.190729       1.600829       0.287430       1.901267          -0.000029
           70              H       5.720643      11.640384      21.141274       0.098185       1.057439 0.75392066E+01  0.74064254E+02                                 1.801431                            1.667570      -1.240436       2.273088                    0.993974       3.947381      11.628984       0.450764       1.383165      -0.684586      -0.018445       0.006045       0.030757       0.036369       0.009048      -0.003173       0.006970       0.016421      -0.001001      -0.015834       0.003449       0.012386              1.872253       1.842312      -0.099264      -0.571206       1.475584       0.186397       2.298864           0.000003
           71              H       4.657088      10.422752      19.456182       0.106685       1.038395 0.72993910E+01  0.69875376E+02                                 1.677906                            1.566655      -0.752245       2.511817                    0.999603       3.417697       9.377240       0.507431       1.260932      -0.713197      -0.037379      -0.012261       0.002828       0.039440       0.010204      -0.002965       0.010469       0.019704       0.010912      -0.020785       0.008052       0.012733              1.741534       2.366714       0.291094      -0.153241       1.465888      -0.083866       1.392002          -0.000043
           72              H       5.802521       9.958280      17.469071       0.129759       1.120888 0.84058579E+01  0.82331195E+02                                 1.703245                            1.638341      -0.843296       2.489524                    0.999290       3.185111       8.489226       0.522235       1.197451      -0.731471      -0.019123      -0.026608      -0.029167       0.043867       0.012246       0.000577       0.011014       0.009365       0.016386      -0.019154       0.003195       0.015960              1.701224       1.639900       0.220919       0.238831       1.617989       0.258016       1.845781          -0.000039
           73              H       0.190246       2.017952      13.079928       0.122027       1.078971 0.80380844E+01  0.78511326E+02                                 1.709979                            1.640328      -0.825535       2.500856                    0.999349       3.276262       8.963115       0.499559       1.255278      -0.716839       0.006809       0.045791      -0.023610       0.051968       0.002512      -0.011105      -0.008815      -0.015515      -0.024744      -0.018276       0.000891       0.017385              1.708061       1.435014      -0.003350       0.001734       1.985644      -0.409126       1.703525           0.001319
           74              H       3.976693      13.895574      15.450912       0.111184       1.072369 0.77434712E+01  0.75797218E+02                                 1.766693                            1.654252      -0.999101       2.410886                    0.997169       3.548770      10.090983       0.472160       1.325253      -0.699101      -0.034347      -0.010299       0.032596       0.048459       0.001623      -0.013692      -0.009848      -0.008095      -0.012610      -0.018489       0.001478       0.017011              1.831043       2.257534       0.067811      -0.533672       1.376186      -0.077703       1.859409           0.000896
           75              H       5.673147       0.724576      16.150917       0.111460       1.087854 0.78001543E+01  0.77282818E+02                                 1.836041                            1.695697      -1.379907       2.219445                    0.993616       3.927636      11.620372       0.447200       1.382372      -0.684681       0.011750       0.018605       0.039820       0.045496       0.002319      -0.000898       0.008148       0.000250       0.028539      -0.009758      -0.003430       0.013188              1.924188       1.660276       0.201891       0.311017       1.509406       0.285534       2.602883           0.001021
           76              H       5.955691       0.854629      12.235971       0.116473       1.012166 0.70235101E+01  0.68059156E+02                                 1.779296                            1.631149      -1.361731       2.234795                    0.993201       3.877102      11.493584       0.444948       1.420575      -0.677311       0.019427       0.016792      -0.038465       0.046249       0.002011      -0.003710       0.000434       0.002429       0.028356      -0.007397      -0.003042       0.010439              1.884746       1.724035       0.231255      -0.429957       1.554573      -0.376835       2.375631           0.000935
           77              H       2.768205       5.627972      19.427956       0.122524       1.174447 0.85820402E+01  0.85571014E+02                                 1.837474                            1.713485      -1.001034       2.417317                    0.997893       3.423792       9.596187       0.478816       1.282925      -0.709920       0.000603      -0.036174      -0.036225       0.051198      -0.009767       0.001313       0.013754      -0.011115       0.012993      -0.017259      -0.001755       0.019014              1.888057       1.561723       0.045147       0.104774       2.256702       0.560283       1.845744           0.001126
           78              H      -0.558200       5.645122      21.313453       0.116837       0.996757 0.68572512E+01  0.65515230E+02                                 1.721348                            1.582841      -1.056608       2.389728                    0.996423       3.566273      10.221918       0.467905       1.370112      -0.689056       0.032584      -0.037154      -0.001919       0.049455      -0.012857      -0.003458      -0.008085      -0.003553      -0.013942      -0.016272       0.000175       0.016097              1.816966       1.978244      -0.615501      -0.032528       2.137752      -0.012394       1.334902           0.000985
           79              H      -2.004852       8.990749      19.842878       0.110737       1.170878 0.83715252E+01  0.84688698E+02                                 1.943789                            1.766569      -1.614623       2.104377                    0.992075       4.144436      12.518031       0.433109       1.397937      -0.680623       0.003421       0.031997      -0.028113       0.042730      -0.005480      -0.003209      -0.004686      -0.009236       0.007377      -0.010339       0.002345       0.007994              2.049101       1.630971       0.012117      -0.098845       2.528574      -0.781010       1.987757           0.001088
           80              H       1.278082       8.935013      20.949337       0.105744       1.101281 0.80758180E+01  0.80808431E+02                                 1.851305                            1.725857      -1.535451       2.139351                    0.992283       4.070513      12.150112       0.442570       1.383102      -0.683772      -0.029388       0.032578      -0.003381       0.044005      -0.009954      -0.000415       0.000930       0.004663      -0.025152      -0.008509      -0.005942       0.014451              1.924860       2.041240      -0.586699       0.110656       2.242840       0.044462       1.490499           0.000824
           81              H       5.136274      10.329858       5.264149       0.111892       1.109400 0.84070098E+01  0.84111483E+02                                 1.808000                            1.724127      -1.200670       2.304049                    0.995814       3.723999      10.751626       0.461704       1.325954      -0.698092       0.031048      -0.019656      -0.012003       0.038658      -0.012564      -0.001570      -0.001837       0.015328      -0.009805      -0.013626      -0.002737       0.016363              1.842519       2.187079      -0.420367      -0.069076       1.740138       0.028037       1.600339           0.000106
           82              H       4.751784      10.629978       7.544810       0.101451       1.040618 0.73903839E+01  0.72578254E+02                                 1.810430                            1.671624      -1.431636       2.185156                    0.991856       4.064448      12.155271       0.439871       1.417887      -0.677197       0.023940      -0.012749       0.026417       0.037862      -0.013241       0.000474       0.003129       0.009648       0.021476      -0.017992       0.006933       0.011059              1.903288       2.062921      -0.281431       0.545002       1.685391      -0.280157       1.961554           0.000097
           83              H       2.927567      11.910492       8.244815       0.108475       1.026861 0.74641551E+01  0.72459495E+02                                 1.717476                            1.625505      -0.930035       2.434947                    0.997301       3.578978      10.164206       0.475296       1.327478      -0.698187      -0.002439       0.010037       0.037477       0.038874      -0.011589      -0.000674       0.004809       0.008388       0.032759      -0.018223       0.005132       0.013091              1.751112       1.505071      -0.092391      -0.054050       1.501382       0.277230       2.246883           0.000011
           84              H       1.359410      12.632210       6.698030       0.104624       1.106291 0.83679040E+01  0.84224968E+02                                 1.844564                            1.749067      -1.411790       2.199609                    0.992155       3.971820      11.774427       0.443869       1.370969      -0.687340      -0.027130       0.020149       0.011989       0.035858      -0.012354       0.001283       0.003163       0.007932       0.012622      -0.015632       0.004653       0.010979              1.899770       2.215539      -0.385843      -0.272330       1.735777       0.198918       1.747994           0.000020
           85              H       1.010082      14.187119       4.448418       0.112966       0.980480 0.73620264E+01  0.71337658E+02                                 1.671993                            1.620547      -1.004696       2.398487                    0.997383       3.607261      10.289413       0.472528       1.337696      -0.695724       0.012467       0.029252       0.018401       0.036739       0.001159       0.011614       0.002750      -0.009665      -0.017571      -0.015741       0.005215       0.010526              1.680080       1.611544       0.182849       0.196055       1.840941       0.277200       1.587756          -0.000017
           86              H       3.415791       0.300120       2.966553       0.098943       1.036336 0.75907587E+01  0.74998018E+02                                 1.800157                            1.691260      -1.425004       2.188207                    0.991530       4.076628      12.202922       0.438707       1.413080      -0.678209      -0.013400       0.035233      -0.004036       0.037911      -0.000958       0.013588       0.003361      -0.009018      -0.017037      -0.017810       0.007042       0.010767              1.851910       1.677571      -0.429602       0.063963       2.312254      -0.154147       1.565906          -0.000025
           87              H      -1.783232      12.838007       1.877029       0.089091       1.153379 0.83644318E+01  0.82850984E+02                                 1.792839                            1.670128      -0.987160       2.387788                    0.998025       3.656263      10.207259       0.494482       1.250530      -0.714616      -0.028050       0.000621      -0.019614       0.034233       0.002977       0.015654       0.006282      -0.013793      -0.018898      -0.020957       0.004052       0.016906              1.871413       2.198279      -0.276474       0.585097       1.509164      -0.223142       1.906797          -0.000136
           88              H      -1.041586      10.677140       2.156466       0.126504       1.103677 0.82452406E+01  0.80145134E+02                                 1.667903                            1.609205      -0.787636       2.514480                    0.999566       3.136957       8.253397       0.535034       1.177744      -0.736568      -0.019052      -0.030928      -0.022983       0.042985       0.002681       0.014730       0.004853      -0.013148      -0.016786      -0.019548       0.004497       0.015051              1.656501       1.547641       0.235133       0.207550       1.837529       0.232692       1.584334          -0.000031
           89              H       8.054330       2.342368       3.909301       0.112188       1.105351 0.82983416E+01  0.82323028E+02                                 1.765642                            1.683358      -1.222403       2.290994                    0.996310       3.640929      10.290022       0.482151       1.280540      -0.707893      -0.032159       0.017759      -0.013171       0.039026      -0.000330       0.010298      -0.000464       0.010209      -0.035853      -0.015890       0.000861       0.015028              1.796060       2.240156      -0.283186       0.199419       1.664038      -0.058687       1.483984           0.000035
           90              H       7.952500       0.080032       4.431482       0.106197       1.053921 0.74082243E+01  0.72153436E+02                                 1.776047                            1.637515      -1.174888       2.313779                    0.994970       3.755181      10.864063       0.463314       1.357337      -0.690736      -0.032474      -0.017964      -0.002566       0.037200      -0.000130       0.005984      -0.003598       0.007795      -0.044795      -0.016827       0.004076       0.012751              1.866588       2.382786       0.560102       0.083971       1.772134       0.047401       1.444844           0.000007
           91              H       5.713873      13.276754       5.103261       0.101460       1.044003 0.75480649E+01  0.73835135E+02                                 1.761972                            1.651769      -1.126512       2.334075                    0.995329       3.768787      10.915131       0.461939       1.355484      -0.691204      -0.000939      -0.036091       0.008418       0.037072      -0.003578       0.005416      -0.004285      -0.004659      -0.038059      -0.014717       0.002442       0.012275              1.806727       1.537274       0.115050       0.043835       2.369755      -0.325087       1.513152          -0.000002
           92              H       1.948278       0.140056       5.269794       0.107724       1.073692 0.81224279E+01  0.81278842E+02                                 1.817894                            1.731216      -1.437181       2.190552                    0.992095       3.972926      11.805423       0.442351       1.383719      -0.684646       0.028926      -0.018794       0.011377       0.036323      -0.000656       0.006314      -0.006242       0.001456      -0.038906      -0.016329       0.005728       0.010601              1.865476       2.224349      -0.353030       0.194665       1.820009      -0.149106       1.552071           0.000019
           93              H       2.889842       1.883613       6.737546       0.108537       1.019649 0.77309056E+01  0.75939349E+02                                 1.721671                            1.664127      -1.161901       2.320219                    0.995726       3.725052      10.746942       0.464190       1.343302      -0.694026      -0.014647      -0.018700       0.027940       0.036672       0.006330      -0.001749      -0.007642       0.012405       0.011083      -0.013257       0.002335       0.010922              1.733634       1.698807       0.206442      -0.190729       1.600829      -0.287430       1.901267          -0.000029
           94              H       5.032921       2.651063       7.028274       0.098184       1.057440 0.75392183E+01  0.74064398E+02                                 1.801432                            1.667572      -1.240438       2.273087                    0.993974       3.947385      11.628998       0.450764       1.383165      -0.684586       0.018445      -0.006045       0.030757       0.036369       0.009048       0.003173      -0.006970       0.016421      -0.001001      -0.015834       0.003449       0.012386              1.872255       1.842313      -0.099264       0.571206       1.475585      -0.186397       2.298866           0.000003
           95              H       6.096476       3.868695       5.343182       0.106684       1.038397 0.72994072E+01  0.69875577E+02                                 1.677909                            1.566658      -0.752247       2.511816                    0.999603       3.417701       9.377257       0.507430       1.260933      -0.713197       0.037379       0.012261       0.002828       0.039440       0.010204       0.002965      -0.010469       0.019704       0.010912      -0.020785       0.008052       0.012733              1.741537       2.366718       0.291095       0.153242       1.465890       0.083866       1.392004          -0.000043
           96              H       4.951043       4.333167       3.356071       0.129759       1.120890 0.84058805E+01  0.82331484E+02                                 1.703248                            1.638344      -0.843296       2.489524                    0.999290       3.185113       8.489239       0.522234       1.197453      -0.731470       0.019123       0.026607      -0.029167       0.043867       0.012246      -0.000577      -0.011014       0.009365       0.016386      -0.019154       0.003195       0.015960              1.701227       1.639904       0.220920      -0.238832       1.617992      -0.258017       1.845786          -0.000039
           97              H       0.607118      12.273495      27.192928       0.122027       1.078975 0.80381277E+01  0.78511875E+02                                 1.709986                            1.640333      -0.825542       2.500853                    0.999348       3.276270       8.963151       0.499557       1.255280      -0.716839      -0.006808      -0.045791      -0.023611       0.051968       0.002512       0.011105       0.008815      -0.015515      -0.024744      -0.018276       0.000890       0.017386              1.708068       1.435019      -0.003350      -0.001734       1.985652       0.409129       1.703531           0.001319
           98              H       6.776871       0.395873       1.337912       0.111184       1.072370 0.77434763E+01  0.75797282E+02                                 1.766694                            1.654253      -0.999101       2.410886                    0.997169       3.548772      10.090990       0.472160       1.325253      -0.699101       0.034347       0.010298       0.032596       0.048459       0.001623       0.013692       0.009848      -0.008095      -0.012610      -0.018489       0.001478       0.017011              1.831044       2.257535       0.067811       0.533672       1.376187       0.077703       1.859409           0.000896
           99              H       5.080417      13.566871       2.037917       0.111460       1.087854 0.78001544E+01  0.77282824E+02                                 1.836041                            1.695698      -1.379908       2.219445                    0.993615       3.927638      11.620381       0.447200       1.382372      -0.684681      -0.011750      -0.018606       0.039820       0.045496       0.002319       0.000898      -0.008148       0.000250       0.028539      -0.009758      -0.003429       0.013188              1.924189       1.660277       0.201891      -0.311017       1.509406      -0.285534       2.602884           0.001021
          100              H       4.797873      13.436818      26.348971       0.116474       1.012168 0.70235215E+01  0.68059299E+02                                 1.779298                            1.631150      -1.361734       2.234794                    0.993201       3.877106      11.493601       0.444948       1.420575      -0.677311      -0.019428      -0.016792      -0.038465       0.046249       0.002011       0.003710      -0.000434       0.002429       0.028355      -0.007397      -0.003042       0.010439              1.884748       1.724036       0.231255       0.429958       1.554574       0.376836       2.375634           0.000935
          101              H      -1.970841       8.663475       5.314956       0.122525       1.174443 0.85819953E+01  0.85570448E+02                                 1.837469                            1.713480      -1.001028       2.417321                    0.997893       3.423782       9.596150       0.478817       1.282925      -0.709920      -0.000603       0.036174      -0.036226       0.051198      -0.009767      -0.001313      -0.013754      -0.011115       0.012993      -0.017259      -0.001755       0.019014              1.888051       1.561719       0.045147      -0.104774       2.256695      -0.560281       1.845739           0.001126
          102              H       1.355564       8.646325       7.200453       0.116837       0.996757 0.68572503E+01  0.65515219E+02                                 1.721348                            1.582841      -1.056609       2.389728                    0.996423       3.566272      10.221915       0.467905       1.370112      -0.689056      -0.032584       0.037154      -0.001918       0.049456      -0.012857       0.003458       0.008085      -0.003553      -0.013942      -0.016272       0.000175       0.016098              1.816966       1.978244      -0.615501       0.032528       2.137752       0.012394       1.334902           0.000985
          103              H       2.802216       5.300698       5.729878       0.110737       1.170878 0.83715253E+01  0.84688681E+02                                 1.943787                            1.766567      -1.614623       2.104377                    0.992075       4.144433      12.518012       0.433110       1.397935      -0.680623      -0.003421      -0.031997      -0.028113       0.042730      -0.005480       0.003209       0.004686      -0.009236       0.007378      -0.010339       0.002345       0.007993              2.049099       1.630969       0.012116       0.098844       2.528572       0.781009       1.987755           0.001088
          104              H      -0.480718       5.356434       6.836337       0.105744       1.101283 0.80758387E+01  0.80808687E+02                                 1.851307                            1.725859      -1.535453       2.139350                    0.992283       4.070517      12.150126       0.442570       1.383102      -0.683772       0.029388      -0.032578      -0.003381       0.044005      -0.009954       0.000415      -0.000930       0.004663      -0.025152      -0.008509      -0.005942       0.014451              1.924862       2.041242      -0.586700      -0.110656       2.242843      -0.044462       1.490500           0.000824
          105              C      -1.180908      11.088734      10.970882       0.587266      23.140579 0.26796329E+03  0.56833348E+04                                 7.630604                            5.924259      -0.295095       1.949868                    0.998983      23.447539      67.902252       0.587968       0.491161      -1.002959      -0.012012       0.005001       0.055586       0.057089       0.074032      -0.033908      -0.010789       0.021667      -0.151150      -0.067654      -0.039216       0.106870              8.642373       6.346833      -1.728944       0.601956       7.198280       1.937608      12.382007          -0.000563
          106              C      -1.558757      11.240223       9.509622      -0.056121      38.571971 0.49275193E+03  0.11924229E+05                                10.040736                            7.487402      -0.043985       1.989124                    0.998754      28.408476      82.208593       0.593252       0.426644      -1.060320       0.002254      -0.015406      -0.037458       0.040565       0.015974      -0.013142      -0.003277      -0.048037      -0.043324      -0.030467      -0.006578       0.037045             11.905329      12.487157      -2.573999      -0.455793       6.665159       1.103843      16.563672           0.004763
          107              C      -0.624495      10.782897       8.558688      -0.117847      32.782847 0.46255102E+03  0.11092604E+05                                 8.989993                            7.236646       0.053707       1.982315                    0.999731      30.189679      88.912761       0.601570       0.424567      -1.054454      -0.028118       0.010827       0.002633       0.030246      -0.001648       0.008817      -0.011422      -0.002592      -0.074727      -0.029640       0.010460       0.019180             10.008232      10.128982      -2.520807      -2.358653       6.665243       1.234456      13.230470           0.001092
          108              C      -0.833782      10.984406       7.203275      -0.116370      32.475765 0.47141808E+03  0.11378478E+05                                 9.018116                            7.365428      -0.117654       1.933216                    0.998759      30.307980      90.051236       0.588040       0.431540      -1.048375      -0.016954       0.022447       0.018059       0.033428      -0.006866      -0.016113       0.004298       0.006281       0.012450      -0.014246      -0.006870       0.021116              9.965181      11.110656      -3.163043      -1.631731       7.287867       0.566479      11.497018           0.000212
          109              C      -1.933420      11.707553       6.788918      -0.088560      30.650637 0.42736892E+03  0.10032034E+05                                 8.557336                            6.930710       0.281480       2.071475                    0.999422      28.964699      83.955412       0.619065       0.421487      -1.058076       0.005856      -0.000445       0.032226       0.032757       0.001820       0.003937      -0.007013       0.002981       0.061370      -0.014428      -0.007884       0.022312              9.444233      11.061039      -3.277942      -1.327092       6.868816      -0.492036      10.402846           0.000584
          110              C      -2.864876      12.134868       7.714166      -0.149943      34.097862 0.47497772E+03  0.11477966E+05                                 9.246879                            7.354949      -0.013446       1.963513                    0.998887      30.567173      90.668211       0.593468       0.427088      -1.051830       0.022153      -0.018114      -0.002393       0.028716      -0.006025       0.009337      -0.008852      -0.004652      -0.069447      -0.026898       0.005293       0.021605             10.348645      11.125873      -2.521694      -1.500097       6.466971      -0.470618      13.453090           0.000241
          111              C      -2.728433      11.859043       9.073530       0.054529      36.036321 0.44362013E+03  0.10507141E+05                                 9.726315                            7.218974      -0.254564       1.926770                    0.998930      27.607594      80.281108       0.587032       0.440525      -1.046851      -0.012076      -0.008386       0.004742       0.015448       0.001484      -0.022859       0.015064      -0.034455      -0.022186      -0.035762       0.006468       0.029294             11.456966      14.298210      -2.618237      -2.462462       6.332660      -0.110395      13.740028           0.000486
          112              C       6.089234      12.170596       9.975915       0.058277      35.771900 0.45258332E+03  0.10771691E+05                                 9.705133                            7.314054      -0.245923       1.928278                    0.999003      27.739167      80.823746       0.580593       0.443250      -1.045383       0.017024       0.002576       0.007985       0.018980      -0.010905      -0.004575      -0.000757       0.040675       0.086750      -0.037587       0.007766       0.029820             11.342575      12.872307      -2.208080      -5.189916      11.699407       1.178045       9.456010           0.002590
          113              C       5.595545      13.466831      10.141602      -0.154860      33.565472 0.47629647E+03  0.11486299E+05                                 9.090207                            7.320270       0.153045       2.016606                    0.999125      30.299654      88.982792       0.601998       0.421899      -1.057944      -0.019395      -0.007647       0.017461       0.027195       0.014914      -0.004247      -0.022825      -0.009506       0.000836      -0.023680      -0.007226       0.030906             10.197367      10.914740      -2.958486      -4.130480      11.189010       1.285189       8.488350          -0.000900
          114              C       4.524551      13.704069      11.008140      -0.103222      30.904546 0.46563555E+03  0.11222497E+05                                 8.776365                            7.364746      -0.135380       1.931016                    0.998391      30.234455      90.244745       0.581784       0.436818      -1.043497       0.014948      -0.031471      -0.016015       0.038345      -0.014789      -0.003486      -0.000428      -0.027630      -0.035372      -0.016676      -0.009484       0.026160              9.547647       9.765777      -2.107407      -3.461691      10.491246       0.659608       8.385917           0.002600
          115              C       3.929028      12.666509      11.657338      -0.103305      29.273086 0.42387453E+03  0.99433946E+04                                 8.301848                            6.913648       0.136863       2.016691                    0.999691      29.391323      85.550597       0.617448       0.422872      -1.055743       0.018270      -0.016253      -0.024814       0.034839       0.001947      -0.024659      -0.004944       0.032966      -0.023861      -0.023252      -0.011825       0.035077              8.968338       8.696794      -1.863410      -3.187861      10.553844       1.074828       7.654376          -0.000819
          116              C       4.363937      11.387425      11.493627      -0.114996      30.345599 0.41581550E+03  0.96813003E+04                                 8.441065                            6.812891       0.203734       2.040768                    0.999800      29.057406      83.516747       0.628463       0.418594      -1.061310       0.015793       0.016979      -0.006250       0.024016       0.020037      -0.009595      -0.020492       0.005537      -0.008214      -0.025164      -0.008674       0.033838              9.202668       8.709861      -2.327880      -3.368067      11.229109       1.709445       7.669035           0.002382
          117              C       5.429513      11.124462      10.647976      -0.043040      37.104719 0.48436526E+03  0.11667990E+05                                 9.764898                            7.424879      -0.159815       1.953147                    0.998613      28.202268      81.355692       0.595725       0.426812      -1.060496      -0.006862       0.027090       0.024499       0.037164      -0.001559       0.036499       0.011991       0.015664       0.051950      -0.033868      -0.013138       0.047007             11.385503       9.935046      -1.776219      -3.701427      15.639096       1.742126       8.582367           0.002345
          118              C       5.859633       9.688172      10.522088       0.570889      24.333216 0.26986994E+03  0.57167103E+04                                 7.813142                            5.881709      -0.269452       1.955236                    0.998963      23.341247      66.892367       0.601493       0.480711      -1.011403       0.003186      -0.044565      -0.023485       0.050475       0.040729      -0.075882      -0.012816       0.136137      -0.064464      -0.072655      -0.056418       0.129073              9.148676       5.659948      -0.600759       1.860365      12.950127       2.919759       8.835952          -0.000908
          119              C       4.938225       4.094500      10.096158       0.586049      23.195937 0.26752033E+03  0.56724148E+04                                 7.648013                            5.920543      -0.328326       1.940616                    0.998957      23.411064      67.819584       0.587892       0.491357      -1.002714       0.016620       0.052684       0.002721       0.055310       0.012970       0.079953      -0.006912       0.101361       0.063796      -0.070608      -0.040703       0.111311              8.649849       6.546887       0.734632      -1.919886      12.673123      -1.394932       6.729536          -0.000664
          120              C       5.058208       2.622481       9.832809      -0.060856      38.287158 0.48922106E+03  0.11814917E+05                                 9.934992                            7.435917      -0.043495       1.986758                    0.998967      28.433216      82.138092       0.598391       0.423833      -1.062307      -0.011901      -0.032571       0.007363       0.035450       0.009434       0.002620      -0.000997       0.000097       0.104398      -0.026940      -0.007996       0.034936             11.675046      13.321870       0.406480      -1.170441      15.842303       0.428147       5.860965           0.004170
          121              C       3.866187       1.895046       9.922850      -0.117452      32.616723 0.45862900E+03  0.10971524E+05                                 8.948407                            7.218106       0.080595       1.991260                    0.999734      30.082958      88.393810       0.601014       0.426006      -1.053912       0.029940      -0.005433      -0.011073       0.032381      -0.014601      -0.009218      -0.001830       0.028647       0.038214      -0.027534       0.006037       0.021497              9.863329      11.627930       2.211124      -1.008333      12.433976       0.347415       5.528082           0.001093
          122              C       3.797209       0.551650       9.619421      -0.102023      30.502288 0.43352117E+03  0.10213654E+05                                 8.537918                            6.990641       0.231463       2.055558                    0.999358      29.099132      84.520002       0.615007       0.422722      -1.057222       0.021962       0.013981      -0.010402       0.028035       0.008916      -0.002837      -0.007883       0.013930      -0.018583      -0.013700      -0.002435       0.016134              9.330094      11.483826       1.457853      -1.282304      10.893391       0.655915       5.613066           0.000135
          123              C       0.763547      14.202840       9.219741      -0.082558      30.654807 0.42923017E+03  0.10094260E+05                                 8.595093                            6.973625       0.222871       2.055078                    0.999330      28.959866      84.225047       0.613005       0.424872      -1.055169       0.001947       0.031630       0.002910       0.031823      -0.001326       0.003828       0.003800      -0.036370      -0.005998      -0.018224      -0.001633       0.019857              9.456754      12.225783       1.292438      -1.473632      10.387844       1.381997       5.756636           0.000645
          124              C       6.145182       0.601670       9.121232      -0.153676      34.279340 0.48301722E+03  0.11718981E+05                                 9.281274                            7.419088      -0.033823       1.955463                    0.998905      30.684435      91.138553       0.590757       0.427336      -1.051888      -0.025487       0.002315       0.003795       0.025872      -0.013373      -0.007244       0.003281       0.019882       0.026079      -0.021013       0.002358       0.018656             10.362302      12.986800       1.952504      -0.870573      12.363770       1.167928       5.736335           0.000128
          125              C       6.223820       1.966503       9.423250       0.047190      36.622198 0.45472662E+03  0.10827293E+05                                 9.818106                            7.314799      -0.251215       1.924242                    0.998894      27.836140      80.923130       0.582976       0.441251      -1.047357       0.010075       0.002440       0.002536       0.010671       0.022181      -0.000481       0.000645       0.019639       0.047455      -0.032180       0.015827       0.016353             11.552380      16.462102       1.459370      -1.268238      12.171280       0.777053       6.023758           0.000465
          126              C       7.578359       2.591039       9.268007       0.044075      36.569860 0.46035878E+03  0.10991680E+05                                 9.800720                            7.353211      -0.211917       1.937038                    0.998959      27.863338      81.029636       0.582438       0.440442      -1.048172      -0.009679      -0.004726      -0.005131       0.011931      -0.000873      -0.008600      -0.003320       0.001493      -0.093658      -0.032971       0.015078       0.017893             11.476896      15.493726       3.762103      -1.530453       7.858206       1.046410      11.078755           0.001863
          127              C       8.285753       2.368093       8.076588      -0.146916      33.193889 0.46110959E+03  0.11046965E+05                                 9.039850                            7.220708       0.107467       2.004520                    0.999339      30.161103      88.719901       0.602949       0.424020      -1.055028       0.019985       0.006634       0.013019       0.024757       0.002224       0.021885       0.008767      -0.027903       0.012660      -0.030241       0.006016       0.024225             10.157401      13.629204       2.523736      -3.129847       6.586584       0.586274      10.256415          -0.000933
          128              C      -0.401660       2.829707       7.900457      -0.096160      30.942731 0.44040061E+03  0.10442671E+05                                 8.692785                            7.103629       0.023392       1.986708                    0.998796      29.499649      86.662634       0.601172       0.429679      -1.050293      -0.019290       0.001230       0.025370       0.031894      -0.003285      -0.013802       0.000781      -0.004684       0.031683      -0.015568      -0.002669       0.018237              9.519121      11.925086       2.113292      -2.218774       6.641874       1.114823       9.990401           0.001927
          129              C       0.230662       3.554283       8.894013      -0.101582      29.700498 0.43107741E+03  0.10102224E+05                                 8.268015                            6.901721       0.339112       2.083635                    0.999818      28.870826      82.574589       0.630745       0.414372      -1.066664      -0.024517      -0.009862       0.010893       0.028583       0.017635      -0.002053       0.004467       0.038908      -0.025091      -0.023651      -0.006791       0.030442              8.848060      11.027142       1.777554      -1.559769       6.040087       0.819792       9.476951          -0.000272
          130              C      -0.446622       3.817245      10.077529      -0.128783      30.876559 0.43807912E+03  0.10321519E+05                                 8.507718                            6.979828       0.221545       2.040080                    0.999813      29.486728      84.932323       0.623371       0.417031      -1.063539      -0.015475      -0.006771      -0.017899       0.024611       0.012570       0.018461       0.017634      -0.017417      -0.008548      -0.023905      -0.009568       0.033473              9.154223      11.104404       2.085730      -2.441488       6.141078       0.363194      10.217187           0.001718
          131              C       8.216297       3.327049      10.278216      -0.044472      37.350125 0.49166741E+03  0.11879768E+05                                 9.766010                            7.459302      -0.133769       1.958387                    0.998868      28.296829      81.560907       0.597329       0.424381      -1.062773       0.021463       0.013269      -0.026645       0.036697      -0.023983       0.000835      -0.015554      -0.051094      -0.060770      -0.029075      -0.019288       0.048364             11.244840      11.682928       2.591742      -1.887145       7.066129       0.467893      14.985462           0.002127
          132              C      -1.864003      10.765747      16.567533       0.586692      23.168642 0.25435901E+03  0.53237631E+04                                 7.605654                            5.752385      -0.301855       1.953170                    0.998867      23.074037      66.329698       0.599866       0.487843      -1.004890       0.020294       0.021798      -0.043595       0.052797       0.029369       0.049337      -0.002189       0.167910      -0.160152      -0.074503      -0.053986       0.128489              8.749787       4.884576      -0.552970      -1.462482       9.730605      -1.925756      11.634181           0.000733
          133              C       5.685707      13.110973      14.706593       0.055656      24.004033 0.34385892E+03  0.76349536E+04                                 7.251551                            6.243869       0.158911       2.070165                    0.999675      26.058528      73.154140       0.648816       0.425166      -1.057128       0.041268       0.008298      -0.020950       0.047019       0.034137       0.020397       0.003099      -0.016674       0.072329      -0.050006       0.010137       0.039869              7.577250       8.752837      -1.763525      -1.946704       7.288579      -0.885879       6.690333           0.001685
          134              C       1.057620       0.210084      13.339890       0.056384      24.350121 0.35659954E+03  0.80050047E+04                                 7.404399                            6.410866       0.118786       2.058169                    0.999419      26.353740      74.840514       0.631308       0.432199      -1.050852      -0.010614      -0.048911       0.009561       0.050955       0.031698       0.006747       0.004498      -0.003967       0.081422      -0.045378       0.013602       0.031776              7.760321       9.386651      -1.734073      -2.146316       7.204030      -0.732473       6.690281           0.001191
          135              C       0.379854      13.856987      12.934847       0.046037      28.109620 0.35544427E+03  0.79790157E+04                                 8.185402                            6.395256       0.109660       2.055200                    0.999431      26.448603      75.307238       0.632343       0.431495      -1.050436      -0.016976      -0.026493       0.046139       0.055847      -0.056756       0.002329       0.008451      -0.018011      -0.056748      -0.049729      -0.017476       0.067206              9.278888       9.385542       3.520434      -0.776333       6.505477      -0.218476      11.945646           0.001181
          136              C       0.215254      13.779813      15.196314       0.069194      27.675922 0.35290985E+03  0.79179575E+04                                 8.193763                            6.439896       0.007015       2.033717                    0.998256      26.137194      74.708583       0.619486       0.440682      -1.043599      -0.015659      -0.025510      -0.046530       0.055326      -0.053656      -0.013838      -0.004882      -0.011012      -0.073729      -0.049188      -0.017395       0.066583              9.277381       9.076067       3.349883      -0.594052       6.610280      -0.367985      12.145796           0.000829
          137              C       2.992242       7.966053       8.153362       0.062798      25.328445 0.32563199E+03  0.71239180E+04                                 7.505370                            6.038599       0.273589       2.113757                    0.999803      25.560989      70.949259       0.666711       0.419930      -1.061681       0.040545      -0.038386       0.002488       0.055889       0.019657      -0.043900      -0.012151      -0.018041       0.033325      -0.048975      -0.004431       0.053406              8.221050       8.904308      -1.886061       2.432150       9.203160       1.568402       6.555682           0.001692
          138              C       6.979321       7.950332       6.908878       0.062438      25.900172 0.34394888E+03  0.76387247E+04                                 7.723047                            6.282254       0.255452       2.109973                    0.999514      25.807571      72.497538       0.640930       0.430297      -1.053787       0.005465      -0.029699       0.046339       0.055310       0.006269       0.039089       0.025531      -0.016255      -0.006485      -0.047111      -0.001426       0.048537              8.455029       9.005876      -1.842620      -2.360946       9.669905      -1.654916       6.689307           0.001609
          139              C       7.820085       6.022416       7.764973       0.064056      27.336719 0.34526665E+03  0.77049033E+04                                 8.063002                            6.320564      -0.022303       2.018215                    0.998943      26.228631      74.791274       0.632565       0.433899      -1.047556      -0.039631       0.043020      -0.000619       0.058495       0.034586       0.042735       0.031228      -0.006094       0.030292      -0.045334      -0.027751       0.073085              8.983559       9.360480      -1.823969      -2.616253      10.279997      -2.436538       7.310201           0.001246
          140              C       3.847582       6.049570       7.280050       0.049400      26.997006 0.35873670E+03  0.80827443E+04                                 7.996972                            6.452602      -0.006941       2.014574                    0.999388      26.652385      76.374109       0.624594       0.435236      -1.046714      -0.007899       0.034794       0.042935       0.055825       0.021226      -0.043691      -0.044433      -0.022278       0.010469      -0.052987      -0.022098       0.075085              8.764845       9.414892      -1.449653       2.999054       9.547619       2.006742       7.332024          -0.000404
          141              C       1.978272       3.202713      25.083882       0.587258      23.140914 0.26796795E+03  0.56834601E+04                                 7.630689                            5.924320      -0.295115       1.949859                    0.998983      23.447733      67.903042       0.587964       0.491163      -1.002958       0.012014      -0.005002       0.055585       0.057088       0.074031       0.033908       0.010788       0.021667      -0.151140      -0.067653      -0.039215       0.106868              8.642476       6.346896      -1.728957      -0.601962       7.198351      -1.937645      12.382182          -0.000562
          142              C       2.356121       3.051224      23.622622      -0.056113      38.571790 0.49274923E+03  0.11924148E+05                                10.040709                            7.487384      -0.043984       1.989126                    0.998754      28.408395      82.208318       0.593252       0.426644      -1.060320      -0.002254       0.015408      -0.037457       0.040564       0.015973       0.013142       0.003278      -0.048038      -0.043322      -0.030467      -0.006578       0.037045             11.905296      12.487125      -2.573990       0.455799       6.665140      -1.103845      16.563623           0.004765
          143              C       1.421859       3.508550      22.671688      -0.117845      32.782814 0.46255035E+03  0.11092585E+05                                 8.989989                            7.236640       0.053708       1.982316                    0.999731      30.189662      88.912715       0.601570       0.424567      -1.054454       0.028119      -0.010826       0.002633       0.030245      -0.001648      -0.008817       0.011423      -0.002593      -0.074726      -0.029641       0.010460       0.019181             10.008228      10.128984      -2.520811       2.358651       6.665242      -1.234457      13.230457           0.001091
          144              C       1.631146       3.307041      21.316275      -0.116369      32.475745 0.47141776E+03  0.11378468E+05                                 9.018111                            7.365424      -0.117651       1.933217                    0.998759      30.307965      90.051168       0.588041       0.431540      -1.048375       0.016955      -0.022446       0.018059       0.033428      -0.006866       0.016113      -0.004298       0.006281       0.012449      -0.014246      -0.006870       0.021116              9.965174      11.110650      -3.163041       1.631726       7.287864      -0.566477      11.497010           0.000214
          145              C       2.730784       2.583894      20.901918      -0.088561      30.650642 0.42736897E+03  0.10032036E+05                                 8.557336                            6.930709       0.281483       2.071476                    0.999422      28.964703      83.955413       0.619065       0.421486      -1.058076      -0.005856       0.000445       0.032226       0.032757       0.001820      -0.003937       0.007014       0.002980       0.061370      -0.014429      -0.007884       0.022312              9.444232      11.061038      -3.277942       1.327091       6.868815       0.492036      10.402844           0.000583
          146              C       3.662240       2.156579      21.827166      -0.149943      34.097850 0.47497754E+03  0.11477960E+05                                 9.246876                            7.354947      -0.013443       1.963514                    0.998887      30.567167      90.668176       0.593468       0.427088      -1.051830      -0.022153       0.018115      -0.002393       0.028717      -0.006026      -0.009336       0.008853      -0.004652      -0.069448      -0.026899       0.005293       0.021605             10.348640      11.125869      -2.521693       1.500098       6.466969       0.470618      13.453082           0.000242
          147              C       3.525797       2.432404      23.186530       0.054529      36.036321 0.44362026E+03  0.10507145E+05                                 9.726316                            7.218976      -0.254563       1.926770                    0.998930      27.607592      80.281104       0.587032       0.440526      -1.046851       0.012077       0.008386       0.004742       0.015449       0.001484       0.022859      -0.015063      -0.034455      -0.022186      -0.035762       0.006468       0.029294             11.456966      14.298210      -2.618235       2.462460       6.332660       0.110398      13.740026           0.000487
          148              C       4.664330       2.120851      24.088915       0.058279      35.771885 0.45258310E+03  0.10771685E+05                                 9.705131                            7.314052      -0.245924       1.928278                    0.999003      27.739152      80.823695       0.580593       0.443250      -1.045383      -0.017024      -0.002575       0.007984       0.018979      -0.010905       0.004574       0.000756       0.040676       0.086748      -0.037587       0.007767       0.029820             11.342572      12.872300      -2.208076       5.189913      11.699411      -1.178042       9.456005           0.002589
          149              C       5.158019       0.824616      24.254602      -0.154861      33.565477 0.47629660E+03  0.11486303E+05                                 9.090207                            7.320271       0.153047       2.016607                    0.999125      30.299656      88.982791       0.601998       0.421899      -1.057944       0.019396       0.007647       0.017460       0.027195       0.014914       0.004247       0.022824      -0.009506       0.000835      -0.023680      -0.007226       0.030906             10.197366      10.914739      -2.958484       4.130479      11.189012      -1.285187       8.488349          -0.000899
          150              C       6.229013       0.587378      25.121140      -0.103220      30.904481 0.46563428E+03  0.11222459E+05                                 8.776354                            7.364737      -0.135378       1.931017                    0.998391      30.234407      90.244569       0.581785       0.436818      -1.043497      -0.014947       0.031471      -0.016016       0.038345      -0.014789       0.003486       0.000428      -0.027630      -0.035372      -0.016675      -0.009484       0.026160              9.547634       9.765763      -2.107403       3.461684      10.491237      -0.659604       8.385902           0.002601
          151              C       6.824536       1.624938      25.770338      -0.103307      29.273136 0.42387533E+03  0.99434188E+04                                 8.301859                            6.913655       0.136863       2.016691                    0.999691      29.391358      85.550740       0.617447       0.422872      -1.055743      -0.018270       0.016253      -0.024815       0.034839       0.001946       0.024659       0.004943       0.032966      -0.023861      -0.023252      -0.011825       0.035077              8.968351       8.696803      -1.863415       3.187864      10.553868      -1.074830       7.654382          -0.000818
          152              C       6.389627       2.904022      25.606627      -0.114998      30.345654 0.41581623E+03  0.96813233E+04                                 8.441078                            6.812898       0.203732       2.040767                    0.999800      29.057449      83.516949       0.628462       0.418595      -1.061309      -0.015792      -0.016979      -0.006252       0.024016       0.020037       0.009594       0.020492       0.005535      -0.008213      -0.025164      -0.008674       0.033838              9.202685       8.709873      -2.327884       3.368074      11.229136      -1.709448       7.669046           0.002381
          153              C       5.324051       3.166985      24.760976      -0.043035      37.104609 0.48436317E+03  0.11667927E+05                                 9.764880                            7.424863      -0.159811       1.953148                    0.998613      28.202207      81.355476       0.595726       0.426812      -1.060496       0.006862      -0.027089       0.024498       0.037163      -0.001560      -0.036500      -0.011990       0.015666       0.051949      -0.033869      -0.013138       0.047007             11.385486       9.935028      -1.776217       3.701422      15.639076      -1.742126       8.582354           0.002347
          154              C       4.893931       4.603275      24.635088       0.570886      24.333410 0.26987244E+03  0.57167805E+04                                 7.813199                            5.881748      -0.269484       1.955224                    0.998963      23.341410      66.893094       0.601489       0.480713      -1.011401      -0.003186       0.044564      -0.023486       0.050475       0.040728       0.075882       0.012816       0.136138      -0.064467      -0.072655      -0.056419       0.129073              9.148745       5.659987      -0.600765      -1.860377      12.950234      -2.919787       8.836014          -0.000899
          155              C       5.815339      10.196947      24.209158       0.586051      23.195893 0.26751978E+03  0.56724022E+04                                 7.648009                            5.920541      -0.328337       1.940613                    0.998957      23.411071      67.819671       0.587891       0.491358      -1.002713      -0.016619      -0.052684       0.002721       0.055311       0.012970      -0.079954       0.006911       0.101363       0.063797      -0.070608      -0.040704       0.111312              8.649843       6.546884       0.734630       1.919885      12.673109       1.394929       6.729536          -0.000666
          156              C       5.695356      11.668966      23.945809      -0.060856      38.287162 0.48922106E+03  0.11814917E+05                                 9.934993                            7.435917      -0.043495       1.986759                    0.998967      28.433216      82.138094       0.598391       0.423833      -1.062307       0.011901       0.032570       0.007362       0.035449       0.009434      -0.002620       0.000997       0.000098       0.104398      -0.026940      -0.007996       0.034936             11.675048      13.321867       0.406480       1.170442      15.842312      -0.428148       5.860965           0.004170
          157              C      -3.068823      12.396401      24.035850      -0.117453      32.616761 0.45862967E+03  0.10971544E+05                                 8.948413                            7.218110       0.080593       1.991259                    0.999734      30.082983      88.393900       0.601014       0.426006      -1.053912      -0.029940       0.005432      -0.011074       0.032381      -0.014601       0.009218       0.001830       0.028647       0.038213      -0.027534       0.006037       0.021497              9.863336      11.627934       2.211127       1.008332      12.433990      -0.347416       5.528084           0.001093
          158              C      -2.999845      13.739797      23.732421      -0.102023      30.502306 0.43352144E+03  0.10213662E+05                                 8.537923                            6.990645       0.231460       2.055557                    0.999358      29.099146      84.520072       0.615007       0.422722      -1.057222      -0.021962      -0.013981      -0.010403       0.028036       0.008916       0.002837       0.007883       0.013930      -0.018583      -0.013700      -0.002434       0.016134              9.330100      11.483832       1.457854       1.282304      10.893400      -0.655916       5.613068           0.000135
          159              C       0.033817       0.088607      23.332741      -0.082559      30.654816 0.42923034E+03  0.10094265E+05                                 8.595096                            6.973626       0.222869       2.055078                    0.999330      28.959876      84.225094       0.613004       0.424872      -1.055169      -0.001947      -0.031630       0.002909       0.031823      -0.001327      -0.003828      -0.003800      -0.036369      -0.005998      -0.018224      -0.001634       0.019857              9.456757      12.225785       1.292438       1.473632      10.387850      -1.381998       5.756637           0.000644
          160              C       4.608382      13.689777      23.234232      -0.153676      34.279344 0.48301732E+03  0.11718983E+05                                 9.281275                            7.419088      -0.033823       1.955464                    0.998905      30.684437      91.138559       0.590757       0.427336      -1.051888       0.025487      -0.002315       0.003795       0.025872      -0.013373       0.007244      -0.003281       0.019882       0.026079      -0.021014       0.002358       0.018656             10.362303      12.986800       1.952504       0.870573      12.363773      -1.167928       5.736335           0.000129
          161              C       4.529744      12.324944      23.536250       0.047191      36.622168 0.45472626E+03  0.10827282E+05                                 9.818100                            7.314796      -0.251213       1.924243                    0.998894      27.836124      80.923067       0.582976       0.441251      -1.047357      -0.010075      -0.002440       0.002536       0.010672       0.022181       0.000481      -0.000645       0.019638       0.047455      -0.032180       0.015827       0.016353             11.552373      16.462089       1.459367       1.268236      12.171276      -0.777054       6.023754           0.000464
          162              C       3.175205      11.700408      23.381007       0.044077      36.569810 0.46035810E+03  0.10991660E+05                                 9.800712                            7.353207      -0.211915       1.937039                    0.998959      27.863309      81.029534       0.582438       0.440442      -1.048172       0.009680       0.004725      -0.005131       0.011931      -0.000873       0.008600       0.003320       0.001493      -0.093659      -0.032971       0.015079       0.017892             11.476885      15.493709       3.762097       1.530451       7.858199      -1.046410      11.078748           0.001864
          163              C       2.467811      11.923354      22.189588      -0.146916      33.193888 0.46110959E+03  0.11046964E+05                                 9.039847                            7.220707       0.107471       2.004521                    0.999339      30.161100      88.719871       0.602949       0.424020      -1.055028      -0.019985      -0.006635       0.013019       0.024757       0.002224      -0.021885      -0.008768      -0.027903       0.012659      -0.030241       0.006016       0.024225             10.157397      13.629199       2.523735       3.129846       6.586582      -0.586274      10.256411          -0.000934
          164              C       1.199024      11.461740      22.013457      -0.096160      30.942722 0.44040048E+03  0.10442667E+05                                 8.692782                            7.103627       0.023394       1.986708                    0.998796      29.499644      86.662606       0.601172       0.429679      -1.050293       0.019290      -0.001230       0.025370       0.031894      -0.003285       0.013802      -0.000781      -0.004684       0.031684      -0.015568      -0.002669       0.018237              9.519117      11.925081       2.113291       2.218773       6.641872      -1.114822       9.990398           0.001928
          165              C       0.566702      10.737164      23.007013      -0.101582      29.700503 0.43107751E+03  0.10102227E+05                                 8.268015                            6.901721       0.339112       2.083635                    0.999818      28.870829      82.574592       0.630745       0.414372      -1.066664       0.024518       0.009861       0.010892       0.028583       0.017635       0.002054      -0.004467       0.038908      -0.025092      -0.023651      -0.006791       0.030442              8.848060      11.027142       1.777553       1.559770       6.040087      -0.819792       9.476951          -0.000273
          166              C       1.243986      10.474202      24.190529      -0.128783      30.876568 0.43807926E+03  0.10321522E+05                                 8.507717                            6.979828       0.221546       2.040080                    0.999813      29.486734      84.932330       0.623372       0.417031      -1.063539       0.015476       0.006770      -0.017899       0.024611       0.012570      -0.018461      -0.017634      -0.017417      -0.008548      -0.023904      -0.009568       0.033473              9.154223      11.104405       2.085730       2.441490       6.141077      -0.363193      10.217186           0.001718
          167              C       2.537267      10.964398      24.391216      -0.044469      37.350057 0.49166622E+03  0.11879733E+05                                 9.766005                            7.459298      -0.133770       1.958388                    0.998868      28.296794      81.560823       0.597328       0.424382      -1.062773      -0.021463      -0.013270      -0.026645       0.036697      -0.023984      -0.000835       0.015554      -0.051095      -0.060771      -0.029076      -0.019288       0.048364             11.244834      11.682921       2.591739       1.887148       7.066124      -0.467891      14.985457           0.002126
          168              C       2.661367       3.525700       2.454533       0.586692      23.168620 0.25435871E+03  0.53237527E+04                                 7.605640                            5.752375      -0.301837       1.953176                    0.998867      23.073977      66.329395       0.599868       0.487842      -1.004891      -0.020294      -0.021797      -0.043596       0.052798       0.029369      -0.049336       0.002189       0.167910      -0.160147      -0.074502      -0.053986       0.128488              8.749772       4.884566      -0.552968       1.462480       9.730586       1.925756      11.634165           0.000734
          169              C       5.067857       1.180474       0.593593       0.055654      24.004018 0.34385863E+03  0.76349444E+04                                 7.251543                            6.243863       0.158919       2.070168                    0.999675      26.058512      73.154041       0.648817       0.425166      -1.057129      -0.041267      -0.008298      -0.020951       0.047019       0.034137      -0.020396      -0.003099      -0.016674       0.072326      -0.050005       0.010137       0.039868              7.577242       8.752833      -1.763525       1.946704       7.288569       0.885873       6.690324           0.001687
          170              C      -0.260256      14.081363      27.452890       0.056387      24.350035 0.35659796E+03  0.80049591E+04                                 7.404378                            6.410848       0.118793       2.058172                    0.999419      26.353671      74.840235       0.631310       0.432199      -1.050853       0.010615       0.048911       0.009560       0.050954       0.031698      -0.006748      -0.004497      -0.003968       0.081420      -0.045377       0.013602       0.031775              7.760298       9.386624      -1.734068       2.146308       7.204011       0.732473       6.690259           0.001192
          171              C       0.417510       0.434460      27.047847       0.046041      28.109522 0.35544276E+03  0.79789728E+04                                 8.185382                            6.395241       0.109664       2.055202                    0.999431      26.448540      75.307002       0.632344       0.431495      -1.050436       0.016976       0.026493       0.046138       0.055846      -0.056756      -0.002328      -0.008451      -0.018011      -0.056748      -0.049729      -0.017477       0.067206              9.278865       9.385517       3.520424       0.776330       6.505461       0.218474      11.945617           0.001181
          172              C       0.582110       0.511634       1.083314       0.069191      27.675947 0.35291019E+03  0.79179664E+04                                 8.193764                            6.439897       0.007020       2.033718                    0.998256      26.137210      74.708619       0.619486       0.440682      -1.043599       0.015659       0.025511      -0.046530       0.055326      -0.053656       0.013838       0.004882      -0.011012      -0.073728      -0.049187      -0.017395       0.066582              9.277383       9.076073       3.349886       0.594047       6.610282       0.367981      12.145795           0.000828
          173              C       7.761322       6.325394      22.266362       0.062798      25.328500 0.32563271E+03  0.71239395E+04                                 7.505385                            6.038608       0.273576       2.113752                    0.999803      25.561035      70.949474       0.666710       0.419930      -1.061681      -0.040545       0.038387       0.002488       0.055889       0.019658       0.043900       0.012151      -0.018042       0.033324      -0.048976      -0.004430       0.053406              8.221069       8.904323      -1.886060      -2.432156       9.203185      -1.568413       6.555698           0.001691
          174              C       3.774243       6.341115      21.021878       0.062438      25.900202 0.34394926E+03  0.76387364E+04                                 7.723056                            6.282259       0.255448       2.109972                    0.999514      25.807595      72.497653       0.640930       0.430297      -1.053786      -0.005465       0.029699       0.046340       0.055311       0.006269      -0.039089      -0.025532      -0.016254      -0.006487      -0.047111      -0.001426       0.048537              8.455041       9.005891      -1.842623       2.360953       9.669916       1.654915       6.689315           0.001608
          175              C       2.933479       8.269031      21.877973       0.064055      27.336766 0.34526731E+03  0.77049231E+04                                 8.063014                            6.320572      -0.022308       2.018213                    0.998943      26.228668      74.791442       0.632564       0.433899      -1.047556       0.039631      -0.043021      -0.000619       0.058496       0.034587      -0.042735      -0.031227      -0.006094       0.030291      -0.045335      -0.027750       0.073086              8.983575       9.360493      -1.823967       2.616258      10.280018       2.436547       7.310215           0.001245
          176              C       6.905982       8.241877      21.393050       0.049399      26.997058 0.35873750E+03  0.80827677E+04                                 7.996984                            6.452610      -0.006944       2.014572                    0.999388      26.652430      76.374294       0.624593       0.435237      -1.046713       0.007899      -0.034794       0.042935       0.055825       0.021225       0.043691       0.044433      -0.022278       0.010468      -0.052988      -0.022098       0.075086              8.764860       9.414908      -1.449658      -2.999059       9.547636      -2.006743       7.332035          -0.000407
          177              C       6.956372       3.202713      17.255118       0.587260      23.140847 0.26796696E+03  0.56834306E+04                                 7.630663                            5.924301      -0.295094       1.949866                    0.998983      23.447639      67.902594       0.587966       0.491161      -1.002959       0.012014      -0.005001      -0.055585       0.057088       0.074031      -0.033908      -0.010788       0.021667      -0.151139      -0.067653      -0.039215       0.106867              8.642447       6.346873      -1.728952       0.601955       7.198328       1.937641      12.382141          -0.000564
          178              C       7.334221       3.051224      18.716378      -0.056115      38.571845 0.49275027E+03  0.11924179E+05                                10.040716                            7.487390      -0.043984       1.989125                    0.998754      28.408425      82.208413       0.593252       0.426644      -1.060320      -0.002254       0.015408       0.037457       0.040565       0.015974      -0.013142      -0.003278      -0.048037      -0.043322      -0.030467      -0.006578       0.037045             11.905302      12.487137      -2.573992      -0.455803       6.665145       1.103844      16.563623           0.004767
          179              C       6.399959       3.508550      19.667312      -0.117846      32.782826 0.46255061E+03  0.11092593E+05                                 8.989991                            7.236643       0.053706       1.982315                    0.999731      30.189672      88.912757       0.601570       0.424567      -1.054454       0.028119      -0.010826      -0.002633       0.030246      -0.001648       0.008816      -0.011422      -0.002593      -0.074727      -0.029641       0.010460       0.019180             10.008230      10.128989      -2.520811      -2.358652       6.665244       1.234457      13.230457           0.001092
          180              C       6.609246       3.307041      21.022725      -0.116369      32.475735 0.47141758E+03  0.11378463E+05                                 9.018109                            7.365423      -0.117652       1.933217                    0.998759      30.307962      90.051161       0.588041       0.431540      -1.048375       0.016955      -0.022447      -0.018059       0.033428      -0.006866      -0.016113       0.004298       0.006281       0.012449      -0.014246      -0.006870       0.021116              9.965172      11.110648      -3.163041      -1.631727       7.287863       0.566478      11.497006           0.000214
          181              C       7.708884       2.583894      21.437082      -0.088560      30.650624 0.42736871E+03  0.10032028E+05                                 8.557333                            6.930708       0.281483       2.071476                    0.999422      28.964689      83.955368       0.619065       0.421487      -1.058076      -0.005855       0.000445      -0.032226       0.032757       0.001820       0.003937      -0.007014       0.002980       0.061370      -0.014429      -0.007884       0.022312              9.444230      11.061036      -3.277941      -1.327091       6.868814      -0.492035      10.402839           0.000583
          182              C       8.640340       2.156579      20.511834      -0.149942      34.097839 0.47497743E+03  0.11477956E+05                                 9.246874                            7.354947      -0.013445       1.963513                    0.998887      30.567161      90.668160       0.593468       0.427088      -1.051830      -0.022153       0.018115       0.002393       0.028717      -0.006025       0.009336      -0.008853      -0.004652      -0.069448      -0.026898       0.005293       0.021605             10.348637      11.125867      -2.521692      -1.500098       6.466968      -0.470618      13.453077           0.000242
          183              C       8.503897       2.432404      19.152470       0.054529      36.036319 0.44362027E+03  0.10507145E+05                                 9.726316                            7.218976      -0.254564       1.926770                    0.998930      27.607596      80.281124       0.587032       0.440526      -1.046851       0.012077       0.008386      -0.004741       0.015449       0.001484      -0.022860       0.015063      -0.034455      -0.022188      -0.035763       0.006468       0.029294             11.456965      14.298212      -2.618236      -2.462465       6.332662      -0.110397      13.740022           0.000485
          184              C      -0.313770       2.120851      18.250085       0.058279      35.771913 0.45258345E+03  0.10771695E+05                                 9.705134                            7.314053      -0.245925       1.928278                    0.999003      27.739162      80.823721       0.580593       0.443250      -1.045383      -0.017023      -0.002575      -0.007984       0.018978      -0.010905      -0.004575      -0.000756       0.040675       0.086748      -0.037586       0.007766       0.029820             11.342577      12.872303      -2.208078      -5.189916      11.699418       1.178045       9.456010           0.002589
          185              C       0.179919       0.824616      18.084398      -0.154861      33.565498 0.47629694E+03  0.11486313E+05                                 9.090212                            7.320274       0.153044       2.016606                    0.999125      30.299671      88.982860       0.601998       0.421899      -1.057944       0.019396       0.007647      -0.017460       0.027195       0.014914      -0.004247      -0.022824      -0.009507       0.000835      -0.023679      -0.007227       0.030906             10.197373      10.914745      -2.958486      -4.130482      11.189020       1.285189       8.488354          -0.000898
          186              C       1.250913       0.587378      17.217860      -0.103221      30.904518 0.46563508E+03  0.11222483E+05                                 8.776360                            7.364743      -0.135377       1.931017                    0.998391      30.234431      90.244653       0.581784       0.436818      -1.043497      -0.014947       0.031471       0.016016       0.038345      -0.014789      -0.003486      -0.000427      -0.027631      -0.035372      -0.016676      -0.009484       0.026160              9.547641       9.765771      -2.107404      -3.461687      10.491242       0.659605       8.385909           0.002599
          187              C       1.846436       1.624938      16.568662      -0.103307      29.273141 0.42387540E+03  0.99434207E+04                                 8.301860                            6.913655       0.136862       2.016690                    0.999691      29.391364      85.550762       0.617447       0.422872      -1.055743      -0.018270       0.016253       0.024816       0.034839       0.001946      -0.024660      -0.004943       0.032965      -0.023861      -0.023252      -0.011825       0.035077              8.968352       8.696805      -1.863416      -3.187865      10.553868       1.074831       7.654383          -0.000816
          188              C       1.411527       2.904022      16.732373      -0.114998      30.345660 0.41581632E+03  0.96813253E+04                                 8.441078                            6.812897       0.203732       2.040767                    0.999800      29.057450      83.516932       0.628463       0.418594      -1.061309      -0.015792      -0.016979       0.006252       0.024016       0.020037      -0.009594      -0.020492       0.005535      -0.008214      -0.025164      -0.008674       0.033838              9.202685       8.709872      -2.327886      -3.368073      11.229137       1.709450       7.669045           0.002380
          189              C       0.345951       3.166985      17.578024      -0.043035      37.104581 0.48436267E+03  0.11667911E+05                                 9.764871                            7.424856      -0.159809       1.953149                    0.998613      28.202188      81.355377       0.595727       0.426812      -1.060497       0.006863      -0.027089      -0.024497       0.037163      -0.001560       0.036500       0.011991       0.015666       0.051952      -0.033869      -0.013139       0.047007             11.385477       9.935016      -1.776218      -3.701417      15.639068       1.742127       8.582348           0.002347
          190              C      -0.084169       4.603275      17.703912       0.570887      24.333378 0.26987205E+03  0.57167711E+04                                 7.813194                            5.881745      -0.269492       1.955221                    0.998963      23.341412      66.893129       0.601489       0.480713      -1.011401      -0.003186       0.044564       0.023486       0.050475       0.040728      -0.075883      -0.012816       0.136140      -0.064464      -0.072655      -0.056419       0.129074              9.148738       5.659985      -0.600766       1.860377      12.950219       2.919779       8.836010          -0.000902
          191              C       0.837239      10.196947      18.129842       0.586052      23.195840 0.26751913E+03  0.56723858E+04                                 7.647999                            5.920535      -0.328341       1.940612                    0.998957      23.411063      67.819662       0.587891       0.491358      -1.002713      -0.016619      -0.052684      -0.002721       0.055310       0.012970       0.079954      -0.006911       0.101365       0.063800      -0.070609      -0.040704       0.111313              8.649829       6.546878       0.734625      -1.919882      12.673080      -1.394923       6.729529          -0.000667
          192              C       0.717256      11.668966      18.393191      -0.060856      38.287135 0.48922066E+03  0.11814905E+05                                 9.934986                            7.435912      -0.043490       1.986760                    0.998967      28.433198      82.138009       0.598392       0.423833      -1.062308       0.011901       0.032571      -0.007362       0.035449       0.009434       0.002620      -0.000998       0.000098       0.104399      -0.026940      -0.007996       0.034936             11.675039      13.321853       0.406480      -1.170440      15.842303       0.428149       5.860961           0.004169
          193              C       1.909277      12.396401      18.303150      -0.117453      32.616743 0.45862938E+03  0.10971535E+05                                 8.948409                            7.218107       0.080596       1.991260                    0.999734      30.082968      88.393827       0.601014       0.426006      -1.053912      -0.029940       0.005432       0.011074       0.032381      -0.014601      -0.009218      -0.001830       0.028647       0.038213      -0.027534       0.006037       0.021497              9.863330      11.627924       2.211127      -1.008331      12.433985       0.347417       5.528081           0.001093
          194              C       1.978255      13.739797      18.606579      -0.102024      30.502330 0.43352185E+03  0.10213675E+05                                 8.537928                            6.990648       0.231458       2.055556                    0.999358      29.099164      84.520145       0.615007       0.422722      -1.057222      -0.021962      -0.013981       0.010403       0.028036       0.008916      -0.002836      -0.007883       0.013930      -0.018585      -0.013700      -0.002434       0.016134              9.330106      11.483840       1.457855      -1.282305      10.893406       0.655917       5.613071           0.000135
          195              C       5.011917       0.088607      19.006259      -0.082559      30.654833 0.42923060E+03  0.10094273E+05                                 8.595100                            6.973629       0.222867       2.055077                    0.999330      28.959890      84.225153       0.613004       0.424872      -1.055169      -0.001947      -0.031630      -0.002909       0.031823      -0.001327       0.003828       0.003800      -0.036370      -0.005998      -0.018224      -0.001634       0.019857              9.456761      12.225790       1.292438      -1.473632      10.387855       1.382000       5.756639           0.000645
          196              C      -0.369718      13.689777      19.104768      -0.153676      34.279340 0.48301722E+03  0.11718980E+05                                 9.281273                            7.419087      -0.033821       1.955464                    0.998905      30.684433      91.138533       0.590758       0.427336      -1.051888       0.025487      -0.002315      -0.003794       0.025872      -0.013373      -0.007244       0.003281       0.019882       0.026079      -0.021014       0.002358       0.018656             10.362300      12.986797       1.952504      -0.870572      12.363771       1.167929       5.736333           0.000128
          197              C      -0.448356      12.324944      18.802750       0.047191      36.622141 0.45472594E+03  0.10827272E+05                                 9.818094                            7.314793      -0.251211       1.924244                    0.998894      27.836108      80.922997       0.582977       0.441251      -1.047358      -0.010075      -0.002440      -0.002536       0.010672       0.022181      -0.000481       0.000645       0.019638       0.047456      -0.032180       0.015827       0.016353             11.552365      16.462073       1.459365      -1.268233      12.171271       0.777055       6.023751           0.000464
          198              C      -1.802895      11.700408      18.957993       0.044077      36.569787 0.46035781E+03  0.10991651E+05                                 9.800708                            7.353204      -0.211914       1.937039                    0.998959      27.863296      81.029479       0.582438       0.440442      -1.048172       0.009680       0.004725       0.005131       0.011931      -0.000873      -0.008600      -0.003320       0.001492      -0.093658      -0.032971       0.015079       0.017892             11.476879      15.493695       3.762092      -1.530450       7.858195       1.046411      11.078748           0.001862
          199              C      -2.510289      11.923354      20.149412      -0.146916      33.193894 0.46110970E+03  0.11046967E+05                                 9.039848                            7.220707       0.107471       2.004521                    0.999339      30.161103      88.719878       0.602949       0.424020      -1.055028      -0.019985      -0.006635      -0.013019       0.024757       0.002224       0.021885       0.008768      -0.027903       0.012660      -0.030240       0.006015       0.024225             10.157398      13.629199       2.523734      -3.129847       6.586583       0.586275      10.256414          -0.000932
          200              C       6.177124      11.461740      20.325543      -0.096159      30.942716 0.44040037E+03  0.10442664E+05                                 8.692781                            7.103626       0.023393       1.986708                    0.998796      29.499639      86.662588       0.601172       0.429679      -1.050293       0.019290      -0.001230      -0.025369       0.031894      -0.003285      -0.013802       0.000781      -0.004683       0.031683      -0.015567      -0.002669       0.018237              9.519116      11.925079       2.113289      -2.218773       6.641871       1.114822       9.990397           0.001927
          201              C       5.544802      10.737164      19.331987      -0.101582      29.700491 0.43107732E+03  0.10102221E+05                                 8.268013                            6.901719       0.339112       2.083635                    0.999818      28.870819      82.574548       0.630745       0.414372      -1.066664       0.024518       0.009861      -0.010892       0.028583       0.017635      -0.002054       0.004467       0.038908      -0.025092      -0.023651      -0.006791       0.030442              8.848057      11.027139       1.777552      -1.559770       6.040085       0.819791       9.476947          -0.000273
          202              C       6.222086      10.474202      18.148471      -0.128784      30.876559 0.43807917E+03  0.10321519E+05                                 8.507714                            6.979826       0.221550       2.040081                    0.999813      29.486721      84.932255       0.623372       0.417031      -1.063539       0.015476       0.006770       0.017899       0.024611       0.012570       0.018461       0.017634      -0.017417      -0.008548      -0.023904      -0.009569       0.033473              9.154219      11.104401       2.085727      -2.441495       6.141073       0.363190      10.217183           0.001717
          203              C      -2.440833      10.964398      17.947784      -0.044469      37.350036 0.49166572E+03  0.11879719E+05                                 9.766003                            7.459295      -0.133767       1.958389                    0.998868      28.296778      81.560773       0.597328       0.424382      -1.062773      -0.021463      -0.013270       0.026644       0.036697      -0.023984       0.000835      -0.015554      -0.051096      -0.060771      -0.029076      -0.019288       0.048365             11.244834      11.682913       2.591734      -1.887152       7.066122       0.467893      14.985466           0.002129
          204              C       7.639467       3.525700      11.658467       0.586692      23.168614 0.25435861E+03  0.53237475E+04                                 7.605631                            5.752369      -0.301823       1.953181                    0.998867      23.073918      66.329098       0.599869       0.487841      -1.004892      -0.020294      -0.021797       0.043597       0.052798       0.029369       0.049336      -0.002188       0.167909      -0.160143      -0.074501      -0.053986       0.128487              8.749763       4.884559      -0.552966      -1.462478       9.730573      -1.925759      11.634157           0.000731
          205              C       0.089757       1.180474      13.519407       0.055654      24.003979 0.34385793E+03  0.76349229E+04                                 7.251530                            6.243853       0.158932       2.070172                    0.999675      26.058470      73.153838       0.648818       0.425165      -1.057129      -0.041267      -0.008298       0.020951       0.047019       0.034136       0.020396       0.003099      -0.016675       0.072325      -0.050004       0.010137       0.039867              7.577229       8.752819      -1.763522      -1.946702       7.288556      -0.885869       6.690311           0.001687
          206              C       4.717844      14.081363      14.886110       0.056387      24.350021 0.35659762E+03  0.80049485E+04                                 7.404372                            6.410843       0.118798       2.058174                    0.999419      26.353651      74.840133       0.631310       0.432198      -1.050853       0.010615       0.048911      -0.009560       0.050954       0.031698       0.006747       0.004497      -0.003968       0.081420      -0.045377       0.013602       0.031775              7.760291       9.386618      -1.734070      -2.146305       7.204008      -0.732472       6.690249           0.001193
          207              C       5.395610       0.434460      15.291153       0.046044      28.109375 0.35544054E+03  0.79789074E+04                                 8.185342                            6.395212       0.109680       2.055208                    0.999431      26.448445      75.306566       0.632347       0.431493      -1.050437       0.016976       0.026493      -0.046138       0.055846      -0.056755       0.002328       0.008451      -0.018011      -0.056747      -0.049728      -0.017477       0.067205              9.278816       9.385469       3.520406      -0.776321       6.505431      -0.218469      11.945549           0.001181
          208              C       5.560210       0.511634      13.029686       0.069194      27.675796 0.35290778E+03  0.79178961E+04                                 8.193723                            6.439865       0.007037       2.033725                    0.998256      26.137112      74.708167       0.619489       0.440680      -1.043600       0.015658       0.025510       0.046530       0.055326      -0.053655      -0.013838      -0.004882      -0.011012      -0.073728      -0.049186      -0.017395       0.066581              9.277336       9.076028       3.349870      -0.594047       6.610250      -0.367981      12.145728           0.000830
          209              C       2.783222       6.325394      20.072638       0.062802      25.328460 0.32563196E+03  0.71239193E+04                                 7.505376                            6.038600       0.273572       2.113752                    0.999803      25.561016      70.949416       0.666711       0.419930      -1.061681      -0.040546       0.038386      -0.002488       0.055890       0.019658      -0.043900      -0.012151      -0.018041       0.033324      -0.048976      -0.004431       0.053406              8.221060       8.904309      -1.886055       2.432152       9.203178       1.568414       6.555692           0.001691
          210              C      -1.203857       6.341115      21.317122       0.062443      25.900133 0.34394804E+03  0.76387024E+04                                 7.723040                            6.282245       0.255447       2.109972                    0.999514      25.807557      72.497506       0.640931       0.430297      -1.053787      -0.005465       0.029700      -0.046340       0.055311       0.006269       0.039089       0.025532      -0.016255      -0.006487      -0.047111      -0.001426       0.048537              8.455024       9.005870      -1.842625      -2.360943       9.669902      -1.654910       6.689299           0.001608
          211              C      -2.044621       8.269031      20.461027       0.064057      27.336780 0.34526744E+03  0.77049276E+04                                 8.063019                            6.320574      -0.022316       2.018210                    0.998943      26.228685      74.791529       0.632564       0.433899      -1.047556       0.039631      -0.043021       0.000619       0.058496       0.034587       0.042736       0.031227      -0.006094       0.030290      -0.045336      -0.027750       0.073086              8.983581       9.360497      -1.823966      -2.616259      10.280028      -2.436552       7.310219           0.001246
          212              C       1.927882       8.241877      20.945950       0.049402      26.997002 0.35873662E+03  0.80827428E+04                                 7.996971                            6.452600      -0.006942       2.014573                    0.999388      26.652400      76.374180       0.624594       0.435236      -1.046714       0.007898      -0.034794      -0.042935       0.055825       0.021225      -0.043691      -0.044434      -0.022278       0.010468      -0.052988      -0.022098       0.075086              8.764845       9.414890      -1.449661       2.999050       9.547625       2.006737       7.332020          -0.000406
          213              C       3.797192      11.088734       3.142118       0.587261      23.140778 0.26796603E+03  0.56834068E+04                                 7.630650                            5.924292      -0.295097       1.949866                    0.998983      23.447626      67.902570       0.587967       0.491162      -1.002959      -0.012013       0.005001      -0.055586       0.057089       0.074031       0.033908       0.010789       0.021667      -0.151140      -0.067653      -0.039216       0.106868              8.642430       6.346864      -1.728951      -0.601957       7.198318      -1.937632      12.382107          -0.000561
          214              C       3.419343      11.240223       4.603378      -0.056115      38.571845 0.49275012E+03  0.11924175E+05                                10.040716                            7.487389      -0.043983       1.989126                    0.998754      28.408420      82.208393       0.593252       0.426644      -1.060320       0.002254      -0.015407       0.037457       0.040565       0.015974       0.013142       0.003278      -0.048037      -0.043323      -0.030467      -0.006578       0.037045             11.905304      12.487135      -2.573993       0.455800       6.665145      -1.103843      16.563630           0.004764
          215              C       4.353605      10.782897       5.554312      -0.117846      32.782847 0.46255095E+03  0.11092603E+05                                 8.989995                            7.236645       0.053706       1.982315                    0.999731      30.189685      88.912804       0.601570       0.424567      -1.054454      -0.028118       0.010826      -0.002633       0.030245      -0.001648      -0.008817       0.011422      -0.002592      -0.074726      -0.029640       0.010460       0.019180             10.008234      10.128989      -2.520811       2.358652       6.665246      -1.234456      13.230468           0.001092
          216              C       4.144318      10.984406       6.909725      -0.116371      32.475796 0.47141856E+03  0.11378493E+05                                 9.018121                            7.365431      -0.117655       1.933216                    0.998759      30.308008      90.051345       0.588040       0.431540      -1.048375      -0.016955       0.022447      -0.018059       0.033428      -0.006867       0.016113      -0.004298       0.006282       0.012449      -0.014246      -0.006870       0.021116              9.965187      11.110664      -3.163046       1.631731       7.287872      -0.566478      11.497024           0.000213
          217              C       3.044680      11.707553       7.324082      -0.088561      30.650662 0.42736929E+03  0.10032046E+05                                 8.557341                            6.930713       0.281479       2.071474                    0.999422      28.964718      83.955488       0.619065       0.421487      -1.058076       0.005856      -0.000445      -0.032226       0.032757       0.001820      -0.003937       0.007014       0.002980       0.061370      -0.014429      -0.007884       0.022312              9.444239      11.061047      -3.277945       1.327093       6.868820       0.492036      10.402852           0.000583
          218              C       2.113224      12.134868       6.398834      -0.149943      34.097868 0.47497783E+03  0.11477969E+05                                 9.246880                            7.354950      -0.013445       1.963513                    0.998887      30.567177      90.668223       0.593468       0.427088      -1.051830       0.022154      -0.018114       0.002393       0.028716      -0.006025      -0.009336       0.008853      -0.004652      -0.069448      -0.026899       0.005293       0.021605             10.348645      11.125875      -2.521694       1.500101       6.466971       0.470617      13.453089           0.000242
          219              C       2.249667      11.859043       5.039470       0.054529      36.036327 0.44362027E+03  0.10507145E+05                                 9.726316                            7.218975      -0.254564       1.926770                    0.998930      27.607596      80.281117       0.587032       0.440525      -1.046851      -0.012077      -0.008386      -0.004742       0.015448       0.001484       0.022859      -0.015063      -0.034456      -0.022186      -0.035763       0.006468       0.029294             11.456968      14.298214      -2.618237       2.462466       6.332662       0.110395      13.740027           0.000487
          220              C       1.111134      12.170596       4.137085       0.058277      35.771924 0.45258361E+03  0.10771700E+05                                 9.705135                            7.314054      -0.245924       1.928278                    0.999003      27.739173      80.823756       0.580593       0.443250      -1.045383       0.017024       0.002576      -0.007985       0.018979      -0.010905       0.004575       0.000757       0.040675       0.086748      -0.037586       0.007766       0.029820             11.342578      12.872308      -2.208080       5.189918      11.699414      -1.178046       9.456013           0.002591
          221              C       0.617445      13.466831       3.971398      -0.154861      33.565511 0.47629716E+03  0.11486320E+05                                 9.090214                            7.320276       0.153043       2.016605                    0.999125      30.299677      88.982882       0.601998       0.421899      -1.057944      -0.019396      -0.007647      -0.017461       0.027195       0.014914       0.004247       0.022824      -0.009507       0.000835      -0.023680      -0.007227       0.030906             10.197376      10.914750      -2.958490       4.130484      11.189020      -1.285191       8.488357          -0.000903
          222              C      -0.453549      13.704069       3.104860      -0.103222      30.904534 0.46563534E+03  0.11222491E+05                                 8.776364                            7.364746      -0.135380       1.931016                    0.998391      30.234445      90.244713       0.581784       0.436818      -1.043497       0.014948      -0.031471       0.016016       0.038345      -0.014789       0.003486       0.000428      -0.027630      -0.035372      -0.016676      -0.009484       0.026160              9.547645       9.765776      -2.107407       3.461690      10.491245      -0.659607       8.385915           0.002602
          223              C      -1.049072      12.666509       2.455662      -0.103305      29.273092 0.42387458E+03  0.99433965E+04                                 8.301851                            6.913649       0.136863       2.016691                    0.999691      29.391327      85.550623       0.617448       0.422872      -1.055743       0.018270      -0.016253       0.024814       0.034838       0.001946       0.024659       0.004944       0.032965      -0.023861      -0.023252      -0.011824       0.035077              8.968341       8.696796      -1.863412       3.187862      10.553851      -1.074829       7.654376          -0.000821
          224              C      -0.614163      11.387425       2.619373      -0.114997      30.345603 0.41581548E+03  0.96813002E+04                                 8.441067                            6.812891       0.203734       2.040768                    0.999800      29.057410      83.516774       0.628463       0.418594      -1.061309       0.015792       0.016979       0.006251       0.024016       0.020037       0.009595       0.020492       0.005536      -0.008214      -0.025164      -0.008674       0.033838              9.202671       8.709861      -2.327880       3.368068      11.229116      -1.709445       7.669035           0.002382
          225              C       0.451413      11.124462       3.465024      -0.043038      37.104655 0.48436409E+03  0.11667954E+05                                 9.764884                            7.424868      -0.159810       1.953148                    0.998613      28.202230      81.355532       0.595726       0.426812      -1.060497      -0.006862       0.027090      -0.024499       0.037163      -0.001559      -0.036500      -0.011990       0.015665       0.051950      -0.033868      -0.013138       0.047007             11.385490       9.935031      -1.776218       3.701422      15.639081      -1.742125       8.582357           0.002345
          226              C       0.881533       9.688172       3.590912       0.570889      24.333252 0.26987045E+03  0.57167260E+04                                 7.813158                            5.881721      -0.269470       1.955230                    0.998963      23.341306      66.892658       0.601491       0.480712      -1.011402       0.003185      -0.044565       0.023485       0.050475       0.040729       0.075882       0.012816       0.136138      -0.064463      -0.072655      -0.056418       0.129074              9.148693       5.659960      -0.600763      -1.860369      12.950150      -2.919761       8.835969          -0.000906
          227              C      -0.039875       4.094500       4.016842       0.586051      23.195902 0.26751996E+03  0.56724067E+04                                 7.648010                            5.920542      -0.328337       1.940613                    0.998957      23.411074      67.819672       0.587891       0.491358      -1.002713       0.016620       0.052684      -0.002721       0.055310       0.012970      -0.079953       0.006911       0.101363       0.063799      -0.070609      -0.040703       0.111312              8.649843       6.546885       0.734629       1.919885      12.673106       1.394928       6.729537          -0.000670
          228              C       0.080108       2.622481       4.280191      -0.060855      38.287119 0.48922046E+03  0.11814899E+05                                 9.934984                            7.435912      -0.043492       1.986760                    0.998967      28.433193      82.137997       0.598392       0.423833      -1.062308      -0.011901      -0.032571      -0.007363       0.035450       0.009434      -0.002620       0.000998       0.000097       0.104399      -0.026940      -0.007996       0.034936             11.675036      13.321855       0.406480       1.170440      15.842294      -0.428148       5.860961           0.004171
          229              C       8.844287       1.895046       4.190150      -0.117452      32.616722 0.45862903E+03  0.10971524E+05                                 8.948406                            7.218105       0.080596       1.991260                    0.999734      30.082954      88.393781       0.601014       0.426006      -1.053912       0.029940      -0.005432       0.011072       0.032381      -0.014601       0.009218       0.001830       0.028647       0.038215      -0.027534       0.006037       0.021497              9.863327      11.627924       2.211124       1.008331      12.433976      -0.347416       5.528080           0.001092
          230              C       8.775309       0.551650       4.493579      -0.102023      30.502303 0.43352142E+03  0.10213661E+05                                 8.537922                            6.990644       0.231461       2.055558                    0.999358      29.099143      84.520052       0.615007       0.422722      -1.057222       0.021962       0.013981       0.010402       0.028035       0.008916       0.002837       0.007882       0.013930      -0.018583      -0.013700      -0.002434       0.016134              9.330098      11.483832       1.457853       1.282304      10.893395      -0.655916       5.613068           0.000136
          231              C       5.741647      14.202840       4.893259      -0.082559      30.654819 0.42923038E+03  0.10094266E+05                                 8.595096                            6.973626       0.222870       2.055078                    0.999330      28.959878      84.225098       0.613004       0.424872      -1.055169       0.001947       0.031630      -0.002910       0.031823      -0.001327      -0.003828      -0.003800      -0.036370      -0.005998      -0.018224      -0.001633       0.019857              9.456757      12.225786       1.292439       1.473632      10.387849      -1.381998       5.756637           0.000644
          232              C       1.167082       0.601670       4.991768      -0.153677      34.279359 0.48301755E+03  0.11718991E+05                                 9.281277                            7.419090      -0.033823       1.955463                    0.998905      30.684446      91.138592       0.590757       0.427336      -1.051888      -0.025487       0.002315      -0.003795       0.025872      -0.013373       0.007244      -0.003281       0.019882       0.026080      -0.021014       0.002358       0.018656             10.362306      12.986805       1.952506       0.870572      12.363776      -1.167929       5.736337           0.000130
          233              C       1.245720       1.966503       4.689750       0.047191      36.622162 0.45472619E+03  0.10827280E+05                                 9.818099                            7.314795      -0.251212       1.924243                    0.998894      27.836120      80.923047       0.582977       0.441251      -1.047358       0.010075       0.002440      -0.002536       0.010672       0.022181       0.000481      -0.000645       0.019638       0.047455      -0.032180       0.015827       0.016353             11.552371      16.462084       1.459367       1.268236      12.171273      -0.777054       6.023754           0.000464
          234              C       2.600259       2.591039       4.844993       0.044076      36.569824 0.46035829E+03  0.10991666E+05                                 9.800714                            7.353207      -0.211915       1.937039                    0.998959      27.863316      81.029551       0.582438       0.440442      -1.048172      -0.009680      -0.004725       0.005131       0.011931      -0.000873       0.008600       0.003320       0.001493      -0.093659      -0.032971       0.015079       0.017893             11.476888      15.493710       3.762097       1.530453       7.858200      -1.046410      11.078752           0.001866
          235              C       3.307653       2.368093       6.036412      -0.146917      33.193903 0.46110980E+03  0.11046971E+05                                 9.039851                            7.220709       0.107469       2.004520                    0.999339      30.161111      88.719920       0.602949       0.424020      -1.055028       0.019985       0.006634      -0.013019       0.024757       0.002224      -0.021885      -0.008768      -0.027903       0.012660      -0.030241       0.006015       0.024225             10.157403      13.629207       2.523736       3.129849       6.586585      -0.586274      10.256417          -0.000937
          236              C       4.576440       2.829707       6.212543      -0.096162      30.942782 0.44040150E+03  0.10442698E+05                                 8.692794                            7.103636       0.023391       1.986707                    0.998796      29.499687      86.662780       0.601171       0.429679      -1.050293      -0.019290       0.001230      -0.025370       0.031894      -0.003285       0.013802      -0.000781      -0.004683       0.031683      -0.015567      -0.002670       0.018237              9.519132      11.925101       2.113294       2.218778       6.641882      -1.114824       9.990413           0.001929
          237              C       5.208762       3.554283       5.218987      -0.101582      29.700503 0.43107750E+03  0.10102227E+05                                 8.268016                            6.901721       0.339112       2.083635                    0.999818      28.870831      82.574603       0.630745       0.414372      -1.066664      -0.024517      -0.009862      -0.010893       0.028583       0.017635       0.002053      -0.004467       0.038908      -0.025093      -0.023651      -0.006791       0.030442              8.848060      11.027143       1.777554       1.559770       6.040087      -0.819792       9.476951          -0.000276
          238              C       4.531478       3.817245       4.035471      -0.128782      30.876530 0.43807863E+03  0.10321504E+05                                 8.507711                            6.979823       0.221547       2.040081                    0.999813      29.486704      84.932218       0.623372       0.417031      -1.063539      -0.015476      -0.006770       0.017899       0.024611       0.012570      -0.018461      -0.017634      -0.017417      -0.008548      -0.023904      -0.009568       0.033473              9.154216      11.104395       2.085727       2.441490       6.141072      -0.363193      10.217181           0.001720
          239              C       3.238197       3.327049       3.834784      -0.044469      37.350055 0.49166616E+03  0.11879731E+05                                 9.766003                            7.459296      -0.133768       1.958388                    0.998868      28.296789      81.560795       0.597328       0.424382      -1.062773       0.021463       0.013270       0.026644       0.036697      -0.023984      -0.000836       0.015554      -0.051095      -0.060771      -0.029076      -0.019289       0.048364             11.244834      11.682916       2.591737       1.887149       7.066123      -0.467893      14.985462           0.002124
          240              C       3.114097      10.765747      25.771467       0.586691      23.168657 0.25435920E+03  0.53237656E+04                                 7.605649                            5.752382      -0.301840       1.953175                    0.998867      23.073997      66.329470       0.599868       0.487842      -1.004891       0.020294       0.021797       0.043596       0.052797       0.029369      -0.049336       0.002189       0.167909      -0.160147      -0.074502      -0.053986       0.128487              8.749782       4.884571      -0.552968       1.462482       9.730600       1.925760      11.634176           0.000733
          241              C       0.707607      13.110973      27.632407       0.055656      24.003988 0.34385808E+03  0.76349280E+04                                 7.251534                            6.243856       0.158924       2.070170                    0.999675      26.058482      73.153905       0.648818       0.425165      -1.057129       0.041267       0.008298       0.020950       0.047019       0.034136      -0.020396      -0.003099      -0.016674       0.072326      -0.050005       0.010137       0.039868              7.577232       8.752819      -1.763521       1.946701       7.288562       0.885874       6.690316           0.001687
          242              C       6.035720       0.210084       0.773110       0.056385      24.350082 0.35659875E+03  0.80049812E+04                                 7.404387                            6.410855       0.118794       2.058172                    0.999419      26.353702      74.840339       0.631309       0.432199      -1.050853      -0.010614      -0.048911      -0.009561       0.050954       0.031698      -0.006747      -0.004497      -0.003968       0.081419      -0.045377       0.013602       0.031775              7.760308       9.386638      -1.734073       2.146312       7.204020       0.732472       6.690265           0.001193
          243              C       5.357954      13.856987       1.178153       0.046042      28.109466 0.35544187E+03  0.79789456E+04                                 8.185362                            6.395225       0.109675       2.055206                    0.999431      26.448507      75.306811       0.632346       0.431494      -1.050437      -0.016976      -0.026493      -0.046138       0.055846      -0.056755      -0.002328      -0.008451      -0.018011      -0.056747      -0.049728      -0.017477       0.067205              9.278840       9.385493       3.520415       0.776322       6.505446       0.218469      11.945581           0.001181
          244              C       5.193354      13.779813      27.142686       0.069198      27.675775 0.35290743E+03  0.79178869E+04                                 8.193722                            6.439865       0.007032       2.033724                    0.998256      26.137098      74.708144       0.619489       0.440681      -1.043600      -0.015659      -0.025510       0.046529       0.055326      -0.053655       0.013838       0.004882      -0.011012      -0.073728      -0.049187      -0.017395       0.066582              9.277335       9.076024       3.349868       0.594050       6.610249       0.367985      12.145732           0.000828
          245              C      -1.985858       7.966053       5.959638       0.062804      25.328387 0.32563094E+03  0.71238899E+04                                 7.505359                            6.038589       0.273584       2.113756                    0.999803      25.560957      70.949166       0.666712       0.419930      -1.061681       0.040545      -0.038387      -0.002489       0.055889       0.019657       0.043900       0.012151      -0.018041       0.033324      -0.048975      -0.004431       0.053406              8.221039       8.904288      -1.886054      -2.432144       9.203154      -1.568408       6.555676           0.001691
          246              C       2.001221       7.950332       7.204122       0.062443      25.900117 0.34394789E+03  0.76386972E+04                                 7.723034                            6.282243       0.255452       2.109974                    0.999514      25.807540      72.497421       0.640931       0.430297      -1.053787       0.005465      -0.029699      -0.046339       0.055310       0.006269      -0.039089      -0.025531      -0.016255      -0.006486      -0.047111      -0.001426       0.048537              8.455016       9.005861      -1.842623       2.360938       9.669895       1.654910       6.689293           0.001608
          247              C       2.841985       6.022416       6.348027       0.064059      27.336716 0.34526653E+03  0.77049010E+04                                 8.063004                            6.320564      -0.022308       2.018214                    0.998943      26.228634      74.791311       0.632565       0.433899      -1.047556      -0.039631       0.043020       0.000619       0.058496       0.034586      -0.042736      -0.031227      -0.006094       0.030291      -0.045335      -0.027751       0.073086              8.983563       9.360479      -1.823965       2.616252      10.280005       2.436543       7.310204           0.001244
          248              C      -1.130518       6.049570       6.832950       0.049402      26.997021 0.35873696E+03  0.80827519E+04                                 7.996975                            6.452604      -0.006942       2.014573                    0.999388      26.652402      76.374181       0.624594       0.435236      -1.046714      -0.007899       0.034793      -0.042935       0.055825       0.021225       0.043691       0.044433      -0.022278       0.010469      -0.052988      -0.022098       0.075086              8.764849       9.414894      -1.449660      -2.999052       9.547627      -2.006739       7.332024          -0.000406
          249              N      -3.203555      13.309625      13.939692      -0.149806      30.601557 0.49925185E+03  0.11954578E+05                                 8.214494                            7.319939      -0.042208       2.023961                    0.998700      27.069556      74.477380       0.635572       0.402463      -1.090893      -0.100656       0.096059       0.015764       0.140026       0.066200       0.003579      -0.021689      -0.005253       0.174658      -0.097371       0.031256       0.066115              8.580800       9.826257      -1.263114      -2.296580       7.712693      -1.195097       8.203450           0.042548
          250              N      -0.206558      13.339637      14.008846      -0.163079      34.033557 0.46890150E+03  0.11027090E+05                                 8.750774                            6.985952       0.205580       2.097730                    0.999641      26.802243      72.518063       0.667307       0.390302      -1.101892       0.100626       0.091261       0.014374       0.136605      -0.066138      -0.010516      -0.009600       0.003263       0.178752      -0.097239       0.036339       0.060900              9.994135       9.151876       2.956035      -0.718534       6.525913      -0.210485      14.304617           0.046143
          251              N       3.940055       7.019959       8.190056      -0.162183      33.687492 0.48038576E+03  0.11360719E+05                                 8.689018                            7.084669       0.174190       2.087135                    0.999574      26.898249      72.877612       0.661013       0.391814      -1.101311      -0.106337       0.000857      -0.093119       0.141349       0.002831      -0.067122       0.004466      -0.097244      -0.084412      -0.098707       0.035793       0.062914              9.681066      10.188416      -2.256988       2.388689      11.691413       2.066315       7.163368           0.045533
          252              N       6.895969       6.982801       7.827634      -0.158113      32.638861 0.47299138E+03  0.11136108E+05                                 8.492483                            7.025969       0.234992       2.114003                    0.999540      26.563576      71.675082       0.664715       0.391373      -1.102259       0.102062       0.001778      -0.093367       0.138337       0.000229       0.064702      -0.007596      -0.094071      -0.081370      -0.095266       0.033439       0.061827              9.329962       9.207474      -2.266951      -1.817589      11.771161      -2.155268       7.011250           0.044756
          253              N       4.000919       0.981822      28.052692      -0.149809      30.601511 0.49925104E+03  0.11954557E+05                                 8.214494                            7.319939      -0.042228       2.023956                    0.998700      27.069532      74.477362       0.635571       0.402464      -1.090892       0.100656      -0.096057       0.015763       0.140025       0.066200      -0.003578       0.021689      -0.005255       0.174655      -0.097370       0.031256       0.066115              8.580799       9.826262      -1.263117       2.296579       7.712694       1.195094       8.203443           0.042546
          254              N       1.003922       0.951810      28.121846      -0.163079      34.033432 0.46889948E+03  0.11027032E+05                                 8.750756                            6.985940       0.205568       2.097728                    0.999641      26.802176      72.517865       0.667308       0.390302      -1.101892      -0.100626      -0.091260       0.014374       0.136604      -0.066137       0.010516       0.009599       0.003262       0.178751      -0.097238       0.036338       0.060899              9.994114       9.151858       2.956028       0.718528       6.525900       0.210481      14.304583           0.046144
          255              N       6.813509       7.271488      22.303056      -0.162186      33.687770 0.48039043E+03  0.11360859E+05                                 8.689071                            7.084707       0.174193       2.087133                    0.999574      26.898385      72.878117       0.661011       0.391815      -1.101311       0.106338      -0.000857      -0.093120       0.141350       0.002832       0.067123      -0.004466      -0.097244      -0.084415      -0.098708       0.035793       0.062915              9.681129      10.188486      -2.257002      -2.388713      11.691489      -2.066328       7.163411           0.045533
          256              N       3.857595       7.308646      21.940634      -0.158116      32.639094 0.47299539E+03  0.11136227E+05                                 8.492526                            7.026001       0.234997       2.114002                    0.999540      26.563697      71.675518       0.664713       0.391373      -1.102259      -0.102063      -0.001779      -0.093368       0.138339       0.000229      -0.064703       0.007595      -0.094072      -0.081373      -0.095268       0.033439       0.061828              9.330012       9.207527      -2.266959       1.817607      11.771223       2.155279       7.011287           0.044756
          257              N       8.979019       0.981822      14.286308      -0.149804      30.601270 0.49924609E+03  0.11954406E+05                                 8.214446                            7.319900      -0.042232       2.023957                    0.998700      27.069388      74.476826       0.635574       0.402464      -1.090892       0.100655      -0.096057      -0.015763       0.140024       0.066198       0.003577      -0.021689      -0.005255       0.174650      -0.097368       0.031255       0.066114              8.580748       9.826201      -1.263105      -2.296564       7.712653      -1.195088       8.203389           0.042545
          258              N       5.982022       0.951810      14.217154      -0.163075      34.033148 0.46889505E+03  0.11026899E+05                                 8.750703                            6.985903       0.205568       2.097731                    0.999641      26.802034      72.517334       0.667310       0.390302      -1.101893      -0.100624      -0.091259      -0.014374       0.136602      -0.066135      -0.010516      -0.009599       0.003261       0.178751      -0.097236       0.036336       0.060899              9.994048       9.151801       2.956005      -0.718522       6.525861      -0.210478      14.304483           0.046142
          259              N       1.835409       7.271488      20.035944      -0.162190      33.688017 0.48039471E+03  0.11360987E+05                                 8.689117                            7.084742       0.174193       2.087131                    0.999574      26.898504      72.878557       0.661009       0.391815      -1.101310       0.106339      -0.000857       0.093121       0.141351       0.002832      -0.067124       0.004465      -0.097245      -0.084418      -0.098709       0.035794       0.062916              9.681183      10.188546      -2.257015       2.388732      11.691556       2.066338       7.163448           0.045533
          260              N      -1.120505       7.308646      20.398366      -0.158119      32.639310 0.47299915E+03  0.11136339E+05                                 8.492566                            7.026031       0.234999       2.114001                    0.999540      26.563805      71.675906       0.664711       0.391373      -1.102259      -0.102063      -0.001778       0.093369       0.138339       0.000230       0.064703      -0.007595      -0.094073      -0.081376      -0.095268       0.033440       0.061829              9.330059       9.207572      -2.266972      -1.817619      11.771286      -2.155290       7.011318           0.044756
          261              N       1.774545      13.309625       0.173308      -0.149803      30.601358 0.49924784E+03  0.11954458E+05                                 8.214457                            7.319909      -0.042219       2.023960                    0.998700      27.069439      74.476968       0.635574       0.402463      -1.090893      -0.100655       0.096057      -0.015764       0.140024       0.066199      -0.003578       0.021689      -0.005255       0.174653      -0.097370       0.031255       0.066114              8.580760       9.826212      -1.263105       2.296569       7.712662       1.195091       8.203406           0.042546
          262              N       4.771542      13.339637       0.104154      -0.163075      34.033289 0.46889728E+03  0.11026965E+05                                 8.750728                            6.985920       0.205574       2.097731                    0.999641      26.802104      72.517572       0.667309       0.390302      -1.101892       0.100624       0.091260      -0.014374       0.136602      -0.066136       0.010516       0.009599       0.003262       0.178750      -0.097237       0.036337       0.060899              9.994078       9.151826       2.956015       0.718526       6.525879       0.210481      14.304530           0.046144
          263              N      -1.038045       7.019959       5.922944      -0.162183      33.687683 0.48038903E+03  0.11360815E+05                                 8.689051                            7.084693       0.174200       2.087136                    0.999574      26.898341      72.877918       0.661012       0.391814      -1.101311      -0.106338       0.000857       0.093120       0.141350       0.002832       0.067123      -0.004466      -0.097245      -0.084414      -0.098708       0.035793       0.062915              9.681105      10.188454      -2.256998      -2.388701      11.691467      -2.066324       7.163393           0.045533
          264              N       1.917869       6.982801       6.285366      -0.158113      32.639051 0.47299468E+03  0.11136205E+05                                 8.492516                            7.025993       0.235003       2.114004                    0.999540      26.563671      71.675398       0.664714       0.391373      -1.102259       0.102062       0.001778       0.093368       0.138338       0.000229      -0.064703       0.007595      -0.094072      -0.081374      -0.095268       0.033440       0.061828              9.330000       9.207509      -2.266960       1.817598      11.771214       2.155277       7.011276           0.044757
          265              O      -1.648918      11.926213      11.783226      -0.589679      49.325407 0.70425624E+03  0.18165627E+05                                10.874936                            8.338139       0.007135       2.026031                    0.996243      29.528856      81.181014       0.641427       0.370202      -1.126942       0.019996      -0.044648      -0.012604       0.050519       0.024189      -0.027400       0.032701      -0.024880       0.044477      -0.057861       0.014303       0.043558             13.306201       8.208645      -0.735564      -1.002416      10.117995       6.959455      21.591965           0.034085
          266              O      -0.361647      10.194089      11.262739      -0.540322      27.505896 0.44769831E+03  0.10292763E+05                                 7.052265                            6.458639       0.582329       2.209543                    0.999573      27.785522      71.691824       0.762486       0.349404      -1.145424      -0.032255      -0.014732      -0.006437       0.036039       0.007620      -0.017733      -0.051162      -0.005507      -0.334723      -0.127039       0.048347       0.078692              7.073278       7.336985      -2.512969       0.813754       7.821829      -0.451789       6.061019           0.030833
          267              O       5.562800       9.052203       9.490428      -0.569666      46.582216 0.63148461E+03  0.15820605E+05                                10.400526                            7.827613       0.288316       2.125975                    0.996493      28.641250      77.125885       0.671922       0.363854      -1.133958       0.031343       0.011267       0.034338       0.047838       0.032724      -0.018939       0.027306      -0.004305       0.024382      -0.054009       0.020548       0.033460             12.895568       7.242717       2.387079       2.477677      18.864132       7.554599      12.579855           0.035748
          268              O       6.496580       9.175109      11.494474      -0.526202      28.796614 0.48404960E+03  0.11350032E+05                                 7.363758                            6.783060       0.613469       2.223930                    0.998820      27.952050      72.882192       0.732835       0.356445      -1.139503       0.027726       0.005380       0.005283       0.028733       0.007414       0.023249      -0.088217       0.180702       0.055775      -0.148065       0.055115       0.092949              7.482727       6.404898      -0.688596       2.637117       7.256914      -1.135520       8.786370           0.026096
          269              O       5.614420       4.900537       9.391355      -0.584473      50.417859 0.71739186E+03  0.18588552E+05                                11.059696                            8.438267      -0.049330       2.010407                    0.996036      29.521558      81.322545       0.635091       0.372204      -1.125519      -0.022910      -0.011211       0.042815       0.049837       0.037360       0.014470      -0.039643      -0.017244       0.000462      -0.061319       0.009897       0.051421             13.507771       9.243397       3.040878      -1.584296      21.441356      -6.557625       9.838559           0.036310
          270              O       4.096250       4.430349      10.958744      -0.558398      27.668412 0.45615640E+03  0.10535969E+05                                 7.073403                            6.511532       0.631022       2.220869                    0.999637      28.063525      72.567467       0.760784       0.348565      -1.146159       0.019327      -0.011879       0.008878       0.024361      -0.016010       0.014378       0.033059       0.199180       0.207481      -0.140999       0.058212       0.082786              7.053322       7.400964      -0.738218      -2.348002       6.211743       0.539787       7.547260           0.018791
          271              O      -1.771944      11.809023      15.884181      -0.591848      49.487140 0.67782907E+03  0.17301668E+05                                10.849306                            8.145782       0.079358       2.054838                    0.995744      29.154239      79.493098       0.653675       0.367093      -1.130359       0.017781      -0.041720       0.010550       0.046563       0.023007       0.018968      -0.037058       0.002340      -0.005704      -0.053860       0.017401       0.036459             13.377329       6.989199       0.380483      -0.546265      13.522003      -8.085637      19.620785           0.031820
          272              O      -1.634601       9.631006      16.153175      -0.524996      29.055536 0.46079596E+03  0.10683177E+05                                 7.417379                            6.622814       0.626118       2.234400                    0.998974      27.614415      71.827356       0.740128       0.356950      -1.137972       0.009816      -0.006065      -0.000054       0.011539      -0.016397       0.052395       0.065028       0.040491      -0.343220      -0.151631       0.060805       0.090826              7.620775       5.017587      -1.348284      -0.012964      11.175525       1.084640       6.669213           0.012566
          273              O       2.446282       2.365234      25.896226      -0.589664      49.324719 0.70424406E+03  0.18165234E+05                                10.874834                            8.338064       0.007136       2.026035                    0.996243      29.528628      81.180201       0.641431       0.370202      -1.126942      -0.019996       0.044651      -0.012604       0.050521       0.024187       0.027400      -0.032700      -0.024881       0.044483      -0.057859       0.014300       0.043559             13.306071       8.208567      -0.735554       1.002411      10.117900      -6.959382      21.591747           0.034089
          274              O       1.159011       4.097358      25.375739      -0.540257      27.505180 0.44768353E+03  0.10292337E+05                                 7.052135                            6.458525       0.582347       2.209552                    0.999573      27.785159      71.690552       0.762494       0.349403      -1.145424       0.032260       0.014727      -0.006441       0.036043       0.007620       0.017734       0.051148      -0.005511      -0.334657      -0.127012       0.048335       0.078677              7.073145       7.336850      -2.512912      -0.813736       7.821681       0.451783       6.060904           0.030860
          275              O       5.190764       5.239244      23.603428      -0.569666      46.582697 0.63149209E+03  0.15820843E+05                                10.400603                            7.827664       0.288318       2.125973                    0.996493      28.641410      77.126496       0.671919       0.363854      -1.133957      -0.031344      -0.011268       0.034337       0.047837       0.032724       0.018938      -0.027307      -0.004302       0.024385      -0.054008       0.020548       0.033460             12.895672       7.242768       2.387103      -2.477700      18.864294      -7.554675      12.579954           0.035745
          276              O       4.256984       5.116338      25.607474      -0.526177      28.796714 0.48405169E+03  0.11350095E+05                                 7.363775                            6.783074       0.613458       2.223924                    0.998820      27.952098      72.882397       0.732834       0.356445      -1.139503      -0.027724      -0.005382       0.005277       0.028730       0.007414      -0.023247       0.088210       0.180690       0.055768      -0.148054       0.055111       0.092943              7.482744       6.404913      -0.688599      -2.637126       7.256927       1.135524       8.786393           0.026095
          277              O       5.139144       9.390910      23.504355      -0.584480      50.418410 0.71740131E+03  0.18588862E+05                                11.059783                            8.438329      -0.049335       2.010402                    0.996036      29.521734      81.323227       0.635087       0.372205      -1.125519       0.022910       0.011212       0.042813       0.049835       0.037360      -0.014471       0.039644      -0.017239       0.000464      -0.061320       0.009899       0.051421             13.507885       9.243469       3.040899       1.584308      21.441546       6.557693       9.838641           0.036309
          278              O       6.657314       9.861098      25.071745      -0.558406      27.668702 0.45616265E+03  0.10536152E+05                                 7.073460                            6.511583       0.631003       2.220862                    0.999637      28.063646      72.567954       0.760780       0.348566      -1.146159      -0.019326       0.011877       0.008877       0.024359      -0.016012      -0.014378      -0.033060       0.199183       0.207485      -0.141001       0.058214       0.082788              7.053378       7.401022      -0.738224       2.348025       6.211790      -0.539790       7.547324           0.018786
          279              O       2.569308       2.482424       1.771181      -0.591844      49.486669 0.67782137E+03  0.17301419E+05                                10.849230                            8.145729       0.079363       2.054842                    0.995744      29.154088      79.492513       0.653678       0.367093      -1.130360      -0.017781       0.041722       0.010548       0.046563       0.023007      -0.018968       0.037058       0.002340      -0.005700      -0.053860       0.017400       0.036459             13.377231       6.989154       0.380482       0.546262      13.521900       8.085567      19.620638           0.031820
          280              O       2.431965       4.660441       2.040175      -0.525001      29.055267 0.46079061E+03  0.10683019E+05                                 7.417323                            6.622767       0.626149       2.234412                    0.998974      27.614325      71.826936       0.740132       0.356949      -1.137974      -0.009816       0.006065      -0.000057       0.011539      -0.016398      -0.052396      -0.065029       0.040490      -0.343219      -0.151632       0.060805       0.090826              7.620717       5.017554      -1.348272       0.012965      11.175433      -1.084631       6.669164           0.012566
          281              O       7.424382       2.365234      16.442774      -0.589658      49.324096 0.70423330E+03  0.18164881E+05                                10.874730                            8.337989       0.007146       2.026042                    0.996243      29.528426      81.179387       0.641435       0.370201      -1.126943      -0.019996       0.044652       0.012602       0.050522       0.024187      -0.027400       0.032700      -0.024881       0.044490      -0.057859       0.014300       0.043559             13.305936       8.208490      -0.735550      -1.002408      10.117806       6.959301      21.591510           0.034089
          282              O       6.137111       4.097358      16.963261      -0.540271      27.505119 0.44768230E+03  0.10292299E+05                                 7.052116                            6.458510       0.582370       2.209559                    0.999573      27.785172      71.690500       0.762496       0.349402      -1.145425       0.032260       0.014728       0.006440       0.036043       0.007620      -0.017735      -0.051151      -0.005509      -0.334669      -0.127017       0.048337       0.078680              7.073127       7.336830      -2.512903       0.813733       7.821659      -0.451781       6.060892           0.030853
          283              O       0.212664       5.239244      18.735572      -0.569672      46.583157 0.63149944E+03  0.15821077E+05                                10.400681                            7.827718       0.288307       2.125967                    0.996493      28.641555      77.127072       0.671915       0.363855      -1.133956      -0.031343      -0.011269      -0.034336       0.047837       0.032724      -0.018938       0.027307      -0.004299       0.024386      -0.054008       0.020549       0.033460             12.895775       7.242820       2.387126       2.477723      18.864457       7.554744      12.580049           0.035746
          284              O      -0.721116       5.116338      16.731526      -0.526186      28.796823 0.48405393E+03  0.11350162E+05                                 7.363797                            6.783092       0.613446       2.223920                    0.998820      27.952137      72.882561       0.732833       0.356445      -1.139502      -0.027726      -0.005381      -0.005279       0.028732       0.007412       0.023248      -0.088212       0.180696       0.055776      -0.148058       0.055112       0.092947              7.482768       6.404932      -0.688602       2.637139       7.256947      -1.135528       8.786425           0.026090
          285              O       0.161044       9.390910      18.834645      -0.584485      50.418891 0.71740976E+03  0.18589139E+05                                11.059858                            8.438384      -0.049337       2.010399                    0.996036      29.521891      81.323826       0.635085       0.372205      -1.125518       0.022909       0.011213      -0.042812       0.049834       0.037360       0.014472      -0.039645      -0.017237       0.000468      -0.061322       0.009901       0.051421             13.507980       9.243529       3.040915      -1.584317      21.441703      -6.557748       9.838709           0.036308
          286              O       1.679214       9.861098      17.267255      -0.558414      27.668842 0.45616561E+03  0.10536239E+05                                 7.073491                            6.511611       0.630988       2.220857                    0.999637      28.063686      72.568159       0.760777       0.348566      -1.146158      -0.019326       0.011878      -0.008879       0.024360      -0.016013       0.014379       0.033060       0.199187       0.207490      -0.141005       0.058215       0.082789              7.053410       7.401056      -0.738227      -2.348038       6.211815       0.539793       7.547358           0.018786
          287              O       7.547408       2.482424      12.341819      -0.591837      49.486009 0.67781071E+03  0.17301074E+05                                10.849124                            8.145656       0.079370       2.054848                    0.995744      29.153880      79.491701       0.653682       0.367092      -1.130361      -0.017781       0.041723      -0.010546       0.046564       0.023007       0.018967      -0.037058       0.002339      -0.005694      -0.053859       0.017399       0.036460             13.377090       6.989091       0.380480      -0.546257      13.521754      -8.085466      19.620426           0.031821
          288              O       7.410065       4.660441      12.072825      -0.525003      29.054908 0.46078346E+03  0.10682807E+05                                 7.417247                            6.622704       0.626182       2.234424                    0.998974      27.614207      71.826381       0.740138       0.356948      -1.137975      -0.009816       0.006064       0.000058       0.011539      -0.016399       0.052396       0.065028       0.040491      -0.343214      -0.151630       0.060804       0.090826              7.620638       5.017508      -1.348256      -0.012966      11.175307       1.084620       6.669098           0.012565
          289              O       3.329182      11.926213       2.329774      -0.589667      49.324592 0.70424204E+03  0.18165166E+05                                10.874810                            8.338048       0.007140       2.026037                    0.996243      29.528589      81.180018       0.641432       0.370201      -1.126943       0.019996      -0.044652       0.012602       0.050521       0.024188       0.027400      -0.032700      -0.024881       0.044484      -0.057860       0.014301       0.043559             13.306038       8.208550      -0.735555       1.002411      10.117879      -6.959361      21.591685           0.034087
          290              O       4.616453      10.194089       2.850261      -0.540285      27.505398 0.44768803E+03  0.10292465E+05                                 7.052167                            6.458554       0.582355       2.209553                    0.999573      27.785307      71.690994       0.762493       0.349403      -1.145425      -0.032259      -0.014728       0.006438       0.036042       0.007620       0.017735       0.051155      -0.005508      -0.334681      -0.127023       0.048339       0.078683              7.073179       7.336883      -2.512925      -0.813740       7.821718       0.451784       6.060935           0.030845
          291              O       0.584700       9.052203       4.622572      -0.569672      46.582802 0.63149401E+03  0.15820904E+05                                10.400622                            7.827679       0.288310       2.125970                    0.996493      28.641443      77.126630       0.671918       0.363855      -1.133957       0.031343       0.011268      -0.034337       0.047837       0.032724       0.018939      -0.027306      -0.004302       0.024385      -0.054009       0.020549       0.033459             12.895695       7.242781       2.387107      -2.477705      18.864332      -7.554685      12.579973           0.035747
          292              O       1.518480       9.175109       2.618526      -0.526199      28.796755 0.48405253E+03  0.11350120E+05                                 7.363786                            6.783083       0.613459       2.223926                    0.998820      27.952105      72.882427       0.732833       0.356445      -1.139502       0.027726       0.005381      -0.005283       0.028733       0.007414      -0.023248       0.088217       0.180702       0.055779      -0.148065       0.055116       0.092949              7.482756       6.404922      -0.688600      -2.637131       7.256939       1.135526       8.786408           0.026096
          293              O       0.636320       4.900537       4.721645      -0.584481      50.418497 0.71740305E+03  0.18588919E+05                                11.059797                            8.438340      -0.049336       2.010402                    0.996036      29.521767      81.323353       0.635087       0.372205      -1.125518      -0.022909      -0.011213      -0.042814       0.049836       0.037360      -0.014471       0.039643      -0.017240       0.000466      -0.061320       0.009900       0.051420             13.507900       9.243478       3.040900       1.584307      21.441571       6.557698       9.838650           0.036310
          294              O      -0.881850       4.430349       3.154255      -0.558402      27.668596 0.45616040E+03  0.10536086E+05                                 7.073441                            6.511566       0.631009       2.220865                    0.999637      28.063593      72.567760       0.760781       0.348566      -1.146159       0.019326      -0.011878      -0.008879       0.024361      -0.016011      -0.014378      -0.033060       0.199184       0.207488      -0.141002       0.058214       0.082788              7.053359       7.401003      -0.738222       2.348018       6.211771      -0.539790       7.547304           0.018789
          295              O       3.206156      11.809023      26.454818      -0.591838      49.486386 0.67781699E+03  0.17301277E+05                                10.849184                            8.145698       0.079369       2.054845                    0.995744      29.154009      79.492199       0.653680       0.367092      -1.130360       0.017781      -0.041722      -0.010548       0.046564       0.023007      -0.018967       0.037057       0.002338      -0.005696      -0.053859       0.017399       0.036460             13.377167       6.989126       0.380482       0.546260      13.521845       8.085522      19.620530           0.031821
          296              O       3.343499       9.631006      26.185825      -0.524994      29.055145 0.46078813E+03  0.10682946E+05                                 7.417299                            6.622746       0.626154       2.234414                    0.998974      27.614276      71.826740       0.740134       0.356949      -1.137974       0.009816      -0.006064       0.000055       0.011538      -0.016398      -0.052395      -0.065026       0.040488      -0.343212      -0.151628       0.060804       0.090824              7.620691       5.017539      -1.348267       0.012966      11.175392      -1.084629       6.669142           0.012566

******************************************************
Auxiliary information for the entire system
The total spin magnetic moment of the unit cell is   15.816483
The total net atomic charge of the unit cell is   0.000003
Accuracy of reproducing the electrostatic potential in the unit cell:
  The inner radius (bohr) =    5.0000
  The outer radius (bohr) =   12.0000
  Valid grid points have density less than (e/(bohr^3)) =    0.0001
  The number of valid grid points were=        86816
  The rms potential error without charges in kcal/mol is=     11.34361
  The rms potential error with partial charges in kcal/mol is=      1.58672
  The RRMSE value at monopole order=      0.13988
  The rms potential error with partial charges and cloud penetration in kcal/mol is=      1.59389
  The RRMSE value at monopole order with cloud penetration is=      0.14051
  The rms potential error with partial charges and atomic dipoles in kcal/mol is=      0.38792
  The RRMSE value at dipole order=      0.03420
  The rms potential error with partial charges, atomic dipoles and cloud penetration in kcal/mol is=      0.39563
  The RRMSE value at dipole order with cloud penetration=      0.03488

******************************************************
The electron densities and ab initio electrostatic potential were computed in VASP using the PBE functional and
projector augmented wave method. See the main text of the journal article for a description of computational details.
The atomic charges, dipoles, and quadrupoles were computed with the DDEC6 method as described in
(a) T. A. Manz and N. Gabaldon Limas, RSC Adv. 6 (2016) 47771-47801 DOI: 10.1039/c6ra04656h
(b) N. Gabaldon Limas and T. A. Manz, RSC Adv. 8 (2018) 2678-2707 DOI: 10.1039/c7ra11829e.
For each atom in the material, the electron cloud parameters were fit to the spherically averaged atom-in-material
electron density using radial positions for which this density was between 10^-4 and 10^-2 electrons per cubic bohr.
The polarizabilities, dispersion coefficients, and quantum Drude oscillator (QDO) parameters were fit using the MCLF method.
The magnetic structure of the system was optimized in VASP from the default ferromagnetic initial guess using spin polarization.
The atomic spin moments (ASMs) were computed on this optimized magnetic structure using the DDEC6 partition as inputs
to the method of T. A. Manz and D. S. Sholl, J. Chem. Theory Comput. 7 (2011) 4146-4164 DOI: 10.1021/ct200539n.
The RMSE and RRMSE were computed using a uniform grid with Ewald summation.
