# Supplementary material for: A collection of forcefield precursors for metal–organic frameworks
Source: RSC Adv. 2019 Nov 13;9(63):36492–507. doi: 10.1039/c9ra07327b (PMC9075174; doi:10.1039/c9ra07327b)
Supplement: RA-009-C9RA07327B-s5721 [file RA-009-C9RA07327B-s5721.xyz]

  402
jmolscript: load "" {1 1 1} spacegroup "x,y,z" unitcell [{     20.822500     0.000000     0.000000 }, {     -6.940960    22.081084     0.000000 }, {      6.940844    11.040627    19.122773 }]
Fe    16.300970    12.606322     2.410617     1.318974
Fe    17.461348     9.801134     0.736609     1.178560
Fe     2.419354     6.825073     7.000082     1.094353
Fe     3.579736     6.777945    10.266443     1.200532
Fe     9.360159    13.690315     9.712074     1.308680
Fe    10.520505    16.542632     8.119721     1.169006
Fe     4.521414    20.515389    16.712156     1.099941
Fe     3.361036    23.320577    18.386164     1.197735
Fe    18.403030    26.296638    12.122691     1.320119
Fe    17.242648    26.343766     8.856330     1.180371
Fe    11.462225    19.431396     9.410699     1.308331
Fe    10.301879    16.579079    11.003052     1.168403
H     15.109501     4.598417     7.088812     0.117487
H      5.005618    25.722296     9.354861     0.117594
H     12.065238     7.188530     7.482741     0.117242
H     13.753933     8.688938     7.106022     0.116403
H     14.699260    10.179405     5.587674     0.119152
H     16.285944     7.145455     3.618029     0.112327
H     15.257327     5.648364     5.033114     0.116968
H      9.201352    25.169162     8.618634     0.108184
H     10.015526    23.089126     9.203791     0.113834
H      6.309129    21.552282     9.046984     0.117504
H      5.482462    23.648879     8.505809     0.117637
H      3.829145    26.974301    10.907630     0.113274
H      1.703170    27.242590    11.743295     0.119234
H      7.538431     7.019614     8.387248     0.124474
H      9.666489     6.761261     7.519074     0.120860
H      3.584825    31.808982    17.239180     0.115009
H      3.995041    29.765379    17.547057     0.106985
H      3.693128    27.526358    17.680916     0.115534
H     16.319199    16.896456     2.290908     0.118273
H     -4.113934    19.181847     2.149400     0.112539
H     22.050293    14.880494    11.596050     0.118286
H     18.887340    17.321557    11.291997     0.117939
H     19.006039    13.926580     9.155984     0.118469
H     20.694746    12.850123     8.044951     0.117092
H      0.817597    10.789955     7.513338     0.119863
H     23.226787    10.601178    11.125629     0.113613
H     22.198146    12.575229    11.714611     0.117347
H      2.260579    16.960535    12.139136     0.109956
H      3.074736    18.507321    13.647923     0.115936
H     20.190833    19.139951    15.057271     0.118558
H     19.364182    17.622973    13.512151     0.118453
H     17.710857    18.040288     9.431352     0.113088
H     15.584874    18.629850     8.781177     0.118631
H     14.479222    14.794366     8.850019     0.125068
H     16.607287    14.171682     9.507843     0.120668
H     -3.356006    21.106213     2.078645     0.113798
H     -2.945804    22.394652     3.694520     0.108468
H     -3.247730    23.630097     5.566639     0.116955
H      2.437607     4.576320     3.344573     0.117722
H      2.826988     3.311065     1.436120     0.112500
H      8.168590    13.642800     0.437912     0.117692
H     11.946497    23.199569    17.598688     0.117213
H      5.124358    12.006600     2.484048     0.118419
H      6.813071    11.582650     3.971800     0.116131
H      7.758417    12.152351     6.021761     0.119932
H      9.345067    15.375078     4.379115     0.113262
H      8.316430    14.898118     2.375048     0.116862
H     16.142225    24.113726    17.487776     0.108292
H     16.956374    24.646974    15.393832     0.115036
H     13.249959    25.551189    14.141291     0.116715
H     12.423317    24.971570    16.227585     0.116369
H     10.770039    21.228834    17.906565     0.113856
H      8.644066    20.370983    17.721074     0.119370
H      0.597548    11.307731     1.885505     0.124766
H      2.725603    12.188768     2.095856     0.121123
H     10.525771    13.328226    18.927721     0.114475
H     10.935962    14.083391    17.003970     0.107265
H     10.634022    15.086967    14.997991     0.116005
H      9.378439    11.648936    13.487292     0.118617
H      9.767834    10.628799    15.537253     0.112750
H      5.712883    28.523294    12.033961     0.117531
H     15.816766     7.399415     9.767912     0.117702
H      8.757146    25.933181    11.640032     0.117279
H      7.068451    24.432773    12.016751     0.116752
H      6.123124    22.942306    13.535099     0.119352
H      4.536440    25.976256    15.504744     0.113408
H      5.565057    27.473347    14.089659     0.117775
H     11.621032     7.952549    10.504139     0.108233
H     10.806858    10.032585     9.918982     0.113791
H     14.513255    11.569429    10.075789     0.117527
H     15.339922     9.472832    10.616964     0.117561
H     16.993239     6.147410     8.215143     0.113525
H     19.119214     5.879121     7.379478     0.119157
H     13.283953    26.102097    10.735525     0.125428
H     11.155895    26.360450    11.603699     0.121591
H     17.237559     1.312729     1.883593     0.114632
H     16.827343     3.356332     1.575716     0.108173
H     17.129256     5.595353     1.441857     0.116546
H      4.503185    16.225255    16.831865     0.118585
H     24.936318    13.939864    16.973373     0.113400
H     -1.227909    18.241217     7.526723     0.118518
H      1.935044    15.800154     7.830776     0.117798
H      1.816345    19.195131     9.966789     0.117925
H      0.127638    20.271588    11.077822     0.116051
H     20.004787    22.331756    11.609435     0.119313
H     -2.404403    22.520533     7.997144     0.112600
H     -1.375762    20.546482     7.408162     0.116833
H     18.561805    16.161176     6.983637     0.108959
H     17.747648    14.614390     5.474850     0.115071
H      0.631551    13.981760     4.065502     0.117424
H      1.458202    15.498738     5.610622     0.117093
H      3.111527    15.081423     9.691421     0.112982
H      5.237510    14.491861    10.341596     0.118537
H      6.343162    18.327345    10.272754     0.125038
H      4.215097    18.950029     9.614930     0.120721
H     24.178390    12.015498    17.044128     0.113671
H     23.768188    10.727059    15.428253     0.106987
H     24.070114     9.491614    13.556134     0.115757
H     18.384777    28.545391    15.778200     0.117538
H     17.995396    29.810646    17.686653     0.111955
H     12.653794    19.478911    18.684861     0.117417
H      8.875887     9.922142     1.524085     0.117253
H     15.698026    21.115111    16.638725     0.119078
H     14.009313    21.539061    15.150973     0.116885
H     13.063967    20.969360    13.101012     0.120321
H     11.477317    17.746633    14.743658     0.113161
H     12.505954    18.223593    16.747725     0.116460
H      4.680159     9.007985     1.634997     0.109361
H      3.866010     8.474737     3.728941     0.116079
H      7.572425     7.570522     4.981482     0.118030
H      8.399067     8.150141     2.895188     0.117902
H     10.052345    11.892877     1.216208     0.113704
H     12.178318    12.750728     1.401699     0.119573
H     20.224836    21.813980    17.237268     0.123990
H     18.096781    20.932943    17.026917     0.120465
H     10.296613    19.793485     0.195052     0.114952
H      9.886422    19.038320     2.118803     0.107516
H     10.188362    18.034744     4.124782     0.116062
H     11.443945    21.472775     5.635481     0.118394
H     11.054550    22.492912     3.585520     0.112387
C     13.681069     6.062393     7.142738     0.086221
C     14.278684     4.815697     7.446408    -0.212604
C      6.671412    25.991902     8.288575     0.097120
C      5.447049    26.328088     8.806993    -0.204890
C     11.788313     5.474159     8.532964     0.089239
C     12.458789     6.371089     7.683148    -0.209062
C     14.378614     7.014305     6.230964     0.092559
C     14.241179     8.361362     6.384903    -0.148702
C     14.824200     9.264254     5.477718    -0.090399
C     15.575891     8.798559     4.425583    -0.034124
C     15.746642     7.466738     4.303771    -0.093477
C     15.144881     6.560203     5.167929    -0.153484
C     16.142253     9.762725     3.450131     0.624770
C      7.254451    24.634579     8.559353     0.075039
C      8.616244    24.451748     8.721514    -0.150899
C      9.105581    23.195115     9.039717    -0.107128
C      8.262277    22.089515     9.116973    -0.027074
C      6.890072    22.273340     8.952709    -0.101947
C      6.394488    23.534279     8.648465    -0.154588
C      8.839069    20.718612     9.341666     0.590059
C     10.441098     5.772919     9.089054     0.083677
C      3.177397    27.386663    10.388064    -0.157961
C      1.903061    27.537699    10.886786    -0.100032
C      7.852863     6.052801    10.109254    -0.033656
C      8.181851     6.565519     8.881572    -0.077584
C      9.466598     6.420112     8.362389    -0.145621
C     -0.499860    28.122957    10.611227     0.610356
C      3.545262    32.341581    17.999501    -0.208922
C     -3.422643    20.693840     0.120282     0.095318
C     -3.480937    19.198068     0.262938     0.086718
C      3.699367    29.401045    18.352125    -0.141614
C      3.534877    28.057963    18.429190    -0.094961
C     -3.807834    16.438044     0.484189    -0.023913
C     -4.138912    17.255822     1.515862    -0.092720
C     -3.934860    18.638649     1.416615    -0.147450
C     -3.968158    14.953534     0.598925     0.627059
C     20.621868    14.195202    10.301247     0.087981
C     21.219473    15.081541    11.229084    -0.215071
C     20.553147    16.263322    11.591651     0.097939
C     19.328780    16.544191    11.041298    -0.206093
C     18.729094    15.693292    10.115564     0.090063
C     19.399584    14.508861     9.763705    -0.208966
C     21.319428    12.929623     9.932751     0.091688
C     21.181998    12.389404     8.689197    -0.147304
C     21.765034    11.152309     8.360859    -0.093135
C     22.516733    10.473983     9.290226    -0.029705
C     22.687479    11.034406    10.504522    -0.094532
C     22.085703    12.236060    10.857528    -0.151015
C      2.260612     9.147129     8.942956     0.611273
C     21.136176    17.176490    12.631739     0.077167
C      1.675466    17.408341    12.708995    -0.149564
C      2.164794    18.312235    13.638170    -0.109855
C     22.143982    18.931945    14.557020    -0.024816
C     20.771781    18.697774    14.479955    -0.100693
C     20.276207    17.803817    13.540071    -0.151960
C     22.720765    19.811991    15.631911     0.580073
C     17.381874    16.025500     9.578788     0.083743
C     17.059117    17.384148     9.334017    -0.158614
C     15.784776    17.740535     8.953856    -0.099479
C     14.793630    16.769077     8.826307    -0.033544
C     15.122634    15.449512     8.996117    -0.077231
C     16.407386    15.072590     9.381632    -0.144650
C     13.381861    17.209262     8.584786     0.608797
C     -3.395574    21.498370     1.237243    -0.206448
C      3.518308     0.797795     1.141247     0.091974
C      3.460005     1.669230     2.365296     0.088885
C     -3.241489    23.274031     3.607511    -0.140336
C     -3.405986    24.012317     4.732121    -0.094309
C      3.133092     3.240861     4.644922    -0.022934
C      2.802006     3.725425     3.420873    -0.095068
C      3.006067     2.948056     2.272933    -0.145411
C      2.972758     4.082487     5.873177     0.615661
C      6.740176    12.864116     1.678788     0.085623
C      7.337775    13.224474     0.447282    -0.212844
C     13.612296    23.988198    18.365320     0.097801
C     12.387936    23.371143    18.397255    -0.204577
C      4.847411    11.954259     0.474245     0.088627
C      5.517899    12.241760     1.675920    -0.211278
C      7.437733    13.177783     2.959058     0.093745
C      7.300313    12.370945     4.048673    -0.150054
C      7.883346    12.705148     5.284196    -0.091378
C      8.635032    13.849170     5.406964    -0.032694
C      8.805768    14.620567     4.314480    -0.094962
C      8.203995    14.325448     3.097316    -0.151274
C      9.201407    14.211857     6.729686     0.623144
C     14.195318    24.432354    17.054454     0.075090
C     15.557109    24.383333    16.815037    -0.151993
C     16.046431    24.736072    15.567658    -0.108363
C     15.203113    25.221962    14.571553    -0.028080
C     13.830911    25.272308    14.812882    -0.100968
C     13.335342    24.905326    16.057010    -0.154402
C     15.779888    25.712819    13.271969     0.591986
C      3.500199    11.323292     0.454931     0.082853
C     10.118295    21.472612    18.523465    -0.157408
C      8.843961    20.965188    18.404904    -0.103770
C      0.911967    10.299833     0.187212    -0.033488
C      1.240962    11.106680     1.245084    -0.076065
C      2.525708    11.629009     1.378752    -0.143810
C      6.441047    20.911202    19.049533     0.600428
C     10.486213    12.403471    19.008801    -0.208763
C     10.459144    11.630076    17.861244     0.094249
C     10.400832    12.254413    16.494539     0.088131
C     10.640283    13.568346    16.285910    -0.141633
C     10.475777    14.173142    15.084235    -0.096797
C     10.073903    13.442805    13.993663    -0.023711
C      9.742833    12.140464    14.186038    -0.092016
C      9.946902    11.535006    15.433225    -0.147253
C      9.913560    14.085690    12.650670     0.625478
C      7.141315    27.059318    11.980035     0.085820
C      6.543700    28.306014    11.676365    -0.212612
C     14.150972     7.129809    10.834198     0.097353
C     15.375335     6.793623    10.315780    -0.204558
C      9.034071    27.647552    10.589809     0.089378
C      8.363595    26.750622    11.439625    -0.208981
C      6.443770    26.107406    12.891809     0.092906
C      6.581205    24.760349    12.737870    -0.147269
C      5.998184    23.857457    13.645055    -0.093001
C      5.246493    24.323152    14.697190    -0.032061
C      5.075742    25.654973    14.819002    -0.092588
C      5.677503    26.561508    13.954844    -0.151697
C      4.680131    23.358986    15.672642     0.612926
C     13.567933     8.487132    10.563420     0.074995
C     12.206140     8.669963    10.401259    -0.150765
C     11.716803     9.926596    10.083056    -0.107075
C     12.560107    11.032196    10.005800    -0.027029
C     13.932312    10.848371    10.170064    -0.101754
C     14.427896     9.587432    10.474308    -0.154450
C     11.983315    12.403099     9.781107     0.590131
C     10.381286    27.348792    10.033719     0.083003
C     17.644987     5.735048     8.734709    -0.156935
C     18.919323     5.584012     8.235987    -0.102957
C     12.969521    27.068910     9.013519    -0.033168
C     12.640533    26.556192    10.241201    -0.076518
C     11.355786    26.701599    10.760384    -0.144483
C     21.322244     4.998754     8.511546     0.598662
C     17.277122     0.780130     1.123272    -0.209868
C     24.245027    12.427871    19.002491     0.093672
C     24.303321    13.923643    18.859835     0.088198
C     17.123017     3.720666     0.770648    -0.139984
C     17.287507     5.063748     0.693583    -0.094087
C     24.630218    16.683667    18.638584    -0.022840
C     24.961296    15.865889    17.606911    -0.095828
C     24.757244    14.483062    17.706158    -0.145530
C     24.790542    18.168177    18.523848     0.613765
C      0.200516    18.926509     8.821526     0.087896
C     -0.397089    18.040170     7.893689    -0.215332
C      0.269237    16.858389     7.531122     0.099252
C      1.493604    16.577520     8.081475    -0.206620
C      2.093290    17.428419     9.007209     0.089135
C      1.422800    18.612850     9.359068    -0.210935
C     -0.497044    20.192088     9.190022     0.091850
C     -0.359614    20.732307    10.433576    -0.149614
C     -0.942650    21.969402    10.761914    -0.090963
C     -1.694349    22.647728     9.832547    -0.031729
C     -1.865095    22.087305     8.618251    -0.095088
C     -1.263319    20.885651     8.265245    -0.152221
C     18.561772    23.974582    10.179817     0.623424
C     -0.313792    15.945221     6.491034     0.074294
C     19.146918    15.713370     6.413778    -0.151848
C     18.657590    14.809476     5.484603    -0.108489
C     -1.321598    14.189766     4.565753    -0.027469
C      0.050603    14.423937     4.642818    -0.102878
C      0.546177    15.317894     5.582702    -0.154403
C     -1.898381    13.309720     3.490862     0.591582
C      3.440510    17.096211     9.543985     0.084081
C      3.763267    15.737563     9.788756    -0.159099
C      5.037608    15.381176    10.168917    -0.099803
C      6.028754    16.352634    10.296466    -0.033830
C      5.699750    17.672199    10.126656    -0.077490
C      4.414998    18.049121     9.741141    -0.145115
C      7.440523    15.912449    10.537987     0.608797
C     24.217958    11.623341    17.885530    -0.206610
C     17.304076    32.323916    17.981526     0.093500
C     17.362379    31.452481    16.757477     0.087470
C     24.063873     9.847680    15.515262    -0.142445
C     24.228370     9.109394    14.390652    -0.095546
C     17.689292    29.880850    14.477851    -0.024159
C     18.020378    29.396286    15.701900    -0.091694
C     17.816317    30.173655    16.849840    -0.146963
C     17.849626    29.039224    13.249596     0.629195
C     14.082208    20.257595    17.443985     0.086173
C     13.484609    19.897237    18.675491    -0.212592
C      7.210088     9.133513     0.757453     0.096181
C      8.434448     9.750568     0.725518    -0.204336
C     15.974973    21.167452    18.648528     0.089584
C     15.304485    20.879951    17.446853    -0.209221
C     13.384651    19.943928    16.163715     0.093258
C     13.522071    20.750766    15.074100    -0.149091
C     12.939038    20.416563    13.838577    -0.090778
C     12.187352    19.272541    13.715809    -0.032665
C     12.016616    18.501144    14.808293    -0.095302
C     12.618389    18.796263    16.025457    -0.151881
C     11.620977    18.909854    12.393087     0.623024
C      6.627066     8.689357     2.068319     0.078237
C      5.265275     8.738378     2.307736    -0.149610
C      4.775953     8.385639     3.555115    -0.109510
C      5.619271     7.899749     4.551220    -0.025597
C      6.991473     7.849403     4.309891    -0.098903
C      7.487042     8.216385     3.065763    -0.151946
C      5.042496     7.408892     5.850804     0.580383
C     17.322185    21.798419    18.667842     0.083072
C     10.704089    11.649099     0.599308    -0.157918
C     11.978423    12.156523     0.717869    -0.100547
C     19.910417    22.821878    18.935561    -0.033533
C     19.581422    22.015031    17.877689    -0.076742
C     18.296676    21.492702    17.744021    -0.144367
C     14.381337    12.210509     0.073240     0.611955
C     10.336171    20.718240     0.113972    -0.207630
C     10.363240    21.491635     1.261529     0.094335
C     10.421552    20.867298     2.628234     0.088109
C     10.182101    19.553365     2.836863    -0.141196
C     10.346607    18.948569     4.038538    -0.096487
C     10.748481    19.678906     5.129110    -0.023662
C     11.079551    20.981247     4.936735    -0.092261
C     10.875482    21.586705     3.689548    -0.147696
C     10.908824    19.036021     6.472103     0.625491
O     15.697478    10.940861     3.436936    -0.551995
O     17.037829     9.320548     2.657109    -0.511332
O     10.012210    20.679200     9.828723    -0.557489
O      8.167131    19.724299     8.971831    -0.513858
O     -0.750972    27.349903    11.554362    -0.561715
O      5.592993     6.850039    10.063168    -0.500659
O      3.071593    25.310857    18.678551    -0.521962
O     16.717962    14.499441     1.768665    -0.562769
O     17.185232    11.680788     1.093631    -0.823012
O      1.815842     8.546629     7.929258    -0.492343
O      3.156193     8.681442     9.722400    -0.508712
O      3.071401    20.253501    15.422516    -0.497621
O     22.048826    19.988865    16.677926    -0.513154
O     13.130736    18.412572     8.782707    -0.559268
O     12.533764    16.330544     8.158922    -0.494925
O     -3.869287    25.601833     6.986505    -0.510840
O      2.836363     5.322560     5.681567    -0.495123
O      3.303626     6.147301     8.460106    -0.762049
O      8.756646    13.634221     7.756579    -0.550576
O     10.096978    15.119721     6.743263    -0.504136
O     16.953029    25.310721    12.994307    -0.564268
O     15.107939    26.530258    12.595788    -0.517426
O      6.189926    20.480947    17.908477    -0.512171
O     -1.347894     9.941129     0.900683    -0.493386
O     10.012460    15.330732    12.580490    -0.510059
O      9.777174    13.299710    11.672541    -0.561123
O     10.244411    15.293622     9.569036    -0.798316
O      5.124906    22.180850    15.685837    -0.493053
O      3.784555    23.801163    16.465664    -0.508363
O     10.810174    12.442511     9.294050    -0.557557
O     12.655253    13.397412    10.150942    -0.513689
O     21.573356     5.771808     7.568411    -0.510314
O     15.229391    26.271672     9.059605    -0.492824
O     17.750791     7.810854     0.444222    -0.509132
O      4.104422    18.622270    17.354108    -0.494938
O      3.637152    21.440923    18.029142    -0.763305
O     19.006542    24.575082    11.193515    -0.552371
O     17.666191    24.440269     9.400373    -0.511496
O     17.750983    12.868210     3.700257    -0.564051
O     -1.226442    13.132846     2.444847    -0.516708
O      7.691648    14.709139    10.340066    -0.559522
O      8.288620    16.791167    10.963851    -0.495046
O     24.691671     7.519878    12.136268    -0.524112
O     17.986021    27.799151    13.441206    -0.563825
O     17.518758    26.974410    10.662667    -0.824527
O     12.065738    19.487490    11.366194    -0.550410
O     10.725406    18.001990    12.379510    -0.504249
O      3.869355     7.810990     6.128466    -0.496327
O      5.714445     6.591453     6.526985    -0.512145
O     14.632458    12.640764     1.214296    -0.562340
O     22.170278    23.180582    18.222090    -0.500379
O     10.809924    17.790979     6.542283    -0.509977
O     11.045210    19.822001     7.450232    -0.561213
O     10.577973    17.828089     9.553737    -0.798275

The following XYZ coordinates are in angstroms. Other properties are in atomic units.
The sperically averaged electron density of each atom fit to a function of the form exp(a - br)
eigen_1, eigen_2 and eigen_3 are the three eigenvalues of traceless quadrupole moment tensor
  atom number  atomic symbol              X              Y              Z     net charge C6 coefficient C8 coefficient C10 coefficient fluctuating dipole atomic polarizability isotropic forcefield polarizability              a              b squared Pearson coefficient          <r^3>          <r^4>         wp_QDO          m_QDO          q_QDO       dipole_x       dipole_y       dipole_z         dipole            Qxy            Qxz            Qyz     Q(x^2-y^2)  Q(3z^2 - R^2)        eigen_1        eigen_2        eigen_3 static polarizability      alpha(xx)      alpha(xy)      alpha(xz)      alpha(yy)      alpha(yz)      alpha(zz) atomic spin moment
            1             Fe      16.300970      12.606322       2.410617       1.318974     111.743199 0.19866951E+04  0.63999365E+05                                18.131337                           13.932211       0.056740       1.902225                    0.997831      44.921840     122.297620       0.518945       0.366387      -1.172470      -0.026169       0.002502       0.030989       0.040637      -0.035713      -0.092475       0.038550       0.034150      -0.006300      -0.085445      -0.035586       0.121032             23.998583      22.032212       5.298338       6.563839      25.955556      -0.952456      24.007981           4.224065
            2             Fe      17.461348       9.801134       0.736609       1.178560     117.637409 0.23047875E+04  0.77222542E+05                                18.710291                           14.965853       0.054839       1.873663                    0.998427      48.162237     134.674250       0.501637       0.364421      -1.171499      -0.014550       0.013338       0.021920       0.029497       0.018437       0.046667      -0.037856       0.060545      -0.011748      -0.074049       0.009342       0.064707             23.717085      17.855403      -1.781344      -5.207274      27.897288       0.015981      25.398564           3.472528
            3             Fe       2.419354       6.825073       7.000082       1.094353     126.314118 0.23373578E+04  0.78452979E+05                                19.511458                           15.039661       0.005102       1.857938                    0.998022      48.617522     135.300098       0.502851       0.362896      -1.174762      -0.049578       0.038316      -0.051102       0.080855      -0.016014       0.098683      -0.069374       0.166799       0.098129      -0.133251      -0.029544       0.162795             25.742235      23.576572       3.245289      -8.391637      27.136603       1.288860      26.513529           2.054070
            4             Fe       3.579736       6.777945      10.266443       1.200532     115.878650 0.22639874E+04  0.75512439E+05                                18.542170                           14.845253       0.055395       1.877615                    0.998380      47.717741     133.099715       0.503071       0.365033      -1.171087      -0.018315       0.010973      -0.017704       0.027736       0.031123      -0.049266       0.014949       0.040108      -0.175889      -0.084747       0.007546       0.077201             23.491787      17.702711      -3.589536       4.078498      25.813912       1.059945      26.958739           3.614673
            5             Fe       9.360159      13.690315       9.712074       1.308680     112.416837 0.20029963E+04  0.64652389E+05                                18.193574                           13.984129       0.056498       1.900687                    0.997861      45.090570     122.853417       0.518298       0.366119      -1.172758      -0.029403      -0.033192      -0.012763       0.046142       0.102811       0.011023      -0.017807      -0.025025      -0.148449      -0.089042      -0.039475       0.128517             24.074101      22.092984      -8.352026       1.313395      23.752093      -0.367008      26.377227           4.149773
            6             Fe      10.520505      16.542632       8.119721       1.169006     118.125912 0.23198782E+04  0.77858633E+05                                18.751166                           15.008023       0.057447       1.873303                    0.998460      48.340581     135.306515       0.501247       0.364094      -1.171709      -0.016258      -0.025496       0.000312       0.030240      -0.035451      -0.003403       0.035975       0.106080       0.071530      -0.086022       0.027128       0.058894             23.757395      17.898037       5.397700       1.063053      26.055897      -1.079524      27.318252           3.352771
            7             Fe       4.521414      20.515389      16.712156       1.099941     125.972743 0.23290321E+04  0.78107649E+05                                19.485928                           15.019392       0.004332       1.858327                    0.998003      48.517999     134.987816       0.502837       0.363212      -1.174448       0.048445      -0.023678      -0.057556       0.078868      -0.076556      -0.060517       0.086880       0.129072      -0.032345      -0.129085      -0.029405       0.158491             25.709361      23.548439       5.636999       6.997520      27.749810      -0.908540      25.829833           2.144743
            8             Fe       3.361036      23.320577      18.386164       1.197735     116.035587 0.22680399E+04  0.75677332E+05                                18.550822                           14.852465       0.057033       1.877646                    0.998390      47.773398     133.257533       0.503284       0.364735      -1.171390       0.018518      -0.010301      -0.017997       0.027801       0.026802       0.049412      -0.038308       0.076958      -0.061012      -0.084507       0.009663       0.074844             23.501312      17.705870      -1.739614      -5.149922      27.603115      -0.031823      25.194953           3.595895
            9             Fe      18.403030      26.296638      12.122691       1.320119     111.744348 0.19864666E+04  0.63993592E+05                                18.136574                           13.935304       0.052283       1.900883                    0.997869      44.908973     122.285522       0.518642       0.366592      -1.172243       0.026095      -0.025079       0.017273       0.040103      -0.061805       0.077315      -0.025826       0.056769       0.060120      -0.084599      -0.036464       0.121063             24.007529      22.041074       3.038308      -7.874817      25.331400       1.323732      24.650114           4.229188
           10             Fe      17.242648      26.343766       8.856330       1.180371     117.554037 0.23026503E+04  0.77135115E+05                                18.705814                           14.962252       0.053681       1.873630                    0.998420      48.131978     134.587635       0.501516       0.364584      -1.171337       0.014381      -0.012918       0.022563       0.029712       0.034007      -0.041636       0.007526       0.015032      -0.162052      -0.074866       0.006002       0.068864             23.710760      17.852048      -3.614487       4.145963      25.998711       1.077607      27.281522           3.481559
           11             Fe      11.462225      19.431396       9.410699       1.308331     112.398777 0.20027426E+04  0.64645933E+05                                18.197832                           13.988310       0.055022       1.900280                    0.997869      45.072887     122.830325       0.517909       0.366384      -1.172477       0.029656       0.033473       0.012739       0.046499       0.103417       0.010893      -0.017469      -0.024238      -0.151328      -0.089047      -0.040488       0.129535             24.078071      22.095393      -8.351935       1.314570      23.758545      -0.366017      26.380276           4.146950
           12             Fe      10.301879      16.579079      11.003052       1.168403     118.163399 0.23205074E+04  0.77889993E+05                                18.760808                           15.014509       0.055932       1.872794                    0.998463      48.337697     135.335495       0.500884       0.364310      -1.171461       0.016327       0.025373      -0.000282       0.030174      -0.035459      -0.003458       0.035634       0.106586       0.069816      -0.085821       0.026741       0.059080             23.772570      17.910367       5.402934       1.066492      26.073261      -1.081703      27.334083           3.346181
           13              H      15.109501       4.598417       7.088812       0.117487       1.202042 0.92285327E+01  0.93798282E+02                                 1.857010                            1.768969      -1.243543       2.291138                    0.994972       3.644969      10.348736       0.473920       1.271566      -0.710779       0.030962      -0.010097      -0.013241       0.035155      -0.006576      -0.010137      -0.001846       0.003838      -0.016498      -0.013616       0.000747       0.012869              1.908746       2.203198      -0.184050      -0.281231       1.771153      -0.134020       1.751886          -0.000045
           14              H       5.005618      25.722296       9.354861       0.117594       1.166277 0.89813615E+01  0.90715950E+02                                 1.824873                            1.748620      -1.152841       2.332730                    0.996409       3.619298      10.261208       0.474990       1.276674      -0.709696      -0.015802      -0.022161       0.019681       0.033589       0.003363      -0.006170      -0.007951       0.000539      -0.011142      -0.010349      -0.001358       0.011707              1.871008       1.843487       0.052979      -0.307658       2.036199      -0.272999       1.733337           0.000026
           15              H      12.065238       7.188530       7.482741       0.117242       1.190800 0.91477797E+01  0.92597025E+02                                 1.833150                            1.751724      -1.218245       2.302598                    0.995304       3.600639      10.138702       0.481036       1.257903      -0.714059      -0.014865       0.030479      -0.008668       0.035001      -0.007979      -0.002987      -0.008677      -0.004688      -0.020018      -0.014056       0.000816       0.013240              1.882285       1.914605      -0.230652      -0.073373       2.154996      -0.225944       1.577254           0.000019
           16              H      13.753933       8.688938       7.106022       0.116403       1.102624 0.79745809E+01  0.78279463E+02                                 1.765348                            1.652176      -1.021531       2.397803                    0.997247       3.523728       9.886262       0.486105       1.283618      -0.707907      -0.018898       0.014131       0.027810       0.036472      -0.003767      -0.011615       0.001161      -0.017988      -0.001196      -0.017172       0.005376       0.011796              1.832518       1.696519      -0.073560      -0.515168       1.636493       0.132920       2.164540          -0.000025
           17              H      14.699260      10.179405       5.587674       0.119152       1.128200 0.81508073E+01  0.79005498E+02                                 1.681120                            1.587627      -0.884630       2.462989                    0.999101       3.221936       8.467244       0.544906       1.159651      -0.739367      -0.007360       0.040804       0.006403       0.041954      -0.004976      -0.009679       0.007129      -0.019805      -0.014699      -0.015977      -0.001702       0.017678              1.722423       1.387293      -0.035206      -0.110911       2.262123      -0.034553       1.517854          -0.000161
           18              H      16.285944       7.145455       3.618029       0.112327       1.099900 0.76437650E+01  0.73387744E+02                                 1.685779                            1.557981      -0.943128       2.429518                    0.998550       3.339717       8.923146       0.535725       1.190825      -0.729704       0.024411      -0.013944      -0.026246       0.038460      -0.006566      -0.010808       0.005338      -0.011554      -0.005370      -0.014374      -0.001134       0.015508              1.766263       1.654250      -0.128937      -0.537791       1.551352       0.157628       2.093186          -0.000299
           19              H      15.257327       5.648364       5.033114       0.116968       1.092720 0.78692126E+01  0.75499937E+02                                 1.633771                            1.550593      -0.881022       2.460540                    0.999080       3.194603       8.313482       0.557180       1.145765      -0.742663       0.004189      -0.035768      -0.007541       0.036794      -0.002589      -0.012449       0.004103      -0.020563      -0.008015      -0.018655       0.003981       0.014674              1.658155       1.327551      -0.056193      -0.113580       2.121583      -0.020438       1.525331          -0.000131
           20              H       9.201352      25.169162       8.618634       0.108184       1.159906 0.85085903E+01  0.85148169E+02                                 1.837015                            1.714002      -1.249339       2.279533                    0.994637       3.742139      10.708202       0.472707       1.294781      -0.704200       0.023702       0.023050      -0.005660       0.033543      -0.002601      -0.000022      -0.006663       0.008257      -0.039067      -0.015537       0.003983       0.011554              1.912533       1.899562       0.439655      -0.011904       2.388872      -0.087832       1.449164          -0.000034
           21              H      10.015526      23.089126       9.203791       0.113834       1.166363 0.86410147E+01  0.85516443E+02                                 1.758950                            1.665442      -0.994252       2.407049                    0.998241       3.375141       9.145527       0.514157       1.203720      -0.727986       0.038475      -0.001426       0.007856       0.039295       0.005107       0.002651      -0.001832       0.013667      -0.041171      -0.014372      -0.001151       0.015523              1.807011       2.268110      -0.242474       0.142873       1.746421      -0.040945       1.406501          -0.000139
           22              H       6.309129      21.552282       9.046984       0.117504       1.091109 0.76516492E+01  0.73268587E+02                                 1.661641                            1.548975      -0.920274       2.443732                    0.998858       3.259450       8.614749       0.543974       1.175885      -0.734147      -0.026391      -0.029320       0.004217       0.039673       0.008366       0.001737      -0.008075       0.011999      -0.039562      -0.017825       0.000768       0.017057              1.725090       1.715195       0.416277      -0.063070       2.168248      -0.106922       1.291826           0.000028
           23              H       5.482462      23.648879       8.505809       0.117637       1.111200 0.80886546E+01  0.78051580E+02                                 1.647947                            1.569639      -0.883189       2.460980                    0.999085       3.186667       8.285660       0.555707       1.142233      -0.744086      -0.037179       0.000402      -0.008252       0.038086       0.003874       0.005181      -0.004681       0.009498      -0.051027      -0.019095       0.004084       0.015010              1.671211       2.103068      -0.166302       0.119425       1.615763      -0.023198       1.294803           0.000052
           24              H       3.829145      26.974301      10.907630       0.113274       1.109986 0.79986953E+01  0.78695795E+02                                 1.779870                            1.658955      -1.096795       2.358991                    0.996286       3.591699      10.139037       0.482495       1.290272      -0.705912       0.022350      -0.017721       0.022123       0.036097      -0.005661      -0.001332      -0.009393       0.012425       0.018442      -0.015470       0.004651       0.010819              1.863485       2.279613      -0.345526       0.322181       1.571663      -0.219292       1.739179           0.000096
           25              H       1.703170      27.242590      11.743295       0.119234       1.112164 0.80548621E+01  0.77841604E+02                                 1.664064                            1.577060      -0.899317       2.457029                    0.998988       3.217820       8.442646       0.547372       1.157896      -0.739676      -0.006596      -0.013683       0.037361       0.040331      -0.006604      -0.000612      -0.009749       0.006819       0.035931      -0.016189       0.000241       0.015948              1.702230       1.688108       0.055090      -0.242602       1.390525      -0.248561       2.028058           0.000071
           26              H       7.538431       7.019614       8.387248       0.124474       1.185694 0.83692465E+01  0.82561123E+02                                 1.804062                            1.654694      -1.170284       2.332370                    0.996139       3.451457       9.484096       0.506100       1.226818      -0.721084      -0.027181       0.020299      -0.022161       0.040521      -0.006614      -0.000610      -0.011792       0.000075      -0.002473      -0.013873       0.000665       0.013208              1.915063       2.300260      -0.381921       0.415485       1.604986      -0.305967       1.839944           0.000151
           27              H       9.666489       6.761261       7.519074       0.120860       1.046719 0.75154483E+01  0.71540553E+02                                 1.609875                            1.532548      -0.832733       2.487286                    0.999447       3.185915       8.356797       0.549040       1.171938      -0.735806       0.004610       0.013085      -0.033345       0.036115      -0.005943      -0.002728      -0.010926       0.011998       0.022283      -0.017220       0.004474       0.012746              1.638659       1.607911       0.023888      -0.132606       1.376764      -0.289508       1.931301           0.000021
           28              H       3.584825      31.808982      17.239180       0.115009       1.104815 0.80162359E+01  0.78082147E+02                                 1.702802                            1.605304      -1.105093       2.352567                    0.996912       3.448930       9.358709       0.521614       1.205523      -0.725631       0.003762      -0.018074      -0.026797       0.032541      -0.001044      -0.002727       0.004641      -0.012658       0.022793      -0.010548      -0.000201       0.010749              1.745502       1.267964      -0.070900      -0.004065       1.939784       0.144139       2.028759           0.000076
           29              H       3.995041      29.765379      17.547057       0.106985       1.121882 0.79615838E+01  0.76543542E+02                                 1.656604                            1.552965      -0.837676       2.474000                    0.999189       3.231315       8.394077       0.560844       1.135940      -0.744904       0.012492       0.011605      -0.029711       0.034256       0.003310      -0.009865       0.001129      -0.018740       0.031030      -0.018516       0.004736       0.013780              1.695372       1.329882       0.077392      -0.240423       1.821966      -0.304017       1.934267           0.000149
           30              H       3.693128      27.526358      17.680916       0.115534       1.061074 0.73055672E+01  0.69344328E+02                                 1.646418                            1.523924      -0.866760       2.466796                    0.999192       3.278891       8.707749       0.541309       1.192077      -0.729590       0.004741      -0.020316      -0.032034       0.038228       0.000858      -0.006372       0.003186      -0.013879       0.041865      -0.015456      -0.000428       0.015885              1.716176       1.298871      -0.099812      -0.179724       1.902391       0.457999       1.947265           0.000039
           31              H      16.319199      16.896456       2.290908       0.118273       1.129003 0.81223062E+01  0.78541010E+02                                 1.671909                            1.576443      -0.892399       2.457534                    0.999052       3.209344       8.382397       0.552053       1.147383      -0.742461      -0.016841      -0.014182       0.033837       0.040370       0.003299      -0.012847       0.001248      -0.007362       0.033518      -0.016320      -0.001054       0.017374              1.708496       1.421855       0.127021      -0.247450       1.737079      -0.310061       1.966553           0.000030
           32              H      -4.113934      19.181847       2.149400       0.112539       1.109662 0.78720603E+01  0.75517833E+02                                 1.648055                            1.547309      -0.863985       2.465642                    0.999192       3.218274       8.368673       0.559819       1.140505      -0.743678      -0.006441       0.018851       0.029371       0.035489       0.002497      -0.009531       0.002854      -0.017152       0.033178      -0.017825       0.003238       0.014587              1.691022       1.292169      -0.034547      -0.120007       1.965468       0.358551       1.815429           0.000029
           33              H      22.050293      14.880494      11.596050       0.118286       1.198674 0.91962198E+01  0.93382654E+02                                 1.853201                            1.765620      -1.240890       2.292812                    0.994975       3.638516      10.323690       0.474496       1.271208      -0.710869       0.031043      -0.006247       0.014987       0.035032      -0.005499       0.010667       0.003516       0.006719      -0.006882      -0.013448       0.000726       0.012722              1.904678       2.198382      -0.151077       0.298900       1.868538       0.074804       1.647114           0.000022
           34              H      18.887340      17.321557      11.291997       0.117939       1.163228 0.89520758E+01  0.90343092E+02                                 1.821729                            1.745862      -1.150476       2.334215                    0.996384       3.612416      10.236125       0.475344       1.276813      -0.709702      -0.016155       0.028269       0.009308       0.033864      -0.006812       0.000247       0.006272      -0.002442      -0.019406      -0.010240      -0.001208       0.011448              1.867612       1.840262      -0.292022       0.107550       2.041635       0.266675       1.720940           0.000031
           35              H      19.006039      13.926580       9.155984       0.118469       1.189515 0.91386129E+01  0.92516815E+02                                 1.835212                            1.753560      -1.232017       2.297877                    0.995193       3.597713      10.143955       0.479483       1.261805      -0.713230      -0.014811      -0.022269      -0.022022       0.034644       0.001567       0.008340       0.009744      -0.003286      -0.015094      -0.014051       0.000656       0.013396              1.884353       1.916707       0.052215       0.237052       1.919438       0.363863       1.816914          -0.000034
           36              H      20.694746      12.850123       8.044951       0.117092       1.099307 0.79455208E+01  0.77930493E+02                                 1.762789                            1.649982      -1.021849       2.398511                    0.997255       3.517096       9.866700       0.486019       1.284894      -0.707664      -0.018877       0.017223      -0.026173       0.036578      -0.007995       0.009038       0.003475      -0.009741       0.023275      -0.016967       0.005223       0.011745              1.829694       1.694098      -0.408262       0.320757       1.913979      -0.294681       1.881005          -0.000099
           37              H       0.817597      10.789955       7.513338       0.119863       1.126846 0.81394565E+01  0.78871996E+02                                 1.680857                            1.587485      -0.891312       2.461332                    0.999013       3.214918       8.448944       0.544407       1.161062      -0.739105      -0.007661      -0.014629      -0.038220       0.041635      -0.006228       0.009218       0.004114      -0.001221       0.042802      -0.016450      -0.001302       0.017752              1.721819       1.387022      -0.077909       0.086294       1.732235       0.339034       2.046200          -0.000621
           38              H      23.226787      10.601178      11.125629       0.113613       1.093318 0.75879055E+01  0.72731836E+02                                 1.680871                            1.553697      -0.942926       2.431125                    0.998518       3.328567       8.891586       0.535626       1.193004      -0.729232       0.024507      -0.015774       0.025413       0.038668      -0.006112       0.010884       0.001000      -0.000492       0.027093      -0.014224      -0.001031       0.015255              1.761052       1.649646      -0.399591       0.379113       1.815655      -0.312493       1.817856          -0.000041
           39              H      22.198146      12.575229      11.714611       0.117347       1.085567 0.78029187E+01  0.74685650E+02                                 1.624683                            1.542519      -0.871941       2.465147                    0.999175       3.184072       8.268947       0.559617       1.143498      -0.743231       0.004300       0.011386       0.035018       0.037073      -0.009420       0.008230       0.004084      -0.005826       0.034808      -0.018401       0.003845       0.014555              1.648521       1.321007      -0.069415       0.104693       1.681692       0.265682       1.942864          -0.000019
           40              H       2.260579      16.960535      12.139136       0.109956       1.152424 0.84410335E+01  0.84314333E+02                                 1.830490                            1.708312      -1.253920       2.279126                    0.994631       3.727463      10.660536       0.472966       1.296493      -0.703880       0.023457      -0.016338      -0.017295       0.033411       0.001282       0.002406       0.009863       0.014048      -0.021557      -0.015390       0.003806       0.011584              1.905482       1.893217      -0.229257      -0.373122       1.753839       0.447913       2.069391          -0.000050
           41              H       3.074736      18.507321      13.647923       0.115936       1.153045 0.85165828E+01  0.83958128E+02                                 1.744061                            1.652315      -0.992505       2.409249                    0.998240       3.351653       9.056577       0.516841       1.202131      -0.728416       0.038502       0.007158      -0.003024       0.039278      -0.000066      -0.005515       0.006488       0.023196      -0.015694      -0.014254      -0.001543       0.015797              1.791012       2.246403       0.241019       0.135858       1.514629       0.164585       1.612006          -0.000322
           42              H      20.190833      19.139951      15.057271       0.118558       1.086414 0.76087956E+01  0.72738350E+02                                 1.655266                            1.543383      -0.914415       2.446714                    0.998927       3.249309       8.574074       0.545753       1.173985      -0.734622      -0.026651       0.018276       0.023386       0.039889      -0.002814      -0.008304       0.009955       0.015208      -0.029532      -0.017797       0.000596       0.017200              1.718200       1.708280      -0.261490      -0.327321       1.597440       0.430381       1.848881           0.000061
           43              H      19.364182      17.622973      13.512151       0.118453       1.105840 0.80358910E+01  0.77382720E+02                                 1.639912                            1.562401      -0.871511       2.466538                    0.999178       3.174065       8.232933       0.558360       1.139153      -0.744906      -0.037502      -0.007423       0.003474       0.038387       0.002501      -0.005954       0.011146       0.021209      -0.016664      -0.018963       0.003837       0.015126              1.662728       2.091788       0.185090       0.083435       1.388625       0.149031       1.507769          -0.000023
           44              H      17.710857      18.040288       9.431352       0.113088       1.108460 0.79847334E+01  0.78512878E+02                                 1.777129                            1.656656      -1.083588       2.364283                    0.996521       3.589279      10.124529       0.483271       1.288948      -0.706194       0.022398       0.028198       0.004418       0.036281       0.001648       0.005500      -0.001952      -0.007209      -0.041344      -0.015610       0.004730       0.010880              1.860508       2.275376       0.450539       0.137779       1.884335       0.037040       1.421813           0.000095
           45              H      15.584874      18.629850       8.781177       0.118631       1.113233 0.80640405E+01  0.77948490E+02                                 1.664721                            1.577631      -0.894511       2.458836                    0.999034       3.219909       8.447695       0.547472       1.157416      -0.739791      -0.006742       0.039434      -0.006828       0.040585       0.002986       0.006223      -0.004408      -0.017115      -0.037970      -0.016444       0.000631       0.015814              1.702887       1.688625      -0.237615       0.073627       2.084972      -0.151825       1.335063          -0.000043
           46              H      14.479222      14.794366       8.850019       0.125068       1.185133 0.83648284E+01  0.82513104E+02                                 1.804083                            1.654716      -1.174083       2.330858                    0.996087       3.450317       9.483132       0.505847       1.227499      -0.720927      -0.027110      -0.029750      -0.006569       0.040782       0.002686       0.006006       0.006373      -0.009186      -0.029638      -0.013657       0.000640       0.013017              1.915054       2.300215       0.551141       0.122890       2.046313       0.051247       1.398634           0.000216
           47              H      16.607287      14.171682       9.507843       0.120668       1.048166 0.75287947E+01  0.71709683E+02                                 1.612563                            1.534882      -0.838655       2.484958                    0.999395       3.187314       8.366841       0.548022       1.173426      -0.735467       0.004654      -0.035629       0.005349       0.036328       0.000624       0.006428      -0.001816      -0.010396      -0.044193      -0.017023       0.004335       0.012688              1.641396       1.610241      -0.127148       0.045697       2.047692      -0.095725       1.266253           0.000016
           48              H      -3.356006      21.106213       2.078645       0.113798       1.106118 0.80237666E+01  0.78133047E+02                                 1.699921                            1.602700      -1.084605       2.360009                    0.997080       3.450935       9.346851       0.523953       1.200487      -0.726770       0.004076      -0.014382       0.029406       0.032988      -0.001718       0.002304      -0.004510      -0.012780       0.023663      -0.010731      -0.000088       0.010819              1.742448       1.266156       0.031890       0.063292       1.878008      -0.111135       2.083178           0.000028
           49              H      -2.945804      22.394652       3.694520       0.108468       1.112465 0.78797973E+01  0.75566888E+02                                 1.647899                            1.545457      -0.832769       2.477598                    0.999276       3.217838       8.350350       0.561900       1.136659      -0.744737       0.012360      -0.031704       0.004704       0.034352      -0.010290       0.001956      -0.003279      -0.022224       0.019722      -0.018448       0.004629       0.013819              1.686013       1.323794      -0.244807       0.052873       2.156003       0.101983       1.578244          -0.000087
           50              H      -3.247730      23.630097       5.566639       0.116955       1.054913 0.72526705E+01  0.68729903E+02                                 1.641959                            1.519903      -0.867186       2.468445                    0.999164       3.266218       8.672216       0.541120       1.194442      -0.729094       0.004809      -0.017666       0.033645       0.038304      -0.005914       0.002335      -0.007663      -0.021513       0.019151      -0.015473      -0.000378       0.015851              1.711535       1.295727      -0.105239       0.175780       1.534984      -0.247903       2.303894          -0.000154
           51              H       2.437607       4.576320       3.344573       0.117722       1.127140 0.81032638E+01  0.78282450E+02                                 1.667841                            1.572904      -0.887234       2.460262                    0.999049       3.203289       8.352686       0.553766       1.144921      -0.743130      -0.017135       0.036479      -0.004876       0.040596      -0.013031       0.003643      -0.006042      -0.016375       0.008053      -0.016736      -0.000685       0.017421              1.704003       1.418842      -0.276720       0.013774       2.171460       0.054474       1.521705          -0.000801
           52              H       2.826988       3.311065       1.436120       0.112500       1.105116 0.78294705E+01  0.74981913E+02                                 1.641040                            1.541138      -0.849811       2.471742                    0.999277       3.211355       8.334318       0.562212       1.137580      -0.744409      -0.006441       0.016325      -0.031758       0.036285      -0.009301       0.002733      -0.004801      -0.020148       0.021720      -0.017358       0.003036       0.014323              1.683628       1.287456      -0.086036       0.089308       1.535952      -0.113862       2.227475          -0.000308
           53              H       8.168590      13.642800       0.437912       0.117692       1.198635 0.91939033E+01  0.93339464E+02                                 1.851915                            1.764407      -1.233746       2.295433                    0.995097       3.638494      10.317561       0.475129       1.269781      -0.711174       0.030906       0.016642      -0.002134       0.035167       0.012025      -0.000581      -0.001777       0.010138       0.002505      -0.013561       0.000748       0.012812              1.903312       2.196533       0.334041      -0.018757       1.636411       0.058426       1.876993           0.000071
           54              H      11.946497      23.199569      17.598688       0.117213       1.166748 0.89835367E+01  0.90719422E+02                                 1.823108                            1.747032      -1.144806       2.335454                    0.996464       3.619321      10.251369       0.476066       1.274047      -0.710249      -0.015933      -0.005831      -0.029223       0.033791       0.003951       0.005931       0.001749       0.011290       0.021949      -0.010550      -0.001236       0.011786              1.869153       1.841605       0.239473       0.199301       1.571217       0.005406       2.194638          -0.000001
           55              H       5.124358      12.006600       2.484048       0.118419       1.190961 0.91533559E+01  0.92706286E+02                                 1.836801                            1.755024      -1.234889       2.296254                    0.995175       3.601167      10.156922       0.479248       1.261877      -0.713198      -0.014507      -0.007398       0.030025       0.034157       0.006474      -0.005497      -0.001091       0.011903       0.030673      -0.013971       0.000603       0.013369              1.886091       1.918508       0.179320      -0.163662       1.528574      -0.137513       2.211191          -0.000088
           56              H       6.813071      11.582650       3.971800       0.116131       1.105319 0.79999896E+01  0.78600758E+02                                 1.769062                            1.655459      -1.029774       2.393792                    0.997202       3.528994       9.909438       0.485277       1.284632      -0.707683      -0.018996      -0.030932      -0.001512       0.036330       0.011737       0.002508      -0.004684      -0.011956       0.016722      -0.016906       0.005184       0.011722              1.836425       1.699902       0.484337       0.194594       2.152430       0.162870       1.656942          -0.000076
           57              H       7.758417      12.152351       6.021761       0.119932       1.128291 0.81540719E+01  0.79071252E+02                                 1.684079                            1.590248      -0.900524       2.457032                    0.998969       3.220132       8.473496       0.543095       1.163017      -0.738586      -0.007503      -0.025491       0.031733       0.041389       0.010908       0.000720      -0.010990      -0.013111       0.005837      -0.016125      -0.001481       0.017606              1.725537       1.389432       0.113911       0.025100       1.676834      -0.305758       2.110344          -0.000013
           58              H       9.345067      15.375078       4.379115       0.113262       1.095222 0.76042097E+01  0.72915658E+02                                 1.681416                            1.554282      -0.940849       2.431366                    0.998585       3.331799       8.897285       0.536170       1.191343      -0.729602       0.024359       0.029848       0.000928       0.038537       0.012587      -0.000259      -0.006208      -0.009432      -0.000224      -0.014242      -0.001073       0.015315              1.761455       1.649914       0.527986       0.156422       2.088231       0.155082       1.546220          -0.000019
           59              H       8.316430      14.898118       2.375048       0.116862       1.089299 0.78369732E+01  0.75108562E+02                                 1.630096                            1.547216      -0.881476       2.460936                    0.999082       3.188889       8.292305       0.557930       1.145473      -0.742759       0.004392       0.024657      -0.027256       0.037016       0.011922       0.003975      -0.008381      -0.013333       0.013754      -0.018592       0.003900       0.014692              1.654281       1.324740       0.125995       0.007835       1.652941      -0.247545       1.985163           0.000123
           60              H      16.142225      24.113726      17.487776       0.108292       1.160770 0.85163303E+01  0.85253770E+02                                 1.838757                            1.715400      -1.256839       2.276380                    0.994548       3.743971      10.718814       0.472210       1.295715      -0.704000       0.023596      -0.006612       0.022528       0.033287       0.001334      -0.002279      -0.003299       0.025634       0.012687      -0.015518       0.003893       0.011625              1.914531       1.901501      -0.209881       0.387585       1.609383      -0.363614       2.232708           0.000064
           61              H      16.956374      24.646974      15.393832       0.115036       1.163801 0.86206261E+01  0.85286204E+02                                 1.758322                            1.665037      -0.997952       2.406195                    0.998186       3.372337       9.144075       0.513365       1.205980      -0.727458       0.038019      -0.005821      -0.005029       0.038790      -0.004913       0.002960      -0.005067       0.025451      -0.005797      -0.014332      -0.001156       0.015488              1.806318       2.266461      -0.002426      -0.281003       1.455756      -0.126729       1.696736           0.000067
           62              H      13.249959      25.551189      14.141291       0.116715       1.096924 0.77008069E+01  0.73850804E+02                                 1.666457                            1.553025      -0.922787       2.441446                    0.998831       3.269670       8.645751       0.543795       1.174497      -0.734430      -0.026529       0.011064      -0.027605       0.039852      -0.005689       0.006272      -0.001936       0.029495       0.012654      -0.017943       0.000921       0.017022              1.730314       1.720504      -0.154349       0.394152       1.421980      -0.327590       2.048459           0.000074
           63              H      12.423317      24.971570      16.227585       0.116369       1.110274 0.80779805E+01  0.77889695E+02                                 1.643223                            1.565518      -0.867060       2.466396                    0.999193       3.189930       8.279493       0.558321       1.137745      -0.745136      -0.037431       0.007078       0.004517       0.038361      -0.006424       0.000803      -0.006704       0.029389       0.007578      -0.019197       0.004014       0.015183              1.666282       2.095688      -0.020177      -0.202695       1.351695      -0.126784       1.551463           0.000098
           64              H      10.770039      21.228834      17.906565       0.113856       1.106964 0.79714793E+01  0.78363758E+02                                 1.777028                            1.656442      -1.091831       2.361582                    0.996382       3.586312      10.120748       0.482709       1.290758      -0.705823       0.022226      -0.010042      -0.026555       0.036056       0.003963      -0.004194       0.011375       0.009193       0.008023      -0.015495       0.004732       0.010763              1.860466       2.275214      -0.106062      -0.459409       1.505260       0.181856       1.800925           0.000027
           65              H       8.644066      20.370983      17.721074       0.119370       1.111104 0.80453127E+01  0.77710970E+02                                 1.661588                            1.575043      -0.894336       2.459071                    0.999009       3.215355       8.428678       0.548395       1.156307      -0.740076      -0.006389      -0.025320      -0.030740       0.040334       0.003868      -0.005590       0.014087      -0.000802       0.013678      -0.016258       0.000245       0.016013              1.699446       1.684934       0.181690       0.167911       1.650928       0.399072       1.762474          -0.000593
           66              H       0.597548      11.307731       1.885505       0.124766       1.183679 0.83496118E+01  0.82301838E+02                                 1.800288                            1.651402      -1.163119       2.335121                    0.996211       3.447619       9.463300       0.507332       1.224815      -0.721529      -0.027454       0.009196       0.029268       0.041169       0.003919      -0.005355       0.005241       0.011123       0.030934      -0.013833       0.000699       0.013134              1.910997       2.295155      -0.168659      -0.537297       1.513295       0.253945       1.924540          -0.000029
           67              H       2.725603      12.188768       2.095856       0.121123       1.045386 0.75040318E+01  0.71414359E+02                                 1.609729                            1.532378      -0.834856       2.487172                    0.999443       3.182774       8.351210       0.548462       1.173461      -0.735468       0.004897       0.022652       0.028284       0.036566       0.005162      -0.003876       0.012851       0.008498       0.012074      -0.017109       0.004374       0.012735              1.638403       1.607382       0.102672       0.086763       1.541779       0.385033       1.766048          -0.000202
           68              H      10.525771      13.328226      18.927721       0.114475       1.107889 0.80428189E+01  0.78396079E+02                                 1.704673                            1.606900      -1.101397       2.353163                    0.996953       3.455128       9.374963       0.521939       1.203928      -0.725962       0.004127       0.032256      -0.002588       0.032622       0.002679       0.000342      -0.000049      -0.020694      -0.000366      -0.010639      -0.000111       0.010749              1.747509       1.269069       0.039139      -0.059458       2.134451      -0.033774       1.839005          -0.000067
           69              H      10.935962      14.083391      17.003970       0.107265       1.119999 0.79455038E+01  0.76350316E+02                                 1.654293                            1.551001      -0.832969       2.475766                    0.999262       3.231743       8.393055       0.561413       1.135362      -0.744999       0.012468       0.019839       0.024812       0.034127       0.006916       0.007728       0.002141      -0.024231       0.014343      -0.018452       0.004675       0.013777              1.692911       1.328283       0.169141       0.186716       1.640685       0.199892       2.109764          -0.000043
           70              H      10.634022      15.086967      14.997991       0.116005       1.059950 0.72978871E+01  0.69284315E+02                                 1.648936                            1.526000      -0.877553       2.463713                    0.999112       3.276876       8.715980       0.539169       1.196584      -0.728575       0.004985       0.037760      -0.001542       0.038118       0.005002       0.003897       0.004321      -0.027226       0.002416      -0.015517      -0.000246       0.015763              1.719055       1.300564       0.206168       0.003388       2.337393      -0.210288       1.519210          -0.000094
           71              H       9.378439      11.648936      13.487292       0.118617       1.129744 0.81289271E+01  0.78633465E+02                                 1.674242                            1.578365      -0.897959       2.455866                    0.999021       3.207681       8.383893       0.550959       1.149245      -0.742043      -0.016514      -0.022235      -0.028897       0.040027       0.009676       0.009415       0.004982      -0.018294       0.000633      -0.016514      -0.001030       0.017544              1.710949       1.423582       0.151263       0.234412       1.642979       0.255236       2.066284           0.000156
           72              H       9.767834      10.628799      15.537253       0.112750       1.104423 0.78246511E+01  0.74928527E+02                                 1.640711                            1.540952      -0.853921       2.469865                    0.999217       3.211111       8.334846       0.562056       1.138006      -0.744297      -0.006717      -0.035366       0.001749       0.036041       0.006980       0.006736       0.002162      -0.025202       0.007260      -0.017458       0.002952       0.014506              1.683294       1.287360       0.120239       0.029889       2.152204      -0.242659       1.610319           0.000104
           73              H       5.712883      28.523294      12.033961       0.117531       1.201433 0.92218465E+01  0.93704999E+02                                 1.855736                            1.767831      -1.242723       2.291542                    0.994987       3.642796      10.338162       0.474315       1.270851      -0.710942      -0.030987       0.010156       0.013221       0.035187      -0.006590      -0.010163      -0.001837       0.003855      -0.016446      -0.013630       0.000731       0.012899              1.907335       2.201818      -0.183880      -0.281011       1.769612      -0.133624       1.750574           0.000075
           74              H      15.816766       7.399415       9.767912       0.117702       1.165342 0.89722214E+01  0.90599939E+02                                 1.823904                            1.747750      -1.151895       2.333319                    0.996421       3.617360      10.254141       0.475104       1.276703      -0.709697       0.015786       0.022178      -0.019714       0.033611       0.003374      -0.006160      -0.007952       0.000546      -0.011076      -0.010332      -0.001377       0.011709              1.869932       1.842327       0.052971      -0.307324       2.035040      -0.272860       1.732430          -0.000011
           75              H       8.757146      25.933181      11.640032       0.117279       1.189565 0.91350745E+01  0.92429509E+02                                 1.831384                            1.750125      -1.216495       2.303449                    0.995327       3.597832      10.126238       0.481449       1.257354      -0.714189       0.014925      -0.030468       0.008689       0.035022      -0.007977      -0.002958      -0.008694      -0.004697      -0.020006      -0.014047       0.000792       0.013255              1.880344       1.912473      -0.230684      -0.072935       2.152832      -0.225542       1.575727           0.000017
           76              H       7.068451      24.432773      12.016751       0.116752       1.100713 0.79570787E+01  0.78063444E+02                                 1.763315                            1.650393      -1.020102       2.398826                    0.997266       3.519356       9.870654       0.486362       1.283667      -0.707912       0.018967      -0.014103      -0.027870       0.036543      -0.003781      -0.011598       0.001143      -0.017883      -0.001125      -0.017126       0.005368       0.011757              1.830268       1.694526      -0.073785      -0.514177       1.634617       0.133185       2.161659          -0.000012
           77              H       6.123124      22.942306      13.535099       0.119352       1.125877 0.81292430E+01  0.78727186E+02                                 1.677576                            1.584633      -0.881952       2.464776                    0.999112       3.215305       8.440105       0.546000       1.158347      -0.739736       0.007479      -0.040872      -0.006546       0.042064      -0.004915      -0.009892       0.006881      -0.020151      -0.014189      -0.016247      -0.001346       0.017593              1.718402       1.384722      -0.035653      -0.110261       2.256069      -0.033472       1.514415          -0.000436
           78              H       4.536440      25.976256      15.504744       0.113408       1.094140 0.75935392E+01  0.72787002E+02                                 1.680417                            1.553276      -0.938145       2.432916                    0.998588       3.328666       8.886999       0.536305       1.191474      -0.729590      -0.024571       0.014136       0.026430       0.038757      -0.006504      -0.010807       0.005308      -0.011432      -0.005557      -0.014338      -0.001096       0.015435              1.760502       1.649174      -0.128526      -0.535484       1.546115       0.157195       2.086217          -0.000002
           79              H       5.565057      27.473347      14.089659       0.117775       1.087108 0.78179275E+01  0.74878143E+02                                 1.627744                            1.545240      -0.876742       2.463381                    0.999120       3.184186       8.276590       0.558356       1.145333      -0.742805      -0.004098       0.035942       0.007579       0.036960      -0.002571      -0.012354       0.004150      -0.020516      -0.008244      -0.018555       0.003880       0.014674              1.651694       1.323112      -0.056138      -0.112787       2.112353      -0.019867       1.519617           0.000058
           80              H      11.621032       7.952549      10.504139       0.108233       1.159509 0.85046770E+01  0.85097325E+02                                 1.836468                            1.713511      -1.248687       2.279896                    0.994645       3.740939      10.703255       0.472825       1.294635      -0.704235      -0.023725      -0.023052       0.005652       0.033559      -0.002594      -0.000020      -0.006652       0.008270      -0.039031      -0.015521       0.003973       0.011549              1.911992       1.899136       0.439649      -0.011995       2.388050      -0.087862       1.448791           0.000054
           81              H      10.806858      10.032585       9.918982       0.113791       1.166790 0.86451219E+01  0.85568376E+02                                 1.759455                            1.665896      -0.994454       2.406907                    0.998239       3.375928       9.148654       0.514053       1.203804      -0.727964      -0.038461       0.001416      -0.007837       0.039277       0.005107       0.002620      -0.001844       0.013641      -0.041185      -0.014372      -0.001138       0.015511              1.807524       2.268868      -0.242479       0.142876       1.746883      -0.040989       1.406821           0.000018
           82              H      14.513255      11.569429      10.075789       0.117527       1.090640 0.76473872E+01  0.73215064E+02                                 1.660936                            1.548370      -0.919681       2.444042                    0.998863       3.258461       8.610422       0.544191       1.175621      -0.734213       0.026390       0.029309      -0.004293       0.039672       0.008356       0.001713      -0.008081       0.011985      -0.039501      -0.017807       0.000768       0.017039              1.724297       1.714443       0.416028      -0.063053       2.167090      -0.106886       1.291358           0.000056
           83              H      15.339922       9.472832      10.616964       0.117561       1.110896 0.80855406E+01  0.78010363E+02                                 1.647283                            1.569048      -0.882983       2.461046                    0.999086       3.186294       8.282829       0.555992       1.141812      -0.744190       0.037177      -0.000401       0.008217       0.038076       0.003870       0.005183      -0.004692       0.009504      -0.050962      -0.019081       0.004080       0.015000              1.670494       2.102128      -0.166199       0.119390       1.614992      -0.023202       1.294364           0.000060
           84              H      16.993239       6.147410       8.215143       0.113525       1.108574 0.79860584E+01  0.78545065E+02                                 1.778892                            1.658064      -1.095609       2.359806                    0.996303       3.589463      10.132982       0.482412       1.290927      -0.705780      -0.022404       0.017768      -0.022173       0.036184      -0.005659      -0.001336      -0.009405       0.012429       0.018342      -0.015470       0.004665       0.010805              1.862470       2.277942      -0.345449       0.322187       1.571082      -0.219330       1.738385           0.000026
           85              H      19.119214       5.879121       7.379478       0.119157       1.113495 0.80670025E+01  0.77976100E+02                                 1.664280                            1.577408      -0.901877       2.455756                    0.998972       3.218440       8.440893       0.547835       1.156664      -0.739989       0.006206       0.013833      -0.037367       0.040326      -0.006569      -0.000567      -0.009912       0.006657       0.035933      -0.016193       0.000113       0.016080              1.702201       1.687506       0.054765      -0.241988       1.390929      -0.248592       2.028167          -0.000530
           86              H      13.283953      26.102097      10.735525       0.125428       1.182181 0.83383466E+01  0.82184245E+02                                 1.800965                            1.651988      -1.171066       2.332598                    0.996163       3.445605       9.465362       0.506328       1.227341      -0.720972       0.027256      -0.020381       0.022404       0.040746      -0.006649      -0.000757      -0.011819      -0.000084      -0.002531      -0.013954       0.000733       0.013221              1.911750       2.296109      -0.381134       0.414935       1.602376      -0.305197       1.836764           0.000188
           87              H      11.155895      26.360450      11.603699       0.121591       1.043449 0.74862524E+01  0.71196251E+02                                 1.606978                            1.529962      -0.829811       2.489328                    0.999468       3.179768       8.337908       0.549269       1.172541      -0.735681      -0.004593      -0.013070       0.033520       0.036269      -0.005924      -0.002752      -0.010896       0.011965       0.022387      -0.017193       0.004444       0.012749              1.635506       1.604578       0.023704      -0.131844       1.374448      -0.288715       1.927492           0.000002
           88              H      17.237559       1.312729       1.883593       0.114632       1.106666 0.80329059E+01  0.78283927E+02                                 1.704522                            1.606816      -1.105722       2.351916                    0.996899       3.452288       9.369694       0.521453       1.205288      -0.725678      -0.003815       0.017963       0.026848       0.032527      -0.001094      -0.002753       0.004638      -0.012923       0.022839      -0.010695      -0.000104       0.010799              1.747341       1.269047      -0.071050      -0.004083       1.941599       0.144568       2.031376          -0.000044
           89              H      16.827343       3.356332       1.575716       0.108173       1.115394 0.79044156E+01  0.75855438E+02                                 1.650359                            1.547545      -0.833234       2.477146                    0.999231       3.219629       8.355486       0.561747       1.136183      -0.744881      -0.012649      -0.011848       0.029810       0.034482       0.003360      -0.009868       0.001071      -0.018484       0.031013      -0.018416       0.004625       0.013791              1.688650       1.325467       0.076813      -0.239081       1.814046      -0.301975       1.926437          -0.000259
           90              H      17.129256       5.595353       1.441857       0.116546       1.055283 0.72550584E+01  0.68743532E+02                                 1.640687                            1.518867      -0.860987       2.470539                    0.999250       3.266789       8.667126       0.542108       1.192421      -0.729559      -0.004866       0.020419       0.032401       0.038606       0.000886      -0.006362       0.003241      -0.013926       0.041557      -0.015438      -0.000368       0.015806              1.710147       1.294908      -0.099464      -0.178812       1.895386       0.456216       1.940148          -0.000316
           91              H       4.503185      16.225255      16.831865       0.118585       1.124183 0.80775032E+01  0.77975147E+02                                 1.665225                            1.570643      -0.887219       2.460634                    0.999073       3.199178       8.340118       0.554010       1.145273      -0.743038       0.017140       0.013907      -0.033998       0.040535       0.003334      -0.013008       0.001218      -0.007971       0.033037      -0.016628      -0.000702       0.017329              1.701270       1.416892       0.126072      -0.245895       1.728542      -0.307679       1.958377          -0.000611
           92              H      24.936318      13.939864      16.973373       0.113400       1.104380 0.78244892E+01  0.74945203E+02                                 1.642853                            1.542677      -0.859332       2.468628                    0.999234       3.208575       8.336037       0.560651       1.140579      -0.743692       0.006505      -0.019089      -0.029421       0.035669       0.002433      -0.009507       0.002936      -0.016988       0.033058      -0.017717       0.003138       0.014578              1.685566       1.288641      -0.034474      -0.119482       1.958279       0.357164       1.809779          -0.000011
           93              H      -1.227909      18.241217       7.526723       0.118518       1.197797 0.91883983E+01  0.93289002E+02                                 1.852782                            1.765250      -1.241468       2.292729                    0.994970       3.637666      10.322521       0.474364       1.271756      -0.710750      -0.030973       0.006195      -0.015112       0.035015      -0.005489       0.010616       0.003507       0.006732      -0.006891      -0.013398       0.000719       0.012680              1.904284       2.197458      -0.150797       0.298636       1.868571       0.075181       1.646822           0.000026
           94              H       1.935044      15.800154       7.830776       0.117798       1.164784 0.89677690E+01  0.90546293E+02                                 1.823591                            1.747539      -1.153848       2.332389                    0.996350       3.616825      10.253076       0.475028       1.277029      -0.709632       0.016090      -0.028176      -0.009434       0.033790      -0.006806       0.000310       0.006173      -0.002388      -0.019639      -0.010234      -0.001171       0.011405              1.869690       1.842372      -0.292238       0.108084       2.043619       0.267197       1.723080          -0.000016
           95              H       1.816345      19.195131       9.966789       0.117925       1.193074 0.91730345E+01  0.92950022E+02                                 1.838405                            1.756441      -1.234046       2.296227                    0.995179       3.604716      10.167410       0.479274       1.261204      -0.713335       0.014745       0.022305       0.021792       0.034494       0.001457       0.008360       0.009729      -0.003226      -0.015127      -0.014096       0.000778       0.013318              1.887821       1.920427       0.051997       0.237447       1.923175       0.364826       1.819860           0.000007
           96              H       0.127638      20.271588      11.077822       0.116051       1.104046 0.79881803E+01  0.78445678E+02                                 1.766813                            1.653569      -1.023229       2.396799                    0.997242       3.525874       9.894063       0.485911       1.283594      -0.707917       0.018780      -0.017096       0.025964       0.036319      -0.008033       0.009010       0.003501      -0.009831       0.023607      -0.017041       0.005241       0.011800              1.833977       1.697819      -0.409835       0.321310       1.919299      -0.295215       1.884813          -0.000009
           97              H      20.004787      22.331756      11.609435       0.119313       1.131930 0.81860186E+01  0.79453977E+02                                 1.687052                            1.592818      -0.896867       2.457777                    0.998985       3.226129       8.491533       0.542965       1.162227      -0.738756       0.007493       0.014761       0.038006       0.041454      -0.006036       0.009136       0.004024      -0.000615       0.043134      -0.016193      -0.001628       0.017821              1.728687       1.391551      -0.078940       0.086356       1.740373       0.341695       2.054136           0.000071
           98              H      -2.404403      22.520533       7.997144       0.112600       1.098293 0.76312632E+01  0.73248246E+02                                 1.685304                            1.557615      -0.947064       2.428223                    0.998484       3.337904       8.921297       0.535242       1.192217      -0.729387      -0.024383       0.015675      -0.025172       0.038391      -0.006063       0.010954       0.000975      -0.000585       0.027258      -0.014248      -0.001088       0.015336              1.765701       1.653763      -0.400921       0.380283       1.820575      -0.313145       1.822765          -0.000137
           99              H      -1.375762      20.546482       7.408162       0.116833       1.088420 0.78285921E+01  0.74995126E+02                                 1.627605                            1.545084      -0.874370       2.463523                    0.999153       3.189482       8.287307       0.559120       1.143541      -0.743202      -0.004402      -0.011396      -0.034903       0.036979      -0.009455       0.008287       0.004108      -0.005900       0.034744      -0.018468       0.003899       0.014568              1.651745       1.323170      -0.069721       0.104795       1.685377       0.266844       1.946687           0.000041
          100              H      18.561805      16.161176       6.983637       0.108959       1.156245 0.84761408E+01  0.84748467E+02                                 1.833881                            1.711318      -1.253708       2.278344                    0.994608       3.735945      10.688232       0.472800       1.295670      -0.704029      -0.023490       0.016296       0.017118       0.033322       0.001324       0.002351       0.009886       0.014287      -0.021542      -0.015454       0.003776       0.011678              1.909183       1.896363      -0.229503      -0.373753       1.757292       0.449510       2.073895           0.000016
          101              H      17.747648      14.614390       5.474850       0.115071       1.165570 0.86357105E+01  0.85471659E+02                                 1.759935                            1.666318      -0.997713       2.405831                    0.998166       3.374569       9.151672       0.513255       1.205727      -0.727506      -0.038064      -0.007415       0.002559       0.038864      -0.000248      -0.005718       0.006663       0.022582      -0.015038      -0.014223      -0.001360       0.015583              1.808102       2.269477       0.245145       0.138634       1.527851       0.167910       1.626978          -0.000198
          102              H       0.631551      13.981760       4.065502       0.117424       1.095249 0.76876505E+01  0.73693882E+02                                 1.664780                            1.551742      -0.921787       2.441946                    0.998840       3.267055       8.637324       0.543991       1.174564      -0.734412       0.026274      -0.018139      -0.023264       0.039504      -0.002657      -0.008233       0.010165       0.015257      -0.029875      -0.018055       0.000889       0.017167              1.728426       1.718605      -0.263434      -0.329825       1.606499       0.434152       1.860175          -0.000124
          103              H       1.458202      15.498738       5.610622       0.117093       1.115868 0.81293527E+01  0.78525891E+02                                 1.650999                            1.572351      -0.877554       2.462383                    0.999117       3.191493       8.296691       0.556000       1.140446      -0.744538       0.037258       0.007437      -0.003753       0.038178       0.002482      -0.006025       0.011343       0.021112      -0.016407      -0.019126       0.004028       0.015098              1.674405       2.107608       0.187227       0.084645       1.397515       0.151077       1.518092          -0.000011
          104              H       3.111527      15.081423       9.691421       0.112982       1.108949 0.79890981E+01  0.78565849E+02                                 1.777564                            1.657033      -1.084240       2.363866                    0.996513       3.590265      10.127672       0.483252       1.288831      -0.706216      -0.022375      -0.028157      -0.004575       0.036255       0.001657       0.005461      -0.001960      -0.007178      -0.041419      -0.015611       0.004728       0.010883              1.861020       2.276311       0.450542       0.137884       1.884581       0.036932       1.422169           0.000059
          105              H       5.237510      14.491861      10.341596       0.118537       1.114160 0.80725098E+01  0.78051869E+02                                 1.665697                            1.578491      -0.895579       2.458243                    0.999024       3.221571       8.453586       0.547299       1.157463      -0.739774       0.006778      -0.039431       0.006761       0.040577       0.002995       0.006250      -0.004430      -0.017124      -0.037999      -0.016480       0.000650       0.015829              1.703970       1.689856      -0.237899       0.073742       2.086251      -0.152050       1.335802          -0.000032
          106              H       6.343162      18.327345      10.272754       0.125038       1.186182 0.83737528E+01  0.82623413E+02                                 1.805102                            1.655550      -1.175262       2.330262                    0.996069       3.452076       9.489341       0.505740       1.227427      -0.720935       0.027141       0.029737       0.006469       0.040777       0.002677       0.006043       0.006373      -0.009202      -0.029614      -0.013677       0.000654       0.013023              1.916281       2.301922       0.551624       0.123081       2.047574       0.051305       1.399345           0.000166
          107              H       4.215097      18.950029       9.614930       0.120721       1.048607 0.75329068E+01  0.71760557E+02                                 1.613165                            1.535406      -0.840063       2.484310                    0.999386       3.188290       8.370815       0.547857       1.173587      -0.735422      -0.004659       0.035598      -0.005536       0.036326       0.000643       0.006436      -0.001841      -0.010358      -0.044237      -0.017042       0.004362       0.012680              1.642074       1.611084      -0.127225       0.045762       2.048492      -0.095735       1.266647           0.000007
          108              H      24.178390      12.015498      17.044128       0.113671       1.107239 0.80341772E+01  0.78262787E+02                                 1.701261                            1.603873      -1.085822       2.359306                    0.997065       3.453546       9.356790       0.523676       1.200687      -0.726712      -0.004042       0.014164      -0.029459       0.032937      -0.001671       0.002259      -0.004547      -0.012851       0.023385      -0.010702      -0.000084       0.010785              1.743902       1.266958       0.031856       0.063403       1.879458      -0.110794       2.085289           0.000035
          109              H      23.768188      10.727059      15.428253       0.106987       1.121393 0.79589444E+01  0.76522587E+02                                 1.656798                            1.553207      -0.838990       2.473291                    0.999221       3.234059       8.405309       0.560451       1.136670      -0.744679      -0.012247       0.031417      -0.004825       0.034063      -0.010272       0.002024      -0.003230      -0.022318       0.020341      -0.018577       0.004794       0.013784              1.695547       1.330071      -0.246842       0.053211       2.169333       0.103404       1.587236           0.000090
          110              H      24.070114       9.491614      13.556134       0.115757       1.061690 0.73117604E+01  0.69435068E+02                                 1.648915                            1.526004      -0.873951       2.464122                    0.999094       3.280537       8.721201       0.540043       1.194319      -0.729066      -0.004739       0.017351      -0.033371       0.037910      -0.005927       0.002372      -0.007706      -0.021645       0.018950      -0.015505      -0.000425       0.015931              1.718992       1.300554      -0.106008       0.176773       1.541655      -0.249041       2.314765           0.000008
          111              H      18.384777      28.545391      15.778200       0.117538       1.130385 0.81336146E+01  0.78672467E+02                                 1.672893                            1.577243      -0.890962       2.458008                    0.999039       3.210881       8.385761       0.552105       1.146951      -0.742581       0.016840      -0.036518       0.004600       0.040476      -0.012874       0.003600      -0.006297      -0.016139       0.007306      -0.016413      -0.001062       0.017474              1.709497       1.422576      -0.278183       0.013758       2.179283       0.055637       1.526632           0.000187
          112              H      17.995396      29.810646      17.686653       0.111955       1.107788 0.78535235E+01  0.75270570E+02                                 1.643591                            1.543414      -0.852059       2.470215                    0.999256       3.216520       8.351177       0.561842       1.137448      -0.744425       0.006417      -0.016449       0.031598       0.036196      -0.009333       0.002732      -0.004777      -0.020291       0.021702      -0.017430       0.003084       0.014346              1.686331       1.289219      -0.086257       0.089513       1.538206      -0.113792       2.231570           0.000125
          113              H      12.653794      19.478911      18.684861       0.117417       1.200218 0.92093677E+01  0.93538477E+02                                 1.853699                            1.766001      -1.234042       2.295068                    0.995087       3.641695      10.329940       0.474856       1.269940      -0.711131      -0.030954      -0.016541       0.001951       0.035150       0.012052      -0.000599      -0.001790       0.010160       0.002610      -0.013607       0.000777       0.012830              1.905213       2.198949       0.334711      -0.018659       1.638054       0.058593       1.878637          -0.000101
          114              H       8.875887       9.922142       1.524085       0.117253       1.166162 0.89775219E+01  0.90640797E+02                                 1.822409                            1.746403      -1.142331       2.336712                    0.996487       3.617108      10.243091       0.476184       1.273984      -0.710279       0.016020       0.005978       0.029204       0.033842       0.003912       0.005961       0.001641       0.011269       0.022256      -0.010572      -0.001251       0.011823              1.868357       1.840860       0.239237       0.199583       1.570580       0.005691       2.193631          -0.000009
          115              H      15.698026      21.115111      16.638725       0.119078       1.188212 0.91272561E+01  0.92382824E+02                                 1.834717                            1.753143      -1.234306       2.297243                    0.995169       3.595968      10.141470       0.479214       1.262774      -0.713019       0.014516       0.007651      -0.030113       0.034293       0.006420      -0.005577      -0.001099       0.011854       0.030728      -0.013927       0.000492       0.013435              1.883866       1.916171       0.179122      -0.163352       1.527114      -0.137390       2.208314           0.000058
          116              H      14.009313      21.539061      15.150973       0.116885       1.102279 0.79728029E+01  0.78275779E+02                                 1.766791                            1.653405      -1.029961       2.394472                    0.997193       3.524015       9.895422       0.485189       1.285816      -0.707441       0.019022       0.031154       0.001458       0.036531       0.011749       0.002480      -0.004663      -0.011843       0.016674      -0.016872       0.005172       0.011700              1.834088       1.697906       0.483723       0.194128       2.149838       0.162463       1.654519           0.000006
          117              H      13.063967      20.969360      13.101012       0.120321       1.125403 0.81278331E+01  0.78752468E+02                                 1.681246                            1.587737      -0.897715       2.458755                    0.998994       3.215313       8.457059       0.543504       1.163091      -0.738583       0.007555       0.025613      -0.031742       0.041481       0.010909       0.000677      -0.011008      -0.013082       0.005793      -0.016102      -0.001528       0.017630              1.722506       1.387328       0.113664       0.024940       1.674128      -0.305080       2.106061           0.000027
          118              H      11.477317      17.746633      14.743658       0.113161       1.096172 0.76125765E+01  0.73018382E+02                                 1.682569                            1.555264      -0.941984       2.430730                    0.998576       3.333844       8.905084       0.535917       1.191538      -0.729548      -0.024326      -0.029847      -0.000968       0.038517       0.012583      -0.000245      -0.006208      -0.009471      -0.000201      -0.014252      -0.001060       0.015312              1.762811       1.651090       0.528609       0.156696       2.089958       0.155324       1.547386          -0.000098
          119              H      12.505954      18.223593      16.747725       0.116460       1.092391 0.78656632E+01  0.75458596E+02                                 1.633652                            1.550406      -0.883636       2.459553                    0.999061       3.194430       8.313071       0.557117       1.146005      -0.742612      -0.004386      -0.024640       0.027168       0.036939       0.011956       0.004001      -0.008330      -0.013399       0.013736      -0.018626       0.003950       0.014676              1.657986       1.327336       0.126527       0.007985       1.656720      -0.248245       1.989901          -0.000066
          120              H       4.680159       9.007985       1.634997       0.109361       1.157071 0.84824354E+01  0.84834344E+02                                 1.835458                            1.712489      -1.257276       2.277012                    0.994569       3.735887      10.692475       0.472377       1.296481      -0.703859      -0.023547       0.006750      -0.022667       0.033374       0.001412      -0.002272      -0.003232       0.025475       0.012936      -0.015464       0.003931       0.011533              1.910876       1.898320      -0.209470       0.386895       1.606661      -0.362410       2.227647          -0.000177
          121              H       3.866010       8.474737       3.728941       0.116079       1.150539 0.84942521E+01  0.83679591E+02                                 1.741270                            1.649977      -0.991991       2.409969                    0.998281       3.348023       9.042395       0.517308       1.201883      -0.728483      -0.038486       0.006121       0.004590       0.039239      -0.004856       0.002690      -0.004968       0.025946      -0.006903      -0.014371      -0.001351       0.015722              1.787998       2.241679      -0.002782      -0.275843       1.443281      -0.124172       1.679034          -0.000490
          122              H       7.572425       7.570522       4.981482       0.118030       1.088480 0.76256547E+01  0.72941961E+02                                 1.657562                            1.545207      -0.915705       2.446038                    0.998914       3.252845       8.586708       0.545354       1.174160      -0.734574       0.026939      -0.011137       0.027740       0.040240      -0.005706       0.006442      -0.001899       0.029189       0.012082      -0.017706       0.000625       0.017081              1.720780       1.710829      -0.153244       0.391391       1.415056      -0.324980       2.036455          -0.000056
          123              H       8.399067       8.150141       2.895188       0.117902       1.100834 0.79905678E+01  0.76828126E+02                                 1.633410                            1.556697      -0.861081       2.470589                    0.999253       3.172964       8.220463       0.560146       1.137266      -0.745306       0.037688      -0.006854      -0.004669       0.038590      -0.006371       0.000751      -0.006584       0.029382       0.006992      -0.019043       0.003827       0.015216              1.655958       2.081726      -0.020146      -0.200487       1.344456      -0.125368       1.541693          -0.000177
          124              H      10.052345      11.892877       1.216208       0.113704       1.107973 0.79806638E+01  0.78473729E+02                                 1.777754                            1.657118      -1.092293       2.361193                    0.996374       3.587935      10.125373       0.482749       1.290326      -0.705908      -0.022198       0.010188       0.026441       0.035995       0.004003      -0.004209       0.011379       0.009102       0.008024      -0.015498       0.004723       0.010775              1.861170       2.276233      -0.106102      -0.459474       1.505755       0.181937       1.801520           0.000086
          125              H      12.178318      12.750728       1.401699       0.119573       1.109267 0.80288652E+01  0.77526474E+02                                 1.661078                            1.574450      -0.890834       2.460864                    0.999033       3.213795       8.428181       0.547867       1.157804      -0.739703       0.006751       0.025439       0.030575       0.040343       0.003902      -0.005574       0.014022      -0.000778       0.013098      -0.016223       0.000369       0.015855              1.699106       1.685045       0.181937       0.168408       1.650370       0.399072       1.761905          -0.000048
          126              H      20.224836      21.813980      17.237268       0.123990       1.185387 0.83651092E+01  0.82489704E+02                                 1.801734                            1.652737      -1.160448       2.335923                    0.996216       3.450516       9.472096       0.507237       1.224523      -0.721600       0.027364      -0.008993      -0.029137       0.040971       0.003728      -0.005389       0.005278       0.011209       0.030631      -0.013730       0.000619       0.013111              1.912382       2.296662      -0.168599      -0.537462       1.514395       0.254238       1.926090           0.000219
          127              H      18.096781      20.932943      17.026917       0.120465       1.047858 0.75257746E+01  0.71666968E+02                                 1.611523                            1.533989      -0.835891       2.486033                    0.999432       3.187250       8.363282       0.548547       1.172531      -0.735677      -0.004891      -0.022354      -0.028337       0.036422       0.005146      -0.003881       0.012839       0.008560       0.012229      -0.017113       0.004370       0.012743              1.640353       1.609333       0.103080       0.087219       1.543561       0.385712       1.768166           0.000086
          128              H      10.296613      19.793485       0.195052       0.114952       1.104888 0.80153957E+01  0.78059737E+02                                 1.701528                            1.604138      -1.099570       2.354516                    0.996982       3.449081       9.353497       0.522414       1.203898      -0.725989      -0.004111      -0.032335       0.002497       0.032691       0.002701       0.000391      -0.000097      -0.020534      -0.000689      -0.010517      -0.000214       0.010731              1.744124       1.267126       0.038931      -0.059310       2.129922      -0.033419       1.835324           0.000073
          129              H       9.886422      19.038320       2.118803       0.107516       1.117380 0.79217103E+01  0.76057739E+02                                 1.651166                            1.548260      -0.830823       2.477040                    0.999279       3.227072       8.374926       0.562188       1.134750      -0.745167      -0.012433      -0.019916      -0.024869       0.034201       0.006896       0.007738       0.002199      -0.024180       0.014322      -0.018419       0.004618       0.013800              1.689598       1.326091       0.168630       0.186208       1.637453       0.199632       2.105249           0.000136
          130              H      10.188362      18.034744       4.124782       0.116062       1.059048 0.72899165E+01  0.69186728E+02                                 1.647769                            1.524999      -0.876416       2.464345                    0.999120       3.274741       8.707684       0.539458       1.196322      -0.728646      -0.004935      -0.037780       0.001506       0.038131       0.004987       0.003886       0.004324      -0.027219       0.002416      -0.015506      -0.000250       0.015756              1.717689       1.299734       0.205906       0.003373       2.335340      -0.209881       1.517994          -0.000013
          131              H      11.443945      21.472775       5.635481       0.118394       1.131554 0.81456359E+01  0.78839069E+02                                 1.676316                            1.580210      -0.899288       2.455068                    0.999009       3.210599       8.395084       0.550495       1.149572      -0.741957       0.016490       0.022182       0.028896       0.039987       0.009652       0.009415       0.004974      -0.018303       0.000671      -0.016511      -0.001010       0.017521              1.713147       1.425138       0.151480       0.234846       1.644956       0.255699       2.069349          -0.000090
          132              H      11.054550      22.492912       3.585520       0.112387       1.107514 0.78526531E+01  0.75268886E+02                                 1.644133                            1.543987      -0.856530       2.468301                    0.999196       3.216390       8.354378       0.561313       1.138419      -0.744180       0.006664       0.035274      -0.001755       0.035941       0.006943       0.006770       0.002164      -0.025214       0.007442      -0.017490       0.003013       0.014477              1.686857       1.289636       0.120532       0.030020       2.157017      -0.243374       1.613919          -0.000180
          133              C      13.681069       6.062393       7.142738       0.086221      40.462822 0.41886690E+03  0.97295342E+04                                10.401147                            6.887334      -0.151510       1.960611                    0.999340      26.749770      75.755328       0.620916       0.424676      -1.061908      -0.005567      -0.005029       0.007255       0.010437       0.003584      -0.012044      -0.001173      -0.032731       0.009983      -0.023650       0.007838       0.015813             14.827407      14.364001       2.082837      -6.486111      16.194659      -7.622683      13.923562          -0.000323
          134              C      14.278684       4.815697       7.446408      -0.212604      38.537061 0.49780654E+03  0.12167813E+05                                10.094583                            7.545495      -0.124873       1.917804                    0.998491      31.579750      94.111446       0.584263       0.428890      -1.051054      -0.009001       0.002885       0.007394       0.012001      -0.010585      -0.004994       0.023217       0.049423       0.017151      -0.040331       0.010615       0.029717             12.838492      10.414879      -0.671142      -2.184143      17.875336      -6.465822      10.225260           0.001337
          135              C       6.671412      25.991902       8.288575       0.097120      39.646659 0.41932595E+03  0.97580653E+04                                10.318543                            6.927529      -0.241954       1.933621                    0.999205      26.786489      76.316504       0.613279       0.429177      -1.057463      -0.002646       0.010629       0.002324       0.011197       0.004356       0.010554      -0.000672       0.000620      -0.047036      -0.019856       0.005504       0.014352             14.538011      13.396107      -5.494211      -1.804870      21.703318      -4.353584       8.514607          -0.000487
          136              C       5.447049      26.328088       8.806993      -0.204890      37.667869 0.47234836E+03  0.11419076E+05                                 9.982982                            7.374490      -0.171933       1.907747                    0.998660      31.279333      93.345243       0.586820       0.431750      -1.047097       0.005392       0.007179      -0.007206       0.011513       0.037320       0.008367      -0.001432      -0.013026       0.063155      -0.049177       0.019502       0.029675             12.843225      16.380596      -6.527390      -2.564762      14.794668      -1.248926       7.354410           0.001074
          137              C      11.788313       5.474159       8.532964       0.089239      40.943619 0.42503618E+03  0.99130077E+04                                10.503397                            6.954408      -0.212356       1.941762                    0.999169      26.831199      76.241270       0.615461       0.426703      -1.060215       0.010313      -0.001146      -0.004126       0.011166      -0.005527      -0.002056      -0.006557       0.022698       0.023441      -0.018327       0.008484       0.009843             15.016050      23.204263      -3.647826      -6.296128      12.356641      -1.741127       9.487247          -0.000199
          138              C      12.458789       6.371089       7.683148      -0.209062      37.749467 0.47776356E+03  0.11572717E+05                                 9.968648                            7.403769      -0.172640       1.905422                    0.998387      31.374011      93.449640       0.587706       0.430253      -1.048934       0.004601      -0.010707       0.006132       0.013169      -0.011263       0.031996      -0.000092      -0.036845      -0.010484      -0.043940       0.014821       0.029119             12.749544      16.799416       1.006228      -6.662781      10.702297      -3.280739      10.746919           0.000899
          139              C      14.378614       7.014305       6.230964       0.092559      37.814538 0.40014932E+03  0.91761639E+04                                 9.938986                            6.716000      -0.098868       1.983192                    0.999324      26.210490      73.413521       0.631883       0.422698      -1.064651      -0.002214       0.001878      -0.004315       0.005200      -0.003834      -0.000033      -0.015412       0.017776      -0.008115      -0.020998       0.008043       0.012955             13.997636      10.318964       4.055033      -7.255216      15.639164      -6.798613      16.034778           0.001549
          140              C      14.241179       8.361362       6.384903      -0.148702      35.848628 0.43295622E+03  0.10190255E+05                                 9.536220                            6.974951       0.126419       2.014279                    0.999658      29.554623      85.614790       0.617583       0.421376      -1.058768       0.010873       0.012514      -0.023429       0.028701      -0.007795      -0.019249       0.010057       0.019895       0.020319      -0.017503      -0.012129       0.029633             12.122428       8.262803       2.715557      -5.202693      14.581039      -4.987544      13.523441          -0.000600
          141              C      14.824200       9.264254       5.477718      -0.090399      34.987988 0.41149126E+03  0.95462688E+04                                 9.368224                            6.794958       0.048193       1.989522                    0.999672      28.846424      82.497469       0.627464       0.420769      -1.060973      -0.005663      -0.027792       0.003926       0.028634      -0.012336       0.007953       0.013420      -0.032821      -0.055062      -0.028339      -0.003582       0.031922             11.993022       8.690319       2.449743      -5.985860      12.562517      -4.602994      14.726231           0.000849
          142              C      15.575891       8.798559       4.425583      -0.034124      38.998500 0.40610360E+03  0.93037256E+04                                 9.934005                            6.629120       0.031745       2.019992                    0.999307      26.705360      73.634726       0.658840       0.405794      -1.080590      -0.016522      -0.031461       0.029974       0.046489      -0.004455      -0.002127      -0.000284       0.018844      -0.025761      -0.008954      -0.005935       0.014888             13.982304       9.285738       3.451279      -6.867959      15.757892      -7.016774      16.903281           0.002065
          143              C      15.746642       7.466738       4.303771      -0.093477      34.502530 0.40266815E+03  0.92990585E+04                                 9.256590                            6.719135       0.022266       1.980121                    0.999655      28.846478      82.540261       0.630817       0.420446      -1.060268      -0.017390       0.003499       0.027740       0.032926      -0.013503      -0.007684       0.019975       0.033613       0.014749      -0.032019       0.002893       0.029126             11.625523       8.034677       2.179078      -5.069329      13.739835      -4.552655      13.102056           0.000796
          144              C      15.144881       6.560203       5.167929      -0.153484      35.815160 0.42362933E+03  0.98860347E+04                                 9.440807                            6.849686       0.165577       2.021465                    0.999758      29.353597      83.821139       0.631951       0.415324      -1.065889       0.003231       0.021992      -0.012835       0.025668      -0.009630      -0.001482       0.006187      -0.046340      -0.060212      -0.020803      -0.015046       0.035850             11.996664       8.933576       2.385339      -6.166320      12.169689      -4.531320      14.886727          -0.000180
          145              C      16.142253       9.762725       3.450131       0.624770      25.862893 0.24872668E+03  0.51250904E+04                                 8.114891                            5.594677       0.021085       2.072093                    0.999498      21.657961      59.780543       0.629895       0.471910      -1.023493       0.036853       0.051240      -0.034562       0.071960       0.016790       0.068282       0.044335       0.079099      -0.012320      -0.076419      -0.025875       0.102294             10.900768       8.032063       1.633739      -4.904064      12.249969      -4.889765      12.420274           0.004828
          146              C       7.254451      24.634579       8.559353       0.075039      38.261598 0.42451497E+03  0.98854227E+04                                10.033361                            6.933051      -0.129757       1.968209                    0.999339      26.780998      75.728770       0.619465       0.424607      -1.062851       0.001465      -0.008368       0.000889       0.008542      -0.013868      -0.011839      -0.012164      -0.020204      -0.016766      -0.026870       0.005409       0.021461             13.830841      12.483221      -5.049043       1.219554      23.095074      -2.951424       5.914227           0.000584
          147              C       8.616244      24.451748       8.721514      -0.150899      36.368431 0.44985436E+03  0.10722225E+05                                 9.696125                            7.168603      -0.032847       1.959580                    0.998996      30.233802      89.011733       0.599880       0.428379      -1.051226       0.005944      -0.027499       0.001425       0.028170       0.020002      -0.001738      -0.005707       0.001917      -0.018357      -0.017749      -0.006239       0.023987             12.167319      11.965462      -3.655007       0.952308      18.994562      -1.892823       5.541932          -0.000156
          148              C       9.105581      23.195115       9.039717      -0.107128      35.149396 0.42612070E+03  0.99930593E+04                                 9.410832                            6.924538       0.064523       1.989689                    0.999659      29.443973      85.237476       0.618956       0.421969      -1.058024      -0.022144       0.013319      -0.006695       0.026694       0.001099       0.005219       0.008721       0.050961      -0.014626      -0.026568      -0.002279       0.028847             11.872214      10.085310      -2.902101       0.768220      20.215590      -1.733784       5.315743           0.000510
          149              C       8.262277      22.089515       9.116973      -0.027074      40.022942 0.44744059E+03  0.10506887E+05                                10.144444                            6.997142      -0.025516       1.992692                    0.999336      27.409133      76.625351       0.635668       0.410334      -1.077108      -0.017416       0.040242      -0.021572       0.048868       0.001399       0.011475       0.002476       0.008042       0.021620      -0.008429      -0.007685       0.016114             13.850874      12.649061      -5.496310       0.836297      23.382112      -1.808212       5.521449           0.002557
          150              C       6.890072      22.273340       8.952709      -0.101947      34.424408 0.42655640E+03  0.99874860E+04                                 9.225378                            6.915456      -0.021912       1.959068                    0.999567      29.365825      84.436405       0.622200       0.420433      -1.060934       0.008662       0.021450      -0.014654       0.027384       0.028625      -0.004073      -0.000903       0.018047      -0.007024      -0.028950      -0.002665       0.031615             11.209485      11.250712      -2.967258       0.633018      17.229424      -1.817088       5.148319           0.000534
          151              C       6.394488      23.534279       8.648465      -0.154588      35.059286 0.43388692E+03  0.10196849E+05                                 9.326276                            6.952100       0.141801       2.010884                    0.999749      29.699763      85.400501       0.623921       0.417721      -1.063240       0.015792      -0.020502      -0.004421       0.026254      -0.000863       0.007328       0.004178       0.055569      -0.066984      -0.025279      -0.014536       0.039815             11.504085       9.866071      -2.127544       0.756929      19.359109      -2.057228       5.287073           0.000231
          152              C       8.839069      20.718612       9.341666       0.590059      25.353278 0.26438182E+03  0.55395506E+04                                 8.013432                            5.777150      -0.151446       2.004388                    0.999217      22.471530      62.847186       0.617499       0.473399      -1.021190       0.054689      -0.052793       0.026252       0.080419       0.008871      -0.047690      -0.020552       0.034855       0.241296      -0.060804      -0.041419       0.102223             10.359589      10.055893      -3.540170       1.581658      15.907919      -0.575505       5.114957          -0.003073
          153              C      10.441098       5.772919       9.089054       0.083677      39.158430 0.42065121E+03  0.97601584E+04                                10.156721                            6.882997      -0.124471       1.971973                    0.999319      26.533745      74.571245       0.625039       0.422342      -1.065683      -0.007233      -0.005935       0.003559       0.010010       0.006931      -0.015573      -0.002355      -0.004458      -0.051656      -0.024985       0.005060       0.019925             14.378692      25.436883      -4.140389      -4.280267       7.377053      -0.958826      10.322139           0.001592
          154              C       3.177397      27.386663      10.388064      -0.157961      37.045686 0.45399748E+03  0.10810213E+05                                 9.742266                            7.145520       0.120676       2.006491                    0.999578      30.017617      87.387949       0.609930       0.421741      -1.058813      -0.024529      -0.001000      -0.005998       0.025272      -0.016013       0.015481      -0.011205      -0.008636       0.011124      -0.020483      -0.008088       0.028570             12.400031      20.683077      -1.705317      -3.627265       6.280449      -1.453699      10.236567           0.000517
          155              C       1.903061      27.537699      10.886786      -0.100032      34.966694 0.41017859E+03  0.95064729E+04                                 9.330163                            6.756678       0.042245       1.983391                    0.999631      29.004193      82.858250       0.633191       0.417373      -1.063320       0.005799       0.000349      -0.024540       0.025218       0.007398      -0.000476      -0.014303      -0.031709       0.067113      -0.028833      -0.001792       0.030626             11.962147      20.987934      -1.966133      -2.257099       5.905627      -1.334981       8.992881           0.001566
          156              C       7.852863       6.052801      10.109254      -0.033656      39.497990 0.42471013E+03  0.98283047E+04                                10.011444                            6.771983       0.066509       2.026995                    0.999335      26.917533      74.314878       0.653657       0.404921      -1.082413       0.044024      -0.008330      -0.014981       0.047244      -0.010075      -0.002717      -0.006655      -0.008774       0.000492      -0.013723       0.001276       0.012447             14.042923      25.205024      -0.807397      -4.333290       6.463904      -2.091008      10.459842           0.008575
          157              C       8.181851       6.565519       8.881572      -0.077584      34.475134 0.40976390E+03  0.95219930E+04                                 9.340091                            6.838080      -0.089616       1.953269                    0.999406      28.803441      83.176570       0.615951       0.427923      -1.053649       0.026294      -0.020243      -0.001515       0.033218      -0.002621       0.022058       0.001489      -0.030642      -0.023370      -0.031909       0.012458       0.019452             11.750881      18.868757      -1.542782      -2.717150       6.313077      -2.078212      10.070810           0.001290
          158              C       9.466598       6.420112       8.362389      -0.145621      35.406529 0.41824009E+03  0.97310729E+04                                 9.381272                            6.809470       0.230592       2.048111                    0.999791      29.099577      83.026984       0.633197       0.415750      -1.065397      -0.028627      -0.004808       0.009250       0.030466       0.007430      -0.007119      -0.013383      -0.010329       0.052458      -0.017792      -0.008527       0.026319             12.035125      20.775518      -2.966334      -1.509914       6.515295      -1.577301       8.814561           0.000120
          159              C      -0.499860      28.122957      10.611227       0.610356      25.122679 0.25569576E+03  0.53148819E+04                                 8.007061                            5.695665      -0.017778       2.057350                    0.999577      22.039115      61.463115       0.619355       0.475769      -1.019553      -0.065211      -0.000993       0.031218       0.072305       0.011022       0.038195       0.066611      -0.093832       0.123276      -0.080802      -0.027336       0.108138             10.680618      17.892475      -0.522275      -3.175573       6.636873      -2.007224       7.512507           0.003161
          160              C       3.545262      32.341581      17.999501      -0.208922      40.462300 0.46517685E+03  0.11168948E+05                                10.417599                            7.296243      -0.058376       1.941917                    0.999367      30.910819      91.026568       0.594429       0.429153      -1.051855       0.001931       0.005555       0.008390       0.010246      -0.003818      -0.001129       0.037613       0.050322       0.010526      -0.052361       0.022101       0.030261             13.472373       5.148707      -0.228021      -0.089910      19.870363      -5.922272      15.398049           0.000598
          161              C      -3.422643      20.693840       0.120282       0.095318      42.127277 0.39899165E+03  0.91280003E+04                                10.593789                            6.654109      -0.111300       1.974665                    0.999257      26.204282      72.917478       0.643349       0.416148      -1.070571      -0.004772       0.010719      -0.002156       0.011929      -0.000354      -0.009229      -0.000201      -0.024620       0.001911      -0.017367       0.005370       0.011997             15.262218       5.284361       0.556438      -0.059609      27.387041      -1.173377      13.115253          -0.000026
          162              C      -3.480937      19.198068       0.262938       0.086718      38.424657 0.38627089E+03  0.87745006E+04                                10.035580                            6.578577      -0.113590       1.979365                    0.999361      26.036031      72.430150       0.641760       0.420149      -1.066940       0.001076      -0.003308      -0.002367       0.004208       0.003508       0.009884      -0.000876      -0.021198      -0.012757      -0.016834       0.003505       0.013328             14.178121       5.460974       0.686351      -1.324732      27.227368      -0.739150       9.846021           0.001005
          163              C       3.699367      29.401045      18.352125      -0.141614      35.416470 0.39908809E+03  0.91986827E+04                                 9.416757                            6.680113       0.093453       2.004007                    0.999748      29.035329      83.085017       0.633752       0.419305      -1.060660      -0.005749      -0.022081       0.015215       0.027425       0.004037      -0.012507      -0.023809       0.010922       0.065352      -0.027948      -0.009253       0.037201             11.923846       5.189035       0.378053      -1.335059      21.427800       0.817705       9.154702           0.000451
          164              C       3.534877      28.057963      18.429190      -0.094961      34.521093 0.39827258E+03  0.91714337E+04                                 9.268148                            6.688051       0.067369       1.997798                    0.999707      28.654392      81.847580       0.631538       0.421163      -1.059922      -0.004560       0.019851       0.019832       0.028428      -0.007782       0.002349       0.020377       0.016321       0.057745      -0.029153       0.000853       0.028300             11.520711       5.202353       1.012386      -1.488407      19.632277      -0.884443       9.727502           0.001141
          165              C      -3.807834      16.438044       0.484189      -0.023913      38.442063 0.40868458E+03  0.93777316E+04                                 9.874768                            6.667623       0.070539       2.034572                    0.999376      26.592790      73.383471       0.654352       0.407929      -1.079169       0.017419       0.043915       0.000296       0.047245       0.000030       0.007799      -0.003322       0.002636       0.019360      -0.007683      -0.003941       0.011624             13.481968       5.463618       0.973508      -1.376896      25.132727      -1.017145       9.849557           0.002962
          166              C      -4.138912      17.255822       1.515862      -0.092720      33.708855 0.40305977E+03  0.93047424E+04                                 9.127352                            6.725034       0.033729       1.986196                    0.999667      28.735308      82.045281       0.630551       0.420776      -1.060701       0.012447       0.022370      -0.015629       0.029993      -0.001043      -0.009744      -0.017841       0.023123       0.063398      -0.029171      -0.001058       0.030229             11.253093       5.285236       0.664583      -1.344666      19.469381       0.208198       9.004661           0.000686
          167              C      -3.934860      18.638649       1.416615      -0.147450      35.194827 0.41931714E+03  0.97683084E+04                                 9.367816                            6.835770       0.113645       2.007239                    0.999744      29.281011      83.761947       0.629167       0.417892      -1.063387       0.000579      -0.030384      -0.003186       0.030556      -0.006888      -0.007280       0.026434      -0.016260       0.047087      -0.020102      -0.017280       0.037382             11.642661       5.246392       1.330550      -1.326908      20.212224      -1.554408       9.469367          -0.000136
          168              C      -3.968158      14.953534       0.598925       0.627059      24.853464 0.24389307E+03  0.50183569E+04                                 7.965968                            5.583343      -0.060282       2.049250                    0.999462      21.770500      60.736038       0.621046       0.479314      -1.015970      -0.005114      -0.068152       0.008032       0.068814      -0.006453       0.023388       0.004132       0.185951      -0.074364      -0.081261      -0.028352       0.109612             10.372100       4.475520       0.841723      -0.251527      17.584138      -0.200105       9.056643           0.002828
          169              C      20.621868      14.195202      10.301247       0.087981      40.368108 0.41793826E+03  0.97035089E+04                                10.390596                            6.883969      -0.161728       1.958135                    0.999411      26.715184      75.663716       0.620430       0.425204      -1.061477      -0.005862       0.009285       0.000741       0.011006      -0.012381       0.002551       0.005313      -0.024743       0.029822      -0.023065       0.007508       0.015557             14.800253      14.347140      -6.642003       1.442479      21.043500       4.777467       9.010118          -0.000133
          170              C      21.219473      15.081541      11.229084      -0.215071      38.616205 0.49930643E+03  0.12213376E+05                                10.107066                            7.556706      -0.186271       1.901886                    0.998798      31.623943      94.270408       0.583860       0.428873      -1.051088      -0.009452       0.004243      -0.006610       0.012290       0.001315       0.011734      -0.026617       0.043481       0.004542      -0.040618       0.011098       0.029521             12.847268      10.427801      -1.560040       1.673794      17.747008       6.543014      10.366996           0.000769
          171              C      20.553147      16.263322      11.591651       0.097939      39.548845 0.41843838E+03  0.97319215E+04                                10.300923                            6.919852      -0.242209       1.934137                    0.999179      26.756259      76.200383       0.613685       0.429134      -1.057525      -0.002624      -0.003713      -0.011293       0.012174       0.006576      -0.008741       0.010805       0.016244       0.001750      -0.019575       0.005886       0.013689             14.499403      13.370584       1.171726       5.641764      15.538500       7.853908      14.589125          -0.000261
          172              C      19.328780      16.544191      11.041298      -0.206093      37.722963 0.47335606E+03  0.11449845E+05                                 9.994587                            7.384377      -0.177657       1.905900                    0.998583      31.307181      93.462745       0.586170       0.431987      -1.046926       0.005659      -0.009524      -0.002876       0.011445      -0.011700      -0.037409      -0.010739      -0.032923       0.002055      -0.050258       0.019782       0.030476             12.853915      16.400952       1.040800       6.940209      10.302638       3.844135      11.858154           0.000601
          173              C      18.729094      15.693292      10.115564       0.090063      40.859426 0.42427268E+03  0.98900524E+04                                10.487295                            6.947062      -0.215516       1.941202                    0.999200      26.803429      76.124904       0.615976       0.426568      -1.060374       0.010158      -0.001339       0.003367       0.010785       0.002026       0.005417      -0.006891      -0.001258      -0.043447      -0.017798       0.007866       0.009932             14.984599      23.152263      -3.620720       6.289433      11.691520       2.108420      10.110014          -0.000055
          174              C      19.399584      14.508861       9.763705      -0.208966      37.692480 0.47714773E+03  0.11553158E+05                                 9.954305                            7.395726      -0.167165       1.907307                    0.998434      31.349274      93.333032       0.588462       0.429873      -1.049249       0.004075       0.011669       0.006676       0.014048       0.033473      -0.007386       0.009891      -0.020130       0.040664      -0.044163       0.015068       0.029095             12.724602      16.766304      -6.252837       2.458480      13.546882       1.617428       7.860621           0.000453
          175              C      21.319428      12.929623       9.932751       0.091688      37.790442 0.40014525E+03  0.91753723E+04                                 9.932216                            6.714766      -0.093263       1.984902                    0.999334      26.205911      73.380269       0.632157       0.422547      -1.064824      -0.002334      -0.004420       0.000394       0.005014       0.002221       0.003239       0.005462       0.000368      -0.060819      -0.021480       0.007998       0.013481             13.976009      10.308505      -8.296095       0.120887      21.782713       3.212082       9.836809           0.000200
          176              C      21.181998      12.389404       8.689197      -0.147304      35.777062 0.43230985E+03  0.10171056E+05                                 9.523761                            6.970689       0.125946       2.014621                    0.999648      29.523184      85.501852       0.617657       0.421490      -1.058715       0.011033      -0.026643       0.000984       0.028854      -0.011908       0.016646      -0.013383       0.014502       0.000529      -0.017515      -0.011749       0.029263             12.094250       8.248503      -5.844545       0.255054      18.053561       2.934579       9.980688          -0.000162
          177              C      21.765034      11.152309       8.360859      -0.093135      34.973031 0.41176977E+03  0.95531855E+04                                 9.358322                            6.793063       0.050352       1.990099                    0.999668      28.861792      82.510644       0.628209       0.420250      -1.061429      -0.006718       0.018869       0.021899       0.029677       0.012861       0.007261       0.012493       0.011185       0.080684      -0.028318      -0.004457       0.032775             11.964942       8.678919      -6.386466       0.884089      18.104763       1.340088       9.111144          -0.000895
          178              C      22.516733      10.473983       9.290226      -0.029705      38.869313 0.40527753E+03  0.92807125E+04                                 9.913043                            6.624974       0.026188       2.018295                    0.999333      26.677282      73.557609       0.658613       0.406113      -1.080304      -0.014346       0.039089       0.013905       0.043899      -0.003287       0.005874       0.002315       0.017464      -0.018492      -0.010223      -0.003664       0.013888             13.927912       9.269819      -7.647538       0.464271      22.583105       2.952064       9.930812          -0.003716
          179              C      22.687479      11.034406      10.504522      -0.094532      34.452892 0.40247496E+03  0.92926611E+04                                 9.245983                            6.717003       0.026156       1.981815                    0.999669      28.823838      82.443100       0.631047       0.420381      -1.060403      -0.017038       0.023184      -0.016198       0.033018      -0.000049       0.015147      -0.021261       0.033850       0.013693      -0.032993       0.003568       0.029425             11.603239       8.026895      -5.469720       0.653253      17.165271       2.529066       9.617549          -0.000539
          180              C      22.085703      12.236060      10.857528      -0.151015      35.683278 0.42212931E+03  0.98409492E+04                                 9.416482                            6.837262       0.169270       2.023493                    0.999750      29.286093      83.548182       0.632651       0.415289      -1.066057       0.003234      -0.022468      -0.011963       0.025659       0.002963       0.008321       0.019632      -0.001498       0.073263      -0.020188      -0.014516       0.034704             11.957260       8.912225      -6.510875       1.021018      18.064254       1.068307       8.895302          -0.000372
          181              C       2.260612       9.147129       8.942956       0.611273      26.133371 0.25173572E+03  0.52003867E+04                                 8.164230                            5.626377       0.018777       2.070414                    0.999511      21.737248      59.988647       0.628740       0.471568      -1.024136       0.036828      -0.054697      -0.024660       0.070400       0.048499      -0.046048      -0.034288       0.089582       0.026879      -0.073335      -0.024005       0.097340             10.967111       8.081067      -5.103045       1.050269      16.723433       2.375636       8.096832          -0.002875
          182              C      21.136176      17.176490      12.631739       0.077167      38.155730 0.42347573E+03  0.98551279E+04                                10.017923                            6.927153      -0.133079       1.967955                    0.999346      26.734352      75.572154       0.619384       0.424925      -1.062658       0.001002       0.004791       0.006491       0.008129      -0.004175       0.017730       0.012832      -0.018647      -0.006331      -0.026837       0.006596       0.020241             13.795699      12.456242       3.565810       3.746631      12.732333       8.884644      16.198521          -0.000164
          183              C       1.675466      17.408341      12.708995      -0.149564      36.289787 0.44907903E+03  0.10698983E+05                                 9.684271                            7.164912      -0.032023       1.960604                    0.998974      30.188044      88.853253       0.599731       0.428677      -1.051058       0.005721       0.016583       0.023356       0.029210      -0.010806      -0.015647       0.005250       0.001233      -0.017596      -0.017811      -0.004413       0.022225             12.141765      11.945199       2.637315       2.672689      10.521424       6.748857      13.958672          -0.000278
          184              C       2.164794      18.312235      13.638170      -0.109855      35.164439 0.42686384E+03  0.10013034E+05                                 9.408269                            6.928494       0.066554       1.990156                    0.999682      29.456705      85.234733       0.619170       0.421716      -1.058375      -0.023360      -0.013823      -0.009863       0.028880       0.002715      -0.004935      -0.014832       0.044600      -0.032751      -0.029024       0.000138       0.028886             11.855649      10.067791       2.095657       2.104870      10.528849       7.302526      14.970306          -0.000533
          185              C      22.143982      18.931945      14.557020      -0.024816      39.981597 0.44772926E+03  0.10515301E+05                                10.134371                            6.999217      -0.025611       1.991933                    0.999382      27.422178      76.666371       0.635602       0.410312      -1.077128      -0.018450      -0.036339      -0.022186       0.046402       0.008623      -0.006686      -0.003600      -0.001601      -0.004111      -0.009219      -0.003775       0.012995             13.815114      12.596333       3.437963       4.301418      11.528333       8.615001      17.320676          -0.010565
          186              C      20.771781      18.697774      14.479955      -0.100693      34.262698 0.42468932E+03  0.99315815E+04                                 9.195625                            6.900645      -0.018783       1.961368                    0.999565      29.283737      84.113084       0.622902       0.420474      -1.061046       0.009231      -0.023268      -0.011465       0.027533      -0.018625      -0.022369      -0.003538       0.013949      -0.023572      -0.030123      -0.001497       0.031620             11.162707      11.200772       2.013855       2.233163       9.704838       6.108468      12.582513          -0.000451
          187              C      20.276207      17.803817      13.540071      -0.151960      34.868569 0.43149307E+03  0.10124709E+05                                 9.290699                            6.932353       0.147252       2.013869                    0.999713      29.597052      84.987297       0.624998       0.417656      -1.063478       0.015338       0.007148       0.019951       0.026161       0.006373      -0.002195       0.000355       0.061812      -0.041434      -0.024682      -0.013869       0.038550             11.449321       9.821145       1.702967       1.447014      10.537249       7.080004      13.989569          -0.001362
          188              C      22.720765      19.811991      15.631911       0.580073      25.519456 0.26648704E+03  0.55918022E+04                                 8.037864                            5.794419      -0.146074       2.005644                    0.999282      22.509945      62.892396       0.617811       0.472471      -1.022228       0.051554       0.047607       0.032391       0.077288      -0.042781       0.018786      -0.046391      -0.082552      -0.119503      -0.058092      -0.039496       0.097588             10.389748      10.082884       3.152075       2.281050       8.335884       4.979925      12.750475          -0.004367
          189              C      17.381874      16.025500       9.578788       0.083743      39.151067 0.42068627E+03  0.97610747E+04                                10.155047                            6.883379      -0.123536       1.972056                    0.999350      26.533167      74.567507       0.625015       0.422354      -1.065687      -0.006973       0.006082       0.002961       0.009715      -0.016811       0.002447       0.013002       0.013506       0.003133      -0.024551       0.005062       0.019489             14.371328      25.420186      -1.631040       5.720087      10.414805      -0.794496       7.278994           0.001432
          190              C      17.059117      17.384148       9.334017      -0.158614      37.096511 0.45476289E+03  0.10833797E+05                                 9.754578                            7.154516       0.117482       2.005301                    0.999560      30.040633      87.497624       0.609121       0.422092      -1.058515      -0.024233      -0.003951       0.003379       0.024784       0.022163       0.005700       0.004853      -0.019803      -0.020744      -0.021165      -0.007997       0.029162             12.414894      20.708987      -2.290926       3.294119      10.518705      -0.986821       6.016991           0.000557
          191              C      15.784776      17.740535       8.953856      -0.099479      34.957514 0.41003410E+03  0.95028898E+04                                 9.330572                            6.757016       0.045496       1.984558                    0.999640      28.999407      82.860716       0.632921       0.417562      -1.063132       0.005949      -0.020836       0.011683       0.024617      -0.004455      -0.006581      -0.000559      -0.057900      -0.012054      -0.029026      -0.002274       0.031300             11.960718      20.982455      -0.965982       2.830218       9.378954      -0.668447       5.520746           0.001423
          192              C      14.793630      16.769077       8.826307      -0.033544      39.521417 0.42508135E+03  0.98397331E+04                                10.017360                            6.776814       0.062439       2.025599                    0.999333      26.928430      74.372698       0.653107       0.405145      -1.082187       0.044261      -0.008979       0.014558       0.047451       0.002766       0.009711       0.004829      -0.012337      -0.008713      -0.013637       0.001326       0.012311             14.046816      25.211254      -3.339931       2.864866      11.275701      -0.683913       5.653495           0.008179
          193              C      15.122634      15.449512       8.996117      -0.077231      34.439176 0.40941197E+03  0.95114562E+04                                 9.332503                            6.834564      -0.088885       1.953698                    0.999375      28.787897      83.112370       0.616208       0.427851      -1.053729       0.026682       0.008830       0.018531       0.033665       0.020550      -0.008866       0.010719      -0.008322       0.042086      -0.032039       0.012727       0.019312             11.736679      18.840923      -1.572759       2.688637      10.922363      -0.586663       5.446751           0.001217
          194              C      16.407386      15.072590       9.381632      -0.144650      35.312771 0.41706879E+03  0.96962529E+04                                 9.361365                            6.797370       0.232586       2.049292                    0.999801      29.060574      82.861962       0.634168       0.415437      -1.065682      -0.029419       0.009785      -0.000434       0.031007      -0.009136      -0.002741      -0.002328      -0.039422      -0.028072      -0.018197      -0.008286       0.026483             12.003862      20.710704       0.178615       3.311384       9.590581      -0.206722       5.710299           0.000224
          195              C      13.381861      17.209262       8.584786       0.608797      25.137175 0.25587867E+03  0.53190864E+04                                 8.007978                            5.696445      -0.012555       2.059169                    0.999546      22.039126      61.444775       0.619581       0.475560      -1.019771      -0.064262       0.027678      -0.012697       0.071112       0.027948      -0.029427      -0.040130      -0.046631       0.259454      -0.080331      -0.027444       0.107775             10.679679      17.890930      -2.480522       2.038890       9.032584       0.624770       5.115524           0.002642
          196              C      -3.395574      21.498370       1.237243      -0.206448      40.360875 0.46393702E+03  0.11131453E+05                                10.401561                            7.287892      -0.060381       1.941838                    0.999361      30.865348      90.853214       0.594617       0.429315      -1.051783       0.001703       0.005829      -0.009347       0.011146       0.000606       0.003414      -0.032674       0.056607       0.040004      -0.051509       0.020838       0.030672             13.443324       5.140770       0.037671       0.242920      21.594480       4.871651      13.594721           0.000579
          197              C       3.518308       0.797795       1.141247       0.091974      42.195357 0.39987632E+03  0.91527517E+04                                10.600602                            6.659008      -0.109220       1.974866                    0.999255      26.239317      73.018521       0.643510       0.415838      -1.070835      -0.004442      -0.005838      -0.008610       0.011312      -0.008095       0.004221       0.005299      -0.017010       0.030334      -0.018048       0.005006       0.013041             15.267232       5.286664      -0.327959      -0.450828      17.697391       6.754852      22.817642          -0.000184
          198              C       3.460005       1.669230       2.365296       0.088885      38.327792 0.38535161E+03  0.87480228E+04                                10.019154                            6.571247      -0.111873       1.980364                    0.999350      25.998449      72.292148       0.642072       0.420213      -1.066946       0.001102      -0.000865       0.003437       0.003712       0.005997      -0.007975       0.007065      -0.008744       0.020208      -0.015623       0.003390       0.012233             14.146652       5.452163      -1.484846       0.069546      14.786456       7.868110      22.201336          -0.000766
          199              C      -3.241489      23.274031       3.607511      -0.140336      35.301188 0.39788543E+03  0.91625713E+04                                 9.394999                            6.669520       0.096026       2.005883                    0.999755      28.967388      82.809153       0.634431       0.419240      -1.060872      -0.005586       0.023873       0.011800       0.027210      -0.012914       0.002759      -0.003792      -0.035990      -0.082152      -0.027807      -0.008347       0.036153             11.891080       5.178219      -1.338055       0.341790      11.468468       4.880652      19.026554          -0.000401
          200              C      -3.405986      24.012317       4.732121      -0.094309      34.381525 0.39684840E+03  0.91288043E+04                                 9.238425                            6.672893       0.073482       2.000671                    0.999714      28.591795      81.576582       0.632822       0.420761      -1.060368      -0.005329       0.007067      -0.027598       0.028982       0.005030       0.005764      -0.026800       0.006859       0.027747      -0.029531       0.000672       0.028859             11.475982       5.187570      -1.785033      -0.128749      12.903694       4.698169      16.336681          -0.002159
          201              C       3.133092       3.240861       4.644922      -0.022934      38.426374 0.40925372E+03  0.93938747E+04                                 9.867283                            6.671266       0.066818       2.032419                    0.999405      26.619702      73.465091       0.654333       0.407807      -1.079271       0.017399      -0.022431      -0.035611       0.045541       0.005284      -0.003370      -0.001464      -0.012296      -0.001129      -0.008793      -0.000223       0.009016             13.453820       5.460147      -1.670561      -0.148455      14.480368       7.079211      20.420944          -0.006983
          202              C       2.802006       3.725425       3.420873      -0.095068      33.700591 0.40335575E+03  0.93119607E+04                                 9.119035                            6.724043       0.036033       1.986471                    0.999682      28.752188      82.057068       0.631174       0.420343      -1.061125       0.011143      -0.024334      -0.013173       0.029830      -0.009894       0.005663      -0.010814      -0.026890      -0.080343      -0.029374      -0.003159       0.032533             11.231837       5.281883      -1.493404       0.099785      11.409360       4.392453      17.004269          -0.002081
          203              C       3.006067       2.948056       2.272933      -0.145411      35.101506 0.41825663E+03  0.97368004E+04                                 9.352215                            6.828869       0.110800       2.007183                    0.999718      29.228049      83.563414       0.629284       0.418106      -1.063320      -0.000090       0.012604       0.027622       0.030362      -0.003344       0.009185      -0.019354      -0.003094       0.082026      -0.020076      -0.016997       0.037073             11.615843       5.238413      -1.808834      -0.487907      13.465745       5.408726      16.143370          -0.000427
          204              C       2.972758       4.082487       5.873177       0.615661      25.108997 0.24671220E+03  0.50883989E+04                                 8.014854                            5.614199      -0.071393       2.045073                    0.999486      21.825937      60.862338       0.619868       0.479089      -1.016603      -0.006269       0.038889       0.055337       0.067925       0.020953      -0.004819      -0.024656       0.136699      -0.180768      -0.076567      -0.025498       0.102064             10.438695       4.496206      -0.643983      -0.605755      11.428540       3.821109      15.391339          -0.007765
          205              C       6.740176      12.864116       1.678788       0.085623      40.450479 0.41879086E+03  0.97271876E+04                                10.398286                            6.886492      -0.154560       1.959808                    0.999342      26.747903      75.744252       0.620992       0.424649      -1.061940      -0.005968      -0.003337      -0.008292       0.010748       0.008350       0.009564      -0.004244      -0.022912       0.040269      -0.023801       0.007349       0.016452             14.819901      14.354299       4.570276       5.040173       7.884707       2.824671      22.220696          -0.000133
          206              C       7.337775      13.224474       0.447282      -0.212844      38.538131 0.49786757E+03  0.12169099E+05                                10.094753                            7.546316      -0.186475       1.902481                    0.998802      31.574679      94.080917       0.584217       0.428931      -1.051079      -0.009254      -0.007663      -0.001147       0.012070       0.009774      -0.007349       0.002383       0.004289      -0.119653      -0.040958       0.010745       0.030212             12.838354      10.411005       2.224484       0.508724       6.537123      -0.079754      21.566935           0.001071
          207              C      13.612296      23.988198      18.365320       0.097801      39.616598 0.41898389E+03  0.97478845E+04                                10.313194                            6.924394      -0.242010       1.933823                    0.999178      26.772917      76.263228       0.613473       0.429139      -1.057512      -0.003358      -0.007567       0.008628       0.011957      -0.011322      -0.001088      -0.009230       0.018896       0.004272      -0.019267       0.004442       0.014825             14.529548      13.385567       4.305398      -3.854834       8.035883      -3.531462      22.167193          -0.000244
          208              C      12.387936      23.371143      18.397255      -0.204577      37.666055 0.47230375E+03  0.11418289E+05                                 9.986677                            7.377429      -0.175655       1.906766                    0.998565      31.275096      93.348753       0.586282       0.432136      -1.046813       0.004406       0.002924       0.009601       0.010961      -0.026286       0.028117       0.011718      -0.030425       0.011913      -0.049491       0.019738       0.029753             12.847270      16.382781       5.484125      -4.375035       8.134016      -2.598291      14.025012           0.000735
          209              C       4.847411      11.954259       0.474245       0.088627      40.928998 0.42499081E+03  0.99105239E+04                                10.495281                            6.950540      -0.210016       1.942223                    0.999195      26.831530      76.207563       0.616170       0.426274      -1.060606       0.009847       0.004515       0.001116       0.010890       0.004202      -0.004021       0.013552       0.011175      -0.012489      -0.018673       0.008906       0.009767             14.998247      23.168829       7.262966      -0.013598       8.685837      -0.371696      13.140075          -0.000071
          210              C       5.517899      12.241760       1.675920      -0.211278      37.791138 0.47850112E+03  0.11594216E+05                                 9.969405                            7.404755      -0.166874       1.906574                    0.998441      31.406795      93.539869       0.588272       0.429704      -1.049345       0.005334       0.001831      -0.013375       0.014515      -0.022113      -0.025669      -0.009596      -0.018877       0.041310      -0.043516       0.014614       0.028901             12.746736      16.791218       5.262256       4.197488       7.891278       1.658356      13.557712           0.000541
          211              C       7.437733      13.177783       2.959058       0.093745      37.790034 0.39986972E+03  0.91687462E+04                                 9.938736                            6.716735      -0.101660       1.982426                    0.999337      26.195928      73.384293       0.631372       0.423086      -1.064337      -0.002421       0.002746       0.003853       0.005315       0.001879      -0.003494       0.009844       0.028090       0.024063      -0.021621       0.008058       0.013563             13.994373      10.315228       4.252829       7.135699      10.045263       3.568650      21.622629           0.001238
          212              C       7.300313      12.370945       4.048673      -0.150054      35.876009 0.43335593E+03  0.10201693E+05                                 9.537472                            6.975414       0.126845       2.013947                    0.999679      29.577703      85.681302       0.617948       0.421043      -1.059011       0.010703       0.014277       0.022373       0.028617       0.020533       0.003005       0.003960      -0.004503      -0.050934      -0.017534      -0.012137       0.029671             12.122993       8.262134       3.146869       4.953179       9.467924       2.037543      18.638920          -0.000553
          213              C       7.883346      12.705148       5.284196      -0.091378      35.014913 0.41190539E+03  0.95578278E+04                                 9.369292                            6.795421       0.047773       1.988951                    0.999680      28.866265      82.549889       0.627882       0.420404      -1.061254      -0.006035       0.011364      -0.027437       0.030304      -0.000843      -0.014374      -0.025403      -0.011724       0.009572      -0.027922      -0.003644       0.031565             11.993278       8.688815       3.957797       5.113185      10.198971       3.238383      17.092048           0.000787
          214              C       8.635032      13.849170       5.406964      -0.032694      38.899370 0.40516809E+03  0.92763796E+04                                 9.915990                            6.621088       0.032852       2.020724                    0.999332      26.671701      73.503905       0.659338       0.405746      -1.080688      -0.015967      -0.009459      -0.042100       0.046009       0.003562      -0.002709      -0.001903       0.020629      -0.015664      -0.008920      -0.005070       0.013990             13.947917       9.264346       4.212420       6.399747      10.522028       3.992045      22.057378           0.002247
          215              C       8.805768      14.620567       4.314480      -0.094962      34.500371 0.40287406E+03  0.93044264E+04                                 9.255649                            6.721084       0.024830       1.980998                    0.999632      28.843998      82.519185       0.630732       0.420475      -1.060316      -0.017357      -0.025531      -0.011107       0.032809       0.013187      -0.008495      -0.000208      -0.001183      -0.094355      -0.033047       0.003514       0.029534             11.620443       8.031617       3.298994       4.416226       9.317856       1.998901      17.511857           0.001122
          216              C       8.203995      14.325448       3.097316      -0.151274      35.684499 0.42200696E+03  0.98372719E+04                                 9.414213                            6.833924       0.167395       2.023029                    0.999772      29.288146      83.547429       0.633139       0.415004      -1.066253       0.003450       0.001118       0.025370       0.025627       0.005934      -0.006717      -0.025904      -0.010839       0.045849      -0.020939      -0.014571       0.035511             11.956976       8.905517       4.133033       5.125986      10.254094       3.427324      16.711316           0.000371
          217              C       9.201407      14.211857       6.729686       0.623144      25.869088 0.24888942E+03  0.51283644E+04                                 8.111321                            5.593719       0.029214       2.074641                    0.999495      21.656421      59.740888       0.630533       0.471440      -1.023932       0.036265       0.004676       0.061663       0.071689      -0.067149      -0.020001      -0.008427       0.016137      -0.202929      -0.077007      -0.024973       0.101980             10.892413       8.027263       3.429453       3.860342       8.140891       2.517070      16.509084           0.004091
          218              C      14.195318      24.432354      17.054454       0.075090      38.242097 0.42426352E+03  0.98777090E+04                                10.028797                            6.929859      -0.127598       1.969000                    0.999348      26.772788      75.688551       0.619785       0.424467      -1.062981       0.001492       0.003735      -0.007310       0.008343       0.017061      -0.006796      -0.002460       0.004722       0.058932      -0.027196       0.004453       0.022742             13.824094      12.478041       1.467650      -4.980937       7.648647      -5.958653      21.345593           0.000689
          219              C      15.557109      24.383333      16.815037      -0.151993      36.383026 0.45000143E+03  0.10726046E+05                                 9.694760                            7.166528      -0.029717       1.960412                    0.999022      30.246589      89.035472       0.600407       0.427991      -1.051519       0.006352       0.012856      -0.024833       0.028676      -0.008449       0.018686      -0.000344       0.012204       0.016607      -0.018348      -0.005939       0.024287             12.165772      11.962503       1.001418      -3.636849       7.264020      -4.877884      17.270792           0.000084
          220              C      16.046431      24.736072      15.567658      -0.108363      35.256115 0.42757489E+03  0.10036854E+05                                 9.433101                            6.938833       0.060151       1.987800                    0.999705      29.495327      85.459321       0.617915       0.422272      -1.057713      -0.023665      -0.000340       0.014778       0.027902      -0.004823      -0.001338       0.003978       0.028465      -0.076157      -0.026038      -0.001756       0.027794             11.903594      10.105071       0.789698      -2.906302       7.557823      -5.603100      18.047887           0.000767
          221              C      15.203113      25.221962      14.571553      -0.028080      40.052140 0.44766594E+03  0.10513820E+05                                10.150356                            6.999345      -0.024143       1.993289                    0.999307      27.415710      76.657297       0.635488       0.410386      -1.077041      -0.017232      -0.001234       0.046076       0.049208      -0.010274      -0.004259       0.006036      -0.005735      -0.022220      -0.009696      -0.006941       0.016637             13.861000      12.660498       2.026215      -5.185149       8.424098      -6.833586      20.498403           0.003925
          222              C      13.830911      25.272308      14.812882      -0.100968      34.380150 0.42580828E+03  0.99658932E+04                                 9.217526                            6.909174      -0.022547       1.959214                    0.999546      29.347254      84.374000       0.622493       0.420407      -1.060919       0.008783       0.002138       0.025748       0.027289      -0.010743       0.026408       0.003005       0.015664      -0.015852      -0.028435      -0.003037       0.031472             11.198509      11.241596       0.931320      -2.876165       6.587924      -4.316612      15.766005           0.000746
          223              C      13.335342      24.905326      16.057010      -0.154402      35.113421 0.43465768E+03  0.10220475E+05                                 9.341727                            6.963307       0.135385       2.008738                    0.999770      29.718931      85.505394       0.622684       0.418326      -1.062754       0.015044       0.013774      -0.015203       0.025440      -0.006071      -0.004548      -0.004655       0.058450      -0.065702      -0.025870      -0.015191       0.041061             11.524232       9.876651       0.409301      -2.224224       7.035362      -5.075314      17.660682           0.000525
          224              C      15.779888      25.712819      13.271969       0.591986      25.301791 0.26372360E+03  0.55230726E+04                                 8.006198                            5.772033      -0.156035       2.003310                    0.999240      22.453303      62.809035       0.617354       0.473740      -1.020866       0.054676       0.003199      -0.058127       0.079865       0.036735       0.031578       0.070417      -0.051137      -0.015273      -0.061012      -0.041512       0.102524             10.349221      10.046895       0.399321      -3.852246       7.307358      -4.379246      13.693409          -0.002675
          225              C       3.500199      11.323292       0.454931       0.082853      39.159365 0.42075647E+03  0.97624371E+04                                10.153273                            6.881949      -0.121681       1.972634                    0.999337      26.536229      74.558289       0.625396       0.422108      -1.065915      -0.006688       0.000918      -0.007174       0.009851       0.009716       0.013346      -0.010607       0.018117       0.017896      -0.024252       0.004870       0.019382             14.368079      25.412414       5.768164      -1.451910       8.750088       1.753812       8.941735           0.000339
          226              C      10.118295      21.472612      18.523465      -0.157408      37.041196 0.45397874E+03  0.10810327E+05                                 9.743769                            7.147530       0.118844       2.006038                    0.999586      30.015018      87.400376       0.609530       0.421995      -1.058588      -0.025648       0.006511       0.001997       0.026537      -0.006019      -0.021497       0.006327      -0.000050       0.037266      -0.020532      -0.008117       0.028649             12.397221      20.672255       3.990369       0.327849       7.988997       2.439269       8.530411           0.000411
          227              C       8.843961      20.965188      18.404904      -0.103770      35.116167 0.41237955E+03  0.95711343E+04                                 9.357143                            6.776583       0.039468       1.981361                    0.999633      29.091225      83.190503       0.631952       0.417595      -1.063083       0.007723       0.021212       0.012084       0.025605      -0.003918       0.006418       0.015370      -0.034257       0.066782      -0.030111      -0.001613       0.031724             11.991559      21.033985       2.937871      -0.596534       7.082750       2.007912       7.857943          -0.000201
          228              C       0.911967      10.299833       0.187212      -0.033488      39.498408 0.42519254E+03  0.98416315E+04                                10.004199                            6.772246       0.070469       2.027391                    0.999332      26.945793      74.385527       0.654204       0.404493      -1.082768       0.042481       0.017254       0.000900       0.045860       0.006969      -0.009196       0.002403       0.004217       0.023553      -0.013981       0.000436       0.013546             14.017405      25.156632       4.131736       1.424385       7.639168       2.764797       9.256416           0.004530
          229              C       1.240962      11.106680       1.245084      -0.076065      34.403254 0.40898336E+03  0.94990842E+04                                 9.328325                            6.833241      -0.096774       1.951727                    0.999329      28.766905      83.043308       0.615958       0.428133      -1.053547       0.025440       0.012213      -0.017657       0.033288      -0.018345      -0.014301      -0.012165      -0.012629       0.035497      -0.033113       0.013156       0.019957             11.729913      18.830904       3.110107       0.008290       7.320839       2.660499       9.037996          -0.001045
          230              C       2.525708      11.629009       1.378752      -0.143810      35.320092 0.41720928E+03  0.97002661E+04                                 9.363101                            6.799154       0.236263       2.050279                    0.999783      29.058455      82.857161       0.634000       0.415515      -1.065640      -0.030065      -0.004593      -0.008766       0.031652       0.002418       0.009156       0.016205      -0.015584       0.038986      -0.017602      -0.008728       0.026330             12.006247      20.716857       2.776937      -1.818845       6.859650       1.781436       8.442234          -0.000195
          231              C       6.441047      20.911202      19.049533       0.600428      25.345696 0.25820316E+03  0.53771287E+04                                 8.041981                            5.716688      -0.003477       2.061010                    0.999564      22.099366      61.577667       0.619667       0.474634      -1.020728      -0.064499      -0.022019      -0.015500       0.069894      -0.039480      -0.007942      -0.024244      -0.155786      -0.080583      -0.077607      -0.026777       0.104384             10.729477      17.983602       3.021740       1.131431       5.574785       1.391667       8.630044          -0.004631
          232              C      10.486213      12.403471      19.008801      -0.208763      40.440400 0.46496500E+03  0.11162696E+05                                10.413261                            7.294445      -0.061708       1.941032                    0.999361      30.911295      91.026038       0.594513       0.429137      -1.051854       0.001511      -0.011488       0.000442       0.011595       0.002727      -0.002684      -0.005194      -0.007380      -0.152844      -0.051369       0.020897       0.030472             13.461790       5.146147       0.192973      -0.152716      11.388781       1.017822      23.850443           0.000508
          233              C      10.459144      11.630076      17.861244       0.094249      42.142658 0.39912351E+03  0.91316675E+04                                10.595665                            6.654676      -0.108640       1.975442                    0.999217      26.211201      72.936616       0.643407       0.416081      -1.070626      -0.004447      -0.004006       0.010302       0.011914       0.008158       0.004619      -0.005650      -0.015926       0.028675      -0.017731       0.004872       0.012859             15.267056       5.285408      -0.225856       0.510796      15.685135      -5.603466      24.830624          -0.000088
          234              C      10.400832      12.254413      16.494539       0.088131      38.368454 0.38560759E+03  0.87556444E+04                                10.027058                            6.573437      -0.117206       1.978523                    0.999359      26.010833      72.343703       0.641938       0.420214      -1.066902       0.001440       0.003620      -0.001555       0.004195      -0.009836      -0.001879      -0.006654      -0.008846       0.026767      -0.016352       0.003352       0.013000             14.168171       5.457299       0.803348       1.253829      13.550058      -7.161666      23.497154           0.000714
          235              C      10.640283      13.568346      16.285910      -0.141633      35.424132 0.39913366E+03  0.92001271E+04                                 9.420245                            6.681979       0.090601       2.003283                    0.999758      29.031710      83.080316       0.633443       0.419491      -1.060527      -0.005528      -0.002188      -0.027781       0.028410       0.009136       0.009830       0.027931       0.003264       0.041866      -0.027673      -0.009285       0.036958             11.931997       5.191107       0.967746       0.993425      12.945348      -5.736409      17.659536           0.000196
          236              C      10.475777      14.173142      15.084235      -0.096797      34.537792 0.39854057E+03  0.91789064E+04                                 9.268268                            6.687714       0.071856       1.998989                    0.999698      28.670699      81.892909       0.631937       0.420837      -1.060155      -0.004269      -0.026388       0.007386       0.027733       0.001832      -0.008099       0.005824      -0.029523      -0.079462      -0.029532       0.000878       0.028653             11.522137       5.202620       0.783955       1.619728      11.445502      -3.851430      17.918289           0.000672
          237              C      10.073903      13.442805      13.993663      -0.023711      38.447644 0.40883069E+03  0.93818858E+04                                 9.875360                            6.668996       0.068989       2.033837                    0.999365      26.597911      73.399803       0.654260       0.407952      -1.079159       0.018358      -0.021082       0.038007       0.047181      -0.006460      -0.003558       0.006325      -0.003332       0.006314      -0.007905      -0.003370       0.011275             13.482798       5.464505       0.706354       1.531807      12.792886      -6.110384      22.191004           0.001949
          238              C       9.742833      12.140464      14.186038      -0.092016      33.642944 0.40219920E+03  0.92790340E+04                                 9.111133                            6.714276       0.040279       1.988330                    0.999665      28.708111      81.916402       0.631620       0.420328      -1.061084       0.012382       0.003013       0.027330       0.030155       0.009198       0.004295       0.027719       0.005169       0.011194      -0.028991      -0.001571       0.030562             11.232000       5.277567       0.831880       1.247095      11.780768      -4.621953      16.637666           0.000409
          239              C       9.946902      11.535006      15.433225      -0.147253      35.206457 0.41957018E+03  0.97753337E+04                                 9.371337                            6.839497       0.113186       2.007121                    0.999731      29.278703      83.750571       0.628788       0.418095      -1.063295       0.000734       0.017658      -0.024581       0.030275       0.009630      -0.002250      -0.006454      -0.049849      -0.056243      -0.019966      -0.016948       0.036914             11.648100       5.248971       0.482302       1.817192      10.809558      -3.881100      18.885771          -0.000236
          240              C       9.913560      14.085690      12.650670       0.625478      24.887454 0.24426102E+03  0.50274386E+04                                 7.971826                            5.587001      -0.065397       2.047546                    0.999464      21.777657      60.749988       0.620982       0.479220      -1.016098      -0.005056       0.026462      -0.063286       0.068782      -0.015867      -0.016554       0.022393       0.139217      -0.208259      -0.080781      -0.027379       0.108160             10.381336       4.478275      -0.202656       0.855659      11.028365      -3.600683      15.637367           0.001496
          241              C       7.141315      27.059318      11.980035       0.085820      40.434553 0.41879828E+03  0.97269186E+04                                10.393429                            6.885393      -0.150004       1.961087                    0.999341      26.746491      75.726218       0.621229       0.424506      -1.062082       0.005628       0.005042      -0.007238       0.010463       0.003684      -0.012163      -0.001458      -0.032702       0.009961      -0.023721       0.007709       0.016013             14.804639      14.346154       2.070273      -6.471021      16.168208      -7.604010      13.899555          -0.000034
          242              C       6.543700      28.306014      11.676365      -0.212612      38.518489 0.49768078E+03  0.12163505E+05                                10.089854                            7.543921      -0.123918       1.918108                    0.998495      31.574746      94.079981       0.584418       0.428820      -1.051137       0.009060      -0.002821      -0.007542       0.012121      -0.010753      -0.004954       0.023310       0.049471       0.017062      -0.040456       0.010630       0.029826             12.826540      10.410044      -0.674042      -2.181116      17.854203      -6.455053      10.215374           0.000707
          243              C      14.150972       7.129809      10.834198       0.097353      39.626240 0.41918738E+03  0.97538932E+04                                10.314674                            6.926405      -0.242092       1.933677                    0.999204      26.780188      76.291239       0.613335       0.429179      -1.057477       0.002614      -0.010644      -0.002369       0.011213       0.004420       0.010564      -0.000667       0.000715      -0.046694      -0.019770       0.005384       0.014386             14.528197      13.389676      -5.491168      -1.803619      21.685193      -4.348832       8.509722          -0.000081
          244              C      15.375335       6.793623      10.315780      -0.204558      37.641780 0.47203511E+03  0.11409290E+05                                 9.977794                            7.371796      -0.171320       1.908114                    0.998657      31.265221      93.285511       0.586973       0.431721      -1.047145      -0.005425      -0.007117       0.007097       0.011422       0.037312       0.008528      -0.001371      -0.012958       0.063628      -0.049257       0.019483       0.029774             12.834304      16.367497      -6.523759      -2.560344      14.785837      -1.248673       7.349578           0.000432
          245              C       9.034071      27.647552      10.589809       0.089378      40.917601 0.42488248E+03  0.99082097E+04                                10.497723                            6.952721      -0.212108       1.941907                    0.999169      26.824640      76.209993       0.615613       0.426650      -1.060281      -0.010179       0.001127       0.004152       0.011051      -0.005534      -0.002019      -0.006615       0.022768       0.023671      -0.018413       0.008527       0.009887             15.000457      23.175253      -3.650037      -6.282241      12.350045      -1.738940       9.476072           0.000039
          246              C       8.363595      26.750622      11.439625      -0.208981      37.724605 0.47757270E+03  0.11566386E+05                                 9.962574                            7.401605      -0.171364       1.905873                    0.998390      31.364927      93.401111       0.587901       0.430173      -1.049033      -0.004485       0.010867      -0.005985       0.013192      -0.011383       0.032152      -0.000064      -0.036687      -0.010480      -0.044073       0.014815       0.029258             12.734164      16.778144       0.997753      -6.648648      10.691943      -3.273346      10.732406           0.000418
          247              C       6.443770      26.107406      12.891809       0.092906      37.761135 0.39979043E+03  0.91652211E+04                                 9.927717                            6.712368      -0.097083       1.983980                    0.999324      26.192625      73.335470       0.632186       0.422620      -1.064776       0.002265      -0.001664       0.004166       0.005025      -0.004012       0.000309      -0.015037       0.018018      -0.008311      -0.020693       0.007505       0.013188             13.967737      10.299888       4.038783      -7.237234      15.601319      -6.773635      16.002002           0.000252
          248              C       6.581205      24.760349      12.737870      -0.147269      35.771896 0.43215630E+03  0.10166654E+05                                 9.523223                            6.969766       0.125691       2.014622                    0.999652      29.519550      85.491129       0.617650       0.421528      -1.058680      -0.010777      -0.012889       0.023577       0.028950      -0.007633      -0.018866       0.009697       0.020242       0.019703      -0.017339      -0.011764       0.029103             12.093912       8.247014       2.700320      -5.187830      14.542054      -4.962583      13.492669           0.000009
          249              C       5.998184      23.857457      13.645055      -0.093001      35.005772 0.41217658E+03  0.95655329E+04                                 9.367432                            6.799323       0.048913       1.989510                    0.999675      28.873299      82.571550       0.627482       0.420610      -1.061142       0.006485       0.028035      -0.004926       0.029194      -0.012944       0.007599       0.013594      -0.034275      -0.056196      -0.028622      -0.004465       0.033087             11.977568       8.687710       2.431627      -5.979978      12.531675      -4.572036      14.713320          -0.000599
          250              C       5.246493      24.323152      14.697190      -0.032061      38.911710 0.40585006E+03  0.92962859E+04                                 9.915571                            6.626522       0.030545       2.019297                    0.999315      26.701132      73.611962       0.659061       0.405730      -1.080654       0.015144       0.031200      -0.028016       0.044583      -0.004167      -0.005395      -0.001810       0.016953      -0.022462      -0.010385      -0.003904       0.014290             13.931355       9.270998       3.422832      -6.855733      15.656144      -6.957721      16.866922          -0.003766
          251              C       5.075742      25.654973      14.819002      -0.092588      34.384538 0.40153707E+03  0.92653049E+04                                 9.233533                            6.709044       0.026376       1.982305                    0.999660      28.790605      82.314143       0.631459       0.420365      -1.060447       0.017212      -0.003358      -0.027979       0.033021      -0.013105      -0.007761       0.020360       0.033320       0.014800      -0.032076       0.002975       0.029101             11.585606       8.014204       2.164209      -5.053341      13.677187      -4.524142      13.065426          -0.000466
          252              C       5.677503      26.561508      13.954844      -0.151697      35.679448 0.42212012E+03  0.98405683E+04                                 9.414478                            6.836288       0.169605       2.023600                    0.999758      29.286317      83.544976       0.632829       0.415179      -1.066140      -0.003335      -0.021694       0.013103       0.025562      -0.009130      -0.001246       0.006199      -0.045294      -0.059617      -0.020600      -0.014482       0.035082             11.952891       8.906774       2.368964      -6.143546      12.114299      -4.502154      14.837600          -0.000309
          253              C       4.680131      23.358986      15.672642       0.612926      26.093735 0.25130405E+03  0.51892387E+04                                 8.156917                            5.622033       0.020205       2.071236                    0.999507      21.716061      59.917167       0.628903       0.471649      -1.024093      -0.037620      -0.048263       0.034030       0.070019       0.015456       0.064702       0.042265       0.074945      -0.014760      -0.073051      -0.023737       0.096788             10.956042       8.073191       1.638918      -4.938389      12.299010      -4.916528      12.495925          -0.002681
          254              C      13.567933       8.487132      10.563420       0.074995      38.250673 0.42445831E+03  0.98836028E+04                                10.030805                            6.932334      -0.129381       1.968369                    0.999339      26.778298      75.714946       0.619542       0.424576      -1.062889      -0.001460       0.008338      -0.001032       0.008528      -0.013880      -0.011858      -0.012218      -0.020231      -0.016693      -0.026923       0.005431       0.021491             13.823884      12.479812      -5.045036       1.218642      23.079442      -2.949171       5.912399           0.000629
          255              C      12.206140       8.669963      10.401259      -0.150765      36.356260 0.44971622E+03  0.10717959E+05                                 9.693664                            7.167395      -0.032324       1.959822                    0.998995      30.227786      88.985893       0.599953       0.428366      -1.051249      -0.005954       0.027496      -0.001518       0.028174       0.020014      -0.001833      -0.005705       0.002019      -0.018160      -0.017760      -0.006233       0.023993             12.162590      11.962883      -3.651106       0.950930      18.984338      -1.891984       5.540549           0.000091
          256              C      11.716803       9.926596      10.083056      -0.107075      35.143585 0.42606618E+03  0.99914344E+04                                 9.409574                            6.924005       0.064776       1.989794                    0.999659      29.442085      85.229787       0.618994       0.421958      -1.058034       0.022167      -0.013361       0.006623       0.026717       0.001117       0.005074       0.008659       0.050939      -0.014655      -0.026510      -0.002284       0.028795             11.869329      10.084028      -2.899357       0.767337      20.208905      -1.733926       5.315055           0.000693
          257              C      12.560107      11.032196      10.005800      -0.027029      40.012650 0.44735741E+03  0.10504336E+05                                10.142456                            6.996424      -0.024843       1.992953                    0.999336      27.405657      76.610852       0.635716       0.410326      -1.077124       0.017452      -0.040262       0.021353       0.048801       0.001387       0.011377       0.002454       0.008038       0.021699      -0.008366      -0.007661       0.016027             13.845972      12.645792      -5.492326       0.835509      23.371766      -1.807911       5.520357           0.002635
          258              C      13.932312      10.848371      10.170064      -0.101754      34.407852 0.42636481E+03  0.99816993E+04                                 9.222069                            6.913795      -0.021167       1.959417                    0.999568      29.357560      84.402173       0.622300       0.420420      -1.060962      -0.008630      -0.021515       0.014259       0.027215       0.028572      -0.004197      -0.000954       0.018039      -0.006601      -0.028972      -0.002553       0.031525             11.203799      11.246202      -2.964669       0.632440      17.218318      -1.816480       5.146876           0.000603
          259              C      14.427896       9.587432      10.474308      -0.154450      35.046560 0.43376295E+03  0.10193021E+05                                 9.323540                            6.950957       0.142014       2.011016                    0.999749      29.694352      85.376002       0.624004       0.417703      -1.063271      -0.015767       0.020473       0.004142       0.026171      -0.000843       0.007278       0.004089       0.055618      -0.066570      -0.025107      -0.014654       0.039762             11.498787       9.862762      -2.125600       0.756693      19.347678      -2.056536       5.285922           0.000331
          260              C      11.983315      12.403099       9.781107       0.590131      25.345201 0.26430684E+03  0.55375717E+04                                 8.011708                            5.776373      -0.151252       2.004523                    0.999217      22.467817      62.833925       0.617535       0.473406      -1.021189      -0.054652       0.052794      -0.026414       0.080447       0.008890      -0.047752      -0.020545       0.034904       0.241429      -0.060850      -0.041452       0.102302             10.356032      10.052957      -3.537978       1.580969      15.901277      -0.575339       5.113862          -0.003014
          261              C      10.381286      27.348792      10.033719       0.083003      39.151470 0.42071118E+03  0.97613434E+04                                10.152915                            6.882123      -0.122410       1.972582                    0.999321      26.534327      74.558265       0.625300       0.422175      -1.065849       0.007116       0.006153      -0.003449       0.010020       0.006875      -0.015603      -0.002564      -0.004041      -0.050991      -0.024802       0.004872       0.019931             14.366000      25.408939      -4.143348      -4.265960       7.375516      -0.958742      10.313545           0.000287
          262              C      17.644987       5.735048       8.734709      -0.156935      37.017261 0.45370647E+03  0.10802141E+05                                 9.739200                            7.145098       0.118852       2.006178                    0.999571      30.005963      87.364940       0.609675       0.421961      -1.058617       0.024800       0.001030       0.005782       0.025486      -0.015967       0.015429      -0.011132      -0.008829       0.011217      -0.020503      -0.007960       0.028462             12.389004      20.657249      -1.711060      -3.613590       6.280218      -1.453553      10.229545           0.000488
          263              C      18.919323       5.584012       8.235987      -0.102957      35.058078 0.41164455E+03  0.95493549E+04                                 9.344461                            6.768564       0.040373       1.981991                    0.999633      29.068126      83.090827       0.632634       0.417352      -1.063290      -0.007283      -0.000240       0.024496       0.025557       0.006990       0.000120      -0.015046      -0.032894       0.070099      -0.029761      -0.002178       0.031938             11.972111      20.994246      -1.982040      -2.240475       5.917874      -1.338825       9.004211          -0.000066
          264              C      12.969521      27.068910       9.013519      -0.033168      39.511393 0.42533051E+03  0.98464509E+04                                10.009803                            6.775947       0.065458       2.025845                    0.999345      26.947778      74.417578       0.653594       0.404804      -1.082469      -0.042251       0.007229       0.015717       0.045656      -0.011425      -0.002340      -0.006885      -0.003332      -0.002894      -0.014166       0.001052       0.013114             14.024486      25.170730      -0.832409      -4.291349       6.461068      -2.083784      10.441662           0.004725
          265              C      12.640533      26.556192      10.241201      -0.076518      34.423589 0.40931266E+03  0.95090304E+04                                 9.332609                            6.836204      -0.093951       1.952482                    0.999378      28.777992      83.096331       0.615771       0.428160      -1.053488      -0.026463       0.020747       0.001860       0.033678      -0.002561       0.021868       0.001210      -0.030892      -0.022785      -0.031727       0.012243       0.019484             11.734957      18.840685      -1.548786      -2.697211       6.307605      -2.074283      10.056581          -0.000656
          266              C      11.355786      26.701599      10.760384      -0.144483      35.335722 0.41743274E+03  0.97070979E+04                                 9.368298                            6.802823       0.233286       2.049534                    0.999790      29.062460      82.884964       0.633549       0.415741      -1.065458       0.029121       0.004878      -0.008914       0.030843       0.007294      -0.006972      -0.013191      -0.010100       0.052236      -0.017578      -0.008444       0.026021             12.013271      20.732666      -2.967281      -1.494457       6.507862      -1.575299       8.799284           0.000164
          267              C      21.322244       4.998754       8.511546       0.598662      25.363864 0.25842612E+03  0.53827936E+04                                 8.044665                            5.718496      -0.003183       2.061008                    0.999598      22.109204      61.605708       0.619693       0.474524      -1.020814       0.064459       0.001957      -0.027182       0.069983       0.012693       0.037869       0.063422      -0.088449       0.122447      -0.077597      -0.026828       0.104425             10.732709      17.989843      -0.529898      -3.184017       6.663000      -2.019442       7.545282          -0.004825
          268              C      17.277122       0.780130       1.123272      -0.209868      40.503585 0.46582995E+03  0.11188600E+05                                10.422730                            7.300449      -0.058274       1.941470                    0.999374      30.940544      91.131525       0.594367       0.429045      -1.051916      -0.002053      -0.006015      -0.008575       0.010673      -0.004010      -0.001294       0.037723       0.049454       0.012960      -0.052198       0.021330       0.030868             13.473884       5.150236      -0.229807      -0.089584      19.860473      -5.914559      15.410942           0.000522
          269              C      24.245027      12.427871      19.002491       0.093672      42.148040 0.39936316E+03  0.91380487E+04                                10.593103                            6.654900      -0.108442       1.975259                    0.999261      26.220754      72.954448       0.643686       0.415859      -1.070824       0.004669      -0.010819       0.002202       0.011988      -0.000359      -0.009319      -0.000352      -0.026704       0.001197      -0.018224       0.005061       0.013163             15.255330       5.283190       0.553739      -0.059120      27.361462      -1.160001      13.121338          -0.000177
          270              C      24.303321      13.923643      18.859835       0.088198      38.354542 0.38565442E+03  0.87566053E+04                                10.023514                            6.573874      -0.113175       1.979875                    0.999359      26.007152      72.323102       0.641938       0.420219      -1.066944      -0.001155       0.002981       0.002451       0.004029       0.003432       0.009875      -0.000678      -0.018943      -0.011654      -0.016094       0.003981       0.012113             14.153412       5.454382       0.682522      -1.322254      27.173562      -0.726827       9.832292          -0.000666
          271              C      17.123017       3.720666       0.770648      -0.139984      35.291698 0.39772024E+03  0.91579584E+04                                 9.392990                            6.667790       0.095940       2.005751                    0.999745      28.967121      82.808922       0.634553       0.419196      -1.060883       0.005489       0.021959      -0.014761       0.027023       0.004222      -0.012409      -0.023617       0.011229       0.062435      -0.027689      -0.008760       0.036449             11.888689       5.177274       0.373377      -1.330573      21.357966       0.829072       9.130829          -0.000705
          272              C      17.287507       5.063748       0.693583      -0.094087      34.406440 0.39714329E+03  0.91375399E+04                                 9.244412                            6.676742       0.072404       2.000120                    0.999710      28.601968      81.621778       0.632428       0.420933      -1.060229       0.004827      -0.020151      -0.019882       0.028717      -0.007621       0.001566       0.020718       0.016657       0.058355      -0.029319       0.000581       0.028738             11.484572       5.190844       1.005578      -1.483047      19.564151      -0.865939       9.698720          -0.002494
          273              C      24.630218      16.683667      18.638584      -0.022840      38.403259 0.40896756E+03  0.93853203E+04                                 9.861954                            6.667818       0.070050       2.033611                    0.999388      26.611639      73.426266       0.654690       0.407671      -1.079401      -0.016841      -0.041816       0.001366       0.045100       0.000547       0.006198      -0.002258      -0.006254       0.017147      -0.008875       0.000078       0.008798             13.446757       5.457802       0.963895      -1.372292      25.052851      -0.967796       9.829616          -0.007219
          274              C      24.961296      15.865889      17.606911      -0.095828      33.727953 0.40377336E+03  0.93239451E+04                                 9.124288                            6.727940       0.036308       1.986610                    0.999673      28.763282      82.097083       0.630937       0.420395      -1.061100      -0.011559      -0.024035       0.015486       0.030840      -0.000689      -0.010928      -0.017880       0.023524       0.066538      -0.029718      -0.002008       0.031727             11.239279       5.284751       0.659852      -1.343777      19.425153       0.228899       9.007934          -0.001828
          275              C      24.757244      14.483062      17.706158      -0.145530      35.081426 0.41800091E+03  0.97292518E+04                                 9.347230                            6.825460       0.113397       2.008059                    0.999739      29.221038      83.533497       0.629631       0.417944      -1.063435      -0.000095       0.030427       0.002901       0.030565      -0.006612      -0.007068       0.026205      -0.015763       0.044337      -0.019848      -0.016738       0.036586             11.608813       5.235949       1.325182      -1.323011      20.141708      -1.541633       9.448782          -0.000098
          276              C      24.790542      18.168177      18.523848       0.613765      25.133581 0.24698419E+03  0.50952176E+04                                 8.018627                            5.616363      -0.070984       2.045031                    0.999451      21.838698      60.897562       0.619926       0.478930      -1.016726       0.005741       0.066450      -0.006208       0.066986      -0.005884       0.020928       0.003228       0.176207      -0.069556      -0.077007      -0.026311       0.103317             10.444773       4.498181       0.847454      -0.255308      17.722450      -0.194260       9.113687          -0.007622
          277              C       0.200516      18.926509       8.821526       0.087896      40.416115 0.41819132E+03  0.97110751E+04                                10.399403                            6.885852      -0.161256       1.958018                    0.999411      26.727137      75.709803       0.620358       0.425179      -1.061468       0.006299      -0.009066      -0.001261       0.011112      -0.012444       0.002465       0.005428      -0.024623       0.029695      -0.023041       0.007363       0.015678             14.825828      14.361784      -6.657020       1.437062      21.092133       4.796487       9.023565          -0.000283
          278              C      -0.397089      18.040170       7.893689      -0.215332      38.636190 0.49932803E+03  0.12214123E+05                                10.111598                            7.556976      -0.186256       1.901969                    0.998793      31.623459      94.272005       0.583833       0.428886      -1.051073       0.009434      -0.004036       0.005892       0.011832       0.001715       0.011804      -0.026517       0.043271       0.004974      -0.040556       0.011225       0.029331             12.863228      10.429612      -1.558249       1.673290      17.777982       6.563017      10.382089           0.001379
          279              C       0.269237      16.858389       7.531122       0.099252      39.570791 0.41832477E+03  0.97293064E+04                                10.308072                            6.920538      -0.243530       1.933674                    0.999185      26.754237      76.212330       0.613395       0.429336      -1.057326       0.002855       0.004012       0.010698       0.011777       0.006568      -0.009303       0.010177       0.016998       0.001376      -0.019431       0.004975       0.014456             14.523071      13.383150       1.182871       5.653491      15.567085       7.878983      14.618980          -0.000467
          280              C       1.493604      16.577520       8.081475      -0.206620      37.763933 0.47373431E+03  0.11461663E+05                                10.002607                            7.387447      -0.178389       1.905471                    0.998587      31.324446      93.535297       0.586014       0.432001      -1.046882      -0.005284       0.009967       0.001967       0.011451      -0.011517      -0.037214      -0.010651      -0.033260       0.002262      -0.050074       0.019803       0.030271             12.871972      16.422296       1.048335       6.954681      10.315678       3.854842      11.877944           0.001022
          281              C       2.093290      17.428419       9.007209       0.089135      40.904242 0.42460169E+03  0.98993548E+04                                10.492894                            6.948042      -0.211680       1.942066                    0.999214      26.818510      76.166845       0.616178       0.426358      -1.060535      -0.009928       0.001723      -0.004122       0.010887       0.001701       0.005701      -0.006932      -0.000709      -0.044498      -0.018191       0.008458       0.009733             15.000412      23.178869      -3.625347       6.297190      11.703651       2.111797      10.118717          -0.000208
          282              C       1.422800      18.612850       9.359068      -0.210935      37.781147 0.47827648E+03  0.11587463E+05                                 9.967966                            7.402809      -0.165082       1.907193                    0.998460      31.400901      93.518382       0.588371       0.429680      -1.049355      -0.003941      -0.011320      -0.007660       0.014225       0.033199      -0.006985       0.010670      -0.020418       0.039858      -0.043889       0.014413       0.029476             12.748537      16.796683      -6.269673       2.458585      13.578064       1.624311       7.870862           0.000897
          283              C      -0.497044      20.192088       9.190022       0.091850      37.839533 0.40041404E+03  0.91838242E+04                                 9.943367                            6.718080      -0.096686       1.983625                    0.999332      26.220370      73.449415       0.631800       0.422681      -1.064653       0.002423       0.004851      -0.000445       0.005441       0.002116       0.003188       0.005744       0.000435      -0.061690      -0.021842       0.008273       0.013569             14.006041      10.324314      -8.316946       0.112475      21.841782       3.233866       9.852028           0.001581
          284              C      -0.359614      20.732307      10.433576      -0.149614      35.900815 0.43367564E+03  0.10211393E+05                                 9.543837                            6.979525       0.126131       2.013582                    0.999661      29.586512      85.723934       0.617544       0.421229      -1.058864      -0.010803       0.026413      -0.001560       0.028580      -0.012517       0.017016      -0.013711       0.014321       0.001636      -0.017728      -0.012349       0.030077             12.133780       8.269097      -5.870136       0.246142      18.130126       2.958936      10.002115          -0.000479
          285              C      -0.942650      21.969402      10.761914      -0.090963      34.991403 0.41149129E+03  0.95459904E+04                                 9.365278                            6.791800       0.048191       1.989311                    0.999664      28.855758      82.515067       0.628066       0.420378      -1.061251       0.005854      -0.017691      -0.022460       0.029184       0.012851       0.006417       0.012276       0.011605       0.078761      -0.028171      -0.003590       0.031761             11.989511       8.685389      -6.404606       0.869288      18.167032       1.369548       9.116114           0.001224
          286              C      -1.694349      22.647728       9.832547      -0.031729      38.937696 0.40534793E+03  0.92826574E+04                                 9.927549                            6.625508       0.028612       2.019471                    0.999325      26.675219      73.551419       0.658597       0.406108      -1.080315       0.015795      -0.041042      -0.013172       0.045906      -0.000324       0.004520       0.001864       0.021252      -0.016476      -0.009208      -0.005192       0.014400             13.971900       9.278791      -7.665852       0.445410      22.675960       3.010051       9.960949           0.002248
          287              C      -1.865095      22.087305       8.618251      -0.095088      34.547063 0.40335107E+03  0.93188013E+04                                 9.264352                            6.724808       0.023182       1.980135                    0.999664      28.867254      82.618036       0.630553       0.420444      -1.060267       0.017108      -0.022951       0.016206       0.032895       0.000334       0.015501      -0.021016       0.033974       0.012258      -0.032963       0.003510       0.029453             11.635489       8.041850      -5.484616       0.648141      17.220638       2.554057       9.643979           0.001187
          288              C      -1.263319      20.885651       8.265245      -0.152221      35.774764 0.42311022E+03  0.98705473E+04                                 9.434746                            6.846367       0.166406       2.022083                    0.999750      29.328392      83.725244       0.632005       0.415430      -1.065858      -0.003128       0.022234       0.012271       0.025588       0.003119       0.008806       0.020031      -0.001488       0.073653      -0.020539      -0.014726       0.035264             11.988350       8.929226      -6.529036       1.016063      18.121012       1.086529       8.914812           0.000126
          289              C      18.561772      23.974582      10.179817       0.623424      25.894615 0.24908773E+03  0.51344482E+04                                 8.120776                            5.598390       0.019944       2.071377                    0.999499      21.676866      59.846062       0.629737       0.471851      -1.023514      -0.036067       0.056670       0.027158       0.072456       0.051011      -0.049097      -0.036767       0.093223       0.027553      -0.076843      -0.026167       0.103010             10.909137       8.037594      -5.067923       1.037473      16.627226       2.373734       8.062591           0.005044
          290              C      -0.313792      15.945221       6.491034       0.074294      38.282144 0.42469144E+03  0.98906670E+04                                10.037523                            6.934615      -0.131370       1.967700                    0.999352      26.787402      75.753910       0.619372       0.424622      -1.062830      -0.001338      -0.004632      -0.007174       0.008643      -0.003490       0.018190       0.014713      -0.017812      -0.005696      -0.027549       0.005270       0.022279             13.838774      12.490741       3.584373       3.766656      12.773745       8.921558      16.251837           0.000655
          291              C      19.146918      15.713370       6.413778      -0.151848      36.421434 0.45062832E+03  0.10744962E+05                                 9.703661                            7.173457      -0.026781       1.960928                    0.999026      30.260124      89.098137       0.599860       0.428223      -1.051354      -0.005162      -0.015815      -0.024017       0.029216      -0.011466      -0.016535       0.005989       0.002775      -0.016971      -0.018256      -0.005593       0.023849             12.178138      11.977128       2.656793       2.693944      10.554304       6.778130      14.002982          -0.000090
          292              C      18.657590      14.809476       5.484603      -0.108489      35.198220 0.42677107E+03  0.10012466E+05                                 9.419273                            6.929540       0.061219       1.988453                    0.999678      29.470694      85.341962       0.618749       0.421935      -1.058010       0.023347       0.012801       0.007609       0.027692       0.003451      -0.003902      -0.012658       0.042416      -0.032463      -0.026210      -0.001377       0.027587             11.884350      10.096659       2.120375       2.133421      10.553458       7.327208      15.002934           0.000453
          293              C      -1.321598      14.189766       4.565753      -0.027469      40.051196 0.44762478E+03  0.10512809E+05                                10.151058                            6.999638      -0.026686       1.992319                    0.999359      27.414488      76.658433       0.635379       0.410458      -1.076974       0.017312       0.039111       0.024198       0.049142       0.008754      -0.007079      -0.008486       0.000775      -0.007256      -0.009442      -0.006960       0.016401             13.862894      12.664102       3.479583       4.349462      11.562418       8.645766      17.362161           0.003628
          294              C       0.050603      14.423937       4.642818      -0.102878      34.460144 0.42696132E+03  0.10000167E+05                                 9.234006                            6.920381      -0.025769       1.957800                    0.999564      29.385738      84.530062       0.621705       0.420632      -1.060721      -0.009414       0.023446       0.011131       0.027609      -0.017882      -0.022602      -0.002435       0.014329      -0.023866      -0.029197      -0.002606       0.031803             11.221010      11.264421       2.035254       2.256494       9.751813       6.146533      12.646796           0.000370
          295              C       0.546177      15.317894       5.582702      -0.154403      35.066228 0.43388930E+03  0.10197451E+05                                 9.328525                            6.952736       0.142161       2.010751                    0.999716      29.708496      85.442445       0.623777       0.417796      -1.063137      -0.016051      -0.006554      -0.020452       0.026812       0.006795      -0.002771       0.000870       0.063936      -0.043648      -0.025530      -0.014557       0.040087             11.507252       9.872206       1.721871       1.466257      10.589199       7.123301      14.060352           0.000269
          296              C      -1.898381      13.309720       3.490862       0.591582      25.302138 0.26373294E+03  0.55229391E+04                                 8.003903                            5.770465      -0.156350       2.003436                    0.999265      22.453439      62.793498       0.617749       0.473466      -1.021084      -0.055159      -0.048717      -0.032248       0.080348      -0.045531       0.016554      -0.049756      -0.087196      -0.122335      -0.060749      -0.041757       0.102506             10.346480      10.045291       3.136416       2.271669       8.301895       4.953001      12.692252          -0.002960
          297              C       3.440510      17.096211       9.543985       0.084081      39.163173 0.42065995E+03  0.97604084E+04                                10.157677                            6.883219      -0.123359       1.972041                    0.999352      26.533581      74.570881       0.625009       0.422360      -1.065672       0.007330      -0.006135      -0.003920       0.010332      -0.016842       0.002164       0.013013       0.013118       0.003541      -0.024421       0.004831       0.019590             14.382259      25.445560      -1.634637       5.727560      10.418272      -0.795652       7.282945           0.001420
          298              C       3.763267      15.737563       9.788756      -0.159099      37.128159 0.45509156E+03  0.10843676E+05                                 9.760016                            7.156825       0.117604       2.005110                    0.999565      30.054566      87.548858       0.609053       0.422059      -1.058527       0.024430       0.003880      -0.004505       0.025143       0.022233       0.005749       0.004791      -0.019586      -0.021019      -0.021160      -0.008054       0.029214             12.426602      20.734624      -2.295661       3.300382      10.523531      -0.989440       6.021650           0.000445
          299              C       5.037608      15.381176      10.168917      -0.099803      34.989096 0.41036546E+03  0.95127415E+04                                 9.336436                            6.759746       0.043998       1.983846                    0.999639      29.015165      82.922369       0.632776       0.417562      -1.063104      -0.005695       0.020795      -0.012401       0.024873      -0.004487      -0.006351      -0.000712      -0.058172      -0.012298      -0.029018      -0.002464       0.031481             11.972226      21.006830      -0.969167       2.834692       9.384932      -0.670314       5.524916           0.001351
          300              C       6.028754      16.352634      10.296466      -0.033830      39.557422 0.42539674E+03  0.98492101E+04                                10.024243                            6.779720       0.060849       2.024945                    0.999333      26.940404      74.422642       0.652887       0.405192      -1.082117      -0.044202       0.008951      -0.015142       0.047573       0.002810       0.009906       0.004739      -0.012397      -0.009116      -0.013863       0.001484       0.012379             14.062033      25.243610      -3.345421       2.870372      11.284246      -0.685501       5.658242           0.008132
          301              C       5.699750      17.672199      10.126656      -0.077490      34.466078 0.40968680E+03  0.95196694E+04                                 9.337579                            6.836839      -0.090660       1.952934                    0.999374      28.801802      83.167113       0.616093       0.427849      -1.053705      -0.026422      -0.008938      -0.019352       0.033949       0.020684      -0.008605       0.010624      -0.008433       0.041911      -0.032005       0.012742       0.019263             11.746661      18.860715      -1.574627       2.693027      10.929057      -0.587526       5.450212           0.001093
          302              C       4.414998      18.049121       9.741141      -0.145115      35.340910 0.41733577E+03  0.97041247E+04                                 9.366435                            6.799372       0.231897       2.048890                    0.999801      29.072382      82.905887       0.634092       0.415416      -1.065683       0.029579      -0.009849      -0.000726       0.031184      -0.009206      -0.002589      -0.002523      -0.039219      -0.028642      -0.018017      -0.008520       0.026537             12.014863      20.734814       0.177303       3.316786       9.595885      -0.207016       5.713890           0.000144
          303              C       7.440523      15.912449      10.537987       0.608797      25.142803 0.25589955E+03  0.53197651E+04                                 8.009739                            5.696908      -0.012802       2.059065                    0.999547      22.042170      61.459807       0.619503       0.475598      -1.019724       0.064332      -0.027666       0.012471       0.071130       0.027975      -0.029285      -0.040204      -0.046652       0.259368      -0.080320      -0.027428       0.107748             10.684685      17.902151      -2.482445       2.041213       9.034728       0.624139       5.117177           0.002630
          304              C      24.217958      11.623341      17.885530      -0.206610      40.376237 0.46410275E+03  0.11136660E+05                                10.404613                            7.289418      -0.061020       1.941561                    0.999360      30.873042      90.887187       0.594514       0.429342      -1.051745      -0.001762      -0.006283       0.009172       0.011257       0.000750       0.003295      -0.032292       0.056970       0.041350      -0.051442       0.020886       0.030556             13.449404       5.142328       0.035653       0.242639      21.593192       4.886295      13.612693           0.000629
          305              C      17.304076      32.323916      17.981526       0.093500      42.179383 0.39954565E+03  0.91438273E+04                                10.601775                            6.658338      -0.112273       1.974170                    0.999253      26.224665      72.986294       0.643203       0.416099      -1.070605       0.004502       0.005825       0.008518       0.011259      -0.008086       0.004281       0.004680      -0.015962       0.028218      -0.017317       0.005381       0.011936             15.276028       5.288181      -0.329749      -0.451848      17.698688       6.771457      22.841213          -0.000045
          306              C      17.362379      31.452481      16.757477       0.087470      38.399162 0.38596278E+03  0.87657426E+04                                10.031390                            6.575825      -0.112689       1.979715                    0.999351      26.027239      72.398155       0.641913       0.420133      -1.066952      -0.001195       0.000548      -0.003652       0.003881       0.005939      -0.007949       0.007877      -0.009793       0.022256      -0.016250       0.002860       0.013390             14.173569       5.459248      -1.488558       0.068574      14.814666       7.890473      22.246794           0.001031
          307              C      24.063873       9.847680      15.515262      -0.142445      35.466335 0.39967570E+03  0.92159647E+04                                 9.426867                            6.685850       0.091780       2.003333                    0.999757      29.056385      83.172424       0.633339       0.419408      -1.060554       0.005493      -0.024453      -0.011576       0.027607      -0.013095       0.003076      -0.004129      -0.037579      -0.082460      -0.028005      -0.009008       0.037012             11.940208       5.194386      -1.345899       0.340710      11.523403       4.913483      19.102835           0.000392
          308              C      24.228370       9.109394      14.390652      -0.095546      34.525943 0.39828826E+03  0.91719405E+04                                 9.268155                            6.687104       0.067100       1.997737                    0.999711      28.658501      81.861581       0.631731       0.421027      -1.060001       0.004711      -0.007393       0.027327       0.028699       0.005682       0.005598      -0.026422       0.006663       0.027754      -0.029359       0.000874       0.028485             11.522196       5.202413      -1.794986      -0.132308      12.966687       4.730767      16.397488           0.001116
          309              C      17.689292      29.880850      14.477851      -0.024159      38.465741 0.40895904E+03  0.93858607E+04                                 9.879963                            6.670737       0.067370       2.033403                    0.999393      26.600637      73.418837       0.654053       0.408037      -1.079069      -0.018263       0.021987       0.038332       0.047815       0.006907      -0.003642      -0.003320      -0.008433      -0.014384      -0.007416      -0.004402       0.011818             13.490540       5.466429      -1.680400      -0.155112      14.558835       7.131531      20.446357           0.003090
          310              C      18.020378      29.396286      15.701900      -0.091694      33.657865 0.40237002E+03  0.92845622E+04                                 9.117257                            6.718553       0.034603       1.986575                    0.999676      28.710779      81.948368       0.630976       0.420685      -1.060790      -0.012148       0.023514       0.011759       0.028962      -0.008651       0.005477      -0.010129      -0.025694      -0.079366      -0.028863      -0.002078       0.030941             11.239512       5.280360      -1.495996       0.096819      11.427287       4.418651      17.010889           0.000893
          311              C      17.816317      30.173655      16.849840      -0.146963      35.179485 0.41915589E+03  0.97631977E+04                                 9.365590                            6.835226       0.112354       2.007015                    0.999723      29.268419      83.708484       0.629112       0.417986      -1.063372      -0.000448      -0.012447      -0.027647       0.030323      -0.003381       0.009630      -0.019943      -0.003947       0.082292      -0.020244      -0.017496       0.037740             11.639640       5.245635      -1.813624      -0.489572      13.494738       5.429292      16.178547           0.000035
          312              C      17.849626      29.039224      13.249596       0.629195      24.822747 0.24355225E+03  0.50097799E+04                                 7.960836                            5.580292      -0.060224       2.049448                    0.999499      21.755016      60.690782       0.621050       0.479461      -1.015855       0.005459      -0.041494      -0.055841       0.069784       0.023336      -0.005542      -0.026261       0.145786      -0.189051      -0.081000      -0.027588       0.108588             10.364966       4.473206      -0.638359      -0.603059      11.354394       3.789052      15.267297           0.002918
          313              C      14.082208      20.257595      17.443985       0.086173      40.428450 0.41859207E+03  0.97217619E+04                                10.396613                            6.886315      -0.156406       1.959497                    0.999338      26.738588      75.723521       0.620781       0.424829      -1.061790       0.005451       0.003953       0.008226       0.010630       0.008325       0.009306      -0.004327      -0.023430       0.039304      -0.023740       0.007638       0.016102             14.815946      14.356448       4.573975       5.042540       7.887022       2.827139      22.204368          -0.000182
          314              C      13.484609      19.897237      18.675491      -0.212592      38.539415 0.49801616E+03  0.12174036E+05                                10.095369                            7.547942      -0.187500       1.902058                    0.998804      31.581951      94.117641       0.584077       0.428988      -1.051010       0.009213       0.008354       0.000799       0.012462       0.009903      -0.006772       0.002555       0.004591      -0.119746      -0.040871       0.010547       0.030324             12.834780      10.414492       2.227146       0.514636       6.539054      -0.075794      21.550795           0.001017
          315              C       7.210088       9.133513       0.757453       0.096181      39.618142 0.41927953E+03  0.97559420E+04                                10.310329                            6.925145      -0.240536       1.934213                    0.999174      26.782939      76.282571       0.613699       0.428929      -1.057700       0.003147       0.008228      -0.008675       0.012364      -0.010765      -0.001452      -0.009583       0.018937       0.007071      -0.019530       0.005575       0.013955             14.516039      13.379881       4.303604      -3.840848       8.032453      -3.521577      22.135783          -0.000480
          316              C       8.434448       9.750568       0.725518      -0.204336      37.651225 0.47224140E+03  0.11416377E+05                                 9.983842                            7.377057      -0.175506       1.906840                    0.998564      31.272129      93.337523       0.586284       0.432149      -1.046807      -0.004764      -0.001918      -0.009783       0.011049      -0.026209       0.028479       0.011648      -0.029993       0.011561      -0.049583       0.019707       0.029876             12.838079      16.374649       5.481144      -4.361924       8.130899      -2.591520      14.008688           0.000850
          317              C      15.974973      21.167452      18.648528       0.089584      40.907818 0.42478731E+03  0.99052271E+04                                10.495162                            6.951167      -0.214457       1.941121                    0.999182      26.821834      76.193847       0.615798       0.426555      -1.060363      -0.010215      -0.003604      -0.001130       0.010891       0.003795      -0.004139       0.013330       0.010421      -0.011879      -0.018173       0.008412       0.009760             14.997595      23.170555       7.264824      -0.004964       8.687325      -0.368471      13.134903          -0.000133
          318              C      15.304485      20.879951      17.446853      -0.209221      37.720903 0.47747693E+03  0.11563492E+05                                 9.960500                            7.399068      -0.170262       1.906277                    0.998410      31.360295      93.385128       0.588216       0.429965      -1.049160      -0.005603      -0.000548       0.013094       0.014253      -0.022558      -0.025527      -0.009450      -0.019797       0.038960      -0.043687       0.015296       0.028391             12.736172      16.779379       5.260924       4.196602       7.887900       1.657961      13.541237           0.000745
          319              C      13.384651      19.943928      16.163715       0.093258      37.792171 0.39994234E+03  0.91706733E+04                                 9.938275                            6.716783      -0.099811       1.982983                    0.999339      26.198505      73.388525       0.631460       0.423016      -1.064400       0.002272      -0.002494      -0.003753       0.005046       0.002050      -0.003297       0.010001       0.027567       0.024458      -0.021550       0.008204       0.013347             13.993051      10.317665       4.256915       7.135544      10.049991       3.570381      21.611498           0.001256
          320              C      13.522071      20.750766      15.074100      -0.149091      35.820815 0.43269250E+03  0.10181947E+05                                 9.528557                            6.970719       0.127622       2.014767                    0.999672      29.545495      85.564408       0.618084       0.421121      -1.058985      -0.011056      -0.013917      -0.022466       0.028647       0.020272       0.002689       0.003860      -0.004427      -0.050759      -0.017450      -0.011874       0.029324             12.109106       8.255397       3.146177       4.945377       9.463173       2.033596      18.608748          -0.000376
          321              C      12.939038      20.416563      13.838577      -0.090778      34.970883 0.41140392E+03  0.95429026E+04                                 9.361563                            6.791444       0.049767       1.989967                    0.999681      28.841099      82.452928       0.628068       0.420424      -1.061284       0.006055      -0.010987       0.027485       0.030212      -0.000775      -0.014475      -0.025192      -0.011856       0.008722      -0.027847      -0.003530       0.031377             11.981789       8.683252       3.956648       5.107305      10.193908       3.234883      17.068206           0.000878
          322              C      12.187352      19.272541      13.715809      -0.032665      38.899650 0.40516677E+03  0.92762992E+04                                 9.915974                            6.620973       0.032645       2.020640                    0.999332      26.671550      73.502186       0.659362       0.405734      -1.080701       0.015913       0.009408       0.042024       0.045910       0.003488      -0.002741      -0.001911       0.020464      -0.015752      -0.008835      -0.005078       0.013913             13.948408       9.265752       4.213547       6.401274      10.523351       3.991886      22.056123           0.002225
          323              C      12.016616      18.501144      14.808293      -0.095302      34.527854 0.40316977E+03  0.93132669E+04                                 9.261187                            6.723834       0.023370       1.980375                    0.999632      28.857729      82.576156       0.630543       0.420511      -1.060259       0.017432       0.025510       0.011058       0.032816       0.013195      -0.008396      -0.000126      -0.001430      -0.094324      -0.033013       0.003501       0.029512             11.629363       8.037864       3.302679       4.422316       9.325008       2.002140      17.525216           0.000995
          324              C      12.618389      18.796263      16.025457      -0.151881      35.728933 0.42253182E+03  0.98530605E+04                                 9.422331                            6.838166       0.166184       2.022287                    0.999772      29.313589      83.648748       0.632912       0.415003      -1.066200      -0.003461      -0.001110      -0.025521       0.025778       0.006054      -0.006664      -0.025961      -0.011408       0.046076      -0.020850      -0.014843       0.035693             11.969742       8.915346       4.139851       5.133375      10.266622       3.432122      16.727257           0.000196
          325              C      11.620977      18.909854      12.393087       0.623024      25.872260 0.24891871E+03  0.51290999E+04                                 8.111988                            5.594036       0.028914       2.074526                    0.999496      21.657324      59.743432       0.630519       0.471438      -1.023936      -0.036247      -0.004696      -0.061608       0.071634      -0.067170      -0.019958      -0.008386       0.016075      -0.202867      -0.076951      -0.025034       0.101986             10.893733       8.028596       3.430359       3.861866       8.142229       2.517262      16.510375           0.004065
          326              C       6.627066       8.689357       2.068319       0.078237      38.124490 0.42308260E+03  0.98433804E+04                                10.011460                            6.923019      -0.129774       1.969089                    0.999342      26.721371      75.517658       0.619712       0.424812      -1.062762      -0.001162      -0.003152       0.007059       0.007818       0.016968      -0.005931      -0.001211       0.002809       0.054781      -0.026379       0.005792       0.020587             13.787311      12.446307       1.460603      -4.958136       7.633391      -5.939607      21.282236          -0.000364
          327              C       5.265275       8.738378       2.307736      -0.149610      36.256895 0.44850516E+03  0.10681740E+05                                 9.676555                            7.158505      -0.035506       1.959904                    0.998968      30.176605      88.800511       0.600237       0.428458      -1.051207      -0.006918      -0.011918       0.025106       0.028639      -0.008069       0.017592       0.000460       0.010805       0.016639      -0.017881      -0.004743       0.022624             12.132141      11.931505       0.993227      -3.612475       7.249819      -4.860657      17.215098          -0.000543
          328              C       4.775953       8.385639       3.555115      -0.109510      35.223510 0.42767307E+03  0.10037553E+05                                 9.422525                            6.938020       0.065359       1.989482                    0.999709      29.480665      85.349416       0.618301       0.422076      -1.058066       0.023652       0.001771      -0.016738       0.029030      -0.005475      -0.000236       0.004647       0.028061      -0.084312      -0.028859      -0.000275       0.029134             11.876227      10.076229       0.777638      -2.872446       7.550242      -5.589076      18.002209          -0.000861
          329              C       5.619271       7.899749       4.551220      -0.025597      40.004076 0.44800600E+03  0.10523303E+05                                10.136849                            7.000435      -0.024091       1.992452                    0.999330      27.433082      76.699415       0.635683       0.410202      -1.077213       0.018344       0.000805      -0.042859       0.046627      -0.009927      -0.004379       0.003378      -0.004045      -0.007480      -0.009183      -0.004049       0.013231             13.819509      12.597602       2.007228      -5.129932       8.415113      -6.819384      20.445813          -0.010158
          330              C       6.991473       7.849403       4.309891      -0.098903      34.203909 0.42379737E+03  0.99051567E+04                                 9.183072                            6.891515      -0.015807       1.962540                    0.999547      29.256454      84.001192       0.623592       0.420245      -1.061229      -0.008606      -0.001986      -0.025919       0.027382      -0.010311       0.026963       0.003534       0.014659      -0.018513      -0.029372      -0.002078       0.031450             11.146678      11.183541       0.922854      -2.849235       6.564650      -4.294163      15.691843          -0.000819
          331              C       7.487042       8.216385       3.065763      -0.151946      34.924652 0.43232323E+03  0.10149770E+05                                 9.306114                            6.943649       0.140489       2.011847                    0.999767      29.610939      85.069896       0.623821       0.418214      -1.063049      -0.014333      -0.013229       0.015402       0.024853      -0.005396      -0.004519      -0.004511       0.055845      -0.064900      -0.025120      -0.014408       0.039528             11.470862       9.828842       0.402852      -2.200154       7.009413      -5.049081      17.574330          -0.001567
          332              C       5.042496       7.408892       5.850804       0.580383      25.548789 0.26681014E+03  0.56006187E+04                                 8.045991                            5.799413      -0.146782       2.004909                    0.999257      22.523239      62.953478       0.617270       0.472712      -1.022035      -0.050915      -0.004065       0.057261       0.076731       0.037310       0.028152       0.067102      -0.046501      -0.011927      -0.058148      -0.039511       0.097658             10.401850      10.092831       0.401095      -3.875972       7.342320      -4.408504      13.770398          -0.004386
          333              C      17.322185      21.798419      18.667842       0.083072      39.157722 0.42077190E+03  0.97633107E+04                                10.154782                            6.883207      -0.123699       1.972084                    0.999332      26.537091      74.573307       0.625158       0.422247      -1.065781       0.006430       0.000126       0.006509       0.009150       0.009927       0.013189      -0.010884       0.018412       0.017406      -0.024556       0.005299       0.019257             14.370172      25.415399       5.771102      -1.441554       8.752383       1.756541       8.942735           0.001565
          334              C      10.704089      11.649099       0.599308      -0.157918      37.042432 0.45399376E+03  0.10810224E+05                                 9.742525                            7.146283       0.120376       2.006472                    0.999587      30.014853      87.383519       0.609789       0.421834      -1.058743       0.025171      -0.005700      -0.002796       0.025959      -0.006065      -0.021481       0.006373       0.000022       0.037589      -0.020506      -0.008219       0.028725             12.398158      20.675535       3.992392       0.338888       7.988164       2.441118       8.530776           0.000446
          335              C      11.978423      12.156523       0.717869      -0.100547      35.000998 0.41067730E+03  0.95213136E+04                                 9.338824                            6.763052       0.042584       1.983366                    0.999632      29.015539      82.916069       0.632549       0.417653      -1.063098      -0.006502      -0.020594      -0.012569       0.024987      -0.003826       0.007200       0.014494      -0.032653       0.063875      -0.029135      -0.001133       0.030267             11.972631      21.007961       2.939659      -0.575053       7.069676       2.005162       7.840256           0.001426
          336              C      19.910417      22.821878      18.935561      -0.033533      39.447372 0.42424344E+03  0.98136708E+04                                 9.998718                            6.765322       0.073158       2.029205                    0.999324      26.903170      74.232643       0.654480       0.404569      -1.082773      -0.044222      -0.016711       0.000182       0.047275       0.006479      -0.007690       0.001819      -0.000505       0.028654      -0.013377       0.000468       0.012909             14.019940      25.157276       4.147323       1.463942       7.639836       2.772337       9.262708           0.008492
          337              C      19.581422      22.015031      17.877689      -0.076742      34.423243 0.40911159E+03  0.95024293E+04                                 9.330128                            6.832654      -0.090218       1.953493                    0.999360      28.774988      83.057451       0.616233       0.427926      -1.053717      -0.025549      -0.011165       0.016920       0.032614      -0.018704      -0.014152      -0.012423      -0.012362       0.034595      -0.033313       0.013485       0.019828             11.734734      18.836855       3.118882       0.023714       7.323979       2.664243       9.043369           0.001383
          338              C      18.296676      21.492702      17.744021      -0.144367      35.359044 0.41771439E+03  0.97152936E+04                                 9.370341                            6.803557       0.234575       2.049388                    0.999783      29.081756      82.947249       0.633732       0.415551      -1.065579       0.029481       0.005885       0.008226       0.031168       0.002243       0.009346       0.016151      -0.015798       0.040337      -0.018001      -0.008555       0.026556             12.015867      20.732997       2.783804      -1.808900       6.866397       1.784735       8.448207           0.000225
          339              C      14.381337      12.210509       0.073240       0.611955      25.103542 0.25550136E+03  0.53098209E+04                                 8.003667                            5.694036      -0.017321       2.057662                    0.999543      22.027185      61.423535       0.619357       0.475859      -1.019507       0.065168       0.026056       0.016517       0.072101      -0.039041      -0.009492      -0.026774      -0.162004      -0.082935      -0.080730      -0.027293       0.108023             10.673892      17.878036       3.007979       1.132930       5.552519       1.382285       8.591121           0.003173
          340              C      10.336171      20.718240       0.113972      -0.207630      40.378965 0.46409623E+03  0.11136257E+05                                10.403955                            7.288118      -0.061228       1.941748                    0.999355      30.872225      90.878233       0.594731       0.429194      -1.051854      -0.001344       0.011011      -0.000618       0.011109       0.002687      -0.002530      -0.004914      -0.005807      -0.153698      -0.051609       0.021665       0.029945             13.452327       5.142519       0.191573      -0.152887      11.373214       1.027694      23.841250           0.000629
          341              C      10.363240      21.491635       1.261529       0.094335      42.134707 0.39906551E+03  0.91299929E+04                                10.594493                            6.654331      -0.108547       1.975517                    0.999217      26.208561      72.927473       0.643404       0.416098      -1.070617       0.004486       0.004069      -0.010248       0.011904       0.008030       0.004607      -0.005653      -0.015928       0.028335      -0.017588       0.004796       0.012793             15.263667       5.284702      -0.226771       0.511309      15.670035      -5.591302      24.836262          -0.000076
          342              C      10.421552      20.867298       2.628234       0.088109      38.362591 0.38557537E+03  0.87547193E+04                                10.025990                            6.573199      -0.116870       1.978656                    0.999359      26.009460      72.338798       0.641945       0.420219      -1.066900      -0.001294      -0.003690       0.001508       0.004191      -0.009944      -0.001882      -0.006644      -0.008902       0.026854      -0.016470       0.003436       0.013034             14.164034       5.456319       0.802615       1.254621      13.539587      -7.152279      23.496196           0.000713
          343              C      10.182101      19.553365       2.836863      -0.141196      35.382064 0.39869987E+03  0.91870846E+04                                 9.411778                            6.677899       0.092207       2.004052                    0.999759      29.010009      82.988368       0.633738       0.419435      -1.060625       0.005844       0.002044       0.027697       0.028381       0.008962       0.009724       0.028014       0.003388       0.041381      -0.027762      -0.009080       0.036842             11.917191       5.186485       0.966337       0.992171      12.927883      -5.724439      17.637204           0.000457
          344              C      10.346607      18.948569       4.038538      -0.096487      34.504967 0.39819761E+03  0.91686986E+04                                 9.261693                            6.684552       0.073155       1.999595                    0.999698      28.655058      81.828154       0.632150       0.420801      -1.060217       0.004566       0.026276      -0.007534       0.027713       0.001702      -0.008172       0.005935      -0.029362      -0.079324      -0.029541       0.000976       0.028565             11.510962       5.198957       0.783407       1.617655      11.434458      -3.843015      17.899470           0.000847
          345              C      10.748481      19.678906       5.129110      -0.023662      38.437293 0.40874898E+03  0.93795040E+04                                 9.873554                            6.668383       0.069373       2.034014                    0.999365      26.594557      73.387587       0.654285       0.407958      -1.079159      -0.018181       0.021052      -0.038023       0.047111      -0.006548      -0.003618       0.006338      -0.003317       0.006272      -0.007973      -0.003396       0.011369             13.477942       5.463012       0.706450       1.530210      12.788716      -6.105818      22.182097           0.001916
          346              C      11.079551      20.981247       4.936735      -0.092261      33.662302 0.40240911E+03  0.92854728E+04                                 9.115411                            6.716437       0.039305       1.987902                    0.999665      28.718985      81.965566       0.631435       0.420379      -1.061008      -0.012349      -0.003147      -0.027341       0.030165       0.009059       0.004313       0.027769       0.005190       0.011546      -0.029000      -0.001589       0.030589             11.237347       5.279225       0.831558       1.247930      11.783666      -4.623347      16.649151           0.000133
          347              C      10.875482      21.586705       3.689548      -0.147696      35.242410 0.41999350E+03  0.97882731E+04                                 9.378814                            6.843579       0.111833       2.006456                    0.999731      29.298970      83.838762       0.628474       0.418172      -1.063179      -0.000744      -0.017766       0.024534       0.030300       0.009504      -0.002225      -0.006499      -0.050229      -0.055936      -0.019906      -0.017099       0.037005             11.658377       5.252248       0.482179       1.818818      10.816275      -3.883269      18.906609          -0.000552
          348              C      10.908824      19.036021       6.472103       0.625491      24.883611 0.24423495E+03  0.50267349E+04                                 7.970964                            5.586736      -0.065425       2.047568                    0.999464      21.775499      60.741657       0.620995       0.479225      -1.016102       0.005142      -0.026497       0.063259       0.068776      -0.015898      -0.016622       0.022422       0.139232      -0.208237      -0.080804      -0.027383       0.108187             10.378941       4.477491      -0.202540       0.854643      11.026165      -3.598321      15.633168           0.001394
          349              O      15.697478      10.940861       3.436936      -0.551995      34.380142 0.48061962E+03  0.11216249E+05                                 8.367081                            6.708602       0.344386       2.165894                    0.997845      27.015949      69.596428       0.747423       0.351151      -1.147173       0.012634      -0.042620       0.015743       0.047159      -0.005318       0.051322       0.012265      -0.015919      -0.050387      -0.062305       0.017881       0.044425             10.074139       6.387072       0.531234      -0.932515      15.513207      -4.346291       8.322139           0.051423
          350              O      17.037829       9.320548       2.657109      -0.511332      34.523078 0.45279658E+03  0.10416284E+05                                 8.436643                            6.529314       0.403621       2.201905                    0.997231      26.338220      67.485843       0.754107       0.353072      -1.144982       0.016411       0.020251       0.046726       0.053505       0.001718      -0.016943       0.030164       0.074807       0.018383      -0.056208       0.012055       0.044153             10.599235       9.845821       0.119210      -6.475807       6.938189      -0.756869      15.013694           0.022055
          351              O      10.012210      20.679200       9.828723      -0.557489      36.357433 0.49824071E+03  0.11748814E+05                                 8.729461                            6.839907       0.369642       2.166178                    0.998219      27.411807      71.304370       0.737664       0.352121      -1.144801      -0.085325       0.004846       0.003418       0.085530      -0.001975       0.001397      -0.018988       0.040530       0.077038      -0.038753       0.007323       0.031430             10.916634      14.223101      -6.225719       2.481861      11.486923      -1.004310       7.039878           0.067880
          352              O       8.167131      19.724299       8.971831      -0.513858      28.232182 0.43353082E+03  0.98631571E+04                                 7.275728                            6.376090       0.944764       2.357827                    0.999077      26.726351      68.054311       0.765579       0.351658      -1.146376       0.023828      -0.004668       0.018053       0.030257       0.059685      -0.039575       0.010648      -0.015353       0.125013      -0.091359       0.027152       0.064208              8.103978       7.304681       2.032375       0.188985      12.029379       0.771489       4.977875           0.027769
          353              O      -0.750972      27.349903      11.554362      -0.561715      34.306822 0.49833923E+03  0.11754640E+05                                 8.381662                            6.858961       0.324808       2.151532                    0.998093      27.424723      71.406577       0.733498       0.354016      -1.142982       0.030812       0.049614      -0.019530       0.061582       0.026937       0.011026       0.021998      -0.079071       0.100806      -0.064819       0.008123       0.056696             10.163598      12.819438       3.284284      -4.196733       8.312691      -3.020423       9.358664           0.046064
          354              O       5.592993       6.850039      10.063168      -0.500659      32.854149 0.48682582E+03  0.11425298E+05                                 8.219609                            6.843363       0.263594       2.153529                    0.996510      26.726259      69.594375       0.723461       0.360742      -1.136707       0.026490      -0.000869       0.002537       0.026625      -0.035701       0.042042       0.013976      -0.032438      -0.014871      -0.066973       0.021042       0.045931              9.914284      15.813420      -3.328938       0.918514       7.340499      -1.107054       6.588934           0.081561
          355              O       3.071593      25.310857      18.678551      -0.521962      36.545771 0.49210146E+03  0.11569320E+05                                 8.774112                            6.837434       0.364156       2.176969                    0.998034      26.886918      69.857658       0.731291       0.356257      -1.141348      -0.026049       0.030358       0.018663       0.044142      -0.001492       0.017602       0.041064       0.066942       0.000636      -0.062386       0.017066       0.045320             10.725642       5.571194       0.060183      -0.505540      16.271974       5.021396      10.333758           0.018767
          356              O      16.717962      14.499441       1.768665      -0.562769      36.849723 0.53634271E+03  0.12890179E+05                                 8.847076                            7.164849       0.221263       2.119280                    0.997501      27.689738      72.858566       0.710046       0.358924      -1.138653       0.033873       0.032008      -0.030230       0.055550      -0.013112       0.012782      -0.030354       0.091849       0.026767      -0.063665       0.012199       0.051466             10.570647       5.874157       0.796591       0.368789      14.187946      -4.752118      11.649838           0.051322
          357              O      17.185232      11.680788       1.093631      -0.823012      57.626345 0.10940739E+04  0.31343200E+05                                11.713055                           10.056662      -0.194276       1.894023                    0.998933      34.619008      98.617713       0.616761       0.346651      -1.151570       0.065797       0.001635       0.033796       0.073987       0.012070       0.032791      -0.011041       0.028914      -0.024019      -0.039039      -0.001856       0.040895             13.983752      10.003176      -2.224685      -0.851966      15.820112       2.257586      16.127970           0.151621
          358              O       1.815842       8.546629       7.929258      -0.492343      32.314847 0.44725427E+03  0.10240131E+05                                 7.990800                            6.443578       0.542372       2.238660                    0.998693      26.230540      66.687957       0.768465       0.348122      -1.150941       0.023405       0.019354       0.030302       0.042902       0.033097      -0.017597       0.012270       0.006149       0.032490      -0.046350       0.016713       0.029637              9.557772       6.102834      -0.949280       0.046167      13.076269       4.966665       9.494213          -0.019206
          359              O       3.156193       8.681442       9.722400      -0.508712      34.406927 0.45076670E+03  0.10357386E+05                                 8.418995                            6.514431       0.410347       2.205469                    0.997116      26.291709      67.315123       0.755049       0.353047      -1.145064       0.015163       0.033775      -0.040093       0.054572      -0.013252       0.008897      -0.034603       0.066241      -0.003863      -0.055297       0.011617       0.043680             10.581314       9.827799      -5.664627       3.124219      13.639200      -3.120428       8.276945           0.021406
          360              O       3.071401      20.253501      15.422516      -0.497621      34.231647 0.46474230E+03  0.10766013E+05                                 8.382110                            6.604218       0.385345       2.184638                    0.998382      26.562968      68.405573       0.751280       0.351934      -1.145363      -0.072972      -0.000538       0.020103       0.075692       0.005696       0.014035      -0.002867       0.009254      -0.079615      -0.031079       0.007611       0.023467             10.416423      13.591489       4.977754       3.871246       8.623015       2.256839       9.034767           0.007349
          361              O      22.048826      19.988865      16.677926      -0.513154      28.184625 0.43258330E+03  0.98370993E+04                                 7.272750                            6.373176       0.940671       2.357433                    0.998996      26.689923      67.965890       0.764954       0.352106      -1.145909       0.024083       0.020727      -0.003742       0.031994      -0.065152      -0.033696      -0.025941      -0.054117       0.030053      -0.093033       0.027304       0.065730              8.102071       7.292771      -0.849276      -1.843773       6.075872       2.671706      10.937571           0.010051
          362              O      13.130736      18.412572       8.782707      -0.559268      34.212049 0.49674890E+03  0.11706853E+05                                 8.363095                            6.845706       0.339246       2.156357                    0.998232      27.393183      71.274966       0.734636       0.353778      -1.143264       0.029967      -0.042141      -0.033592       0.061663      -0.003675      -0.028471      -0.015941      -0.066108       0.128906      -0.063060       0.007590       0.055470             10.136206      12.776807      -5.256788      -0.741111      11.687827       1.052721       5.943985           0.042129
          363              O      12.533764      16.330544       8.158922      -0.494925      32.666120 0.48341698E+03  0.11325133E+05                                 8.188761                            6.819528       0.272297       2.157934                    0.996469      26.640518      69.304446       0.724714       0.360760      -1.136718       0.023937       0.000855      -0.000436       0.023957       0.054537       0.010193       0.004139      -0.002333       0.074114      -0.067114       0.020282       0.046832              9.873279      15.741197       2.461781       2.405702       7.710004       0.874226       6.168636           0.081905
          364              O      -3.869287      25.601833       6.986505      -0.510840      36.266780 0.48725161E+03  0.11427105E+05                                 8.734017                            6.805922       0.356072       2.176618                    0.997968      26.759935      69.444786       0.732607       0.356494      -1.141145      -0.025050       0.000778      -0.033675       0.041977       0.016664      -0.007217      -0.034009       0.069506       0.027759      -0.058410       0.015076       0.043333             10.679018       5.551202      -0.462939       0.204277       7.424141       0.072317      19.061711           0.009657
          365              O       2.836363       5.322560       5.681567      -0.495123      34.398080 0.49436575E+03  0.11627886E+05                                 8.416126                            6.852300       0.441981       2.203052                    0.998434      26.723701      69.293406       0.731136       0.356169      -1.142205       0.029508      -0.037221       0.008397       0.048235       0.011948       0.003064       0.001293       0.003713      -0.135365      -0.045266       0.010488       0.034778              9.997572       5.614870      -0.081806      -0.815012      15.503068       3.183155       8.874779          -0.035399
          366              O       3.303626       6.147301       8.460106      -0.762049      54.934385 0.10318573E+04  0.29116684E+05                                11.333059                            9.754778      -0.136834       1.921734                    0.998433      33.708877      95.145090       0.627679       0.345817      -1.152841       0.058830       0.032953      -0.030077       0.073834       0.018135      -0.016524      -0.009121       0.015312      -0.050169      -0.023745      -0.011162       0.034907             13.493624       9.684172       0.347841       2.252991      13.605000      -1.223576      17.191701           0.050085
          367              O       8.756646      13.634221       7.756579      -0.550576      34.313800 0.47961181E+03  0.11186274E+05                                 8.353873                            6.700146       0.352069       2.168340                    0.997891      26.996455      69.514308       0.748170       0.351002      -1.147355       0.011751       0.007051      -0.044517       0.046578      -0.041708      -0.029964      -0.020836      -0.002866      -0.008244      -0.062280       0.018095       0.044186             10.053964       6.376389       0.541090       0.919354       6.346458      -0.938305      17.439044           0.051752
          368              O      10.096978      15.119721       6.743263      -0.504136      34.285322 0.44913287E+03  0.10310616E+05                                 8.399041                            6.503670       0.400272       2.202834                    0.997139      26.239084      67.153223       0.755480       0.353162      -1.144956       0.016239      -0.049685      -0.005119       0.052521       0.013667       0.009030       0.006426       0.013977      -0.161479      -0.055091       0.011572       0.043519             10.545360       9.798484       5.517881       3.317075      12.281685       3.850199       9.555912           0.019618
          369              O      16.953029      25.310721      12.994307      -0.564268      36.672523 0.50313002E+03  0.11894454E+05                                 8.782526                            6.875297       0.309494       2.145051                    0.998089      27.524283      71.714991       0.735373       0.352317      -1.144513      -0.085934      -0.005714       0.002029       0.086148      -0.001258      -0.001586       0.036566       0.010649      -0.008518      -0.039943       0.006593       0.033350             10.993114      14.319008       0.977927      -6.692173       7.327311      -1.440897      11.333023           0.076973
          370              O      15.107939      26.530258      12.595788      -0.517426      28.342447 0.43571219E+03  0.99250527E+04                                 7.292877                            6.390764       0.946838       2.357197                    0.999072      26.785474      68.243049       0.764955       0.351510      -1.146518       0.024968      -0.013819      -0.013008       0.031362       0.004881       0.071962       0.018446      -0.065386      -0.028171      -0.091824       0.027104       0.064720              8.122942       7.324816      -1.183549       1.669584       7.425213      -3.446738       9.618796           0.027680
          371              O       6.189926      20.480947      17.908477      -0.512171      32.666838 0.46979544E+03  0.10914009E+05                                 8.102642                            6.653741       0.350820       2.171165                    0.998519      26.692190      68.866379       0.746064       0.353390      -1.144027       0.009880      -0.005058       0.047577       0.048854      -0.021850       0.028736       0.000741      -0.074624       0.026044      -0.059158       0.018277       0.040880              9.777778      12.241850       1.898250       4.705071       6.278103       1.894286      10.813380           0.014816
          372              O      -1.347894       9.941129       0.900683      -0.493386      32.642850 0.48266506E+03  0.11303132E+05                                 8.186630                            6.814830       0.271000       2.158034                    0.996470      26.625842      69.253096       0.724866       0.360824      -1.136666       0.024282       0.001178       0.001513       0.024357      -0.017695      -0.053615      -0.018484      -0.030226       0.004975      -0.069237       0.021791       0.047446              9.876302      15.756872       0.853413      -3.336892       5.798817       0.228775       8.073218           0.077339
          373              O      10.012460      15.330732      12.580490      -0.510059      36.252477 0.48722534E+03  0.11425722E+05                                 8.727926                            6.803535       0.376144       2.182314                    0.998150      26.759809      69.429950       0.733131       0.356263      -1.141391      -0.025465      -0.030959       0.014337       0.042574      -0.013906      -0.009016      -0.005985       0.003849      -0.169191      -0.057988       0.015664       0.042324             10.667282       5.545525       0.407416       0.301480      16.082311      -5.051304      10.374009           0.005792
          374              O       9.777174      13.299710      11.672541      -0.561123      36.766471 0.53495951E+03  0.12848452E+05                                 8.833430                            7.155629       0.220460       2.119671                    0.997477      27.656781      72.744385       0.710510       0.358927      -1.138668       0.033698       0.010015       0.042261       0.054972      -0.003883      -0.016612       0.041400       0.073353      -0.026626      -0.064042       0.013769       0.050273             10.551259       5.866576      -0.716000       0.506517       8.156378       1.273370      17.630823           0.050980
          375              O      10.244411      15.293622       9.569036      -0.798316      56.627139 0.10708316E+04  0.30510537E+05                                11.583023                            9.952928      -0.175374       1.903418                    0.998892      34.255315      97.289169       0.619677       0.346906      -1.151455       0.066532      -0.025457      -0.013873       0.072574      -0.028991      -0.006855       0.010146       0.023504      -0.015525      -0.029632      -0.007321       0.036953             13.818582       9.896151       1.831560      -1.475714      17.801117      -0.982452      13.758477           0.119687
          376              O       5.124906      22.180850      15.685837      -0.493053      32.320228 0.44734730E+03  0.10242832E+05                                 7.992318                            6.444636       0.535347       2.236712                    0.998709      26.231637      66.693431       0.768330       0.348164      -1.150902      -0.022895       0.036237      -0.001671       0.042896      -0.001301       0.037212       0.002403      -0.018815      -0.042478      -0.046037       0.016576       0.029461              9.560261       6.104058       0.435035      -0.845699      14.695276      -4.035537       7.881451          -0.018417
          377              O       3.784555      23.801163      16.465664      -0.508363      34.406811 0.45077824E+03  0.10357968E+05                                 8.419900                            6.515342       0.413273       2.206316                    0.997119      26.290116      67.317388       0.754834       0.353137      -1.144964      -0.015527      -0.018023      -0.048559       0.054072      -0.000925      -0.016223       0.030484       0.073138       0.015295      -0.055164       0.011217       0.043947             10.581770       9.827434       0.126610      -6.467369       6.915989      -0.762138      15.001886           0.021261
          378              O      10.810174      12.442511       9.294050      -0.557557      36.368738 0.49842731E+03  0.11754386E+05                                 8.731484                            6.841438       0.370232       2.166290                    0.998221      27.415249      71.318306       0.737537       0.352147      -1.144773       0.085429      -0.004824      -0.003543       0.085639      -0.002007       0.001280      -0.019009       0.040489       0.077548      -0.038815       0.007240       0.031575             10.918787      14.225961      -6.227067       2.481809      11.489033      -1.004683       7.041368           0.068021
          379              O      12.655253      13.397412      10.150942      -0.513689      28.226444 0.43344462E+03  0.98607280E+04                                 7.274857                            6.375618       0.944314       2.357720                    0.999076      26.723273      68.045362       0.765576       0.351676      -1.146359      -0.023774       0.004586      -0.018238       0.030313       0.059498      -0.039532       0.010601      -0.015187       0.125000      -0.091139       0.026992       0.064148              8.102298       7.303482       2.031972       0.188757      12.025959       0.771100       4.977454           0.028096
          380              O      21.573356       5.771808       7.568411      -0.510314      32.614835 0.46890236E+03  0.10887783E+05                                 8.093207                            6.646840       0.353918       2.172355                    0.998487      26.670335      68.786534       0.746569       0.353329      -1.144108      -0.009995      -0.044148       0.020127       0.049539       0.036058       0.004038       0.009246      -0.056198       0.083912      -0.059701       0.019597       0.040104              9.764685      12.222534       3.121595      -3.989912       8.030887      -2.907313       9.040634           0.014308
          381              O      15.229391      26.271672       9.059605      -0.492824      32.635071 0.48251756E+03  0.11298905E+05                                 8.185956                            6.814312       0.272327       2.158432                    0.996444      26.619175      69.235202       0.724804       0.360879      -1.136613      -0.025143       0.000049       0.001729       0.025203      -0.037632       0.042130       0.014557      -0.037614      -0.015185      -0.069349       0.021674       0.047675              9.875289      15.756356      -3.315315       0.928542       7.305355      -1.098384       6.564156           0.077971
          382              O      17.750791       7.810854       0.444222      -0.509132      36.202726 0.48624109E+03  0.11397223E+05                                 8.723198                            6.798392       0.356318       2.176956                    0.997960      26.737789      69.363202       0.733106       0.356445      -1.141211       0.025052      -0.029274      -0.018604       0.042786      -0.001728       0.017603       0.038844       0.061414       0.008283      -0.058651       0.015529       0.043122             10.665233       5.545158       0.054384      -0.502914      16.191172       4.996929      10.259371           0.009365
          383              O       4.104422      18.622270      17.354108      -0.494938      34.415339 0.49465469E+03  0.11636676E+05                                 8.419759                            6.854961       0.437316       2.201501                    0.998413      26.730454      69.322565       0.730870       0.356237      -1.142121      -0.029515      -0.012138       0.036989       0.048854      -0.008840       0.008900      -0.029162       0.051921       0.009584      -0.045280       0.010325       0.034955             10.002389       5.617172       0.747435       0.336345      13.297729      -4.463310      11.092268          -0.035065
          384              O       3.637152      21.440923      18.029142      -0.763305      55.016510 0.10336853E+04  0.29182652E+05                                11.346130                            9.764827      -0.136900       1.921524                    0.998438      33.735590      95.259706       0.627188       0.345917      -1.152699      -0.059217      -0.009273      -0.043037       0.073789       0.005406       0.024205      -0.002933       0.036111       0.011869      -0.023745      -0.011334       0.035080             13.510598       9.694125      -2.128431      -0.827263      15.255770       2.170770      15.581898           0.051513
          385              O      19.006542      24.575082      11.193515      -0.552371      34.424060 0.48132646E+03  0.11237301E+05                                 8.375270                            6.714441       0.342528       2.164927                    0.997787      27.029553      69.654294       0.746917       0.351246      -1.147052      -0.012957      -0.035257      -0.029055       0.047488       0.047492      -0.021305       0.008369       0.019873       0.055242      -0.062700       0.017786       0.044915             10.085221       6.393202      -1.074734       0.005633      13.902193       5.294148       9.960268           0.051850
          386              O      17.666191      24.440269       9.400373      -0.511496      34.510986 0.45264482E+03  0.10411632E+05                                 8.433364                            6.527294       0.403334       2.201918                    0.997249      26.336845      67.472472       0.754405       0.352972      -1.145095      -0.016304      -0.030896       0.041078       0.053924      -0.015185       0.006818      -0.035507       0.066091      -0.007179      -0.056449       0.012594       0.043854             10.593524       9.841286      -5.663029       3.133283      13.641140      -3.116368       8.298145           0.022154
          387              O      17.750983      12.868210       3.700257      -0.564051      36.666660 0.50303135E+03  0.11891503E+05                                 8.781549                            6.874638       0.309266       2.144916                    0.998071      27.523619      71.710710       0.735408       0.352319      -1.144515       0.085598      -0.001184       0.006463       0.085850       0.001830      -0.000172      -0.017548      -0.022138      -0.107024      -0.040136       0.006647       0.033490             10.991989      14.317769       5.306247       4.191941       9.082492       2.454619       9.575706           0.075718
          388              O      -1.226442      13.132846       2.444847      -0.516708      28.330318 0.43546900E+03  0.99182848E+04                                 7.291306                            6.389401       0.946497       2.357183                    0.999061      26.780834      68.230508       0.764949       0.351556      -1.146462      -0.024903      -0.018078       0.006054       0.031363      -0.064586      -0.031713      -0.029369      -0.046178       0.029102      -0.091595       0.027061       0.064534              8.121424       7.323043      -0.853387      -1.858926       6.084284       2.672967      10.956945           0.027130
          389              O       7.691648      14.709139      10.340066      -0.559522      34.236891 0.49713504E+03  0.11718385E+05                                 8.367585                            6.848624       0.339348       2.156222                    0.998238      27.401742      71.307729       0.734428       0.353805      -1.143227      -0.029889       0.042226       0.033491       0.061628      -0.003645      -0.028381      -0.016094      -0.065921       0.129323      -0.062985       0.007357       0.055628             10.143619      12.788995      -5.262299      -0.741188      11.694857       1.052437       5.947006           0.042129
          390              O       8.288620      16.791167      10.963851      -0.495046      32.685271 0.48370443E+03  0.11333752E+05                                 8.192751                            6.822021       0.270322       2.157273                    0.996457      26.644713      69.325113       0.724495       0.360809      -1.136659      -0.023858      -0.000882       0.000188       0.023875       0.054556       0.010358       0.004077      -0.002419       0.073948      -0.067123       0.020206       0.046916              9.880270      15.754947       2.463423       2.409130       7.713849       0.874542       6.172013           0.081764
          391              O      24.691671       7.519878      12.136268      -0.524112      36.618419 0.49325792E+03  0.11603529E+05                                 8.786018                            6.845764       0.363005       2.176291                    0.998040      26.912754      69.950165       0.730784       0.356288      -1.141302       0.025814      -0.000150       0.034553       0.043131       0.016426      -0.007570      -0.034825       0.078196       0.028264      -0.062392       0.016514       0.045878             10.742103       5.578239      -0.468891       0.199924       7.480447       0.063539      19.167624           0.019574
          392              O      17.986021      27.799151      13.441206      -0.563825      36.856517 0.53646465E+03  0.12893763E+05                                 8.848103                            7.165540       0.221054       2.119243                    0.997492      27.691992      72.864889       0.710035       0.358912      -1.138670      -0.034159       0.041549       0.012859       0.055303       0.017580       0.004878      -0.010710       0.022031      -0.185825      -0.063809       0.012084       0.051725             10.572007       5.874775      -0.078700      -0.874479      16.402011       3.475682       9.439236           0.051691
          393              O      17.518758      26.974410      10.662667      -0.824527      57.644686 0.10945616E+04  0.31360353E+05                                11.714804                           10.058337      -0.195064       1.893749                    0.998916      34.626717      98.641434       0.616768       0.346612      -1.151614      -0.065920      -0.028657       0.018391       0.074195       0.022713      -0.027257       0.004796       0.017649      -0.059036      -0.039791      -0.001613       0.041404             13.985740      10.005933       0.376091       2.352313      14.099586      -1.260211      17.851700           0.153922
          394              O      12.065738      19.487490      11.366194      -0.550410      34.286291 0.47918258E+03  0.11173561E+05                                 8.348749                            6.696624       0.353179       2.168834                    0.997892      26.988202      69.480588       0.748468       0.350947      -1.147420      -0.011693      -0.006934       0.044385       0.046420      -0.041627      -0.030068      -0.020979      -0.003031      -0.008245      -0.062380       0.018288       0.044092             10.046410       6.372566       0.540999       0.918651       6.343292      -0.938456      17.423371           0.051627
          395              O      10.725406      18.001990      12.379510      -0.504249      34.296017 0.44926768E+03  0.10314543E+05                                 8.401007                            6.504733       0.400438       2.202835                    0.997139      26.241741      67.163955       0.755399       0.353171      -1.144942      -0.016139       0.049659       0.004922       0.052447       0.013704       0.009135       0.006477       0.013905      -0.161404      -0.055092       0.011542       0.043550             10.549542       9.802401       5.521048       3.319819      12.286653       3.852234       9.559571           0.019267
          396              O       3.869355       7.810990       6.128466      -0.496327      34.190562 0.46409202E+03  0.10746934E+05                                 8.374306                            6.598709       0.389338       2.186143                    0.998389      26.548949      68.351477       0.751762       0.351840      -1.145467       0.072652      -0.018973       0.010140       0.075770       0.009163      -0.012022       0.016087       0.033813      -0.008302      -0.030696       0.006853       0.023843             10.405773      13.577735       0.862190      -6.239035       6.970874      -1.304263      10.668710           0.005803
          397              O       5.714445       6.591453       6.526985      -0.512145      28.171435 0.43231807E+03  0.98288667E+04                                 7.267222                            6.368357       0.944118       2.358568                    0.999009      26.693872      67.952659       0.765814       0.351789      -1.146248      -0.024209       0.013050       0.016307       0.031974       0.003190       0.074073       0.018006      -0.068082      -0.011684      -0.094031       0.028044       0.065988              8.095961       7.287182      -1.171498       1.656945       7.403331      -3.438208       9.597370           0.009345
          398              O      14.632458      12.640764       1.214296      -0.562340      34.319122 0.49859090E+03  0.11762010E+05                                 8.383167                            6.860405       0.328968       2.152750                    0.998173      27.432962      71.431359       0.733470       0.353986      -1.143011      -0.030033       0.008490      -0.051776       0.060455      -0.023456       0.017544      -0.006799      -0.105690       0.016693      -0.064202       0.007029       0.057173             10.164582      12.819724       1.992447       4.941503       6.482471       1.963813      11.191551           0.045551
          399              O      22.170278      23.180582      18.222090      -0.500379      32.821627 0.48629759E+03  0.11409537E+05                                 8.213207                            6.838950       0.262157       2.153371                    0.996531      26.717385      69.555703       0.723823       0.360668      -1.136792      -0.025750       0.002108       0.001334       0.025870      -0.018644      -0.051758      -0.016970      -0.026222       0.000714      -0.066667       0.020961       0.045706              9.904327      15.793099       0.865931      -3.339675       5.813583       0.228616       8.106298           0.081592
          400              O      10.809924      17.790979       6.542283      -0.509977      36.238126 0.48703226E+03  0.11419915E+05                                 8.725076                            6.801851       0.376706       2.182512                    0.998154      26.756962      69.415754       0.733286       0.356228      -1.141434       0.025608       0.030980      -0.014495       0.042727      -0.013944      -0.009092      -0.005888       0.003826      -0.168765      -0.057852       0.015556       0.042296             10.661790       5.543506       0.407295       0.300571      16.073838      -5.046744      10.368028           0.005901
          401              O      11.045210      19.822001       7.450232      -0.561213      36.760620 0.53488173E+03  0.12846020E+05                                 8.832233                            7.154917       0.221500       2.120043                    0.997477      27.654770      72.735705       0.710579       0.358908      -1.138692      -0.033641      -0.010018      -0.042249       0.054927      -0.003876      -0.016607       0.041471       0.073458      -0.026549      -0.064142       0.013830       0.050313             10.549598       5.865711      -0.716094       0.505766       8.155217       1.274601      17.627868           0.050720
          402              O      10.577973      17.828089       9.553737      -0.798275      56.620959 0.10706721E+04  0.30504972E+05                                11.582448                            9.952333      -0.176155       1.903218                    0.998893      34.252405      97.280510       0.619680       0.346916      -1.151442      -0.066519       0.025497       0.013991       0.072599      -0.028953      -0.006724       0.010059       0.023191      -0.015396      -0.029551      -0.007224       0.036774             13.817878       9.895257       1.831782      -1.475374      17.801039      -0.982571      13.757338           0.119817

******************************************************
Auxiliary information for the entire system
The total spin magnetic moment of the unit cell is   44.132403
The total net atomic charge of the unit cell is   -0.000004
Accuracy of reproducing the electrostatic potential in the unit cell:
  The inner radius (bohr) =    5.0000
  The outer radius (bohr) =   12.0000
  Valid grid points have density less than (e/(bohr^3)) =    0.0001
  The number of valid grid points were=       983791
  The rms potential error without charges in kcal/mol is=      3.57172
  The rms potential error with partial charges in kcal/mol is=      0.91246
  The RRMSE value at monopole order=      0.25547
  The rms potential error with partial charges and cloud penetration in kcal/mol is=      0.91146
  The RRMSE value at monopole order with cloud penetration is=      0.25519
  The rms potential error with partial charges and atomic dipoles in kcal/mol is=      0.44601
  The RRMSE value at dipole order=      0.12487
  The rms potential error with partial charges, atomic dipoles and cloud penetration in kcal/mol is=      0.43431
  The RRMSE value at dipole order with cloud penetration=      0.12160

******************************************************
The electron densities and ab initio electrostatic potential were computed in VASP using the PBE functional and
projector augmented wave method. See the main text of the journal article for a description of computational details.
The atomic charges, dipoles, and quadrupoles were computed with the DDEC6 method as described in
(a) T. A. Manz and N. Gabaldon Limas, RSC Adv. 6 (2016) 47771-47801 DOI: 10.1039/c6ra04656h
(b) N. Gabaldon Limas and T. A. Manz, RSC Adv. 8 (2018) 2678-2707 DOI: 10.1039/c7ra11829e.
For each atom in the material, the electron cloud parameters were fit to the spherically averaged atom-in-material
electron density using radial positions for which this density was between 10^-4 and 10^-2 electrons per cubic bohr.
The polarizabilities, dispersion coefficients, and quantum Drude oscillator (QDO) parameters were fit using the MCLF method.
The magnetic structure of the system was optimized in VASP from the default ferromagnetic initial guess using spin polarization.
The atomic spin moments (ASMs) were computed on this optimized magnetic structure using the DDEC6 partition as inputs
to the method of T. A. Manz and D. S. Sholl, J. Chem. Theory Comput. 7 (2011) 4146-4164 DOI: 10.1021/ct200539n.
The RMSE and RRMSE were computed using a uniform grid with Ewald summation.
