# Supplementary material for: A collection of forcefield precursors for metal–organic frameworks
Source: RSC Adv. 2019 Nov 13;9(63):36492–507. doi: 10.1039/c9ra07327b (PMC9075174; doi:10.1039/c9ra07327b)
Supplement: RA-009-C9RA07327B-s5722 [file RA-009-C9RA07327B-s5722.xyz]

  178
jmolscript: load "" {1 1 1} spacegroup "x,y,z" unitcell [{     14.203600     0.000000     0.000000 }, {      7.101793    12.595992     0.000000 }, {      7.101816     3.351580    16.277063 }]
Zn    15.335637     2.231305    10.337237     0.796148
Zn     9.838271     3.992503     6.893336     0.880001
Zn    11.067593     9.349722     9.680458     0.824933
Zn    15.335637     9.094061    14.078357     0.796203
Zn     2.736465     3.981283     1.245195     0.880178
Zn    18.169395    14.571636    14.735137     0.825050
Zn    13.071572    13.716267     5.939826     0.796148
Zn    18.568938    11.955069     9.383727     0.880001
Zn    17.339616     6.597850     6.596605     0.824932
Zn    13.071572     6.853511     2.198706     0.796203
Zn    25.670744    11.966289    15.031868     0.880178
Zn    10.237814     1.375936     1.541926     0.825048
Zn    14.203604     7.973786     8.138531     0.506880
Zn     7.101800     0.000000     0.000000     0.506386
H     12.581554     5.357218     7.121215     0.106154
H     15.693565     8.096320    11.076541     0.113951
H     12.547469     9.708733    12.655416     0.115954
H     17.152274     3.756003     8.263865     0.111415
H     19.115208     9.120268     7.778808     0.113144
H     13.403940     2.776131     4.147396     0.119706
H     23.225727    13.703330     7.476055     0.119638
H     13.974930     5.158333     9.990861     0.109934
H      5.479749     2.616568     1.017316     0.105886
H     15.693570     3.229046    13.339053     0.113077
H     19.649265    14.212625    11.760178     0.115616
H     17.152281     7.569363    16.151730     0.112620
H     19.115199    11.449510     0.359723     0.114664
H      6.302139     5.197655     3.991136     0.120334
H      9.022124     6.866448     0.662476     0.119115
H     13.974934     6.167033    14.424733     0.108790
H     15.825655    10.590354     9.155848     0.106154
H     12.713644     7.851252     5.200522     0.113951
H     15.859740     6.238839     3.621647     0.115954
H     11.254935    12.191569     8.013198     0.111415
H      9.292001     6.827304     8.498255     0.113144
H     15.003269    13.171441    12.129667     0.119706
H      5.181482     2.244242     8.801008     0.119638
H     14.432279    10.789239     6.286202     0.109934
H     22.927460    13.331004    15.259747     0.105886
H     12.713639    12.718526     2.938010     0.113077
H      8.757944     1.734947     4.516885     0.115616
H     11.254928     8.378209     0.125333     0.112620
H      9.292010     4.498062    15.917340     0.114664
H     22.105070    10.749917    12.285927     0.120334
H     19.385085     9.081124    15.614587     0.119115
H     14.432275     9.780539     1.852330     0.108790
C     11.970799     5.920742     7.539536     0.155721
C     11.896941     2.157353     6.146219     0.617037
C     14.200766     1.485601     7.000765    -0.067947
C      3.379041     1.562342     5.348643     0.595386
C     14.837088     8.442238    11.190481     0.143088
C     13.132657     9.317020    12.049910     0.175492
C     16.453457     4.315571     8.516159     0.169316
C     16.138135     1.835230     5.591171    -0.039651
C     18.216121     9.235971     7.992038     0.165096
C     20.690386    13.481472     8.221545     0.628906
C     15.765998     2.862781     3.240763     0.601446
C     13.953621     2.415923     4.808244    -0.158682
C     15.294440     2.334240     4.570599    -0.016914
C     15.572834     1.424812     6.797302    -0.166165
C     14.727720     5.082329     9.450463     0.146572
C     13.375536     1.986622     5.989959    -0.015463
C      4.868994     2.053044     0.598996     0.156299
C      4.795134     5.816433     1.992313     0.615405
C      7.098957     6.488185     1.137767    -0.067530
C     10.480836     6.411444     2.789889     0.596881
C     14.837093     2.883128    13.225114     0.144114
C     20.234454    14.604338    12.365685     0.177404
C     16.453464     7.009795    15.899435     0.167753
C      9.036330     6.138556     2.547360    -0.040609
C     18.216111    11.333807     0.146494     0.163699
C     13.588596    10.439886    16.194050     0.630325
C      8.664199     5.111005     4.897768     0.601385
C      6.851817     5.557863     3.330287    -0.158167
C      8.192637     5.639546     3.567932    -0.016860
C      8.471025     6.548974     1.341230    -0.165761
C     14.727726     6.243037    14.965132     0.148075
C      6.273729     5.987164     2.148572    -0.016401
C     16.436410    10.026830     8.737527     0.155721
C     16.510268    13.790219    10.130844     0.617038
C     14.206443    14.461971     9.276298    -0.067947
C     25.028168    14.385230    10.928420     0.595386
C     13.570121     7.505334     5.086582     0.143088
C     15.274552     6.630552     4.227153     0.175492
C     11.953752    11.632001     7.760904     0.169316
C     12.269074    14.112342    10.685892    -0.039651
C     10.191088     6.711601     8.285025     0.165095
C      7.716823     2.466100     8.055518     0.628906
C     12.641211    13.084791    13.036300     0.601446
C     14.453588    13.531649    11.468819    -0.158682
C     13.112769    13.613332    11.706464    -0.016914
C      5.732582     1.926768     9.479761    -0.166165
C     13.679489    10.865243     6.826600     0.146572
C     15.031673    13.960950    10.287104    -0.015464
C     23.538215    13.894528    15.678067     0.156297
C     23.612075    10.131139    14.284750     0.615406
C     21.308252     9.459387    15.139296    -0.067530
C     17.926373     9.536128    13.487174     0.596881
C     13.570116    13.064444     3.051949     0.144115
C      8.172755     1.343234     3.911378     0.177404
C     11.953745     8.937777     0.377628     0.167753
C     19.370879     9.809016    13.729703    -0.040609
C     10.191098     4.613765    16.130569     0.163697
C     14.818613     5.507686     0.083013     0.630325
C     19.743010    10.836567    11.379295     0.601385
C     21.555392    10.389709    12.946776    -0.158167
C     20.214572    10.308026    12.709131    -0.016860
C     19.936184     9.398598    14.935833    -0.165761
C     13.679483     9.704535     1.311931     0.148075
C     22.133480     9.960408    14.128491    -0.016401
N     13.935158     8.466346    10.243156    -0.183875
N     12.817335     9.032580    10.798204    -0.216945
N     17.270161     8.372782     7.679518    -0.228641
N     10.666909     5.663069     7.633943    -0.263221
N     15.503238     3.976840     9.409770    -0.303237
N     14.396778     8.969908    12.346152    -0.296466
N     16.275911     5.531802     8.042497    -0.220862
N     12.296061     7.060340     8.104350    -0.174090
N     15.141044     6.034777     8.656142    -0.165411
N     21.036959    15.455012    14.172439    -0.183066
N     19.919135    14.888778    13.617391    -0.218436
N     17.270151    12.196996     0.459013    -0.228792
N      3.565103     2.310717     0.504589    -0.264318
N     15.503242     7.348526    15.005824    -0.302789
N     21.498574    14.951450    12.069442    -0.297614
N      9.174104     2.441984     0.096035    -0.221124
N      5.194256     0.913446     0.034182    -0.173468
N     15.141052     5.290589    15.759452    -0.165630
N     14.472051     7.481226     6.033907    -0.183875
N     15.589874     6.914992     5.478859    -0.216945
N     11.137048     7.574790     8.597545    -0.228640
N     17.740300    10.284503     8.643120    -0.263221
N     12.903971    11.970732     6.867293    -0.303237
N     14.010431     6.977664     3.930911    -0.296466
N     12.131298    10.415770     8.234566    -0.220862
N     16.111148     8.887232     8.172713    -0.174089
N     13.266165     9.912795     7.620921    -0.165411
N      7.370250     0.492560     2.104624    -0.183066
N      8.488074     1.058794     2.659672    -0.218435
N     11.137058     3.750576    15.818050    -0.228778
N     24.842106    13.636855    15.772474    -0.264318
N     12.903967     8.599046     1.271239    -0.302789
N      6.908635     0.996122     4.207621    -0.297614
N     19.233105    13.505588    16.181028    -0.221125
N     23.212953    15.034126    16.242881    -0.173452
N     13.266157    10.656983     0.517611    -0.165630
O     16.714798     3.651544     3.235880    -0.570570
O     11.537590     2.959654     7.031691    -0.563814
O     15.195012     2.524839     2.199031    -0.595644
O      7.201232     2.326209     6.921007    -0.555939
O     19.673408    12.789878     8.013198    -0.514328
O      3.714246     0.875112     4.402946    -0.558153
O     24.188734    13.925954    10.055970    -0.594999
O     11.117163     1.596941     5.345387    -0.591229
O      9.612999     4.322242     4.902651    -0.570708
O      4.435783     5.014132     1.106840    -0.562905
O      8.093215     5.448947     5.939500    -0.595828
O     14.303023     5.647577     1.217524    -0.557331
O      5.469802     7.779900     0.125333    -0.514929
O     10.816042     7.098674     3.735586    -0.558066
O     17.086941     9.995404    14.359625    -0.595567
O     18.218957     6.376845     2.793144    -0.590412
O     11.692411    12.296028    13.041183    -0.570570
O     16.869619    12.987918     9.245372    -0.563814
O     13.212197    13.422733    14.078032    -0.595644
O     21.205977    13.621363     9.356056    -0.555939
O      8.733801     3.157694     8.263865    -0.514328
O     17.591170     2.476468    11.874117    -0.558153
O      4.218475     2.021618     6.221093    -0.594999
O     17.290046    14.350631    10.931676    -0.591229
O     18.794210    11.625330    11.374412    -0.570708
O     23.971426    10.933440    15.170223    -0.562905
O     20.313994    10.498625    10.337563    -0.595828
O     14.104186    10.299995    15.059539    -0.557331
O     22.937407     8.167672    16.151730    -0.514929
O     17.591167     8.848898    12.541477    -0.558067
O     11.320268     5.952168     1.917438    -0.595567
O     10.188252     9.570727    13.483919    -0.590414

The following XYZ coordinates are in angstroms. Other properties are in atomic units.
The sperically averaged electron density of each atom fit to a function of the form exp(a - br)
eigen_1, eigen_2 and eigen_3 are the three eigenvalues of traceless quadrupole moment tensor
  atom number  atomic symbol              X              Y              Z     net charge C6 coefficient C8 coefficient C10 coefficient fluctuating dipole atomic polarizability isotropic forcefield polarizability              a              b squared Pearson coefficient          <r^3>          <r^4>         wp_QDO          m_QDO          q_QDO       dipole_x       dipole_y       dipole_z         dipole            Qxy            Qxz            Qyz     Q(x^2-y^2)  Q(3z^2 - R^2)        eigen_1        eigen_2        eigen_3 static polarizability      alpha(xx)      alpha(xy)      alpha(xz)      alpha(yy)      alpha(yz)      alpha(zz) atomic spin moment
            1             Zn      15.335637       2.231305      10.337237       0.796148      96.297844 0.19550445E+04  0.62838697E+05                                17.038075                           14.423640       0.433264       1.981457                    0.997744      47.682108     130.419706       0.477542       0.399047      -1.145673       0.010316      -0.094709      -0.025592       0.098646       0.012750       0.015432       0.008428       0.018051      -0.128683      -0.046591       0.005829       0.040763             19.433245      19.513681       0.118558      -1.236935      16.699065      -2.659651      22.086988           0.000004
            2             Zn       9.838271       3.992503       6.893336       0.880001      92.698543 0.18824510E+04  0.59976584E+05                                16.882159                           14.283915       0.303447       1.960809                    0.997933      46.034445     125.640771       0.472983       0.406445      -1.139648      -0.004627      -0.054107      -0.004000       0.054451      -0.018473      -0.002426      -0.014782       0.054530       0.112611      -0.054108       0.014014       0.040094             19.810615      20.229822       4.063388       1.418156      21.870905      -3.703134      17.331118           0.000006
            3             Zn      11.067593       9.349722       9.680458       0.824933      81.481232 0.18347700E+04  0.58163871E+05                                15.598090                           14.276924       0.451683       1.993890                    0.996429      47.043138     128.649429       0.463784       0.416600      -1.131077      -0.236237       0.114155       0.127959       0.291912      -0.123357      -0.106302       0.061947       0.176203      -0.245300      -0.130581      -0.108900       0.239481             16.363748      14.735865       0.416515      -0.135632      17.565323       1.734978      16.790056          -0.000135
            4             Zn      15.335637       9.094061      14.078357       0.796203      96.163528 0.19514260E+04  0.62687783E+05                                17.016497                           14.405401       0.440448       1.983807                    0.997755      47.650402     130.259258       0.478129       0.398777      -1.145969       0.010322       0.094799       0.026214       0.098897      -0.012471      -0.015174       0.009229       0.018312      -0.129009      -0.046782       0.006062       0.040720             19.408592      19.489648      -0.121974       1.233837      16.679128      -2.652121      22.057001           0.000004
            5             Zn       2.736465       3.981283       1.245195       0.880178      92.717641 0.18829450E+04  0.59997891E+05                                16.885823                           14.287068       0.301244       1.960100                    0.997911      46.038877     125.669873       0.472855       0.406518      -1.139566      -0.004763       0.053450       0.003701       0.053789       0.017812       0.002853      -0.014767       0.054790       0.112564      -0.053889       0.013837       0.040052             19.815139      20.233854      -4.064737      -1.420129      21.878633      -3.701870      17.332930           0.000004
            6             Zn      18.169395      14.571636      14.735137       0.825050      81.543847 0.18365872E+04  0.58237541E+05                                15.608057                           14.286178       0.452319       1.994017                    0.996378      47.051396     128.701686       0.463514       0.416727      -1.130959      -0.235824      -0.114129      -0.127869       0.291528       0.123683       0.106023       0.061274       0.176903      -0.246290      -0.130236      -0.109382       0.239618             16.374276      14.745224      -0.417868       0.134373      17.577660       1.737146      16.799943          -0.000119
            7             Zn      13.071572      13.716267       5.939826       0.796148      96.297847 0.19550446E+04  0.62838700E+05                                17.038075                           14.423640       0.433264       1.981457                    0.997744      47.682110     130.419709       0.477542       0.399047      -1.145673      -0.010316       0.094709       0.025592       0.098646       0.012750       0.015432       0.008428       0.018051      -0.128683      -0.046591       0.005829       0.040763             19.433244      19.513684       0.118557      -1.236936      16.699066      -2.659651      22.086983           0.000004
            8             Zn      18.568938      11.955069       9.383727       0.880001      92.698543 0.18824510E+04  0.59976583E+05                                16.882160                           14.283916       0.303446       1.960809                    0.997933      46.034442     125.640766       0.472983       0.406445      -1.139648       0.004627       0.054107       0.004000       0.054451      -0.018473      -0.002426      -0.014782       0.054530       0.112611      -0.054108       0.014014       0.040094             19.810617      20.229822       4.063389       1.418158      21.870908      -3.703135      17.331120           0.000005
            9             Zn      17.339616       6.597850       6.596605       0.824932      81.481871 0.18347883E+04  0.58164600E+05                                15.598172                           14.276995       0.451678       1.993887                    0.996429      47.043324     128.650138       0.463783       0.416600      -1.131077       0.236233      -0.114154      -0.127957       0.291908      -0.123356      -0.106300       0.061947       0.176199      -0.245298      -0.130579      -0.108898       0.239478             16.363836      14.735941       0.416517      -0.135634      17.565421       1.734994      16.790146          -0.000135
           10             Zn      13.071572       6.853511       2.198706       0.796203      96.163533 0.19514261E+04  0.62687786E+05                                17.016498                           14.405401       0.440448       1.983807                    0.997755      47.650403     130.259263       0.478129       0.398777      -1.145969      -0.010322      -0.094799      -0.026214       0.098897      -0.012471      -0.015174       0.009229       0.018312      -0.129009      -0.046782       0.006062       0.040720             19.408594      19.489654      -0.121970       1.233838      16.679131      -2.652119      22.056996           0.000004
           11             Zn      25.670744      11.966289      15.031868       0.880178      92.717642 0.18829448E+04  0.59997886E+05                                16.885824                           14.287068       0.301243       1.960100                    0.997911      46.038874     125.669865       0.472855       0.406518      -1.139566       0.004763      -0.053450      -0.003701       0.053789       0.017812       0.002853      -0.014767       0.054791       0.112563      -0.053889       0.013837       0.040052             19.815140      20.233848      -4.064740      -1.420129      21.878639      -3.701869      17.332934           0.000004
           12             Zn      10.237814       1.375936       1.541926       0.825048      81.544875 0.18366156E+04  0.58238681E+05                                15.608198                           14.286297       0.452305       1.994010                    0.996378      47.051651     128.702739       0.463512       0.416728      -1.130958       0.235816       0.114126       0.127865       0.291519       0.123679       0.106018       0.061273       0.176893      -0.246282      -0.130232      -0.109378       0.239609             16.374433      14.745351      -0.417875       0.134375      17.577847       1.737186      16.800102          -0.000120
           13             Zn      14.203604       7.973786       8.138531       0.506880     120.838337 0.23053728E+04  0.77359251E+05                                20.738850                           16.459501       1.046312       2.093508                    0.994298      55.016475     154.688682       0.414201       0.440680      -1.115531      -0.000000      -0.000000      -0.000000       0.000000      -0.022256       0.000200       0.017658      -0.000862      -0.030248      -0.027754      -0.003612       0.031367             25.150275      21.908237       1.959755       2.163285      28.070097       3.703538      25.472490          -0.000002
           14             Zn       7.101800       0.000000       0.000000       0.506386     120.850389 0.23057182E+04  0.77381038E+05                                20.748325                           16.466194       1.039615       2.091428                    0.994370      55.047335     154.833343       0.413872       0.440972      -1.115241      -0.000001       0.000000       0.000000       0.000001       0.022575       0.000628       0.017243      -0.001237      -0.031005      -0.027122      -0.004773       0.031895             25.162837      21.921180      -1.955109      -2.163266      28.090412       3.702440      25.476920           0.000000
           15              H      12.581554       5.357218       7.121215       0.106154       1.036534 0.75228567E+01  0.73322700E+02                                 1.737372                            1.640194      -1.125965       2.347828                    0.996585       3.628570      10.395112       0.468610       1.341032      -0.694990       0.033300      -0.034360      -0.028322       0.055603      -0.008777      -0.009947       0.013451       0.018890      -0.012025      -0.019285      -0.003746       0.023031              1.760866       1.822507      -0.354482      -0.246778       1.887779       0.292592       1.572313           0.000001
           16              H      15.693565       8.096320      11.076541       0.113951       1.158258 0.85849644E+01  0.85938832E+02                                 1.833940                            1.725219      -1.233263       2.305525                    0.995153       3.573090      10.161861       0.470624       1.300114      -0.704834       0.054026      -0.019278      -0.005706       0.057646      -0.017210      -0.007522       0.004366       0.021844      -0.015121      -0.017867      -0.007521       0.025388              1.848565       2.346043      -0.296714      -0.048103       1.601234       0.079771       1.598419          -0.000003
           17              H      12.547469       9.708733      12.655416       0.115954       1.109931 0.74753025E+01  0.73445165E+02                                 1.880051                            1.675874      -1.406044       2.218021                    0.993860       3.860472      11.457392       0.442473       1.408916      -0.679907      -0.030684       0.021107       0.034584       0.050824      -0.004854       0.000328       0.004196       0.009724       0.016691      -0.010648       0.003562       0.007086              1.995658       2.069024      -0.433341      -0.619284       1.744261       0.435278       2.173689           0.000001
           18              H      17.152274       3.756003       8.263865       0.111415       1.128263 0.77776047E+01  0.76458148E+02                                 1.845296                            1.671248      -1.129110       2.351603                    0.996374       3.627128      10.443967       0.462659       1.346688      -0.694089       0.039799      -0.034624      -0.011201       0.053928      -0.007315      -0.007016      -0.006264       0.007172      -0.028195      -0.016087       0.002849       0.013238              1.939566       2.170102      -0.711097      -0.211734       2.115357       0.190282       1.533238          -0.000000
           19              H      19.115208       9.120268       7.778808       0.113144       1.280174 0.90443253E+01  0.90152300E+02                                 1.865406                            1.703981      -0.793515       2.516304                    0.999559       3.210876       8.611868       0.510412       1.203884      -0.731047       0.058017       0.000009      -0.007565       0.058508       0.001181      -0.007909       0.007907       0.021815      -0.049705      -0.021597       0.000724       0.020873              1.904588       2.677102      -0.094192      -0.268195       1.516100       0.092728       1.520562           0.000003
           20              H      13.403940       2.776131       4.147396       0.119706       1.110307 0.84308208E+01  0.84645516E+02                                 1.834012                            1.746966      -1.243018       2.295771                    0.995268       3.703119      10.808255       0.449409       1.357470      -0.692069      -0.021323       0.016982      -0.025336       0.037216      -0.009832       0.000859      -0.011701       0.006269      -0.001794      -0.016041       0.000848       0.015193              1.866557       1.987930      -0.200547       0.295232       1.591803      -0.305584       2.019938           0.000002
           21              H      23.225727      13.703330       7.476055       0.119638       1.091642 0.80068668E+01  0.79706377E+02                                 1.836924                            1.718348      -1.318275       2.257904                    0.993675       3.800188      11.203186       0.444923       1.382900      -0.685861       0.021642      -0.013538       0.027198       0.037301      -0.003226       0.001568      -0.007809       0.006579       0.003253      -0.009796       0.001211       0.008585              1.899450       2.042169      -0.251559       0.372769       1.577956      -0.236884       2.078227           0.000001
           22              H      13.974930       5.158333       9.990861       0.109934       1.122216 0.82598389E+01  0.80856146E+02                                 1.722662                            1.638992      -0.845389       2.487900                    0.999202       3.266560       8.813362       0.513040       1.219588      -0.725348      -0.045935       0.001491       0.031688       0.055825      -0.004115      -0.020445      -0.003733       0.011640      -0.015875      -0.021589      -0.001622       0.023211              1.722036       1.941636      -0.091135      -0.429578       1.466464       0.021680       1.758008           0.000002
           23              H       5.479749       2.616568       1.017316       0.105886       1.038152 0.75371492E+01  0.73496270E+02                                 1.739002                            1.641581      -1.129256       2.346360                    0.996566       3.632067      10.407279       0.468489       1.340753      -0.695032       0.033381       0.034264       0.028399       0.055631       0.008864       0.009979       0.013588       0.018969      -0.011913      -0.019438      -0.003743       0.023180              1.762582       1.824411       0.355111       0.247236       1.889658       0.293078       1.573679           0.000001
           24              H      15.693570       3.229046      13.339053       0.113077       1.159984 0.85979593E+01  0.86070512E+02                                 1.832719                            1.724128      -1.227197       2.307220                    0.995231       3.574788      10.154850       0.471924       1.296507      -0.705577       0.054293       0.019639       0.005961       0.058043       0.017219       0.007617       0.004228       0.021847      -0.015004      -0.017891      -0.007498       0.025389              1.847342       2.344360       0.296432       0.048118       1.600266       0.079688       1.597401          -0.000003
           25              H      19.649265      14.212625      11.760178       0.115616       1.114468 0.75112744E+01  0.73898395E+02                                 1.886002                            1.680469      -1.414144       2.214165                    0.993664       3.871100      11.502385       0.441577       1.409869      -0.679690      -0.030533      -0.021055      -0.034941       0.050955       0.004910      -0.000327       0.004231       0.009915       0.015811      -0.010644       0.003725       0.006920              2.002395       2.076169       0.435742       0.622700       1.749605       0.437721       2.181410           0.000002
           26              H      17.152281       7.569363      16.151730       0.112620       1.124543 0.77511200E+01  0.76203138E+02                                 1.848897                            1.674192      -1.224283       2.311068                    0.995161       3.627350      10.476510       0.459431       1.356054      -0.692248       0.039311       0.034119       0.011180       0.053239       0.007250       0.006748      -0.006235       0.007155      -0.028263      -0.015895       0.002766       0.013130              1.943595       2.174822       0.713384       0.212353       2.120056       0.190816       1.535908           0.000000
           27              H      19.115199      11.449510       0.359723       0.114664       1.280405 0.90503800E+01  0.90298433E+02                                 1.873285                            1.710549      -0.804637       2.514513                    0.999519       3.205806       8.624390       0.506358       1.212370      -0.729193       0.057020      -0.000166       0.007441       0.057503      -0.001128       0.008007       0.007797       0.021842      -0.049993      -0.021617       0.000647       0.020970              1.912860       2.690483       0.094746       0.269950       1.521863       0.093413       1.526234           0.000006
           28              H       6.302139       5.197655       3.991136       0.120334       1.111500 0.84443427E+01  0.84839712E+02                                 1.837474                            1.750027      -1.256243       2.290569                    0.995121       3.707132      10.833896       0.448248       1.360050      -0.691541      -0.020897      -0.016912       0.025327       0.036935       0.009830      -0.000863      -0.011632       0.006496      -0.002722      -0.016019       0.000840       0.015179              1.870176       1.991922       0.201215      -0.296232       1.594524      -0.306609       2.024084           0.000001
           29              H       9.022124       6.866448       0.662476       0.119115       1.094206 0.80316821E+01  0.80034259E+02                                 1.841524                            1.722322      -1.342165       2.248050                    0.993300       3.808334      11.241579       0.443796       1.385012      -0.685436       0.021699       0.013545      -0.027222       0.037355       0.003213      -0.001566      -0.007697       0.006418       0.003142      -0.009637       0.001146       0.008491              1.904414       2.047795       0.252607      -0.374236       1.581580      -0.237876       2.083868           0.000001
           30              H      13.974934       6.167033      14.424733       0.108790       1.124177 0.82748626E+01  0.81011769E+02                                 1.721750                            1.638133      -0.842920       2.488129                    0.999245       3.270147       8.813461       0.514458       1.216099      -0.726121      -0.046532      -0.001527      -0.031938       0.056459       0.004176       0.020495      -0.003640       0.011424      -0.015967      -0.021650      -0.001546       0.023196              1.721140       1.940645       0.091065       0.429301       1.465687       0.021683       1.757089           0.000002
           31              H      15.825655      10.590354       9.155848       0.106154       1.036535 0.75228609E+01  0.73322750E+02                                 1.737372                            1.640195      -1.125966       2.347827                    0.996585       3.628571      10.395115       0.468610       1.341032      -0.694990      -0.033300       0.034360       0.028322       0.055603      -0.008777      -0.009947       0.013451       0.018890      -0.012025      -0.019285      -0.003746       0.023031              1.760867       1.822507      -0.354482      -0.246778       1.887779       0.292592       1.572313           0.000001
           32              H      12.713644       7.851252       5.200522       0.113951       1.158258 0.85849641E+01  0.85938830E+02                                 1.833940                            1.725219      -1.233263       2.305525                    0.995153       3.573090      10.161862       0.470624       1.300114      -0.704834      -0.054026       0.019278       0.005706       0.057646      -0.017210      -0.007522       0.004366       0.021844      -0.015121      -0.017867      -0.007521       0.025388              1.848565       2.346043      -0.296714      -0.048103       1.601234       0.079771       1.598419          -0.000003
           33              H      15.859740       6.238839       3.621647       0.115954       1.109931 0.74753000E+01  0.73445135E+02                                 1.880051                            1.675874      -1.406044       2.218021                    0.993860       3.860472      11.457392       0.442473       1.408916      -0.679907       0.030684      -0.021107      -0.034584       0.050824      -0.004854       0.000328       0.004196       0.009724       0.016691      -0.010648       0.003562       0.007086              1.995658       2.069024      -0.433340      -0.619284       1.744261       0.435278       2.173689           0.000001
           34              H      11.254935      12.191569       8.013198       0.111415       1.128263 0.77776036E+01  0.76458132E+02                                 1.845296                            1.671248      -1.129110       2.351603                    0.996374       3.627127      10.443963       0.462659       1.346688      -0.694089      -0.039799       0.034624       0.011201       0.053928      -0.007315      -0.007016      -0.006264       0.007172      -0.028195      -0.016087       0.002849       0.013238              1.939566       2.170102      -0.711097      -0.211734       2.115357       0.190282       1.533238          -0.000000
           35              H       9.292001       6.827304       8.498255       0.113144       1.280172 0.90443107E+01  0.90152099E+02                                 1.865402                            1.703978      -0.793515       2.516304                    0.999559       3.210875       8.611857       0.510413       1.203882      -0.731048      -0.058017      -0.000009       0.007565       0.058508       0.001181      -0.007909       0.007907       0.021815      -0.049705      -0.021597       0.000724       0.020873              1.904584       2.677096      -0.094192      -0.268195       1.516097       0.092728       1.520560           0.000003
           36              H      15.003269      13.171441      12.129667       0.119706       1.110304 0.84307895E+01  0.84645104E+02                                 1.834008                            1.746962      -1.243013       2.295774                    0.995268       3.703109      10.808212       0.449410       1.357469      -0.692069       0.021323      -0.016982       0.025336       0.037216      -0.009832       0.000860      -0.011701       0.006269      -0.001794      -0.016041       0.000848       0.015193              1.866552       1.987925      -0.200546       0.295231       1.591799      -0.305583       2.019933           0.000002
           37              H       5.181482       2.244242       8.801008       0.119638       1.091642 0.80068640E+01  0.79706348E+02                                 1.836925                            1.718348      -1.318275       2.257904                    0.993675       3.800188      11.203188       0.444923       1.382900      -0.685860      -0.021642       0.013538      -0.027198       0.037301      -0.003226       0.001568      -0.007809       0.006579       0.003253      -0.009796       0.001211       0.008585              1.899451       2.042169      -0.251559       0.372769       1.577956      -0.236884       2.078227           0.000001
           38              H      14.432279      10.789239       6.286202       0.109934       1.122216 0.82598376E+01  0.80856130E+02                                 1.722662                            1.638992      -0.845389       2.487900                    0.999202       3.266560       8.813362       0.513040       1.219588      -0.725348       0.045935      -0.001491      -0.031688       0.055825      -0.004115      -0.020445      -0.003733       0.011640      -0.015875      -0.021589      -0.001622       0.023211              1.722036       1.941636      -0.091135      -0.429577       1.466464       0.021680       1.758008           0.000002
           39              H      22.927460      13.331004      15.259747       0.105886       1.038153 0.75371546E+01  0.73496343E+02                                 1.739003                            1.641582      -1.129258       2.346359                    0.996566       3.632069      10.407289       0.468488       1.340754      -0.695032      -0.033381      -0.034264      -0.028400       0.055631       0.008864       0.009979       0.013588       0.018969      -0.011912      -0.019438      -0.003743       0.023180              1.762584       1.824412       0.355111       0.247236       1.889659       0.293078       1.573680           0.000001
           40              H      12.713639      12.718526       2.938010       0.113077       1.159983 0.85979529E+01  0.86070430E+02                                 1.832718                            1.724127      -1.227195       2.307221                    0.995231       3.574787      10.154845       0.471924       1.296507      -0.705577      -0.054293      -0.019639      -0.005961       0.058043       0.017219       0.007617       0.004228       0.021847      -0.015004      -0.017891      -0.007498       0.025389              1.847341       2.344358       0.296432       0.048118       1.600265       0.079688       1.597400          -0.000003
           41              H       8.757944       1.734947       4.516885       0.115616       1.114468 0.75112724E+01  0.73898367E+02                                 1.886002                            1.680469      -1.414143       2.214165                    0.993664       3.871100      11.502383       0.441577       1.409868      -0.679690       0.030533       0.021055       0.034941       0.050955       0.004910      -0.000327       0.004231       0.009915       0.015811      -0.010644       0.003724       0.006920              2.002394       2.076169       0.435742       0.622699       1.749604       0.437721       2.181409           0.000002
           42              H      11.254928       8.378209       0.125333       0.112620       1.124543 0.77511141E+01  0.76203057E+02                                 1.848896                            1.674190      -1.224282       2.311069                    0.995161       3.627347      10.476496       0.459432       1.356053      -0.692248      -0.039311      -0.034119      -0.011180       0.053239       0.007250       0.006748      -0.006236       0.007155      -0.028263      -0.015896       0.002766       0.013129              1.943594       2.174820       0.713384       0.212353       2.120054       0.190816       1.535907           0.000000
           43              H       9.292010       4.498062      15.917340       0.114664       1.280402 0.90503541E+01  0.90298088E+02                                 1.873280                            1.710544      -0.804638       2.514513                    0.999519       3.205803       8.624371       0.506359       1.212368      -0.729194      -0.057020       0.000166      -0.007441       0.057503      -0.001128       0.008007       0.007797       0.021842      -0.049993      -0.021617       0.000647       0.020970              1.912855       2.690474       0.094746       0.269949       1.521860       0.093412       1.526231           0.000005
           44              H      22.105070      10.749917      12.285927       0.120334       1.111498 0.84443188E+01  0.84839397E+02                                 1.837471                            1.750024      -1.256239       2.290571                    0.995121       3.707125      10.833865       0.448248       1.360049      -0.691541       0.020897       0.016912      -0.025327       0.036935       0.009830      -0.000863      -0.011632       0.006496      -0.002722      -0.016019       0.000840       0.015178              1.870173       1.991918       0.201215      -0.296232       1.594521      -0.306608       2.024079           0.000001
           45              H      19.385085       9.081124      15.614587       0.119115       1.094205 0.80316779E+01  0.80034215E+02                                 1.841524                            1.722323      -1.342165       2.248050                    0.993300       3.808334      11.241583       0.443795       1.385013      -0.685436      -0.021699      -0.013545       0.027222       0.037355       0.003213      -0.001566      -0.007697       0.006418       0.003142      -0.009637       0.001146       0.008491              1.904415       2.047795       0.252608      -0.374236       1.581581      -0.237876       2.083868           0.000001
           46              H      14.432275       9.780539       1.852330       0.108790       1.124178 0.82748716E+01  0.81011874E+02                                 1.721750                            1.638133      -0.842922       2.488128                    0.999245       3.270149       8.813466       0.514458       1.216098      -0.726121       0.046532       0.001527       0.031938       0.056459       0.004176       0.020495      -0.003640       0.011424      -0.015967      -0.021650      -0.001546       0.023196              1.721141       1.940645       0.091065       0.429301       1.465687       0.021683       1.757089           0.000002
           47              C      11.970799       5.920742       7.539536       0.155721      23.634351 0.30003164E+03  0.64697601E+04                                 7.282018                            5.861811       0.207230       2.093356                    0.999789      25.231582      70.914514       0.661389       0.429465      -1.049390      -0.050680       0.010083       0.007219       0.052175      -0.024445      -0.003406      -0.022146      -0.017009       0.116155      -0.048204       0.000576       0.047629              8.072049       9.270425       0.807723      -0.380519       9.418206       2.759297       5.527515           0.000002
           48              C      11.896941       2.157353       6.146219       0.617037      22.759336 0.25232607E+03  0.52673565E+04                                 7.566057                            5.742521      -0.343439       1.945545                    0.998922      22.712302      65.071958       0.598689       0.490088      -1.004360      -0.057597       0.009573       0.024789       0.063431       0.007586      -0.023604      -0.098633      -0.082696       0.076123      -0.077816      -0.050502       0.128318              8.763385      13.077421      -0.608369       0.417514       6.275433       1.908422       6.937302           0.000007
           49              C      14.200766       1.485601       7.000765      -0.067947      41.659182 0.47488131E+03  0.11365203E+05                                10.453354                            7.272947      -0.064107       1.972432                    0.999280      28.414094      81.280819       0.612699       0.417702      -1.067913       0.028102      -0.002562      -0.049484       0.056964       0.005931       0.005613       0.018331      -0.024755      -0.009423      -0.015568      -0.011748       0.027316             13.156289      16.680440       0.657923      -3.013045       7.492414      -4.611912      15.296013           0.000003
           50              C       3.379041       1.562342       5.348643       0.595386      23.783988 0.26279208E+03  0.55290029E+04                                 7.741966                            5.821123      -0.325279       1.944202                    0.999024      22.965893      65.557672       0.602059       0.483540      -1.010087       0.053053       0.006928       0.001711       0.053531       0.029257      -0.002960      -0.087795      -0.097166       0.047519      -0.076906      -0.043310       0.120216              9.123016      13.998485      -2.264177      -0.628428       5.535547       1.616981       7.835014           0.000000
           51              C      14.837088       8.442238      11.190481       0.143088      23.494051 0.30170444E+03  0.65114249E+04                                 7.198426                            5.839674       0.166957       2.070553                    0.999794      25.562892      71.752072       0.669553       0.423864      -1.053398      -0.031307       0.036375       0.031021       0.057145       0.005587      -0.019168      -0.020115      -0.028903      -0.130505      -0.053342       0.009427       0.043915              7.853300       8.732887      -1.489103       0.610943       4.904293       1.447427       9.922719          -0.000002
           52              C      13.132657       9.317020      12.049910       0.175492      25.187240 0.30439931E+03  0.66048410E+04                                 7.733983                            5.974294       0.022476       2.037562                    0.999241      25.362753      72.114370       0.641988       0.439704      -1.040520       0.049219      -0.014438      -0.016814       0.053978       0.027699      -0.028936      -0.017812      -0.063386      -0.079049      -0.051928      -0.011779       0.063708              8.742244       8.881717      -2.381455      -1.014792       5.821252       2.478044      11.523764           0.000004
           53              C      16.453457       4.315571       8.516159       0.169316      24.037177 0.30131496E+03  0.65126362E+04                                 7.436043                            5.914728       0.193552       2.089724                    0.999626      25.336368      71.588661       0.650863       0.435392      -1.044473      -0.044923       0.007502       0.028074       0.053503      -0.006659       0.035232       0.032768       0.039301       0.024941      -0.053914       0.002111       0.051803              8.289396       7.844105      -3.008291      -1.658103      11.005477      -1.124742       6.018606          -0.000003
           54              C      16.138135       1.835230       5.591171      -0.039651      42.056864 0.47581623E+03  0.11405728E+05                                10.578552                            7.328450      -0.136631       1.954716                    0.999040      28.239501      81.136960       0.603679       0.423269      -1.063213      -0.044408      -0.014837       0.005041       0.047092       0.017128       0.009487       0.017128      -0.010928      -0.008472      -0.017803      -0.012889       0.030693             13.257045      19.649027      -2.851907      -2.349888       6.962752      -2.497784      13.159356           0.000000
           55              C      18.216121       9.235971       7.992038       0.165096      22.890764 0.27315242E+03  0.57302603E+04                                 6.993008                            5.498639       0.412750       2.159274                    0.999756      24.570223      67.215668       0.703396       0.415085      -1.062664      -0.031248       0.027983       0.033678       0.053793      -0.003750       0.000622      -0.046083       0.050868       0.054363      -0.061361       0.016280       0.045081              7.658417       9.980285       1.104292      -0.426917       7.913639       2.293820       5.081326           0.000003
           56              C      20.690386      13.481472       8.221545       0.628906      24.152013 0.24418616E+03  0.50367204E+04                                 7.766885                            5.595132      -0.113148       2.025674                    0.999333      22.064015      62.065012       0.617658       0.480763      -1.013022      -0.026414      -0.039452       0.049860       0.068849      -0.093707      -0.001604       0.017724      -0.019404      -0.157116      -0.073656      -0.047907       0.121563              9.347130       9.500963       3.524564      -0.497119       6.793025      -1.806445      11.747401           0.000004
           57              C      15.765998       2.862781       3.240763       0.601446      21.940983 0.24874992E+03  0.51826432E+04                                 7.442436                            5.712561      -0.368302       1.937643                    0.998350      22.885499      65.854160       0.597569       0.491960      -1.001770       0.016891       0.020723      -0.035715       0.044613      -0.088074      -0.010216       0.008629       0.003287      -0.213562      -0.072146      -0.052445       0.124591              8.617661       7.324320       2.318446      -2.129658       6.256241      -2.302770      12.272422           0.000003
           58              C      13.953621       2.415923       4.808244      -0.158682      37.142732 0.45882724E+03  0.11030093E+05                                 9.882032                            7.286619      -0.117024       1.926122                    0.999311      30.934785      92.554419       0.587140       0.433945      -1.044052       0.008481      -0.019278       0.011693       0.024089      -0.019163       0.017069      -0.000081      -0.072034      -0.032515      -0.043744      -0.002800       0.046544             11.749761      16.304112       0.242729      -4.276517       6.228155      -2.824917      12.717017           0.000005
           59              C      15.294440       2.334240       4.570599      -0.016914      40.671232 0.45551599E+03  0.10809546E+05                                10.398672                            7.193893      -0.120346       1.966132                    0.999038      27.782205      79.633300       0.605824       0.426045      -1.060612      -0.016674      -0.028024       0.026135       0.041790       0.011886       0.004838       0.017447      -0.040610      -0.048158      -0.022157      -0.015500       0.037657             12.941196      15.277088      -0.269059      -3.109620       7.277754      -4.637505      16.268745           0.000001
           60              C      15.572834       1.424812       6.797302      -0.166165      38.235492 0.47938034E+03  0.11635823E+05                                10.035826                            7.427336      -0.111583       1.921870                    0.999144      31.313790      93.737731       0.584752       0.431536      -1.046881      -0.019867      -0.011144      -0.026594       0.035016      -0.003507       0.030940       0.004007      -0.036266      -0.004072      -0.041826       0.018972       0.022854             11.999850      16.832612      -0.307207      -3.524859       6.103200      -2.210238      13.063737           0.000000
           61              C      14.727720       5.082329       9.450463       0.146572      22.324327 0.29133658E+03  0.62166225E+04                                 6.889110                            5.708949       0.399519       2.152279                    0.999910      25.042084      69.296241       0.684224       0.419516      -1.058889       0.035749      -0.031059      -0.018751       0.050934       0.015104       0.004705       0.027806       0.060331       0.034113      -0.050590       0.014762       0.035828              7.383991       6.935155      -1.459913      -1.908889       9.000728      -1.447185       6.216088          -0.000001
           62              C      13.375536       1.986622       5.989959      -0.015463      40.350143 0.45650597E+03  0.10832753E+05                                10.308430                            7.178507      -0.176013       1.944160                    0.998885      27.824922      79.606569       0.609762       0.423305      -1.062929       0.042694      -0.016484      -0.018033       0.049190       0.003908       0.002400       0.027160      -0.068812      -0.036171      -0.028723      -0.023490       0.052213             12.808469      18.958530      -1.160546      -1.846557       6.683179      -3.079350      12.783698           0.000002
           63              C       4.868994       2.053044       0.598996       0.156299      23.620306 0.29978906E+03  0.64633620E+04                                 7.280080                            5.859854       0.203015       2.092311                    0.999791      25.222265      70.886943       0.661415       0.429526      -1.049330      -0.050847      -0.010339      -0.006268       0.052265       0.024628       0.002955      -0.021955      -0.018903       0.113881      -0.048084       0.000948       0.047136              8.069988       9.268947      -0.805264       0.381836       9.414934       2.758616       5.526082           0.000001
           64              C       4.795134       5.816433       1.992313       0.615405      22.782607 0.25263598E+03  0.52752684E+04                                 7.568984                            5.744574      -0.344024       1.945197                    0.998925      22.729013      65.121645       0.598832       0.489837      -1.004523      -0.056426      -0.009720      -0.024565       0.062304      -0.007713       0.023488      -0.097938      -0.084144       0.074354      -0.077164      -0.050682       0.127846              8.766835      13.083060       0.609129      -0.417380       6.277913       1.908975       6.939531           0.000006
           65              C       7.098957       6.488185       1.137767      -0.067530      41.600958 0.47414978E+03  0.11342488E+05                                10.441715                            7.265695      -0.061546       1.973430                    0.999301      28.389594      81.172590       0.613258       0.417513      -1.068112       0.027042       0.002849       0.049760       0.056705      -0.006262      -0.005487       0.018050      -0.025607      -0.007209      -0.014930      -0.012440       0.027370             13.140600      16.663067      -0.654225       3.004781       7.483898      -4.605067      15.274835           0.000003
           66              C      10.480836       6.411444       2.789889       0.596881      23.760591 0.26248154E+03  0.55210642E+04                                 7.738927                            5.819172      -0.324787       1.944480                    0.999037      22.950474      65.514129       0.601904       0.483788      -1.009916       0.052146      -0.007247      -0.002035       0.052687      -0.028786       0.002801      -0.086996      -0.095952       0.046982      -0.076106      -0.042856       0.118962              9.119171      13.991031       2.262657       0.628422       5.533635       1.616674       7.832847           0.000001
           67              C      14.837093       2.883128      13.225114       0.144114      23.479543 0.30143761E+03  0.65044866E+04                                 7.197834                            5.839314       0.166069       2.070440                    0.999779      25.550358      71.719734       0.669165       0.424187      -1.053156      -0.030398      -0.036401      -0.032192       0.057318      -0.005581       0.019131      -0.019667      -0.027592      -0.130212      -0.053054       0.009908       0.043146              7.852695       8.732194       1.488697      -0.611166       4.903813       1.447137       9.922078          -0.000001
           68              C      20.234454      14.604338      12.365685       0.177404      25.147540 0.30371870E+03  0.65862992E+04                                 7.724926                            5.966167       0.028138       2.039632                    0.999230      25.337583      72.019063       0.642666       0.439492      -1.040659       0.048845       0.014923       0.018065       0.054174      -0.027556       0.028452      -0.017472      -0.062639      -0.077704      -0.051161      -0.011771       0.062932              8.732454       8.873077       2.380115       1.017397       5.815213       2.476467      11.509073           0.000005
           69              C      16.453464       7.009795      15.899435       0.167753      24.068390 0.30187765E+03  0.65274054E+04                                 7.438952                            5.915913       0.201083       2.091550                    0.999683      25.360604      71.655791       0.651557       0.434754      -1.044926      -0.046197      -0.008026      -0.027605       0.054412       0.006876      -0.035849       0.032416       0.040089       0.025524      -0.054147       0.001768       0.052379              8.293654       7.848940       3.012321       1.658894      11.012317      -1.124169       6.019704          -0.000001
           70              C       9.036330       6.138556       2.547360      -0.040609      42.097176 0.47638424E+03  0.11422250E+05                                10.582556                            7.331032      -0.131684       1.956055                    0.999004      28.258160      81.189303       0.603820       0.423062      -1.063389      -0.045542       0.015153      -0.005378       0.048297      -0.017580      -0.009807       0.016426      -0.012828      -0.005593      -0.018072      -0.012732       0.030804             13.262042      19.653993       2.853145       2.349404       6.965608      -2.499925      13.166523           0.000001
           71              C      18.216111      11.333807       0.146494       0.163699      22.920360 0.27359274E+03  0.57418063E+04                                 6.996479                            5.499567       0.418384       2.160535                    0.999771      24.597663      67.304156       0.704009       0.414556      -1.063003      -0.032246      -0.028922      -0.034305       0.055255       0.004227      -0.000949      -0.046349       0.049756       0.057036      -0.061306       0.015223       0.046084              7.663006       9.990376      -1.103893       0.428674       7.915695       2.294513       5.082948           0.000005
           72              C      13.588596      10.439886      16.194050       0.630325      24.127768 0.24390659E+03  0.50297716E+04                                 7.763595                            5.593210      -0.117338       2.024574                    0.999338      22.051641      62.033326       0.617521       0.480983      -1.012854      -0.026169       0.040155      -0.051358       0.070249       0.093516       0.001693       0.016963      -0.019415      -0.156206      -0.073077      -0.048067       0.121144              9.342766       9.497504      -3.523153       0.496274       6.790518      -1.804980      11.740275           0.000003
           73              C       8.664199       5.111005       4.897768       0.601385      21.961610 0.24902569E+03  0.51900760E+04                                 7.448388                            5.716827      -0.366680       1.937660                    0.998328      22.899667      65.916012       0.597144       0.492150      -1.001626       0.018013      -0.020771       0.037129       0.046200       0.087784       0.010140       0.008637       0.003376      -0.213772      -0.072203      -0.052128       0.124331              8.624756       7.329905      -2.320512       2.131994       6.261168      -2.305391      12.283195           0.000003
           74              C       6.851817       5.557863       3.330287      -0.158167      37.121747 0.45853593E+03  0.11021068E+05                                 9.875968                            7.282280      -0.110580       1.928065                    0.999324      30.927123      92.515545       0.587575       0.433703      -1.044223       0.009362       0.019472      -0.012687       0.025056       0.019161      -0.016454       0.000112      -0.072275      -0.030892      -0.043499      -0.002832       0.046331             11.741941      16.292731      -0.240853       4.269705       6.224650      -2.823483      12.708443           0.000003
           75              C       8.192637       5.639546       3.567932      -0.016860      40.636711 0.45510001E+03  0.10796239E+05                                10.389656                            7.188242      -0.118124       1.966890                    0.999063      27.769488      79.560861       0.606416       0.425765      -1.060882      -0.015343       0.027819      -0.026579       0.041421      -0.012560      -0.004801       0.017479      -0.041693      -0.044446      -0.021041      -0.016929       0.037970             12.929157      15.263719       0.270273       3.103635       7.271544      -4.632574      16.252209           0.000000
           76              C       8.471025       6.548974       1.341230      -0.165761      38.248520 0.47954520E+03  0.11641505E+05                                10.039262                            7.429176      -0.112891       1.921467                    0.999068      31.322903      93.789681       0.584579       0.431602      -1.046780      -0.020712       0.011250       0.025259       0.034548       0.003851      -0.031746       0.003896      -0.036461      -0.005507      -0.042727       0.019496       0.023231             12.004279      16.838859       0.309021       3.522297       6.105512      -2.211997      13.068466           0.000001
           77              C      14.727726       6.243037      14.965132       0.148075      22.301802 0.29094961E+03  0.62065325E+04                                 6.886478                            5.706886       0.395071       2.151305                    0.999899      25.024416      69.245509       0.684011       0.419770      -1.058689       0.035390       0.030540       0.018012       0.050095      -0.015168      -0.003602       0.027742       0.061178       0.033929      -0.051021       0.015921       0.035100              7.381276       6.933115       1.459631       1.908123       8.997206      -1.446025       6.213506          -0.000000
           78              C       6.273729       5.987164       2.148572      -0.016401      40.388059 0.45697233E+03  0.10846655E+05                                10.314790                            7.182286      -0.175681       1.944048                    0.998862      27.840768      79.663944       0.609584       0.423318      -1.062914       0.041429       0.016544       0.018083       0.048136      -0.003697      -0.002893       0.027246      -0.068979      -0.034918      -0.029171      -0.023062       0.052232             12.816877      18.972280       1.162433       1.846135       6.687116      -3.081565      12.791235           0.000001
           79              C      16.436410      10.026830       8.737527       0.155721      23.634360 0.30003176E+03  0.64697632E+04                                 7.282020                            5.861812       0.207231       2.093356                    0.999789      25.231586      70.914525       0.661389       0.429465      -1.049390       0.050680      -0.010083      -0.007219       0.052175      -0.024445      -0.003406      -0.022146      -0.017009       0.116155      -0.048204       0.000576       0.047629              8.072050       9.270425       0.807721      -0.380520       9.418209       2.759299       5.527517           0.000002
           80              C      16.510268      13.790219      10.130844       0.617038      22.759347 0.25232624E+03  0.52673604E+04                                 7.566057                            5.742523      -0.343439       1.945545                    0.998922      22.712300      65.071937       0.598689       0.490088      -1.004361       0.057597      -0.009573      -0.024789       0.063431       0.007586      -0.023604      -0.098633      -0.082697       0.076124      -0.077816      -0.050502       0.128319              8.763386      13.077421      -0.608369       0.417514       6.275433       1.908422       6.937302           0.000007
           81              C      14.206443      14.461971       9.276298      -0.067947      41.659187 0.47488139E+03  0.11365205E+05                                10.453355                            7.272947      -0.064107       1.972432                    0.999280      28.414097      81.280828       0.612699       0.417702      -1.067913      -0.028102       0.002563       0.049484       0.056964       0.005931       0.005613       0.018331      -0.024755      -0.009423      -0.015568      -0.011748       0.027316             13.156289      16.680441       0.657924      -3.013048       7.492414      -4.611912      15.296013           0.000003
           82              C      25.028168      14.385230      10.928420       0.595386      23.783988 0.26279209E+03  0.55290030E+04                                 7.741966                            5.821123      -0.325279       1.944202                    0.999024      22.965893      65.557671       0.602059       0.483540      -1.010087      -0.053053      -0.006928      -0.001711       0.053531       0.029257      -0.002960      -0.087795      -0.097166       0.047519      -0.076906      -0.043310       0.120216              9.123015      13.998484      -2.264177      -0.628428       5.535547       1.616981       7.835015           0.000000
           83              C      13.570121       7.505334       5.086582       0.143088      23.494048 0.30170441E+03  0.65114240E+04                                 7.198425                            5.839673       0.166957       2.070553                    0.999794      25.562890      71.752063       0.669553       0.423864      -1.053399       0.031307      -0.036376      -0.031021       0.057145       0.005587      -0.019168      -0.020115      -0.028903      -0.130505      -0.053342       0.009427       0.043915              7.853299       8.732887      -1.489103       0.610943       4.904293       1.447427       9.922717          -0.000002
           84              C      15.274552       6.630552       4.227153       0.175492      25.187245 0.30439936E+03  0.66048426E+04                                 7.733986                            5.974295       0.022475       2.037561                    0.999241      25.362755      72.114388       0.641987       0.439704      -1.040520      -0.049219       0.014438       0.016814       0.053978       0.027699      -0.028936      -0.017812      -0.063386      -0.079049      -0.051928      -0.011779       0.063708              8.742247       8.881721      -2.381456      -1.014791       5.821253       2.478044      11.523767           0.000004
           85              C      11.953752      11.632001       7.760904       0.169316      24.037174 0.30131492E+03  0.65126349E+04                                 7.436042                            5.914728       0.193552       2.089724                    0.999626      25.336366      71.588648       0.650863       0.435392      -1.044473       0.044923      -0.007502      -0.028074       0.053503      -0.006659       0.035232       0.032768       0.039301       0.024941      -0.053914       0.002111       0.051803              8.289395       7.844104      -3.008291      -1.658103      11.005476      -1.124741       6.018604          -0.000003
           86              C      12.269074      14.112342      10.685892      -0.039651      42.056871 0.47581634E+03  0.11405731E+05                                10.578552                            7.328450      -0.136631       1.954716                    0.999040      28.239505      81.136970       0.603679       0.423269      -1.063213       0.044408       0.014837      -0.005041       0.047092       0.017128       0.009487       0.017128      -0.010927      -0.008472      -0.017803      -0.012889       0.030693             13.257045      19.649024      -2.851907      -2.349891       6.962752      -2.497784      13.159358           0.000000
           87              C      10.191088       6.711601       8.285025       0.165095      22.890769 0.27315252E+03  0.57302626E+04                                 6.993009                            5.498641       0.412750       2.159273                    0.999756      24.570225      67.215666       0.703396       0.415085      -1.062664       0.031248      -0.027983      -0.033678       0.053793      -0.003750       0.000622      -0.046082       0.050869       0.054363      -0.061361       0.016280       0.045081              7.658417       9.980286       1.104293      -0.426917       7.913640       2.293820       5.081327           0.000003
           88              C       7.716823       2.466100       8.055518       0.628906      24.152012 0.24418615E+03  0.50367201E+04                                 7.766885                            5.595132      -0.113148       2.025674                    0.999333      22.064015      62.065015       0.617658       0.480763      -1.013022       0.026414       0.039452      -0.049860       0.068849      -0.093707      -0.001604       0.017724      -0.019404      -0.157116      -0.073656      -0.047907       0.121563              9.347130       9.500964       3.524564      -0.497120       6.793025      -1.806446      11.747401           0.000004
           89              C      12.641211      13.084791      13.036300       0.601446      21.940990 0.24875001E+03  0.51826453E+04                                 7.442437                            5.712562      -0.368302       1.937643                    0.998350      22.885497      65.854146       0.597569       0.491960      -1.001770      -0.016891      -0.020723       0.035715       0.044613      -0.088074      -0.010216       0.008629       0.003287      -0.213562      -0.072146      -0.052445       0.124591              8.617662       7.324319       2.318445      -2.129658       6.256242      -2.302770      12.272426           0.000003
           90              C      14.453588      13.531649      11.468819      -0.158682      37.142710 0.45882698E+03  0.11030084E+05                                 9.882025                            7.286615      -0.117023       1.926122                    0.999311      30.934771      92.554335       0.587141       0.433944      -1.044052      -0.008481       0.019278      -0.011693       0.024089      -0.019163       0.017070      -0.000081      -0.072033      -0.032514      -0.043744      -0.002800       0.046544             11.749752      16.304097       0.242728      -4.276515       6.228151      -2.824914      12.717008           0.000005
           91              C      13.112769      13.613332      11.706464      -0.016914      40.671232 0.45551605E+03  0.10809547E+05                                10.398671                            7.193893      -0.120347       1.966132                    0.999038      27.782207      79.633298       0.605824       0.426045      -1.060612       0.016674       0.028024      -0.026135       0.041790       0.011886       0.004838       0.017446      -0.040610      -0.048158      -0.022157      -0.015500       0.037657             12.941194      15.277082      -0.269059      -3.109620       7.277753      -4.637505      16.268746           0.000001
           92              C       5.732582       1.926768       9.479761      -0.166165      38.235502 0.47938047E+03  0.11635827E+05                                10.035828                            7.427338      -0.111584       1.921870                    0.999144      31.313794      93.737752       0.584752       0.431536      -1.046881       0.019867       0.011144       0.026594       0.035016      -0.003507       0.030940       0.004007      -0.036266      -0.004072      -0.041826       0.018972       0.022854             11.999853      16.832616      -0.307207      -3.524862       6.103201      -2.210238      13.063741           0.000000
           93              C      13.679489      10.865243       6.826600       0.146572      22.324329 0.29133660E+03  0.62166232E+04                                 6.889111                            5.708949       0.399519       2.152279                    0.999910      25.042085      69.296248       0.684224       0.419516      -1.058889      -0.035749       0.031059       0.018751       0.050934       0.015105       0.004705       0.027806       0.060331       0.034114      -0.050590       0.014762       0.035828              7.383992       6.935156      -1.459913      -1.908889       9.000731      -1.447186       6.216088          -0.000001
           94              C      15.031673      13.960950      10.287104      -0.015464      40.350135 0.45650595E+03  0.10832752E+05                                10.308426                            7.178505      -0.176013       1.944159                    0.998885      27.824922      79.606549       0.609763       0.423305      -1.062929      -0.042694       0.016483       0.018033       0.049190       0.003908       0.002400       0.027159      -0.068812      -0.036171      -0.028723      -0.023490       0.052212             12.808462      18.958518      -1.160547      -1.846558       6.683177      -3.079348      12.783692           0.000002
           95              C      23.538215      13.894528      15.678067       0.156297      23.620369 0.29979001E+03  0.64633874E+04                                 7.280093                            5.859863       0.203016       2.092310                    0.999791      25.222295      70.887036       0.661415       0.429526      -1.049330       0.050847       0.010339       0.006267       0.052265       0.024628       0.002956      -0.021955      -0.018904       0.113881      -0.048084       0.000948       0.047136              8.070003       9.268957      -0.805260       0.381839       9.414958       2.758626       5.526093           0.000002
           96              C      23.612075      10.131139      14.284750       0.615406      22.782601 0.25263592E+03  0.52752667E+04                                 7.568982                            5.744573      -0.344023       1.945197                    0.998925      22.729001      65.121593       0.598832       0.489837      -1.004523       0.056426       0.009720       0.024565       0.062304      -0.007713       0.023488      -0.097938      -0.084144       0.074355      -0.077164      -0.050683       0.127847              8.766832      13.083055       0.609130      -0.417380       6.277912       1.908975       6.939529           0.000006
           97              C      21.308252       9.459387      15.139296      -0.067530      41.600963 0.47414986E+03  0.11342491E+05                                10.441715                            7.265695      -0.061545       1.973430                    0.999301      28.389597      81.172597       0.613258       0.417513      -1.068112      -0.027042      -0.002849      -0.049760       0.056705      -0.006262      -0.005487       0.018050      -0.025607      -0.007208      -0.014930      -0.012440       0.027370             13.140600      16.663067      -0.654225       3.004783       7.483898      -4.605067      15.274836           0.000003
           98              C      17.926373       9.536128      13.487174       0.596881      23.760588 0.26248151E+03  0.55210631E+04                                 7.738925                            5.819171      -0.324787       1.944480                    0.999037      22.950470      65.514107       0.601904       0.483788      -1.009916      -0.052146       0.007247       0.002035       0.052687      -0.028786       0.002801      -0.086996      -0.095952       0.046982      -0.076106      -0.042856       0.118962              9.119168      13.991025       2.262656       0.628422       5.533634       1.616674       7.832846           0.000001
           99              C      13.570116      13.064444       3.051949       0.144115      23.479532 0.30143746E+03  0.65044826E+04                                 7.197832                            5.839312       0.166070       2.070440                    0.999779      25.550349      71.719701       0.669165       0.424187      -1.053156       0.030398       0.036401       0.032192       0.057318      -0.005581       0.019131      -0.019667      -0.027592      -0.130211      -0.053054       0.009908       0.043145              7.852692       8.732192       1.488697      -0.611165       4.903811       1.447135       9.922072          -0.000001
          100              C       8.172755       1.343234       3.911378       0.177404      25.147545 0.30371877E+03  0.65863014E+04                                 7.724928                            5.966169       0.028138       2.039632                    0.999230      25.337586      72.019082       0.642666       0.439492      -1.040659      -0.048845      -0.014923      -0.018065       0.054174      -0.027556       0.028452      -0.017472      -0.062639      -0.077704      -0.051161      -0.011771       0.062932              8.732457       8.873081       2.380115       1.017395       5.815214       2.476467      11.509076           0.000005
          101              C      11.953745       8.937777       0.377628       0.167753      24.068376 0.30187745E+03  0.65273994E+04                                 7.438947                            5.915910       0.201085       2.091550                    0.999683      25.360594      71.655735       0.651558       0.434754      -1.044926       0.046197       0.008026       0.027605       0.054411       0.006876      -0.035848       0.032416       0.040090       0.025525      -0.054147       0.001768       0.052379              8.293648       7.848936       3.012320       1.658892      11.012308      -1.124166       6.019700          -0.000002
          102              C      19.370879       9.809016      13.729703      -0.040609      42.097182 0.47638434E+03  0.11422253E+05                                10.582556                            7.331032      -0.131684       1.956055                    0.999004      28.258164      81.189311       0.603820       0.423062      -1.063389       0.045542      -0.015153       0.005378       0.048297      -0.017580      -0.009807       0.016426      -0.012828      -0.005593      -0.018072      -0.012732       0.030804             13.262041      19.653988       2.853145       2.349405       6.965608      -2.499925      13.166526           0.000001
          103              C      10.191098       4.613765      16.130569       0.163697      22.920412 0.27359358E+03  0.57418275E+04                                 6.996489                            5.499576       0.418382       2.160534                    0.999771      24.597693      67.304235       0.704009       0.414557      -1.063003       0.032246       0.028922       0.034305       0.055255       0.004227      -0.000949      -0.046348       0.049757       0.057035      -0.061307       0.015223       0.046083              7.663017       9.990396      -1.103898       0.428674       7.915701       2.294513       5.082953           0.000004
          104              C      14.818613       5.507686       0.083013       0.630325      24.127767 0.24390658E+03  0.50297715E+04                                 7.763596                            5.593210      -0.117338       2.024574                    0.999338      22.051641      62.033330       0.617520       0.480983      -1.012854       0.026169      -0.040155       0.051358       0.070249       0.093516       0.001693       0.016963      -0.019415      -0.156206      -0.073077      -0.048067       0.121144              9.342767       9.497506      -3.523153       0.496275       6.790518      -1.804981      11.740276           0.000003
          105              C      19.743010      10.836567      11.379295       0.601385      21.961616 0.24902576E+03  0.51900779E+04                                 7.448390                            5.716828      -0.366680       1.937660                    0.998328      22.899668      65.916015       0.597144       0.492150      -1.001626      -0.018013       0.020771      -0.037129       0.046200       0.087784       0.010140       0.008637       0.003376      -0.213772      -0.072203      -0.052128       0.124331              8.624758       7.329905      -2.320512       2.131995       6.261169      -2.305393      12.283200           0.000003
          106              C      21.555392      10.389709      12.946776      -0.158167      37.121732 0.45853576E+03  0.11021062E+05                                 9.875964                            7.282278      -0.110579       1.928065                    0.999324      30.927113      92.515486       0.587575       0.433703      -1.044223      -0.009362      -0.019472       0.012687       0.025055       0.019161      -0.016455       0.000112      -0.072275      -0.030891      -0.043499      -0.002831       0.046331             11.741935      16.292720      -0.240852       4.269704       6.224647      -2.823481      12.708439           0.000003
          107              C      20.214572      10.308026      12.709131      -0.016860      40.636714 0.45510007E+03  0.10796241E+05                                10.389657                            7.188243      -0.118125       1.966890                    0.999063      27.769490      79.560868       0.606416       0.425765      -1.060882       0.015343      -0.027819       0.026579       0.041421      -0.012560      -0.004801       0.017479      -0.041693      -0.044446      -0.021041      -0.016929       0.037970             12.929157      15.263714       0.270274       3.103635       7.271544      -4.632575      16.252214          -0.000000
          108              C      19.936184       9.398598      14.935833      -0.165761      38.248530 0.47954533E+03  0.11641509E+05                                10.039264                            7.429177      -0.112891       1.921467                    0.999068      31.322907      93.789702       0.584579       0.431602      -1.046780       0.020712      -0.011250      -0.025259       0.034548       0.003851      -0.031746       0.003896      -0.036461      -0.005507      -0.042727       0.019496       0.023231             12.004282      16.838861       0.309022       3.522299       6.105513      -2.211998      13.068471           0.000001
          109              C      13.679483       9.704535       1.311931       0.148075      22.301812 0.29094975E+03  0.62065365E+04                                 6.886481                            5.706888       0.395070       2.151304                    0.999899      25.024425      69.245544       0.684011       0.419770      -1.058689      -0.035390      -0.030540      -0.018012       0.050095      -0.015168      -0.003602       0.027742       0.061178       0.033929      -0.051021       0.015921       0.035100              7.381279       6.933117       1.459632       1.908124       8.997212      -1.446026       6.213507          -0.000000
          110              C      22.133480       9.960408      14.128491      -0.016401      40.388049 0.45697230E+03  0.10846654E+05                                10.314784                            7.182283      -0.175680       1.944048                    0.998862      27.840767      79.663914       0.609584       0.423318      -1.062914      -0.041429      -0.016543      -0.018083       0.048135      -0.003697      -0.002893       0.027246      -0.068979      -0.034918      -0.029171      -0.023061       0.052232             12.816869      18.972264       1.162434       1.846135       6.687113      -3.081563      12.791229           0.000001
          111              N      13.935158       8.466346      10.243156      -0.183875      35.359945 0.50731393E+03  0.12194319E+05                                 9.082674                            7.327543      -0.051040       2.007984                    0.998194      27.746235      76.443689       0.642028       0.396891      -1.094886      -0.063549       0.074575       0.125693       0.159370      -0.026958      -0.010583      -0.008930       0.076079      -0.126304      -0.048547      -0.019627       0.068174             10.446292       9.115170      -1.156090       1.307380       6.660244       2.717108      15.563460          -0.000001
          112              N      12.817335       9.032580      10.798204      -0.216945      34.301511 0.49728069E+03  0.11859705E+05                                 8.727897                            7.141048       0.368469       2.135210                    0.999429      27.789514      75.555297       0.667852       0.384551      -1.106721       0.159373      -0.042745       0.018645       0.166056      -0.025031      -0.043375       0.037397       0.003660       0.116961      -0.044834      -0.037100       0.081934              9.701911       9.361711      -1.331207       1.973217       5.987061       1.814953      13.756960           0.000002
          113              N      17.270161       8.372782       7.679518      -0.228641      35.769507 0.49271182E+03  0.11698348E+05                                 8.906157                            7.042348       0.370524       2.126794                    0.999691      27.853781      75.029472       0.683441       0.377462      -1.114286      -0.086328       0.122158       0.089533       0.174331       0.016144      -0.008851       0.003018       0.106093      -0.102987      -0.041213      -0.032043       0.073256             10.226512       9.929503       2.639574       0.556901      13.392730       4.498468       7.357303          -0.000003
          114              N      10.666909       5.663069       7.633943      -0.263221      35.431302 0.47886790E+03  0.11305249E+05                                 8.999455                            7.025383       0.209461       2.107801                    0.998820      27.062771      73.035671       0.671253       0.386505      -1.106112       0.058411       0.100156       0.036456       0.121540      -0.047967      -0.031995      -0.016837       0.052556       0.006706      -0.069574       0.008867       0.060707             10.632406      11.248015       3.905998       1.223636      13.656429       4.164587       6.992773           0.000002
          115              N      15.503238       3.976840       9.409770      -0.303237      35.756983 0.52675748E+03  0.12729735E+05                                 8.967747                            7.334591       0.165368       2.072867                    0.998816      28.164726      76.784308       0.661797       0.382977      -1.109173       0.012428       0.101119      -0.067051       0.121964      -0.030330      -0.030866       0.024805       0.063362      -0.071260      -0.046745      -0.024333       0.071079             10.125968       7.465460      -1.504297      -1.461344      14.520140      -3.958615       8.392305          -0.000002
          116              N      14.396778       8.969908      12.346152      -0.296466      36.297097 0.50363915E+03  0.12012451E+05                                 9.001663                            7.106092       0.348068       2.134923                    0.999655      27.645891      74.414699       0.683000       0.375988      -1.116407      -0.050731       0.006524      -0.103981       0.115880      -0.027348      -0.040123       0.020016       0.028013      -0.056844      -0.043468      -0.020772       0.064240             10.413847       9.786790      -1.406448       2.827877       5.752240       1.321311      15.702512           0.000001
          117              N      16.275911       5.531802       8.042497      -0.220862      33.862414 0.49281873E+03  0.11698923E+05                                 8.570906                            7.045920       0.406881       2.143909                    0.999758      27.640701      74.395280       0.683011       0.377763      -1.114311      -0.132914      -0.023045       0.103068       0.169765      -0.058023      -0.008869       0.012010      -0.019539      -0.083027      -0.045064      -0.029778       0.074843              9.509899       7.309414      -1.123310      -1.672314      13.306381      -3.231772       7.913902          -0.000004
          118              N      12.296061       7.060340       8.104350      -0.174090      35.447681 0.50121385E+03  0.12024676E+05                                 9.115854                            7.308849      -0.088470       2.001086                    0.998136      27.586347      76.206895       0.638778       0.399674      -1.091760      -0.153340      -0.010396       0.011878       0.154150      -0.040920      -0.028913       0.021715      -0.010425      -0.001186      -0.042997      -0.018784       0.061780             10.432410      11.953108       3.169626       0.542760      12.263104       3.379607       7.081018          -0.000002
          119              N      15.141044       6.034777       8.656142      -0.165411      34.242888 0.50456141E+03  0.12101290E+05                                 8.907162                            7.334583      -0.021265       2.027321                    0.997406      27.333462      75.012593       0.638735       0.399823      -1.093811       0.098700      -0.126853      -0.018502       0.161789       0.004749      -0.042736       0.005722       0.090692       0.030925      -0.052211      -0.018315       0.070525             10.066582       7.874431      -2.192740      -1.195160      14.638905      -2.667529       7.686410          -0.000003
          120              N      21.036959      15.455012      14.172439      -0.183066      35.322428 0.50667331E+03  0.12175102E+05                                 9.077064                            7.323416      -0.051436       2.008147                    0.998261      27.726383      76.377615       0.642142       0.396945      -1.094846      -0.063221      -0.074779      -0.125584       0.159249       0.027380       0.010425      -0.008785       0.077309      -0.126429      -0.048567      -0.020355       0.068923             10.439390       9.110791       1.155532      -1.306371       6.656317       2.714459      15.551062           0.000000
          121              N      19.919135      14.888778      13.617391      -0.218436      34.337357 0.49789720E+03  0.11877981E+05                                 8.733432                            7.145071       0.362356       2.133186                    0.999475      27.807166      75.612459       0.667726       0.384507      -1.106762       0.159461       0.042848      -0.017631       0.166056       0.025619       0.043465       0.036667       0.003577       0.110108      -0.044457      -0.036263       0.080720              9.708634       9.367352       1.331876      -1.974679       5.990439       1.817035      13.768110           0.000003
          122              N      17.270151      12.196996       0.459013      -0.228792      35.787230 0.49292875E+03  0.11704826E+05                                 8.909255                            7.043796       0.368805       2.126068                    0.999706      27.860949      75.053868       0.683384       0.377451      -1.114290      -0.085533      -0.122669      -0.089529       0.174296      -0.016133       0.008292       0.002974       0.105081      -0.102144      -0.040756      -0.031795       0.072551             10.231056       9.936134      -2.643649      -0.558242      13.397888       4.500165       7.359146          -0.000001
          123              N       3.565103       2.310717       0.504589      -0.264318      35.474286 0.47953051E+03  0.11325034E+05                                 9.006675                            7.030205       0.210313       2.107788                    0.998807      27.084342      73.112067       0.671014       0.386501      -1.106092       0.058860      -0.099678      -0.036498       0.121377       0.047066       0.030814      -0.017850       0.053704       0.006675      -0.069179       0.009713       0.059466             10.641556      11.256773      -3.907703      -1.223833      13.669227       4.169719       6.998668           0.000001
          124              N      15.503242       7.348526      15.005824      -0.302789      35.742706 0.52650076E+03  0.12722039E+05                                 8.966363                            7.333525       0.159891       2.071262                    0.998836      28.156833      76.759446       0.661745       0.383052      -1.109113       0.012647      -0.100809       0.066840       0.121614       0.030361       0.030806       0.024316       0.064634      -0.071699      -0.046581      -0.024746       0.071327             10.124584       7.465187       1.503674       1.461936      14.518106      -3.957175       8.390460          -0.000002
          125              N      21.498574      14.951450      12.069442      -0.297614      36.326846 0.50414562E+03  0.12027377E+05                                 9.005530                            7.108910       0.345857       2.134182                    0.999637      27.659570      74.456771       0.682983       0.375908      -1.116483      -0.050346      -0.006486       0.103715       0.115472       0.027380       0.040451       0.019645       0.027891      -0.058427      -0.044020      -0.020388       0.064407             10.418392       9.793247       1.407775      -2.830153       5.754372       1.320820      15.707558           0.000002
          126              N       9.174104       2.441984       0.096035      -0.221124      33.847900 0.49254214E+03  0.11690404E+05                                 8.567441                            7.042895       0.406086       2.143820                    0.999738      27.636553      74.371413       0.683329       0.377651      -1.114424      -0.132573       0.022355      -0.103137       0.169448       0.058872       0.008393       0.012049      -0.018010      -0.082894      -0.045874      -0.029569       0.075443              9.506506       7.307072       1.124654       1.670722      13.303189      -3.229610       7.909256          -0.000002
          127              N       5.194256       0.913446       0.034182      -0.173468      35.420332 0.50074251E+03  0.12010459E+05                                 9.111841                            7.305548      -0.088744       2.001085                    0.998151      27.571533      76.155010       0.638908       0.399689      -1.091757      -0.153672       0.009916      -0.012528       0.154500       0.041407       0.029398       0.021093      -0.010944      -0.003479      -0.043592      -0.018570       0.062162             10.428045      11.949193      -3.167711      -0.541986      12.257220       3.377745       7.077721          -0.000001
          128              N      15.141052       5.290589      15.759452      -0.165630      34.278650 0.50520026E+03  0.12121851E+05                                 8.918078                            7.342529      -0.026331       2.025658                    0.997466      27.348977      75.099817       0.637884       0.400183      -1.093438       0.099007       0.127416       0.018554       0.162423      -0.004829       0.042783       0.005831       0.091641       0.028418      -0.052338      -0.018552       0.070891             10.080242       7.884574       2.198246       1.195980      14.661784      -2.670850       7.694367          -0.000002
          129              N      14.472051       7.481226       6.033907      -0.183875      35.359935 0.50731373E+03  0.12194313E+05                                 9.082672                            7.327542      -0.051039       2.007984                    0.998194      27.746231      76.443674       0.642028       0.396891      -1.094886       0.063549      -0.074575      -0.125693       0.159370      -0.026958      -0.010583      -0.008930       0.076080      -0.126304      -0.048547      -0.019627       0.068174             10.446288       9.115170      -1.156091       1.307377       6.660242       2.717107      15.563454          -0.000001
          130              N      15.589874       6.914992       5.478859      -0.216945      34.301531 0.49728099E+03  0.11859714E+05                                 8.727903                            7.141052       0.368465       2.135209                    0.999429      27.789520      75.555341       0.667852       0.384551      -1.106720      -0.159373       0.042745      -0.018645       0.166056      -0.025031      -0.043375       0.037397       0.003659       0.116961      -0.044834      -0.037100       0.081934              9.701917       9.361719      -1.331207       1.973219       5.987064       1.814954      13.756968           0.000002
          131              N      11.137048       7.574790       8.597545      -0.228640      35.769414 0.49271042E+03  0.11698304E+05                                 8.906135                            7.042333       0.370530       2.126796                    0.999691      27.853748      75.029306       0.683443       0.377461      -1.114287       0.086329      -0.122158      -0.089533       0.174331       0.016144      -0.008852       0.003018       0.106093      -0.102987      -0.041213      -0.032043       0.073257             10.226485       9.929481       2.639566       0.556898      13.392689       4.498451       7.357284          -0.000003
          132              N      17.740300      10.284503       8.643120      -0.263221      35.431297 0.47886781E+03  0.11305246E+05                                 8.999454                            7.025382       0.209461       2.107801                    0.998820      27.062768      73.035659       0.671253       0.386505      -1.106112      -0.058411      -0.100156      -0.036456       0.121540      -0.047967      -0.031995      -0.016837       0.052556       0.006706      -0.069574       0.008867       0.060707             10.632404      11.248010       3.905995       1.223635      13.656429       4.164588       6.992773           0.000002
          133              N      12.903971      11.970732       6.867293      -0.303237      35.756986 0.52675753E+03  0.12729736E+05                                 8.967748                            7.334592       0.165368       2.072867                    0.998816      28.164727      76.784314       0.661797       0.382977      -1.109173      -0.012428      -0.101119       0.067051       0.121964      -0.030330      -0.030866       0.024805       0.063362      -0.071260      -0.046745      -0.024333       0.071079             10.125970       7.465461      -1.504299      -1.461344      14.520143      -3.958615       8.392304          -0.000002
          134              N      14.010431       6.977664       3.930911      -0.296466      36.297093 0.50363909E+03  0.12012449E+05                                 9.001662                            7.106091       0.348069       2.134924                    0.999655      27.645889      74.414691       0.683000       0.375988      -1.116407       0.050731      -0.006524       0.103981       0.115880      -0.027348      -0.040123       0.020016       0.028013      -0.056845      -0.043468      -0.020772       0.064240             10.413846       9.786790      -1.406447       2.827878       5.752239       1.321311      15.702508           0.000002
          135              N      12.131298      10.415770       8.234566      -0.220862      33.862405 0.49281861E+03  0.11698919E+05                                 8.570903                            7.045919       0.406883       2.143909                    0.999758      27.640699      74.395259       0.683012       0.377763      -1.114311       0.132914       0.023045      -0.103068       0.169765      -0.058023      -0.008869       0.012010      -0.019539      -0.083028      -0.045065      -0.029778       0.074843              9.509896       7.309412      -1.123311      -1.672314      13.306377      -3.231769       7.913899          -0.000004
          136              N      16.111148       8.887232       8.172713      -0.174089      35.447609 0.50121268E+03  0.12024640E+05                                 9.115838                            7.308837      -0.088466       2.001088                    0.998136      27.586314      76.206749       0.638778       0.399674      -1.091760       0.153340       0.010396      -0.011878       0.154150      -0.040920      -0.028913       0.021715      -0.010425      -0.001187      -0.042997      -0.018784       0.061780             10.432390      11.953082       3.169613       0.542757      12.263081       3.379601       7.081007          -0.000002
          137              N      13.266165       9.912795       7.620921      -0.165411      34.242897 0.50456149E+03  0.12101293E+05                                 8.907163                            7.334583      -0.021265       2.027321                    0.997406      27.333465      75.012606       0.638734       0.399823      -1.093811      -0.098700       0.126853       0.018502       0.161789       0.004749      -0.042736       0.005722       0.090692       0.030925      -0.052211      -0.018315       0.070525             10.066585       7.874431      -2.192741      -1.195159      14.638914      -2.667529       7.686410          -0.000003
          138              N       7.370250       0.492560       2.104624      -0.183066      35.322406 0.50667301E+03  0.12175093E+05                                 9.077059                            7.323413      -0.051434       2.008147                    0.998261      27.726375      76.377580       0.642142       0.396945      -1.094846       0.063221       0.074779       0.125584       0.159249       0.027380       0.010425      -0.008785       0.077310      -0.126429      -0.048568      -0.020355       0.068923             10.439382       9.110790       1.155533      -1.306365       6.656311       2.714453      15.551046           0.000000
          139              N       8.488074       1.058794       2.659672      -0.218435      34.337372 0.49789737E+03  0.11877987E+05                                 8.733437                            7.145075       0.362351       2.133185                    0.999475      27.807166      75.612491       0.667726       0.384508      -1.106761      -0.159461      -0.042848       0.017631       0.166056       0.025618       0.043465       0.036667       0.003577       0.110109      -0.044456      -0.036263       0.080720              9.708641       9.367361       1.331876      -1.974683       5.990441       1.817036      13.768121           0.000003
          140              N      11.137058       3.750576      15.818050      -0.228778      35.786656 0.49291987E+03  0.11704553E+05                                 8.909130                            7.043710       0.368837       2.126081                    0.999706      27.860726      75.052870       0.683392       0.377449      -1.114293       0.085534       0.122670       0.089530       0.174297      -0.016133       0.008293       0.002975       0.105082      -0.102147      -0.040757      -0.031795       0.072552             10.230900       9.936008      -2.643601      -0.558227      13.397656       4.500073       7.359036          -0.000001
          141              N      24.842106      13.636855      15.772474      -0.264318      35.474286 0.47953044E+03  0.11325031E+05                                 9.006675                            7.030204       0.210313       2.107788                    0.998807      27.084340      73.112056       0.671015       0.386501      -1.106092      -0.058860       0.099678       0.036498       0.121377       0.047066       0.030814      -0.017850       0.053703       0.006675      -0.069179       0.009713       0.059466             10.641557      11.256759      -3.907695      -1.223830      13.669238       4.169726       6.998672           0.000001
          142              N      12.903967       8.599046       1.271239      -0.302789      35.742711 0.52650084E+03  0.12722041E+05                                 8.966364                            7.333525       0.159891       2.071262                    0.998836      28.156835      76.759451       0.661745       0.383052      -1.109113      -0.012647       0.100809      -0.066840       0.121614       0.030361       0.030806       0.024316       0.064634      -0.071699      -0.046581      -0.024746       0.071327             10.124585       7.465187       1.503676       1.461935      14.518110      -3.957174       8.390459          -0.000002
          143              N       6.908635       0.996122       4.207621      -0.297614      36.326844 0.50414559E+03  0.12027376E+05                                 9.005530                            7.108910       0.345857       2.134182                    0.999637      27.659569      74.456768       0.682983       0.375908      -1.116483       0.050346       0.006486      -0.103715       0.115472       0.027380       0.040451       0.019645       0.027891      -0.058427      -0.044020      -0.020388       0.064407             10.418391       9.793248       1.407775      -2.830154       5.754371       1.320818      15.707554           0.000002
          144              N      19.233105      13.505588      16.181028      -0.221125      33.847880 0.49254189E+03  0.11690395E+05                                 8.567434                            7.042891       0.406091       2.143821                    0.999738      27.636552      74.371376       0.683329       0.377650      -1.114424       0.132573      -0.022355       0.103137       0.169448       0.058872       0.008393       0.012050      -0.018010      -0.082894      -0.045874      -0.029569       0.075444              9.506497       7.307065       1.124656       1.670720      13.303175      -3.229604       7.909250          -0.000002
          145              N      23.212953      15.034126      16.242881      -0.173452      35.419784 0.50073344E+03  0.12010177E+05                                 9.111717                            7.305458      -0.088714       2.001098                    0.998151      27.571282      76.153904       0.638916       0.399687      -1.091760       0.153672      -0.009916       0.012529       0.154500       0.041407       0.029398       0.021094      -0.010943      -0.003481      -0.043592      -0.018571       0.062163             10.427894      11.949005      -3.167636      -0.541967      12.257045       3.377694       7.077632          -0.000001
          146              N      13.266157      10.656983       0.517611      -0.165630      34.278675 0.50520062E+03  0.12121862E+05                                 8.918083                            7.342532      -0.026334       2.025657                    0.997466      27.348987      75.099861       0.637884       0.400183      -1.093438      -0.099007      -0.127416      -0.018554       0.162423      -0.004829       0.042783       0.005831       0.091640       0.028418      -0.052338      -0.018552       0.070890             10.080250       7.884574       2.198247       1.195980      14.661805      -2.670852       7.694371          -0.000002
          147              O      16.714798       3.651544       3.235880      -0.570570      34.548202 0.57689870E+03  0.14150675E+05                                 8.460392                            7.473724       0.264415       2.126690                    0.996249      28.242399      75.611243       0.687737       0.363083      -1.132907      -0.008979      -0.022869      -0.014411       0.028484       0.006782      -0.025694      -0.022586       0.011552      -0.210916      -0.079876       0.026838       0.053038              9.168513       9.615123       3.200992      -2.459698       8.827901      -2.202682       9.062517           0.000004
          148              O      11.537590       2.959654       7.031691      -0.563814      34.298258 0.54464259E+03  0.13143590E+05                                 8.362917                            7.216194       0.325747       2.161378                    0.995837      27.527051      72.644303       0.707893       0.358539      -1.138649      -0.028066      -0.044320      -0.013317       0.054123      -0.028553      -0.042553      -0.009201      -0.098013       0.055244      -0.084332       0.036441       0.047891              8.986450       9.593876      -3.263074      -1.509154       9.747525       2.415029       7.617950           0.000010
          149              O      15.195012       2.524839       2.199031      -0.595644      30.644458 0.51369316E+03  0.12231567E+05                                 7.684468                            6.979902       0.497779       2.182329                    0.997817      28.568301      75.186261       0.723272       0.355653      -1.139566       0.013845       0.019363       0.018080       0.029891      -0.075612       0.032113       0.037804      -0.008229       0.132148      -0.113226       0.050729       0.062497              7.968854       6.775177       0.696393       0.851167       5.805477       0.506387      11.325908           0.000012
          150              O       7.201232       2.326209       6.921007      -0.555939      38.365900 0.54377067E+03  0.13103496E+05                                 8.991543                            7.209183       0.423813       2.199073                    0.995866      27.272831      71.674339       0.709165       0.358416      -1.139945      -0.008053       0.021375       0.016089       0.027939      -0.036018       0.050263       0.054419       0.005523       0.048523      -0.094015       0.028037       0.065978             10.175124       8.939481       2.371724       4.030051       6.896611       1.585442      14.689281           0.000005
          151              O      19.673408      12.789878       8.013198      -0.514328      35.871886 0.48302318E+03  0.11327381E+05                                 8.728383                            6.809663       0.244367       2.149002                    0.996239      26.701379      69.774843       0.725488       0.360010      -1.135926       0.003622       0.017482       0.012256       0.021655      -0.003608      -0.001420       0.001911       0.029739      -0.212848      -0.071004       0.020207       0.050797             10.477330      13.406085       6.233252      -1.944842      10.304923      -2.487156       7.720981           0.000006
          152              O       3.714246       0.875112       4.402946      -0.558153      28.909980 0.45188976E+03  0.10415416E+05                                 7.398907                            6.536940       0.739403       2.283126                    0.997914      27.381751      70.785022       0.749401       0.354607      -1.140973      -0.007073       0.027994      -0.003091       0.029038      -0.014645      -0.050839      -0.020718      -0.121101       0.108957      -0.101070       0.035612       0.065458              7.949628       8.170009      -2.297227      -2.519632       6.426451       2.333536       9.252423          -0.000011
          153              O      24.188734      13.925954      10.055970      -0.594999      36.574495 0.57294487E+03  0.13979868E+05                                 8.693326                            7.356546       0.493076       2.198709                    0.996585      28.217591      74.478071       0.708679       0.354215      -1.143983       0.001538       0.019600       0.033021       0.038431       0.031638       0.053940      -0.012001       0.078087      -0.009795      -0.067413      -0.012968       0.080381              9.628637      13.953783      -1.048517       3.214159       6.455098       0.743125       8.477031           0.000003
          154              O      11.117163       1.596941       5.345387      -0.591229      36.034924 0.55237741E+03  0.13397077E+05                                 8.683615                            7.293109       0.534855       2.186393                    0.998217      29.022564      77.153605       0.699377       0.361094      -1.134953      -0.004746       0.024674       0.052847       0.058516       0.061949       0.059083      -0.058525      -0.028078      -0.033565      -0.120635       0.048922       0.071714              9.710224      12.664140       2.700675       4.555614       7.286133       2.169543       9.180399           0.000026
          155              O       9.612999       4.322242       4.902651      -0.570708      34.515095 0.57619629E+03  0.14128731E+05                                 8.453771                            7.468210       0.265738       2.127235                    0.996193      28.230364      75.559244       0.688144       0.362989      -1.133013      -0.009060       0.022788       0.014216       0.028346      -0.007037       0.026422      -0.022656       0.012382      -0.212136      -0.080518       0.026583       0.053935              9.160757       9.607236      -3.197892       2.456331       8.821448      -2.199725       9.053587           0.000005
          156              O       4.435783       5.014132       1.106840      -0.562905      34.291808 0.54448789E+03  0.13139528E+05                                 8.364054                            7.216994       0.320774       2.159959                    0.995812      27.518074      72.630615       0.707553       0.358720      -1.138452      -0.028397       0.045108       0.013693       0.055033       0.028780       0.042293      -0.008951      -0.099135       0.053785      -0.084483       0.035751       0.048732              8.987831       9.595408       3.264281       1.509533       9.749545       2.415243       7.618539           0.000011
          157              O       8.093215       5.448947       5.939500      -0.595828      30.638814 0.51357371E+03  0.12228102E+05                                 7.683452                            6.979031       0.496517       2.182014                    0.997835      28.567709      75.184600       0.723321       0.355647      -1.139562       0.013374      -0.019400      -0.018086       0.029704       0.075688      -0.031419       0.037961      -0.009249       0.133702      -0.113281       0.050035       0.063246              7.967690       6.774185      -0.696274      -0.851287       5.804705       0.506391      11.324180           0.000008
          158              O      14.303023       5.647577       1.217524      -0.557331      38.478739 0.54568457E+03  0.13162621E+05                                 9.013008                            7.225151       0.420238       2.197399                    0.995705      27.307324      71.826302       0.707819       0.358743      -1.139560      -0.008159      -0.020926      -0.014942       0.026977       0.036349      -0.049935       0.054011       0.005322       0.046634      -0.093732       0.028673       0.065059             10.200461       8.963392      -2.380661      -4.040987       6.913902       1.590250      14.724090           0.000005
          159              O       5.469802       7.779900       0.125333      -0.514929      35.861756 0.48289033E+03  0.11322937E+05                                 8.724684                            6.807049       0.247381       2.149944                    0.996289      26.702151      69.761683       0.725931       0.359833      -1.136121       0.003538      -0.017518      -0.011523       0.021265       0.003705       0.001859       0.001915       0.028361      -0.214516      -0.071571       0.021126       0.050445             10.472562      13.400376      -6.230425       1.941327      10.300727      -2.484215       7.716583           0.000004
          160              O      10.816042       7.098674       3.735586      -0.558066      28.905936 0.45180800E+03  0.10412983E+05                                 7.398083                            6.536098       0.742001       2.283726                    0.997890      27.380064      70.777094       0.749498       0.354580      -1.141003      -0.007157      -0.028463       0.002474       0.029454       0.014500       0.050882      -0.020052      -0.121917       0.109177      -0.101349       0.036296       0.065053              7.948853       8.168930       2.296888       2.519742       6.425803       2.333482       9.251826          -0.000012
          161              O      17.086941       9.995404      14.359625      -0.595567      36.574962 0.57294365E+03  0.13979425E+05                                 8.692592                            7.355865       0.494598       2.199080                    0.996621      28.217534      74.469769       0.708830       0.354150      -1.144069       0.000993      -0.019308      -0.032723       0.038008      -0.031681      -0.053327      -0.012241       0.078406      -0.009829      -0.067364      -0.012566       0.079930              9.628158      13.953272       1.048232      -3.214104       6.454594       0.743066       8.476608           0.000005
          162              O      18.218957       6.376845       2.793144      -0.590412      36.035916 0.55239005E+03  0.13397833E+05                                 8.684875                            7.294309       0.531570       2.185462                    0.998205      29.018813      77.151934       0.699139       0.361205      -1.134835      -0.004394      -0.025157      -0.053623       0.059394      -0.062189      -0.059520      -0.058572      -0.028262      -0.033029      -0.121136       0.049346       0.071790              9.711425      12.665398      -2.701100      -4.555852       7.287592       2.169846       9.181284           0.000030
          163              O      11.692411      12.296028      13.041183      -0.570570      34.548191 0.57689849E+03  0.14150668E+05                                 8.460389                            7.473722       0.264415       2.126690                    0.996249      28.242398      75.611232       0.687738       0.363083      -1.132907       0.008979       0.022869       0.014411       0.028484       0.006782      -0.025694      -0.022586       0.011552      -0.210916      -0.079876       0.026838       0.053038              9.168510       9.615117       3.200988      -2.459697       8.827897      -2.202682       9.062516           0.000004
          164              O      16.869619      12.987918       9.245372      -0.563814      34.298256 0.54464258E+03  0.13143590E+05                                 8.362916                            7.216194       0.325747       2.161378                    0.995837      27.527051      72.644300       0.707893       0.358539      -1.138649       0.028066       0.044320       0.013317       0.054123      -0.028553      -0.042553      -0.009201      -0.098014       0.055245      -0.084332       0.036441       0.047891              8.986449       9.593876      -3.263075      -1.509154       9.747524       2.415027       7.617948           0.000010
          165              O      13.212197      13.422733      14.078032      -0.595644      30.644371 0.51369127E+03  0.12231509E+05                                 7.684449                            6.979886       0.497782       2.182330                    0.997817      28.568278      75.186136       0.723273       0.355652      -1.139566      -0.013845      -0.019363      -0.018080       0.029891      -0.075612       0.032113       0.037805      -0.008228       0.132148      -0.113226       0.050729       0.062497              7.968834       6.775159       0.696390       0.851167       5.805464       0.506386      11.325880           0.000012
          166              O      21.205977      13.621363       9.356056      -0.555939      38.365899 0.54377061E+03  0.13103494E+05                                 8.991543                            7.209183       0.423813       2.199073                    0.995866      27.272831      71.674336       0.709165       0.358416      -1.139945       0.008053      -0.021375      -0.016089       0.027939      -0.036018       0.050263       0.054419       0.005523       0.048523      -0.094015       0.028037       0.065978             10.175124       8.939480       2.371724       4.030052       6.896611       1.585442      14.689282           0.000005
          167              O       8.733801       3.157694       8.263865      -0.514328      35.871891 0.48302326E+03  0.11327384E+05                                 8.728385                            6.809664       0.244367       2.149002                    0.996239      26.701381      69.774853       0.725488       0.360010      -1.135926      -0.003622      -0.017482      -0.012256       0.021655      -0.003608      -0.001420       0.001911       0.029738      -0.212847      -0.071004       0.020207       0.050797             10.477332      13.406088       6.233253      -1.944843      10.304924      -2.487156       7.720982           0.000006
          168              O      17.591170       2.476468      11.874117      -0.558153      28.909983 0.45188980E+03  0.10415417E+05                                 7.398908                            6.536941       0.739402       2.283126                    0.997914      27.381751      70.785024       0.749401       0.354607      -1.140973       0.007073      -0.027994       0.003091       0.029038      -0.014645      -0.050839      -0.020718      -0.121101       0.108957      -0.101070       0.035612       0.065458              7.949629       8.170010      -2.297227      -2.519633       6.426451       2.333537       9.252426          -0.000011
          169              O       4.218475       2.021618       6.221093      -0.594999      36.574507 0.57294509E+03  0.13979875E+05                                 8.693328                            7.356548       0.493076       2.198709                    0.996585      28.217593      74.478082       0.708679       0.354215      -1.143983      -0.001538      -0.019600      -0.033021       0.038431       0.031638       0.053940      -0.012001       0.078088      -0.009795      -0.067413      -0.012968       0.080381              9.628640      13.953789      -1.048518       3.214160       6.455100       0.743125       8.477032           0.000003
          170              O      17.290046      14.350631      10.931676      -0.591229      36.034754 0.55237425E+03  0.13396979E+05                                 8.683579                            7.293080       0.534864       2.186396                    0.998217      29.022531      77.153407       0.699379       0.361094      -1.134954       0.004746      -0.024674      -0.052846       0.058515       0.061950       0.059084      -0.058525      -0.028079      -0.033560      -0.120637       0.048923       0.071714              9.710181      12.664079       2.700661       4.555590       7.286104       2.169532       9.180360           0.000026
          171              O      18.794210      11.625330      11.374412      -0.570708      34.515066 0.57619571E+03  0.14128713E+05                                 8.453764                            7.468204       0.265740       2.127236                    0.996193      28.230358      75.559206       0.688145       0.362989      -1.133013       0.009060      -0.022788      -0.014216       0.028346      -0.007037       0.026422      -0.022656       0.012382      -0.212135      -0.080518       0.026583       0.053935              9.160749       9.607227      -3.197888       2.456328       8.821440      -2.199723       9.053580           0.000005
          172              O      23.971426      10.933440      15.170223      -0.562905      34.291805 0.54448784E+03  0.13139526E+05                                 8.364053                            7.216993       0.320773       2.159959                    0.995812      27.518074      72.630607       0.707553       0.358720      -1.138452       0.028397      -0.045108      -0.013693       0.055033       0.028781       0.042293      -0.008952      -0.099135       0.053786      -0.084483       0.035751       0.048732              8.987830       9.595407       3.264282       1.509534       9.749544       2.415242       7.618538           0.000011
          173              O      20.313994      10.498625      10.337563      -0.595828      30.638790 0.51357318E+03  0.12228085E+05                                 7.683446                            6.979026       0.496517       2.182014                    0.997835      28.567705      75.184569       0.723322       0.355647      -1.139562      -0.013374       0.019400       0.018085       0.029704       0.075688      -0.031419       0.037961      -0.009249       0.133702      -0.113281       0.050035       0.063246              7.967684       6.774179      -0.696272      -0.851287       5.804701       0.506391      11.324172           0.000008
          174              O      14.104186      10.299995      15.059539      -0.557331      38.478732 0.54568444E+03  0.13162617E+05                                 9.013007                            7.225150       0.420238       2.197399                    0.995705      27.307323      71.826296       0.707819       0.358743      -1.139560       0.008159       0.020926       0.014942       0.026977       0.036349      -0.049935       0.054011       0.005322       0.046634      -0.093732       0.028673       0.065059             10.200460       8.963391      -2.380661      -4.040987       6.913901       1.590251      14.724089           0.000005
          175              O      22.937407       8.167672      16.151730      -0.514929      35.861750 0.48289023E+03  0.11322934E+05                                 8.724684                            6.807048       0.247381       2.149944                    0.996289      26.702149      69.761678       0.725931       0.359833      -1.136121      -0.003538       0.017518       0.011523       0.021265       0.003705       0.001859       0.001915       0.028361      -0.214516      -0.071571       0.021126       0.050445             10.472561      13.400376      -6.230424       1.941328      10.300725      -2.484214       7.716582           0.000004
          176              O      17.591167       8.848898      12.541477      -0.558067      28.905939 0.45180805E+03  0.10412985E+05                                 7.398084                            6.536099       0.742001       2.283726                    0.997890      27.380065      70.777098       0.749498       0.354580      -1.141003       0.007157       0.028463      -0.002474       0.029453       0.014500       0.050882      -0.020052      -0.121917       0.109177      -0.101350       0.036296       0.065053              7.948854       8.168931       2.296888       2.519742       6.425803       2.333482       9.251828          -0.000011
          177              O      11.320268       5.952168       1.917438      -0.595567      36.575004 0.57294441E+03  0.13979449E+05                                 8.692601                            7.355871       0.494596       2.199080                    0.996621      28.217543      74.469816       0.708829       0.354150      -1.144069      -0.000993       0.019308       0.032723       0.038008      -0.031681      -0.053327      -0.012241       0.078407      -0.009828      -0.067364      -0.012566       0.079930              9.628169      13.953290       1.048235      -3.214107       6.454601       0.743067       8.476615           0.000005
          178              O      10.188252       9.570727      13.483919      -0.590414      36.035786 0.55238764E+03  0.13397757E+05                                 8.684845                            7.294285       0.531579       2.185465                    0.998205      29.018796      77.151792       0.699142       0.361204      -1.134836       0.004394       0.025157       0.053623       0.059394      -0.062191      -0.059521      -0.058572      -0.028263      -0.033025      -0.121138       0.049347       0.071791              9.711389      12.665348      -2.701089      -4.555833       7.287568       2.169838       9.181252           0.000030

******************************************************
Auxiliary information for the entire system
The total spin magnetic moment of the unit cell is   -0.000119
The total net atomic charge of the unit cell is   -0.000003
Accuracy of reproducing the electrostatic potential in the unit cell:
  The inner radius (bohr) =    5.0000
  The outer radius (bohr) =   12.0000
  Valid grid points have density less than (e/(bohr^3)) =    0.0001
  The number of valid grid points were=       100728
  The rms potential error without charges in kcal/mol is=      7.51198
  The rms potential error with partial charges in kcal/mol is=      1.51625
  The RRMSE value at monopole order=      0.20184
  The rms potential error with partial charges and cloud penetration in kcal/mol is=      1.50718
  The RRMSE value at monopole order with cloud penetration is=      0.20064
  The rms potential error with partial charges and atomic dipoles in kcal/mol is=      0.61087
  The RRMSE value at dipole order=      0.08132
  The rms potential error with partial charges, atomic dipoles and cloud penetration in kcal/mol is=      0.59888
  The RRMSE value at dipole order with cloud penetration=      0.07972

******************************************************
The electron densities and ab initio electrostatic potential were computed in VASP using the PBE functional and
projector augmented wave method. See the main text of the journal article for a description of computational details.
The atomic charges, dipoles, and quadrupoles were computed with the DDEC6 method as described in
(a) T. A. Manz and N. Gabaldon Limas, RSC Adv. 6 (2016) 47771-47801 DOI: 10.1039/c6ra04656h
(b) N. Gabaldon Limas and T. A. Manz, RSC Adv. 8 (2018) 2678-2707 DOI: 10.1039/c7ra11829e.
For each atom in the material, the electron cloud parameters were fit to the spherically averaged atom-in-material
electron density using radial positions for which this density was between 10^-4 and 10^-2 electrons per cubic bohr.
The polarizabilities, dispersion coefficients, and quantum Drude oscillator (QDO) parameters were fit using the MCLF method.
The magnetic structure of the system was optimized in VASP from the default ferromagnetic initial guess using spin polarization.
The atomic spin moments (ASMs) were computed on this optimized magnetic structure using the DDEC6 partition as inputs
to the method of T. A. Manz and D. S. Sholl, J. Chem. Theory Comput. 7 (2011) 4146-4164 DOI: 10.1021/ct200539n.
The RMSE and RRMSE were computed using a uniform grid with Ewald summation.
