# Supplementary material for: A collection of forcefield precursors for metal–organic frameworks
Source: RSC Adv. 2019 Nov 13;9(63):36492–507. doi: 10.1039/c9ra07327b (PMC9075174; doi:10.1039/c9ra07327b)
Supplement: RA-009-C9RA07327B-s5723 [file RA-009-C9RA07327B-s5723.xyz]

   92
jmolscript: load "" {1 1 1} spacegroup "x,y,z" unitcell [{      9.599000     0.000000     0.000000 }, {      3.560933    12.883961     0.000000 }, {     -4.799614     0.000027    13.649008 }]
Cu     4.175599    12.645614     3.095322     0.559360
Cu     7.194570     6.203648    10.553686     0.560953
H      7.231832     8.682505     2.055541     0.151494
H      4.244931    10.590639    11.792743     0.143909
H      8.264109     6.596592     2.080109     0.194930
H      9.415610     7.005012     1.182004     0.374388
H      8.694436     6.024541     0.472256     0.215047
H      3.167067    12.591520    12.565277     0.186198
H      2.032518    11.897073    11.768175     0.184992
H      1.771352    12.396973    13.214970     0.166146
H      2.521807    10.916595     7.599768     0.147291
H      8.777825     8.167155     6.084728     0.154316
H      2.078714     9.664279     9.955586     0.165882
H      0.566901     9.414330    10.201269     0.174187
H      1.077107    10.847026     9.898261     0.190954
H      9.841758     9.970904     3.548742     0.146762
H      9.373277     8.508575     3.769856     0.196199
H      1.279077     8.816502     3.554202     0.158097
H      0.651786     2.240544    11.593467     0.152381
H      7.264048     4.148639     1.856265     0.142175
H      1.684064     0.154630    11.568899     0.195735
H      2.835549     0.563054    12.467004     0.376790
H      5.675296    12.466547    13.176752     0.215757
H      6.186197     6.149517     1.083731     0.185086
H      5.051634     5.455073     1.880833     0.183525
H      4.790492     5.954968     0.434038     0.165879
H      5.540853     4.474612     6.049240     0.147142
H      2.197846     1.725177     7.564280     0.154226
H      5.097800     3.222286     3.693422     0.165582
H      3.585990     2.972337     3.447739     0.174031
H      4.096192     4.405034     3.750747     0.190876
H      3.261737     3.528937    10.100266     0.146042
H      2.793260     2.066607     9.879152     0.195798
H      4.298056     2.374534    10.094806     0.158659
C      6.199095    11.002906     1.501391     0.347432
C      7.183153    10.152563     0.709748     0.017838
C      7.572991     8.993007     1.274817    -0.197075
C      8.467096     8.129781     0.575988     0.238420
C      4.164009     8.606512    13.002045    -0.027618
C      3.788105     9.920675    12.513411    -0.183573
C      2.849504    10.657639    13.190401     0.140827
C      5.051767     7.859240    12.278648     0.291420
C      8.890994     6.815618     1.102840    -0.823887
C      2.452297    12.033645    12.641711    -0.525159
C      2.501592    10.822537     5.074701     0.325053
C      1.606090    10.152573     6.005564     0.007664
C      1.838313    10.332951     7.378654    -0.174857
C      1.039884     9.701639     8.312246     0.197321
C     -0.025601     8.902832     7.771745    -0.021806
C      9.432521     8.670918     6.417764    -0.160272
C      0.687066     9.327999     5.552416     0.157212
C     -0.851124     8.104029     8.710797     0.363222
C      1.125644     9.907785     9.709904    -0.539350
C     10.009721     9.057432     3.977321    -0.511914
C     -0.380960     4.560946    12.147617     0.347250
C      0.603085     3.710606    12.939260     0.017396
C      0.992931     2.551049    12.374191    -0.198279
C      1.887025     1.687825    13.073020     0.240120
C      7.183145     2.164507     0.646963    -0.030045
C      6.807233     3.478672     1.135597    -0.179746
C      5.868643     4.215633     0.458607     0.139016
C      8.070891     1.417238     1.370360     0.291187
C      2.310932     0.373660    12.546168    -0.828378
C      5.471428     5.591641     1.007297    -0.521548
C      5.520597     4.380564     8.574307     0.324813
C      4.625110     3.710596     7.643444     0.007020
C      4.857355     3.890969     6.270354    -0.175018
C      4.058942     3.259653     5.336762     0.197510
C      2.993448     2.460848     5.877263    -0.020786
C      2.852548     2.228940     7.231244    -0.162328
C      3.706078     2.886023     8.096592     0.159384
C      2.167941     1.662041     4.938211     0.361253
C      4.144726     3.465793     3.939104    -0.538623
C      3.429707     2.615463     9.671687    -0.511311
N      5.486876    11.551764     2.066460    -0.375934
N      5.859914     7.171236    11.680821    -0.403259
N      3.148913    11.428082     4.310357    -0.382062
N      8.125452     7.519098     9.363219    -0.384735
N     -1.093170     5.109802    11.582548    -0.375592
N      8.879028     0.729236     1.968187    -0.402120
N      6.167904     4.986111     9.338651    -0.382196
N      1.545528     1.077108     4.285789    -0.382538
B     -0.406793     0.785939     8.923721     1.137861
B      6.173209     7.227911     4.725287     1.140394
F      3.940169    12.832444     9.524278    -0.518023
F     -0.201363     0.626175     7.569740    -0.516632
F      0.109229     1.958380     9.308623    -0.498701
F     -1.611780     0.489609     9.294974    -0.490704
F      6.959247     6.390453     4.124730    -0.518395
F      6.378616     7.068153     6.079268    -0.517013
F      6.689237     8.400351     4.340385    -0.500018
F      4.968228     6.931580     4.354034    -0.490910

The following XYZ coordinates are in angstroms. Other properties are in atomic units.
The sperically averaged electron density of each atom fit to a function of the form exp(a - br)
eigen_1, eigen_2 and eigen_3 are the three eigenvalues of traceless quadrupole moment tensor
  atom number  atomic symbol              X              Y              Z     net charge C6 coefficient C8 coefficient C10 coefficient fluctuating dipole atomic polarizability isotropic forcefield polarizability              a              b squared Pearson coefficient          <r^3>          <r^4>         wp_QDO          m_QDO          q_QDO       dipole_x       dipole_y       dipole_z         dipole            Qxy            Qxz            Qyz     Q(x^2-y^2)  Q(3z^2 - R^2)        eigen_1        eigen_2        eigen_3 static polarizability      alpha(xx)      alpha(xy)      alpha(xz)      alpha(yy)      alpha(yz)      alpha(zz) atomic spin moment
            1             Cu       4.175599      12.645614       3.095322       0.559360     107.625957 0.14698841E+04  0.44049925E+05                                19.340085                           13.449558       0.798646       2.087066                    0.997142      48.365700     128.277392       0.442874       0.461492      -1.103357      -0.029216      -0.004672       0.026097       0.039452      -0.035801       0.011841      -0.003497       0.009596       0.023102      -0.040545       0.003879       0.036665             25.350829      27.642380      -2.207759      -0.117978      24.003404       0.123660      24.406703           0.000071
            2             Cu       7.194570       6.203648      10.553686       0.560953     107.413356 0.14661322E+04  0.43906808E+05                                19.312477                           13.429760       0.802027       2.088478                    0.997115      48.313898     128.070342       0.443356       0.461312      -1.103530      -0.029242      -0.004197      -0.026663       0.039794      -0.035403      -0.012316       0.002862       0.009491       0.022366      -0.040219       0.003853       0.036366             25.315538      27.602729      -2.204819       0.116572      23.972675      -0.120947      24.371209           0.000044
            3              H       7.231832       8.682505       2.055541       0.151494       0.887192 0.60738871E+01  0.56387920E+02                                 1.595601                            1.494691      -1.180423       2.344050                    0.997491       3.424371       9.726176       0.478321       1.379327      -0.686798      -0.013212      -0.012834       0.030164       0.035343      -0.001835      -0.002409      -0.002876      -0.000802      -0.013432      -0.006502       0.002282       0.004220              1.650531       1.408533       0.055677      -0.258046       1.530856      -0.284682       2.012204           0.000001
            4              H       4.244931      10.590639      11.792743       0.143909       1.594896 0.12951505E+02  0.14202145E+03                                 2.176166                            2.041008      -1.286500       2.252143                    0.993549       3.851002      11.034621       0.463097       1.206148      -0.726598       0.010551       0.047487      -0.023157       0.053876      -0.003488      -0.013312      -0.013273      -0.004158      -0.017790      -0.022286       0.006266       0.016019              2.241971       1.977881       0.254850      -0.337345       2.433494      -0.485626       2.314538          -0.000000
            5              H       8.264109       6.596592       2.080109       0.194930       1.251500 0.96495948E+01  0.98548672E+02                                 1.869618                            1.770178      -1.186198       2.306410                    0.997374       3.547989       9.889740       0.492503       1.217744      -0.723094      -0.010021       0.002433       0.014746       0.017994       0.000519      -0.012776      -0.006041       0.012291       0.002675      -0.012952      -0.004132       0.017084              1.925994       1.783152       0.211817      -0.404613       1.717181      -0.195177       2.277648          -0.000006
            6              H       9.415610       7.005012       1.182004       0.374388       0.286343 0.14765997E+01  0.96356419E+01                                 0.771689                            0.755602      -1.270238       2.466134                    0.999977       1.927228       4.604812       0.647341       1.449956      -0.677575       0.006448       0.005441       0.000589       0.008457       0.002064       0.001787       0.001071       0.006885      -0.008903      -0.003676      -0.002275       0.005951              0.780702       0.838385       0.045892       0.023577       0.776446      -0.000220       0.727275           0.000000
            7              H       8.694436       6.024541       0.472256       0.215047       0.976732 0.70257119E+01  0.66343173E+02                                 1.605598                            1.533675      -1.006493       2.443034                    0.999092       3.002377       8.072689       0.516645       1.255474      -0.716907      -0.001724      -0.001569       0.002293       0.003270       0.003265       0.012073       0.008135      -0.004303      -0.009479      -0.014932      -0.000751       0.015682              1.644374       1.367943       0.185015       0.030733       2.015814       0.378749       1.549367          -0.000002
            8              H       3.167067      12.591520      12.565277       0.186198       0.762806 0.50966762E+01  0.45332929E+02                                 1.462421                            1.381224      -0.950524       2.470293                    0.999268       3.155034       8.801293       0.490577       1.403693      -0.683086       0.009844       0.010077      -0.003698       0.014564      -0.000506       0.002782      -0.003277      -0.004152      -0.011460      -0.006057       0.000484       0.005572              1.508571       1.701451       0.459199      -0.055602       1.631596      -0.063119       1.192665          -0.000004
            9              H       2.032518      11.897073      11.768175       0.184992       0.942544 0.67074397E+01  0.63123294E+02                                 1.609110                            1.525211      -1.095234       2.390082                    0.997592       3.224625       8.890487       0.500425       1.300573      -0.704808      -0.006391      -0.000801      -0.013060       0.014562       0.000701       0.004124       0.001721       0.000892      -0.002240      -0.004356      -0.000439       0.004795              1.655616       1.444360       0.057145       0.373256       1.376413       0.100349       2.146074          -0.000003
           10              H       1.771352      12.396973      13.214970       0.166146       0.931829 0.66143607E+01  0.60992371E+02                                 1.496972                            1.438490      -0.853908       2.485042                    0.999803       3.011878       7.779010       0.566189       1.173159      -0.735518      -0.011133       0.004367       0.003778       0.012542      -0.002789      -0.002120      -0.001950       0.001781      -0.015182      -0.006414       0.000921       0.005492              1.521180       1.597397      -0.199263      -0.343463       1.386259       0.131897       1.579885          -0.000003
           11              H       2.521807      10.916595       7.599768       0.147291       1.087386 0.79205247E+01  0.78059123E+02                                 1.797691                            1.687134      -1.120030       2.376264                    0.996757       3.438330       9.847014       0.461169       1.347649      -0.695381       0.028358       0.025610       0.008495       0.039144       0.007426      -0.000947      -0.000172       0.011764       0.013734      -0.011766       0.004285       0.007481              1.845605       1.926411       0.548776       0.169856       1.916141       0.202869       1.694263          -0.000002
           12              H       8.777825       8.167155       6.084728       0.154316       0.914187 0.62033296E+01  0.57607247E+02                                 1.603447                            1.493690      -1.143515       2.374877                    0.997783       3.281825       9.172730       0.489020       1.348738      -0.694097      -0.026312      -0.018882      -0.018140       0.037120       0.004850      -0.000935       0.003231      -0.002781       0.018279      -0.008599       0.001271       0.007327              1.657294       1.854664       0.456455       0.263060       1.538051       0.175334       1.579166           0.000001
           13              H       2.078714       9.664279       9.955586       0.165882       1.121344 0.86158186E+01  0.85558781E+02                                 1.750818                            1.685736      -0.915679       2.445240                    0.999413       3.350532       9.218335       0.498682       1.236842      -0.720072       0.013167      -0.000847      -0.010387       0.016792      -0.002220      -0.006726      -0.000465       0.014502      -0.020673      -0.009413      -0.003786       0.013199              1.775080       2.156714      -0.156379       0.411788       1.444708      -0.053496       1.723818          -0.000001
           14              H       0.566901       9.414330      10.201269       0.174187       0.825634 0.55932450E+01  0.49614603E+02                                 1.397528                            1.337585      -0.823597       2.517606                    0.999981       2.874236       7.356039       0.575639       1.199528      -0.729149      -0.009801      -0.007263       0.008174       0.014684      -0.001696      -0.002942      -0.000579      -0.005319       0.018790      -0.006961       0.000013       0.006947              1.417838       1.451466       0.292108      -0.201152       1.374750      -0.183693       1.427298          -0.000003
           15              H       1.077107      10.847026       9.898261       0.190954       0.910137 0.64524455E+01  0.59751482E+02                                 1.538408                            1.472175      -0.920499       2.478696                    0.999320       3.036548       8.131575       0.525117       1.259580      -0.715070       0.000010       0.017400      -0.007108       0.018796      -0.000243      -0.003938      -0.001345      -0.007413      -0.002698      -0.006285       0.001695       0.004589              1.564353       1.244542       0.032199       0.038965       2.020690       0.256881       1.427826          -0.000004
           16              H       9.841758       9.970904       3.548742       0.146762       1.297421 0.10610535E+02  0.11007839E+03                                 1.860443                            1.817392      -0.996072       2.375346                    0.999799       3.528437       9.656424       0.505766       1.167324      -0.736665      -0.001526       0.010518      -0.001839       0.010786       0.000023       0.000177      -0.001990      -0.018300      -0.015085      -0.006659      -0.005239       0.011898              1.864395       1.584963      -0.117150       0.171630       2.200746      -0.355291       1.807477          -0.000005
           17              H       9.373277       8.508575       3.769856       0.196199       0.702381 0.45285634E+01  0.38820863E+02                                 1.346071                            1.275179      -0.942127       2.490561                    0.999902       2.894715       7.739556       0.530625       1.346522      -0.695313      -0.015324      -0.014153      -0.003211       0.021105      -0.000848      -0.000169       0.001389      -0.003091       0.022597      -0.005531      -0.002201       0.007732              1.380933       1.523337       0.348977       0.177012       1.349534       0.135098       1.269929          -0.000003
           18              H       1.279077       8.816502       3.554202       0.158097       1.084392 0.82442361E+01  0.80073841E+02                                 1.636859                            1.592143      -0.871785       2.456585                    0.999791       3.181679       8.347709       0.546916       1.153042      -0.741028       0.012071      -0.002369      -0.004242       0.013012       0.001096      -0.002339       0.004255       0.013882      -0.001289      -0.009128       0.001308       0.007820              1.644713       1.994714      -0.179150      -0.248862       1.407151       0.130259       1.532274          -0.000004
           19              H       0.651786       2.240544      11.593467       0.152381       0.883594 0.60440218E+01  0.56046414E+02                                 1.592037                            1.491606      -1.172765       2.348099                    0.997633       3.417470       9.703762       0.478488       1.380427      -0.686601      -0.012979      -0.012571      -0.030086       0.035095      -0.001845       0.002577       0.002800      -0.000927      -0.013527      -0.006578       0.002345       0.004233              1.646714       1.405658       0.055513       0.257079       1.527488       0.283623       2.006996           0.000002
           20              H       7.264048       4.148639       1.856265       0.142175       1.598245 0.12981191E+02  0.14238234E+03                                 2.175866                            2.040679      -1.266120       2.258950                    0.993759       3.856717      11.040677       0.464193       1.203001      -0.727309       0.010708       0.048107       0.023624       0.054654      -0.003373       0.013415       0.013329      -0.004014      -0.017463      -0.022307       0.006128       0.016179              2.241668       1.977620       0.254948       0.337371       2.433177       0.485642       2.314206          -0.000002
           21              H       1.684064       0.154630      11.568899       0.195735       1.247514 0.96130982E+01  0.98093782E+02                                 1.866361                            1.767399      -1.183993       2.307732                    0.997355       3.544029       9.878120       0.492596       1.218532      -0.722898      -0.010028       0.002484      -0.014582       0.017871       0.000450       0.012591       0.005998       0.012134       0.003219      -0.012803      -0.004060       0.016863              1.922497       1.780036       0.211210       0.402957       1.714607       0.194375       2.272848          -0.000006
           22              H       2.835549       0.563054      12.467004       0.376790       0.284819 0.14668062E+01  0.95572950E+01                                 0.769470                            0.753518      -1.270008       2.467506                    0.999975       1.921067       4.588937       0.647586       1.451597      -0.677279       0.006299       0.005442      -0.000688       0.008352       0.001962      -0.001760      -0.001154       0.006908      -0.008485      -0.003668      -0.002181       0.005849              0.778426       0.835615       0.045520      -0.023421       0.774275       0.000238       0.725387          -0.000001
           23              H       5.675296      12.466547      13.176752       0.215757       0.973605 0.70002602E+01  0.66054675E+02                                 1.603411                            1.531928      -1.010109       2.442127                    0.998989       2.998588       8.064264       0.516325       1.257169      -0.716538      -0.001490      -0.001418      -0.002517       0.003250       0.003216      -0.012312      -0.008223      -0.004196      -0.010149      -0.015266      -0.000596       0.015863              1.641979       1.366568       0.184400      -0.030427       2.012194      -0.377225       1.547177          -0.000004
           24              H       6.186197       6.149517       1.083731       0.185086       0.764457 0.51077788E+01  0.45439387E+02                                 1.462294                            1.380958      -0.941506       2.472445                    0.999308       3.155107       8.791484       0.491751       1.400104      -0.683779       0.010236       0.010315       0.003749       0.015007      -0.000500      -0.002602       0.003338      -0.004018      -0.011125      -0.005887       0.000389       0.005497              1.508488       1.701864       0.459550       0.055813       1.631304       0.063213       1.192297          -0.000003
           25              H       5.051634       5.455073       1.880833       0.183525       0.945660 0.67310636E+01  0.63366179E+02                                 1.608733                            1.524750      -1.079375       2.395309                    0.997566       3.227423       8.883542       0.502328       1.295223      -0.705926      -0.006630      -0.000632       0.013876       0.015392       0.000778      -0.004081      -0.001819       0.000961      -0.002372      -0.004338      -0.000505       0.004843              1.655251       1.443801       0.057198      -0.373292       1.375874      -0.100630       2.146077          -0.000002
           26              H       4.790492       5.954968       0.434038       0.165879       0.935587 0.66489527E+01  0.61407713E+02                                 1.502832                            1.443732      -0.868911       2.478639                    0.999766       3.017648       7.806826       0.564138       1.175577      -0.734944      -0.011165       0.004187      -0.003748       0.012500      -0.002836       0.002126       0.001972       0.001611      -0.014880      -0.006365       0.000908       0.005457              1.527282       1.604093      -0.200782       0.345901       1.391475      -0.132853       1.586277          -0.000002
           27              H       5.540853       4.474612       6.049240       0.147142       1.086879 0.79176319E+01  0.78035998E+02                                 1.798614                            1.688026      -1.125045       2.374934                    0.996611       3.437788       9.850959       0.460481       1.349567      -0.695022       0.028532       0.025828      -0.008285       0.039367       0.007244       0.001027       0.000159       0.011779       0.014127      -0.011696       0.004339       0.007357              1.846539       1.927316       0.549020      -0.169873       1.917034      -0.202904       1.695267          -0.000001
           28              H       2.197846       1.725177       7.564280       0.154226       0.910298 0.61683486E+01  0.57157890E+02                                 1.593598                            1.485419      -1.118858       2.384733                    0.998055       3.271082       9.110054       0.492763       1.341407      -0.695574      -0.026300      -0.018920       0.018294       0.037207       0.004992       0.000948      -0.003192      -0.002728       0.017875      -0.008662       0.001463       0.007199              1.646655       1.841783       0.451454      -0.260049       1.528562      -0.173306       1.569618          -0.000001
           29              H       5.097800       3.222286       3.693422       0.165582       1.123331 0.86351292E+01  0.85801207E+02                                 1.753089                            1.687779      -0.918447       2.443603                    0.999384       3.353783       9.230938       0.498297       1.237068      -0.720017       0.013248      -0.000862       0.010328       0.016820      -0.002175       0.006752       0.000445       0.014446      -0.020968      -0.009493      -0.003723       0.013216              1.777428       2.159966      -0.156676      -0.412693       1.446269       0.053597       1.726048          -0.000003
           30              H       3.585990       2.972337       3.447739       0.174031       0.826354 0.55996449E+01  0.49689232E+02                                 1.398816                            1.338732      -0.825754       2.516884                    0.999983       2.875619       7.362671       0.575103       1.200213      -0.728991      -0.009715      -0.007026      -0.007957       0.014390      -0.001746       0.003011       0.000619      -0.005472       0.018489      -0.007038       0.000156       0.006883              1.419163       1.452937       0.292608       0.201521       1.375962       0.183985       1.428592          -0.000003
           31              H       4.096192       4.405034       3.750747       0.190876       0.910595 0.64555891E+01  0.59780325E+02                                 1.538016                            1.471803      -0.916662       2.480064                    0.999323       3.036787       8.128844       0.525641       1.258330      -0.715338      -0.000101       0.017402       0.007096       0.018793      -0.000141       0.003948       0.001440      -0.007383      -0.002860      -0.006283       0.001601       0.004683              1.563937       1.244207       0.032111      -0.038926       2.020271      -0.256730       1.427334          -0.000004
           32              H       3.261737       3.528937      10.100266       0.146042       1.300344 0.10639566E+02  0.11044855E+03                                 1.862834                            1.819515      -0.994751       2.375601                    0.999817       3.532429       9.668523       0.505652       1.166859      -0.736781      -0.001459       0.010735       0.001810       0.010984      -0.000090      -0.000153       0.002045      -0.018546      -0.014633      -0.006846      -0.005115       0.011961              1.866855       1.586661      -0.117567      -0.172016       2.204273       0.356225       1.809630          -0.000003
           33              H       2.793260       2.066607       9.879152       0.195798       0.701659 0.45237463E+01  0.38784458E+02                                 1.347695                            1.276500      -0.944265       2.490686                    0.999893       2.895435       7.751892       0.528898       1.350748      -0.694496      -0.015607      -0.014191       0.003360       0.021360      -0.001042       0.000334      -0.001335      -0.003057       0.023118      -0.005703      -0.002194       0.007897              1.382703       1.525675       0.350033      -0.177422       1.351285      -0.135399       1.271148          -0.000002
           34              H       4.298056       2.374534      10.094806       0.158659       1.086195 0.82628405E+01  0.80315963E+02                                 1.640329                            1.595267      -0.886827       2.450199                    0.999793       3.182977       8.359811       0.545588       1.154964      -0.740570       0.011831      -0.002160       0.004019       0.012681       0.000940       0.002302      -0.004389       0.013881      -0.000885      -0.009224       0.001469       0.007755              1.648281       1.999786      -0.179895       0.249909       1.409709      -0.130735       1.535350          -0.000003
           35              C       6.199095      11.002906       1.501391       0.347432      32.909683 0.26262340E+03  0.54420564E+04                                 9.184564                            5.707622       0.308466       2.169855                    0.999422      22.259865      60.036206       0.635431       0.465166      -1.035380       0.032410      -0.042569      -0.007642       0.054045       0.054924       0.051982      -0.070972      -0.043103       0.069876      -0.120316       0.032403       0.087913             12.211351      14.210888      -7.321561      -7.264157      11.284112       5.493461      11.139053           0.000020
           36              C       7.183153      10.152563       0.709748       0.017838      38.277961 0.38794759E+03  0.87657327E+04                                 9.606661                            6.433997       0.283476       2.102213                    0.999400      26.060921      70.807279       0.677440       0.400147      -1.086980      -0.007174      -0.023929       0.033368       0.041683      -0.028925      -0.026620       0.013237      -0.001280      -0.011379      -0.032789      -0.014025       0.046814             12.253969      10.350257      -4.682271      -4.286000      13.938376      -0.968205      12.473273           0.000004
           37              C       7.572991       8.993007       1.274817      -0.197075      36.751517 0.45990574E+03  0.10987507E+05                                 9.713685                            7.254570      -0.027978       1.968504                    0.998344      29.967073      87.416540       0.597434       0.429127      -1.054117      -0.002125       0.021829       0.014855       0.026490       0.020241       0.015574      -0.002205       0.034244       0.012316      -0.030864      -0.000332       0.031196             11.558715       9.010174      -4.492820      -2.277259      14.966063      -1.323040      10.699907           0.000030
           38              C       8.467096       8.129781       0.575988       0.238420      30.210236 0.36375212E+03  0.81274093E+04                                 8.560017                            6.434620       0.210166       2.104208                    0.999447      24.242295      66.552336       0.642226       0.426846      -1.064352       0.043193      -0.076214       0.056481       0.104232      -0.050069       0.027255      -0.026908      -0.001824      -0.043405      -0.042868      -0.031038       0.073906             10.163657       7.665092      -2.857955      -2.851104      12.575463      -1.479911      10.250416           0.000036
           39              C       4.164009       8.606512      13.002045      -0.027618      42.015089 0.41141370E+03  0.94395927E+04                                10.185574                            6.625327      -0.001659       2.004208                    0.998659      26.847579      73.662603       0.667213       0.400099      -1.086305       0.003784       0.031181      -0.035475       0.047382      -0.044140      -0.005652      -0.002075      -0.024733      -0.056252      -0.038173      -0.017083       0.055257             13.318415      11.861089      -5.948133      -5.499968      15.289778       1.126027      12.804377          -0.000001
           40              C       3.788105       9.920675      12.513411      -0.183573      40.215894 0.52514964E+03  0.12862528E+05                                10.008269                            7.524379       0.202198       2.023271                    0.999658      30.607274      87.993725       0.618548       0.404287      -1.078831       0.008629      -0.049302       0.005102       0.050311      -0.006978       0.016168      -0.008271      -0.023437      -0.022943      -0.023961       0.000618       0.023343             11.916114       9.620732      -4.632081      -2.288257      16.910999      -1.195866       9.216613           0.000029
           41              C       2.849504      10.657639      13.190401       0.140827      32.255864 0.38419081E+03  0.87128424E+04                                 8.868884                            6.590915       0.084922       2.043052                    0.999170      25.612139      71.121818       0.636968       0.424010      -1.064825      -0.020075       0.065166      -0.039359       0.078732      -0.005944       0.027585      -0.022462      -0.046000      -0.075716      -0.048938       0.001856       0.047082             10.600254       8.094287      -2.810566      -2.878972      12.584105      -2.416879      11.122371           0.000022
           42              C       5.051767       7.859240      12.278648       0.291420      44.136074 0.33156770E+03  0.72571112E+04                                10.821103                            6.261567       0.193882       2.092004                    0.999441      24.312831      66.611850       0.631087       0.443430      -1.051583      -0.020616       0.022323       0.013830       0.033386       0.051379       0.048045      -0.084509      -0.060037       0.112469      -0.125517       0.015544       0.109973             14.963232      17.228046      -9.450676      -9.192597      14.115660       7.390241      13.545988          -0.000002
           43              C       8.890994       6.815618       1.102840      -0.823887      28.389963 0.44162368E+03  0.10476257E+05                                 8.393160                            7.221746      -0.079025       1.924467                    0.997672      33.939450      99.644261       0.583027       0.442857      -1.042658      -0.067528      -0.014128      -0.002038       0.069020      -0.094348       0.033271      -0.035331      -0.004831      -0.045005      -0.086890      -0.032509       0.119399              9.119788       6.749654       0.165026      -0.477491      12.312445      -1.291008       8.297265          -0.000002
           44              C       2.452297      12.033645      12.641711      -0.525159      28.345496 0.43821620E+03  0.10323759E+05                                 7.945469                            6.816766       0.152362       2.018494                    0.996946      31.792700      91.517924       0.653818       0.397649      -1.076455       0.023571      -0.045919       0.015090       0.053776      -0.034961       0.006111      -0.029976      -0.063036      -0.093424      -0.043269      -0.028113       0.071381              8.682010       7.202273      -0.299139       0.103895      10.656685      -1.597359       8.187073          -0.000004
           45              C       2.501592      10.822537       5.074701       0.325053      41.651088 0.33598984E+03  0.74144840E+04                                10.735810                            6.482458       0.134087       2.087759                    0.999323      24.081266      67.315844       0.591789       0.469013      -1.031879      -0.009565      -0.018383       0.045538       0.050032      -0.026497       0.078780       0.067144      -0.007593       0.003697      -0.117570       0.026148       0.091422             14.255854      14.635950       7.543781      -8.908876      12.299626      -7.544109      15.831985           0.000017
           46              C       1.606090      10.152573       6.005564       0.007664      38.881689 0.38682582E+03  0.87702619E+04                                 9.804061                            6.488575       0.091121       2.044257                    0.999316      26.311963      72.585535       0.661903       0.408145      -1.077151       0.029821       0.033679       0.026386       0.052152       0.013821      -0.021091      -0.014655       0.003854       0.046712      -0.022262      -0.014646       0.036908             12.429198      11.737948       5.746882      -2.435584       9.659148      -1.798388      15.890497          -0.000000
           47              C       1.838313      10.332951       7.378654      -0.174857      35.856084 0.44552472E+03  0.10569845E+05                                 9.573274                            7.134947      -0.020023       1.976786                    0.997916      29.680121      86.547818       0.602516       0.428490      -1.053499       0.003145       0.012447      -0.016829       0.021166      -0.020051       0.022346       0.022467       0.005496       0.004834      -0.043327       0.018881       0.024446             11.243809       9.086828       3.762984      -1.843740       8.198631      -1.248000      16.445967           0.000004
           48              C       1.039884       9.701639       8.312246       0.197321      31.579769 0.35890885E+03  0.79865256E+04                                 8.729740                            6.342841       0.131244       2.067806                    0.999169      24.662068      67.405517       0.654814       0.420354      -1.069220       0.016348       0.029206       0.076459       0.083464       0.002129       0.008095       0.006206      -0.002963       0.100789      -0.019874      -0.015774       0.035648             10.428335       8.478725       3.519125      -0.247419       7.310470       0.018163      15.495812           0.000006
           49              C      -0.025601       8.902832       7.771745      -0.021806      39.572937 0.41764635E+03  0.95762408E+04                                 9.761767                            6.629412       0.327978       2.111459                    0.999422      26.489910      71.615112       0.676935       0.394614      -1.094891      -0.036927      -0.015019      -0.021943       0.045504       0.036244      -0.025043      -0.013496       0.016228       0.096995      -0.053654      -0.001698       0.055352             12.275854      11.208034       5.534053      -2.173165       9.648201      -2.050918      15.971326           0.000003
           50              C       9.432521       8.670918       6.417764      -0.160272      34.548550 0.42426259E+03  0.99559594E+04                                 9.391218                            7.010785      -0.074153       1.962352                    0.998083      29.383566      85.576139       0.600797       0.434440      -1.048519      -0.005997      -0.002755       0.002267       0.006978      -0.024295       0.008959       0.011427      -0.025442      -0.039230      -0.031260      -0.003298       0.034558             10.999711       9.847761       3.945753      -1.374371       7.777214      -1.159565      15.374157           0.000008
           51              C       0.687066       9.327999       5.552416       0.157212      32.022839 0.37041263E+03  0.83125910E+04                                 8.849120                            6.476275       0.059899       2.047656                    0.999148      24.972186      68.672435       0.642776       0.424616      -1.065909      -0.032774      -0.028789      -0.058196       0.072730      -0.003232       0.014801       0.016854       0.002482       0.125788      -0.031253      -0.017556       0.048809             10.579190      10.103951       4.645798      -0.384000       8.187412      -0.204565      13.446208           0.000007
           52              C      -0.851124       8.104029       8.710797       0.363222      33.078334 0.26372777E+03  0.54753846E+04                                 9.213953                            5.727212       0.242744       2.146642                    0.999243      22.310555      60.399838       0.632536       0.466404      -1.033804       0.012075       0.017816      -0.048856       0.053386      -0.031407       0.078121       0.075692       0.004401       0.012912      -0.125027       0.029145       0.095882             12.026943      12.118505       6.666650      -6.831999      11.281544      -6.533792      12.680779           0.000008
           53              C       1.125644       9.907785       9.709904      -0.539350      27.569635 0.40306442E+03  0.93094984E+04                                 7.746203                            6.485482       0.163297       2.016930                    0.998078      31.643771      90.518817       0.677662       0.391328      -1.079580      -0.028198      -0.005551      -0.066097       0.072075      -0.007387      -0.023008      -0.009983       0.021645       0.014384      -0.027310      -0.002426       0.029735              8.496704       6.690299       0.948020       1.098467       6.825075       0.858262      11.974737          -0.000003
           54              C      10.009721       9.057432       3.977321      -0.511914      28.583664 0.45512295E+03  0.10801656E+05                                 7.955805                            6.926534       0.209426       2.028763                    0.997233      32.088193      92.086717       0.652845       0.395307      -1.080277      -0.022301      -0.027495       0.090213       0.096911      -0.007702      -0.012136       0.004183      -0.018230       0.119621      -0.033276      -0.009230       0.042506              8.576797       7.686092       0.961004       1.502469       6.707587       0.903094      11.336712          -0.000004
           55              C      -0.380960       4.560946      12.147617       0.347250      32.919399 0.26269200E+03  0.54439961E+04                                 9.187293                            5.709149       0.307714       2.169342                    0.999393      22.262597      60.052289       0.635196       0.465294      -1.035279       0.033111      -0.042886       0.008544       0.054850       0.054854      -0.051875       0.071445      -0.043688       0.067472      -0.120413       0.032163       0.088249             12.215333      14.215503      -7.324088       7.266704      11.287883      -5.495137      11.142614           0.000025
           56              C       0.603085       3.710606      12.939260       0.017396      38.262229 0.38782062E+03  0.87615952E+04                                 9.601067                            6.430982       0.287362       2.103489                    0.999377      26.061341      70.788737       0.677952       0.399903      -1.087214      -0.006706      -0.024119      -0.033030       0.041445      -0.028988       0.025740      -0.013073      -0.001099      -0.008613      -0.032385      -0.013701       0.046086             12.246234      10.344958      -4.680266       4.283188      13.929868       0.965514      12.463877           0.000006
           57              C       0.992931       2.551049      12.374191      -0.198279      36.767894 0.46020887E+03  0.10995484E+05                                 9.713371                            7.254704      -0.026836       1.968897                    0.998461      29.970355      87.401079       0.597766       0.428860      -1.054384      -0.002731       0.021989      -0.013913       0.026164       0.020317      -0.016250       0.002426       0.034930       0.008264      -0.030840      -0.001318       0.032158             11.558504       9.011024      -4.495009       2.276413      14.968299       1.320996      10.696190           0.000033
           58              C       1.887025       1.687825      13.073020       0.240120      30.169039 0.36310898E+03  0.81099065E+04                                 8.554685                            6.430674       0.207894       2.103835                    0.999482      24.220438      66.491698       0.642126       0.427078      -1.064148       0.043381      -0.075894      -0.056171       0.103909      -0.049909      -0.026914       0.026706      -0.002158      -0.042798      -0.042810      -0.030631       0.073441             10.157027       7.660243      -2.855195       2.848792      12.566887       1.479483      10.243950           0.000034
           59              C       7.183145       2.164507       0.646963      -0.030045      42.069453 0.41205405E+03  0.94574831E+04                                10.190711                            6.628207       0.001965       2.004964                    0.998616      26.872164      73.730344       0.667445       0.399824      -1.086546       0.004013       0.031172       0.035500       0.047413      -0.043536       0.005665       0.001830      -0.022379      -0.060197      -0.036796      -0.018242       0.055039             13.325023      11.866511      -5.951215       5.502295      15.298149      -1.125819      12.810409          -0.000003
           60              C       6.807233       3.478672       1.135597      -0.179746      40.131282 0.52372372E+03  0.12819868E+05                                 9.999497                            7.518042       0.202331       2.023826                    0.999668      30.561207      87.856770       0.618282       0.404705      -1.078470       0.009239      -0.048566      -0.004598       0.049651      -0.007271      -0.014744       0.009012      -0.024083      -0.021330      -0.022586      -0.001028       0.023614             11.905347       9.612554      -4.627221       2.286304      16.895223       1.194486       9.208265           0.000027
           61              C       5.868643       4.215633       0.458607       0.139016      32.288962 0.38471737E+03  0.87277619E+04                                 8.874778                            6.595570       0.078886       2.041217                    0.999120      25.629295      71.181336       0.636724       0.424028      -1.064815      -0.020474       0.065324       0.038730       0.078654      -0.005651      -0.028140       0.023162      -0.045734      -0.076389      -0.049776       0.002277       0.047499             10.607255       8.100950      -2.814963       2.881249      12.593494       2.415464      11.127320           0.000025
           62              C       8.070891       1.417238       1.370360       0.291187      44.196719 0.33202622E+03  0.72700492E+04                                10.832774                            6.267388       0.184732       2.089089                    0.999492      24.328229      66.679059       0.630535       0.443641      -1.051401      -0.021969       0.022460      -0.014127       0.034448       0.050790      -0.048111       0.084552      -0.060037       0.112200      -0.125130       0.015128       0.110003             14.980023      17.247836      -9.461685       9.204686      14.130111      -7.399229      13.562123          -0.000010
           63              C       2.310932       0.373660      12.546168      -0.828378      28.523465 0.44436720E+03  0.10557517E+05                                 8.420737                            7.245900      -0.083459       1.922277                    0.997648      34.012862      99.931579       0.581852       0.443072      -1.042547      -0.068033      -0.014278       0.002915       0.069576      -0.095097      -0.034085       0.035859      -0.006783      -0.046049      -0.087485      -0.033323       0.120808              9.150040       6.768969       0.161867       0.478327      12.357185       1.301252       8.323968          -0.000006
           64              C       5.471428       5.591641       1.007297      -0.521548      28.255308 0.43633368E+03  0.10268249E+05                                 7.927864                            6.801389       0.154194       2.019850                    0.996952      31.733229      91.294122       0.654667       0.397565      -1.076523       0.024099      -0.046489      -0.014238       0.054265      -0.035103      -0.006386       0.029614      -0.063782      -0.093499      -0.042893      -0.028709       0.071603              8.662025       7.190825      -0.298088      -0.100804      10.626814       1.587795       8.168437          -0.000002
           65              C       5.520597       4.380564       8.574307       0.324813      41.620425 0.33572703E+03  0.74070147E+04                                10.729113                            6.478903       0.134460       2.088188                    0.999306      24.074393      67.282504       0.592108       0.468865      -1.031991      -0.009767      -0.018082      -0.045890       0.050281      -0.026542      -0.079703      -0.066974      -0.008046       0.002854      -0.118244       0.026362       0.091882             14.246618      14.624639       7.537331       8.902504      12.291550       7.539395      15.823665           0.000018
           66              C       4.625110       3.710596       7.643444       0.007020      38.899836 0.38705353E+03  0.87766278E+04                                 9.806078                            6.490006       0.090347       2.043852                    0.999288      26.320639      72.612065       0.661910       0.408085      -1.077201       0.029619       0.034112      -0.026684       0.052469       0.013680       0.021926       0.014893       0.004147       0.045239      -0.022084      -0.015391       0.037476             12.431994      11.740269       5.748211       2.437841       9.661283       1.800631      15.894431           0.000002
           67              C       4.857355       3.890969       6.270354      -0.175018      35.906262 0.44631669E+03  0.10593577E+05                                 9.581745                            7.141064      -0.021834       1.975880                    0.997915      29.707435      86.654124       0.602272       0.428464      -1.053491       0.003653       0.012649       0.016849       0.021383      -0.020393      -0.021906      -0.023107       0.006012       0.006651      -0.043746       0.019220       0.024526             11.254059       9.094679       3.766284       1.846701       8.205435       1.250732      16.462063           0.000006
           68              C       4.058942       3.259653       5.336762       0.197510      31.542871 0.35843833E+03  0.79729350E+04                                 8.721427                            6.337567       0.133083       2.068734                    0.999177      24.644426      67.330181       0.655300       0.420206      -1.069381       0.016368       0.029321      -0.076407       0.083460       0.001613      -0.007357      -0.006231      -0.002453       0.102593      -0.019530      -0.016467       0.035997             10.417922       8.470764       3.515236       0.247928       7.303183      -0.016776      15.479818           0.000004
           69              C       2.993448       2.460848       5.877263      -0.020786      39.548359 0.41731129E+03  0.95667514E+04                                 9.757670                            6.626747       0.329341       2.112083                    0.999417      26.479868      71.583966       0.677064       0.394614      -1.094879      -0.037214      -0.016067       0.022551       0.046385       0.036088       0.026148       0.013065       0.015504       0.097773      -0.053728      -0.002263       0.055991             12.270619      11.204726       5.532256       2.176390       9.644856       2.053696      15.962275           0.000000
           70              C       2.852548       2.228940       7.231244      -0.162328      34.633353 0.42555405E+03  0.99943462E+04                                 9.411836                            7.027064      -0.079983       1.960320                    0.998061      29.416451      85.720291       0.599352       0.435135      -1.048048      -0.007959      -0.003397      -0.002963       0.009147      -0.025050      -0.009149      -0.012259      -0.026799      -0.043018      -0.032543      -0.003752       0.036295             11.024348       9.865389       3.951359       1.385744       7.791973       1.169230      15.415681           0.000005
           71              C       3.706078       2.886023       8.096592       0.159384      31.971334 0.36973467E+03  0.82937394E+04                                 8.840997                            6.471393       0.059969       2.048018                    0.999145      24.945946      68.589617       0.642849       0.424753      -1.065802      -0.033378      -0.029373       0.057365       0.072578      -0.002393      -0.015210      -0.016092       0.002910       0.125719      -0.030356      -0.018350       0.048706             10.568652      10.092194       4.639030       0.382979       8.178667       0.203784      13.435096           0.000008
           72              C       2.167941       1.662041       4.938211       0.361253      33.161850 0.26443190E+03  0.54935622E+04                                 9.227461                            5.733791       0.238745       2.145033                    0.999302      22.342766      60.502977       0.632361       0.466231      -1.033918       0.012164       0.018225       0.049956       0.054550      -0.031843      -0.078506      -0.076042       0.003956       0.010416      -0.125896       0.030005       0.095891             12.046343      12.138222       6.679070       6.844785      11.299215       6.545871      12.701592           0.000004
           73              C       4.144726       3.465793       3.939104      -0.538623      27.547048 0.40263994E+03  0.92973111E+04                                 7.741844                            6.481946       0.162869       2.017004                    0.998105      31.628968      90.466984       0.677861       0.391314      -1.079582      -0.027710      -0.006414       0.066169       0.072023      -0.006966       0.023330       0.009503       0.021390       0.016113      -0.026852      -0.003259       0.030110              8.491552       6.688218       0.947115      -1.096897       6.820981      -0.856060      11.965458          -0.000006
           74              C       3.429707       2.615463       9.671687      -0.511311      28.545021 0.45431125E+03  0.10776549E+05                                 7.942579                            6.914245       0.219156       2.031660                    0.997199      32.066463      91.970667       0.654354       0.394609      -1.080858      -0.023158      -0.027115      -0.089909       0.096722      -0.007031       0.011258      -0.003369      -0.020586       0.118619      -0.033568      -0.008134       0.041702              8.562333       7.677071       0.959575      -1.496974       6.699056      -0.899983      11.310871          -0.000001
           75              N       5.486876      11.551764       2.066460      -0.375934      51.195054 0.50252866E+03  0.12007704E+05                                11.272339                            7.241980       0.537257       2.156189                    0.999651      29.453075      79.966081       0.654971       0.391368      -1.102664      -0.023438      -0.006710       0.043304       0.049695       0.074769       0.078033      -0.064847      -0.036188       0.053635      -0.147923       0.067565       0.080357             15.031299      17.875737      -8.613572      -8.757138      13.530406       6.626719      13.687754           0.000006
           76              N       5.859914       7.171236      11.680821      -0.403259      64.540249 0.64120790E+03  0.16153635E+05                                12.844717                            7.976622       0.587385       2.139330                    0.999862      31.300667      85.000972       0.653378       0.372109      -1.125665       0.001012      -0.008564      -0.016479       0.018599       0.057126       0.050830      -0.053634      -0.045625       0.107860      -0.114479       0.037631       0.076848             17.731960      20.904248     -10.381335     -10.631491      15.955216       8.426721      16.336416          -0.000026
           77              N       3.148913      11.428082       4.310357      -0.382062      57.268728 0.59864294E+03  0.14881372E+05                                12.034583                            7.819090       0.657883       2.184675                    0.999774      30.404912      83.050645       0.643362       0.382980      -1.113323       0.033823       0.027384      -0.002329       0.043581      -0.050030       0.066872       0.062700      -0.009668      -0.042467      -0.121475       0.057167       0.064307             15.712788      15.591531       7.717069      -8.840937      14.626660      -8.238646      16.920174          -0.000007
           78              N       8.125452       7.519098       9.363219      -0.384735      49.890233 0.50575664E+03  0.12089721E+05                                11.033593                            7.239904       0.605881       2.182080                    0.999648      29.380625      79.474268       0.659290       0.388647      -1.105911      -0.048744      -0.026166      -0.012007       0.056611      -0.062127       0.076091       0.074855      -0.005358      -0.037375      -0.143134       0.068230       0.074904             14.255453      14.136097       7.459536      -7.449159      14.072761      -7.562318      14.557500          -0.000005
           79              N      -1.093170       5.109802      11.582548      -0.375592      51.206609 0.50264628E+03  0.12011230E+05                                11.273938                            7.242804       0.511024       2.149391                    0.999684      29.456459      79.977922       0.654936       0.391365      -1.102664      -0.022941      -0.007276      -0.043311       0.049549       0.074371      -0.078566       0.064242      -0.035907       0.051972      -0.147603       0.067640       0.079964             15.034013      17.879191      -8.615429       8.758900      13.533003      -6.627701      13.689846           0.000005
           80              N       8.879028       0.729236       1.968187      -0.402120      64.382896 0.63944215E+03  0.16097144E+05                                12.821739                            7.963444       0.587693       2.139996                    0.999864      31.266666      84.861394       0.654224       0.371905      -1.125882       0.000814      -0.008028       0.015939       0.017865       0.056804      -0.050678       0.053195      -0.046125       0.108219      -0.114010       0.037414       0.076596             17.697919      20.864308     -10.359285      10.609760      15.923800      -8.408729      16.305649          -0.000021
           81              N       6.167904       4.986111       9.338651      -0.382196      57.361612 0.59971748E+03  0.14915437E+05                                12.049543                            7.827940       0.657674       2.184552                    0.999784      30.424892      83.137880       0.642743       0.383159      -1.113143       0.033675       0.026581       0.001985       0.042947      -0.050237      -0.066965      -0.062883      -0.010313      -0.044931      -0.121911       0.057694       0.064216             15.733836      15.610670       7.728257       8.853458      14.647360       8.251956      16.943477          -0.000017
           82              N       1.545528       1.077108       4.285789      -0.382538      49.790434 0.50446693E+03  0.12051249E+05                                11.019940                            7.231092       0.605368       2.182485                    0.999634      29.343515      79.349876       0.659630       0.388693      -1.105874      -0.048354      -0.026299       0.011544       0.056241      -0.061140      -0.075951      -0.074469      -0.004888      -0.037763      -0.142190       0.067390       0.074800             14.237099      14.117427       7.448695       7.438677      14.054116       7.551820      14.539755           0.000000
           83              B      -0.406793       0.785939       8.923721       1.137861      12.766398 0.15080490E+03  0.28650568E+04                                 6.188359                            5.251723      -0.722391       1.867444                    0.999713      17.676020      54.072011       0.470077       0.685835      -0.892133       0.001745       0.000602      -0.003180       0.003677       0.004184      -0.000368       0.001525       0.000292      -0.005417      -0.004105      -0.001078       0.005183              6.570345       6.757699       1.157350       0.126183       6.319076       0.084844       6.634260          -0.000003
           84              B       6.173209       7.227911       4.725287       1.140394      12.634766 0.14872589E+03  0.28121469E+04                                 6.118737                            5.194423      -0.703202       1.875717                    0.999703      17.493178      53.161488       0.476141       0.680329      -0.895084       0.001732       0.000488       0.003868       0.004266       0.004465       0.000051      -0.001888      -0.000040      -0.008042      -0.004361      -0.001644       0.006005              6.496143       6.682723       1.140934      -0.124278       6.247838      -0.082856       6.557869          -0.000003
           85              F       3.940169      12.832444       9.524278      -0.518023      18.077153 0.26996478E+03  0.53955891E+04                                 5.162288                            4.830351       1.153153       2.522873                    0.999564      22.008941      50.650806       0.945568       0.324102      -1.183104       0.010266       0.000032      -0.003228       0.010761       0.010102      -0.000016      -0.000174       0.004682       0.013251      -0.012579       0.004414       0.008165              5.277268       4.947563      -0.656994       1.175249       5.434226      -1.138252       5.450014          -0.000009
           86              F      -0.201363       0.626175       7.569740      -0.516632      19.733931 0.29914090E+03  0.61297927E+04                                 5.543892                            5.137462       1.059055       2.487363                    0.999326      22.418481      52.121836       0.903407       0.330866      -1.177834       0.021897      -0.010082      -0.025341       0.034975       0.014134      -0.017493       0.011501       0.002434       0.068318      -0.033053       0.002066       0.030987              5.693082       4.415539       0.505209      -0.487691       4.414729       0.482831       8.248979          -0.000003
           87              F       0.109229       1.958380       9.308623      -0.498701      19.112365 0.28029909E+03  0.56493687E+04                                 5.425355                            4.958553       1.102495       2.521171                    0.999192      21.818433      50.259983       0.923865       0.328942      -1.179901       0.038120       0.009596       0.008199       0.040155       0.022169       0.003096       0.013969       0.018422       0.013270      -0.029315       0.002362       0.026953              5.667444       4.977536       1.652693       0.522681       7.163186       1.139817       4.861609          -0.000001
           88              F      -1.611780       0.489609       9.294974      -0.490704      18.011532 0.26477912E+03  0.52644337E+04                                 5.159938                            4.788180       0.923172       2.451847                    0.999522      21.757821      49.883239       0.948745       0.324705      -1.182985      -0.024967      -0.025663       0.007141       0.036509       0.012722      -0.002951      -0.001073      -0.004257      -0.013489      -0.011039      -0.004481       0.015520              5.284573       7.261792       1.006877      -0.676672       4.462280      -0.249334       4.129646          -0.000008
           89              F       6.959247       6.390453       4.124730      -0.518395      18.082994 0.27006340E+03  0.53981521E+04                                 5.165883                            4.833633       1.155519       2.523534                    0.999564      22.015405      50.671497       0.944526       0.324424      -1.182789       0.010019       0.000287       0.002953       0.010449       0.009874      -0.000065       0.000141       0.004285       0.011430      -0.012010       0.003811       0.008199              5.281197       4.950732      -0.656493      -1.175584       5.438816       1.138469       5.454044          -0.000008
           90              F       6.378616       7.068153       6.079268      -0.517013      19.746759 0.29940994E+03  0.61369146E+04                                 5.548621                            5.142392       1.057164       2.486477                    0.999348      22.428914      52.159316       0.902250       0.331204      -1.177490       0.021983      -0.009965       0.025288       0.034957       0.014250       0.017567      -0.011653       0.002032       0.069510      -0.033390       0.002034       0.031356              5.697901       4.420774       0.506884       0.487290       4.419893      -0.483466       8.253037          -0.000001
           91              F       6.689237       8.400351       4.340385      -0.500018      19.163740 0.28127584E+03  0.56743361E+04                                 5.437839                            4.970248       1.093095       2.517168                    0.999313      21.848533      50.362873       0.921868       0.329348      -1.179465       0.038442       0.010009      -0.008631       0.040650       0.022101      -0.002935      -0.013969       0.017732       0.012695      -0.029083       0.002299       0.026784              5.680406       4.988801       1.655779      -0.523348       7.178136      -1.142278       4.874281          -0.000002
           92              F       4.968228       6.931580       4.354034      -0.490910      18.011611 0.26478229E+03  0.52645919E+04                                 5.162233                            4.790741       0.922714       2.451611                    0.999494      21.758917      49.888661       0.947725       0.325048      -1.182654      -0.024335      -0.025365      -0.007329       0.035906       0.013745       0.002612       0.001282      -0.003366      -0.016526      -0.011314      -0.005611       0.016925              5.286895       7.264090       1.007116       0.676275       4.464666       0.248999       4.131930          -0.000010

******************************************************
Auxiliary information for the entire system
The total spin magnetic moment of the unit cell is   0.000274
The total net atomic charge of the unit cell is   -0.000003
Accuracy of reproducing the electrostatic potential in the unit cell:
  The inner radius (bohr) =    5.0000
  The outer radius (bohr) =   12.0000
  Valid grid points have density less than (e/(bohr^3)) =    0.0001
  The number of valid grid points were=        65356
  The rms potential error without charges in kcal/mol is=     10.42726
  The rms potential error with partial charges in kcal/mol is=      2.47084
  The RRMSE value at monopole order=      0.23696
  The rms potential error with partial charges and cloud penetration in kcal/mol is=      2.47706
  The RRMSE value at monopole order with cloud penetration is=      0.23756
  The rms potential error with partial charges and atomic dipoles in kcal/mol is=      0.58728
  The RRMSE value at dipole order=      0.05632
  The rms potential error with partial charges, atomic dipoles and cloud penetration in kcal/mol is=      0.59339
  The RRMSE value at dipole order with cloud penetration=      0.05691

******************************************************
The electron densities and ab initio electrostatic potential were computed in VASP using the PBE functional and
projector augmented wave method. See the main text of the journal article for a description of computational details.
The atomic charges, dipoles, and quadrupoles were computed with the DDEC6 method as described in
(a) T. A. Manz and N. Gabaldon Limas, RSC Adv. 6 (2016) 47771-47801 DOI: 10.1039/c6ra04656h
(b) N. Gabaldon Limas and T. A. Manz, RSC Adv. 8 (2018) 2678-2707 DOI: 10.1039/c7ra11829e.
For each atom in the material, the electron cloud parameters were fit to the spherically averaged atom-in-material
electron density using radial positions for which this density was between 10^-4 and 10^-2 electrons per cubic bohr.
The polarizabilities, dispersion coefficients, and quantum Drude oscillator (QDO) parameters were fit using the MCLF method.
The magnetic structure of the system was optimized in VASP from the default ferromagnetic initial guess using spin polarization.
The atomic spin moments (ASMs) were computed on this optimized magnetic structure using the DDEC6 partition as inputs
to the method of T. A. Manz and D. S. Sholl, J. Chem. Theory Comput. 7 (2011) 4146-4164 DOI: 10.1021/ct200539n.
The RMSE and RRMSE were computed using a uniform grid with Ewald summation.
