# Supplementary material for: A collection of forcefield precursors for metal–organic frameworks
Source: RSC Adv. 2019 Nov 13;9(63):36492–507. doi: 10.1039/c9ra07327b (PMC9075174; doi:10.1039/c9ra07327b)
Supplement: RA-009-C9RA07327B-s5724 [file RA-009-C9RA07327B-s5724.xyz]

   92
jmolscript: load "" {1 1 1} spacegroup "x,y,z" unitcell [{      9.599000     0.000000     0.000000 }, {      3.560933    12.883961     0.000000 }, {     -4.799614     0.000027    13.649008 }]
Cu     4.175599    12.645614     3.095322     0.559706
Cu     7.194570     6.203648    10.553686     0.561308
H      7.231832     8.682505     2.055541     0.151481
H      4.244931    10.590639    11.792743     0.143863
H      8.264109     6.596592     2.080109     0.194910
H      9.415610     7.005012     1.182004     0.374389
H      8.694436     6.024541     0.472256     0.215028
H      3.167067    12.591520    12.565277     0.186201
H      2.032518    11.897073    11.768175     0.184924
H      1.771352    12.396973    13.214970     0.166159
H      2.521807    10.916595     7.599768     0.147058
H      8.777825     8.167155     6.084728     0.154491
H      2.078714     9.664279     9.955586     0.165767
H      0.566901     9.414330    10.201269     0.174030
H      1.077107    10.847026     9.898261     0.190827
H      9.841758     9.970904     3.548742     0.146847
H      9.373277     8.508575     3.769856     0.196260
H      1.279077     8.816502     3.554202     0.158053
H      0.651786     2.240544    11.593467     0.152405
H      7.264048     4.148639     1.856265     0.142124
H      1.684064     0.154630    11.568899     0.195739
H      2.835549     0.563054    12.467004     0.376791
H      5.675296    12.466547    13.176752     0.215738
H      6.186197     6.149517     1.083731     0.185084
H      5.051634     5.455073     1.880833     0.183459
H      4.790492     5.954968     0.434038     0.165893
H      5.540853     4.474612     6.049240     0.146764
H      2.197846     1.725177     7.564280     0.154388
H      5.097800     3.222286     3.693422     0.165451
H      3.585990     2.972337     3.447739     0.173891
H      4.096192     4.405034     3.750747     0.190724
H      3.261737     3.528937    10.100266     0.146112
H      2.793260     2.066607     9.879152     0.195856
H      4.298056     2.374534    10.094806     0.158590
C      6.199095    11.002906     1.501391     0.347528
C      7.183153    10.152563     0.709748     0.017856
C      7.572991     8.993007     1.274817    -0.196948
C      8.467096     8.129781     0.575988     0.238407
C      4.164009     8.606512    13.002045    -0.027628
C      3.788105     9.920675    12.513411    -0.183644
C      2.849504    10.657639    13.190401     0.140779
C      5.051767     7.859240    12.278648     0.291451
C      8.890994     6.815618     1.102840    -0.823856
C      2.452297    12.033645    12.641711    -0.525121
C      2.501592    10.822537     5.074701     0.325076
C      1.607871    10.159015     6.005564     0.007434
C      1.838313    10.332951     7.378654    -0.174493
C      1.039172     9.699062     8.312246     0.196776
C     -0.025601     8.902832     7.771745    -0.020949
C      9.432521     8.670918     6.417764    -0.161090
C      0.687066     9.327999     5.552416     0.157279
C     -0.851124     8.104029     8.710797     0.363216
C      1.125644     9.907785     9.709904    -0.538844
C     10.009721     9.057432     3.977321    -0.512290
C     -0.380960     4.560946    12.147617     0.347351
C      0.603085     3.710606    12.939260     0.017414
C      0.992931     2.551049    12.374191    -0.198148
C      1.887025     1.687825    13.073020     0.240105
C      7.183145     2.164507     0.646963    -0.030056
C      6.807233     3.478672     1.135597    -0.179817
C      5.868643     4.215633     0.458607     0.138969
C      8.070891     1.417238     1.370360     0.291216
C      2.310932     0.373660    12.546168    -0.828346
C      5.471428     5.591641     1.007297    -0.521527
C      5.520597     4.380564     8.574307     0.325454
C      4.626890     3.717038     7.643444     0.006723
C      4.857355     3.890969     6.270354    -0.174092
C      4.058230     3.257076     5.336762     0.197103
C      2.993448     2.460848     5.877263    -0.020533
C      2.852548     2.228940     7.231244    -0.162823
C      3.706078     2.886023     8.096592     0.158819
C      2.167941     1.662041     4.938211     0.361346
C      4.144726     3.465793     3.939104    -0.538181
C      3.429707     2.615463     9.671687    -0.511572
N      5.486876    11.551764     2.066460    -0.375982
N      5.859914     7.171236    11.680821    -0.403370
N      3.148913    11.428082     4.310357    -0.382009
N      8.125452     7.519098     9.363219    -0.384749
N     -1.093170     5.109802    11.582548    -0.375633
N      8.879028     0.729236     1.968187    -0.402226
N      6.167904     4.986111     9.338651    -0.382301
N      1.545528     1.077108     4.285789    -0.382595
B     -0.406793     0.785939     8.923721     1.136164
B      6.173209     7.227911     4.725287     1.140175
F      3.940169    12.832444     9.524278    -0.517402
F     -0.201363     0.626175     7.569740    -0.516023
F      0.110653     1.963534     9.308623    -0.499686
F     -1.610356     0.494762     9.294974    -0.489204
F      6.959247     6.390453     4.124730    -0.517972
F      6.378616     7.068153     6.079268    -0.516736
F      6.690661     8.405505     4.340385    -0.501118
F      4.969652     6.936733     4.354034    -0.489990

The following XYZ coordinates are in angstroms. Other properties are in atomic units.
The sperically averaged electron density of each atom fit to a function of the form exp(a - br)
eigen_1, eigen_2 and eigen_3 are the three eigenvalues of traceless quadrupole moment tensor
  atom number  atomic symbol              X              Y              Z     net charge C6 coefficient C8 coefficient C10 coefficient fluctuating dipole atomic polarizability isotropic forcefield polarizability              a              b squared Pearson coefficient          <r^3>          <r^4>         wp_QDO          m_QDO          q_QDO       dipole_x       dipole_y       dipole_z         dipole            Qxy            Qxz            Qyz     Q(x^2-y^2)  Q(3z^2 - R^2)        eigen_1        eigen_2        eigen_3 static polarizability      alpha(xx)      alpha(xy)      alpha(xz)      alpha(yy)      alpha(yz)      alpha(zz) atomic spin moment
            1             Cu       4.175599      12.645614       3.095322       0.559706     107.611295 0.14693363E+04  0.44029115E+05                                19.338161                           13.446905       0.798928       2.087220                    0.997143      48.357506     128.246484       0.442928       0.461482      -1.103370      -0.029131      -0.004660       0.026035       0.039346      -0.035837       0.011923      -0.003489       0.009699       0.023238      -0.040621       0.003891       0.036730             25.351241      27.642591      -2.206469      -0.123316      24.001432       0.120449      24.409702           0.000202
            2             Cu       7.194570       6.203648      10.553686       0.561308     107.396863 0.14655789E+04  0.43885756E+05                                19.310257                           13.427033       0.802337       2.088638                    0.997115      48.305765     128.039001       0.443414       0.461299      -1.103547      -0.029173      -0.004207      -0.026615       0.039713      -0.035436      -0.012385       0.002882       0.009577       0.022481      -0.040282       0.003847       0.036435             25.315385      27.602281      -2.203540       0.120793      23.971416      -0.117705      24.372458           0.000201
            3              H       7.231832       8.682505       2.055541       0.151481       0.887844 0.60799188E+01  0.56459782E+02                                 1.596531                            1.495542      -1.180753       2.343845                    0.997464       3.426258       9.733950       0.478117       1.379528      -0.686750      -0.013195      -0.012810       0.030147       0.035314      -0.001833      -0.002396      -0.002867      -0.000806      -0.013546      -0.006513       0.002276       0.004236              1.651474       1.409196       0.055613      -0.258295       1.531522      -0.284636       2.013705           0.000001
            4              H       4.244931      10.590639      11.792743       0.143863       1.594789 0.12950113E+02  0.14199926E+03                                 2.175867                            2.040737      -1.286339       2.252174                    0.993553       3.850817      11.033032       0.463193       1.205956      -0.726643       0.010557       0.047484      -0.023154       0.053873      -0.003492      -0.013318      -0.013284      -0.004164      -0.017729      -0.022291       0.006259       0.016032              2.241660       1.977637       0.254839      -0.337302       2.433122      -0.485469       2.314221          -0.000002
            5              H       8.264109       6.596592       2.080109       0.194910       1.251538 0.96500199E+01  0.98553137E+02                                 1.869593                            1.770174      -1.186125       2.306464                    0.997369       3.547842       9.889021       0.492526       1.217685      -0.723110      -0.010014       0.002452       0.014756       0.018001       0.000529      -0.012779      -0.006046       0.012297       0.002749      -0.012950      -0.004146       0.017096              1.925937       1.783056       0.211790      -0.404539       1.717262      -0.195125       2.277494          -0.000006
            6              H       9.415610       7.005012       1.182004       0.374389       0.286335 0.14765559E+01  0.96352850E+01                                 0.771673                            0.755590      -1.270234       2.466142                    0.999977       1.927202       4.604734       0.647348       1.449952      -0.677575       0.006447       0.005445       0.000591       0.008460       0.002065       0.001786       0.001074       0.006884      -0.008895      -0.003677      -0.002273       0.005950              0.780683       0.838365       0.045891       0.023576       0.776433      -0.000214       0.727252          -0.000000
            7              H       8.694436       6.024541       0.472256       0.215028       0.976751 0.70257028E+01  0.66342563E+02                                 1.605570                            1.533634      -1.006479       2.443030                    0.999092       3.002352       8.072390       0.516676       1.255408      -0.716922      -0.001724      -0.001570       0.002286       0.003265       0.003267       0.012073       0.008140      -0.004305      -0.009477      -0.014933      -0.000754       0.015686              1.644362       1.367904       0.185022       0.030739       2.015828       0.378773       1.549352          -0.000003
            8              H       3.167067      12.591520      12.565277       0.186201       0.762770 0.50961399E+01  0.45325970E+02                                 1.462242                            1.381045      -0.950501       2.470314                    0.999269       3.154706       8.799534       0.490676       1.403478      -0.683127       0.009848       0.010084      -0.003686       0.014569      -0.000507       0.002784      -0.003280      -0.004160      -0.011445      -0.006056       0.000479       0.005577              1.508398       1.701223       0.459163      -0.055623       1.631451      -0.063139       1.192519          -0.000003
            9              H       2.032518      11.897073      11.768175       0.184924       0.942402 0.67059879E+01  0.63103390E+02                                 1.608701                            1.524859      -1.093318       2.390956                    0.997611       3.223698       8.886191       0.500597       1.300254      -0.704883      -0.006386      -0.000810      -0.013040       0.014542       0.000704       0.004125       0.001723       0.000864      -0.002221      -0.004358      -0.000435       0.004793              1.655174       1.444064       0.057193       0.373092       1.376164       0.100409       2.145295          -0.000003
           10              H       1.771352      12.396973      13.214970       0.166159       0.931740 0.66134570E+01  0.60981240E+02                                 1.496804                            1.438334      -0.854077       2.484981                    0.999803       3.011624       7.777878       0.566260       1.173065      -0.735541      -0.011130       0.004372       0.003792       0.012544      -0.002790      -0.002117      -0.001944       0.001777      -0.015184      -0.006410       0.000917       0.005493              1.521011       1.597225      -0.199213      -0.343415       1.386116       0.131865       1.579692          -0.000004
           11              H       2.521807      10.916595       7.599768       0.147058       1.086736 0.79184950E+01  0.78028203E+02                                 1.796390                            1.686432      -1.118965       2.376637                    0.996760       3.438080       9.843171       0.461499       1.346873      -0.695534       0.028422       0.025640       0.008228       0.039153       0.007437      -0.000989      -0.000253       0.011787       0.013495      -0.011741       0.004175       0.007567              1.843933       1.924062       0.547141       0.170146       1.913701       0.202769       1.694036          -0.000004
           12              H       8.777825       8.167155       6.084728       0.154491       0.914385 0.62062169E+01  0.57644545E+02                                 1.604084                            1.494354      -1.145309       2.374111                    0.997765       3.282830       9.178340       0.488724       1.349308      -0.693978      -0.026301      -0.018856      -0.018102       0.037080       0.004843      -0.000992       0.003266      -0.002802       0.018374      -0.008632       0.001263       0.007369              1.657895       1.855098       0.456309       0.263212       1.538453       0.175265       1.580136           0.000000
           13              H       2.078714       9.664279       9.955586       0.165767       1.121988 0.86208066E+01  0.85617901E+02                                 1.751220                            1.686004      -0.915687       2.445184                    0.999412       3.351239       9.219811       0.498757       1.236519      -0.720142       0.013186      -0.000864      -0.010378       0.016803      -0.002237      -0.006721      -0.000453       0.014483      -0.020675      -0.009409      -0.003784       0.013192              1.775552       2.157555      -0.156170       0.411939       1.444869      -0.053313       1.724232          -0.000002
           14              H       0.566901       9.414330      10.201269       0.174030       0.825927 0.55965906E+01  0.49650748E+02                                 1.397727                            1.337872      -0.823413       2.517598                    0.999981       2.875007       7.358030       0.575661       1.199325      -0.729193      -0.009837      -0.007294       0.008142       0.014706      -0.001696      -0.002950      -0.000567      -0.005351       0.018649      -0.006956       0.000050       0.006906              1.418020       1.451638       0.292027      -0.201084       1.374786      -0.183521       1.427635          -0.000004
           15              H       1.077107      10.847026       9.898261       0.190827       0.910162 0.64522983E+01  0.59745456E+02                                 1.538022                            1.471851      -0.918967       2.479364                    0.999339       3.035683       8.127021       0.525377       1.259054      -0.715196       0.000023       0.017363      -0.007020       0.018729      -0.000230      -0.003924      -0.001322      -0.007395      -0.002530      -0.006259       0.001708       0.004551              1.563905       1.244386       0.032163       0.038957       2.020056       0.256707       1.427273          -0.000004
           16              H       9.841758       9.970904       3.548742       0.146847       1.297552 0.10613476E+02  0.11012532E+03                                 1.861211                            1.818175      -0.996263       2.375399                    0.999797       3.529034       9.661295       0.505396       1.168006      -0.736498      -0.001567       0.010517      -0.001833       0.010790       0.000015       0.000191      -0.001986      -0.018285      -0.015137      -0.006646      -0.005252       0.011898              1.865115       1.585586      -0.117047       0.171663       2.201763      -0.355304       1.807995          -0.000007
           17              H       9.373277       8.508575       3.769856       0.196260       0.702411 0.45298369E+01  0.38836673E+02                                 1.346402                            1.275593      -0.942620       2.490368                    0.999902       2.895514       7.743588       0.530363       1.347017      -0.695210      -0.015320      -0.014151      -0.003207       0.021101      -0.000862      -0.000156       0.001375      -0.003172       0.022643      -0.005582      -0.002162       0.007744              1.381180       1.523640       0.348857       0.176903       1.349756       0.135030       1.270145          -0.000003
           18              H       1.279077       8.816502       3.554202       0.158053       1.084151 0.82414457E+01  0.80036982E+02                                 1.636287                            1.591606      -0.872156       2.456299                    0.999792       3.181635       8.346069       0.547167       1.152653      -0.741118       0.012058      -0.002379      -0.004243       0.013002       0.001085      -0.002345       0.004250       0.013869      -0.001354      -0.009113       0.001287       0.007826              1.644116       1.994254      -0.179067      -0.248662       1.406684       0.130109       1.531411          -0.000007
           19              H       0.651786       2.240544      11.593467       0.152405       0.883664 0.60450710E+01  0.56060463E+02                                 1.592293                            1.491860      -1.173173       2.347894                    0.997616       3.418473       9.708052       0.478371       1.380657      -0.686550      -0.012975      -0.012564      -0.030090       0.035094      -0.001833       0.002573       0.002813      -0.000924      -0.013654      -0.006609       0.002364       0.004245              1.646952       1.405778       0.055424       0.257173       1.527522       0.283412       2.007557           0.000002
           20              H       7.264048       4.148639       1.856265       0.142124       1.598411 0.12982619E+02  0.14239933E+03                                 2.175850                            2.040659      -1.266089       2.258916                    0.993762       3.856805      11.040326       0.464248       1.202846      -0.727345       0.010715       0.048102       0.023615       0.054647      -0.003376       0.013421       0.013333      -0.004016      -0.017430      -0.022311       0.006125       0.016186              2.241656       1.977632       0.254994       0.337400       2.433140       0.485565       2.314195          -0.000005
           21              H       1.684064       0.154630      11.568899       0.195739       1.247073 0.96088698E+01  0.98039304E+02                                 1.865913                            1.767010      -1.183541       2.308006                    0.997352       3.543251       9.875201       0.492653       1.218532      -0.722902      -0.010032       0.002508      -0.014607       0.017896       0.000453       0.012604       0.005997       0.012147       0.003326      -0.012805      -0.004080       0.016885              1.921999       1.779560       0.211099       0.402784       1.714272       0.194238       2.272165          -0.000005
           22              H       2.835549       0.563054      12.467004       0.376791       0.284814 0.14667766E+01  0.95570531E+01                                 0.769455                            0.753507      -1.270014       2.467508                    0.999975       1.921050       4.588883       0.647596       1.451582      -0.677281       0.006298       0.005446      -0.000689       0.008354       0.001962      -0.001759      -0.001157       0.006907      -0.008477      -0.003669      -0.002178       0.005847              0.778407       0.835595       0.045521      -0.023423       0.774261       0.000232       0.725364          -0.000002
           23              H       5.675296      12.466547      13.176752       0.215738       0.973636 0.70003494E+01  0.66055057E+02                                 1.603379                            1.531883      -1.010114       2.442112                    0.998990       2.998561       8.063896       0.516366       1.257079      -0.716558      -0.001489      -0.001417      -0.002510       0.003245       0.003217      -0.012311      -0.008228      -0.004197      -0.010144      -0.015267      -0.000599       0.015866              1.641960       1.366524       0.184408      -0.030437       2.012200      -0.377246       1.547156          -0.000005
           24              H       6.186197       6.149517       1.083731       0.185084       0.764492 0.51078525E+01  0.45439392E+02                                 1.462226                            1.380877      -0.941618       2.472392                    0.999307       3.154979       8.790549       0.491823       1.399919      -0.683814       0.010240       0.010319       0.003730       0.015008      -0.000501      -0.002607       0.003334      -0.004018      -0.011128      -0.005889       0.000392       0.005497              1.508434       1.701783       0.459576       0.055835       1.631303       0.063231       1.192217          -0.000003
           25              H       5.051634       5.455073       1.880833       0.183459       0.945546 0.67298939E+01  0.63349807E+02                                 1.608381                            1.524450      -1.077769       2.396068                    0.997566       3.226564       8.879608       0.502481       1.294939      -0.705994      -0.006633      -0.000637       0.013863       0.015381       0.000774      -0.004096      -0.001809       0.000931      -0.002334      -0.004349      -0.000497       0.004845              1.654865       1.443562       0.057254      -0.373167       1.375672      -0.100719       2.145362          -0.000002
           26              H       4.790492       5.954968       0.434038       0.165893       0.935508 0.66481571E+01  0.61397931E+02                                 1.502687                            1.443597      -0.869102       2.478570                    0.999766       3.017423       7.805841       0.564198       1.175499      -0.734963      -0.011162       0.004192      -0.003762       0.012503      -0.002837       0.002122       0.001965       0.001608      -0.014883      -0.006359       0.000902       0.005458              1.527135       1.603949      -0.200739       0.345857       1.391357      -0.132825       1.586100          -0.000003
           27              H       5.540853       4.474612       6.049240       0.146764       1.087212 0.79243002E+01  0.78110756E+02                                 1.798244                            1.688141      -1.124033       2.375177                    0.996616       3.438687       9.851054       0.460753       1.348614      -0.695211       0.028599       0.025855      -0.008015       0.039378       0.007242       0.001087       0.000244       0.011802       0.013980      -0.011675       0.004238       0.007438              1.845837       1.926041       0.547842      -0.170290       1.915593      -0.202935       1.695879          -0.000002
           28              H       2.197846       1.725177       7.564280       0.154388       0.909667 0.61641680E+01  0.57112941E+02                                 1.593275                            1.485235      -1.119017       2.384765                    0.998056       3.270759       9.110467       0.492605       1.341983      -0.695457      -0.026332      -0.018910       0.018280       0.037217       0.004990       0.000981      -0.003239      -0.002738       0.017915      -0.008687       0.001449       0.007238              1.646242       1.841059       0.450911      -0.260000       1.528054      -0.173108       1.569614          -0.000002
           29              H       5.097800       3.222286       3.693422       0.165451       1.124309 0.86433203E+01  0.85900174E+02                                 1.753827                            1.688345      -0.918506       2.443490                    0.999383       3.355011       9.234286       0.498333       1.236725      -0.720090       0.013263      -0.000882       0.010321       0.016829      -0.002205       0.006744       0.000433       0.014437      -0.020987      -0.009493      -0.003724       0.013217              1.778250       2.161294      -0.156536      -0.412995       1.446655       0.053434       1.726801          -0.000004
           30              H       3.585990       2.972337       3.447739       0.173891       0.826669 0.56031856E+01  0.49727916E+02                                 1.399089                            1.339082      -0.825663       2.516856                    0.999983       2.876401       7.364925       0.575083       1.200081      -0.729020      -0.009745      -0.007057      -0.007909       0.014398      -0.001743       0.003020       0.000597      -0.005511       0.018364      -0.007037       0.000190       0.006846              1.419423       1.453199       0.292568       0.201489       1.376068       0.183841       1.429002          -0.000004
           31              H       4.096192       4.405034       3.750747       0.190724       0.910791 0.64569680E+01  0.59792226E+02                                 1.537843                            1.471667      -0.915429       2.480563                    0.999342       3.036281       8.125628       0.525858       1.257830      -0.715458      -0.000092       0.017373       0.007003       0.018732      -0.000146       0.003938       0.001415      -0.007397      -0.002722      -0.006274       0.001618       0.004655              1.563707       1.244179       0.032058      -0.038924       2.019976      -0.256633       1.426967          -0.000004
           32              H       3.261737       3.528937      10.100266       0.146112       1.300451 0.10642058E+02  0.11048826E+03                                 1.863479                            1.820176      -0.995019       2.375612                    0.999815       3.532910       9.672556       0.505339       1.167435      -0.736641      -0.001500       0.010736       0.001801       0.010989      -0.000095      -0.000165       0.002040      -0.018531      -0.014694      -0.006831      -0.005131       0.011962              1.867451       1.587179      -0.117458      -0.172029       2.205151       0.356216       1.810024          -0.000002
           33              H       2.793260       2.066607       9.879152       0.195856       0.701556 0.45238622E+01  0.38787668E+02                                 1.347839                            1.276735      -0.944613       2.490569                    0.999893       2.895927       7.754716       0.528687       1.351211      -0.694401      -0.015621      -0.014197       0.003352       0.021373      -0.001042       0.000327      -0.001319      -0.003126       0.023133      -0.005734      -0.002163       0.007898              1.382759       1.525789       0.349872      -0.177269       1.351324      -0.135300       1.271163          -0.000002
           34              H       4.298056       2.374534      10.094806       0.158590       1.086043 0.82607687E+01  0.80286845E+02                                 1.639755                            1.594719      -0.887106       2.449922                    0.999794       3.183062       8.358225       0.545887       1.154461      -0.740687       0.011822      -0.002172       0.004021       0.012675       0.000928       0.002311      -0.004382       0.013881      -0.000963      -0.009211       0.001442       0.007770              1.647685       1.999348      -0.179817       0.249725       1.409224      -0.130586       1.534483          -0.000005
           35              C       6.199095      11.002906       1.501391       0.347528      32.912931 0.26265225E+03  0.54429105E+04                                 9.185845                            5.708355       0.307758       2.169647                    0.999420      22.260696      60.043709       0.635308       0.465235      -1.035322       0.032458      -0.042632      -0.007559       0.054112       0.054932       0.052002      -0.070939      -0.043034       0.069809      -0.120310       0.032452       0.087858             12.213585      14.213223      -7.322590      -7.266108      11.285363       5.494660      11.142170           0.000022
           36              C       7.183153      10.152563       0.709748       0.017856      38.275784 0.38792947E+03  0.87652507E+04                                 9.606512                            6.433932       0.283585       2.102281                    0.999401      26.060034      70.805362       0.677428       0.400158      -1.086969      -0.007153      -0.023907       0.033413       0.041703      -0.028888      -0.026593       0.013237      -0.001235      -0.011254      -0.032742      -0.014024       0.046766             12.253880      10.350154      -4.682131      -4.286657      13.937219      -0.967367      12.474268           0.000001
           37              C       7.572991       8.993007       1.274817      -0.196948      36.748744 0.45987575E+03  0.10986810E+05                                 9.713713                            7.254633      -0.028612       1.968323                    0.998349      29.967200      87.422141       0.597384       0.429162      -1.054076      -0.002051       0.021903       0.014914       0.026578       0.020245       0.015677      -0.002107       0.034294       0.012125      -0.030835      -0.000495       0.031330             11.558612       9.009835      -4.492949      -2.278304      14.964265      -1.321062      10.701737           0.000036
           38              C       8.467096       8.129781       0.575988       0.238407      30.209877 0.36374515E+03  0.81272153E+04                                 8.559992                            6.434583       0.210441       2.104313                    0.999447      24.241883      66.551069       0.642224       0.426850      -1.064350       0.043230      -0.076215       0.056505       0.104261      -0.050052       0.027271      -0.026891      -0.001846      -0.043324      -0.042868      -0.031016       0.073884             10.163729       7.665138      -2.858339      -2.851741      12.575280      -1.478332      10.250768           0.000035
           39              C       4.164009       8.606512      13.002045      -0.027628      42.015317 0.41141179E+03  0.94395280E+04                                10.185580                            6.625285      -0.001630       2.004215                    0.998659      26.847559      73.662213       0.667220       0.400096      -1.086308       0.003791       0.031193      -0.035467       0.047384      -0.044139      -0.005644      -0.002060      -0.024750      -0.056251      -0.038167      -0.017092       0.055258             13.318730      11.861124      -5.948166      -5.500815      15.289606       1.127345      12.805460          -0.000002
           40              C       3.788105       9.920675      12.513411      -0.183644      40.218713 0.52519973E+03  0.12864024E+05                                10.008594                            7.524674       0.202180       2.023231                    0.999659      30.608947      87.998610       0.618545       0.404280      -1.078839       0.008665      -0.049297       0.005136       0.050315      -0.006976       0.016130      -0.008282      -0.023454      -0.022934      -0.023927       0.000587       0.023340             11.916480       9.621001      -4.631892      -2.288925      16.911033      -1.194906       9.217406           0.000026
           41              C       2.849504      10.657639      13.190401       0.140779      32.257128 0.38420588E+03  0.87132458E+04                                 8.869021                            6.590977       0.084904       2.043034                    0.999170      25.612700      71.122997       0.636976       0.424001      -1.064833      -0.020053       0.065187      -0.039332       0.078730      -0.005962       0.027587      -0.022463      -0.046039      -0.075747      -0.048947       0.001838       0.047109             10.600504       8.094424      -2.810314      -2.879667      12.583873      -2.416192      11.123214           0.000024
           42              C       5.051767       7.859240      12.278648       0.291451      44.135263 0.33154858E+03  0.72565760E+04                                10.820937                            6.261344       0.193971       2.092043                    0.999441      24.312183      66.609174       0.631106       0.443424      -1.051588      -0.020619       0.022309       0.013843       0.033384       0.051383       0.048058      -0.084499      -0.060041       0.112432      -0.125521       0.015562       0.109960             14.963570      17.227205      -9.450383      -9.193173      14.115952       7.391229      13.547553          -0.000013
           43              C       8.890994       6.815618       1.102840      -0.823856      28.387963 0.44158955E+03  0.10475214E+05                                 8.392614                            7.221359      -0.078914       1.924504                    0.997673      33.938467      99.639289       0.583058       0.442844      -1.042669      -0.067525      -0.014086      -0.002022       0.069008      -0.094331       0.033272      -0.035274      -0.004856      -0.044858      -0.086896      -0.032446       0.119343              9.119083       6.748915       0.164893      -0.477312      12.312035      -1.290075       8.296299          -0.000005
           44              C       2.452297      12.033645      12.641711      -0.525121      28.342482 0.43814661E+03  0.10321532E+05                                 7.944459                            6.815894       0.153216       2.018763                    0.996954      31.789723      91.501606       0.653919       0.397610      -1.076500       0.023579      -0.045918       0.015129       0.053790      -0.034944       0.006151      -0.029955      -0.063074      -0.093321      -0.043206      -0.028161       0.071367              8.680928       7.201392      -0.298377       0.103355      10.655750      -1.597132       8.185643          -0.000007
           45              C       2.501592      10.822537       5.074701       0.325076      41.650154 0.33506724E+03  0.73898355E+04                                10.734682                            6.474156       0.133392       2.087717                    0.999318      24.070918      67.290956       0.592022       0.469100      -1.031720      -0.009585      -0.018472       0.044759       0.049360      -0.026430       0.079294       0.067296      -0.007813       0.000884      -0.118168       0.026566       0.091602             14.259069      14.633039       7.534665      -8.925135      12.281225      -7.548163      15.862943           0.000025
           46              C       1.607871      10.159015       6.005564       0.007434      38.934188 0.38726557E+03  0.87824243E+04                                 9.811475                            6.491664       0.091308       2.044302                    0.999324      26.315849      72.597154       0.661860       0.408070      -1.077237       0.029924       0.034048       0.025933       0.052223       0.015013      -0.020751      -0.014878       0.005385       0.044733      -0.022925      -0.014173       0.037098             12.443417      11.730952       5.737927      -2.493480       9.657110      -1.848648      15.942190          -0.000003
           47              C       1.838313      10.332951       7.378654      -0.174493      35.866723 0.44566796E+03  0.10573918E+05                                 9.575553                            7.136215      -0.018695       1.977095                    0.997939      29.680419      86.546776       0.602457       0.428505      -1.053508       0.003198       0.012315      -0.016613       0.020926      -0.020309       0.022311       0.022128       0.005155       0.003425      -0.043231       0.019201       0.024030             11.249670       9.087888       3.763568      -1.865588       8.201078      -1.280067      16.460046          -0.000006
           48              C       1.039172       9.699062       8.312246       0.196776      31.604610 0.35901773E+03  0.79892183E+04                                 8.732950                            6.342833       0.131598       2.067894                    0.999179      24.664922      67.405196       0.654992       0.420225      -1.069346       0.016985       0.029755       0.075989       0.083355       0.002163       0.007704       0.005206      -0.003013       0.101788      -0.020062      -0.015561       0.035623             10.435331       8.495667       3.532267      -0.237794       7.323180       0.022653      15.487145           0.000001
           49              C      -0.025601       8.902832       7.771745      -0.020949      39.544305 0.41686834E+03  0.95545373E+04                                 9.758179                            6.624049       0.327108       2.111419                    0.999421      26.475273      71.575512       0.677043       0.394711      -1.094756      -0.037250      -0.014995      -0.022429       0.045994       0.035911      -0.025067      -0.013407       0.015887       0.095891      -0.053129      -0.001896       0.055025             12.273221      11.207302       5.532555      -2.162481       9.642760      -2.044152      15.969603          -0.000000
           50              C       9.432521       8.670918       6.417764      -0.161090      34.584769 0.42472811E+03  0.99699644E+04                                 9.398022                            7.015041      -0.077166       1.961223                    0.998072      29.403310      85.656644       0.600541       0.434491      -1.048451      -0.006414      -0.002981       0.002808       0.007610      -0.024372       0.008940       0.011659      -0.025449      -0.038147      -0.031403      -0.003099       0.034501             11.007931       9.844414       3.940970      -1.370403       7.777611      -1.159667      15.401768           0.000002
           51              C       0.687066       9.327999       5.552416       0.157279      32.106768 0.37239161E+03  0.83668537E+04                                 8.863222                            6.492159       0.062252       2.047951                    0.999161      24.996913      68.746363       0.642294       0.424434      -1.066187      -0.031990      -0.028527      -0.057849       0.071998      -0.002633       0.015234       0.017023       0.003319       0.126363      -0.031128      -0.018132       0.049261             10.593894      10.111380       4.650654      -0.401744       8.203549      -0.217840      13.466752          -0.000000
           52              C      -0.851124       8.104029       8.710797       0.363216      33.072192 0.26363739E+03  0.54729512E+04                                 9.212749                            5.726064       0.244250       2.147237                    0.999246      22.305700      60.380455       0.632637       0.466377      -1.033835       0.012061       0.017779      -0.048881       0.053394      -0.031476       0.078141       0.075648       0.004352       0.013128      -0.125042       0.029176       0.095866             12.026891      12.120186       6.668498      -6.832092      11.282396      -6.533666      12.678091           0.000008
           53              C       1.125644       9.907785       9.709904      -0.538844      27.569670 0.40309575E+03  0.93103178E+04                                 7.746485                            6.485870       0.164206       2.017125                    0.998078      31.642346      90.512503       0.677626       0.391345      -1.079578      -0.028151      -0.005381      -0.066313       0.072242      -0.007400      -0.023030      -0.009985       0.021690       0.015384      -0.027347      -0.002491       0.029838              8.497488       6.692737       0.949599       1.102787       6.826660       0.865365      11.973066          -0.000005
           54              C      10.009721       9.057432       3.977321      -0.512290      28.591234 0.45555143E+03  0.10814793E+05                                 7.957893                            6.930445       0.207094       2.027822                    0.997229      32.106410      92.163444       0.652543       0.395381      -1.080184      -0.022410      -0.027547       0.090110       0.096854      -0.007771      -0.012187       0.004115      -0.018494       0.118946      -0.033334      -0.008965       0.042299              8.576703       7.687345       0.959485       1.498607       6.708672       0.900542      11.334092          -0.000007
           55              C      -0.380960       4.560946      12.147617       0.347351      32.919560 0.26269825E+03  0.54442264E+04                                 9.187742                            5.709479       0.307195       2.169201                    0.999391      22.262612      60.055353       0.635126       0.465336      -1.035242       0.033156      -0.042955       0.008455       0.054918       0.054867      -0.051882       0.071433      -0.043640       0.067435      -0.120416       0.032194       0.088223             12.216269      14.216229      -7.324229       7.267715      11.288065      -5.495587      11.144514           0.000030
           56              C       0.603085       3.710606      12.939260       0.017414      38.260010 0.38780631E+03  0.87612342E+04                                 9.600941                            6.430992       0.287508       2.103569                    0.999377      26.060531      70.787520       0.677928       0.399919      -1.087198      -0.006686      -0.024098      -0.033075       0.041465      -0.028951       0.025721      -0.013067      -0.001059      -0.008484      -0.032349      -0.013690       0.046039             12.246082      10.344771      -4.679910       4.283893      13.928534       0.964780      12.464940           0.000006
           57              C       0.992931       2.551049      12.374191      -0.198148      36.766914 0.46021283E+03  0.10995783E+05                                 9.713896                            7.255190      -0.027952       1.968576                    0.998458      29.970312      87.406475       0.597680       0.428914      -1.054333      -0.002671       0.022050      -0.013987       0.026248       0.020335      -0.016321       0.002362       0.034987       0.008113      -0.030836      -0.001428       0.032265             11.559012       9.011129      -4.495202       2.277707      14.967163       1.319316      10.698743           0.000041
           58              C       1.887025       1.687825      13.073020       0.240105      30.168092 0.36309640E+03  0.81095396E+04                                 8.554459                            6.430533       0.208191       2.103945                    0.999482      24.219867      66.489353       0.642138       0.427074      -1.064152       0.043416      -0.075897      -0.056195       0.103938      -0.049895      -0.026920       0.026692      -0.002181      -0.042700      -0.042814      -0.030604       0.073417             10.156811       7.660127      -2.855372       2.849445      12.566076       1.477955      10.244231           0.000032
           59              C       7.183145       2.164507       0.646963      -0.030056      42.069687 0.41205316E+03  0.94574504E+04                                10.190740                            6.628184       0.001992       2.004970                    0.998616      26.872167      73.730115       0.667449       0.399822      -1.086548       0.004021       0.031182       0.035493       0.047416      -0.043534       0.005656       0.001816      -0.022396      -0.060198      -0.036787      -0.018252       0.055039             13.325370      11.866595      -5.951186       5.503280      15.297816      -1.127184      12.811700          -0.000007
           60              C       6.807233       3.478672       1.135597      -0.179817      40.134297 0.52377674E+03  0.12821485E+05                                 9.999885                            7.518380       0.202277       2.023775                    0.999669      30.563166      87.863372       0.618273       0.404700      -1.078473       0.009275      -0.048562      -0.004633       0.049656      -0.007267      -0.014709       0.009014      -0.024095      -0.021344      -0.022555      -0.001050       0.023605             11.905741       9.612893      -4.626909       2.287119      16.895136       1.193441       9.209194           0.000022
           61              C       5.868643       4.215633       0.458607       0.138969      32.290160 0.38473342E+03  0.87282022E+04                                 8.874917                            6.595648       0.078856       2.041195                    0.999120      25.629949      71.183070       0.636729       0.424020      -1.064821      -0.020452       0.065348       0.038703       0.078655      -0.005667      -0.028144       0.023160      -0.045770      -0.076430      -0.049787       0.002265       0.047522             10.607474       8.101108      -2.814711       2.881973      12.593267       2.414675      11.128045           0.000029
           62              C       8.070891       1.417238       1.370360       0.291216      44.195868 0.33200683E+03  0.72695048E+04                                10.832610                            6.267160       0.184831       2.089130                    0.999492      24.327561      66.676266       0.630554       0.443635      -1.051407      -0.021974       0.022446      -0.014139       0.034447       0.050794      -0.048124       0.084541      -0.060042       0.112164      -0.125134       0.015145       0.109989             14.980399      17.247005      -9.461346       9.205379      14.130286      -7.400282      13.563907          -0.000022
           63              C       2.310932       0.373660      12.546168      -0.828346      28.520313 0.44431408E+03  0.10555869E+05                                 8.419834                            7.245273      -0.083226       1.922354                    0.997650      34.011128      99.922463       0.581904       0.443048      -1.042568      -0.068039      -0.014232       0.002894       0.069572      -0.095084      -0.034058       0.035799      -0.006795      -0.045832      -0.087508      -0.033225       0.120734              9.148879       6.767997       0.161683       0.478204      12.355905       1.300141       8.322735          -0.000012
           64              C       5.471428       5.591641       1.007297      -0.521527      28.252902 0.43627884E+03  0.10266504E+05                                 7.927058                            6.800710       0.155154       2.020144                    0.996962      31.731180      91.282402       0.654745       0.397535      -1.076557       0.024097      -0.046494      -0.014284       0.054280      -0.035099      -0.006466       0.029582      -0.063787      -0.093393      -0.042804      -0.028785       0.071589              8.661122       7.190271      -0.297355      -0.100439      10.626342       1.587269       8.166752          -0.000004
           65              C       5.520597       4.380564       8.574307       0.325454      41.614543 0.33476072E+03  0.73812832E+04                                10.728123                            6.470788       0.132391       2.087718                    0.999314      24.060958      67.251890       0.592240       0.469041      -1.031767      -0.009943      -0.018354      -0.045460       0.050024      -0.026336      -0.080047      -0.066836      -0.007984       0.000665      -0.118409       0.026513       0.091896             14.249936      14.622028       7.528333       8.918800      12.273399       7.543574      15.854380           0.000019
           66              C       4.626890       3.717038       7.643444       0.006723      38.945886 0.38744557E+03  0.87872445E+04                                 9.811497                            6.492015       0.091341       2.044187                    0.999284      26.323795      72.614495       0.662040       0.407924      -1.077368       0.028935       0.033515      -0.026298       0.051498       0.014756       0.020971       0.014656       0.004523       0.044125      -0.022687      -0.014224       0.036910             12.443399      11.730686       5.737659       2.494801       9.656917       1.850207      15.942593           0.000001
           67              C       4.857355       3.890969       6.270354      -0.174092      35.906350 0.44629138E+03  0.10592811E+05                                 9.582727                            7.141367      -0.021068       1.976119                    0.997941      29.702451      86.638501       0.602196       0.428524      -1.053456       0.003452       0.012497       0.016481       0.020969      -0.020445      -0.021639      -0.022520       0.006150       0.005604      -0.043206       0.019283       0.023924             11.258278       9.094956       3.766456       1.868349       8.206618       1.282770      16.473261          -0.000003
           68              C       4.058230       3.257076       5.336762       0.197103      31.571805 0.35859979E+03  0.79772481E+04                                 8.726124                            6.338548       0.134374       2.068980                    0.999170      24.648631      67.339857       0.655333       0.420147      -1.069443       0.016195       0.029405      -0.076140       0.083212       0.001616      -0.007476      -0.005976      -0.001870       0.102801      -0.019357      -0.016680       0.036036             10.426758       8.489195       3.528962       0.238430       7.316899      -0.021206      15.474181          -0.000003
           69              C       2.993448       2.460848       5.877263      -0.020533      39.527150 0.41663440E+03  0.95478933E+04                                 9.754881                            6.621952       0.328831       2.112073                    0.999412      26.469121      71.555494       0.677182       0.394683      -1.094769      -0.037764      -0.016374       0.023098       0.047199       0.035658       0.026147       0.013147       0.015488       0.097093      -0.053183      -0.002600       0.055784             12.268871      11.205023       5.531191       2.165779       9.639980       2.047004      15.961610          -0.000006
           70              C       2.852548       2.228940       7.231244      -0.162823      34.659690 0.42588714E+03  0.10004370E+05                                 9.416798                            7.030189      -0.082313       1.959457                    0.998057      29.429998      85.776036       0.599156       0.435182      -1.047995      -0.008394      -0.003562      -0.003472       0.009757      -0.025022      -0.009128      -0.012464      -0.026753      -0.041753      -0.032588      -0.003518       0.036106             11.030205       9.860141       3.945517       1.380975       7.790524       1.168676      15.439951          -0.000003
           71              C       3.706078       2.886023       8.096592       0.158819      32.064074 0.37183904E+03  0.83514997E+04                                 8.856634                            6.488409       0.060506       2.047716                    0.999145      24.975375      68.679397       0.642309       0.424573      -1.066079      -0.033025      -0.029254       0.057200       0.072237      -0.002103      -0.015374      -0.016286       0.003387       0.126008      -0.030345      -0.018612       0.048958             10.585134      10.101454       4.644662       0.400683       8.195975       0.217011      13.457973           0.000001
           72              C       2.167941       1.662041       4.938211       0.361346      33.151311 0.26430326E+03  0.54901276E+04                                 9.225442                            5.732245       0.239895       2.145542                    0.999302      22.336192      60.477585       0.632482       0.466206      -1.033950       0.012161       0.018201       0.049990       0.054573      -0.031879      -0.078511      -0.075960       0.003941       0.010637      -0.125854       0.030000       0.095854             12.045008      12.138755       6.680117       6.843986      11.298754       6.544838      12.697514           0.000006
           73              C       4.144726       3.465793       3.939104      -0.538181      27.542885 0.40259340E+03  0.92958595E+04                                 7.741089                            6.481433       0.163729       2.017191                    0.998100      31.625368      90.451415       0.677917       0.391297      -1.079606      -0.027642      -0.006254       0.066275       0.072080      -0.006890       0.023383       0.009494       0.021308       0.016713      -0.026824      -0.003367       0.030191              8.491181       6.689892       0.948303      -1.101058       6.821626      -0.863056      11.962024          -0.000010
           74              C       3.429707       2.615463       9.671687      -0.511572      28.547818 0.45463807E+03  0.10786564E+05                                 7.943485                            6.917163       0.217290       2.030903                    0.997201      32.080874      92.030678       0.654135       0.394659      -1.080792      -0.023302      -0.027173      -0.089830       0.096699      -0.007084       0.011343      -0.003305      -0.020813       0.118029      -0.033624      -0.007907       0.041531              8.560880       7.677706       0.958050      -1.492640       6.699215      -0.897148      11.305719          -0.000003
           75              N       5.486876      11.551764       2.066460      -0.375982      51.213430 0.50270516E+03  0.12013201E+05                                11.275954                            7.243876       0.536046       2.155806                    0.999649      29.456038      79.983270       0.654788       0.391435      -1.102596      -0.023426      -0.006757       0.043403       0.049782       0.074765       0.078068      -0.064780      -0.036101       0.053554      -0.147898       0.067595       0.080303             15.037450      17.883251      -8.616810      -8.762113      13.534365       6.629574      13.694734           0.000030
           76              N       5.859914       7.171236      11.680821      -0.403370      64.547550 0.64125621E+03  0.16155172E+05                                12.845767                            7.976983       0.587084       2.139216                    0.999862      31.301787      85.005120       0.653355       0.372115      -1.125659       0.001020      -0.008594      -0.016451       0.018588       0.057124       0.050844      -0.053647      -0.045607       0.107792      -0.114485       0.037638       0.076847             17.734378      20.904903     -10.381970     -10.633369      15.957538       8.429262      16.340693          -0.000031
           77              N       3.148913      11.428082       4.310357      -0.382009      57.333848 0.59857132E+03  0.14878985E+05                                12.043304                            7.818827       0.659954       2.185454                    0.999769      30.398860      83.029467       0.643354       0.383000      -1.113321       0.033591       0.027304      -0.002024       0.043336      -0.049843       0.066749       0.062580      -0.009703      -0.042626      -0.121205       0.057005       0.064200             15.732262      15.609021       7.725550      -8.862458      14.633952      -8.253855      16.953812           0.000013
           78              N       8.125452       7.519098       9.363219      -0.384749      49.884833 0.50568492E+03  0.12087471E+05                                11.032595                            7.239196       0.606436       2.182249                    0.999648      29.379199      79.466361       0.659354       0.388626      -1.105936      -0.048693      -0.026190      -0.012005       0.056578      -0.062169       0.076069       0.074816      -0.005385      -0.037371      -0.143116       0.068270       0.074847             14.254928      14.136846       7.460675      -7.448579      14.073510      -7.561606      14.554429           0.000007
           79              N      -1.093170       5.109802      11.582548      -0.375633      51.221209 0.50279022E+03  0.12015710E+05                                11.276821                            7.244376       0.509952       2.149058                    0.999683      29.458754      79.991539       0.654782       0.391423      -1.102607      -0.022927      -0.007337      -0.043420       0.049646       0.074366      -0.078595       0.064207      -0.035870       0.051905      -0.147597       0.067654       0.079943             15.038934      17.885033      -8.618008       8.762757      13.536364      -6.629838      13.695405           0.000016
           80              N       8.879028       0.729236       1.968187      -0.402226      64.388986 0.63947710E+03  0.16098253E+05                                12.822626                            7.963713       0.587405       2.139890                    0.999864      31.267505      84.864434       0.654206       0.371910      -1.125878       0.000822      -0.008061       0.015913       0.017857       0.056803      -0.050695       0.053211      -0.046105       0.108143      -0.114020       0.037423       0.076597             17.700125      20.864588     -10.359682      10.611572      15.925759      -8.411226      16.310029          -0.000013
           81              N       6.167904       4.986111       9.338651      -0.382301      57.418304 0.59957672E+03  0.14910687E+05                                12.056323                            7.826641       0.659977       2.185385                    0.999778      30.418440      83.109953       0.642859       0.383122      -1.113198       0.033540       0.026548       0.001770       0.042812      -0.050130      -0.066884      -0.062765      -0.010352      -0.045191      -0.121724       0.057632       0.064092             15.750473      15.625429       7.735285       8.872937      14.652592       8.265611      16.973398          -0.000011
           82              N       1.545528       1.077108       4.285789      -0.382595      49.783119 0.50437930E+03  0.12048476E+05                                11.018449                            7.230141       0.606159       2.182726                    0.999634      29.341908      79.339931       0.659726       0.388658      -1.105913      -0.048325      -0.026341       0.011528       0.056233      -0.061185      -0.075942      -0.074427      -0.004898      -0.037737      -0.142181       0.067434       0.074747             14.235779      14.117365       7.449235       7.437572      14.053803       7.550574      14.536170           0.000019
           83              B      -0.406793       0.785939       8.923721       1.136164      12.861885 0.15245123E+03  0.29056361E+04                                 6.229346                            5.288421      -0.725699       1.864930                    0.999715      17.789034      54.592681       0.467136       0.687943      -0.891010       0.001692       0.000601      -0.003105       0.003587       0.004318      -0.000715       0.001534      -0.000328      -0.005663      -0.004389      -0.000929       0.005318              6.611780       6.807077       1.151907       0.120015       6.348231       0.081892       6.680032          -0.000003
           84              B       6.173209       7.227911       4.725287       1.140175      12.613889 0.14854024E+03  0.28064133E+04                                 6.102348                            5.183834      -0.695345       1.878488                    0.999716      17.453642      52.937344       0.477869       0.678405      -0.896147       0.001637       0.000639       0.003826       0.004210       0.004299       0.000415      -0.001916      -0.000630      -0.008089      -0.004502      -0.001310       0.005812              6.476394       6.670768       1.121925      -0.116279       6.217825      -0.077802       6.540588          -0.000002
           85              F       3.940169      12.832444       9.524278      -0.517402      18.057187 0.26955288E+03  0.53851435E+04                                 5.156668                            4.824998       1.157058       2.524542                    0.999564      21.997731      50.609786       0.946610       0.323878      -1.183343       0.010808      -0.000643      -0.003091       0.011259       0.010153      -0.000214       0.000132       0.005046       0.013554      -0.012724       0.004519       0.008205              5.271365       4.943075      -0.657272       1.175198       5.426033      -1.136102       5.444987          -0.000009
           86              F      -0.201363       0.626175       7.569740      -0.516023      19.709791 0.29868980E+03  0.61180489E+04                                 5.537596                            5.131881       1.059667       2.487845                    0.999334      22.406443      52.077889       0.904377       0.330647      -1.178067       0.021819      -0.009906      -0.025573       0.035045       0.013981      -0.017369       0.011323       0.002299       0.066940      -0.032634       0.002127       0.030507              5.686103       4.410421       0.503919      -0.489081       4.410534       0.482586       8.237352          -0.000005
           87              F       0.110653       1.963534       9.308623      -0.499686      19.128150 0.28116661E+03  0.56706470E+04                                 5.427019                            4.965269       1.107952       2.522443                    0.999218      21.841365      50.312657       0.923601       0.328816      -1.180136       0.037939       0.009401       0.008017       0.039900       0.021989       0.003122       0.014243       0.017405       0.012648      -0.028998       0.002069       0.026929              5.666618       4.981764       1.647826       0.518900       7.154413       1.133666       4.863676          -0.000003
           88              F      -1.610356       0.494762       9.294974      -0.489204      17.939196 0.26331337E+03  0.52280671E+04                                 5.143407                            4.772604       0.928628       2.454756                    0.999503      21.719516      49.762181       0.950974       0.324391      -1.183262      -0.025790      -0.024934       0.007278       0.036603       0.012187      -0.002247      -0.001034      -0.006161      -0.011891      -0.010784      -0.004026       0.014810              5.266759       7.244037       0.990144      -0.679265       4.438816      -0.246275       4.117423          -0.000008
           89              F       6.959247       6.390453       4.124730      -0.517972      18.070799 0.26979629E+03  0.53914379E+04                                 5.163946                            4.831666       1.159410       2.525007                    0.999571      22.010009      50.651361       0.944601       0.324481      -1.182746       0.010229      -0.000099       0.002950       0.010647       0.009564      -0.000182       0.000205       0.004596       0.011345      -0.011732       0.003786       0.007945              5.279228       4.950195      -0.656710      -1.176333       5.434472       1.136644       5.453018          -0.000007
           90              F       6.378616       7.068153       6.079268      -0.516736      19.736665 0.29925873E+03  0.61330790E+04                                 5.547049                            5.141685       1.056359       2.486229                    0.999350      22.426346      52.151272       0.902150       0.331280      -1.177415       0.021931      -0.009815       0.025227       0.034838       0.014280       0.017628      -0.011682       0.002055       0.070348      -0.033548       0.001924       0.031623              5.695630       4.420399       0.506788       0.489158       4.420282      -0.483171       8.246208          -0.000002
           91              F       6.690661       8.405505       4.340385      -0.501118      19.184258 0.28225903E+03  0.56986966E+04                                 5.442244                            4.980086       1.097650       2.517935                    0.999314      21.876010      50.433435       0.920707       0.329501      -1.179419       0.038110       0.009342      -0.008468       0.040141       0.022725      -0.003122      -0.014402       0.016131       0.010866      -0.029179       0.001553       0.027625              5.682170       4.995689       1.650897      -0.519302       7.171373      -1.135821       4.879447          -0.000004
           92              F       4.969652       6.936733       4.354034      -0.489990      17.975990 0.26401834E+03  0.52459077E+04                                 5.155360                            4.784202       0.923471       2.452265                    0.999494      21.740498      49.839008       0.948208       0.325099      -1.182541      -0.024973      -0.024812      -0.007247       0.035942       0.013231       0.002513       0.001217      -0.003873      -0.015962      -0.010939      -0.005398       0.016336              5.278990       7.259908       0.992105       0.679865       4.449568       0.246140       4.127494          -0.000012

******************************************************
Auxiliary information for the entire system
The total spin magnetic moment of the unit cell is   0.000527
The total net atomic charge of the unit cell is   -0.000002
Accuracy of reproducing the electrostatic potential in the unit cell:
  The inner radius (bohr) =    5.0000
  The outer radius (bohr) =   12.0000
  Valid grid points have density less than (e/(bohr^3)) =    0.0001
  The number of valid grid points were=        65336
  The rms potential error without charges in kcal/mol is=     10.42774
  The rms potential error with partial charges in kcal/mol is=      2.47750
  The RRMSE value at monopole order=      0.23759
  The rms potential error with partial charges and cloud penetration in kcal/mol is=      2.48373
  The RRMSE value at monopole order with cloud penetration is=      0.23818
  The rms potential error with partial charges and atomic dipoles in kcal/mol is=      0.58720
  The RRMSE value at dipole order=      0.05631
  The rms potential error with partial charges, atomic dipoles and cloud penetration in kcal/mol is=      0.59346
  The RRMSE value at dipole order with cloud penetration=      0.05691

******************************************************
The electron densities and ab initio electrostatic potential were computed in VASP using the PBE functional and
projector augmented wave method. See the main text of the journal article for a description of computational details.
The atomic charges, dipoles, and quadrupoles were computed with the DDEC6 method as described in
(a) T. A. Manz and N. Gabaldon Limas, RSC Adv. 6 (2016) 47771-47801 DOI: 10.1039/c6ra04656h
(b) N. Gabaldon Limas and T. A. Manz, RSC Adv. 8 (2018) 2678-2707 DOI: 10.1039/c7ra11829e.
For each atom in the material, the electron cloud parameters were fit to the spherically averaged atom-in-material
electron density using radial positions for which this density was between 10^-4 and 10^-2 electrons per cubic bohr.
The polarizabilities, dispersion coefficients, and quantum Drude oscillator (QDO) parameters were fit using the MCLF method.
The magnetic structure of the system was optimized in VASP from the default ferromagnetic initial guess using spin polarization.
The atomic spin moments (ASMs) were computed on this optimized magnetic structure using the DDEC6 partition as inputs
to the method of T. A. Manz and D. S. Sholl, J. Chem. Theory Comput. 7 (2011) 4146-4164 DOI: 10.1021/ct200539n.
The RMSE and RRMSE were computed using a uniform grid with Ewald summation.
