# Supplementary material for: A collection of forcefield precursors for metal–organic frameworks
Source: RSC Adv. 2019 Nov 13;9(63):36492–507. doi: 10.1039/c9ra07327b (PMC9075174; doi:10.1039/c9ra07327b)
Supplement: RA-009-C9RA07327B-s5725 [file RA-009-C9RA07327B-s5725.xyz]

  784
jmolscript: load "" {1 1 1} spacegroup "x,y,z" unitcell [{     24.546700     0.000000     0.000000 }, {      0.000000    24.546700     0.000000 }, {     12.273369    12.273369    36.193542 }]
Cu    17.426457    25.421562    34.315097     0.838530
Cu     5.152107    23.684620     0.008686     0.875654
Cu    19.393629    23.671874    34.315097     0.836853
Cu     7.121243     0.862080     0.008686     0.876325
Cu    19.284878    13.256945    16.218326     0.838997
Cu    29.821304    13.257928    18.105457     0.873291
Cu    17.535189    11.289772    16.218326     0.837982
Cu     6.998765    11.288791    18.105457     0.872170
Cu    19.393612    11.398507     1.878445     0.840726
Cu    19.394593     0.862080    -0.008686     0.875729
Cu    17.426440    13.148195     1.878445     0.839090
Cu    17.425457    23.684620    -0.008686     0.876396
Cu    17.535191    23.563124    19.975216     0.841224
Cu     6.998765    23.562141    18.088085     0.873251
Cu    19.284880    25.530297    19.975216     0.840194
Cu    29.821304    25.531278    18.088085     0.872129
H     13.986726    14.227284    31.292936     0.120272
H     15.032416    13.053952    33.030226     0.122674
H     18.051661    15.758999    33.037465     0.125386
H     17.005970    16.932330    31.307414     0.117862
H     16.954421    19.762564    29.599079     0.113947
H     18.117936    21.144544    31.090253     0.119326
H     14.811495    23.442115    31.539052     0.124766
H     13.647981    22.062590    30.047879     0.122010
H     13.755985    21.483286    27.593956     0.128374
H     12.857576    15.938187    27.369556     0.114724
H     14.008817    14.764855    29.077892     0.117106
H     15.466892    18.213667    30.453246     0.113440
H     17.612267    15.712353    19.363545     0.124987
H     16.492939    16.677039    21.173222     0.117113
H     13.672523    13.770710    20.977777     0.116133
H     14.794306    12.808478    19.160861     0.124009
H     11.023935    13.836987    22.744022     0.116621
H      9.695958    12.695564    21.194938     0.123787
H      7.278108    15.933274    20.883674     0.125346
H      8.606085    17.074696    22.432757     0.118996
H      9.205026    16.880779    24.814292     0.126477
H     14.823765    17.762005    25.031454     0.111256
H     15.955367    16.645130    23.381028     0.118477
H     12.435370    15.466887    21.824706     0.117752
H     33.101239    17.234252    26.855608     0.080340
H     32.919593    18.670234    26.247557     0.082527
H     31.930362    18.547501    28.455363     0.164142
H     33.054601    19.639830    28.426408     0.160635
H     33.344253    18.233304    29.056176     0.164594
H     13.792804    21.974219    25.335479     0.070433
H     12.548287    22.445516    26.131737     0.066785
H     12.845301    23.621302    24.155570     0.171256
H     11.431411    22.943813    24.213480     0.156650
H     12.570377    22.310508    23.344835     0.163850
H     22.833357    34.866149    31.292936     0.120224
H     21.787668    11.492782    33.030226     0.124162
H     18.768424    33.334436    33.037465     0.124741
H     19.814113    32.161103    31.307414     0.118174
H     19.865660    29.330867    29.599079     0.113883
H     18.702147    27.948889    31.090253     0.119758
H     22.008588    25.651318    31.539052     0.124891
H     23.172101    27.030842    30.047879     0.120509
H     23.064094    27.610143    27.593956     0.127839
H     23.962503    33.155242    27.369556     0.115667
H     22.811264    34.328575    29.077892     0.116372
H     21.353190    30.879765    30.453246     0.115251
H     19.207803     8.834367    19.363545     0.123346
H     20.327133     7.869683    21.173222     0.116123
H     23.147549    10.776012    20.977777     0.117229
H     22.025764    11.738242    19.160861     0.122591
H     25.796139    10.709737    22.744022     0.116718
H     27.124115    11.851158    21.194938     0.123922
H     29.541964     8.613448    20.883674     0.126182
H     28.213989    32.018727    22.432757     0.119902
H     27.615051    32.212647    24.814292     0.127448
H     21.996311    31.331421    25.031454     0.111219
H     20.864707     7.901595    23.381028     0.118219
H     24.384703     9.079836    21.824706     0.116467
H     28.265539    31.859176    26.855608     0.081167
H     28.447184    30.423194    26.247557     0.081939
H     29.436418    30.545928    28.455363     0.164932
H     28.312179    29.453600    28.426408     0.161407
H     28.022528    30.860126    29.056176     0.163194
H     23.027273    27.119207    25.335479     0.071193
H     24.271791    26.647911    26.131737     0.068238
H     23.974775    25.472123    24.155570     0.171191
H     25.388665    26.149612    24.213480     0.155287
H     24.249697    26.782917    23.344835     0.162396
H      8.090599    16.696672    13.196165     0.118921
H      6.917268    15.650984    14.933455     0.123875
H      9.622314    12.631740    14.940694     0.124113
H     10.795646    13.677428    13.210643     0.118377
H     13.625879    13.728975    11.502308     0.115734
H     15.007859    12.565463    12.993482     0.117566
H     17.305431    15.871903    13.442281     0.124280
H     15.925905    17.035416    11.951108     0.122100
H     15.346602    16.927409     9.497185     0.127829
H      9.801502    17.825818     9.272785     0.115769
H      8.628171    16.674579    10.981121     0.117025
H     12.076983    15.216506    12.356475     0.114221
H      9.575668    13.071118     1.266774     0.123203
H     10.540355    14.190449     3.076451     0.116548
H      7.634025    17.010865     2.881006     0.118080
H      6.671794    15.889079     1.064090     0.123098
H      7.700302    19.659454     4.647251     0.118972
H      6.558880    20.987430     3.098167     0.120928
H      9.796589    23.405280     2.786903     0.125614
H     10.938012    22.077304     4.335986     0.119772
H     10.744094    21.478366     6.717521     0.126614
H     11.625321    15.859627     6.934683     0.110217
H     10.508445    14.728023     5.284257     0.117962
H      9.330203    18.248019     3.727935     0.117121
H     11.097568    22.128855     8.758837     0.080831
H     12.533549    22.310500     8.150786     0.081031
H     12.410817    23.299733    10.358592     0.164074
H     13.503145    22.175494    10.329637     0.161160
H     12.096620    21.885843    10.959405     0.162291
H     15.837535    16.890588     7.238708     0.069888
H     16.308832    18.135106     8.034966     0.068427
H     17.484618    17.838090     6.058799     0.170285
H     16.807129    19.251980     6.116709     0.154064
H     16.173823    18.113013     5.248064     0.162601
H     28.729465     7.850042    13.196165     0.121298
H      5.356098     8.895732    14.933455     0.124355
H     27.197751    11.914976    14.940694     0.124259
H     26.024418    10.869286    13.210643     0.117834
H     23.194183    10.817737    11.502308     0.116182
H     21.812204    11.981251    12.993482     0.118337
H     19.514634     8.674811    13.442281     0.124310
H     20.894157     7.511296    11.951108     0.121845
H     21.473458     7.619301     9.497185     0.127458
H     27.018558     6.720891     9.272785     0.114712
H     28.191891     7.872132    10.981121     0.117027
H     24.743080     9.330207    12.356475     0.113941
H      2.697683    11.475583     1.266774     0.123332
H      1.732999    10.356254     3.076451     0.117135
H      4.639328     7.535838     2.881006     0.118442
H      5.601557     8.657622     1.064090     0.122303
H      4.573053     4.887250     4.647251     0.118143
H      5.714473     3.559273     3.098167     0.123828
H      2.476763     1.141423     2.786903     0.125257
H     25.882043     2.469400     4.335986     0.116870
H     26.075963     3.068341     6.717521     0.125519
H     25.194737     8.687081     6.934683     0.111180
H      1.764911     9.818683     5.284257     0.118590
H      2.943151     6.298685     3.727935     0.117081
H     25.722492    26.964555     8.758837     0.080440
H     24.286509    26.782909     8.150786     0.081928
H     24.409244    25.793678    10.358592     0.164793
H     23.316916    26.917917    10.329637     0.161043
H     24.723442    27.207568    10.959405     0.163296
H     20.982523     7.656120     7.238708     0.075344
H     20.511227     6.411602     8.034966     0.067821
H     19.335439     6.708616     6.058799     0.170995
H     20.012928     5.294726     6.116709     0.157000
H     20.646232     6.433693     5.248064     0.163096
H     22.833343    22.592785     4.900606     0.120186
H     21.787653    23.766117     3.163316     0.122590
H     18.768408    21.061070     3.156077     0.125435
H     19.814099    19.887739     4.886128     0.117996
H     19.865648    17.057505     6.594463     0.113444
H     18.702133    15.675525     5.103289     0.119010
H     22.008574    13.377954     4.654490     0.124368
H     23.172088    14.757479     6.145663     0.121311
H     23.064084    15.336783     8.599586     0.128326
H     23.962493    20.881882     8.823986     0.114677
H     22.811252    22.055214     7.115650     0.117038
H     21.353177    18.606402     5.740296     0.113633
H     19.207802    21.107716    16.829997     0.124356
H     20.327130    20.143030    15.020320     0.116059
H     23.147546    23.049359    15.215765     0.115375
H     22.025763    24.011591    17.032681     0.123496
H     25.796134    22.983082    13.449520     0.116727
H     27.124111    24.124505    14.998604     0.123844
H     29.541961    20.886795    15.309868     0.125259
H     28.213984    19.745373    13.760785     0.118867
H     27.615043    19.939290    11.379250     0.126380
H     21.996304    19.058064    11.162088     0.111101
H     20.864702    20.174939    12.812514     0.118543
H     24.384699    21.353182    14.368836     0.117901
H      3.718830    19.585817     9.337934     0.080380
H      3.900476    18.149835     9.945985     0.082472
H      4.889707    18.272568     7.738179     0.163976
H      3.765468    17.180239     7.767134     0.160524
H      3.475816    18.586765     7.137366     0.164604
H     23.027265    14.845850    10.858063     0.070342
H     24.271782    14.374553    10.061805     0.066835
H     23.974768    13.198767    12.037972     0.170903
H     25.388658    13.876256    11.980062     0.156688
H     24.249692    14.509561    12.848707     0.163720
H     13.986712     1.953920     4.900606     0.120140
H     15.032401    25.327287     3.163316     0.124077
H     18.051645     3.485633     3.156077     0.124789
H     17.005956     4.658966     4.886128     0.118306
H     16.954409     7.489202     6.594463     0.113372
H     18.117922     8.871180     5.103289     0.119444
H     14.811481    11.168751     4.654490     0.124497
H     13.647968     9.789227     6.145663     0.119805
H     13.755975     9.209926     8.599586     0.127789
H     12.857566     3.664827     8.823986     0.115618
H     14.008805     2.491494     7.115650     0.116303
H     15.466879     5.940304     5.740296     0.115441
H     17.612266    27.985702    16.829997     0.122715
H     16.492936    28.950386    15.020320     0.115068
H     13.672520    26.044057    15.215765     0.116471
H     14.794305    25.081827    17.032681     0.122079
H     11.023930    26.110332    13.449520     0.116824
H      9.695954    24.968911    14.998604     0.123980
H      7.278105    28.206621    15.309868     0.126094
H      8.606080     4.801342    13.760785     0.119772
H      9.205018     4.607422    11.379250     0.127351
H     14.823758     5.488648    11.162088     0.111066
H     15.955362     4.371774    12.812514     0.118282
H     12.435366    27.740233    14.368836     0.116617
H      8.554530     4.960893     9.337934     0.081209
H      8.372885     6.396875     9.945985     0.081883
H      7.383651     6.274141     7.738179     0.164768
H      8.507890     7.366469     7.767134     0.161297
H      8.797541     5.959943     7.137366     0.163207
H     13.792796     9.700862    10.858063     0.071101
H     12.548278    10.172158    10.061805     0.068287
H     12.845294    11.347946    12.037972     0.170837
H     11.431404    10.670457    11.980062     0.155323
H     12.570372    10.037152    12.848707     0.162267
H     28.729470    20.123397    22.997377     0.118818
H     29.902801    21.169085    21.260087     0.123784
H     27.197755    24.188329    21.252848     0.124160
H     26.024423    23.142641    22.982899     0.118496
H     23.194190    23.091094    24.691234     0.115232
H     21.812210    24.254606    23.200060     0.117252
H     19.514638    20.948166    22.751261     0.123898
H     20.894164    19.784653    24.242434     0.121412
H     21.473467    19.892660    26.696357     0.127783
H     27.018567    18.994251    26.920757     0.115715
H     28.191898    20.145490    25.212421     0.116963
H     24.743086    21.603563    23.837067     0.114421
H     27.244401    23.748951    34.926768     0.122574
H     26.279714    22.629620    33.117091     0.115491
H     29.186044    19.809204    33.312536     0.117313
H     30.148275    20.930990    35.129452     0.122570
H     29.119767    17.160615    31.546291     0.119089
H     30.261189    15.832639    33.095375     0.120989
H     27.023480    13.414789    33.406639     0.125536
H     25.882057    14.742765    31.857556     0.119661
H     26.075975    15.341703    29.476021     0.126518
H     25.194748    20.960442    29.258859     0.110068
H     26.311624    22.092046    30.909285     0.118028
H     27.489866    18.572050    32.465607     0.117272
H     25.722501    14.691214    27.434705     0.080870
H     24.286520    14.509569    28.042756     0.080984
H     24.409252    13.520336    25.834950     0.163915
H     23.316924    14.644575    25.863905     0.161058
H     24.723449    14.934226    25.234137     0.162305
H     20.982534    19.929481    28.954834     0.069799
H     20.511237    18.684963    28.158576     0.068477
H     19.335451    18.981979    30.134743     0.169941
H     20.012940    17.568089    30.076833     0.154108
H     20.646246    18.707056    30.945478     0.162470
H      8.090604    28.970027    22.997377     0.121194
H     31.463971    27.924337    21.260087     0.124265
H      9.622318    24.905093    21.252848     0.124306
H     10.795651    25.950783    22.982899     0.117954
H     13.625886    26.002332    24.691234     0.115677
H     15.007865    24.838818    23.200060     0.118024
H     17.305435    28.145258    22.751261     0.123925
H     15.925912    29.308773    24.242434     0.121145
H     15.346611    29.200768    26.696357     0.127412
H      9.801511    30.099178    26.920757     0.114659
H      8.628178    28.947937    25.212421     0.116964
H     12.076989    27.489862    23.837067     0.114141
H     34.122386    25.344486    34.926768     0.122689
H     35.087070    26.463815    33.117091     0.116081
H     32.180741    29.284231    33.312536     0.117674
H     31.218512    28.162447    35.129452     0.121783
H     32.247016    31.932819    31.546291     0.118259
H     31.105596    33.260796    33.095375     0.123889
H     34.343306    35.678646    33.406639     0.125180
H     10.938026    34.350669    31.857556     0.116756
H     10.744106    33.751728    29.476021     0.125422
H     11.625332    28.132988    29.258859     0.111030
H     10.508458    27.001386    30.909285     0.118658
H     33.876918    30.521384    32.465607     0.117229
H     11.097577     9.855514    27.434705     0.080482
H     12.533560    10.037160    28.042756     0.081880
H     12.410825    11.026391    25.834950     0.164631
H     13.503153     9.902152    25.863905     0.160941
H     12.096627     9.612501    25.234137     0.163313
H     15.837546    29.163949    28.954834     0.075249
H     16.308842    30.408467    28.158576     0.067873
H     17.484630    30.111453    30.134743     0.170644
H     16.807141    31.525343    30.076833     0.157043
H     16.173837    30.386376    30.945478     0.162973
C     15.388343    15.700086    31.122827     0.091206
C     14.795049    14.531663    31.641842    -0.162223
C     15.425163    13.824719    32.686388    -0.071869
C     16.650044    14.286197    33.211918    -0.022293
C     17.243583    15.454619    32.692903    -0.085830
C     16.613223    16.161564    31.648357    -0.161070
C     17.032972    23.123009    32.693626     0.579383
C     15.182150    20.771433    29.672190     0.096759
C     16.529764    20.493810    29.984178    -0.163074
C     17.229836    21.326189    30.881054    -0.091859
C     16.583767    22.435700    31.465218    -0.012563
C     15.236153    22.711360    31.153229    -0.105557
C     14.535835    21.878490    30.257077    -0.147916
C     17.172881    13.461420    18.047548     0.606181
C     12.891941    18.424767    26.782497    -0.064771
C     12.953308    19.831293    26.707215     0.224798
C     13.716710    20.556403    27.644627    -0.293068
C     14.421201    19.873023    28.657323     0.028248
C     14.359835    18.466497    28.733329     0.035353
C     13.596432    17.743106    27.795193     0.062697
C     13.409877    16.399665    27.958063    -0.130413
C     14.055456    15.692721    29.021430    -0.158679
C     14.755037    16.431577    29.960290     0.073835
C     14.946501    17.757098    29.827098    -0.202081
C     16.318656    14.161001    19.075444    -0.033863
C     16.830210    15.326970    19.681324    -0.108787
C     16.154194    15.908727    20.774369    -0.160020
C     14.968589    15.324516    21.261534     0.076766
C     14.456299    14.158547    20.655654    -0.154473
C     15.130596    13.576790    19.562609    -0.099250
C      7.408205    13.404963    19.892695     0.586569
C      9.951244    15.572438    22.749089     0.091176
C     10.280170    14.254280    22.375572    -0.155720
C      9.479947    13.564518    21.441054    -0.107918
C      8.350798    14.197822    20.879331    -0.024637
C      8.022855    15.515980    21.252124    -0.103299
C      8.822096    16.203288    22.187365    -0.153919
C     17.155707    13.751079    34.389656     0.560107
C     12.256181    17.764460    25.629371    -0.087542
C     10.852110    17.673637    25.716235     0.219259
C     10.131172    16.939691    24.753487    -0.306701
C     10.815288    16.291657    23.703151     0.045636
C     12.219360    16.380025    23.615562     0.034521
C     12.940297    17.116427    24.579034     0.057451
C     14.350014    17.239160    24.427021    -0.135134
C     15.027502    16.618128    23.425184    -0.146202
C     14.278827    15.928365    22.452302     0.066893
C     12.911576    15.862089    22.518174    -0.205440
C     33.358979    18.164572    26.949711     0.049947
C     32.872956    18.699691    28.361260    -0.482872
C     12.823209    21.952127    25.342718     0.085400
C     12.376459    22.781805    24.155570    -0.471793
C     21.431740    33.393347    31.122827     0.093999
C     22.025034    34.561770    31.641842    -0.162134
C     21.394921    35.268716    32.686388    -0.074680
C     20.170041    34.807238    33.211918    -0.023808
C     19.576501    33.638815    32.692903    -0.084113
C     20.206860    32.931869    31.648357    -0.161807
C     19.787112    25.970426    32.693626     0.579204
C     21.637932    28.321998    29.672190     0.096667
C     20.290318    28.599621    29.984178    -0.162563
C     19.590247    27.767243    30.881054    -0.093369
C     20.236316    26.657733    31.465218    -0.012748
C     21.583930    26.382073    31.153229    -0.104779
C     22.284247    27.214942    30.257077    -0.146703
C     19.647188    11.085299    18.047548     0.608780
C     23.928137    30.668661    26.782497    -0.067095
C     23.866770    29.262135    26.707215     0.226413
C     23.103369    28.537026    27.644627    -0.293173
C     22.398879    29.220407    28.657323     0.027487
C     22.460246    30.626933    28.733329     0.037655
C     23.223647    31.350323    27.795193     0.064275
C     23.410202    32.693764    27.958063    -0.133788
C     22.764625    33.400710    29.021430    -0.156725
C     22.065044    32.661855    29.960290     0.074035
C     21.873580    31.336333    29.827098    -0.206518
C     20.501414    10.385719    19.075444    -0.037910
C     19.989861     9.219751    19.681324    -0.105731
C     20.665878     8.637995    20.774369    -0.159045
C     21.851484     9.222206    21.261534     0.076179
C     22.363773    10.388174    20.655654    -0.155636
C     21.689474    10.969930    19.562609    -0.095592
C     29.411866    11.141758    19.892695     0.584081
C     26.868830     8.974285    22.749089     0.092542
C     26.539904    10.292443    22.375572    -0.157070
C     27.340126    10.982205    21.441054    -0.107759
C     28.469274    10.348900    20.879331    -0.022337
C     28.797218     9.030742    21.252124    -0.105030
C     27.997978     8.343435    22.187365    -0.155312
C     19.664379    35.342357    34.389656     0.559765
C     24.563896    31.328967    25.629371    -0.085618
C     25.967967    31.419789    25.716235     0.217926
C     26.688904    32.153735    24.753487    -0.308747
C     26.004786     8.255068    23.703151     0.046304
C     24.600715     8.166699    23.615562     0.035047
C     23.879779    31.976999    24.579034     0.056048
C     22.470062    31.854265    24.427021    -0.135103
C     21.792573     7.928596    23.425184    -0.145018
C     22.541246     8.618358    22.452302     0.066996
C     23.908498     8.684634    22.518174    -0.204653
C     28.007799    30.928856    26.949711     0.049084
C     28.493824    30.393739    28.361260    -0.482906
C     23.996867    27.141299    25.342718     0.082049
C     24.443617    26.311620    24.155570    -0.468047
C      9.563401    15.295056    13.026056     0.093268
C      8.394979    15.888350    13.545071    -0.160416
C      7.688034    15.258236    14.589617    -0.074835
C      8.149512    14.033356    15.115147    -0.021877
C      9.317935    13.439817    14.596132    -0.083643
C     10.024879    14.070176    13.551586    -0.163396
C     16.986324    13.650428    14.596855     0.580643
C     14.634749    15.501247    11.575419     0.099153
C     14.357126    14.153633    11.887407    -0.167167
C     15.189505    13.453562    12.784283    -0.088980
C     16.299016    14.099631    13.368447    -0.012704
C     16.574675    15.447245    13.056458    -0.104323
C     15.741805    16.147562    12.160306    -0.149666
C     19.598104    25.783873    36.144319     0.605898
C     12.288083    17.791453     8.685726    -0.064856
C     13.694608    17.730086     8.610444     0.226989
C     14.419718    16.966684     9.547856    -0.294560
C     13.736339    16.262194    10.560552     0.028423
C     12.329813    16.323561    10.636558     0.035623
C     11.606421    17.086963     9.698422     0.064346
C     10.262980    17.273518     9.861292    -0.135346
C      9.556036    16.627940    10.924659    -0.155442
C     10.294892    15.928360    11.863519     0.071809
C     11.620414    15.736896    11.730327    -0.203778
C      8.024317    14.364729     0.978673    -0.036138
C      9.190285    13.853176     1.584553    -0.107125
C      9.772043    14.529193     2.677598    -0.159283
C      9.187831    15.714799     3.164763     0.078573
C      8.021863    16.227088     2.558883    -0.157274
C      7.440106    15.552790     1.465838    -0.097014
C      7.268279    23.275182     1.795924     0.588222
C      9.435754    20.732145     4.652318     0.092852
C      8.117596    20.403219     4.278801    -0.162453
C      7.427833    21.203441     3.344283    -0.102672
C      8.061138    22.332589     2.782560    -0.030813
C      9.379296    22.660533     3.155353    -0.103256
C     10.066604    21.861293     4.090594    -0.156242
C      7.614395    13.527695    16.292885     0.561944
C     11.627776    18.427212     7.532600    -0.085569
C     11.536953    19.831283     7.619464     0.219483
C     10.803006    20.552219     6.656716    -0.309437
C     10.154973    19.868102     5.606380     0.048194
C     10.243341    18.464031     5.518791     0.035255
C     10.979742    17.743095     6.482263     0.054443
C     11.102476    16.333378     6.330250    -0.133243
C     10.481444    15.655888     5.328413    -0.143967
C      9.791681    16.404562     4.355531     0.063562
C      9.725405    17.771813     4.421403    -0.203371
C     12.027888    21.871114     8.852940     0.051449
C     12.563006    22.357140    10.264489    -0.481746
C     15.815443    17.860183     7.245947     0.084041
C     16.645120    18.306932     6.058799    -0.466747
C     27.256663     9.251658    13.026056     0.094650
C     28.425086     8.658365    13.545071    -0.164188
C     29.132031     9.288479    14.589617    -0.075126
C     28.670554    10.513360    15.115147    -0.020838
C     27.502130    11.106898    14.596132    -0.085075
C     26.795185    10.476539    13.551586    -0.161776
C     19.833741    10.896288    14.596855     0.578651
C     22.185314     9.045465    11.575419     0.097135
C     22.462937    10.393079    11.887407    -0.166931
C     21.630559    11.093151    12.784283    -0.090246
C     20.521048    10.447083    13.368447    -0.011618
C     20.245389     9.099469    13.056458    -0.105586
C     21.078258     8.399151    12.160306    -0.147293
C     17.221984    23.309565    36.144319     0.605686
C     24.531977     6.755256     8.685726    -0.065244
C     23.125451     6.816623     8.610444     0.224349
C     22.400342     7.580026     9.547856    -0.292243
C     23.083722     8.284517    10.560552     0.027498
C     24.490248     8.223150    10.636558     0.036377
C     25.213639     7.459747     9.698422     0.064119
C     26.557080     7.273192     9.861292    -0.133095
C     27.264025     7.918771    10.924659    -0.156440
C     26.525170     8.618353    11.863519     0.071298
C     25.199648     8.809817    11.730327    -0.202927
C      4.249034    10.181972     0.978673    -0.035710
C      3.083066    10.693525     1.584553    -0.106186
C      2.501310    10.017510     2.677598    -0.161044
C      3.085522     8.831904     3.164763     0.079220
C      4.251490     8.319614     2.558883    -0.159705
C      4.833246     8.993912     1.465838    -0.093407
C      5.005073     1.271520     1.795924     0.584606
C      2.837601     3.814560     4.652318     0.089852
C      4.155759     4.143485     4.278801    -0.160070
C      4.845520     3.343262     3.344283    -0.108569
C      4.212215     2.214114     2.782560    -0.026537
C      2.894058     1.886170     3.155353    -0.104330
C      2.206750     2.685411     4.090594    -0.150611
C     29.205672    11.019022    16.292885     0.560319
C     25.192282     6.119496     7.532600    -0.087673
C     25.283105     4.715425     7.619464     0.218117
C     26.017051     3.994488     6.656716    -0.305159
C      2.118383     4.678604     5.606380     0.046230
C      2.030015     6.082675     5.518791     0.033040
C     25.840314     6.803612     6.482263     0.057698
C     25.717581     8.213329     6.330250    -0.136652
C      1.791912     8.890818     5.328413    -0.143322
C      2.481674     8.142143     4.355531     0.062732
C      2.547950     6.774892     4.421403    -0.201720
C     24.792172    27.222295     8.852940     0.050494
C     24.257054    26.736271    10.264489    -0.482716
C     21.004615     6.686525     7.245947     0.081674
C     20.174936     6.239774     6.058799    -0.472687
C     21.431726    21.119983     5.070715     0.091307
C     22.025020    22.288406     4.551700    -0.162363
C     21.394906    22.995350     3.507154    -0.071994
C     20.170025    22.533872     2.981624    -0.022382
C     19.576486    21.365450     3.500639    -0.085673
C     20.206846    20.658505     4.545185    -0.160850
C     19.787097    13.697060     3.499916     0.579956
C     21.637919    16.048636     6.521352     0.095462
C     20.290305    16.326259     6.209364    -0.164021
C     19.590233    15.493880     5.312488    -0.091818
C     20.236302    14.384369     4.728324    -0.014019
C     21.583916    14.108709     5.040313    -0.106086
C     22.284234    14.941579     5.936465    -0.148749
C     19.647188    23.358649    18.145994     0.606964
C     23.928128    18.395302     9.411045    -0.065245
C     23.866761    16.988776     9.486327     0.224755
C     23.103359    16.263666     8.548915    -0.293670
C     22.398868    16.947046     7.536219     0.029066
C     22.460234    18.353572     7.460213     0.035207
C     23.223637    19.076963     8.398349     0.062749
C     23.410192    20.420404     8.235479    -0.130541
C     22.764613    21.127348     7.172112    -0.158779
C     22.065032    20.388492     6.233252     0.073647
C     21.873568    19.062971     6.366444    -0.201626
C     20.501413    22.659068    17.118098    -0.036520
C     19.989859    21.493099    16.512218    -0.108930
C     20.665875    20.911342    15.419173    -0.161363
C     21.851480    21.495553    14.932008     0.074991
C     22.363770    22.661522    15.537888    -0.155464
C     21.689473    23.243279    16.630933    -0.099034
C     29.411864    23.415106    16.300847     0.586561
C     26.868825    21.247631    13.444453     0.091197
C     26.539899    22.565789    13.817970    -0.155417
C     27.340122    23.255551    14.752488    -0.107755
C     28.469271    22.622247    15.314211    -0.024579
C     28.797214    21.304089    14.941418    -0.103468
C     27.997973    20.616781    14.006177    -0.154078
C     19.664362    23.068990     1.803886     0.560182
C     24.563888    19.055609    10.564171    -0.086810
C     25.967959    19.146432    10.477307     0.219035
C     26.688897    19.880378    11.440055    -0.307228
C     26.004781    20.528412    12.490391     0.045865
C     24.600709    20.440044    12.577980     0.034549
C     23.879772    19.703642    11.614508     0.057082
C     22.470055    19.580909    11.766521    -0.135355
C     21.792567    20.201941    12.768358    -0.146060
C     22.541242    20.891704    13.741240     0.068296
C     23.908493    20.957980    13.675368    -0.205843
C      3.461090    18.655497     9.243831     0.049967
C      3.947113    18.120378     7.832282    -0.482958
C     23.996860    14.867942    10.850824     0.085396
C     24.443610    14.038264    12.037972    -0.471899
C     15.388329     3.426722     5.070715     0.094100
C     14.795035     2.258299     4.551700    -0.162272
C     15.425148     1.551353     3.507154    -0.074804
C     16.650028     2.012831     2.981624    -0.023897
C     17.243568     3.181254     3.500639    -0.083955
C     16.613209     3.888200     4.545185    -0.161583
C     17.032957    10.849643     3.499916     0.579756
C     15.182137     8.498071     6.521352     0.095370
C     16.529751     8.220448     6.209364    -0.163502
C     17.229822     9.052826     5.312488    -0.093346
C     16.583753    10.162336     4.728324    -0.014137
C     15.236139    10.437996     5.040313    -0.105330
C     14.535822     9.605127     5.936465    -0.147535
C     17.172881    25.734770    18.145994     0.609567
C     12.891932     6.151408     9.411045    -0.067569
C     12.953299     7.557934     9.486327     0.226370
C     13.716700     8.283043     8.548915    -0.293773
C     14.421190     7.599662     7.536219     0.028310
C     14.359823     6.193136     7.460213     0.037508
C     13.596422     5.469746     8.398349     0.064327
C     13.409867     4.126305     8.235479    -0.133915
C     14.055444     3.419359     7.172112    -0.156825
C     14.755025     4.158214     6.233252     0.073847
C     14.946489     5.483736     6.366444    -0.206060
C     16.318655    26.434350    17.118098    -0.040580
C     16.830208    27.600318    16.512218    -0.105867
C     16.154191    28.182074    15.419173    -0.160390
C     14.968585    27.597863    14.932008     0.074404
C     14.456296    26.431895    15.537888    -0.156629
C     15.130595    25.850139    16.630933    -0.095365
C      7.408203    25.678311    16.300847     0.584073
C      9.951239    27.845784    13.444453     0.092560
C     10.280165    26.527626    13.817970    -0.156767
C      9.479943    25.837864    14.752488    -0.107597
C      8.350795    26.471169    15.314211    -0.022280
C      8.022851    27.789327    14.941418    -0.105199
C      8.822091    28.476634    14.006177    -0.155469
C     17.155690     1.477712     1.803886     0.559841
C     12.256173     5.491102    10.564171    -0.084889
C     10.852102     5.400280    10.477307     0.217704
C     10.131165     4.666334    11.440055    -0.309276
C     10.815283    28.565001    12.490391     0.046534
C     12.219354    28.653370    12.577980     0.035074
C     12.940290     4.843070    11.614508     0.055680
C     14.350007     4.965804    11.766521    -0.135326
C     15.027496     4.344773    12.768358    -0.144874
C     14.278823    28.201711    13.741240     0.068399
C     12.911571    28.135435    13.675368    -0.205056
C      8.812270     5.891213     9.243831     0.049102
C      8.326245     6.426330     7.832282    -0.482993
C     12.823202     9.678770    10.850824     0.082046
C     12.376452    10.508449    12.037972    -0.468155
C     27.256668    21.525013    23.167486     0.093320
C     28.425090    20.931719    22.648471    -0.160583
C     29.132035    21.561833    21.603925    -0.074979
C     28.670557    22.786713    21.078395    -0.021912
C     27.502134    23.380252    21.597410    -0.083499
C     26.795190    22.749893    22.641956    -0.163191
C     19.833745    23.169641    21.596687     0.581205
C     22.185320    21.318822    24.618123     0.097846
C     22.462943    22.666436    24.306135    -0.168109
C     21.630564    23.366507    23.409259    -0.088947
C     20.521053    22.720438    22.825095    -0.014096
C     20.245394    21.372824    23.137084    -0.104878
C     21.078264    20.672507    24.033236    -0.150508
C     17.221965    11.036196     0.049223     0.606708
C     24.531986    19.028616    27.507816    -0.065369
C     23.125461    19.089983    27.583098     0.226943
C     22.400351    19.853385    26.645686    -0.295169
C     23.083730    20.557875    25.632990     0.029257
C     24.490256    20.496508    25.556984     0.035475
C     25.213648    19.733106    26.495120     0.064399
C     26.557089    19.546551    26.332250    -0.135505
C     27.264033    20.192129    25.268883    -0.155527
C     26.525177    20.891709    24.330023     0.071648
C     25.199655    21.083173    24.463215    -0.203323
C     28.795752    22.455340    35.214869    -0.038873
C     27.629784    22.966893    34.608989    -0.107239
C     27.048026    22.290876    33.515944    -0.160619
C     27.632238    21.105270    33.028779     0.076783
C     28.798206    20.592981    33.634659    -0.158269
C     29.379963    21.267279    34.727704    -0.096763
C     29.551790    13.544887    34.397618     0.588217
C     27.384315    16.087924    31.541224     0.092889
C     28.702473    16.416850    31.914741    -0.162131
C     29.392236    15.616628    32.849259    -0.102500
C     28.758931    14.487480    33.410982    -0.030769
C     27.440773    14.159536    33.038189    -0.103408
C     26.753465    14.958776    32.102948    -0.156369
C     29.205674    23.292374    19.900657     0.561999
C     25.192293    18.392857    28.660942    -0.084759
C     25.283116    16.988786    28.574078     0.219269
C     26.017063    16.267850    29.536826    -0.309959
C     26.665096    16.951967    30.587162     0.048431
C     26.576728    18.356038    30.674751     0.035274
C     25.840327    19.076974    29.711279     0.054063
C     25.717593    20.486691    29.863292    -0.133422
C     26.338625    21.164181    30.865129    -0.143812
C     27.028388    20.415507    31.838011     0.064999
C     27.094664    19.048256    31.772139    -0.203765
C     24.792181    14.948955    27.340602     0.051466
C     24.257063    14.462929    25.929053    -0.481834
C     21.004626    18.959886    28.947595     0.084035
C     20.174949    18.513137    30.134743    -0.466857
C      9.563406    27.568411    23.167486     0.094703
C      8.394983    28.161704    22.648471    -0.164356
C      7.688038    27.531590    21.603925    -0.075270
C      8.149515    26.306709    21.078395    -0.020873
C      9.317939    25.713171    21.597410    -0.084932
C     10.024884    26.343530    22.641956    -0.161572
C     16.986328    25.923781    21.596687     0.579222
C     14.634755    27.774604    24.618123     0.095835
C     14.357132    26.426990    24.306135    -0.167869
C     15.189510    25.726918    23.409259    -0.090197
C     16.299021    26.372986    22.825095    -0.013064
C     16.574680    27.720600    23.137084    -0.106124
C     15.741811    28.420918    24.033236    -0.148123
C     19.598085    13.510504     0.049223     0.606475
C     12.288092    30.064813    27.507816    -0.065751
C     13.694618    30.003446    27.583098     0.224303
C     14.419727    29.240043    26.645686    -0.292853
C     13.736347    28.535552    25.632990     0.028329
C     12.329821    28.596919    25.556984     0.036229
C     11.606430    29.360322    26.495120     0.064171
C     10.262989    29.546877    26.332250    -0.133256
C      9.556044    28.901298    25.268883    -0.156526
C     10.294899    28.201716    24.330023     0.071136
C     11.620421    28.010252    24.463215    -0.202473
C     32.571035    26.638097    35.214869    -0.038364
C     33.737003    26.126544    34.608989    -0.106315
C     34.318759    26.802559    33.515944    -0.162379
C     33.734547    27.988165    33.028779     0.077423
C     32.568579    28.500455    33.634659    -0.160701
C     31.986823    27.826157    34.727704    -0.093183
C     31.814996    35.548549    34.397618     0.584601
C     33.982468    33.005509    31.541224     0.089888
C     32.664310    32.676584    31.914741    -0.159748
C     31.974549    33.476807    32.849259    -0.108399
C     32.607854    34.605955    33.410982    -0.026493
C     33.926011    34.933899    33.038189    -0.104485
C     34.613319    34.134658    32.102948    -0.150738
C      7.614397    25.801047    19.900657     0.560373
C     11.627787    30.700573    28.660942    -0.086871
C     11.536964    32.104644    28.574078     0.217905
C     10.803018    32.825581    29.536826    -0.305679
C     34.701686    32.141465    30.587162     0.046461
C     34.790054    30.737394    30.674751     0.033071
C     10.979755    30.016457    29.711279     0.057316
C     11.102488    28.606740    29.863292    -0.136828
C     10.481457    27.929251    30.865129    -0.143171
C     34.338395    28.677926    31.838011     0.064169
C     34.272119    30.045177    31.772139    -0.202114
C     12.027897     9.597774    27.340602     0.050511
C     12.563015    10.083798    25.929053    -0.482801
C     15.815454    30.133544    28.947595     0.081670
C     16.645133    30.580295    30.134743    -0.472792
O     16.659863    24.230065    32.987518    -0.477435
O     18.198933    14.043176    17.671859    -0.536124
O     16.681956    12.538473    34.793576    -0.551312
O     30.963218    14.089816    19.480812    -0.537740
O      7.867228    12.356819    19.497461    -0.507254
O     18.378133    14.062823    34.853657    -0.543693
O     18.358494    22.777882    32.945534    -0.580402
O     16.635308    12.447641    17.634218    -0.519006
O     12.447645    20.513691    25.601864    -0.249391
O     10.299809    18.287306    26.792631    -0.210343
O     20.160222    24.863370    32.987518    -0.476347
O     18.621136    10.503542    17.671859    -0.535886
O     20.138131    12.008264    34.793576    -0.551081
O     30.403553    10.456904    19.480812    -0.536601
O     28.952843    12.189901    19.497461    -0.507193
O     18.441954    35.030614    34.853657    -0.543476
O     18.461590    26.315552    32.945534    -0.580923
O     20.184761    12.099078    17.634218    -0.521032
O     24.372432    28.579736    25.601864    -0.249368
O     26.520269    30.806123    26.792631    -0.208395
O     18.093380    14.023538    14.890747    -0.477330
O     20.179861    24.757820    35.768630    -0.534856
O      6.401788    14.001446    16.696805    -0.555814
O      7.953132    24.266868     1.384041    -0.540060
O      6.220135    22.816158     1.400690    -0.511136
O      7.926138    12.305270    16.756886    -0.547254
O     16.641198    12.324906    14.848763    -0.581779
O     18.584325    26.321445    35.730989    -0.519170
O     14.377006    18.235747     7.505093    -0.251109
O     12.150621    20.383584     8.695860    -0.210160
O     18.726685    10.523178    14.890747    -0.476173
O     16.640227    24.335617    35.768630    -0.535832
O      5.871579    10.545271    16.696805    -0.555565
O      4.320220    24.826533     1.384041    -0.538475
O      6.053217     1.730543     1.400690    -0.510116
O     28.893929    12.241448    16.756886    -0.546481
O     20.178868    12.221810    14.848763    -0.581620
O     18.235762    22.771992    35.730989    -0.518865
O     22.443052     6.310961     7.505093    -0.249817
O     24.669438     4.163125     8.695860    -0.209658
O     20.160206    12.590004     3.206024    -0.479304
O     18.621136    22.776893    18.521683    -0.542081
O     20.138113    24.281596     1.399966    -0.551348
O      5.856851    22.730253    16.712730    -0.537858
O     28.952841    24.463250    16.696081    -0.507175
O     18.441936    22.757246     1.339885    -0.543527
O     18.461575    14.042187     3.248008    -0.581880
O     20.184761    24.372428    18.559324    -0.523338
O     24.372424    16.306378    10.591678    -0.249502
O     26.520260    18.532763     9.400911    -0.210223
O     16.659847    11.956699     3.206024    -0.478228
O     18.198933    26.316527    18.521683    -0.541838
O     16.681938    24.811805     1.399966    -0.551117
O      6.416516    26.363165    16.712730    -0.536719
O      7.867226    24.630168    16.696081    -0.507113
O     18.378115     1.789455     1.339885    -0.543308
O     18.358479    10.504517     3.248008    -0.582400
O     16.635308    24.720991    18.559324    -0.525368
O     12.447637     8.240333    10.591678    -0.249479
O     10.299800     6.013946     9.400911    -0.208275
O     18.726689    22.796531    21.302795    -0.479214
O     16.640208    12.062249     0.424912    -0.540808
O     30.418281    22.818623    19.496737    -0.555938
O     28.866937    12.553201    34.809501    -0.540098
O     30.599934    14.003911    34.792852    -0.510998
O     28.893931    24.514799    19.436656    -0.547160
O     20.178871    24.495163    21.344779    -0.583260
O     18.235744    10.498624     0.462553    -0.523505
O     22.443063    18.584322    28.688449    -0.251227
O     24.669448    16.436485    27.497682    -0.210013
O     18.093384    26.296891    21.302795    -0.478049
O     20.179842    12.484452     0.424912    -0.541782
O     30.948490    26.274798    19.496737    -0.555688
O     32.499849    11.993536    34.809501    -0.538512
O     30.766852    35.089526    34.792852    -0.509979
O      7.926140    24.578621    19.436656    -0.546387
O     16.641201    24.598259    21.344779    -0.583101
O     18.584307    14.048077     0.462553    -0.523207
O     14.377017    30.509108    28.688449    -0.249935
O     12.150631    32.656944    27.497682    -0.209511

The following XYZ coordinates are in angstroms. Other properties are in atomic units.
The sperically averaged electron density of each atom fit to a function of the form exp(a - br)
eigen_1, eigen_2 and eigen_3 are the three eigenvalues of traceless quadrupole moment tensor
  atom number  atomic symbol              X              Y              Z     net charge C6 coefficient C8 coefficient C10 coefficient fluctuating dipole atomic polarizability isotropic forcefield polarizability              a              b squared Pearson coefficient          <r^3>          <r^4>         wp_QDO          m_QDO          q_QDO       dipole_x       dipole_y       dipole_z         dipole            Qxy            Qxz            Qyz     Q(x^2-y^2)  Q(3z^2 - R^2)        eigen_1        eigen_2        eigen_3 static polarizability      alpha(xx)      alpha(xy)      alpha(xz)      alpha(yy)      alpha(yz)      alpha(zz) atomic spin moment
            1             Cu      17.426457      25.421562      34.315097       0.838530      52.847800 0.79897504E+03  0.20529938E+05                                12.382982                            9.834398       0.971534       2.235701                    0.995948      40.588132      99.216071       0.525119       0.453935      -1.109504      -0.108762       0.095000      -0.012219       0.144926       0.072605      -0.003859       0.010899      -0.014742       0.210334      -0.108614       0.037028       0.071586             16.327266      13.258248       6.368726      -0.172127      15.210467      -0.458389      20.513082           0.626186
            2             Cu       5.152107      23.684620       0.008686       0.875654      52.233711 0.76580445E+03  0.19462893E+05                                12.267222                            9.605003       0.984985       2.249254                    0.995907      39.930230      96.956341       0.533468       0.451761      -1.111248      -0.105614      -0.097219      -0.021512       0.145150      -0.084394      -0.000072      -0.002333      -0.022491       0.203369      -0.119049       0.051071       0.067978             16.468963      13.379168      -6.524161      -0.071980      15.115290       0.201574      20.912429          -0.727355
            3             Cu      19.393629      23.671874      34.315097       0.836853      52.910358 0.80014117E+03  0.20567533E+05                                12.392245                            9.841393       0.968245       2.234634                    0.995923      40.613248      99.297999       0.524944       0.453918      -1.109507       0.109557      -0.095081      -0.012323       0.145585       0.071351       0.005405      -0.010182      -0.014675       0.209050      -0.107233       0.036431       0.070802             16.340025      13.269058       6.374249       0.171677      15.221840       0.458324      20.529177          -0.625837
            4             Cu       7.121243       0.862080       0.008686       0.876325      52.188631 0.76511526E+03  0.19441025E+05                                12.260856                            9.601161       0.976247       2.246932                    0.995826      39.914877      96.908595       0.533534       0.451806      -1.111219       0.105510       0.096399      -0.022071       0.144610      -0.084616       0.000960       0.002966      -0.023211       0.203620      -0.119383       0.051316       0.068066             16.459065      13.371819      -6.519340       0.071871      15.106104      -0.201483      20.899272          -0.727463
            5             Cu      19.284878      13.256945      16.218326       0.838997      52.748054 0.79713639E+03  0.20469398E+05                                12.363719                            9.819624       0.985355       2.239978                    0.995966      40.565461      99.104733       0.525830       0.453616      -1.109780       0.096076       0.108487      -0.012090       0.145417      -0.073158       0.010461       0.004322       0.014229       0.213825      -0.109719       0.037192       0.072527             16.300311      15.185099      -6.357781      -0.455092      13.237292       0.170216      20.478542          -0.625860
            6             Cu      29.821304      13.257928      18.105457       0.873291      52.455732 0.76954571E+03  0.19585599E+05                                12.311296                            9.637046       0.965071       2.243267                    0.995766      39.968656      97.179373       0.531764       0.452569      -1.110538      -0.095764       0.104247      -0.022972       0.143408       0.085802      -0.002908      -0.000248       0.022332       0.204856      -0.120684       0.052044       0.068641             16.531363      15.171867       6.550630       0.198073      13.428476       0.074748      20.993746          -0.671989
            7             Cu      17.535189      11.289772      16.218326       0.837982      52.826895 0.79864586E+03  0.20519022E+05                                12.378506                            9.831270       0.976429       2.237343                    0.995892      40.588707      99.206119       0.525300       0.453833      -1.109584      -0.095856      -0.108084      -0.012831       0.145035      -0.071912      -0.011189      -0.005325       0.015262       0.211073      -0.108228       0.036486       0.071742             16.320090      15.204020      -6.365954       0.455894      13.252862      -0.170815      20.503388           0.626978
            8             Cu       6.998765      11.288791      18.105457       0.872170      52.540495 0.77097467E+03  0.19632124E+05                                12.326938                            9.648210       0.956083       2.240753                    0.995750      39.989754      97.272891       0.531244       0.452777      -1.110350       0.095964      -0.104374      -0.022788       0.143604       0.085048       0.002018      -0.000358       0.022139       0.201216      -0.119315       0.052120       0.067195             16.553958      15.191808       6.560665      -0.198773      13.446921      -0.075092      21.023146           0.673188
            9             Cu      19.393612      11.398507       1.878445       0.840726      52.955783 0.79983499E+03  0.20557687E+05                                12.399877                            9.838448       0.980008       2.237773                    0.995978      40.601257      99.263769       0.525107       0.453820      -1.109567       0.107749      -0.093551       0.011583       0.143163       0.074625      -0.004089       0.011776      -0.012704       0.214334      -0.111277       0.038149       0.073128             16.367752      13.285931       6.393292      -0.171866      15.245989      -0.461806      20.571335           0.701151
           10             Cu      19.394593       0.862080      -0.008686       0.875729      52.225075 0.76567018E+03  0.19458518E+05                                12.265619                            9.603933       0.985303       2.249363                    0.995909      39.928558      96.948084       0.533520       0.451739      -1.111268       0.105630       0.097258       0.021504       0.145186      -0.084377      -0.000072      -0.002337      -0.022601       0.203251      -0.119019       0.051080       0.067939             16.466622      13.377233      -6.523747      -0.071820      15.114345       0.201472      20.908289          -0.727317
           11             Cu      17.426440      13.148195       1.878445       0.839090      53.011716 0.80089364E+03  0.20591742E+05                                12.407820                            9.844545       0.976886       2.236765                    0.995953      40.625443      99.339999       0.524977       0.453782      -1.109588      -0.108543       0.093626       0.011688       0.143819       0.073353       0.005635      -0.011059      -0.012638       0.213004      -0.109874       0.037576       0.072298             16.378548      13.295215       6.397905       0.171372      15.255560       0.461660      20.584869           0.701916
           12             Cu      17.425457      23.684620      -0.008686       0.876396      52.180764 0.76499238E+03  0.19437022E+05                                12.259403                            9.600187       0.976546       2.247035                    0.995829      39.913309      96.900972       0.533581       0.451787      -1.111237      -0.105526      -0.096438       0.022063       0.144647      -0.084599       0.000960       0.002970      -0.023321       0.203504      -0.119354       0.051325       0.068029             16.456960      13.370065      -6.519038       0.071711      15.105368      -0.201384      20.895445          -0.727435
           13             Cu      17.535191      23.563124      19.975216       0.841224      52.851165 0.79791951E+03  0.20494597E+05                                12.379680                            9.823053       0.993931       2.242088                    0.995995      40.577846      99.148231       0.525849       0.453487      -1.109856      -0.094618      -0.107467       0.011457       0.143642      -0.075167       0.011339       0.004554       0.012193       0.217805      -0.112374       0.038328       0.074046             16.339387      15.219351      -6.381684      -0.458436      13.263882       0.169912      20.534929           0.701861
           14             Cu       6.998765      23.562141      18.088085       0.873251      52.464682 0.76968681E+03  0.19590181E+05                                12.312901                            9.638107       0.964752       2.243145                    0.995765      39.970704      97.188319       0.531718       0.452586      -1.110522       0.095736      -0.104191       0.022969       0.143349       0.085833      -0.002910      -0.000247       0.022453       0.204836      -0.120719       0.052084       0.068635             16.534040      15.175467       6.552554       0.198049      13.430419       0.074656      20.996233          -0.671961
           15             Cu      19.284880      25.530297      19.975216       0.840194      52.933584 0.79948766E+03  0.20546173E+05                                12.395166                            9.835186       0.985027       2.239455                    0.995923      40.601630      99.252826       0.525294       0.453717      -1.109650       0.094402       0.107068       0.012197       0.143262      -0.073921      -0.012067      -0.005553       0.013226       0.215048      -0.110879       0.037617       0.073262             16.360200      15.239230      -6.390329       0.459273      13.280246      -0.170515      20.561124           0.701940
           16             Cu      29.821304      25.531278      18.088085       0.872129      52.549352 0.77111489E+03  0.19636675E+05                                12.328507                            9.649249       0.955781       2.240635                    0.995749      39.991869      97.281890       0.531200       0.452792      -1.110336      -0.095937       0.104318       0.022786       0.143546       0.085081       0.002019      -0.000359       0.022261       0.201200      -0.119353       0.052162       0.067190             16.556579      15.195361       6.562564      -0.198742      13.448820      -0.074995      21.025556           0.673158
           17              H      13.986726      14.227284      31.292936       0.120272       1.151969 0.82962078E+01  0.80661739E+02                                 1.696663                            1.594681      -0.909433       2.449815                    0.998896       3.227407       8.457116       0.548048       1.149475      -0.742003      -0.034246      -0.013546      -0.010497       0.038294       0.011365       0.006269      -0.008993       0.002599      -0.022174      -0.018478       0.003245       0.015233              1.744593       2.017319       0.236274       0.358678       1.549875      -0.046749       1.666586          -0.000073
           18              H      15.032416      13.053952      33.030226       0.122674       1.129900 0.81035538E+01  0.78315088E+02                                 1.675698                            1.576258      -0.918794       2.452098                    0.998869       3.186606       8.320875       0.551221       1.149769      -0.742070      -0.019865      -0.037778       0.014581       0.045104       0.012994       0.003386      -0.005123       0.000566      -0.029758      -0.015105      -0.002903       0.018008              1.731484       1.559813       0.254703      -0.019533       2.020262      -0.375686       1.614377          -0.000339
           19              H      18.051661      15.758999      33.037465       0.125386       1.133095 0.83008648E+01  0.80972529E+02                                 1.702795                            1.615544      -0.921729       2.452458                    0.998771       3.218242       8.534159       0.532533       1.179086      -0.734985       0.037121       0.015161       0.014103       0.042506       0.011844       0.005840      -0.003246       0.004372      -0.029641      -0.014987      -0.002225       0.017212              1.733487       2.008824       0.178161       0.326788       1.555873      -0.062567       1.635763          -0.000304
           20              H      17.005970      16.932330      31.307414       0.117862       1.047296 0.73306688E+01  0.70123761E+02                                 1.675838                            1.560424      -0.877037       2.464986                    0.999082       3.370819       9.191165       0.514057       1.245584      -0.716670       0.015527       0.030755      -0.010678       0.036069       0.010112       0.008587      -0.007374      -0.001368      -0.012456      -0.017585       0.005351       0.012234              1.756477       1.587437       0.237142      -0.030164       2.092212      -0.460684       1.589781          -0.000083
           21              H      16.954421      19.762564      29.599079       0.113947       1.187270 0.87038615E+01  0.86738457E+02                                 1.809751                            1.692645      -1.076876       2.367694                    0.996839       3.497163       9.669809       0.497915       1.234386      -0.719720       0.014868      -0.029574      -0.016348       0.036918      -0.005174       0.001299       0.011966       0.000602      -0.009922      -0.014328       0.002068       0.012260              1.878128       1.853759      -0.234413      -0.101115       2.179447       0.359290       1.601177           0.000072
           22              H      18.117936      21.144544      31.090253       0.119326       1.106193 0.79996999E+01  0.77937490E+02                                 1.713822                            1.612874      -1.044563       2.387496                    0.997574       3.393556       9.231311       0.515555       1.219434      -0.723027       0.039623      -0.004154       0.010398       0.041174      -0.003504       0.003515       0.004455       0.016737      -0.031305      -0.013366      -0.001203       0.014569              1.762785       2.244438      -0.125699       0.188015       1.544766       0.134102       1.499151          -0.000331
           23              H      14.811495      23.442115      31.539052       0.124766       1.091535 0.77661668E+01  0.74206155E+02                                 1.630659                            1.537520      -0.915126       2.454133                    0.998916       3.150111       8.159330       0.561574       1.141474      -0.743961      -0.021017       0.033817       0.014472       0.042364      -0.010663       0.000733       0.007463       0.006691      -0.030184      -0.015148      -0.001643       0.016791              1.680553       1.548563      -0.234981      -0.047821       1.927925       0.383817       1.565172           0.000207
           24              H      13.647981      22.062590      30.047879       0.122010       1.130607 0.81831248E+01  0.79119932E+02                                 1.662945                            1.574938      -0.886827       2.461840                    0.999051       3.174992       8.238708       0.557315       1.136682      -0.745679      -0.036971       0.009346      -0.005590       0.038542      -0.007766       0.003733       0.010909       0.010661      -0.028444      -0.018780       0.004434       0.014346              1.698566       2.106768      -0.121606       0.271401       1.465315       0.091686       1.523616          -0.000099
           25              H      13.755985      21.483286      27.593956       0.128374       1.211385 0.90289509E+01  0.91031995E+02                                 1.845090                            1.729163      -1.376728       2.228935                    0.994495       3.621913      10.155057       0.489197       1.241840      -0.716860       0.002503       0.032937       0.000962       0.033046       0.004303       0.006180       0.001495      -0.014492      -0.019277      -0.011646      -0.000556       0.012202              1.926733       1.484489       0.018205       0.232498       2.466969      -0.121713       1.828742           0.000001
           26              H      12.857576      15.938187      27.369556       0.114724       1.223419 0.90022385E+01  0.90283077E+02                                 1.841578                            1.718415      -1.022494       2.393190                    0.998022       3.440515       9.478775       0.496493       1.230090      -0.721848      -0.024950      -0.021654      -0.021880       0.039624       0.008589       0.010433       0.004673      -0.019728      -0.028148      -0.018038      -0.002105       0.020143              1.934390       1.853623       0.262385       0.546012       1.811710       0.218749       2.137837           0.000000
           27              H      14.008817      14.764855      29.077892       0.117106       1.185058 0.84900850E+01  0.83185440E+02                                 1.741817                            1.623028      -0.923252       2.440841                    0.998740       3.280190       8.683254       0.537279       1.163513      -0.738326       0.000217      -0.038678      -0.002178       0.038740       0.003194       0.012737       0.004518      -0.024181      -0.008944      -0.020086       0.003476       0.016609              1.807904       1.393498       0.040726       0.123447       2.424276      -0.181325       1.605938           0.000000
           28              H      15.466892      18.213667      30.453246       0.113440       1.243753 0.92889583E+01  0.94625116E+02                                 1.895834                            1.767817      -1.361571       2.226670                    0.994185       3.756167      10.698042       0.476571       1.261649      -0.711731       0.017557       0.014230       0.025242       0.033881       0.001314       0.008241       0.000923      -0.000848       0.020508      -0.008418      -0.003042       0.011460              1.986702       1.844853       0.267843       0.473112       2.149810       0.125484       1.965443          -0.000005
           29              H      17.612267      15.712353      19.363545       0.124987       1.118834 0.80410304E+01  0.77526060E+02                                 1.662837                            1.569332      -0.914553       2.454195                    0.998902       3.164835       8.242225       0.553122       1.148548      -0.742597       0.034548       0.018758      -0.012803       0.041344       0.013733      -0.006196       0.004541       0.001704      -0.020764      -0.016372      -0.000937       0.017309              1.703128       1.960477       0.220417      -0.367967       1.536097      -0.000547       1.612809          -0.000240
           30              H      16.492939      16.677039      21.173222       0.117113       1.140690 0.81944839E+01  0.79424873E+02                                 1.682125                            1.582017      -0.915840       2.444598                    0.998824       3.240908       8.478412       0.551746       1.145333      -0.742696       0.015767       0.031596       0.012541       0.037472       0.012466      -0.008493       0.007904       0.000309      -0.018428      -0.019478       0.003925       0.015553              1.732922       1.519979       0.225891      -0.022636       1.951747       0.404475       1.727041           0.000137
           31              H      13.672523      13.770710      20.977777       0.116133       1.119462 0.80078985E+01  0.77565824E+02                                 1.693021                            1.587769      -0.904910       2.450817                    0.998807       3.289589       8.747661       0.535633       1.180558      -0.733338      -0.032189      -0.017810       0.010643       0.038296       0.013291      -0.007896       0.007860      -0.002136      -0.014256      -0.019414       0.003693       0.015721              1.746408       2.101315       0.184577      -0.419785       1.526647       0.019845       1.611263          -0.000077
           32              H      14.794306      12.808478      19.160861       0.124009       1.111296 0.80350526E+01  0.77404027E+02                                 1.651805                            1.566760      -0.871085       2.472605                    0.999244       3.149760       8.182278       0.554988       1.145639      -0.743547      -0.016386      -0.034618      -0.018746       0.042642       0.013635      -0.003013       0.008245      -0.003274      -0.016818      -0.016620      -0.000749       0.017368              1.684805       1.513123       0.151400      -0.006028       1.877969       0.396251       1.663324           0.000241
           33              H      11.023935      13.836987      22.744022       0.116621       1.131514 0.82578583E+01  0.80707017E+02                                 1.714602                            1.620461      -0.961893       2.423909                    0.998379       3.322695       8.912490       0.525559       1.192452      -0.730569       0.031061      -0.019551       0.013393       0.039069      -0.010515       0.010594       0.005807      -0.008832      -0.021365      -0.019540       0.004508       0.015033              1.763244       2.089720      -0.161046       0.346371       1.630317      -0.081801       1.569696          -0.000092
           34              H       9.695958      12.695564      21.194938       0.123787       1.102349 0.79268349E+01  0.76038048E+02                                 1.635770                            1.550504      -0.884960       2.466654                    0.999130       3.138756       8.113704       0.561433       1.137305      -0.745543       0.010945      -0.038910      -0.011766       0.042098      -0.010291       0.006670       0.005195      -0.010553      -0.028396      -0.016667       0.000330       0.016338              1.670008       1.465168      -0.048830       0.090449       2.057064       0.278830       1.487792           0.000190
           35              H       7.278108      15.933274      20.883674       0.125346       1.116678 0.79626393E+01  0.76660076E+02                                 1.667535                            1.566758      -0.909406       2.458300                    0.998883       3.163698       8.260632       0.550320       1.156054      -0.740638      -0.033534       0.020459      -0.017322       0.042932      -0.012200       0.009458       0.001922      -0.005041      -0.024740      -0.017139      -0.000320       0.017459              1.721634       1.987359      -0.216836       0.407056       1.574265      -0.026201       1.603280          -0.000275
           36              H       8.606085      17.074696      22.432757       0.118996       1.133070 0.82011331E+01  0.79418570E+02                                 1.669710                            1.579670      -0.909491       2.448992                    0.998871       3.208269       8.359386       0.554329       1.141012      -0.744211      -0.010113       0.036560       0.006922       0.038560      -0.008920       0.010842       0.004412      -0.008248      -0.027734      -0.018991       0.004281       0.014710              1.712532       1.488978      -0.152753       0.087891       2.092081       0.307822       1.556537           0.000096
           37              H       9.205026      16.880779      24.814292       0.126477       1.251627 0.94771248E+01  0.96572253E+02                                 1.877570                            1.765895      -1.357879       2.235435                    0.994726       3.635826      10.199143       0.487131       1.233913      -0.719069      -0.033115      -0.004119      -0.001066       0.033387       0.004638      -0.000169       0.006024       0.017858      -0.015231      -0.012343      -0.000356       0.012699              1.949535       2.470637       0.037788      -0.065791       1.528169       0.243602       1.849801          -0.000000
           38              H      14.823765      17.762005      25.031454       0.111256       1.215263 0.88799383E+01  0.88528946E+02                                 1.815127                            1.692190      -0.985598       2.408497                    0.998136       3.408567       9.286080       0.508056       1.209260      -0.726768       0.023454       0.023312       0.021061       0.039206       0.007061       0.003964       0.011382       0.022401      -0.023526      -0.019086      -0.000127       0.019213              1.915043       1.754143       0.251195       0.247175       1.821690       0.546033       2.169297           0.000001
           39              H      15.955367      16.645130      23.381028       0.118477       1.170055 0.83645116E+01  0.81440239E+02                                 1.711856                            1.599656      -0.879014       2.463221                    0.999065       3.222254       8.431790       0.548357       1.147213      -0.742846       0.036945       0.000397       0.002748       0.037049       0.003169       0.004501       0.012246       0.022772      -0.009427      -0.019173       0.003134       0.016039              1.759749       2.319211       0.001902      -0.157434       1.374351       0.120456       1.585684           0.000006
           40              H      12.435370      15.466887      21.824706       0.117752       1.249573 0.94267202E+01  0.96148101E+02                                 1.888622                            1.772119      -1.327873       2.245626                    0.994709       3.684225      10.416478       0.480695       1.249270      -0.715228      -0.016065      -0.009064      -0.028830       0.034226      -0.001321       0.003276       0.005064       0.003970       0.030997      -0.009299      -0.002918       0.012217              1.968132       2.121538       0.203689       0.175822       1.690486       0.432289       2.092371          -0.000000
           41              H      33.101239      17.234252      26.855608       0.080340       1.260862 0.10052714E+02  0.10166155E+03                                 1.752925                            1.714456      -0.713339       2.516848                    0.999530       3.355555       8.717176       0.552372       1.096480      -0.757348      -0.009067      -0.036780       0.002621       0.037971      -0.000215      -0.002030       0.001243      -0.002667      -0.023591      -0.008347       0.002901       0.005446              1.752115       1.603880       0.167059      -0.126528       2.091976       0.111400       1.560488          -0.000000
           42              H      32.919593      18.670234      26.247557       0.082527       1.220971 0.95486086E+01  0.95156835E+02                                 1.701288                            1.658880      -0.667841       2.538703                    0.999794       3.297154       8.452612       0.568703       1.080739      -0.761471      -0.015708       0.023990      -0.021821       0.036034      -0.001192      -0.003396      -0.007267       0.004403       0.002142      -0.009231       0.001952       0.007279              1.707561       1.704778      -0.290133       0.191407       1.635147      -0.236995       1.782759          -0.000003
           43              H      31.930362      18.547501      28.455363       0.164142       0.960563 0.65496644E+01  0.59331338E+02                                 1.437569                            1.360357      -0.829691       2.496223                    0.999832       2.871959       6.993015       0.638151       1.059541      -0.766141      -0.011986      -0.002131       0.000868       0.012205       0.001492      -0.001642       0.003671       0.007059       0.007302      -0.006742       0.002273       0.004470              1.490550       2.075243       0.077977      -0.194598       1.164095      -0.004286       1.232313          -0.000001
           44              H      33.054601      19.639830      28.426408       0.160635       1.029861 0.75479403E+01  0.71022013E+02                                 1.529138                            1.483133      -0.808310       2.506724                    0.999861       2.956950       7.398837       0.595633       1.092856      -0.758316       0.006437       0.011590      -0.004086       0.013873       0.002538      -0.003123      -0.001978      -0.003897       0.005511      -0.004824      -0.000585       0.005409              1.529868       1.332470       0.096495      -0.040610       1.967523       0.103840       1.289611          -0.000004
           45              H      33.344253      18.233304      29.056176       0.164594       1.032526 0.76044603E+01  0.71752506E+02                                 1.537459                            1.493884      -0.868476       2.482155                    0.999691       2.959488       7.437478       0.589849       1.100516      -0.756306       0.010368      -0.007416       0.004088       0.013387      -0.004424       0.000342       0.000538      -0.001528       0.000272      -0.004613       0.000161       0.004452              1.535126       1.486988      -0.175716       0.197516       1.399101      -0.245975       1.719290           0.000000
           46              H      13.792804      21.974219      25.335479       0.070433       1.270806 0.10310992E+02  0.10519058E+03                                 1.774391                            1.745086      -0.735564       2.499661                    0.999371       3.449896       9.072868       0.542082       1.107553      -0.753626       0.037310       0.000424      -0.009569       0.038520      -0.002363      -0.001791      -0.003588       0.001589      -0.020445      -0.008506       0.002564       0.005942              1.779046       2.162321      -0.016861      -0.007203       1.616168      -0.181992       1.558648           0.000000
           47              H      12.548287      22.445516      26.131737       0.066785       1.257806 0.10050936E+02  0.10156254E+03                                 1.740178                            1.704431      -0.703578       2.514130                    0.999384       3.405208       8.820908       0.559237       1.083885      -0.760111      -0.017689       0.020147       0.027730       0.038571      -0.000086      -0.006089      -0.001638      -0.008845       0.017189      -0.009733       0.001275       0.008458              1.745996       1.479639      -0.198459      -0.120644       1.795486       0.126183       1.962862          -0.000001
           48              H      12.845301      23.621302      24.155570       0.171256       0.853848 0.56523193E+01  0.50460008E+02                                 1.448358                            1.353810      -0.785332       2.530925                    0.999655       2.995381       7.785730       0.564242       1.215963      -0.723943       0.009577       0.014203      -0.001187       0.017172       0.005351       0.003177      -0.004995      -0.006054      -0.004330      -0.009212       0.001326       0.007886              1.517234       1.349767       0.361408      -0.017010       2.027078      -0.137758       1.174857          -0.000006
           49              H      11.431411      22.943813      24.213480       0.156650       1.017533 0.73200373E+01  0.68441703E+02                                 1.524351                            1.464694      -0.783172       2.513141                    0.999965       2.959502       7.413569       0.596056       1.099035      -0.756251      -0.010561      -0.004508       0.007365       0.013642       0.000679      -0.003493      -0.004133       0.002715       0.003480      -0.005225      -0.000869       0.006094              1.551017       2.020231      -0.204321       0.061868       1.376339      -0.078133       1.256480          -0.000002
           50              H      12.570377      22.310508      23.344835       0.163850       0.979905 0.70862007E+01  0.65617317E+02                                 1.478282                            1.436416      -0.784265       2.519718                    0.999959       2.889430       7.166490       0.605791       1.091888      -0.758669       0.004286      -0.013898      -0.004698       0.015284      -0.003476      -0.000846       0.000137      -0.006088      -0.004894      -0.004020      -0.001448       0.005468              1.480342       1.238351      -0.060020      -0.083698       1.444327       0.227024       1.758348          -0.000001
           51              H      22.833357      34.866149      31.292936       0.120224       1.150495 0.82822147E+01  0.80483315E+02                                 1.694356                            1.592658      -0.907513       2.450143                    0.998853       3.225800       8.447802       0.548803       1.148497      -0.742238       0.034260       0.013713      -0.010607       0.038396       0.011557      -0.006238       0.009087       0.002641      -0.022153      -0.018627       0.003193       0.015434              1.742171       2.014251       0.235708      -0.357858       1.547895       0.046665       1.664367          -0.000073
           52              H      21.787668      11.492782      33.030226       0.124162       1.125565 0.80665918E+01  0.77877223E+02                                 1.672222                            1.573304      -0.915726       2.453884                    0.998826       3.180161       8.302672       0.551340       1.150711      -0.741838       0.019317       0.037188       0.014351       0.044295       0.013305      -0.003227       0.005174       0.000732      -0.030341      -0.015243      -0.003185       0.018429              1.727751       1.556806       0.253640       0.019336       2.015290       0.374198       1.611156          -0.000337
           53              H      18.768424      33.334436      33.037465       0.124741       1.132922 0.82964659E+01  0.80894371E+02                                 1.700029                            1.613016      -0.914976       2.454735                    0.998815       3.219253       8.526534       0.534153       1.176022      -0.735686      -0.037269      -0.015151       0.014582       0.042792       0.011564      -0.005623       0.003312       0.004746      -0.029388      -0.014741      -0.002166       0.016907              1.730610       2.005447       0.177822      -0.326029       1.553342       0.062272       1.633043          -0.000307
           54              H      19.814113      32.161103      31.307414       0.118174       1.047314 0.73299581E+01  0.70099716E+02                                 1.674075                            1.558943      -0.875317       2.465078                    0.999117       3.369797       9.180595       0.515111       1.243341      -0.717152      -0.015946      -0.030652      -0.010320       0.036060       0.009992      -0.008770       0.007587      -0.001198      -0.012084      -0.017770       0.005721       0.012049              1.754510       1.585876       0.236774       0.030140       2.089568       0.459712       1.588087          -0.000084
           55              H      19.865660      29.330867      29.599079       0.113883       1.186077 0.86927032E+01  0.86598656E+02                                 1.808578                            1.691611      -1.073171       2.369527                    0.996879       3.495023       9.661995       0.498049       1.234461      -0.719716      -0.014543       0.029791      -0.016399       0.036986      -0.005172      -0.001317      -0.011858       0.000870      -0.010011      -0.014288       0.002192       0.012096              1.876867       1.852525      -0.234295       0.101054       2.177816      -0.358996       1.600261          -0.000071
           56              H      18.702147      27.948889      31.090253       0.119758       1.103729 0.79793125E+01  0.77705108E+02                                 1.712987                            1.612174      -1.045232       2.387804                    0.997594       3.390416       9.226902       0.514911       1.221489      -0.722575      -0.039501       0.004061       0.010475       0.041068      -0.003554      -0.003469      -0.004419       0.016919      -0.031400      -0.013368      -0.001310       0.014678              1.761898       2.243062      -0.125638      -0.187782       1.544100      -0.134030       1.498533           0.000330
           57              H      22.008588      25.651318      31.539052       0.124891       1.092481 0.77742303E+01  0.74296289E+02                                 1.630741                            1.537627      -0.909194       2.456248                    0.998983       3.152051       8.162853       0.561980       1.140448      -0.744190       0.021168      -0.033525       0.014377       0.042175      -0.010787      -0.000806      -0.007511       0.006528      -0.030157      -0.015234      -0.001647       0.016881              1.680600       1.548629      -0.234979       0.047816       1.927947      -0.383827       1.565225          -0.000209
           58              H      23.172101      27.030842      30.047879       0.120509       1.133974 0.82145552E+01  0.79517807E+02                                 1.668625                            1.579913      -0.900579       2.456620                    0.998934       3.177733       8.256744       0.555280       1.139498      -0.745050       0.037801      -0.008906      -0.005844       0.039273      -0.007978      -0.003598      -0.010845       0.010213      -0.027679      -0.018571       0.004238       0.014333              1.704542       2.115267      -0.122338      -0.273041       1.469855      -0.092196       1.528503           0.000096
           59              H      23.064094      27.610143      27.593956       0.127839       1.217994 0.90880405E+01  0.91759453E+02                                 1.849769                            1.733166      -1.370110       2.230625                    0.994596       3.631698      10.183337       0.489423       1.239486      -0.717340      -0.002240      -0.032954       0.001032       0.033046       0.004482      -0.006292      -0.001425      -0.014414      -0.020041      -0.011858      -0.000526       0.012384              1.931829       1.487620       0.018278      -0.233371       2.474593       0.122182       1.833274          -0.000004
           60              H      23.962503      33.155242      27.369556       0.115667       1.217769 0.89531925E+01  0.89666737E+02                                 1.835713                            1.713592      -1.014742       2.397406                    0.998127       3.433350       9.451820       0.497261       1.229895      -0.721892       0.025400       0.021932      -0.021347       0.039773       0.008252      -0.010462      -0.004564      -0.019930      -0.027144      -0.017978      -0.001813       0.019790              1.927805       1.847360       0.260668      -0.542556       1.806123      -0.217120       2.129932          -0.000001
           61              H      22.811264      34.328575      29.077892       0.116372       1.186491 0.84994161E+01  0.83274134E+02                                 1.740458                            1.621709      -0.910363       2.444921                    0.998784       3.283487       8.683115       0.538762       1.160348      -0.739056      -0.000439       0.038830      -0.002402       0.038906       0.003482      -0.012674      -0.004592      -0.024530      -0.009489      -0.020144       0.003183       0.016961              1.806496       1.392402       0.040709      -0.123208       2.422609       0.181181       1.604478           0.000000
           62              H      21.353190      30.879765      30.453246       0.115251       1.235945 0.92183614E+01  0.93714295E+02                                 1.886691                            1.760165      -1.353008       2.230879                    0.994362       3.743954      10.647646       0.478046       1.260330      -0.712014      -0.017273      -0.013849       0.025088       0.033460       0.001626      -0.008281      -0.000954      -0.000971       0.020524      -0.008576      -0.002944       0.011520              1.976605       1.835921       0.265366      -0.468968       2.138589      -0.123977       1.955306          -0.000000
           63              H      19.207803       8.834367      19.363545       0.123346       1.122860 0.80753673E+01  0.77925008E+02                                 1.665227                            1.571414      -0.909210       2.455337                    0.998910       3.171690       8.258454       0.553530       1.146702      -0.743039      -0.035221      -0.018945      -0.013071       0.042075       0.013956       0.006072      -0.004749       0.001858      -0.020525      -0.016561      -0.000911       0.017472              1.705615       1.963717       0.221047       0.368932       1.538107       0.000640       1.615021           0.000240
           64              H      20.327133       7.869683      21.173222       0.116123       1.144723 0.82309682E+01  0.79878951E+02                                 1.687461                            1.586647      -0.916413       2.443924                    0.998752       3.245862       8.500819       0.550280       1.146941      -0.742325      -0.015446      -0.031761       0.012565       0.037486       0.012884       0.008280      -0.008007       0.000126      -0.018575      -0.019646       0.003664       0.015982              1.738612       1.524486       0.227128       0.022711       1.958682      -0.406724       1.732667          -0.000137
           65              H      23.147549      10.776012      20.977777       0.117229       1.118415 0.80003772E+01  0.77491231E+02                                 1.693643                            1.588342      -0.905721       2.450787                    0.998810       3.287343       8.747659       0.534755       1.182521      -0.732878       0.031762       0.017730       0.010422       0.037839       0.013230       0.008065      -0.007516      -0.002057      -0.014308      -0.019267       0.003613       0.015654              1.747057       2.102145       0.184668       0.420028       1.527208      -0.019881       1.611819           0.000077
           66              H      22.025764      11.738242      19.160861       0.122591       1.114086 0.80579753E+01  0.77668245E+02                                 1.653460                            1.568116      -0.868590       2.472882                    0.999209       3.153891       8.191197       0.555299       1.144358      -0.743869       0.016478       0.035356      -0.018884       0.043338       0.013636       0.002899      -0.008403      -0.002786      -0.016281      -0.016665      -0.000651       0.017316              1.686548       1.514368       0.151867       0.005853       1.880348      -0.397188       1.664930          -0.000242
           67              H      25.796139      10.709737      22.744022       0.116718       1.132388 0.82671942E+01  0.80830779E+02                                 1.716393                            1.622101      -0.963680       2.423242                    0.998375       3.324340       8.922190       0.524878       1.193517      -0.730318      -0.030927       0.019974       0.013430       0.039189      -0.010355      -0.010520      -0.005729      -0.008737      -0.021310      -0.019348       0.004488       0.014860              1.765118       2.092087      -0.161138      -0.346849       1.632034       0.081855       1.571232           0.000092
           68              H      27.124115      11.851158      21.194938       0.123922       1.102391 0.79278784E+01  0.76057970E+02                                 1.636622                            1.551267      -0.887536       2.465991                    0.999136       3.138348       8.115760       0.560882       1.138275      -0.745312      -0.011248       0.038815      -0.011956       0.042144      -0.010344      -0.006787      -0.005226      -0.010390      -0.027547      -0.016688       0.000486       0.016201              1.670914       1.465924      -0.048744      -0.090594       2.058240      -0.279106       1.488578          -0.000189
           69              H      29.541964       8.613448      20.883674       0.126182       1.111750 0.79188375E+01  0.76122050E+02                                 1.661349                            1.561417      -0.904644       2.460436                    0.998974       3.157578       8.234380       0.551886       1.154536      -0.740991       0.033707      -0.020053      -0.017176       0.042817      -0.012000      -0.009134      -0.001573      -0.004848      -0.024473      -0.016549      -0.000686       0.017235              1.715022       1.978929      -0.215364      -0.404378       1.568687       0.025940       1.597450           0.000274
           70              H      28.213989      32.018727      22.432757       0.119902       1.131010 0.81828518E+01  0.79198318E+02                                 1.667609                            1.577821      -0.907015       2.450579                    0.998874       3.205803       8.351019       0.554693       1.140886      -0.744222       0.010628      -0.036102       0.006762       0.038237      -0.008730      -0.010734      -0.004377      -0.008649      -0.027649      -0.018851       0.004281       0.014570              1.710329       1.487333      -0.152442      -0.087724       2.088979      -0.307079       1.554674          -0.000098
           71              H      27.615051      32.212647      24.814292       0.127448       1.249750 0.94608668E+01  0.96377171E+02                                 1.876717                            1.765179      -1.358040       2.235474                    0.994680       3.632982      10.193742       0.486839       1.235030      -0.718817       0.032608       0.004011      -0.001119       0.032873       0.004775       0.000046      -0.006354       0.017975      -0.015795      -0.012721      -0.000224       0.012946              1.948616       2.469142       0.037759       0.065736       1.527685      -0.243422       1.849022           0.000000
           72              H      21.996311      31.331421      25.031454       0.111219       1.213878 0.88664377E+01  0.88341476E+02                                 1.811843                            1.689417      -0.974504       2.413204                    0.998278       3.406784       9.271842       0.509254       1.207135      -0.727246      -0.023023      -0.023167       0.020957       0.038807       0.007198      -0.004161      -0.011633       0.022685      -0.023632      -0.019409      -0.000149       0.019559              1.911366       1.750948       0.250370      -0.246341       1.818331      -0.544341       2.164820           0.000000
           73              H      20.864707       7.901595      23.381028       0.118219       1.172593 0.83873460E+01  0.81733931E+02                                 1.716169                            1.603298      -0.890908       2.458660                    0.998955       3.224004       8.445350       0.546881       1.149305      -0.742365      -0.037319      -0.000814       0.002542       0.037414       0.003143      -0.004777      -0.012142       0.022414      -0.009206      -0.018959       0.002907       0.016052              1.764353       2.326432       0.001952       0.158087       1.377205      -0.120940       1.589422          -0.000003
           74              H      24.384703       9.079836      21.824706       0.116467       1.254999 0.94772915E+01  0.96797719E+02                                 1.894434                            1.777139      -1.332172       2.243629                    0.994789       3.693075      10.450287       0.479883       1.249654      -0.715140       0.016507       0.009133      -0.029262       0.034816      -0.001601      -0.003253      -0.005149       0.003909       0.030058      -0.009381      -0.002573       0.011954              1.974452       2.128763       0.204798      -0.176757       1.695339      -0.434458       2.099255          -0.000000
           75              H      28.265539      31.859176      26.855608       0.081167       1.256452 0.10008264E+02  0.10110079E+03                                 1.748834                            1.710664      -0.704316       2.521027                    0.999641       3.349752       8.697550       0.552979       1.096483      -0.757341       0.009766       0.036377       0.002708       0.037762      -0.000729       0.001856      -0.001275      -0.002630      -0.023118      -0.008128       0.002543       0.005586              1.747999       1.600421       0.166388       0.126004       2.086312      -0.111025       1.557264           0.000001
           76              H      28.447184      30.423194      26.247557       0.081939       1.218929 0.95258736E+01  0.94846897E+02                                 1.696640                            1.654599      -0.659270       2.541398                    0.999828       3.298135       8.443613       0.570789       1.077735      -0.762216       0.015596      -0.024485      -0.022253       0.036578      -0.001050       0.003051       0.007053       0.004478       0.002006      -0.008889       0.001944       0.006945              1.702826       1.700043      -0.288661      -0.190462       1.630738       0.235755       1.777698          -0.000000
           77              H      29.436418      30.545928      28.455363       0.164932       0.956015 0.65108696E+01  0.58882438E+02                                 1.431577                            1.355158      -0.815039       2.502729                    0.999893       2.866814       6.970873       0.640306       1.057723      -0.766599       0.011599       0.002311       0.000961       0.011866       0.001324       0.001398      -0.003598       0.007029       0.007046      -0.006554       0.002317       0.004237              1.484054       2.064224       0.077299       0.193274       1.160074       0.004260       1.227865          -0.000001
           78              H      28.312179      29.453600      28.426408       0.161407       1.024801 0.75007972E+01  0.70461489E+02                                 1.523175                            1.477721      -0.799635       2.510751                    0.999906       2.951096       7.375858       0.597246       1.091713      -0.758584      -0.006837      -0.011032      -0.004098       0.013610       0.002257       0.003065       0.001909      -0.004164       0.005491      -0.004770      -0.000429       0.005199              1.523835       1.327854       0.095676       0.040328       1.958318      -0.103243       1.285334          -0.000002
           79              H      28.022528      30.860126      29.056176       0.163194       1.030990 0.75873088E+01  0.71517712E+02                                 1.531960                            1.488893      -0.843515       2.491640                    0.999776       2.962937       7.431294       0.593075       1.095647      -0.757490      -0.010662       0.007735       0.004476       0.013912      -0.004395      -0.000558      -0.000437      -0.001573       0.000065      -0.004585       0.000130       0.004454              1.529565       1.481659      -0.174412      -0.196089       1.394354       0.244299       1.712681           0.000001
           80              H      23.027273      27.119207      25.335479       0.071193       1.270747 0.10314645E+02  0.10526552E+03                                 1.776787                            1.747457      -0.743753       2.497204                    0.999284       3.448114       9.077788       0.540610       1.110171      -0.752978      -0.037091      -0.000226      -0.009655       0.038327      -0.002226       0.001746       0.003802       0.001475      -0.019829      -0.008447       0.002723       0.005724              1.781475       2.164957      -0.016751       0.006953       1.618587       0.182519       1.560880           0.000000
           81              H      24.271791      26.647911      26.131737       0.068238       1.251927 0.99909363E+01  0.10079735E+03                                 1.733844                            1.698565      -0.697862       2.516812                    0.999460       3.398110       8.793337       0.560627       1.082903      -0.760343       0.017954      -0.019693       0.027129       0.038028       0.000226       0.005816       0.001546      -0.009126       0.017023      -0.009623       0.001379       0.008245              1.739567       1.475005      -0.197376       0.119879       1.788597      -0.125308       1.955098           0.000000
           82              H      23.974775      25.472123      24.155570       0.171191       0.855518 0.56647421E+01  0.50594486E+02                                 1.449647                            1.354806      -0.784853       2.530456                    0.999688       2.997389       7.790659       0.564388       1.215082      -0.724134      -0.008907      -0.013838      -0.000956       0.016484       0.005827      -0.003205       0.005069      -0.006245      -0.004901      -0.009598       0.001252       0.008346              1.518702       1.350996       0.362226       0.017062       2.029511       0.138031       1.175600          -0.000007
           83              H      25.388665      26.149612      24.213480       0.155287       1.022385 0.73623685E+01  0.68930272E+02                                 1.528548                            1.468383      -0.784246       2.511815                    0.999954       2.966664       7.434216       0.595691       1.098228      -0.756462       0.011052       0.004835       0.007358       0.014130       0.000627       0.003609       0.004048       0.002869       0.003871      -0.005235      -0.000926       0.006161              1.555439       2.027115      -0.205481      -0.062262       1.379839       0.078541       1.259364          -0.000001
           84              H      24.249697      26.782917      23.344835       0.162396       0.981924 0.71011669E+01  0.65764301E+02                                 1.477147                            1.435275      -0.782184       2.519001                    0.999958       2.895682       7.173083       0.607958       1.087857      -0.759674      -0.004421       0.014297      -0.004895       0.015745      -0.003571       0.000748      -0.000320      -0.006014      -0.004954      -0.003972      -0.001573       0.005545              1.479215       1.237395      -0.060122       0.083806       1.443219      -0.227073       1.757032          -0.000001
           85              H       8.090599      16.696672      13.196165       0.118921       1.157767 0.83464992E+01  0.81273575E+02                                 1.702443                            1.599560      -0.913683       2.446790                    0.998781       3.235365       8.484440       0.547184       1.149550      -0.741989      -0.013390       0.034364      -0.010464       0.038336      -0.011415      -0.009285      -0.006466      -0.002990      -0.022389      -0.018890       0.003554       0.015336              1.750807       1.554782      -0.237721      -0.046863       2.025444      -0.361013       1.672194           0.000074
           86              H       6.917268      15.650984      14.933455       0.123875       1.127726 0.80858161E+01  0.78095789E+02                                 1.672407                            1.573581      -0.915150       2.453190                    0.998890       3.186405       8.316034       0.552226       1.148381      -0.742342      -0.037097       0.019196       0.014613       0.044252      -0.013347      -0.005072      -0.003436      -0.000414      -0.030191      -0.015299      -0.003126       0.018425              1.727892       2.015189      -0.253422      -0.374104       1.557050       0.019153       1.611438          -0.000375
           87              H       9.622314      12.631740      14.940694       0.124113       1.139107 0.83552646E+01  0.81636753E+02                                 1.708637                            1.620674      -0.928334       2.448943                    0.998791       3.228070       8.567357       0.531763       1.178860      -0.735017       0.014806      -0.037694       0.014552       0.043033      -0.012118      -0.003232      -0.005425      -0.004391      -0.028924      -0.014703      -0.002604       0.017307              1.739573       1.560887      -0.179177      -0.062925       2.016558      -0.328792       1.641275           0.000360
           88              H      10.795646      13.677428      13.210643       0.118377       1.046235 0.73237061E+01  0.70062555E+02                                 1.677148                            1.561586      -0.883914       2.462248                    0.999045       3.370247       9.199408       0.512765       1.248626      -0.716008       0.030586      -0.015652      -0.009885       0.035752      -0.009858      -0.007560      -0.008603       0.000814      -0.012235      -0.017550       0.005618       0.011932              1.757896       2.094019      -0.237374      -0.461289       1.588609       0.030181       1.591061          -0.000082
           89              H      13.625879      13.728975      11.502308       0.115734       1.179649 0.86379765E+01  0.85921678E+02                                 1.802259                            1.686456      -1.070262       2.371398                    0.996880       3.486527       9.632584       0.498708       1.234722      -0.719645      -0.029109      -0.014726      -0.016108       0.036382       0.005113       0.011972      -0.001248      -0.000667      -0.010458      -0.014358       0.002114       0.012244              1.869956       2.168656       0.232189       0.356222       1.846177       0.100073       1.595035          -0.000071
           90              H      15.007859      12.565463      12.993482       0.117566       1.111596 0.80438494E+01  0.78449771E+02                                 1.716721                            1.615160      -1.033122       2.390524                    0.997661       3.401626       9.248193       0.516393       1.216181      -0.723747      -0.003792      -0.040156       0.010601       0.041705       0.003825       0.004659      -0.003442      -0.016900      -0.032230      -0.013769      -0.001113       0.014882              1.765927       1.546806       0.126211       0.134293       2.249778      -0.188859       1.501195           0.000334
           91              H      17.305431      15.871903      13.442281       0.124280       1.088928 0.77426543E+01  0.73915906E+02                                 1.627134                            1.534476      -0.908123       2.457048                    0.998979       3.147286       8.144969       0.562596       1.140411      -0.744230       0.033768       0.021748       0.014466       0.042691       0.010561       0.007366      -0.000889      -0.006467      -0.029179      -0.014922      -0.001537       0.016459              1.676778       1.923123       0.234019       0.382310       1.545350       0.047572       1.561862          -0.000211
           92              H      15.925905      17.035416      11.951108       0.122100       1.129328 0.81716124E+01  0.78980473E+02                                 1.661686                            1.573814      -0.881894       2.464083                    0.999060       3.173454       8.233132       0.557525       1.136659      -0.745686       0.009412       0.037065      -0.005752       0.038672       0.007588       0.010761      -0.003532      -0.010705      -0.028555      -0.018539       0.004301       0.014238              1.697266       1.464299       0.121433       0.091579       2.104932      -0.271054       1.522566           0.000096
           93              H      15.346602      16.927409       9.497185       0.127829       1.211277 0.90293815E+01  0.91046759E+02                                 1.845934                            1.729981      -1.374773       2.230015                    0.994471       3.622998      10.162084       0.488702       1.242956      -0.716626       0.033248      -0.002569       0.000760       0.033356      -0.004349       0.001632      -0.005874       0.014129      -0.019111      -0.011237      -0.000839       0.012077              1.927635       2.467793      -0.018143      -0.121785       1.485265      -0.232744       1.829846          -0.000002
           94              H       9.801502      17.825818       9.272785       0.115769       1.217803 0.89542309E+01  0.89686410E+02                                 1.836413                            1.714220      -1.016369       2.396838                    0.998101       3.433458       9.454904       0.496903       1.230654      -0.721727      -0.021757       0.024846      -0.021464       0.039387      -0.008291       0.004676      -0.010423       0.019839      -0.027992      -0.018010      -0.001935       0.019945              1.928637       1.806883      -0.260678       0.217082       1.848087      -0.542841       2.130939          -0.000000
           95              H       8.628171      16.674579      10.981121       0.117025       1.183701 0.84750991E+01  0.82980860E+02                                 1.738281                            1.619833      -0.914536       2.443802                    0.998815       3.278800       8.669359       0.538823       1.160987      -0.738915      -0.038444      -0.000214      -0.002390       0.038518      -0.003425       0.004627      -0.012840       0.023851      -0.009692      -0.020089       0.003310       0.016779              1.804157       2.418968      -0.040589      -0.180844       1.390846      -0.122991       1.602657          -0.000000
           96              H      12.076983      15.216506      12.356475       0.114221       1.243435 0.92867060E+01  0.94603227E+02                                 1.895969                            1.767935      -1.367362       2.224588                    0.994256       3.755859      10.699733       0.476387       1.262124      -0.711613       0.013779      -0.017263       0.025197       0.033508      -0.001730       0.000872      -0.008189       0.001138       0.020411      -0.008604      -0.002793       0.011396              1.986829       2.149917      -0.267800       0.125521       1.844964      -0.473178       1.965607           0.000001
           97              H       9.575668      13.071118       1.266774       0.123203       1.117845 0.80290843E+01  0.77340940E+02                                 1.657358                            1.564575      -0.896552       2.460807                    0.999001       3.167399       8.230852       0.556166       1.143294      -0.743844       0.019150      -0.035410      -0.013390       0.042425      -0.013929       0.004706       0.005867      -0.001488      -0.021110      -0.016388      -0.001125       0.017514              1.697313       1.531276      -0.219163      -0.000522       1.953141       0.365834       1.607521          -0.000236
           98              H      10.540355      14.190449       3.076451       0.116548       1.142755 0.82131087E+01  0.79658724E+02                                 1.685165                            1.584619      -0.917866       2.443898                    0.998750       3.243093       8.489802       0.550816       1.146499      -0.742431       0.031455      -0.015379       0.012632       0.037222      -0.012923       0.008067       0.008396      -0.000236      -0.018901      -0.019807       0.003728       0.016078              1.736198       1.955766      -0.226633       0.405765       1.522579       0.022677       1.730250           0.000140
           99              H       7.634025      17.010865       2.881006       0.118080       1.116583 0.79849055E+01  0.77309247E+02                                 1.692226                            1.587128      -0.907678       2.450520                    0.998810       3.284963       8.741465       0.534760       1.183002      -0.732753      -0.017799       0.031792       0.010441       0.037902      -0.013105       0.007777       0.007922       0.002109      -0.013828      -0.019253       0.003793       0.015460              1.745550       1.526029      -0.184327       0.019894       2.100070       0.419455       1.610549          -0.000080
          100              H       6.671794      15.889079       1.064090       0.123098       1.112341 0.80430777E+01  0.77490539E+02                                 1.651817                            1.566733      -0.867393       2.473553                    0.999220       3.151904       8.184837       0.555496       1.144455      -0.743837      -0.035093       0.016871      -0.018943       0.043301      -0.013287       0.008379       0.002917       0.002985      -0.016395      -0.016430      -0.000585       0.017015              1.684806       1.878109      -0.151481       0.396359       1.513024       0.005960       1.663286           0.000231
          101              H       7.700302      19.659454       4.647251       0.118972       1.129856 0.82490036E+01  0.80641563E+02                                 1.716968                            1.622784      -0.978732       2.417867                    0.998367       3.320704       8.923742       0.523356       1.197157      -0.729463      -0.019800      -0.030301       0.013029       0.038470       0.010115       0.005652      -0.010476       0.009003      -0.020604      -0.019136       0.004569       0.014567              1.765693       1.632787       0.160762      -0.081627       2.092435      -0.346700       1.571856          -0.000141
          102              H       6.558880      20.987430       3.098167       0.120928       1.108112 0.79738341E+01  0.76564319E+02                                 1.637167                            1.551621      -0.872229       2.469610                    0.999212       3.151293       8.137034       0.563393       1.132231      -0.746745      -0.039595      -0.011330      -0.012253       0.042969       0.010430       0.005233      -0.007098       0.010882      -0.027616      -0.017036       0.000641       0.016395              1.671462       2.059551       0.048964       0.279459       1.466044      -0.090463       1.488789          -0.000167
          103              H       9.796589      23.405280       2.786903       0.125614       1.115257 0.79489009E+01  0.76472649E+02                                 1.663265                            1.563085      -0.891327       2.464893                    0.999025       3.164949       8.253116       0.552354       1.152629      -0.741402       0.019845       0.033266      -0.017501       0.042506       0.012246       0.001681      -0.009292       0.004882      -0.024656      -0.016867      -0.000643       0.017510              1.717040       1.570437       0.215840      -0.026068       1.981478      -0.405128       1.599204          -0.000276
          104              H      10.938012      22.077304       4.335986       0.119772       1.130333 0.81761999E+01  0.79105709E+02                                 1.665461                            1.575969      -0.901275       2.452424                    0.998973       3.206900       8.348201       0.555743       1.139135      -0.744622       0.035893       0.010254       0.006775       0.037939       0.008888       0.004584      -0.010784       0.008521      -0.027550      -0.019018       0.004367       0.014651              1.708066       2.085660       0.151945       0.306373       1.485595      -0.087648       1.552944          -0.000137
          105              H      10.744094      21.478366       6.717521       0.126614       1.253384 0.94972998E+01  0.96864562E+02                                 1.882544                            1.770321      -1.371738       2.230418                    0.994584       3.639039      10.224882       0.485295       1.237472      -0.718290      -0.003785       0.033277      -0.001222       0.033514      -0.004747       0.006349       0.000147      -0.017314      -0.015490      -0.012539      -0.000045       0.012584              1.954900       1.531988      -0.037911       0.244783       2.477776       0.066049       1.854936           0.000002
          106              H      11.625321      15.859627       6.934683       0.110217       1.219056 0.89124318E+01  0.88925115E+02                                 1.818097                            1.694640      -0.984814       2.408445                    0.998207       3.413660       9.300677       0.508028       1.208342      -0.726979       0.023245      -0.023491       0.021163       0.039243      -0.007038       0.011921      -0.003961      -0.022362      -0.023490      -0.019607       0.000317       0.019290              1.918429       1.824811      -0.252059       0.547726       1.757014      -0.248100       2.173463           0.000001
          107              H      10.508445      14.728023       5.284257       0.117962       1.172711 0.83878811E+01  0.81729642E+02                                 1.715052                            1.602379      -0.884009       2.460841                    0.998998       3.225154       8.444223       0.547607       1.147915      -0.742688       0.000130      -0.037213       0.002525       0.037299      -0.003672       0.012471      -0.004741      -0.022875      -0.009568      -0.019423       0.002856       0.016567              1.763146       1.376469      -0.001964       0.120800       2.324555       0.157891       1.588415           0.000006
          108              H       9.330203      18.248019       3.727935       0.117121       1.256090 0.94875215E+01  0.96941184E+02                                 1.896506                            1.778829      -1.336876       2.241296                    0.994627       3.694668      10.461423       0.479296       1.250682      -0.714898      -0.009392       0.016342      -0.028845       0.034457       0.001595       0.004831      -0.003464      -0.004431       0.030507      -0.009485      -0.002530       0.012014              1.976739       1.697086      -0.205411       0.435385       2.131281      -0.177442       2.101850          -0.000001
          109              H      11.097568      22.128855       8.758837       0.080831       1.257401 0.10016734E+02  0.10120485E+03                                 1.749593                            1.711282      -0.707362       2.519696                    0.999596       3.350602       8.699732       0.552946       1.096348      -0.757387      -0.036383       0.010096       0.002593       0.037846       0.000849       0.001272       0.002075       0.002766      -0.023541      -0.008334       0.002539       0.005795              1.748789       2.087823      -0.166524       0.111070       1.600802       0.126154       1.557742           0.000002
          110              H      12.533549      22.310500       8.150786       0.081031       1.222760 0.95641424E+01  0.95330861E+02                                 1.701097                            1.658688      -0.663958       2.539548                    0.999814       3.302146       8.460604       0.569645       1.078734      -0.761980       0.024112       0.015275      -0.022691       0.036463       0.001323      -0.007211       0.003025      -0.004812       0.001474      -0.009224       0.002361       0.006862              1.707380       1.634922       0.290103      -0.236874       1.704645      -0.191371       1.782575           0.000002
          111              H      12.410817      23.299733      10.358592       0.164074       0.960297 0.65469244E+01  0.59288470E+02                                 1.435537                            1.358636      -0.815733       2.501473                    0.999870       2.873833       6.991950       0.639695       1.057304      -0.766699      -0.002396       0.011995       0.000946       0.012268      -0.001231       0.003513       0.001576      -0.007584       0.007019      -0.006702       0.002285       0.004417              1.488331       1.162816      -0.077713      -0.004279       2.071242       0.194235       1.230934           0.000002
          112              H      13.503145      22.175494      10.329637       0.161160       1.026540 0.75174497E+01  0.70663691E+02                                 1.525793                            1.480118      -0.807366       2.507754                    0.999883       2.952293       7.383496       0.596248       1.092832      -0.758319       0.011315      -0.006744      -0.003738       0.013693      -0.002496      -0.002185       0.003169       0.003727       0.005921      -0.004776      -0.000827       0.005603              1.526489       1.962216      -0.096122       0.103561       1.329979       0.040452       1.287272           0.000002
          113              H      12.096620      21.885843      10.959405       0.162291       1.031764 0.75935124E+01  0.71585333E+02                                 1.532217                            1.489071      -0.839096       2.493111                    0.999775       2.964943       7.434941       0.593342       1.095014      -0.757657      -0.007544      -0.010767       0.005204       0.014139       0.004446       0.000591      -0.000467       0.001288      -0.000378      -0.004554      -0.000006       0.004560              1.529860       1.394590       0.174635      -0.244470       1.482054      -0.196340       1.712937           0.000000
          114              H      15.837535      16.890588       7.238708       0.069888       1.269118 0.10293552E+02  0.10495919E+03                                 1.772014                            1.742953      -0.731515       2.501053                    0.999344       3.449210       9.066203       0.542767       1.106719      -0.753833       0.000247      -0.037795      -0.009360       0.038938       0.002250      -0.003787       0.001893      -0.001544      -0.020370      -0.008633       0.002810       0.005823              1.776636       1.614348       0.016773      -0.181647       2.158563       0.007072       1.556996           0.000001
          115              H      16.308832      18.135106       8.034966       0.068427       1.251868 0.99931266E+01  0.10085052E+03                                 1.736213                            1.700802      -0.703002       2.515914                    0.999449       3.395881       8.796202       0.559103       1.085519      -0.759692       0.019738       0.017747       0.026813       0.037729      -0.000233      -0.001421       0.005913       0.008769       0.017941      -0.009624       0.001122       0.008502              1.741993       1.791334       0.197668       0.125478       1.476734       0.119993       1.957910           0.000000
          116              H      17.484618      17.838090       6.058799       0.170285       0.858699 0.56890249E+01  0.50846701E+02                                 1.450659                            1.355642      -0.777722       2.532391                    0.999644       3.002068       7.795997       0.565715       1.211389      -0.724956       0.014258      -0.009087      -0.001450       0.016970      -0.005658      -0.004827      -0.003276       0.006325      -0.005277      -0.009414       0.001258       0.008156              1.519857       2.031440      -0.362614      -0.138212       1.351794       0.017090       1.176337          -0.000006
          117              H      16.807129      19.251980       6.116709       0.154064       1.022296 0.73587496E+01  0.68858978E+02                                 1.525034                            1.465196      -0.770373       2.516548                    0.999969       2.970238       7.430943       0.598317       1.094003      -0.757510      -0.004368       0.011669       0.007189       0.014386      -0.000758      -0.004308       0.003851      -0.002705       0.003713      -0.005473      -0.001069       0.006542              1.551779       1.376775       0.204572      -0.078196       2.021766      -0.061887       1.256796           0.000002
          118              H      16.173823      18.113013       5.248064       0.162601       0.981632 0.70995175E+01  0.65756279E+02                                 1.478273                            1.436312      -0.779730       2.520693                    0.999956       2.893535       7.172104       0.606873       1.089682      -0.759228      -0.013917      -0.004959      -0.004859       0.015553       0.003560       0.000325       0.000679       0.006210      -0.004910      -0.004005      -0.001583       0.005588              1.480363       1.444351       0.060101       0.227318       1.238176       0.083786       1.758563           0.000003
          119              H      28.729465       7.850042      13.196165       0.121298       1.150849 0.82883714E+01  0.80592059E+02                                 1.698251                            1.596070      -0.922371       2.445157                    0.998814       3.224451       8.458467       0.546534       1.152566      -0.741269       0.013058      -0.033479      -0.010101       0.037328      -0.011480       0.009084       0.006248      -0.002910      -0.022003      -0.018594       0.003256       0.015338              1.746322       1.551356      -0.236460       0.046936       2.019344       0.359202       1.668266          -0.000074
          120              H       5.356098       8.895732      14.933455       0.124355       1.126276 0.80727812E+01  0.77944332E+02                                 1.671681                            1.572881      -0.917360       2.452412                    0.998831       3.183441       8.308984       0.552007       1.149211      -0.742152       0.037043      -0.019382       0.013908       0.044059      -0.013159       0.005185       0.003411      -0.000142      -0.030201      -0.015282      -0.002968       0.018250              1.727157       2.014379      -0.253281       0.373967       1.556341      -0.019196       1.610753           0.000374
          121              H      27.197751      11.914976      14.940694       0.124259       1.133237 0.83012362E+01  0.80961281E+02                                 1.701183                            1.614170      -0.916852       2.453869                    0.998860       3.221018       8.535302       0.533561       1.177029      -0.735449      -0.014859       0.037786       0.014449       0.043097      -0.011844       0.003326       0.005514      -0.004205      -0.029566      -0.014807      -0.002321       0.017128              1.731794       1.554616      -0.177740       0.062584       2.006454       0.326126       1.634311          -0.000360
          122              H      26.024418      10.869286      13.210643       0.117834       1.047645 0.73317247E+01  0.70109234E+02                                 1.673179                            1.558152      -0.869268       2.467597                    0.999137       3.369913       9.175468       0.515813       1.241780      -0.717496      -0.030841       0.015664      -0.010252       0.036078      -0.010152       0.007731       0.008646       0.001180      -0.012255      -0.017876       0.005654       0.012222              1.753555       2.088346      -0.236409       0.459457       1.584974      -0.030050       1.587345           0.000082
          123              H      23.194183      10.817737      11.502308       0.116182       1.180344 0.86451892E+01  0.86030499E+02                                 1.804920                            1.688693      -1.078137       2.368584                    0.996834       3.486687       9.642105       0.497588       1.236967      -0.719158       0.029158       0.014499      -0.016188       0.036365       0.005041      -0.011785       0.001253      -0.000716      -0.010370      -0.014162       0.002129       0.012034              1.872847       2.172391       0.232931      -0.357281       1.848903      -0.100380       1.597246           0.000072
          124              H      21.812204      11.981251      12.993482       0.118337       1.109391 0.80269681E+01  0.78269711E+02                                 1.717110                            1.615588      -1.044826       2.386704                    0.997562       3.398917       9.249829       0.515137       1.219385      -0.723034       0.004265       0.040011       0.010467       0.041577       0.003610      -0.004196       0.003441      -0.016776      -0.031765      -0.013266      -0.001425       0.014691              1.766328       1.547283       0.126168      -0.134427       2.250043       0.188853       1.501659          -0.000332
          125              H      19.514634       8.674811      13.442281       0.124310       1.091347 0.77636554E+01  0.74161318E+02                                 1.628756                            1.535904      -0.905215       2.457684                    0.999051       3.151290       8.155904       0.562732       1.139444      -0.744441      -0.033676      -0.021508       0.014384       0.042468       0.010727      -0.007484       0.000667      -0.006678      -0.029989      -0.015123      -0.001716       0.016840              1.678490       1.925293       0.234413      -0.383025       1.546774      -0.047675       1.563403           0.000211
          126              H      20.894157       7.511296      11.951108       0.121845       1.134185 0.82169415E+01  0.79551056E+02                                 1.668927                            1.580181      -0.900427       2.456493                    0.998961       3.178064       8.259614       0.555182       1.139553      -0.745000      -0.009157      -0.036736      -0.005701       0.038287       0.007866      -0.010933       0.003631      -0.011165      -0.028629      -0.018884       0.004283       0.014601              1.704854       1.470128       0.122353      -0.092237       2.115626       0.273099       1.528806          -0.000095
          127              H      21.473458       7.619301       9.497185       0.127458       1.216507 0.90749085E+01  0.91597416E+02                                 1.848614                            1.732212      -1.380681       2.226464                    0.994468       3.631093      10.181337       0.489411       1.239913      -0.717249      -0.033223       0.002037       0.001118       0.033304      -0.004610      -0.001962       0.006453       0.014239      -0.020568      -0.011999      -0.000686       0.012685              1.930584       2.472391      -0.018233       0.122105       1.486899       0.233242       1.832463           0.000003
          128              H      27.018558       6.720891       9.272785       0.114712       1.217458 0.89486099E+01  0.89587826E+02                                 1.833311                            1.711538      -1.006791       2.400620                    0.998210       3.433965       9.444350       0.498384       1.227577      -0.722406       0.021946      -0.024963      -0.021795       0.039747      -0.008468      -0.004682       0.010646       0.019812      -0.027494      -0.018180      -0.001873       0.020053              1.925191       1.803750      -0.259971      -0.216490       1.844930       0.541348       2.126893           0.000001
          129              H      28.191891       7.872132      10.981121       0.117027       1.182513 0.84655185E+01  0.82870768E+02                                 1.737964                            1.619595      -0.917669       2.442900                    0.998833       3.277008       8.666211       0.538478       1.161958      -0.738697       0.038462       0.000804      -0.002077       0.038527      -0.003728      -0.004575       0.012924       0.023859      -0.009407      -0.020169       0.003270       0.016899              1.803813       2.418259      -0.040560       0.180781       1.390731       0.122964       1.602451           0.000000
          130              H      24.743080       9.330207      12.356475       0.113941       1.244591 0.92952076E+01  0.94689385E+02                                 1.895036                            1.767083      -1.354638       2.229361                    0.994445       3.756794      10.694212       0.477285       1.259754      -0.712114      -0.013767       0.017360       0.025323       0.033647      -0.001830      -0.000781       0.008340       0.001273       0.020643      -0.008837      -0.002714       0.011550              1.985790       2.148665      -0.267761      -0.125618       1.844074       0.472892       1.964631          -0.000001
          131              H       2.697683      11.475583       1.266774       0.123332       1.122019 0.80676287E+01  0.77832488E+02                                 1.664584                            1.570816      -0.906640       2.456576                    0.998884       3.170169       8.253829       0.553548       1.146928      -0.742995      -0.019130       0.035502      -0.013512       0.042531      -0.013597      -0.004731      -0.005899      -0.001467      -0.021119      -0.016227      -0.000957       0.017184              1.704961       1.537548      -0.220935       0.000647       1.962925      -0.368722       1.614410           0.000232
          132              H       1.732999      10.356254       3.076451       0.117135       1.141213 0.82006704E+01  0.79509702E+02                                 1.683673                            1.583449      -0.913589       2.445455                    0.998757       3.241557       8.484876       0.550992       1.146543      -0.742407      -0.031422       0.015821       0.012396       0.037300      -0.012494      -0.008074      -0.008451       0.000192      -0.018535      -0.019589       0.004003       0.015586              1.734574       1.953459      -0.226027      -0.404944       1.521405      -0.022888       1.728857          -0.000141
          133              H       4.639328       7.535838       2.881006       0.118442       1.113251 0.79566815E+01  0.76957762E+02                                 1.687718                            1.583455      -0.901183       2.453348                    0.998858       3.281142       8.723139       0.535889       1.181709      -0.733049       0.017853      -0.031635       0.010449       0.037798      -0.013053      -0.007549      -0.007924       0.001804      -0.013928      -0.019066       0.003660       0.015406              1.740644       1.522453      -0.183119      -0.020101       2.092996      -0.417150       1.606482           0.000079
          134              H       5.601557       8.657622       1.064090       0.122303       1.118691 0.80984773E+01  0.78161077E+02                                 1.658480                            1.572387      -0.873285       2.470414                    0.999181       3.159439       8.212548       0.554335       1.144846      -0.743747       0.035390      -0.016641      -0.018732       0.043362      -0.013490      -0.008454      -0.003060       0.003105      -0.016823      -0.016707      -0.000561       0.017268              1.691841       1.887021      -0.152884      -0.399585       1.518504      -0.005657       1.669998          -0.000234
          135              H       4.573053       4.887250       4.647251       0.118143       1.130092 0.82470504E+01  0.80587358E+02                                 1.714150                            1.620153      -0.961757       2.424182                    0.998433       3.321083       8.911853       0.525162       1.193560      -0.730287       0.019391       0.030449       0.013370       0.038496       0.010327      -0.005664       0.010397       0.009216      -0.021679      -0.019280       0.004307       0.014973              1.762765       1.630043       0.160626       0.081558       2.088874       0.346032       1.569379          -0.000138
          136              H       5.714473       3.559273       3.098167       0.123828       1.102492 0.79289917E+01  0.76067042E+02                                 1.635973                            1.550755      -0.881088       2.468084                    0.999140       3.140692       8.120243       0.561343       1.137364      -0.745503       0.038556       0.011182      -0.011815       0.041848       0.010190      -0.005132       0.006961       0.010808      -0.028170      -0.016830       0.000572       0.016259              1.670228       2.056988       0.048651      -0.278767       1.465565       0.090591       1.488132          -0.000161
          137              H       2.476763       1.141423       2.786903       0.125257       1.116165 0.79588659E+01  0.76602848E+02                                 1.665402                            1.565082      -0.895928       2.463119                    0.998992       3.165792       8.260808       0.551389       1.154129      -0.741061      -0.019921      -0.033530      -0.017786       0.042865       0.012145      -0.001898       0.009005       0.004847      -0.025158      -0.016733      -0.000623       0.017356              1.719260       1.572410       0.216004       0.025926       1.984059       0.405877       1.601312          -0.000279
          138              H      25.882043       2.469400       4.335986       0.116870       1.142901 0.82878583E+01  0.80459843E+02                                 1.678084                            1.586943      -0.908814       2.447616                    0.998842       3.224010       8.407555       0.553679       1.139492      -0.744550      -0.037007      -0.010738       0.006830       0.039134       0.008867      -0.004613       0.011042       0.008471      -0.027459      -0.019231       0.004592       0.014639              1.721409       2.104433       0.154053      -0.310585       1.495801       0.088599       1.563993          -0.000138
          139              H      26.075963       3.068341       6.717521       0.125519       1.261996 0.95751431E+01  0.97845840E+02                                 1.889785                            1.776419      -1.373421       2.227960                    0.994447       3.651258      10.264883       0.484989       1.235882      -0.718610       0.004345      -0.033432      -0.001306       0.033738      -0.004475      -0.006363      -0.000358      -0.017963      -0.015554      -0.012711       0.000006       0.012704              1.962776       1.536711      -0.038340      -0.246081       2.490085      -0.066433       1.861534           0.000001
          140              H      25.194737       8.687081       6.934683       0.111180       1.220176 0.89260198E+01  0.89125414E+02                                 1.822066                            1.698178      -0.994767       2.404640                    0.998075       3.415018       9.318270       0.506317       1.211546      -0.726246      -0.023242       0.023602       0.020870       0.039151      -0.006892      -0.011861       0.004014      -0.022254      -0.022984      -0.019464       0.000351       0.019113              1.922793       1.828783      -0.252703      -0.549493       1.760890       0.248650       2.178707           0.000000
          141              H       1.764911       9.818683       5.284257       0.118590       1.173532 0.83950059E+01  0.81826510E+02                                 1.716899                            1.603884      -0.888569       2.459382                    0.998989       3.224755       8.447994       0.546861       1.149095      -0.742406      -0.000569       0.036661       0.002537       0.036754      -0.003510      -0.012699       0.004576      -0.022955      -0.009363      -0.019665       0.003235       0.016430              1.765145       1.377609      -0.001872      -0.121002       2.327901      -0.158349       1.589925          -0.000008
          142              H       2.943151       6.298685       3.727935       0.117081       1.253897 0.94658206E+01  0.96651261E+02                                 1.893307                            1.776027      -1.334041       2.242794                    0.994811       3.690470      10.441323       0.480048       1.249604      -0.715147       0.009413      -0.016129      -0.029117       0.034591       0.001594      -0.005123       0.003284      -0.004462       0.029894      -0.009529      -0.002371       0.011900              1.973272       1.694385      -0.204860      -0.434251       2.127321       0.177043       2.098110           0.000001
          143              H      25.722492      26.964555       8.758837       0.080440       1.256629 0.10008824E+02  0.10109536E+03                                 1.747825                            1.709732      -0.703349       2.520767                    0.999601       3.351683       8.698568       0.553673       1.095228      -0.757652       0.036714      -0.009701       0.002758       0.038074       0.000532      -0.001432      -0.002044       0.002813      -0.023406      -0.008319       0.002662       0.005657              1.746988       2.084980      -0.166122      -0.110985       1.599402      -0.125995       1.556583           0.000001
          144              H      24.286509      26.782909       8.150786       0.081928       1.219041 0.95281024E+01  0.94882263E+02                                 1.697468                            1.655418      -0.659334       2.541542                    0.999827       3.297749       8.445428       0.570279       1.078550      -0.762011      -0.024262      -0.015973      -0.022274       0.036605       0.001246       0.006959      -0.003484      -0.004570       0.002725      -0.009025       0.001891       0.007133              1.703661       1.631440       0.288899       0.235794       1.700880       0.190514       1.778664           0.000001
          145              H      24.409244      25.793678      10.358592       0.164793       0.959809 0.65437629E+01  0.59267017E+02                                 1.436897                            1.359804      -0.827102       2.497494                    0.999864       2.871194       6.991474       0.638211       1.059635      -0.766091       0.002392      -0.011254       0.000912       0.011542      -0.001310      -0.003280      -0.001468      -0.007402       0.006471      -0.006430       0.002317       0.004114              1.489831       1.163756      -0.077814       0.004285       2.073730      -0.194598       1.232008          -0.000001
          146              H      23.316916      26.917917      10.329637       0.161043       1.026868 0.75199840E+01  0.70689162E+02                                 1.525566                            1.479891      -0.797655       2.511247                    0.999901       2.953570       7.385305       0.596618       1.092128      -0.758487      -0.011212       0.006929      -0.003829       0.013725      -0.002326       0.002039      -0.003384       0.003860       0.005387      -0.004863      -0.000638       0.005501              1.526257       1.961924      -0.096172      -0.103523       1.329786      -0.040429       1.287061           0.000002
          147              H      24.723442      27.207568      10.959405       0.163296       1.030845 0.75857126E+01  0.71500771E+02                                 1.532074                            1.488934      -0.842207       2.492099                    0.999760       2.962419       7.430530       0.592934       1.095937      -0.757420       0.007321       0.010693       0.004663       0.013773       0.004615      -0.000512       0.000575       0.001797      -0.000305      -0.004777       0.000025       0.004752              1.529712       1.394446       0.174623       0.244444       1.481942       0.196366       1.712749          -0.000000
          148              H      20.982523       7.656120       7.238708       0.075344       1.246536 0.10093034E+02  0.10271324E+03                                 1.780921                            1.751445      -0.921549       2.437426                    0.997760       3.389133       8.986025       0.528079       1.139731      -0.746102      -0.000015       0.034589      -0.009214       0.035795       0.002410       0.003730      -0.001820      -0.000060      -0.017563      -0.007838       0.002290       0.005548              1.785702       1.622510       0.016792       0.183291       2.170114      -0.006997       1.564482           0.000001
          149              H      20.511227       6.411602       8.034966       0.067821       1.253627 0.10010582E+02  0.10105700E+03                                 1.736555                            1.701135      -0.698963       2.516676                    0.999455       3.400808       8.806367       0.559693       1.084050      -0.760053      -0.020006      -0.018676       0.026802       0.038306      -0.000286       0.001430      -0.005715       0.010061       0.019654      -0.010253       0.001461       0.008792              1.742346       1.791551       0.197823      -0.125389       1.477246      -0.120172       1.958242           0.000003
          150              H      19.335439       6.708616       6.058799       0.170995       0.856839 0.56746854E+01  0.50690796E+02                                 1.449013                            1.354337      -0.778944       2.532253                    0.999757       2.999472       7.789256       0.565686       1.212113      -0.724787      -0.013815       0.009195      -0.001412       0.016656      -0.005905       0.004806       0.003192       0.006428      -0.005053      -0.009507       0.001171       0.008336              1.518003       2.028322      -0.361624       0.138029       1.350312      -0.017061       1.175375          -0.000006
          151              H      20.012928       5.294726       6.116709       0.157000       1.018268 0.73273886E+01  0.68534974E+02                                 1.525927                            1.466092      -0.784189       2.512877                    0.999954       2.959695       7.417976       0.595304       1.100029      -0.755999       0.004681      -0.010019       0.007243       0.013220      -0.000923       0.004096      -0.003779      -0.002988       0.003850      -0.005243      -0.001220       0.006464              1.552703       1.377791       0.204816       0.078314       2.022656       0.062128       1.257661           0.000003
          152              H      20.646232       6.433693       5.248064       0.163096       0.980480 0.70903941E+01  0.65658067E+02                                 1.477855                            1.436032      -0.784310       2.519144                    0.999954       2.891868       7.169862       0.606456       1.090660      -0.758972       0.013913       0.004960      -0.004934       0.015573       0.003494      -0.000365      -0.000751       0.006416      -0.005198      -0.004008      -0.001657       0.005665              1.479914       1.443843       0.059995      -0.226847       1.238047      -0.083633       1.757853           0.000002
          153              H      22.833343      22.592785       4.900606       0.120186       1.152932 0.83051320E+01  0.80772329E+02                                 1.697767                            1.595662      -0.910188       2.449372                    0.998889       3.228996       8.463252       0.547802       1.149652      -0.741954       0.034221       0.013533       0.010505       0.038270       0.011369       0.006269      -0.009000       0.002576      -0.022164      -0.018483       0.003248       0.015235              1.745761       2.018698       0.236469       0.359048       1.550856      -0.046847       1.667728          -0.000074
          154              H      21.787653      23.766117       3.163316       0.122590       1.130603 0.81100301E+01  0.78394513E+02                                 1.676476                            1.576951      -0.919244       2.451806                    0.998864       3.187802       8.325302       0.551059       1.149861      -0.742044       0.019846       0.037770      -0.014577       0.045088       0.012992       0.003400      -0.005126       0.000565      -0.029754      -0.015115      -0.002890       0.018005              1.732314       1.560498       0.254826      -0.019507       2.021278      -0.375984       1.615167          -0.000340
          155              H      18.768408      21.061070       3.156077       0.125435       1.132335 0.82935953E+01  0.80881545E+02                                 1.701845                            1.614690      -0.921076       2.452820                    0.998777       3.216926       8.528800       0.532761       1.178873      -0.735039      -0.037103      -0.015206      -0.014132       0.042515       0.011844       0.005850      -0.003233       0.004338      -0.029633      -0.014984      -0.002227       0.017210              1.732478       2.007614       0.178047       0.326493       1.555023      -0.062443       1.634797          -0.000306
          156              H      19.814099      19.887739       4.886128       0.117996       1.046442 0.73231276E+01  0.70032862E+02                                 1.674908                            1.559613      -0.876321       2.465454                    0.999090       3.369002       9.184664       0.514201       1.245570      -0.716680      -0.015515      -0.030815       0.010647       0.036106       0.010121       0.008576      -0.007358      -0.001410      -0.012446      -0.017572       0.005331       0.012242              1.755449       1.586531       0.236995      -0.030184       2.090983      -0.460248       1.588833          -0.000083
          157              H      19.865648      17.057505       6.594463       0.113444       1.190452 0.87333192E+01  0.87108733E+02                                 1.813085                            1.695562      -1.078883       2.366302                    0.996802       3.503428       9.692552       0.497444       1.234466      -0.719682      -0.014847       0.029554       0.016232       0.036842      -0.005176       0.001362       0.011984       0.000670      -0.010109      -0.014399       0.002159       0.012239              1.881759       1.857265      -0.234892      -0.101264       2.183915       0.360416       1.604098           0.000074
          158              H      18.702133      15.675525       5.103289       0.119010       1.107061 0.80082659E+01  0.78047800E+02                                 1.715203                            1.614112      -1.042748       2.388043                    0.997583       3.396486       9.243184       0.515138       1.220001      -0.722887      -0.039579       0.004043      -0.010501       0.041147      -0.003488       0.003556       0.004550       0.016735      -0.031523      -0.013498      -0.001106       0.014604              1.764267       2.246280      -0.125685       0.188292       1.546060       0.134418       1.500461           0.000347
          159              H      22.008574      13.377954       4.654490       0.124368       1.094926 0.77977646E+01  0.74595070E+02                                 1.634956                            1.541366      -0.916770       2.452956                    0.998895       3.156613       8.185001       0.560394       1.142543      -0.743674       0.020845      -0.033744      -0.014536       0.042243      -0.010640       0.000784       0.007471       0.006738      -0.030290      -0.015192      -0.001588       0.016780              1.685157       1.552544      -0.235578      -0.047714       1.933451       0.385491       1.569475           0.000132
          160              H      23.172088      14.757479       6.145663       0.121311       1.135669 0.82301321E+01  0.79696668E+02                                 1.668476                            1.579889      -0.889761       2.459842                    0.999015       3.183637       8.270265       0.556154       1.137307      -0.745499       0.036861      -0.009369       0.005524       0.038432      -0.007802       0.003726       0.010976       0.010545      -0.028360      -0.018821       0.004474       0.014348              1.704398       2.114426      -0.121997       0.272964       1.470036       0.092379       1.528731           0.000117
          161              H      23.064084      15.336783       8.599586       0.128326       1.212506 0.90404056E+01  0.91184124E+02                                 1.846791                            1.730687      -1.378286       2.228147                    0.994469       3.624983      10.168528       0.488759       1.242454      -0.716711      -0.002530      -0.032910      -0.001017       0.033023       0.004302       0.006205       0.001459      -0.014493      -0.019231      -0.011670      -0.000516       0.012186              1.928606       1.485778       0.018253       0.232996       2.469272      -0.121736       1.830768          -0.000002
          162              H      23.962493      20.881882       8.823986       0.114677       1.223708 0.90049211E+01  0.90317511E+02                                 1.841925                            1.718711      -1.022670       2.393076                    0.998018       3.441105       9.481071       0.496429       1.230148      -0.721833       0.024919       0.021645       0.021904       0.039614       0.008569       0.010450       0.004673      -0.019729      -0.028138      -0.018052      -0.002079       0.020132              1.934821       1.853976       0.262475       0.546175       1.812099       0.218844       2.138386          -0.000002
          163              H      22.811252      22.055214       7.115650       0.117038       1.185576 0.84947806E+01  0.83243911E+02                                 1.742386                            1.623522      -0.962356       2.422652                    0.998544       3.281115       8.686679       0.537168       1.163578      -0.738307      -0.000243       0.038669       0.002188       0.038731       0.003188       0.012743       0.004520      -0.024194      -0.008890      -0.020095       0.003486       0.016609              1.808526       1.393898       0.040739       0.123522       2.425170      -0.181432       1.606511          -0.000001
          164              H      21.353177      18.606402       5.740296       0.113633       1.242527 0.92777590E+01  0.94484949E+02                                 1.894840                            1.766953      -1.361439       2.226912                    0.994191       3.754313      10.692180       0.476594       1.261939      -0.711672      -0.017578      -0.014292      -0.025274       0.033941       0.001315       0.008245       0.000948      -0.000807       0.020636      -0.008410      -0.003089       0.011499              1.985651       1.843877       0.267750       0.472702       2.148738       0.125492       1.964338          -0.000002
          165              H      19.207802      21.107716      16.829997       0.124356       1.124788 0.80963116E+01  0.78208532E+02                                 1.669932                            1.575647      -0.918208       2.451793                    0.998864       3.175391       8.283051       0.551413       1.149905      -0.742229      -0.034459      -0.018460       0.012843       0.041148       0.013752      -0.006176       0.004606       0.001652      -0.020739      -0.016414      -0.000900       0.017314              1.710639       1.969456       0.221489      -0.370627       1.542410      -0.000215       1.620051           0.000175
          166              H      20.327130      20.143030      15.020320       0.116059       1.148296 0.82639373E+01  0.80277650E+02                                 1.690221                            1.589166      -0.961112       2.422614                    0.998540       3.254302       8.526605       0.550194       1.145995      -0.742492      -0.015829      -0.031406      -0.012463       0.037313       0.012514      -0.008578       0.007908       0.000499      -0.018375      -0.019564       0.003964       0.015600              1.741593       1.527019       0.227214      -0.023182       1.961766       0.407651       1.735993           0.000172
          167              H      23.147546      23.049359      15.215765       0.115375       1.123571 0.80450152E+01  0.78020201E+02                                 1.697386                            1.591590      -0.907228       2.449045                    0.998777       3.297710       8.776326       0.534884       1.180774      -0.733260       0.032103       0.017836      -0.010531       0.038205       0.013306      -0.007899       0.007957      -0.002152      -0.014359      -0.019492       0.003734       0.015758              1.751126       2.107391       0.185035      -0.421629       1.530355       0.020136       1.615631           0.000104
          168              H      22.025763      24.011591      17.032681       0.123496       1.115988 0.80790315E+01  0.77947648E+02                                 1.657585                            1.571934      -0.872602       2.471381                    0.999222       3.157750       8.214062       0.553505       1.146940      -0.743206       0.016161       0.034527       0.018793       0.042502       0.013639      -0.003069       0.008248      -0.003179      -0.016821      -0.016663      -0.000688       0.017351              1.690871       1.518274       0.152006      -0.006311       1.884895       0.398519       1.669442           0.000224
          169              H      25.796134      22.983082      13.449520       0.116727       1.131108 0.82541960E+01  0.80664389E+02                                 1.714416                            1.620281      -0.961532       2.424194                    0.998383       3.321999       8.911007       0.525487       1.192716      -0.730509      -0.031128       0.019546      -0.013343       0.039103      -0.010535       0.010597       0.005811      -0.008809      -0.021323      -0.019549       0.004508       0.015041              1.763066       2.089593      -0.161056       0.346266       1.630102      -0.081804       1.569503          -0.000093
          170              H      27.124111      24.124505      14.998604       0.123844       1.101859 0.79223644E+01  0.75984232E+02                                 1.635290                            1.550074      -0.884445       2.466949                    0.999136       3.137903       8.110840       0.561508       1.137317      -0.745543      -0.011000       0.038889       0.011810       0.042105      -0.010296       0.006650       0.005202      -0.010518      -0.028410      -0.016655       0.000318       0.016338              1.669494       1.464777      -0.048817       0.090379       2.056371       0.278680       1.487334           0.000184
          171              H      29.541961      20.886795      15.309868       0.125259       1.117555 0.79706483E+01  0.76758263E+02                                 1.668544                            1.567649      -0.910153       2.457858                    0.998876       3.165194       8.266304       0.550097       1.156206      -0.740596       0.033516      -0.020440       0.017330       0.042912      -0.012198       0.009462       0.001931      -0.005046      -0.024746      -0.017148      -0.000310       0.017457              1.722729       1.988723      -0.216966       0.407484       1.575182      -0.026171       1.604283          -0.000275
          172              H      28.213984      19.745373      13.760785       0.118867       1.134350 0.82130682E+01  0.79565669E+02                                 1.671157                            1.580966      -0.910496       2.448386                    0.998860       3.210433       8.367575       0.554007       1.141223      -0.744152       0.010093      -0.036533      -0.006918       0.038527      -0.008923       0.010856       0.004410      -0.008223      -0.027716      -0.018999       0.004289       0.014709              1.714068       1.490257      -0.152921       0.088066       2.094046       0.308266       1.557900           0.000094
          173              H      27.615043      19.939290      11.379250       0.126380       1.252686 0.94874486E+01  0.96706789E+02                                 1.878815                            1.766989      -1.358723       2.234927                    0.994713       3.638036      10.207931       0.486910       1.234098      -0.719020       0.033096       0.004136       0.001073       0.033371       0.004639      -0.000179       0.006050       0.017880      -0.015169      -0.012374      -0.000325       0.012699              1.950932       2.472491       0.037819      -0.065875       1.529118       0.243937       1.851186          -0.000001
          174              H      21.996304      19.058064      11.162088       0.111101       1.216435 0.88904722E+01  0.88661653E+02                                 1.816362                            1.693229      -0.986482       2.407939                    0.998127       3.410678       9.293767       0.507875       1.209311      -0.726748      -0.023464      -0.023248      -0.021085       0.039187       0.007041       0.003978       0.011393       0.022427      -0.023529      -0.019100      -0.000118       0.019218              1.916522       1.755209       0.251356       0.247355       1.823057       0.546846       2.171300          -0.000000
          175              H      20.864702      20.174939      12.812514       0.118543       1.170705 0.83709754E+01  0.81524775E+02                                 1.712994                            1.600672      -0.880267       2.462692                    0.999056       3.223457       8.438037       0.547940       1.147783      -0.742701      -0.036929      -0.000277      -0.002690       0.037028       0.003123       0.004518       0.012218       0.022739      -0.009432      -0.019136       0.003127       0.016009              1.760959       2.320679       0.001788      -0.157722       1.375161       0.120717       1.587036           0.000006
          176              H      24.384699      21.353182      14.368836       0.117901       1.249117 0.94232953E+01  0.96111243E+02                                 1.888734                            1.772245      -1.328305       2.245554                    0.994703       3.684192      10.418690       0.480462       1.249902      -0.715087       0.015988       0.009103       0.028862       0.034227      -0.001298       0.003304       0.005046       0.004012       0.030965      -0.009292      -0.002919       0.012211              1.968304       2.121849       0.203484       0.175515       1.690588       0.432315       2.092475          -0.000001
          177              H       3.718830      19.585817       9.337934       0.080380       1.261031 0.10054714E+02  0.10168950E+03                                 1.753301                            1.714806      -0.713522       2.516795                    0.999529       3.355732       8.718715       0.552215       1.096709      -0.757289       0.009033       0.036795      -0.002603       0.037976      -0.000217      -0.002027       0.001243      -0.002678      -0.023540      -0.008330       0.002886       0.005444              1.752510       1.604225       0.167092      -0.126610       2.092466       0.111446       1.560839          -0.000001
          178              H       3.900476      18.149835       9.945985       0.082472       1.221833 0.95575427E+01  0.95270507E+02                                 1.702264                            1.659796      -0.668345       2.538415                    0.999791       3.298398       8.457581       0.568459       1.080922      -0.761419       0.015666      -0.023959       0.021828       0.035999      -0.001184      -0.003404      -0.007252       0.004382       0.002170      -0.009211       0.001932       0.007279              1.708562       1.705817      -0.290406       0.191545       1.636053      -0.237164       1.783815          -0.000002
          179              H       4.889707      18.272568       7.738179       0.163976       0.961614 0.65586566E+01  0.59433792E+02                                 1.438642                            1.361303      -0.830745       2.495552                    0.999829       2.873795       6.998958       0.637914       1.059560      -0.766129       0.011959       0.002169      -0.000825       0.012182       0.001509      -0.001623       0.003661       0.007042       0.007270      -0.006729       0.002291       0.004438              1.491722       2.077135       0.078104      -0.194859       1.164865      -0.004296       1.233166          -0.000001
          180              H       3.765468      17.180239       7.767134       0.160524       1.030911 0.75580129E+01  0.71142527E+02                                 1.530357                            1.484265      -0.809067       2.506264                    0.999858       2.958578       7.404938       0.595303       1.093067      -0.758258      -0.006491      -0.011563       0.004126       0.013888       0.002560      -0.003105      -0.002001      -0.003862       0.005477      -0.004803      -0.000619       0.005422              1.531104       1.333493       0.096637      -0.040666       1.969262       0.103995       1.290557          -0.000005
          181              H       3.475816      18.586765       7.137366       0.164604       1.032653 0.76058418E+01  0.71770601E+02                                 1.537774                            1.494174      -0.868479       2.482185                    0.999691       2.959650       7.438757       0.589686       1.100744      -0.756248      -0.010421       0.007447      -0.004063       0.013438      -0.004417       0.000363       0.000528      -0.001520       0.000166      -0.004592       0.000131       0.004461              1.535452       1.487325      -0.175774       0.197585       1.399384      -0.246052       1.719647          -0.000003
          182              H      23.027265      14.845850      10.858063       0.070342       1.271681 0.10320277E+02  0.10530894E+03                                 1.775153                            1.745822      -0.736683       2.499044                    0.999364       3.451331       9.077645       0.541991       1.107490      -0.753637      -0.037267      -0.000347       0.009481       0.038456      -0.002383      -0.001751      -0.003578       0.001558      -0.020375      -0.008469       0.002518       0.005951              1.779818       2.163262      -0.016927      -0.007142       1.616851      -0.182124       1.559340          -0.000001
          183              H      24.271782      14.374553      10.061805       0.066835       1.257950 0.10052721E+02  0.10158798E+03                                 1.740537                            1.704765      -0.703863       2.514041                    0.999383       3.405412       8.822578       0.559076       1.084119      -0.760048       0.017681      -0.020083      -0.027790       0.038578      -0.000087      -0.006075      -0.001642      -0.008803       0.017258      -0.009713       0.001244       0.008469              1.746376       1.479928      -0.198554      -0.120634       1.795860       0.126198       1.963339          -0.000001
          184              H      23.974768      13.198767      12.037972       0.170903       0.854831 0.56602474E+01  0.50545641E+02                                 1.449068                            1.354440      -0.785118       2.530704                    0.999652       2.997251       7.790299       0.564342       1.215389      -0.724069      -0.009539      -0.014149       0.001110       0.017100       0.005360       0.003180      -0.004971      -0.006044      -0.004367      -0.009205       0.001329       0.007876              1.517999       1.350342       0.361582      -0.016997       2.028265      -0.137848       1.175390           0.000005
          185              H      25.388658      13.876256      11.980062       0.156688       1.017420 0.73191665E+01  0.68432866E+02                                 1.524390                            1.464731      -0.782946       2.513323                    0.999965       2.959308       7.413520       0.595961       1.099221      -0.756205       0.010602       0.004561      -0.007408       0.013715       0.000697      -0.003499      -0.004108       0.002712       0.003437      -0.005197      -0.000890       0.006087              1.551068       2.020272      -0.204366       0.061894       1.376404      -0.078136       1.256528          -0.000003
          186              H      24.249692      14.509561      12.848707       0.163720       0.980783 0.70944307E+01  0.65713416E+02                                 1.479219                            1.437288      -0.784396       2.519548                    0.999959       2.890941       7.171617       0.605576       1.091946      -0.758649      -0.004235       0.013993       0.004634       0.015336      -0.003467      -0.000820       0.000172      -0.006116      -0.005047      -0.003983      -0.001515       0.005498              1.481296       1.239044      -0.060078      -0.083733       1.445257       0.227238       1.759587          -0.000007
          187              H      13.986712       1.953920       4.900606       0.120140       1.151441 0.82909729E+01  0.80591689E+02                                 1.695428                            1.593611      -0.908269       2.449699                    0.998846       3.227369       8.453807       0.548568       1.148658      -0.742194      -0.034235      -0.013701       0.010615       0.038372       0.011560      -0.006237       0.009094       0.002618      -0.022143      -0.018632       0.003195       0.015436              1.743305       2.015588       0.235895      -0.358217       1.548848       0.046762       1.665479          -0.000071
          188              H      15.032401      25.327287       3.163316       0.124077       1.126281 0.80731884E+01  0.77958137E+02                                 1.673026                            1.574021      -0.916210       2.453578                    0.998821       3.181372       8.307204       0.551166       1.150819      -0.741808      -0.019299      -0.037179      -0.014346       0.044278       0.013303      -0.003241       0.005177       0.000731      -0.030337      -0.015253      -0.003172       0.018425              1.728611       1.557516       0.253771       0.019310       2.016344       0.374505       1.611972          -0.000337
          189              H      18.051645       3.485633       3.156077       0.124789       1.132184 0.82893954E+01  0.80805839E+02                                 1.699099                            1.612180      -0.914387       2.455062                    0.998822       3.217973       8.521296       0.534381       1.175806      -0.735741       0.037252       0.015196      -0.014611       0.042803       0.011565      -0.005633       0.003298       0.004712      -0.029382      -0.014738      -0.002168       0.016906              1.729623       2.004263       0.177712      -0.325741       1.552508       0.062150       1.632096          -0.000305
          190              H      17.005956       4.658966       4.886128       0.118306       1.046468 0.73224737E+01  0.70009378E+02                                 1.673139                            1.558126      -0.874563       2.465558                    0.999125       3.367983       9.174048       0.515263       1.243308      -0.717166       0.015935       0.030713       0.010290       0.036098       0.010000      -0.008760       0.007571      -0.001240      -0.012074      -0.017758       0.005701       0.012057              1.753476       1.584964       0.236626       0.030160       2.088331       0.459274       1.587133          -0.000082
          191              H      16.954409       7.489202       6.594463       0.113372       1.189242 0.87219548E+01  0.86965765E+02                                 1.811850                            1.694474      -1.074982       2.368207                    0.996845       3.501261       9.684435       0.497604       1.234489      -0.719690       0.014524      -0.029775       0.016285       0.036915      -0.005174      -0.001380      -0.011876       0.000937      -0.010198      -0.014358       0.002283       0.012075              1.880432       1.855967      -0.234762       0.101198       2.182198      -0.360100       1.603130           0.000076
          192              H      18.117922       8.871180       5.103289       0.119444       1.104596 0.79878655E+01  0.77815199E+02                                 1.714368                            1.613412      -1.043450       2.388339                    0.997602       3.393349       9.238787       0.514495       1.222056      -0.722436       0.039458      -0.003951      -0.010578       0.041042      -0.003537      -0.003510      -0.004513       0.016917      -0.031617      -0.013499      -0.001213       0.014711              1.763382       2.244909      -0.125626      -0.188061       1.545393      -0.134346       1.499843           0.000347
          193              H      14.811481      11.168751       4.654490       0.124497       1.095804 0.78052465E+01  0.74678244E+02                                 1.634963                            1.541409      -0.910599       2.455196                    0.998960       3.158446       8.188133       0.560813       1.141512      -0.743905      -0.020996       0.033452      -0.014440       0.042052      -0.010763      -0.000858      -0.007519       0.006574      -0.030261      -0.015278      -0.001591       0.016868              1.685123       1.552541      -0.235556       0.047704       1.933371      -0.385468       1.569458           0.000136
          194              H      13.647968       9.789227       6.145663       0.119805       1.139174 0.82628319E+01  0.80110666E+02                                 1.674290                            1.584980      -0.903834       2.454448                    0.998899       3.186571       8.288999       0.554109       1.140118      -0.744872      -0.037693       0.008930       0.005777       0.039165      -0.008015      -0.003592      -0.010912       0.010099      -0.027599      -0.018613       0.004273       0.014341              1.710515       2.123128      -0.122746      -0.274646       1.474684      -0.092903       1.533734           0.000125
          195              H      13.755975       9.209926       8.599586       0.127789       1.219107 0.90994262E+01  0.91910854E+02                                 1.851450                            1.734672      -1.371642       2.229848                    0.994571       3.634747      10.196691       0.488991       1.240087      -0.717193       0.002268       0.032928      -0.001087       0.033024       0.004481      -0.006317      -0.001389      -0.014415      -0.019993      -0.011881      -0.000487       0.012368              1.933679       1.488894       0.018326      -0.233867       2.476861       0.122203       1.835282           0.000001
          196              H      12.857566       3.664827       8.823986       0.115618       1.218054 0.89558343E+01  0.89700536E+02                                 1.836050                            1.713880      -1.014900       2.397298                    0.998124       3.433935       9.454067       0.497200       1.229946      -0.721879      -0.025370      -0.021923       0.021372       0.039762       0.008232      -0.010479      -0.004563      -0.019930      -0.027135      -0.017992      -0.001787       0.019779              1.928224       1.847703       0.260756      -0.542713       1.806502      -0.217213       2.130467           0.000001
          197              H      14.008805       2.491494       7.115650       0.116303       1.187013 0.85041522E+01  0.83333105E+02                                 1.741032                            1.622207      -0.910712       2.444696                    0.998779       3.284416       8.686555       0.538650       1.160414      -0.739037       0.000465      -0.038820       0.002411       0.038898       0.003476      -0.012680      -0.004594      -0.024543      -0.009436      -0.020153       0.003193       0.016960              1.807123       1.392805       0.040721      -0.123284       2.423511       0.181288       1.605054           0.000001
          198              H      15.466879       5.940304       5.740296       0.115441       1.234716 0.92071390E+01  0.93574006E+02                                 1.885684                            1.759289      -1.352742       2.231178                    0.994368       3.742081      10.641684       0.478073       1.260611      -0.711957       0.017295       0.013912      -0.025121       0.033522       0.001627      -0.008285      -0.000979      -0.000931       0.020652      -0.008569      -0.002991       0.011560              1.975540       1.834933       0.265268      -0.468553       2.137499      -0.123983       1.954188           0.000000
          199              H      17.612266      27.985702      16.829997       0.122715       1.128843 0.81309458E+01  0.78611681E+02                                 1.672334                            1.577739      -0.912860       2.452936                    0.998872       3.182278       8.299372       0.551823       1.148049      -0.742673       0.035133       0.018647       0.013111       0.041880       0.013976       0.006052      -0.004814       0.001804      -0.020501      -0.016603      -0.000875       0.017478              1.713139       1.972713       0.222121       0.371600       1.544428       0.000307       1.622274           0.000179
          200              H      16.492936      28.950386      15.020320       0.115068       1.152479 0.83017955E+01  0.80749319E+02                                 1.695672                            1.593894      -0.961588       2.421959                    0.998488       3.259457       8.549658       0.548733       1.147567      -0.742130       0.015511       0.031572      -0.012487       0.037326       0.012933       0.008365      -0.008012       0.000315      -0.018526      -0.019735       0.003707       0.016028              1.747408       1.531623       0.228479       0.023259       1.968856      -0.409956       1.741745           0.000177
          201              H      13.672520      26.044057      15.215765       0.116471       1.122517 0.80374297E+01  0.77944753E+02                                 1.697999                            1.592155      -0.908033       2.449016                    0.998780       3.295462       8.776303       0.534013       1.182728      -0.732802      -0.031677      -0.017755      -0.010310       0.037749       0.013245       0.008068      -0.007613      -0.002073      -0.014411      -0.019345       0.003657       0.015688              1.751765       2.108207       0.185123       0.421868       1.530909      -0.020173       1.616179           0.000106
          202              H      14.794305      25.081827      17.032681       0.122079       1.118779 0.81019597E+01  0.78212193E+02                                 1.659226                            1.573276      -0.870081       2.471669                    0.999188       3.161871       8.222915       0.553822       1.145648      -0.743530      -0.016253      -0.035264       0.018931       0.043198       0.013641       0.002954      -0.008406      -0.002692      -0.016285      -0.016709      -0.000590       0.017298              1.692600       1.519506       0.152473       0.006133       1.887261      -0.399454       1.671034           0.000226
          203              H      11.023930      26.110332      13.449520       0.116824       1.131979 0.82635070E+01  0.80787801E+02                                 1.716201                            1.621916      -0.963319       2.423527                    0.998379       3.323641       8.920683       0.524809       1.193778      -0.730259       0.030993      -0.019969      -0.013380       0.039222      -0.010375      -0.010524      -0.005733      -0.008714      -0.021268      -0.019357       0.004488       0.014868              1.764934       2.091952      -0.161146      -0.346742       1.631815       0.081858       1.571034           0.000093
          204              H       9.695954      24.968911      14.998604       0.123980       1.101886 0.79232687E+01  0.76002516E+02                                 1.636132                            1.550828      -0.886981       2.466309                    0.999141       3.137467       8.112820       0.560955       1.138293      -0.745310       0.011303      -0.038794       0.011999       0.042151      -0.010348      -0.006767      -0.005234      -0.010355      -0.027560      -0.016675       0.000475       0.016201              1.670389       1.465525      -0.048732      -0.090523       2.057531      -0.278953       1.488111          -0.000184
          205              H       7.278105      28.206621      15.309868       0.126094       1.112615 0.79267228E+01  0.76218523E+02                                 1.662338                            1.562290      -0.905361       2.460004                    0.998967       3.159064       8.239977       0.551668       1.154679      -0.740951      -0.033689       0.020035       0.017184       0.042798      -0.011999      -0.009138      -0.001581      -0.004853      -0.024479      -0.016558      -0.000675       0.017234              1.716095       1.980265      -0.215489      -0.404797       1.569586       0.025909       1.598434           0.000275
          206              H       8.606080       4.801342      13.760785       0.119772       1.132285 0.81947429E+01  0.79344801E+02                                 1.669052                            1.579114      -0.908020       2.449973                    0.998864       3.207965       8.359198       0.554371       1.141098      -0.744163      -0.010607       0.036075      -0.006758       0.038204      -0.008733      -0.010748      -0.004376      -0.008624      -0.027632      -0.018859       0.004291       0.014568              1.711860       1.488609      -0.152609      -0.087898       2.090937      -0.307522       1.556034          -0.000094
          207              H       9.205018       4.607422      11.379250       0.127351       1.250811 0.94712103E+01  0.96512018E+02                                 1.877976                            1.766284      -1.358919       2.234953                    0.994667       3.635196      10.202589       0.486613       1.235227      -0.718765      -0.032589      -0.004028       0.001125       0.032857       0.004776       0.000056      -0.006379       0.017997      -0.015733      -0.012751      -0.000194       0.012945              1.950026       2.471016       0.037791       0.065821       1.528644      -0.243759       1.850419           0.000002
          208              H      14.823758       5.488648      11.162088       0.111066       1.215052 0.88770013E+01  0.88474587E+02                                 1.813092                            1.690469      -0.975453       2.412621                    0.998269       3.408891       9.279561       0.509066       1.207201      -0.727223       0.023033       0.023101      -0.020981       0.038786       0.007178      -0.004175      -0.011643       0.022711      -0.023636      -0.019424      -0.000140       0.019564              1.912861       1.752028       0.250535      -0.246525       1.819713      -0.545161       2.166842           0.000003
          209              H      15.955362       4.371774      12.812514       0.118282       1.173256 0.83939179E+01  0.81819743E+02                                 1.717305                            1.604312      -0.892192       2.458106                    0.998946       3.225239       8.451649       0.546473       1.149857      -0.742224       0.037305       0.000694      -0.002484       0.037394       0.003097      -0.004793      -0.012114       0.022381      -0.009211      -0.018923       0.002900       0.016023              1.765561       2.327895       0.001836       0.158376       1.378013      -0.121202       1.590775           0.000010
          210              H      12.435366      27.740233      14.368836       0.116617       1.254534 0.94737808E+01  0.96759702E+02                                 1.894535                            1.777254      -1.332602       2.243557                    0.994783       3.693039      10.452469       0.479654       1.250279      -0.715000      -0.016430      -0.009173       0.029294       0.034817      -0.001578      -0.003280      -0.005130       0.003952       0.030026      -0.009372      -0.002575       0.011947              1.974611       2.129060       0.204589      -0.176445       1.695431      -0.434479       2.099343           0.000004
          211              H       8.554530       4.960893       9.337934       0.081209       1.256612 0.10010171E+02  0.10112752E+03                                 1.749200                            1.711005      -0.704508       2.520973                    0.999640       3.349918       8.699045       0.552823       1.096711      -0.757282      -0.009732      -0.036391      -0.002689       0.037766      -0.000731       0.001853      -0.001275      -0.002641      -0.023067      -0.008112       0.002529       0.005583              1.748385       1.600758       0.166420       0.126085       2.086789      -0.111071       1.557608           0.000005
          212              H       8.372885       6.396875       9.945985       0.081883       1.219788 0.95347721E+01  0.94960028E+02                                 1.697612                            1.655513      -0.659777       2.541110                    0.999826       3.299375       8.448567       0.570544       1.077919      -0.762165      -0.015554       0.024453       0.022261       0.036544      -0.001042       0.003059       0.007038       0.004457       0.002035      -0.008868       0.001923       0.006945              1.703823       1.701079      -0.288932      -0.190599       1.631641       0.235923       1.778750           0.000003
          213              H       7.383651       6.274141       7.738179       0.164768       0.957060 0.65198025E+01  0.58984041E+02                                 1.432643                            1.356098      -0.816130       2.502041                    0.999890       2.868645       6.976789       0.640069       1.057741      -0.766588      -0.011572      -0.002349      -0.000918       0.011843       0.001341       0.001378      -0.003588       0.007011       0.007014      -0.006540       0.002333       0.004207              1.485218       2.066101       0.077425       0.193534       1.160840       0.004269       1.228713           0.000001
          214              H       8.507890       7.366469       7.767134       0.161297       1.025832 0.75106859E+01  0.70579694E+02                                 1.524384                            1.478844      -0.800308       2.510336                    0.999904       2.952689       7.381870       0.596911       1.091935      -0.758523       0.006891       0.011004       0.004138       0.013627       0.002278       0.003048       0.001932      -0.004129       0.005457      -0.004747      -0.000465       0.005212              1.525061       1.328871       0.095816       0.040384       1.960040      -0.103396       1.286273           0.000003
          215              H       8.797541       5.959943       7.137366       0.163207       1.031103 0.75885552E+01  0.71534134E+02                                 1.532254                            1.489164      -0.843507       2.491676                    0.999775       2.963080       7.432485       0.592918       1.095866      -0.757433       0.010716      -0.007766      -0.004450       0.013962      -0.004389      -0.000578      -0.000427      -0.001565      -0.000040      -0.004565       0.000099       0.004465              1.529869       1.481975      -0.174466      -0.196153       1.394619       0.244371       1.713013           0.000006
          216              H      13.792796       9.700862      10.858063       0.071101       1.271625 0.10323962E+02  0.10538431E+03                                 1.777551                            1.748195      -0.744858       2.496591                    0.999277       3.449556       9.082585       0.540520       1.110106      -0.752990       0.037048       0.000148       0.009567       0.038263      -0.002246       0.001707       0.003792       0.001444      -0.019759      -0.008411       0.002676       0.005735              1.782249       2.165902      -0.016817       0.006892       1.619271       0.182651       1.561574           0.000004
          217              H      12.548278      10.172158      10.061805       0.068287       1.252080 0.99928142E+01  0.10082396E+03                                 1.734216                            1.698912      -0.698145       2.516724                    0.999459       3.398325       8.795063       0.560461       1.083141      -0.760279      -0.017945       0.019629      -0.027189       0.038034       0.000224       0.005802       0.001550      -0.009084       0.017093      -0.009603       0.001347       0.008255              1.739959       1.475303      -0.197472       0.119871       1.788985      -0.125324       1.955590           0.000004
          218              H      12.845294      11.347946      12.037972       0.170837       0.856502 0.56726866E+01  0.50680357E+02                                 1.450359                            1.355439      -0.784646       2.530232                    0.999685       2.999262       7.795247       0.564486       1.214513      -0.724259       0.008869       0.013784       0.000879       0.016414       0.005835      -0.003209       0.005045      -0.006234      -0.004939      -0.009591       0.001253       0.008339              1.519470       1.351574       0.362401       0.017050       2.030702       0.138122       1.176135          -0.000005
          219              H      11.431404      10.670457      11.980062       0.155323       1.022281 0.73615846E+01  0.68922489E+02                                 1.528601                            1.468433      -0.784005       2.512005                    0.999955       2.966480       7.434221       0.595591       1.098420      -0.756414      -0.011093      -0.004889      -0.007402       0.014203       0.000646       0.003615       0.004023       0.002866       0.003828      -0.005207      -0.000947       0.006154              1.555506       2.027177      -0.205529      -0.062290       1.379917       0.078546       1.259424           0.000003
          220              H      12.570372      10.037152      12.848707       0.162267       0.982786 0.71092536E+01  0.65858700E+02                                 1.478060                            1.436125      -0.782315       2.518832                    0.999958       2.897177       7.178124       0.607750       1.087907      -0.759656       0.004369      -0.014392       0.004831       0.015797      -0.003562       0.000722      -0.000355      -0.006042      -0.005108      -0.003936      -0.001640       0.005576              1.480145       1.238070      -0.060179       0.083839       1.444126      -0.227283       1.758239           0.000006
          221              H      28.729470      20.123397      22.997377       0.118818       1.158874 0.83567473E+01  0.81400518E+02                                 1.703684                            1.600661      -0.914531       2.446284                    0.998772       3.237203       8.491421       0.546919       1.149722      -0.741941       0.013377      -0.034335       0.010470       0.038307      -0.011419      -0.009295      -0.006466      -0.002964      -0.022376      -0.018897       0.003559       0.015339              1.752121       1.555885      -0.237937      -0.046974       2.026998      -0.361433       1.673481           0.000072
          222              H      29.902801      21.169085      21.260087       0.123784       1.128577 0.80936661E+01  0.78192173E+02                                 1.673363                            1.574433      -0.915797       2.452794                    0.998884       3.187857       8.321474       0.552019       1.148509      -0.742306       0.037087      -0.019175      -0.014609       0.044233      -0.013346      -0.005071      -0.003449      -0.000414      -0.030193      -0.015307      -0.003117       0.018424              1.728914       2.016439      -0.253578      -0.374467       1.557897       0.019121       1.612407          -0.000375
          223              H      27.197755      24.188329      21.252848       0.124160       1.138428 0.83487517E+01  0.81555045E+02                                 1.707780                            1.619904      -0.927825       2.449229                    0.998796       3.226910       8.562585       0.531972       1.178659      -0.735068      -0.014849       0.037674      -0.014582       0.043040      -0.012119      -0.003217      -0.005431      -0.004355      -0.028924      -0.014697      -0.002610       0.017307              1.738661       1.560121      -0.179073      -0.062813       2.015460      -0.328523       1.640401           0.000356
          224              H      26.024423      23.142641      22.982899       0.118496       1.045435 0.73166140E+01  0.69976925E+02                                 1.676261                            1.560811      -0.883215       2.462695                    0.999053       3.368539       9.193221       0.512908       1.248595      -0.716021      -0.030645       0.015641       0.009851       0.035788      -0.009867      -0.007544      -0.008594       0.000854      -0.012226      -0.017540       0.005600       0.011940              1.756916       2.092852      -0.237233      -0.460876       1.587740       0.030200       1.590156          -0.000083
          225              H      23.194190      23.091094      24.691234       0.115232       1.182812 0.86672263E+01  0.86288628E+02                                 1.805579                            1.689363      -1.072275       2.370003                    0.996844       3.492768       9.655217       0.498237       1.234801      -0.719607       0.029090       0.014705       0.015991       0.036306       0.005115       0.011990      -0.001311      -0.000734      -0.010643      -0.014428       0.002205       0.012223              1.873571       2.173101       0.232666       0.357337       1.849669       0.100222       1.597943           0.000073
          226              H      21.812210      24.254606      23.200060       0.117252       1.112469 0.80524434E+01  0.78560339E+02                                 1.718083                            1.616380      -1.031340       2.391059                    0.997669       3.404536       9.259908       0.515989       1.216719      -0.723614       0.003683       0.040112      -0.010707       0.041679       0.003809       0.004752      -0.003483      -0.016897      -0.032448      -0.013899      -0.001015       0.014915              1.767389       1.548082       0.126196       0.134606       2.251596      -0.189134       1.502489           0.000347
          227              H      19.514638      20.948166      22.751261       0.123898       1.092242 0.77735750E+01  0.74296514E+02                                 1.631376                            1.538276      -0.909676       2.455945                    0.998955       3.153645       8.170230       0.561409       1.141507      -0.743937      -0.033690      -0.021574      -0.014529       0.042562       0.010536       0.007373      -0.000941      -0.006513      -0.029280      -0.014965      -0.001482       0.016446              1.681321       1.928572       0.234601       0.383957       1.549280       0.047462       1.566113           0.000132
          228              H      20.894164      19.784653      24.242434       0.121412       1.134499 0.82196099E+01  0.79569267E+02                                 1.667351                            1.578883      -0.885407       2.461815                    0.999026       3.182232       8.265271       0.556329       1.137313      -0.745499      -0.009435      -0.036951       0.005684       0.038558       0.007625       0.010828      -0.003524      -0.010590      -0.028473      -0.018579       0.004339       0.014240              1.703238       1.469129       0.121843       0.092283       2.112790      -0.272655       1.527796           0.000119
          229              H      21.473467      19.892660      26.696357       0.127783       1.212395 0.90408160E+01  0.91198767E+02                                 1.847644                            1.731512      -1.376340       2.229225                    0.994445       3.626068      10.175608       0.488259       1.243583      -0.716474      -0.033221       0.002598      -0.000815       0.033333      -0.004348       0.001596      -0.005899       0.014131      -0.019065      -0.011261      -0.000800       0.012061              1.929517       2.470107      -0.018190      -0.121813       1.486560      -0.233244       1.831883           0.000000
          230              H      27.018567      18.994251      26.920757       0.115715       1.218147 0.89574001E+01  0.89726677E+02                                 1.836792                            1.714544      -1.016562       2.396704                    0.998097       3.434139       9.457430       0.496844       1.230684      -0.721718       0.021748      -0.024813       0.021487       0.039375      -0.008270       0.004674      -0.010441       0.019841      -0.027985      -0.018026      -0.001907       0.019933              1.929102       1.807304      -0.260772       0.217179       1.848473      -0.543017       2.131529          -0.000001
          231              H      28.191898      20.145490      25.212421       0.116963       1.184226 0.84798595E+01  0.83040073E+02                                 1.738853                            1.620330      -0.914906       2.443567                    0.998811       3.279742       8.672831       0.538713       1.161047      -0.738897       0.038434       0.000243       0.002397       0.038509      -0.003417       0.004629      -0.012844       0.023862      -0.009639      -0.020096       0.003319       0.016777              1.804783       2.419864      -0.040598      -0.180954       1.391248      -0.123069       1.603238          -0.000002
          232              H      24.743086      21.603563      23.837067       0.114421       1.242177 0.92752248E+01  0.94459566E+02                                 1.894954                            1.767053      -1.367197       2.224851                    0.994262       3.753951      10.693716       0.476408       1.262426      -0.711552      -0.013840       0.017284      -0.025230       0.033569      -0.001731       0.000898      -0.008192       0.001099       0.020541      -0.008596      -0.002840       0.011436              1.985754       2.148819      -0.267699       0.125522       1.843965      -0.472757       1.964477          -0.000002
          233              H      27.244401      23.748951      34.926768       0.122574       1.123739 0.80838143E+01  0.78016286E+02                                 1.664401                            1.570848      -0.900125       2.458459                    0.998964       3.177836       8.271295       0.554439       1.144678      -0.743469      -0.018851       0.035320       0.013432       0.042229      -0.013949       0.004771       0.005846      -0.001434      -0.021087      -0.016430      -0.001092       0.017523              1.704767       1.537544      -0.220225      -0.000192       1.962048       0.368468       1.614709           0.000179
          234              H      26.279714      22.629620      33.117091       0.115491       1.150398 0.82829235E+01  0.80516735E+02                                 1.693328                            1.591824      -0.963055       2.421960                    0.998476       3.256497       8.538188       0.549245       1.147196      -0.742219      -0.031265       0.015443      -0.012552       0.037062      -0.012971       0.008072       0.008481      -0.000425      -0.018846      -0.019894       0.003772       0.016122              1.744942       1.965880      -0.227975       0.408974       1.529674       0.023221       1.739273           0.000175
          235              H      29.186044      19.809204      33.312536       0.117313       1.120718 0.80222512E+01  0.77766172E+02                                 1.696623                            1.590979      -0.910015       2.448730                    0.998779       3.293143       8.770337       0.534008       1.183215      -0.732676       0.017825      -0.031706      -0.010328       0.037811      -0.013121       0.007875       0.007925       0.002125      -0.013931      -0.019331       0.003835       0.015497              1.750299       1.529764      -0.184788       0.020187       2.106185       0.421311       1.614949           0.000105
          236              H      30.148275      20.930990      35.129452       0.122570       1.117189 0.80884962E+01  0.78052056E+02                                 1.657795                            1.572081      -0.869189       2.472184                    0.999201       3.160082       8.217463       0.553957       1.145812      -0.743482       0.035002      -0.016645       0.018991       0.043161      -0.013293       0.008382       0.002972       0.002889      -0.016400      -0.016474      -0.000524       0.016998              1.691080       1.885283      -0.152117       0.398711       1.518346       0.006244       1.669610           0.000227
          237              H      29.119767      17.160615      31.546291       0.119089       1.129395 0.82448306E+01  0.80592660E+02                                 1.716727                            1.622555      -0.978313       2.418188                    0.998371       3.319895       8.921874       0.523292       1.197425      -0.729404       0.019796       0.030369      -0.012979       0.038505       0.010136       0.005655      -0.010479       0.008979      -0.020559      -0.019144       0.004569       0.014575              1.765455       1.632520       0.160770      -0.081629       2.092232      -0.346575       1.571611          -0.000139
          238              H      30.261189      15.832639      33.095375       0.120989       1.107544 0.79686296E+01  0.76501451E+02                                 1.636598                            1.551112      -0.871619       2.469957                    0.999218       3.150302       8.133649       0.563490       1.132228      -0.746749       0.039576       0.011389       0.012297       0.042979       0.010435       0.005242      -0.007079       0.010847      -0.027629      -0.017025       0.000631       0.016394              1.670854       2.058738       0.048953       0.279283       1.465575      -0.090380       1.488249          -0.000164
          239              H      27.023480      13.414789      33.406639       0.125536       1.116001 0.79556908E+01  0.76555832E+02                                 1.664121                            1.563841      -0.891898       2.464543                    0.999020       3.166216       8.257919       0.552163       1.152760      -0.741366      -0.019831      -0.033250       0.017510       0.042490       0.012243       0.001690      -0.009298       0.004886      -0.024662      -0.016877      -0.000631       0.017508              1.717970       1.571214       0.215951      -0.026044       1.982643      -0.405493       1.600054          -0.000277
          240              H      25.882057      14.742765      31.857556       0.119661       1.131442 0.81865427E+01  0.79233103E+02                                 1.666718                            1.577096      -0.902162       2.451893                    0.998965       3.208778       8.355319       0.555460       1.139323      -0.744570      -0.035870      -0.010233      -0.006770       0.037911       0.008890       0.004583      -0.010796       0.008500      -0.027532      -0.019024       0.004375       0.014649              1.709400       2.087363       0.152094       0.306756       1.486710      -0.087800       1.554128          -0.000136
          241              H      26.075975      15.341703      29.476021       0.126518       1.254445 0.95076163E+01  0.96999073E+02                                 1.883790                            1.771414      -1.372605       2.229904                    0.994571       3.641218      10.233572       0.485077       1.237655      -0.718241       0.003799      -0.033259       0.001229       0.033498      -0.004747       0.006373       0.000156      -0.017336      -0.015429      -0.012568      -0.000015       0.012583              1.956297       1.532935      -0.037941       0.245114       2.479644       0.066136       1.856311           0.000002
          242              H      25.194748      20.960442      29.258859       0.110068       1.220154 0.89222750E+01  0.89049167E+02                                 1.819250                            1.695607      -0.985619       2.407933                    0.998199       3.415620       9.307801       0.507862       1.208386      -0.726962      -0.023181       0.023503      -0.021189       0.039226      -0.007018       0.011930      -0.003976      -0.022383      -0.023493      -0.019619       0.000325       0.019295              1.919818       1.826097      -0.252208       0.548504       1.757998      -0.248269       2.175360           0.000001
          243              H      26.311624      22.092046      30.909285       0.118028       1.173298 0.83937669E+01  0.81806923E+02                                 1.716102                            1.603318      -0.885242       2.460318                    0.998990       3.226266       8.450049       0.547216       1.148455      -0.742550      -0.000010       0.037200      -0.002466       0.037282      -0.003625       0.012441      -0.004758      -0.022842      -0.009575      -0.019384       0.002848       0.016536              1.764262       1.377216      -0.001850       0.121049       2.325885       0.158164       1.589686           0.000005
          244              H      27.489866      18.572050      32.465607       0.117272       1.255582 0.94835844E+01  0.96897429E+02                                 1.896543                            1.778889      -1.337274       2.241241                    0.994621       3.694531      10.463147       0.479082       1.251285      -0.714764       0.009430      -0.016264       0.028878       0.034458       0.001572       0.004812      -0.003491      -0.004474       0.030473      -0.009476      -0.002533       0.012009              1.976828       1.697125      -0.205190       0.435386       2.131491      -0.177123       2.101868           0.000003
          245              H      25.722501      14.691214      27.434705       0.080870       1.257573 0.10018744E+02  0.10123271E+03                                 1.749954                            1.711618      -0.707567       2.519631                    0.999596       3.350795       8.701254       0.552798       1.096558      -0.757332       0.036396      -0.010063      -0.002575       0.037849       0.000850       0.001272       0.002072       0.002777      -0.023491      -0.008317       0.002525       0.005792              1.749169       2.088292      -0.166556       0.111116       1.601136       0.126233       1.558080          -0.000000
          246              H      24.286520      14.509569      28.042756       0.080984       1.223552 0.95723638E+01  0.95435570E+02                                 1.702000                            1.659536      -0.664430       2.539283                    0.999812       3.303284       8.465185       0.569416       1.078910      -0.761931      -0.024083      -0.015235       0.022699       0.036433       0.001316      -0.007197       0.003032      -0.004791       0.001502      -0.009204       0.002342       0.006862              1.708307       1.635760       0.290356      -0.237030       1.705608      -0.191498       1.783553           0.000002
          247              H      24.409252      13.520336      25.834950       0.163915       0.961326 0.65557334E+01  0.59388882E+02                                 1.436597                            1.359570      -0.816812       2.500803                    0.999867       2.875619       6.997772       0.639454       1.057336      -0.766684       0.002432      -0.011965      -0.000902       0.012243      -0.001246       0.003504       0.001556      -0.007565       0.006988      -0.006688       0.002303       0.004385              1.489487       1.163576      -0.077837      -0.004289       2.073109       0.194492       1.231775           0.000000
          248              H      23.316924      14.644575      25.863905       0.161058       1.027525 0.75268951E+01  0.70776649E+02                                 1.526944                            1.481187      -0.808068       2.507329                    0.999881       2.953816       7.389234       0.595932       1.093038      -0.758262      -0.011290       0.006799       0.003778       0.013710      -0.002518      -0.002207       0.003151       0.003694       0.005888      -0.004755      -0.000860       0.005615              1.527657       1.963855      -0.096258       0.103706       1.330949       0.040504       1.288166           0.000001
          249              H      24.723449      14.934226      25.234137       0.162305       1.031866 0.75946424E+01  0.71600300E+02                                 1.532490                            1.489323      -0.839089       2.493146                    0.999775       2.965072       7.436049       0.593194       1.095221      -0.757604       0.007573       0.010821      -0.005178       0.014187       0.004440       0.000582      -0.000489       0.001279      -0.000480      -0.004535      -0.000034       0.004569              1.530144       1.394836       0.174686      -0.244536       1.482354      -0.196403       1.713243          -0.000005
          250              H      20.982534      19.929481      28.954834       0.069799       1.269984 0.10302748E+02  0.10507637E+03                                 1.772771                            1.743684      -0.732645       2.500434                    0.999337       3.450629       9.070934       0.542676       1.106659      -0.753843      -0.000169       0.037752       0.009273       0.038875       0.002270      -0.003777       0.001853      -0.001515      -0.020301      -0.008596       0.002764       0.005832              1.777403       1.615025       0.016839      -0.181779       2.159497       0.007011       1.557686          -0.000001
          251              H      20.511237      18.684963      28.158576       0.068477       1.252022 0.99950103E+01  0.10087720E+03                                 1.736584                            1.701148      -0.703293       2.515822                    0.999448       3.396100       8.797932       0.558939       1.085756      -0.759629      -0.019676      -0.017739      -0.026872       0.037735      -0.000231      -0.001424       0.005898       0.008728       0.018009      -0.009603       0.001091       0.008513              1.742384       1.791719       0.197764       0.125492       1.477032       0.119984       1.958402           0.000001
          252              H      19.335451      18.981979      30.134743       0.169941       0.859656 0.56967593E+01  0.50930489E+02                                 1.451365                            1.356269      -0.777622       2.532134                    0.999641       3.003898       7.800553       0.565797       1.210864      -0.725073      -0.014202       0.009046       0.001375       0.016894      -0.005665      -0.004803      -0.003280       0.006315      -0.005312      -0.009407       0.001258       0.008149              1.520619       2.032624      -0.362785      -0.138301       1.352365       0.017076       1.176868           0.000005
          253              H      20.012940      17.568089      30.076833       0.154108       1.022163 0.73576945E+01  0.68847989E+02                                 1.525056                            1.465216      -0.770132       2.516740                    0.999969       2.970004       7.430774       0.598224       1.094191      -0.757462       0.004421      -0.011712      -0.007230       0.014456      -0.000776      -0.004283       0.003857      -0.002703       0.003673      -0.005446      -0.001089       0.006535              1.551813       1.376824       0.204616      -0.078198       2.021783      -0.061911       1.256832           0.000002
          254              H      20.646246      18.707056      30.945478       0.162470       0.982524 0.71078915E+01  0.65854233E+02                                 1.479244                            1.437215      -0.779865       2.520525                    0.999956       2.895037       7.177290       0.606637       1.089768      -0.759201       0.014010       0.004906       0.004798       0.015600       0.003551       0.000357       0.000652       0.006237      -0.005060      -0.003971      -0.001646       0.005617              1.481352       1.445313       0.060162       0.227541       1.238894       0.083823       1.759850           0.000003
          255              H       8.090604      28.970027      22.997377       0.121194       1.151953 0.82985746E+01  0.80718265E+02                                 1.699492                            1.597172      -0.923213       2.444652                    0.998805       3.226290       8.465451       0.546269       1.152739      -0.741222      -0.013046       0.033450       0.010106       0.037300      -0.011484       0.009094       0.006248      -0.002883      -0.021990      -0.018601       0.003261       0.015340              1.747636       1.552460      -0.236676       0.047047       2.020896       0.359620       1.669553          -0.000073
          256              H      31.463971      27.924337      21.260087       0.124265       1.127125 0.80806096E+01  0.78040401E+02                                 1.672634                            1.573729      -0.918006       2.452015                    0.998825       3.184892       8.314411       0.551802       1.149336      -0.742117      -0.037032       0.019360      -0.013903       0.044040      -0.013158       0.005184       0.003424      -0.000143      -0.030204      -0.015289      -0.002959       0.018248              1.728176       2.015623      -0.253437       0.374328       1.557185      -0.019164       1.611719           0.000373
          257              H       9.622318      24.905093      21.252848       0.124306       1.132572 0.82948700E+01  0.80881618E+02                                 1.700350                            1.613421      -0.916358       2.454150                    0.998865       3.219872       8.530629       0.533763       1.176840      -0.735497       0.014902      -0.037765      -0.014479       0.043104      -0.011845       0.003311       0.005520      -0.004169      -0.029566      -0.014801      -0.002327       0.017128              1.730907       1.553871      -0.177640       0.062474       2.005388       0.325866       1.633462          -0.000357
          258              H      10.795651      25.950783      22.982899       0.117954       1.046846 0.73246501E+01  0.70023868E+02                                 1.672298                            1.557381      -0.868568       2.468045                    0.999144       3.368211       9.169326       0.515956       1.241751      -0.717509       0.030899      -0.015652       0.010219       0.036113      -0.010161       0.007715       0.008638       0.001220      -0.012246      -0.017866       0.005635       0.012230              1.752582       2.087187      -0.236268       0.459047       1.584111      -0.030070       1.586448           0.000083
          259              H      13.625886      26.002332      24.691234       0.115677       1.183506 0.86744253E+01  0.86397341E+02                                 1.808232                            1.691593      -1.080107       2.367207                    0.996796       3.492922       9.664696       0.497123       1.237036      -0.719123      -0.029139      -0.014479       0.016071       0.036290       0.005043      -0.011803       0.001316      -0.000783      -0.010555      -0.014233       0.002219       0.012013              1.876455       2.176831       0.233408      -0.358397       1.852386      -0.100530       1.600148           0.000074
          260              H      15.007865      24.838818      23.200060       0.118024       1.110250 0.80354622E+01  0.78379234E+02                                 1.718480                            1.616816      -1.043008       2.387254                    0.997571       3.401827       9.261633       0.514724       1.219949      -0.722895      -0.004155      -0.039967      -0.010573       0.041550       0.003595      -0.004290       0.003482      -0.016773      -0.031984      -0.013397      -0.001328       0.014725              1.767800       1.548567       0.126154      -0.134741       2.251873       0.189130       1.502960           0.000347
          261              H      17.305435      28.145258      22.751261       0.123925       1.094729 0.77951852E+01  0.74549427E+02                                 1.633054                            1.539752      -0.907060       2.456432                    0.999030       3.157751       8.181494       0.561541       1.140529      -0.744150       0.033599       0.021333      -0.014447       0.042340       0.010704      -0.007491       0.000718      -0.006726      -0.030095      -0.015166      -0.001662       0.016829              1.683094       1.930819       0.235010      -0.384697       1.550756      -0.047567       1.567708           0.000135
          262              H      15.925912      29.308773      24.242434       0.121145       1.139360 0.82649846E+01  0.80140915E+02                                 1.674539                            1.585202      -0.903710       2.454306                    0.998927       3.186890       8.291720       0.554033       1.140140      -0.744830       0.009182       0.036628       0.005634       0.038179       0.007903      -0.011000       0.003624      -0.011052      -0.028548      -0.018926       0.004324       0.014602              1.710771       1.474915       0.122753      -0.092940       2.123407       0.274689       1.533992           0.000125
          263              H      15.346611      29.200768      26.696357       0.127412       1.217605 0.90861705E+01  0.91747352E+02                                 1.850293                            1.733718      -1.382217       2.225690                    0.994442       3.634133      10.194715       0.488974       1.240531      -0.717099       0.033197      -0.002065      -0.001173       0.033281      -0.004610      -0.001926       0.006477       0.014241      -0.020520      -0.012021      -0.000648       0.012669              1.932433       2.474650      -0.018279       0.122129       1.488175       0.233739       1.834474           0.000000
          264              H       9.801511      30.099178      26.920757       0.114659       1.217803 0.89517834E+01  0.89628155E+02                                 1.833693                            1.711865      -1.007012       2.400475                    0.998207       3.434644       9.446880       0.498323       1.227611      -0.722396      -0.021936       0.024930       0.021818       0.039734      -0.008448      -0.004679       0.010664       0.019815      -0.027485      -0.018196      -0.001845       0.020042              1.925660       1.804174      -0.260066      -0.216587       1.845319       0.541526       2.127487           0.000000
          265              H       8.628178      28.947937      25.212421       0.116964       1.183039 0.84702950E+01  0.82930202E+02                                 1.738542                            1.620097      -0.918037       2.442666                    0.998829       3.277953       8.669708       0.538365       1.162023      -0.738678      -0.038452      -0.000833       0.002085       0.038518      -0.003720      -0.004577       0.012929       0.023870      -0.009355      -0.020177       0.003279       0.016897              1.804445       2.419162      -0.040569       0.180892       1.391137       0.123042       1.603037          -0.000000
          266              H      12.076989      27.489862      23.837067       0.114141       1.243325 0.92836411E+01  0.94544468E+02                                 1.893998                            1.766181      -1.354484       2.229618                    0.994451       3.754866      10.688058       0.477315       1.260038      -0.712056       0.013827      -0.017381      -0.025356       0.033708      -0.001831      -0.000807       0.008343       0.001233       0.020773      -0.008829      -0.002761       0.011590              1.984690       2.147539      -0.267653      -0.125616       1.843053       0.472463       1.963478           0.000004
          267              H      34.122386      25.344486      34.926768       0.122689       1.128028 0.81234460E+01  0.78522287E+02                                 1.671767                            1.577207      -0.910267       2.454191                    0.998846       3.180761       8.294949       0.551805       1.148334      -0.742615       0.018833      -0.035415       0.013554       0.042339      -0.013615      -0.004795      -0.005880      -0.001411      -0.021094      -0.016268      -0.000923       0.017191              1.712566       1.543938      -0.222028       0.000315       1.972022      -0.371418       1.621737           0.000175
          268              H      35.087070      26.463815      33.117091       0.116081       1.148782 0.82697954E+01  0.80358593E+02                                 1.691723                            1.590558      -0.958135       2.423812                    0.998494       3.254880       8.532795       0.549456       1.147191      -0.742208       0.031233      -0.015886      -0.012316       0.037142      -0.012541      -0.008078      -0.008535       0.000005      -0.018484      -0.019674       0.004046       0.015628              1.743196       1.963421      -0.227341      -0.408104       1.528405      -0.023432       1.737762           0.000172
          269              H      32.180741      29.284231      33.312536       0.117674       1.117377 0.79939215E+01  0.77412885E+02                                 1.692104                            1.587296      -0.903527       2.451555                    0.998828       3.289309       8.751926       0.535138       1.181918      -0.732973      -0.017879       0.031549      -0.010336       0.037708      -0.013068      -0.007647      -0.007927       0.001821      -0.014031      -0.019145       0.003705       0.015441              1.745380       1.526179      -0.183579      -0.020393       2.099092      -0.418996       1.610869           0.000105
          270              H      31.218512      28.162447      35.129452       0.121783       1.123491 0.81434577E+01  0.78717759E+02                                 1.664336                            1.577625      -0.875094       2.469036                    0.999162       3.167574       8.244782       0.552857       1.146119      -0.743411      -0.035299       0.016416       0.018780       0.043223      -0.013496      -0.008457      -0.003116       0.003012      -0.016828      -0.016752      -0.000499       0.017251              1.697988       1.894048      -0.153504      -0.401893       1.523719      -0.005940       1.676197           0.000228
          271              H      32.247016      31.932819      31.546291       0.118259       1.129629 0.82428620E+01  0.80538244E+02                                 1.713903                            1.619919      -0.961347       2.424499                    0.998437       3.320272       8.909962       0.525100       1.193823      -0.730228      -0.019387      -0.030518      -0.013320       0.038531       0.010348      -0.005667       0.010401       0.009192      -0.021633      -0.019288       0.004307       0.014981              1.762521       1.629772       0.160632       0.081560       2.088663       0.345905       1.569129          -0.000139
          272              H      31.105596      33.260796      33.095375       0.123889       1.101942 0.79239641E+01  0.76006481E+02                                 1.635435                            1.550272      -0.880491       2.468427                    0.999146       3.139717       8.116968       0.561427       1.137378      -0.745503      -0.038537      -0.011240       0.011859       0.041858       0.010195      -0.005141       0.006941       0.010772      -0.028183      -0.016819       0.000562       0.016257              1.669652       2.056218       0.048642      -0.278601       1.465121       0.090511       1.487618          -0.000164
          273              H      34.343306      35.678646      33.406639       0.125180       1.116910 0.79656845E+01  0.76686462E+02                                 1.666266                            1.565846      -0.896523       2.462761                    0.998986       3.167059       8.265636       0.551194       1.154266      -0.741023       0.019907       0.033513       0.017795       0.042849       0.012142      -0.001907       0.009011       0.004851      -0.025165      -0.016743      -0.000610       0.017354              1.720199       1.573194       0.216115       0.025901       1.985233       0.406244       1.602170          -0.000279
          274              H      10.938026      34.350669      31.857556       0.116756       1.144049 0.82985916E+01  0.80592608E+02                                 1.679394                            1.588114      -0.909701       2.447086                    0.998833       3.225931       8.414906       0.553382       1.139699      -0.744494       0.036984       0.010716      -0.006826       0.039106       0.008870      -0.004611       0.011055       0.008449      -0.027441      -0.019237       0.004601       0.014637              1.722799       2.106214       0.154210      -0.310988       1.496961       0.088757       1.565224          -0.000139
          275              H      10.744106      33.751728      29.476021       0.125422       1.263050 0.95853950E+01  0.97979612E+02                                 1.891004                            1.777488      -1.374242       2.227464                    0.994434       3.653426      10.273459       0.484781       1.236046      -0.718566      -0.004359       0.033414       0.001313       0.033723      -0.004475      -0.006388      -0.000368      -0.017986      -0.015494      -0.012740       0.000036       0.012704              1.964144       1.537639      -0.038369      -0.246407       2.491910      -0.066518       1.862885           0.000002
          276              H      11.625332      28.132988      29.258859       0.111030       1.221263 0.89357679E+01  0.89248319E+02                                 1.823204                            1.699133      -0.995554       2.404136                    0.998067       3.416968       9.325344       0.506156       1.211585      -0.726231       0.023178      -0.023614      -0.020896       0.039135      -0.006872      -0.011871       0.004029      -0.022275      -0.022987      -0.019476       0.000358       0.019117              1.924166       1.830053      -0.252846      -0.550264       1.761859       0.248815       2.180586          -0.000000
          277              H      10.508458      27.001386      30.909285       0.118658       1.174147 0.84011565E+01  0.81907396E+02                                 1.718015                            1.604879      -0.889805       2.458870                    0.998980       3.225874       8.454009       0.546443       1.149680      -0.742258       0.000449      -0.036647      -0.002479       0.036733      -0.003463      -0.012670       0.004593      -0.022920      -0.009368      -0.019626       0.003227       0.016399              1.766332       1.378401      -0.001759      -0.121259       2.329340      -0.158633       1.591254           0.000003
          278              H      33.876918      30.521384      32.465607       0.117229       1.253397 0.94619629E+01  0.96608544E+02                                 1.893352                            1.776094      -1.334401       2.242753                    0.994806       3.690347      10.443096       0.479833       1.250208      -0.715013      -0.009452       0.016051       0.029150       0.034593       0.001570      -0.005104       0.003312      -0.004504       0.029858      -0.009520      -0.002373       0.011893              1.973370       1.694430      -0.204641      -0.434254       2.127542       0.176725       2.098137           0.000001
          279              H      11.097577       9.855514      27.434705       0.080482       1.256769 0.10010487E+02  0.10111867E+03                                 1.748141                            1.710026      -0.703550       2.520704                    0.999601       3.351846       8.699926       0.553539       1.095423      -0.757601      -0.036727       0.009668      -0.002740       0.038077       0.000533      -0.001432      -0.002042       0.002824      -0.023357      -0.008303       0.002648       0.005654              1.747324       2.085393      -0.166147      -0.111026       1.599695      -0.126068       1.556884           0.000002
          280              H      12.533560      10.037160      28.042756       0.081880       1.219839 0.95363920E+01  0.94987781E+02                                 1.698383                            1.656278      -0.659806       2.541276                    0.999825       3.298894       8.450056       0.570044       1.078732      -0.761960       0.024233       0.015933       0.022283       0.036574       0.001239       0.006944      -0.003491      -0.004549       0.002754      -0.009006       0.001872       0.007134              1.704601       1.632289       0.289155       0.235950       1.701858       0.190643       1.779656           0.000002
          281              H      12.410825      11.026391      25.834950       0.164631       0.960861 0.65527591E+01  0.59369440E+02                                 1.437963                            1.360745      -0.828192       2.496806                    0.999861       2.873030       6.997393       0.637980       1.059645      -0.766082      -0.002428       0.011226      -0.000869       0.011519      -0.001326      -0.003270      -0.001448      -0.007385       0.006440      -0.006416       0.002335       0.004082              1.490996       1.164522      -0.077940       0.004295       2.075610      -0.194857       1.232855           0.000002
          282              H      13.503153       9.902152      25.863905       0.160941       1.027853 0.75294258E+01  0.70802086E+02                                 1.526717                            1.480961      -0.798362       2.510820                    0.999899       2.955090       7.391037       0.596301       1.092336      -0.758430       0.011187      -0.006983       0.003868       0.013743      -0.002348       0.002061      -0.003366       0.003825       0.005353      -0.004840      -0.000674       0.005514              1.527425       1.963563      -0.096309      -0.103669       1.330756      -0.040480       1.287955           0.000006
          283              H      12.096627       9.612501      25.234137       0.163313       1.030940 0.75867758E+01  0.71514927E+02                                 1.532338                            1.489177      -0.842191       2.492138                    0.999760       2.962540       7.431601       0.592789       1.096141      -0.757367      -0.007350      -0.010748      -0.004638       0.013822       0.004608      -0.000503       0.000597       0.001788      -0.000408      -0.004758      -0.000004       0.004762              1.529987       1.394684       0.174673       0.244509       1.482233       0.196428       1.713044           0.000005
          284              H      15.837546      29.163949      28.954834       0.075249       1.247509 0.10103249E+02  0.10284259E+03                                 1.781739                            1.752233      -0.922807       2.436703                    0.997753       3.390739       8.991222       0.528008       1.139603      -0.746128      -0.000059      -0.034550       0.009129       0.035736       0.002429       0.003719      -0.001781      -0.000033      -0.017501      -0.007802       0.002238       0.005564              1.786531       1.623242       0.016859       0.183434       2.171132      -0.006937       1.565221          -0.000001
          285              H      16.308842      30.408467      28.158576       0.067873       1.253773 0.10012389E+02  0.10108280E+03                                 1.736926                            1.701480      -0.699256       2.516588                    0.999454       3.401004       8.808055       0.559524       1.084295      -0.759987       0.019944       0.018666      -0.026861       0.038311      -0.000285       0.001434      -0.005700       0.010019       0.019720      -0.010233       0.001429       0.008803              1.742738       1.791937       0.197921      -0.125404       1.477545      -0.120165       1.958733           0.000002
          286              H      17.484630      30.111453      30.134743       0.170644       0.857808 0.56825042E+01  0.50775210E+02                                 1.449700                            1.354948      -0.778716       2.532042                    0.999754       3.001305       7.793678       0.565793       1.211537      -0.724915       0.013762      -0.009156       0.001336       0.016583      -0.005913       0.004782       0.003197       0.006418      -0.005088      -0.009501       0.001172       0.008329              1.518742       2.029468      -0.361787       0.138118       1.350867      -0.017048       1.175892          -0.000006
          287              H      16.807141      31.525343      30.076833       0.157043       1.018152 0.73264925E+01  0.68525977E+02                                 1.525979                            1.466140      -0.783962       2.513066                    0.999954       2.959475       7.417914       0.595197       1.100236      -0.755948      -0.004733       0.010062      -0.007284       0.013293      -0.000941       0.004072      -0.003784      -0.002986       0.003810      -0.005216      -0.001241       0.006458              1.552769       1.377868       0.204865       0.078320       2.022718       0.062159       1.257721           0.000002
          288              H      16.173837      30.386376      30.945478       0.162973       0.981310 0.70981634E+01  0.65748676E+02                                 1.478724                            1.436842      -0.784435       2.518979                    0.999953       2.893318       7.174713       0.606264       1.090695      -0.758958      -0.014005      -0.004908       0.004872       0.015620       0.003486      -0.000399      -0.000725       0.006443      -0.005343      -0.003974      -0.001721       0.005695              1.480800       1.444707       0.060050      -0.227046       1.238689      -0.083663       1.759005          -0.000002
          289              C      15.388343      15.700086      31.122827       0.091206      41.209475 0.43181556E+03  0.10077021E+05                                10.539032                            6.974251      -0.161096       1.955707                    0.999177      26.717936      75.110165       0.621361       0.422404      -1.066490       0.001525      -0.002819       0.008758       0.009326      -0.007153       0.012647       0.006250      -0.026017       0.014779      -0.023959       0.009321       0.014638             15.180593      11.778031      -2.190427       6.844214      15.132713      -9.553773      18.631036           0.001340
          290              C      14.795049      14.531663      31.641842      -0.162223      37.805500 0.44760124E+03  0.10593398E+05                                 9.826366                            7.059414       0.114271       2.000458                    0.999644      29.932478      86.162568       0.619847       0.417520      -1.064162       0.007932      -0.002163       0.017252       0.019111       0.025133       0.014991      -0.004170       0.034801      -0.030080      -0.031390      -0.006954       0.038343             12.651398      10.062398      -0.738730       4.437799      13.290893      -7.285591      14.600903          -0.000708
          291              C      15.425163      13.824719      32.686388      -0.071869      35.022745 0.41841744E+03  0.97396471E+04                                 9.393281                            6.863105       0.015908       1.981533                    0.999611      28.745312      82.128979       0.623318       0.422146      -1.060966       0.009388       0.015647      -0.007800       0.019844       0.015687      -0.011781      -0.006865      -0.009381      -0.056269      -0.023657      -0.005437       0.029094             11.818030      11.086372      -1.083823       5.599422      10.683721      -5.417648      13.683997          -0.000178
          292              C      16.650044      14.286197      33.211918      -0.022293      40.015266 0.41007971E+03  0.94366275E+04                                10.171047                            6.701911      -0.042912       1.998577                    0.999210      26.770877      74.465470       0.648033       0.410734      -1.075169      -0.011567       0.008396      -0.052434       0.054348      -0.003968       0.002596      -0.009526      -0.004035      -0.087612      -0.031178       0.010304       0.020873             14.370651      11.512475      -2.177167       6.892508      13.212710      -8.578796      18.386767          -0.008098
          293              C      17.243583      15.454619      32.692903      -0.085830      35.815177 0.42513931E+03  0.99466888E+04                                 9.564650                            6.928459       0.029653       1.983663                    0.999632      29.037864      83.479558       0.618280       0.423422      -1.058987      -0.017357      -0.008089      -0.009482       0.021368       0.010904       0.008181       0.014988       0.015691      -0.041718      -0.023761      -0.002034       0.025795             12.267658       9.560193      -1.143847       4.137630      13.006457      -7.401138      14.236324          -0.000356
          294              C      16.613223      16.161564      31.648357      -0.161070      38.135652 0.46019734E+03  0.10978384E+05                                 9.924509                            7.184273       0.118375       2.001545                    0.999652      30.107670      87.298351       0.610462       0.420584      -1.061150      -0.000177      -0.007737       0.019610       0.021082       0.017941       0.004629      -0.014175      -0.033470      -0.045105      -0.026977      -0.007679       0.034655             12.704486      11.483946      -1.323847       5.660739      12.124534      -6.505131      14.504979          -0.000692
          295              C      17.032972      23.123009      32.693626       0.579383      24.741623 0.26937677E+03  0.56711972E+04                                 7.963119                            5.842110       0.004472       2.056606                    0.999657      22.534289      63.191987       0.612324       0.475128      -1.020167       0.021744       0.025199       0.052488       0.062151       0.020333      -0.063741      -0.079802       0.033151       0.041793      -0.093733      -0.021513       0.115245             10.407966       8.239756       2.251518       3.934390      10.878514       6.137511      12.105626           0.000430
          296              C      15.182150      20.771433      29.672190       0.096759      40.286654 0.44575399E+03  0.10486317E+05                                10.375957                            7.107139      -0.215951       1.940297                    0.998798      26.831311      75.758334       0.612707       0.424938      -1.064787      -0.002040       0.000191      -0.001511       0.002546       0.011481       0.019678      -0.008233      -0.024888       0.018705      -0.031957       0.013770       0.018187             14.375243      13.734711       3.476144       6.208413      15.497096       8.130119      13.893921           0.000250
          297              C      16.529764      20.493810      29.984178      -0.163074      37.406037 0.46306724E+03  0.11088952E+05                                 9.817146                            7.228146       0.045543       1.976938                    0.999469      30.466220      89.159039       0.604531       0.423098      -1.057189       0.000503       0.012972       0.014936       0.019789      -0.011506      -0.011243       0.014565      -0.036376      -0.010678      -0.023164      -0.008637       0.031801             12.292897      13.466218       2.585826       4.575516      12.721055       5.730751      10.691418           0.000274
          298              C      17.229836      21.326189      30.881054      -0.091859      36.732645 0.44256142E+03  0.10474904E+05                                 9.739875                            7.099541      -0.069436       1.947260                    0.999507      29.590365      85.993293       0.605915       0.427089      -1.055081      -0.025788       0.010989      -0.005194       0.028509       0.000233       0.010515      -0.012186       0.031142      -0.032276      -0.024038      -0.000432       0.024470             12.239864      11.265101       1.709882       3.195388      13.729420       7.191281      11.725070           0.000554
          299              C      16.583767      22.435700      31.465218      -0.012563      39.682799 0.43306971E+03  0.10082426E+05                                10.104197                            6.875029       0.006885       2.007730                    0.999281      27.056883      75.210477       0.642801       0.409282      -1.078263       0.009143      -0.014788      -0.043264       0.046627       0.014005       0.019384       0.006770       0.005644      -0.126384      -0.047529       0.007563       0.039966             13.928515      11.826094       2.567894       5.297695      14.291981       9.016834      15.667470           0.000519
          300              C      15.236153      22.711360      31.153229      -0.105557      34.836023 0.43018533E+03  0.10077413E+05                                 9.318389                            6.935679       0.035019       1.979975                    0.999676      29.235502      83.637053       0.623532       0.419328      -1.063360      -0.002608      -0.016399      -0.016683       0.023539      -0.019610      -0.017888       0.007066      -0.014153      -0.038899      -0.026761      -0.006456       0.033217             11.566613      11.883833       2.168487       4.768808      11.404717       5.772077      11.411288          -0.000968
          301              C      14.535835      21.878490      30.257077      -0.147916      35.842137 0.43832524E+03  0.10317163E+05                                 9.465141                            6.982511       0.143526       2.012879                    0.999685      29.627361      84.982808       0.623856       0.417117      -1.064680       0.015291       0.009424       0.019099       0.026218      -0.016424       0.008433       0.008009       0.049312      -0.029480      -0.029928      -0.005373       0.035301             11.861154      10.553135       1.656698       3.785766      13.295285       6.813239      11.735040          -0.000609
          302              C      17.172881      13.461420      18.047548       0.606181      22.167142 0.24129946E+03  0.49645414E+04                                 7.450743                            5.564962      -0.075443       2.037387                    0.999607      22.193778      62.438571       0.618563       0.481282      -1.012313       0.037625      -0.027263      -0.030963       0.055835      -0.023872       0.078468      -0.075237      -0.000815       0.039395      -0.093545      -0.030390       0.123936              9.600240       9.347028      -1.700973      -4.808545       8.286285       4.166616      11.167406           0.000711
          303              C      12.891941      18.424767      26.782497      -0.064771      52.277680 0.51321846E+03  0.12576470E+05                                12.284391                            7.641698      -0.492111       1.827907                    0.997631      29.582762      86.819913       0.585789       0.426686      -1.057767      -0.030722      -0.058061      -0.019502       0.068522       0.017960       0.008973       0.020761       0.032026       0.047335      -0.036874       0.002390       0.034484             18.137343      13.037124       1.956768       9.769453      18.646064       2.283543      22.728843           0.000051
          304              C      12.953308      19.831293      26.707215       0.224798      37.671561 0.40465922E+03  0.93472997E+04                                 9.983339                            6.854877      -0.143087       1.955478                    0.999572      26.547008      75.724234       0.608931       0.435453      -1.052055      -0.032397       0.052724      -0.046388       0.077338      -0.007134       0.019459      -0.003886       0.006529       0.034595      -0.017876      -0.008821       0.026697             13.162990       8.402943       1.403038       5.069996      17.740124      -0.314767      13.345902           0.000073
          305              C      13.716710      20.556403      27.644627      -0.293068      45.441547 0.54656301E+03  0.13673043E+05                                11.189720                            7.875319      -0.183952       1.877812                    0.999587      33.395668     100.629543       0.575379       0.425527      -1.053299       0.000902       0.003454       0.008294       0.009029      -0.010268      -0.028313      -0.006930      -0.022559      -0.013050      -0.038056       0.015817       0.022240             14.516039      11.149491       1.165640       8.389288      14.173714       0.595531      18.224911           0.000013
          306              C      14.421201      19.873023      28.657323       0.028248      46.590427 0.46648388E+03  0.11086644E+05                                11.255868                            7.187250      -0.126800       1.951514                    0.999106      27.763865      78.497237       0.620615       0.415260      -1.072171      -0.006409       0.012704       0.000722       0.014248      -0.000516       0.010360       0.010008       0.034720      -0.001701      -0.022441      -0.000254       0.022695             16.060454      11.462688       3.611988       7.972820      19.949230       3.307559      16.769444           0.000056
          307              C      14.359835      18.466497      28.733329       0.035353      41.930229 0.42425389E+03  0.98823372E+04                                10.547747                            6.890100      -0.112175       1.966980                    0.999308      27.207635      77.061732       0.626637       0.419620      -1.065508      -0.010423      -0.019678       0.012648       0.025609      -0.006007       0.005242      -0.015928      -0.010434      -0.014938      -0.015864      -0.005272       0.021136             14.556101       9.430222       0.558137       6.438625      18.818250      -2.030766      15.419832           0.000012
          308              C      13.596432      17.743106      27.795193       0.062697      39.137525 0.40772251E+03  0.94507484E+04                                10.217843                            6.846600      -0.263248       1.926165                    0.999211      27.152803      77.987877       0.612898       0.431138      -1.053013      -0.001892      -0.006656       0.006760       0.009674      -0.009064      -0.001378      -0.000614      -0.002643       0.037151      -0.015427       0.002948       0.012479             13.969909       9.868113       0.271386       7.404818      14.665531      -2.080965      17.376084           0.000061
          309              C      13.409877      16.399665      27.958063      -0.130413      37.793279 0.44812484E+03  0.10661943E+05                                 9.930004                            7.145234      -0.027383       1.957466                    0.999551      30.129662      88.388001       0.602565       0.427233      -1.052797       0.005874       0.009639       0.018935       0.022044       0.011074       0.019405       0.023354       0.000834      -0.016286      -0.027866      -0.008078       0.035944             12.439355       8.656777      -0.869931       5.704614      13.694766      -4.130899      14.966524          -0.000059
          310              C      14.055456      15.692721      29.021430      -0.158679      38.037432 0.45173409E+03  0.10727263E+05                                 9.874104                            7.098717       0.110234       1.994947                    0.999725      30.155042      87.253541       0.616583       0.418320      -1.062517       0.002191       0.015141      -0.008235       0.017374       0.006336       0.009280      -0.001528      -0.059439      -0.056943      -0.029379      -0.010504       0.039883             12.378437       8.897176      -1.022173       6.290788      12.651682      -3.490921      15.586451           0.000104
          311              C      14.755037      16.431577      29.960290       0.073835      40.515166 0.40135266E+03  0.92152267E+04                                10.364287                            6.696077      -0.131421       1.966346                    0.999336      26.581144      74.618510       0.636766       0.418934      -1.066506      -0.011284      -0.001675      -0.008191       0.014044      -0.002034       0.010033      -0.015212       0.015201       0.011620      -0.020074      -0.000111       0.020185             14.827766       9.447248      -2.170059       7.006578      17.023882      -7.033080      18.012170          -0.000073
          312              C      14.946501      17.757098      29.827098      -0.202081      43.133352 0.47902578E+03  0.11613587E+05                                10.893999                            7.425471      -0.110765       1.920472                    0.999335      31.434661      93.741395       0.585300       0.431639      -1.047853      -0.021387       0.012603      -0.012998       0.028021       0.000309       0.001416       0.027093       0.061390       0.034469      -0.048647       0.022774       0.025874             14.505867       8.798389      -1.432634       5.219261      20.047608      -6.452976      14.671605           0.000248
          313              C      16.318656      14.161001      19.075444      -0.033863      41.212725 0.45607161E+03  0.10754389E+05                                10.396645                            7.062738       0.016844       2.004392                    0.999312      27.534276      76.985231       0.633299       0.410152      -1.077873      -0.031488       0.013909       0.028433       0.044647       0.015910      -0.009346       0.017347      -0.013261       0.018937      -0.029371       0.006424       0.022947             14.700566      13.894423      -3.024845      -8.548120      12.268864       7.677012      17.938412           0.003052
          314              C      16.830210      15.326970      19.681324      -0.108787      36.119067 0.43812856E+03  0.10326510E+05                                 9.581451                            7.021403      -0.012249       1.961096                    0.999592      29.622800      85.435561       0.615852       0.421966      -1.060052      -0.019602      -0.001071       0.013753       0.023969       0.021349      -0.013081      -0.007807       0.023693      -0.065278      -0.025572      -0.013536       0.039108             12.146067      10.508778      -1.251881      -5.565653      11.097687       6.070980      14.831736           0.001361
          315              C      16.154194      15.908727      20.774369      -0.160020      38.240880 0.45490465E+03  0.10824204E+05                                 9.948957                            7.149689       0.068357       1.983548                    0.999631      30.201735      87.548681       0.610865       0.421391      -1.060307       0.005692      -0.011955      -0.021814       0.025518       0.027551      -0.002594       0.023729      -0.023015      -0.033436      -0.035948      -0.006217       0.042165             12.818607      12.834924      -0.945564      -7.182465      10.001701       5.043020      15.619196           0.000800
          316              C      14.968589      15.324516      21.261534       0.076766      41.828055 0.43673584E+03  0.10226747E+05                                10.640852                            7.009082      -0.166308       1.950585                    0.999207      26.991954      76.156062       0.620087       0.421827      -1.066229       0.000397      -0.001660      -0.011837       0.011959      -0.009222      -0.000012       0.017372       0.030031       0.021610      -0.029043       0.010208       0.018835             15.396799      14.592049      -2.422743      -9.326595      11.740081       7.643394      19.858265          -0.000169
          317              C      14.456299      14.158547      20.655654      -0.154473      37.920455 0.45694483E+03  0.10884868E+05                                 9.890194                            7.165801       0.074132       1.985877                    0.999634      30.151879      87.451524       0.610168       0.421402      -1.060304       0.010591      -0.002010      -0.018495       0.021408       0.025887      -0.020881       0.002941       0.024566      -0.077822      -0.037669      -0.007738       0.045407             12.696797      11.613116      -1.514396      -6.163685      11.012733       6.319667      15.464543          -0.000430
          318              C      15.130596      13.576790      19.562609      -0.099250      35.832859 0.43270814E+03  0.10163364E+05                                 9.526944                            6.973095      -0.014679       1.962856                    0.999588      29.395272      84.531660       0.618837       0.421393      -1.060798       0.004794       0.017408       0.013170       0.022349       0.020176       0.007501       0.018639      -0.025818      -0.046053      -0.023378      -0.015592       0.038970             12.090893      12.329524      -1.396124      -6.699880       9.364474       4.902222      14.578682          -0.001046
          319              C       7.408205      13.404963      19.892695       0.586569      23.272895 0.26158940E+03  0.54795423E+04                                 7.676142                            5.780416      -0.055041       2.037918                    0.999306      22.644855      63.817688       0.610454       0.478993      -1.015773      -0.036062      -0.026641      -0.036999       0.058130       0.020863      -0.083224      -0.077158       0.007387       0.042795      -0.099412      -0.028197       0.127610             10.007553      10.095440       2.386979       5.010129       9.391475       4.304773      10.535744           0.000534
          320              C       9.951244      15.572438      22.749089       0.091176      40.469027 0.42748273E+03  0.99703103E+04                                10.421340                            6.964436      -0.241551       1.933823                    0.998973      26.724981      75.591271       0.617208       0.425485      -1.062470      -0.001871       0.004856      -0.001748       0.005490       0.010364      -0.008153       0.019709       0.023238       0.033792      -0.031767       0.009915       0.021852             14.898502      16.314417       4.001488       8.849310      13.416512       6.878482      14.964577           0.000024
          321              C      10.280170      14.254280      22.375572      -0.155720      37.082477 0.45600148E+03  0.10863417E+05                                 9.759914                            7.170533       0.084909       1.991965                    0.999617      30.117236      87.529554       0.608048       0.422832      -1.058760      -0.012101      -0.006956      -0.020312       0.024645      -0.023267       0.016879      -0.003368       0.014532      -0.054397      -0.026792      -0.011070       0.037862             12.447103      12.953919       3.157426       6.127662      12.785229       5.298337      11.602162          -0.000542
          322              C       9.479947      13.564518      21.441054      -0.107918      35.628994 0.43295904E+03  0.10164485E+05                                 9.461831                            6.955868       0.012087       1.969683                    0.999597      29.448387      84.494812       0.622559       0.419070      -1.062918       0.004843       0.022286       0.005692       0.023506      -0.018611      -0.001936       0.012777      -0.043623      -0.047717      -0.022476      -0.017046       0.039522             12.044459      13.450600       2.586609       7.003761      10.768624       4.231285      11.914154          -0.001111
          323              C       8.350798      14.197822      20.879331      -0.024637      41.489996 0.47075071E+03  0.11172493E+05                                10.438049                            7.169928       0.035225       2.007690                    0.999262      27.662133      77.224406       0.630198       0.409515      -1.079865       0.030321       0.022817       0.014507       0.040626      -0.015005       0.012974       0.013188      -0.010951       0.010698      -0.028246       0.011199       0.017047             14.878768      15.347124       4.307645       9.118137      13.785784       7.019169      15.503395           0.000359
          324              C       8.022855      15.515980      21.252124      -0.103299      35.816260 0.43480130E+03  0.10226293E+05                                 9.513057                            6.989564      -0.033813       1.955711                    0.999579      29.510020      84.957803       0.618071       0.421348      -1.060678       0.021644       0.000706       0.005487       0.022339      -0.025484       0.017369      -0.010575       0.019105      -0.037460      -0.021768      -0.019378       0.041146             12.106837      11.821759       2.458144       6.146442      12.320581       5.352607      12.178170           0.001052
          325              C       8.822096      16.203288      22.187365      -0.153919      37.335012 0.44663368E+03  0.10567045E+05                                 9.754620                            7.057449       0.130848       2.005770                    0.999683      29.877477      86.050377       0.619054       0.418192      -1.063507      -0.008043      -0.013295      -0.019346       0.024814      -0.021395       0.008923       0.013981      -0.041728      -0.042798      -0.033262      -0.005527       0.038790             12.637652      14.205695       2.010242       7.488167      10.888746       4.487222      12.818515           0.000622
          326              C      17.155707      13.751079      34.389656       0.560107      28.366695 0.29228064E+03  0.62711823E+04                                 8.665823                            6.050289       0.044084       2.058689                    0.999802      23.028410      64.886939       0.607817       0.469660      -1.024597       0.024877      -0.024584       0.052254       0.062879      -0.012975      -0.061373       0.065998      -0.004800      -0.036417      -0.087963      -0.007047       0.095010             11.785297       9.395401      -2.664420       5.759109      10.505755      -6.661177      15.454734          -0.002107
          327              C      12.256181      17.764460      25.629371      -0.087542      53.678865 0.52975116E+03  0.13098400E+05                                12.529976                            7.787867      -0.521610       1.813405                    0.997882      30.147565      89.174231       0.576983       0.429335      -1.055045       0.055264       0.031839       0.023484       0.067965       0.015326       0.024811       0.013248      -0.026250       0.042782      -0.034802      -0.003632       0.038434             18.464029      18.473661       2.013028       2.720959      13.048324       9.998243      23.870101           0.000007
          328              C      10.852110      17.673637      25.716235       0.219259      36.870689 0.38930164E+03  0.89151374E+04                                 9.844906                            6.720894      -0.102490       1.971146                    0.999665      26.384974      75.189122       0.614703       0.435110      -1.051183      -0.050746       0.028967       0.039986       0.070804      -0.007454      -0.011140       0.008724       0.006994       0.030916      -0.013548      -0.007717       0.021265             12.983378      15.960208       1.058434       0.305738       8.786210       5.882085      14.203716          -0.000025
          329              C      10.131172      16.939691      24.753487      -0.306701      46.637223 0.54915331E+03  0.13750542E+05                                11.367873                            7.878989      -0.155811       1.885343                    0.999598      33.530049     100.995984       0.577034       0.423915      -1.054571      -0.001181      -0.001184      -0.013646       0.013748      -0.000984      -0.005967      -0.014592       0.028846      -0.021109      -0.024214       0.004697       0.019517             14.965037      13.856486       1.679241       1.645970      11.524674       8.999538      19.513951           0.000041
          330              C      10.815288      16.291657      23.703151       0.045636      46.184513 0.44208537E+03  0.10390544E+05                                11.239504                            7.025122      -0.198036       1.934517                    0.999021      27.404569      77.634095       0.622502       0.418632      -1.067541      -0.012919       0.006981       0.000093       0.014685      -0.008072       0.006028       0.004608      -0.039490       0.003341      -0.023768       0.002405       0.021363             16.325471      20.096811       4.192304       4.323746      11.403096       8.165827      17.476506          -0.000009
          331              C      12.219360      16.380025      23.615562       0.034521      41.382933 0.41405855E+03  0.95947095E+04                                10.466894                            6.812094      -0.130128       1.963487                    0.999315      27.102626      76.782066       0.628934       0.420272      -1.064170       0.017986       0.005975      -0.015122       0.024246      -0.007212      -0.010275       0.001774       0.011905      -0.008653      -0.010544      -0.005639       0.016182             14.396874      18.427071       0.766921      -1.637732       8.987715       6.252548      15.775837          -0.000005
          332              C      12.940297      17.116427      24.579034       0.057451      40.886707 0.42978766E+03  0.10073462E+05                                10.476866                            7.010158      -0.209713       1.938706                    0.999287      27.381687      78.550265       0.609464       0.428778      -1.056644       0.015938       0.006054      -0.012372       0.021065      -0.006706      -0.004916       0.004671       0.018104       0.020940      -0.015164       0.001501       0.013663             14.275288      14.579002       0.133425      -1.796047       9.863985       7.631453      18.382876          -0.000007
          333              C      14.350014      17.239160      24.427021      -0.135134      37.437783 0.44247969E+03  0.10488348E+05                                 9.823096                            7.082257      -0.021712       1.958457                    0.999607      30.072756      87.892791       0.607871       0.425090      -1.054721      -0.018282      -0.003802      -0.017620       0.025674       0.017309       0.026918       0.016490       0.013238      -0.019078      -0.027000      -0.015196       0.042196             12.171709      13.026385      -0.985508      -3.644881       8.563846       5.740230      14.924896           0.000004
          334              C      15.027502      16.618128      23.425184      -0.146202      36.512094 0.42541508E+03  0.99616364E+04                                 9.604202                            6.894326       0.086237       1.993761                    0.999691      29.686565      85.573858       0.624290       0.418988      -1.061044      -0.011989      -0.000451      -0.003231       0.012425       0.009049       0.005091       0.001399       0.049753      -0.049025      -0.018454      -0.016725       0.035178             11.972639      11.662671      -1.119917      -3.002192       8.662435       6.269924      15.592812           0.000008
          335              C      14.278827      15.928365      22.452302       0.066893      42.512884 0.41924795E+03  0.97183644E+04                                10.689571                            6.834197      -0.107343       1.970409                    0.999309      26.796664      75.246279       0.632483       0.417768      -1.068710       0.003142       0.015253       0.013079       0.020337       0.001353      -0.012489       0.015974      -0.002531       0.012230      -0.020146      -0.001002       0.021147             15.451047      16.779123      -2.772346      -7.026770       9.821215       7.816442      19.752803           0.000013
          336              C      12.911576      15.862089      22.518174      -0.205440      42.474438 0.47360429E+03  0.11452347E+05                                10.785947                            7.379489      -0.115856       1.918780                    0.999404      31.419188      93.649052       0.587434       0.431190      -1.047867      -0.014303       0.025012       0.011601       0.031060       0.004620       0.026108      -0.003061      -0.063465       0.030648      -0.048853       0.021676       0.027177             14.157458      19.423469      -1.866892      -6.017951       8.041101       5.020324      15.007805          -0.000051
          337              C      33.358979      18.164572      26.949711       0.049947      23.651652 0.33100878E+03  0.72318251E+04                                 7.132693                            5.976813       0.221740       2.091059                    0.999695      25.602832      69.767402       0.692734       0.404698      -1.077375       0.078065       0.044284       0.080201       0.120364       0.003512      -0.025413       0.012783       0.075481      -0.035862      -0.040895      -0.012700       0.053595              8.132574       9.954063      -1.297666      -2.970435       6.009105       1.280078       8.434553          -0.000002
          338              C      32.872956      18.699691      28.361260      -0.482872      25.417152 0.39598028E+03  0.90160200E+04                                 7.154724                            6.308015       0.493593       2.115342                    0.999485      30.684802      84.386112       0.713874       0.376828      -1.100625       0.035931      -0.027260      -0.083292       0.094720      -0.003090      -0.026988       0.028506       0.016527       0.114136      -0.039999      -0.018788       0.058786              7.704548       8.379381      -0.770300      -2.127896       6.277212       0.939165       8.457050          -0.000006
          339              C      12.823209      21.952127      25.342718       0.085400      24.399271 0.31585266E+03  0.68289989E+04                                 7.322285                            5.835567       0.225546       2.095841                    0.999784      25.201013      68.599416       0.700682       0.404308      -1.076264      -0.087459      -0.070289      -0.093650       0.146150       0.019687       0.004538      -0.006600      -0.052937      -0.042236      -0.028784      -0.011677       0.040461              8.835482       5.728019      -1.129460       0.970602      12.043124      -4.559259       8.735302          -0.000001
          340              C      12.376459      22.781805      24.155570      -0.471793      26.098510 0.38537471E+03  0.87186880E+04                                 7.326775                            6.223061       0.770317       2.215251                    0.999686      30.021566      82.406852       0.718426       0.376839      -1.100176       0.030347      -0.055147       0.075197       0.098065       0.000860       0.012256      -0.038498      -0.037210       0.021195      -0.035200      -0.015375       0.050575              8.238851       6.661424      -0.830601       1.049483       9.825594      -2.862571       8.229535          -0.000004
          341              C      21.431740      33.393347      31.122827       0.093999      41.138595 0.43093368E+03  0.10051673E+05                                10.530407                            6.968969      -0.160628       1.956057                    0.999155      26.685341      75.009777       0.621327       0.422628      -1.066310      -0.001995       0.004225       0.009391       0.010489      -0.007840      -0.012781      -0.004198      -0.027186       0.017991      -0.024591       0.011500       0.013091             15.167971      11.766739      -2.188745      -6.836254      15.122641       9.546952      18.614532           0.001342
          342              C      22.025034      34.561770      31.641842      -0.162134      37.829568 0.44788746E+03  0.10602232E+05                                 9.832336                            7.063189       0.106744       1.998114                    0.999654      29.938790      86.198823       0.619461       0.417700      -1.064011      -0.006903       0.004327       0.018925       0.020604       0.022852      -0.015920       0.005387       0.033821      -0.025839      -0.031162      -0.004863       0.036026             12.660185      10.067837      -0.740771      -4.441065      13.300748       7.292334      14.611971          -0.000711
          343              C      21.394921      35.268716      32.686388      -0.074680      35.107586 0.41964008E+03  0.97755667E+04                                 9.409361                            6.874200       0.009858       1.979446                    0.999598      28.785080      82.283122       0.622648       0.422278      -1.060847      -0.010907      -0.016529      -0.007666       0.021235       0.016020       0.012796       0.005565      -0.009099      -0.057804      -0.024802      -0.004603       0.029405             11.839905      11.107268      -1.089626      -5.613606      10.700431       5.428529      13.712015          -0.000178
          344              C      20.170041      34.807238      33.211918      -0.023808      40.033157 0.41034428E+03  0.94436938E+04                                10.171080                            6.702089      -0.043224       1.998405                    0.999220      26.782633      74.487994       0.648350       0.410491      -1.075390       0.011209      -0.007969      -0.050411       0.052254      -0.004097      -0.002473       0.008153      -0.003724      -0.087344      -0.030601       0.010173       0.020427             14.370631      11.513390      -2.178623      -6.894128      13.210959       8.578232      18.387545          -0.008102
          345              C      19.576501      33.638815      32.692903      -0.084113      35.742388 0.42416476E+03  0.99179864E+04                                 9.552967                            6.921708       0.023469       1.982355                    0.999622      29.000063      83.340347       0.618435       0.423568      -1.058918       0.017520       0.008905      -0.009775       0.021950       0.012253      -0.008164      -0.014457       0.014198      -0.047151      -0.024143      -0.002905       0.027048             12.250451       9.548151      -1.140435      -4.129960      12.988623       7.388455      14.214579          -0.000356
          346              C      20.206860      32.931869      31.648357      -0.161807      38.157994 0.46058848E+03  0.10989997E+05                                 9.928822                            7.188184       0.120933       2.002128                    0.999649      30.117872      87.335665       0.610190       0.420685      -1.061092       0.000249       0.007585       0.019767       0.021174       0.016016      -0.005090       0.015384      -0.033364      -0.042147      -0.026886      -0.006638       0.033524             12.709612      11.488805      -1.324478      -5.662522      12.129571       6.507651      14.510461          -0.000697
          347              C      19.787112      25.970426      32.693626       0.579204      24.753776 0.26952050E+03  0.56751190E+04                                 7.966514                            5.844259       0.008360       2.057477                    0.999640      22.539501      63.216651       0.612103       0.475224      -1.020090      -0.021983      -0.024987       0.052451       0.062119       0.021066       0.063131       0.078806       0.033852       0.041097      -0.092486      -0.021959       0.114445             10.412732       8.243447       2.252904      -3.936572      10.883266      -6.140858      12.111483          -0.000426
          348              C      21.637932      28.321998      29.672190       0.096667      40.270522 0.44562497E+03  0.10481898E+05                                10.371007                            7.104770      -0.216558       1.940302                    0.998815      26.826673      75.725500       0.613019       0.424778      -1.064951       0.001490       0.000299      -0.001569       0.002184       0.011515      -0.019944       0.009004      -0.023949       0.019163      -0.032200       0.013311       0.018889             14.365683      13.728096       3.470571      -6.202202      15.486303      -8.122324      13.882649          -0.000256
          349              C      20.290318      28.599621      29.984178      -0.162563      37.404043 0.46303495E+03  0.11087814E+05                                 9.816260                            7.227591       0.045254       1.976935                    0.999484      30.465120      89.149838       0.604602       0.423063      -1.057227      -0.001669      -0.012964       0.015764       0.020478      -0.011433       0.011663      -0.014780      -0.036746      -0.008616      -0.023755      -0.008264       0.032019             12.291229      13.465696       2.584963      -4.574691      12.717989      -5.729589      10.690003          -0.000264
          350              C      19.590247      27.767243      30.881054      -0.093369      36.780342 0.44329605E+03  0.10496272E+05                                 9.745742                            7.103649      -0.070807       1.946492                    0.999536      29.615308      86.072159       0.605989       0.426875      -1.055250       0.025094      -0.011769      -0.004962       0.028157      -0.000556      -0.009831       0.012886       0.031185      -0.031680      -0.024329       0.000088       0.024241             12.247303      11.270905       1.710740      -3.196802      13.737938      -7.196726      11.733067          -0.000556
          351              C      20.236316      26.657733      31.465218      -0.012748      39.662435 0.43278739E+03  0.10074430E+05                                10.102293                            6.873828      -0.001135       2.005604                    0.999266      27.046232      75.180899       0.642697       0.409406      -1.078158      -0.008916       0.014935      -0.043550       0.046895       0.013734      -0.018916      -0.006334       0.005544      -0.126987      -0.047456       0.007948       0.039508             13.925000      11.824688       2.566390      -5.296190      14.287142      -9.013426      15.663171          -0.000504
          352              C      21.583930      26.382073      31.153229      -0.104779      34.821289 0.42995843E+03  0.10070767E+05                                 9.316482                            6.934447       0.038462       1.981192                    0.999657      29.225974      83.604202       0.623507       0.419400      -1.063314       0.002124       0.017210      -0.016908       0.024219      -0.019458       0.018115      -0.006909      -0.013811      -0.041082      -0.027173      -0.006138       0.033311             11.563644      11.883926       2.168062      -4.768858      11.399298      -5.768950      11.407707           0.000960
          353              C      22.284247      27.214942      30.257077      -0.146703      35.815493 0.43797394E+03  0.10306359E+05                                 9.456422                            6.976288       0.152053       2.015354                    0.999689      29.623622      84.948985       0.624622       0.416708      -1.064990      -0.013380      -0.009264       0.017270       0.023730      -0.018288      -0.008200      -0.007336       0.050952      -0.034736      -0.030463      -0.007331       0.037794             11.848378      10.549008       1.652300      -3.782494      13.276409      -6.801367      11.719717           0.000614
          354              C      19.647188      11.085299      18.047548       0.608780      22.125292 0.24077084E+03  0.49510073E+04                                 7.441912                            5.559105      -0.074143       2.038323                    0.999618      22.168861      62.354078       0.618841       0.481323      -1.012279      -0.037528       0.027805      -0.029902       0.055458      -0.023115      -0.077856       0.075280      -0.002072       0.035739      -0.093843      -0.029010       0.122853              9.587130       9.334298      -1.696831       4.799937       8.276033      -4.159390      11.151060          -0.000698
          355              C      23.928137      30.668661      26.782497      -0.067095      52.464309 0.51520767E+03  0.12637842E+05                                12.312382                            7.657009      -0.491881       1.827026                    0.997830      29.645094      87.055575       0.585124       0.426744      -1.057697       0.030255       0.057485      -0.018168       0.067453       0.017443      -0.008421      -0.020689       0.030977       0.045846      -0.036099       0.002529       0.033570             18.181125      13.066397       1.960987      -9.794235      18.691863      -2.288045      22.785114          -0.000141
          356              C      23.866770      29.262135      26.707215       0.226413      37.614206 0.40390232E+03  0.93259651E+04                                 9.976424                            6.850628      -0.152650       1.953080                    0.999657      26.520092      75.645492       0.608798       0.435728      -1.051831       0.032487      -0.052747      -0.046502       0.077460      -0.006476      -0.020342       0.003297       0.006896       0.034097      -0.018240      -0.008932       0.027171             13.152724       8.395894       1.400813      -5.064460      17.727247       0.317197      13.335032           0.000084
          357              C      23.103369      28.537026      27.644627      -0.293173      45.380476 0.54566705E+03  0.13644670E+05                                11.177746                            7.867383      -0.177776       1.879824                    0.999602      33.378325     100.546626       0.575846       0.425367      -1.053426      -0.001818      -0.004462       0.008982       0.010193      -0.010459       0.028508       0.007296      -0.023300      -0.013385      -0.038603       0.016412       0.022190             14.498666      11.134059       1.163029      -8.375349      14.163463      -0.592659      18.198476          -0.000070
          358              C      22.398879      29.220407      28.657323       0.027487      46.627188 0.46692041E+03  0.11099082E+05                                11.259254                            7.189189      -0.123865       1.952114                    0.999073      27.776970      78.529283       0.620746       0.415096      -1.072328       0.005618      -0.013791       0.000734       0.014910      -0.000449      -0.010986      -0.009848       0.035903      -0.002163      -0.022789      -0.000894       0.023683             16.064775      11.464244       3.609876      -7.973757      19.957245      -3.303576      16.772837           0.000103
          359              C      22.460246      30.626933      28.733329       0.037655      41.855082 0.42336034E+03  0.98564773E+04                                10.536810                            6.883929      -0.113304       1.967034                    0.999324      27.175445      76.954708       0.626759       0.419753      -1.065408       0.009683       0.019938       0.012749       0.025570      -0.007002      -0.005263       0.016007      -0.009801      -0.012294      -0.015512      -0.005995       0.021507             14.539048       9.418553       0.557153      -6.427998      18.800093       2.029454      15.398498          -0.000075
          360              C      23.223647      31.350323      27.795193       0.064275      39.069655 0.40698232E+03  0.94288545E+04                                10.203465                            6.838667      -0.257027       1.928472                    0.999195      27.129199      77.888307       0.613513       0.430922      -1.053196       0.002874       0.007818       0.007244       0.011038      -0.009297       0.001455       0.000666      -0.003474       0.038955      -0.016033       0.002949       0.013084             13.946745       9.852171       0.269341      -7.389855      14.642716       2.079767      17.345347           0.000079
          361              C      23.410202      32.693764      27.958063      -0.133788      37.944577 0.45035081E+03  0.10728566E+05                                 9.957900                            7.164972      -0.033529       1.954914                    0.999498      30.199664      88.660124       0.601459       0.427474      -1.052611      -0.006144      -0.008905       0.018417       0.021360       0.010167      -0.018358      -0.023085       0.002211      -0.008973      -0.026488      -0.008086       0.034575             12.475492       8.678108      -0.877288      -5.719768      13.736908       4.151592      15.011460          -0.000084
          362              C      22.764625      33.400710      29.021430      -0.156725      37.939596 0.45032152E+03  0.10685366E+05                                 9.858864                            7.089040       0.103432       1.993503                    0.999708      30.105230      87.075853       0.616816       0.418488      -1.062408      -0.002324      -0.015133      -0.008580       0.017551       0.007369      -0.009748       0.002009      -0.058929      -0.057294      -0.029923      -0.010010       0.039932             12.357088       8.881359      -1.019031      -6.276377      12.634269       3.483478      15.555635           0.000130
          363              C      22.065044      32.661855      29.960290       0.074035      40.494836 0.40114745E+03  0.92091932E+04                                10.360434                            6.693891      -0.131981       1.966219                    0.999338      26.573844      74.588843       0.636948       0.418875      -1.066561       0.013100       0.000257      -0.008514       0.015626      -0.002017      -0.010259       0.014249       0.012968       0.008009      -0.018611      -0.000693       0.019304             14.822425       9.444334      -2.171556      -7.004677      17.014941       7.032934      18.008000          -0.000093
          364              C      21.873580      31.336333      29.827098      -0.206518      43.322856 0.48149643E+03  0.11688479E+05                                10.926448                            7.446243      -0.115422       1.918171                    0.999311      31.509655      94.024566       0.584290       0.431830      -1.047740       0.021242      -0.012418      -0.014061       0.028340      -0.001795      -0.000138      -0.027705       0.061910       0.032557      -0.049207       0.023454       0.025753             14.553130       8.821615      -1.445153      -5.233536      20.120156       6.487534      14.717619           0.000274
          365              C      20.501414      10.385719      19.075444      -0.037910      41.383649 0.45822104E+03  0.10817922E+05                                10.423082                            7.078272       0.016396       2.003505                    0.999318      27.605097      77.232356       0.632742       0.410025      -1.077942       0.031251      -0.013366       0.027969       0.044018       0.015532       0.008999      -0.016359      -0.013902       0.020571      -0.028516       0.006287       0.022229             14.742039      13.930150      -3.036679       8.574766      12.303369      -7.703533      17.992597          -0.003041
          366              C      19.989861       9.219751      19.681324      -0.105731      36.046473 0.43700814E+03  0.10293914E+05                                 9.570787                            7.013706      -0.013900       1.961071                    0.999621      29.586758      85.316892       0.615996       0.422121      -1.059914       0.018681       0.001585       0.012438       0.022499       0.022277       0.013737       0.008250       0.023644      -0.066490      -0.026267      -0.014138       0.040405             12.131594      10.496814      -1.248508       5.557838      11.084909      -6.062584      14.813059          -0.001360
          367              C      20.665878       8.637995      20.774369      -0.159045      38.196080 0.45421965E+03  0.10804084E+05                                 9.941671                            7.144101       0.071622       1.984592                    0.999665      30.181478      87.481120       0.611116       0.421367      -1.060297      -0.006721       0.010917      -0.021260       0.024826       0.028215       0.002343      -0.025008      -0.022963      -0.032717      -0.037063      -0.006322       0.043385             12.808764      12.822903      -0.942542       7.173334       9.997799      -5.040917      15.605589          -0.000802
          368              C      21.851484       9.222206      21.261534       0.076179      41.859903 0.43716884E+03  0.10239306E+05                                10.644545                            7.011742      -0.164319       1.951135                    0.999205      27.007608      76.206402       0.620084       0.421729      -1.066303      -0.001248       0.000770      -0.012149       0.012237      -0.008760       0.001391      -0.016174       0.031067       0.021803      -0.028193       0.009094       0.019099             15.401230      14.598580      -2.421699       9.329378      11.743137      -7.643930      19.861973           0.000169
          369              C      22.363773      10.388174      20.655654      -0.155636      37.938782 0.45725073E+03  0.10893506E+05                                 9.891197                            7.166445       0.073518       1.985782                    0.999650      30.162305      87.474812       0.610391       0.421196      -1.060480      -0.011554       0.001056      -0.018712       0.022017       0.024688       0.020532      -0.003453       0.025006      -0.075985      -0.037024      -0.007030       0.044054             12.698364      11.614738      -1.514657       6.164956      11.013824      -6.320546      15.466530           0.000431
          370              C      21.689474      10.969930      19.562609      -0.095592      35.715136 0.43097762E+03  0.10112443E+05                                 9.506430                            6.959027      -0.010768       1.964642                    0.999601      29.337758      84.319650       0.619485       0.421380      -1.060821      -0.004883      -0.017253       0.012182       0.021677       0.020421      -0.006857      -0.019464      -0.026567      -0.043605      -0.023659      -0.015702       0.039361             12.062722      12.299055      -1.389920       6.679784       9.346246      -4.890575      14.542866           0.001046
          371              C      29.411866      11.141758      19.892695       0.584081      23.292970 0.26186916E+03  0.54867735E+04                                 7.680136                            5.783390      -0.059997       2.036466                    0.999237      22.657227      63.856922       0.610326       0.478974      -1.015801       0.035879       0.027382      -0.037415       0.058626       0.021280       0.083920       0.077217       0.008247       0.042885      -0.099730      -0.028675       0.128405             10.012922      10.101545       2.388829      -5.013672       9.395885      -4.306820      10.541337          -0.000525
          372              C      26.868830       8.974285      22.749089       0.092542      40.442749 0.42726702E+03  0.99632682E+04                                10.412717                            6.960046      -0.235766       1.935556                    0.998974      26.718959      75.547943       0.617799       0.425164      -1.062751       0.002307      -0.004019      -0.002135       0.005102       0.010497       0.007518      -0.019668       0.022013       0.036294      -0.031440       0.009154       0.022285             14.881898      16.295401       3.993571      -8.835847      13.404030      -6.869124      14.946264          -0.000024
          373              C      26.539904      10.292443      22.375572      -0.157070      37.117997 0.45655904E+03  0.10880275E+05                                 9.765866                            7.174867       0.084759       1.991753                    0.999592      30.139324      87.614767       0.607857       0.422826      -1.058739       0.011034       0.007532      -0.020762       0.024689      -0.022183      -0.017111       0.003724       0.015793      -0.052785      -0.026131      -0.011041       0.037172             12.453869      12.961460       3.159168      -6.130120      12.793245      -5.301120      11.606902           0.000543
          374              C      27.340126      10.982205      21.441054      -0.107759      35.632935 0.43301333E+03  0.10166249E+05                                 9.463548                            6.957080       0.012331       1.969611                    0.999576      29.447299      84.498330       0.622390       0.419164      -1.062841      -0.004739      -0.022897       0.006533       0.024278      -0.018277       0.001759      -0.013128      -0.044472      -0.046389      -0.022769      -0.016802       0.039570             12.046459      13.452972       2.587744      -7.004859      10.770944      -4.232456      11.915460           0.001113
          375              C      28.469274      10.348900      20.879331      -0.022337      41.348168 0.46903737E+03  0.11120168E+05                                10.410289                            7.153605       0.041689       2.010198                    0.999221      27.612288      77.010494       0.631435       0.409142      -1.080259      -0.029117      -0.022349       0.014115       0.039326      -0.013634      -0.014791      -0.014720      -0.010506       0.008927      -0.029291       0.011168       0.018123             14.833429      15.300382       4.290238      -9.085644      13.746144      -6.993989      15.453761          -0.000357
          376              C      28.797218       9.030742      21.252124      -0.105030      35.893662 0.43596109E+03  0.10260288E+05                                 9.527411                            7.000088      -0.036969       1.954484                    0.999569      29.542575      85.076297       0.617453       0.421493      -1.060598      -0.023136      -0.002182       0.005205       0.023814      -0.024127      -0.016374       0.010665       0.017565      -0.039012      -0.020550      -0.018901       0.039451             12.125963      11.837174       2.466516      -6.155805      12.342010      -5.365387      12.198705          -0.001052
          377              C      27.997978       8.343435      22.187365      -0.155312      37.377239 0.44724861E+03  0.10585642E+05                                 9.763312                            7.063812       0.132658       2.006114                    0.999661      29.896559      86.132662       0.618554       0.418370      -1.063352       0.008287       0.013971      -0.018310       0.024477      -0.019077      -0.008823      -0.013630      -0.041859      -0.044596      -0.031904      -0.005681       0.037585             12.648105      14.218558       2.011637      -7.494531      10.896800      -4.490205      12.828958          -0.000625
          378              C      19.664379      35.342357      34.389656       0.559765      28.329510 0.29185026E+03  0.62593500E+04                                 8.657465                            6.045163       0.042265       2.058719                    0.999837      23.010744      64.813842       0.608205       0.469556      -1.024701      -0.023914       0.024624       0.052176       0.062455      -0.012565       0.061136      -0.065384      -0.003091      -0.033360      -0.087169      -0.007080       0.094249             11.772538       9.387286      -2.660659      -5.752877      10.493307       6.651523      15.437021          -0.002106
          379              C      24.563896      31.328967      25.629371      -0.085618      53.532897 0.52850547E+03  0.13054069E+05                                12.486921                            7.764535      -0.509448       1.816643                    0.998047      30.099824      88.856934       0.579692       0.427772      -1.056479      -0.055774      -0.031564       0.023957       0.068417       0.015801      -0.025107      -0.012778      -0.024314       0.043167      -0.034586      -0.003903       0.038489             18.392750      18.407480       2.001762      -2.703347      12.998612      -9.953766      23.772157          -0.000008
          380              C      25.967967      31.419789      25.716235       0.217926      36.894029 0.38957315E+03  0.89220283E+04                                 9.846083                            6.721336      -0.097586       1.972620                    0.999667      26.392545      75.189250       0.615004       0.434864      -1.051435       0.051128      -0.028526       0.038643       0.070150      -0.007394       0.011112      -0.008992       0.004685       0.028913      -0.012627      -0.008334       0.020961             12.985244      15.962798       1.058969      -0.305837       8.787338      -5.883032      14.205596           0.000018
          381              C      26.688904      32.153735      24.753487      -0.308747      46.703048 0.55007980E+03  0.13779156E+05                                11.376124                            7.884268      -0.162781       1.882943                    0.999598      33.561246     101.100463       0.577007       0.423768      -1.054692       0.000964       0.000989      -0.013655       0.013724      -0.000896       0.006333       0.015933       0.027779      -0.022459      -0.025380       0.005864       0.019517             14.975935      13.863712       1.679145      -1.645190      11.533845      -9.007548      19.530248          -0.000041
          382              C      26.004786       8.255068      23.703151       0.046304      46.165712 0.44194346E+03  0.10386109E+05                                11.235361                            7.023509      -0.202753       1.933028                    0.998994      27.399222      77.608346       0.622654       0.418575      -1.067605       0.012055      -0.007496       0.000422       0.014202      -0.008769      -0.005204      -0.004108      -0.038899       0.005552      -0.023659       0.002780       0.020879             16.316448      20.086208       4.187881      -4.317087      11.397313      -8.160343      17.465822           0.000005
          383              C      24.600715       8.166699      23.615562       0.035047      41.356183 0.41379688E+03  0.95869579E+04                                10.462102                            6.809799      -0.126166       1.964777                    0.999328      27.092105      76.740983       0.629071       0.420255      -1.064200      -0.018632      -0.006692      -0.014376       0.024466      -0.007160       0.010450      -0.001757       0.011289      -0.009770      -0.010769      -0.005404       0.016173             14.388669      18.416684       0.765809       1.638399       8.982725      -6.248295      15.766597           0.000005
          384              C      23.879779      31.976999      24.579034       0.056048      40.920154 0.43015555E+03  0.10084248E+05                                10.483416                            7.014036      -0.210523       1.938535                    0.999294      27.392134      78.588830       0.609181       0.428886      -1.056577      -0.016401      -0.006340      -0.012257       0.021434      -0.006752       0.005486      -0.004369       0.018526       0.020469      -0.015174       0.001044       0.014130             14.284816      14.587261       0.132917       1.798116       9.870480      -7.637800      18.396708           0.000003
          385              C      22.470062      31.854265      24.427021      -0.135103      37.444357 0.44256579E+03  0.10491356E+05                                 9.827686                            7.085933      -0.024655       1.957606                    0.999608      30.070842      87.903727       0.607302       0.425449      -1.054453       0.018586       0.003618      -0.016761       0.025288       0.017693      -0.026756      -0.015869       0.012890      -0.019175      -0.026655      -0.015309       0.041964             12.177350      13.033207      -0.987443       3.649107       8.566984      -5.742288      14.931859          -0.000002
          386              C      21.792573       7.928596      23.425184      -0.145018      36.474197 0.42490179E+03  0.99463713E+04                                 9.594805                            6.887744       0.087341       1.994118                    0.999694      29.673265      85.514729       0.624933       0.418694      -1.061256       0.012828       0.001426      -0.003460       0.013363       0.009050      -0.005845      -0.002588       0.050001      -0.048910      -0.019420      -0.016063       0.035484             11.959459      11.656644      -1.117431       2.997743       8.651279      -6.259581      15.570454          -0.000003
          387              C      22.541246       8.618358      22.452302       0.066996      42.520117 0.41930689E+03  0.97207151E+04                                10.693684                            6.836931      -0.110997       1.969249                    0.999308      26.796833      75.266820       0.632002       0.418044      -1.068463      -0.002535      -0.014974       0.013056       0.020028       0.002068       0.013073      -0.015524      -0.001032       0.010889      -0.020718       0.000142       0.020576             15.456103      16.788103      -2.771047       7.026584       9.823395      -7.817747      19.756812          -0.000013
          388              C      23.908498       8.684634      22.518174      -0.204653      42.437495 0.47309440E+03  0.11437458E+05                                10.780380                            7.375697      -0.112544       1.920061                    0.999379      31.407978      93.619107       0.587536       0.431211      -1.047807       0.015522      -0.024403       0.010190       0.030664       0.005567      -0.025922       0.002371      -0.063420       0.033190      -0.049006       0.022341       0.026666             14.149139      19.410722      -1.862404       6.008861       8.037125      -5.018012      14.999568           0.000050
          389              C      28.007799      30.928856      26.949711       0.049084      23.687641 0.33162034E+03  0.72488626E+04                                 7.143407                            5.985306       0.222019       2.090907                    0.999673      25.620713      69.844291       0.691695       0.405101      -1.077058      -0.077941      -0.044625       0.079858       0.120181       0.001357       0.026130      -0.013132       0.076223      -0.033122      -0.041001      -0.013266       0.054267              8.146024       9.973718      -1.300823       2.979811       6.015447      -1.284319       8.448906          -0.000001
          390              C      28.493824      30.393739      28.361260      -0.482906      25.442386 0.39658196E+03  0.90337567E+04                                 7.166753                            6.320030       0.473415       2.109541                    0.999458      30.684865      84.423733       0.711925       0.377691      -1.099922      -0.037121       0.028580      -0.082604       0.094965      -0.004842       0.026503      -0.027688       0.016286       0.120265      -0.038969      -0.020829       0.059798              7.717810       8.392029      -0.773935       2.136981       6.284927      -0.944202       8.476474          -0.000002
          391              C      23.996867      27.141299      25.342718       0.082049      24.469421 0.31693888E+03  0.68583437E+04                                 7.336119                            5.845456       0.228830       2.096076                    0.999792      25.244575      68.746584       0.700116       0.404290      -1.076280       0.086757       0.071306      -0.094199       0.146576       0.019686      -0.005653       0.007207      -0.053493      -0.040447      -0.030053      -0.010386       0.040439              8.854386       5.738752      -1.133390      -0.975427      12.073287       4.574757       8.751119          -0.000000
          392              C      24.443617      26.311620      24.155570      -0.468047      26.010191 0.38356567E+03  0.86679231E+04                                 7.312561                            6.210130       0.764368       2.214668                    0.999713      29.951688      82.179717       0.718849       0.377045      -1.099980      -0.030217       0.055450       0.074236       0.097461       0.000538      -0.011701       0.038178      -0.036058       0.023696      -0.034249      -0.015843       0.050092              8.222886       6.653435      -0.829516      -1.046861       9.805653       2.853855       8.209569          -0.000004
          393              C       9.563401      15.295056      13.026056       0.093268      41.201942 0.43157649E+03  0.10071191E+05                                10.543849                            6.976377      -0.163657       1.955007                    0.999179      26.706021      75.103602       0.620654       0.422896      -1.066059      -0.002479      -0.002463       0.008344       0.009046       0.007209       0.004818      -0.013045       0.025321       0.017895      -0.023965       0.010725       0.013240             15.190899      15.144507       2.193447      -9.563119      11.784465      -6.849054      18.643724          -0.000017
          394              C       8.394979      15.888350      13.545071      -0.160416      37.734994 0.44644681E+03  0.10559427E+05                                 9.813463                            7.048992       0.116564       2.001439                    0.999685      29.902008      86.052313       0.620469       0.417365      -1.064244      -0.003936      -0.006380       0.017783       0.019299      -0.025637      -0.004861      -0.016576      -0.034100      -0.026702      -0.033035      -0.005556       0.038591             12.635136      13.268747       0.736926      -7.270957      10.056810      -4.436448      14.579851           0.000348
          395              C       7.688034      15.258236      14.589617      -0.074835      35.161313 0.42025141E+03  0.97941837E+04                                 9.422998                            6.882178       0.005966       1.977941                    0.999591      28.804272      82.378700       0.621832       0.422643      -1.060530       0.016449      -0.010019      -0.008329       0.020984      -0.016648      -0.004512       0.012390       0.009008      -0.056838      -0.024393      -0.004958       0.029351             11.860608      10.714786       1.096398      -5.439712      11.128473      -5.629585      13.738565           0.000297
          396              C       8.149512      14.033356      15.115147      -0.021877      40.062654 0.41048033E+03  0.94485563E+04                                10.180055                            6.705511      -0.043650       1.998082                    0.999246      26.784597      74.524716       0.647784       0.410774      -1.075097       0.007713       0.010661      -0.051699       0.053348       0.005113      -0.009041      -0.003269       0.006960      -0.089511      -0.031601       0.008773       0.022828             14.387826      13.228878       2.183466      -8.592371      11.526203      -6.903864      18.408397          -0.000230
          397              C       9.317935      13.439817      14.596132      -0.083643      35.757276 0.42422168E+03  0.99203740E+04                                 9.555899                            6.921649       0.024195       1.982444                    0.999612      29.011900      83.398680       0.618462       0.423504      -1.058880      -0.007226       0.017361      -0.010179       0.021383      -0.011165       0.014723      -0.008842      -0.014105      -0.049109      -0.024882      -0.001910       0.026793             12.256219      12.992696       1.141340      -7.391136       9.555797      -4.135820      14.220165          -0.000620
          398              C      10.024879      14.070176      13.551586      -0.163396      38.163587 0.46062225E+03  0.10990372E+05                                 9.925457                            7.184278       0.115438       2.000566                    0.999669      30.125493      87.339637       0.610922       0.420197      -1.061461      -0.008215      -0.000267       0.018757       0.020479      -0.017061      -0.014829      -0.004942       0.033836      -0.045807      -0.027293      -0.007277       0.034570             12.707253      12.126930       1.325865      -6.508064      11.486029      -5.663278      14.508798          -0.000360
          399              C      16.986324      13.650428      14.596855       0.580643      24.709775 0.26900347E+03  0.56617180E+04                                 7.959078                            5.840032       0.009916       2.058385                    0.999729      22.515805      63.143623       0.612085       0.475449      -1.019933       0.024819      -0.022881       0.052835       0.062698      -0.020414      -0.079106       0.062859      -0.034704       0.039924      -0.093150      -0.020894       0.114044             10.401011      10.870952      -2.249234       6.131438       8.235733      -3.931132      12.096349          -0.000428
          400              C      14.634749      15.501247      11.575419       0.099153      40.190118 0.44454959E+03  0.10451001E+05                                10.360543                            7.098175      -0.218410       1.940094                    0.998800      26.794197      75.630399       0.613005       0.425015      -1.064730      -0.000704       0.002051      -0.001457       0.002612      -0.010690      -0.008829      -0.020487       0.025574       0.019812      -0.032624       0.013161       0.019463             14.350205      15.468903      -3.467148       8.113028      13.712029      -6.195526      13.869681          -0.000252
          401              C      14.357126      14.153633      11.887407      -0.167167      37.588961 0.46591738E+03  0.11175106E+05                                 9.853040                            7.254416       0.034981       1.973114                    0.999476      30.547432      89.488643       0.602887       0.423572      -1.056820       0.013967       0.000676       0.014999       0.020506       0.011576       0.013374       0.010616       0.036178      -0.008453      -0.022898      -0.007669       0.030567             12.340182      12.764174      -2.606230       5.752085      13.523489      -4.601767      10.732884          -0.000268
          402              C      15.189505      13.453562      12.784283      -0.088980      36.564808 0.44014672E+03  0.10402928E+05                                 9.708905                            7.078802      -0.071275       1.947659                    0.999519      29.514735      85.696751       0.607008       0.426927      -1.055240       0.008864       0.023983      -0.005895       0.026239       0.000135      -0.012290      -0.011838      -0.032946      -0.029306      -0.024478      -0.001353       0.025831             12.196769      13.674619      -1.699912       7.157054      11.236627      -3.184174      11.679062          -0.000553
          403              C      16.299016      14.099631      13.368447      -0.012704      39.658234 0.43287792E+03  0.10076139E+05                                10.098229                            6.872096       0.006648       2.007967                    0.999283      27.048783      75.163954       0.643181       0.409114      -1.078450      -0.016624      -0.009409      -0.043955       0.047926      -0.014169       0.008324      -0.018523      -0.005937      -0.127632      -0.047662       0.007225       0.040437             13.918599      14.281721      -2.565760       9.009227      11.818391      -5.293543      15.655685          -0.000510
          404              C      16.574675      15.447245      13.056458      -0.104323      34.873875 0.43076846E+03  0.10094762E+05                                 9.326531                            6.941884       0.033921       1.979444                    0.999674      29.251445      83.705281       0.623034       0.419510      -1.063216      -0.015201       0.002081      -0.016905       0.022829       0.017836       0.007391       0.018386       0.013988      -0.041613      -0.027123      -0.005207       0.032330             11.577043      11.413064      -2.173784       5.777280      11.895106      -4.775963      11.422960           0.000962
          405              C      15.741805      16.147562      12.160306      -0.149666      35.878814 0.43890579E+03  0.10333659E+05                                 9.468459                            6.985056       0.147730       2.014093                    0.999651      29.649812      85.043057       0.624056       0.416869      -1.064899       0.009518      -0.014134       0.018857       0.025415       0.016524       0.006769      -0.007843      -0.049294      -0.030226      -0.028834      -0.006570       0.035404             11.864826      13.299113      -1.656804       6.815213      10.556344      -3.786686      11.739021           0.000606
          406              C      19.598104      25.783873      36.144319       0.605898      22.191180 0.24157013E+03  0.49713846E+04                                 7.454849                            5.567035      -0.073238       2.037738                    0.999627      22.208106      62.482007       0.618637       0.481101      -1.012432      -0.027635      -0.036605      -0.030221       0.054927       0.023122      -0.075193      -0.078739       0.000449       0.037413      -0.094248      -0.029316       0.123565              9.607088       8.291456       1.703511       4.170677       9.353267       4.813542      11.176540           0.000709
          407              C      12.288083      17.791453       8.685726      -0.064856      52.267588 0.51320039E+03  0.12574175E+05                                12.278573                            7.638923      -0.485085       1.829883                    0.997808      29.570852      86.739333       0.586280       0.426391      -1.058097      -0.057612       0.030590      -0.018417       0.067780      -0.017415       0.020599      -0.009832      -0.030407       0.043436      -0.035281       0.000936       0.034345             18.128176      18.641125      -1.951985       2.275125      13.029138      -9.762089      22.714266          -0.000105
          408              C      13.694608      17.730086       8.610444       0.226989      37.598404 0.40368983E+03  0.93197728E+04                                 9.974099                            6.848938      -0.144396       1.955467                    0.999621      26.511873      75.615251       0.608862       0.435743      -1.051829       0.053925       0.032478      -0.047667       0.078961       0.007407      -0.004706      -0.020801      -0.006275       0.033749      -0.018761      -0.009341       0.028102             13.150489      17.722482      -1.398643      -0.320315       8.395117      -5.064303      13.333867          -0.000008
          409              C      14.419718      16.966684       9.547856      -0.294560      45.531564 0.54781178E+03  0.13712655E+05                                11.205235                            7.885144      -0.186603       1.876716                    0.999598      33.434494     100.790551       0.574906       0.425617      -1.053201       0.004828      -0.000945       0.008254       0.009609       0.010254      -0.006495       0.028533       0.022576      -0.016798      -0.038323       0.015861       0.022462             14.537645      14.191728      -1.164766       0.592847      11.166174      -8.403922      18.255034          -0.000034
          410              C      13.736339      16.262194      10.560552       0.028423      46.581841 0.46642890E+03  0.11084290E+05                                11.251173                            7.184517      -0.122757       1.952764                    0.999104      27.764011      78.477263       0.621073       0.414993      -1.072413       0.013136       0.007253      -0.000086       0.015005       0.001665       0.008310      -0.011221      -0.036031      -0.002166      -0.021970      -0.001692       0.023662             16.052308      19.939502      -3.607209       3.300939      11.457294      -7.968034      16.760128           0.000008
          411              C      12.329813      16.323561      10.636558       0.035623      41.944215 0.42439533E+03  0.98867081E+04                                10.551345                            6.892302      -0.110729       1.967216                    0.999309      27.209863      77.078672       0.626377       0.419749      -1.065399      -0.019909       0.009551       0.012994       0.025621       0.007481      -0.017021      -0.005442       0.009713      -0.013749      -0.016721      -0.005955       0.022676             14.561328      18.828084      -0.557186      -2.034180       9.432605      -6.439743      15.423296          -0.000039
          412              C      11.606421      17.086963       9.698422       0.064346      39.067686 0.40694080E+03  0.94282223E+04                                10.206155                            6.840254      -0.257723       1.928140                    0.999233      27.128508      77.903078       0.613145       0.431166      -1.052983      -0.008088       0.001719       0.008018       0.011518       0.009400      -0.000270       0.001390       0.002374       0.037382      -0.015757       0.003189       0.012569             13.951723      14.649142      -0.269587      -2.080469       9.855569      -7.392466      17.350458           0.000006
          413              C      10.262980      17.273518       9.861292      -0.135346      38.020030 0.45136266E+03  0.10759337E+05                                 9.972359                            7.173941      -0.036184       1.953725                    0.999558      30.236507      88.812790       0.600931       0.427584      -1.052482       0.009560      -0.005258       0.017826       0.020900      -0.010607       0.024048      -0.018746      -0.002490      -0.014623      -0.028177      -0.007503       0.035680             12.496470      13.756677       0.879180      -4.158424       8.692758      -5.732245      15.039974          -0.000016
          414              C       9.556036      16.627940      10.924659      -0.155442      37.924484 0.45004891E+03  0.10677564E+05                                 9.858174                            7.087947       0.104021       1.993972                    0.999720      30.092562      87.041309       0.616710       0.418613      -1.062301       0.016536      -0.001773      -0.008455       0.018656      -0.005872      -0.001837      -0.009945       0.057637      -0.053513      -0.029335      -0.009007       0.038342             12.358103      12.630265       1.020744      -3.484946       8.883226      -6.279686      15.560820           0.000016
          415              C      10.294892      15.928360      11.863519       0.071809      40.573517 0.40201050E+03  0.92337097E+04                                10.371461                            6.699745      -0.127792       1.967046                    0.999401      26.605428      74.689747       0.636879       0.418707      -1.066697       0.000268       0.011617      -0.008651       0.014487       0.001358      -0.014624      -0.009343      -0.012566       0.010780      -0.018794       0.000057       0.018737             14.841444      17.035825       2.175743      -7.044065       9.456000      -7.015706      18.032509          -0.000015
          416              C      11.620414      15.736896      11.730327      -0.203778      43.124041 0.47895964E+03  0.11611163E+05                                10.890245                            7.423441      -0.110670       1.920394                    0.999353      31.436588      93.732744       0.585580       0.431462      -1.047998       0.012081       0.021697      -0.013534       0.028282      -0.000206       0.027588      -0.001341      -0.060743       0.032426      -0.048591       0.022829       0.025762             14.500893      20.039132       1.432938      -6.451293       8.795978      -5.217912      14.667567          -0.000021
          417              C       8.024317      14.364729       0.978673      -0.036138      41.304266 0.45720064E+03  0.10787307E+05                                10.408212                            7.068844       0.018001       2.004360                    0.999287      27.575991      77.115698       0.633401       0.409846      -1.078111       0.014995       0.029959       0.028516       0.043995      -0.016146       0.016677       0.007801       0.013779       0.017791      -0.028225       0.005391       0.022833             14.720164      12.283523       3.032876       7.689992      13.911285       8.562801      17.965683           0.003055
          418              C       9.190285      13.853176       1.584553      -0.107125      36.114508 0.43800145E+03  0.10323576E+05                                 9.586836                            7.025478      -0.009789       1.962248                    0.999647      29.609611      85.419707       0.614956       0.422579      -1.059585      -0.000794       0.018352       0.013095       0.022558      -0.022473      -0.008648       0.013128      -0.025044      -0.065453      -0.025823      -0.014763       0.040586             12.154016      11.107775       1.256397       6.080261      10.509887       5.567769      14.844386           0.001369
          419              C       9.772043      14.529193       2.677598      -0.159283      38.221678 0.45461135E+03  0.10815719E+05                                 9.945867                            7.147271       0.072646       1.984883                    0.999661      30.192375      87.521749       0.610969       0.421378      -1.060292      -0.011139      -0.006553      -0.022064       0.025570      -0.028181       0.024451       0.002589       0.022888      -0.033721      -0.036841      -0.006207       0.043048             12.814483      10.002381       0.944127       5.043749      12.827951       7.176811      15.613117           0.000805
          420              C       9.187831      15.714799       3.164763       0.078573      41.777882 0.43617827E+03  0.10210468E+05                                10.632512                            7.004875      -0.160671       1.952291                    0.999245      26.974666      76.096210       0.620235       0.421860      -1.066205      -0.002050      -0.000228      -0.012026       0.012202       0.008805       0.017523       0.000154      -0.029802       0.023222      -0.029026       0.010075       0.018952             15.382056      11.729647       2.418349       7.633950      14.579582       9.316175      19.836939          -0.000171
          421              C       8.021863      16.227088       2.558883      -0.157274      37.969730 0.45770658E+03  0.10906931E+05                                 9.895648                            7.169532       0.076782       1.986608                    0.999649      30.177296      87.524611       0.610330       0.421139      -1.060531      -0.002458      -0.011771      -0.019917       0.023266      -0.023425       0.003374       0.020081      -0.024933      -0.073646      -0.035862      -0.006690       0.042552             12.704606      11.019015       1.517040       6.324730      11.619568       6.168865      15.475235          -0.000441
          422              C       7.440106      15.552790       1.465838      -0.097014      35.781618 0.43194890E+03  0.10141090E+05                                 9.518274                            6.967287      -0.018937       1.961977                    0.999618      29.370927      84.443485       0.619053       0.421431      -1.060773       0.017295      -0.005866       0.012310       0.022024      -0.020648       0.018970      -0.007567       0.027351      -0.045893      -0.023499      -0.016390       0.039889             12.078922       9.356061       1.393965       4.896831      12.317077       6.692155      14.563630          -0.001058
          423              C       7.268279      23.275182       1.795924       0.588222      23.255112 0.26127749E+03  0.54718090E+04                                 7.674099                            5.777795      -0.056629       2.037470                    0.999268      22.637550      63.806587       0.610413       0.479130      -1.015620      -0.027684       0.036250      -0.037304       0.058924      -0.020295      -0.077094       0.083145      -0.007731       0.043841      -0.099509      -0.027815       0.127324             10.006084       9.391057      -2.388769       4.303989      10.095600      -5.009256      10.531596          -0.001136
          424              C       9.435754      20.732145       4.652318       0.092852      40.418584 0.42683010E+03  0.99515832E+04                                10.413048                            6.959092      -0.243682       1.933394                    0.998967      26.708674      75.539188       0.617430       0.425482      -1.062440       0.002772       0.001850      -0.001958       0.003865      -0.010877       0.021095       0.007896      -0.021900       0.035253      -0.032711       0.009529       0.023182             14.887404      13.407336      -3.999171       6.874366      16.300585      -8.841991      14.954292           0.000893
          425              C       8.117596      20.403219       4.278801      -0.162453      37.321045 0.45954410E+03  0.10969326E+05                                 9.798076                            7.195907       0.086130       1.990944                    0.999595      30.243607      87.991277       0.607265       0.422547      -1.058909      -0.006965       0.013722      -0.021263       0.026247       0.020957      -0.003018      -0.015243      -0.015299      -0.051146      -0.024404      -0.010391       0.034796             12.500899      12.837009      -3.178369       5.324892      13.013277      -6.159760      11.652410          -0.000977
          426              C       7.427833      21.203441       3.344283      -0.102672      35.486934 0.43072242E+03  0.10099838E+05                                 9.441155                            6.940947       0.010325       1.969965                    0.999572      29.376775      84.264509       0.622756       0.419441      -1.062583       0.021357      -0.003699       0.004798       0.022199       0.018783       0.013393       0.001510       0.045277      -0.053590      -0.023686      -0.017577       0.041263             12.016526      10.747018      -2.579161       4.220828      13.418859      -6.984266      11.883702          -0.000289
          427              C       8.061138      22.332589       2.782560      -0.030813      41.765428 0.47404861E+03  0.11272196E+05                                10.486061                            7.196586       0.029844       2.004831                    0.999217      27.766682      77.630113       0.628723       0.409696      -1.079575       0.023943      -0.031908       0.015901       0.042944       0.015725       0.011761      -0.011803       0.011995       0.007884      -0.027211       0.010336       0.016875             14.959936      13.855155      -4.345898       7.066722      15.433165      -9.178607      15.591487          -0.018534
          428              C       9.379296      22.660533       3.155353      -0.103256      35.859957 0.43533976E+03  0.10243681E+05                                 9.526669                            6.998736      -0.043091       1.952995                    0.999593      29.527715      85.070501       0.616931       0.421932      -1.060150      -0.000211      -0.022456       0.006069       0.023263       0.023519      -0.009993      -0.017064      -0.016971      -0.040214      -0.021525      -0.017583       0.039108             12.125922      12.340520      -2.467166       5.364418      11.838995      -6.157095      12.198252          -0.000532
          429              C      10.066604      21.861293       4.090594      -0.156242      37.452517 0.44820897E+03  0.10614460E+05                                 9.778028                            7.072493       0.126908       2.003921                    0.999657      29.927613      86.257406       0.618006       0.418500      -1.063230      -0.014546       0.007739      -0.019186       0.025290       0.020087       0.013745      -0.008750       0.039770      -0.044489      -0.032056      -0.005388       0.037444             12.671966      10.914836      -2.021399       4.502574      14.245104      -7.513096      12.855959          -0.000947
          430              C       7.614395      13.527695      16.292885       0.561944      28.303667 0.29149034E+03  0.62503073E+04                                 8.654319                            6.042299       0.047774       2.060392                    0.999824      23.005008      64.811312       0.608159       0.469690      -1.024529      -0.025969      -0.024753       0.051896       0.063089       0.013805       0.064065       0.060287       0.003376      -0.033451      -0.085142      -0.008308       0.093450             11.769547      10.492252       2.661826      -6.651455       9.385434      -5.751979      15.430955          -0.000047
          431              C      11.627776      18.427212       7.532600      -0.085569      53.470955 0.52778805E+03  0.13032754E+05                                12.483275                            7.763090      -0.510751       1.816894                    0.998002      30.073650      88.785934       0.579280       0.428194      -1.056152       0.032054      -0.056016       0.023047       0.068530      -0.015307       0.013925      -0.025379       0.024170       0.042580      -0.034289      -0.004938       0.039227             18.388010      12.994448      -2.000777       9.949687      18.404560      -2.702746      23.765020           0.000028
          432              C      11.536953      19.831283       7.619464       0.219483      36.855179 0.38906571E+03  0.89079964E+04                                 9.841942                            6.718641      -0.101376       1.971795                    0.999696      26.374432      75.141055       0.614862       0.435082      -1.051246       0.028337       0.050987       0.040001       0.070730       0.008085       0.008881       0.010544      -0.005279       0.032774      -0.014039      -0.007266       0.021305             12.980106       8.784851      -1.058217       5.881457      15.954834      -0.306077      14.200632          -0.000054
          433              C      10.803006      20.552219       6.656716      -0.309437      46.750006 0.55069698E+03  0.13799020E+05                                11.382689                            7.887519      -0.154955       1.884710                    0.999534      33.587331     101.208034       0.576994       0.423642      -1.054729      -0.001623       0.002305      -0.012406       0.012722      -0.000121      -0.015820       0.005654      -0.028223      -0.023012      -0.025176       0.005506       0.019670             14.986631      11.541595      -1.681152       9.014504      13.875702      -1.647299      19.542597           0.000125
          434              C      10.154973      19.868102       5.606380       0.048194      46.135448 0.44145287E+03  0.10372679E+05                                11.235724                            7.022599      -0.205821       1.932275                    0.999067      27.380156      77.571170       0.622238       0.418931      -1.067277       0.007503       0.012550       0.000849       0.014646       0.009398       0.005470      -0.005538       0.038732       0.003050      -0.023826       0.001966       0.021861             16.320746      11.401173      -4.191409       8.164002      20.090952      -4.321261      17.470115          -0.000137
          435              C      10.243341      18.464031       5.518791       0.035255      41.371345 0.41383450E+03  0.95893544E+04                                10.471197                            6.814379      -0.134963       1.961917                    0.999399      27.091067      76.778324       0.628183       0.420782      -1.063722       0.006552      -0.018881      -0.014290       0.024569       0.008138       0.002002       0.010457      -0.012154      -0.007415      -0.011063      -0.005840       0.016903             14.403898       8.991422      -0.768621       6.255179      18.438207       1.637951      15.782066           0.000051
          436              C      10.979742      17.743095       6.482263       0.054443      40.999392 0.43110703E+03  0.10112065E+05                                10.494748                            7.020452      -0.210107       1.937918                    0.999302      27.426348      78.706593       0.609081       0.428723      -1.056685       0.006226      -0.014810      -0.012035       0.020073       0.007087       0.005278       0.004074      -0.016430       0.023460      -0.015333       0.002035       0.013298             14.302255       9.880908      -0.135386       7.646290      14.608857       1.797681      18.417000          -0.000025
          437              C      11.102476      16.333378       6.330250      -0.133243      37.389685 0.44173320E+03  0.10466313E+05                                 9.814853                            7.076123      -0.017906       1.959648                    0.999585      30.051039      87.813264       0.608150       0.425072      -1.054725      -0.002626       0.019067      -0.016182       0.025145      -0.017779       0.016032      -0.027680      -0.013508      -0.019820      -0.027538      -0.015367       0.042904             12.161559       8.557756       0.981034       5.735726      13.015352       3.636337      14.911567          -0.000007
          438              C      10.481444      15.655888       5.328413      -0.143967      36.468148 0.42476938E+03  0.99429166E+04                                 9.596651                            6.888871       0.088076       1.994358                    0.999725      29.666398      85.505201       0.624556       0.418962      -1.061042      -0.001128       0.012744      -0.003756       0.013333      -0.009649       0.002238      -0.005648      -0.049556      -0.047201      -0.019201      -0.015955       0.035156             11.962466       8.654334       1.117588       6.262776      11.656643       2.998057      15.576421          -0.000016
          439              C       9.791681      16.404562       4.355531       0.063562      42.645691 0.42071860E+03  0.97610110E+04                                10.709509                            6.845271      -0.113198       1.967832                    0.999299      26.848618      75.425607       0.632095       0.417658      -1.068779       0.014439      -0.003382       0.012575       0.019444      -0.002218       0.015346       0.013189       0.002442       0.013534      -0.020653      -0.000220       0.020872             15.481915       9.838762       2.777496       7.832153      16.816102       7.041877      19.790881           0.000007
          440              C       9.725405      17.771813       4.421403      -0.203371      42.350192 0.47198338E+03  0.11403553E+05                                10.763884                            7.365226      -0.107938       1.921672                    0.999369      31.374037      93.479946       0.588188       0.430999      -1.047966       0.025362       0.013022       0.010238       0.030293      -0.004983      -0.003465      -0.025999       0.063287       0.030038      -0.048723       0.021391       0.027332             14.125579       8.025005       1.855409       5.009047      19.377829       5.992443      14.973904          -0.000098
          441              C      12.027888      21.871114       8.852940       0.051449      23.630153 0.33061209E+03  0.72211139E+04                                 7.130273                            5.974737       0.221159       2.091141                    0.999719      25.582665      69.706379       0.692581       0.404902      -1.077221       0.046171      -0.077475       0.079947       0.120523      -0.001017       0.012646       0.024774      -0.074510      -0.035026      -0.039607      -0.013187       0.052794              8.130102       6.007026       1.298068       1.279903       9.950714       2.969429       8.432566           0.000001
          442              C      12.563006      22.357140      10.264489      -0.481746      25.432611 0.39632116E+03  0.90263667E+04                                 7.163708                            6.316700       0.481070       2.111901                    0.999447      30.682752      84.412221       0.712321       0.377541      -1.100027      -0.029277      -0.036749      -0.081569       0.094133       0.004981       0.026481       0.025930      -0.015844       0.114629      -0.037297      -0.020247       0.057544              7.714868       6.282874       0.772308       0.943072       8.390984       2.135192       8.470747           0.000002
          443              C      15.815443      17.860183       7.245947       0.084041      24.463218 0.31680567E+03  0.68552704E+04                                 7.338459                            5.846938       0.221438       2.094044                    0.999778      25.236073      68.739830       0.699486       0.404665      -1.075947      -0.072058       0.085962      -0.095007       0.146997      -0.020634      -0.007398      -0.004582       0.051772      -0.041132      -0.029275      -0.011243       0.040518              8.858270      12.080307       1.132983      -4.577974       5.737678      -0.974867       8.756825           0.000001
          444              C      16.645120      18.306932       6.058799      -0.466747      26.000118 0.38332570E+03  0.86614307E+04                                 7.312782                            6.210220       0.758665       2.213261                    0.999683      29.942209      82.157492       0.718467       0.377292      -1.099763      -0.054306      -0.028372       0.074991       0.096839      -0.002203      -0.036395      -0.012299       0.034485       0.021018      -0.034585      -0.013002       0.047586              8.223552       9.808352       0.827107      -2.854559       6.650402      -1.045537       8.211901           0.000002
          445              C      27.256663       9.251658      13.026056       0.094650      41.111676 0.43055143E+03  0.10040940E+05                                10.527827                            6.967241      -0.162822       1.955692                    0.999189      26.673044      74.978448       0.621196       0.422793      -1.066162       0.003271       0.002030       0.008591       0.009414       0.006989      -0.004651       0.012672       0.026894       0.017607      -0.024105       0.010663       0.013442             15.165430      15.118426       2.189670       9.545239      11.765669       6.836774      18.612194           0.000016
          446              C      28.425086       8.658365      13.545071      -0.164188      37.875245 0.44848690E+03  0.10620233E+05                                 9.838842                            7.066517       0.111458       1.999064                    0.999647      29.964019      86.293885       0.619483       0.417535      -1.064090       0.003720       0.008470       0.018792       0.020946      -0.024043       0.005115       0.016197      -0.033247      -0.028579      -0.031723      -0.005498       0.037221             12.670463      13.308854       0.743547       7.298355      10.078072       4.448353      14.624464          -0.000350
          447              C      29.132031       9.288479      14.589617      -0.075126      35.142285 0.42001417E+03  0.97869559E+04                                 9.417927                            6.879012       0.005922       1.977984                    0.999578      28.797298      82.342896       0.622161       0.422493      -1.060659      -0.016717       0.009947      -0.007948       0.021014      -0.015230       0.005430      -0.012644       0.008888      -0.056154      -0.024246      -0.004092       0.028338             11.853374      10.709856       1.095224       5.436612      11.120867       5.624411      13.729401          -0.000296
          448              C      28.670554      10.513360      15.115147      -0.020838      40.011243 0.40990486E+03  0.94315926E+04                                10.169750                            6.699531      -0.042768       1.998612                    0.999095      26.766625      74.449508       0.648287       0.410617      -1.075246      -0.007619      -0.010387      -0.050674       0.052285       0.005151       0.009159       0.003677       0.004631      -0.088904      -0.031527       0.009245       0.022282             14.372160      13.214312       2.182132       8.582508      11.513515       6.896196      18.388652           0.000233
          449              C      27.502130      11.106898      14.596132      -0.085075      35.854354 0.42560064E+03  0.99615007E+04                                 9.577723                            6.937131       0.019785       1.980653                    0.999607      29.047937      83.561486       0.617156       0.424022      -1.058471       0.008441      -0.016062      -0.009817       0.020631      -0.012571      -0.015969       0.007798      -0.013100      -0.047046      -0.025281      -0.002255       0.027536             12.286398      13.028212       1.148584       7.415811       9.572196       4.144889      14.258785           0.000621
          450              C      26.795185      10.476539      13.551586      -0.161776      38.163199 0.46054748E+03  0.10989059E+05                                 9.930852                            7.188579       0.113620       2.000083                    0.999646      30.117615      87.342471       0.610066       0.420768      -1.061011       0.007898       0.000579       0.020442       0.021923      -0.017666       0.015266       0.004652       0.034190      -0.042799      -0.027372      -0.007521       0.034893             12.713996      12.133183       1.327749       6.511665      11.491861       5.666621      14.516945           0.000359
          451              C      19.833741      10.896288      14.596855       0.578651      24.717101 0.26909718E+03  0.56637796E+04                                 7.957946                            5.839057       0.008884       2.058197                    0.999706      22.522155      63.147215       0.612493       0.475125      -1.020179      -0.024624       0.021479       0.053688       0.062850      -0.019405       0.078221      -0.064040      -0.034793       0.042289      -0.093042      -0.020972       0.114014             10.399932      10.870288      -2.248773      -6.131339       8.234050       3.930482      12.095458           0.000440
          452              C      22.185314       9.045465      11.575419       0.097135      40.254603 0.44535247E+03  0.10474261E+05                                10.369191                            7.103072      -0.217471       1.940256                    0.998822      26.821410      75.715033       0.613009       0.424835      -1.064878       0.000667      -0.001382      -0.001588       0.002208      -0.011325       0.009570       0.019932       0.025667       0.020735      -0.032812       0.013212       0.019599             14.363994      15.482368      -3.470462      -8.121717      13.725974       6.202975      13.883640           0.000252
          453              C      22.462937      10.393079      11.887407      -0.166931      37.566837 0.46553797E+03  0.11163048E+05                                 9.844895                            7.247640       0.044560       1.975886                    0.999473      30.543126      89.446264       0.603683       0.423126      -1.057163      -0.014478      -0.000184       0.015676       0.021340       0.010452      -0.012895      -0.011015       0.036713      -0.007458      -0.023316      -0.006528       0.029843             12.330304      12.754066      -2.601811      -5.748141      13.511714       4.597384      10.725133           0.000270
          454              C      21.630559      11.093151      12.784283      -0.090246      36.642922 0.44124208E+03  0.10435652E+05                                 9.722606                            7.087483      -0.068339       1.948008                    0.999523      29.551379      85.840750       0.606632       0.426912      -1.055213      -0.010453      -0.025346      -0.005144       0.027895       0.000566       0.011718       0.010435      -0.032003      -0.031546      -0.023488      -0.001361       0.024849             12.216091      13.697254      -1.704539      -7.171521      11.251524       3.190554      11.699497           0.000557
          455              C      20.521048      10.447083      13.368447      -0.011618      39.664652 0.43285147E+03  0.10076355E+05                                10.103625                            6.874935       0.004088       2.006988                    0.999282      27.044587      75.179414       0.642557       0.409477      -1.078105       0.015715       0.009285      -0.043265       0.046957      -0.013658      -0.008772       0.018919      -0.006697      -0.127837      -0.047970       0.007594       0.040376             13.927472      14.290731      -2.567633      -9.015905      11.825556       5.297497      15.666129           0.000518
          456              C      20.245389       9.099469      13.056458      -0.105586      34.849449 0.43038011E+03  0.10083111E+05                                 9.321535                            6.938041       0.032737       1.979248                    0.999626      29.240651      83.656308       0.623320       0.419424      -1.063300       0.014974      -0.002576      -0.016355       0.022323       0.018440      -0.006696      -0.018491       0.014838      -0.040256      -0.027464      -0.005006       0.032471             11.570830      11.406040      -2.171912      -5.773671      11.890002       4.773608      11.416448          -0.000962
          457              C      21.078258       8.399151      12.160306      -0.147293      35.819124 0.43799018E+03  0.10307231E+05                                 9.458737                            6.977670       0.149269       2.014495                    0.999704      29.622958      84.959704       0.624368       0.416858      -1.064853      -0.008875       0.014862       0.018663       0.025455       0.017002      -0.007874       0.008252      -0.049717      -0.033192      -0.029967      -0.006356       0.036324             11.851775      13.279800      -1.652763      -6.803844      10.551519       3.783859      11.724007          -0.000606
          458              C      17.221984      23.309565      36.144319       0.605686      22.184217 0.24149957E+03  0.49699867E+04                                 7.455731                            5.568025      -0.079454       2.035889                    0.999617      22.206984      62.496329       0.618230       0.481412      -1.012183       0.026811       0.037654      -0.031204       0.055771       0.022165       0.075420       0.079239       0.001569       0.036419      -0.095352      -0.028155       0.123507              9.607552       8.292802       1.703435      -4.171236       9.352816      -4.812798      11.177037          -0.000710
          459              C      24.531977       6.755256       8.685726      -0.065244      52.394060 0.51429780E+03  0.12611100E+05                                12.307571                            7.653709      -0.493554       1.827191                    0.997764      29.618077      86.986902       0.584800       0.427130      -1.057362       0.057373      -0.031131      -0.018651       0.067887      -0.018146      -0.021275       0.009382      -0.030253       0.044439      -0.036206       0.001365       0.034842             18.176630      18.687781      -1.961645      -2.287261      13.064444       9.792225      22.777665           0.000095
          460              C      23.125451       6.816623       8.610444       0.224349      37.678009 0.40461081E+03  0.93462155E+04                                 9.984794                            6.854944      -0.148901       1.953752                    0.999644      26.548061      75.735677       0.608844       0.435513      -1.051984      -0.052563      -0.033426      -0.046772       0.077896       0.008026       0.003584       0.020253      -0.008238       0.032628      -0.018730      -0.008802       0.027532             13.166532      17.747024      -1.402873       0.318619       8.403561       5.070130      13.349011           0.000004
          461              C      22.400342       7.580026       9.547856      -0.292243      45.442896 0.54643224E+03  0.13669468E+05                                11.190309                            7.874792      -0.184292       1.877769                    0.999642      33.400167     100.654362       0.575331       0.425572      -1.053231      -0.003328       0.001236       0.009419       0.010066       0.010102       0.005006      -0.027539       0.022028      -0.018853      -0.036895       0.014507       0.022388             14.517812      14.177198      -1.164396      -0.593038      11.148835       8.389596      18.227403           0.000039
          462              C      23.083722       8.284517      10.560552       0.027498      46.648279 0.46712776E+03  0.11105512E+05                                11.262513                            7.190714      -0.125160       1.951573                    0.999141      27.786037      78.566429       0.620674       0.415088      -1.072308      -0.012864      -0.006128       0.000531       0.014259       0.000167      -0.009731       0.011143      -0.035589      -0.000902      -0.022611      -0.001030       0.023641             16.071077      19.959381      -3.613514      -3.308656      11.470781       7.980175      16.783069          -0.000014
          463              C      24.490248       8.223150      10.636558       0.036377      41.936126 0.42430421E+03  0.98839069E+04                                10.549527                            6.891331      -0.110274       1.967480                    0.999316      27.205448      77.059752       0.626462       0.419720      -1.065433       0.019652      -0.009859       0.012751       0.025416       0.006344       0.015810       0.005584       0.009150      -0.011727      -0.015400      -0.005562       0.020962             14.559184      18.823755      -0.557145       2.033638       9.431318       6.439338      15.422480           0.000040
          464              C      25.213639       7.459747       9.698422       0.064119      39.048349 0.40670332E+03  0.94209200E+04                                10.200689                            6.836678      -0.258175       1.928197                    0.999238      27.119601      77.858577       0.613545       0.430967      -1.053152       0.008571      -0.002504       0.006586       0.011095       0.008715       0.000417      -0.001589       0.003448       0.038597      -0.015396       0.002407       0.012989             13.944390      14.640961      -0.268392       2.081117       9.850145       7.388093      17.342063          -0.000002
          465              C      26.557080       7.273192       9.861292      -0.133095      37.965524 0.45050689E+03  0.10734282E+05                                 9.967466                            7.170612      -0.031776       1.955346                    0.999544      30.199969      88.698065       0.600610       0.427999      -1.052184      -0.009253       0.004862       0.018459       0.021213      -0.011547      -0.023909       0.019697      -0.001872      -0.011396      -0.027673      -0.009192       0.036865             12.490505      13.751983       0.881358       4.160999       8.687396       5.727932      15.032134           0.000012
          466              C      27.264025       7.918771      10.924659      -0.156440      37.969015 0.45070029E+03  0.10697056E+05                                 9.865853                            7.093135       0.102720       1.993181                    0.999732      30.114135      87.124685       0.616467       0.418620      -1.062280      -0.015478       0.001817      -0.008693       0.017845      -0.007119       0.001485       0.009971       0.058658      -0.051780      -0.029709      -0.009104       0.038812             12.368512      12.640926       1.023108       3.490762       8.889835       6.284881      15.574774          -0.000018
          467              C      26.525170       8.618353      11.863519       0.071298      40.605729 0.40237416E+03  0.92439711E+04                                10.375926                            6.702115      -0.130213       1.966332                    0.999305      26.617481      74.726516       0.636873       0.418625      -1.066771       0.000105      -0.012897      -0.008987       0.015719       0.002953       0.014682       0.009588      -0.013481       0.012048      -0.018753      -0.001112       0.019865             14.849250      17.045807       2.178514       7.051088       9.459611       7.018979      18.042331           0.000013
          468              C      25.199648       8.809817      11.730327      -0.202927      43.064274 0.47820057E+03  0.11587628E+05                                10.879391                            7.416967      -0.113036       1.920093                    0.999307      31.411939      93.624346       0.585933       0.431394      -1.048088      -0.011712      -0.020490      -0.013704       0.027291       0.000922      -0.028236       0.000932      -0.061227       0.032550      -0.049315       0.023944       0.025371             14.485071      20.017961       1.430380       6.443007       8.786658       5.211056      14.650592           0.000017
          469              C       4.249034      10.181972       0.978673      -0.035710      41.368375 0.45792748E+03  0.10810052E+05                                10.425024                            7.079017       0.013946       2.002659                    0.999311      27.589153      77.202888       0.632258       0.410375      -1.077634      -0.014050      -0.028777       0.027117       0.041962      -0.014509      -0.018510      -0.009333       0.014427       0.018923      -0.028978       0.004880       0.024098             14.746482      12.305723       3.039101      -7.706366      13.934795      -8.579350      17.998928          -0.003041
          470              C       3.083066      10.693525       1.584553      -0.106186      36.042699 0.43692818E+03  0.10291576E+05                                 9.569793                            7.012745      -0.010446       1.962020                    0.999577      29.584795      85.309798       0.616080       0.422082      -1.059936      -0.000329      -0.019275       0.013358       0.023453      -0.021187       0.007444      -0.013549      -0.024431      -0.067470      -0.026348      -0.013203       0.039552             12.130902      11.083704       1.249508      -6.062407      10.496125      -5.558314      14.812877          -0.001373
          471              C       2.501310      10.017510       2.677598      -0.161044      38.319589 0.45594917E+03  0.10856006E+05                                 9.964992                            7.159688       0.070322       1.983770                    0.999679      30.233825      87.688931       0.610168       0.421602      -1.060103       0.011722       0.006096      -0.021052       0.024855      -0.026855      -0.024454      -0.002852       0.022644      -0.036079      -0.036247      -0.005932       0.042178             12.842020      10.018438       0.949176      -5.054020      12.858030      -7.198523      15.649591          -0.000811
          472              C       3.085522       8.831904       3.164763       0.079220      41.726427 0.43561434E+03  0.10193434E+05                                10.620860                            6.998047      -0.161424       1.952456                    0.999182      26.961567      76.031924       0.620876       0.421583      -1.066436       0.001326       0.000228      -0.010974       0.011056       0.010263      -0.017645      -0.001137      -0.030205       0.024768      -0.029751       0.009103       0.020648             15.363227      11.716161       2.413320      -7.622720      14.562272      -9.302630      19.811249           0.000166
          473              C       4.251490       8.319614       2.558883      -0.159705      38.123606 0.45994642E+03  0.10974644E+05                                 9.927173                            7.191501       0.070245       1.984003                    0.999664      30.241964      87.794446       0.608779       0.421661      -1.060110       0.000819       0.011402      -0.018404       0.021666      -0.024326      -0.002389      -0.019218      -0.023596      -0.075943      -0.035421      -0.007698       0.043119             12.748419      11.059658       1.528024      -6.355259      11.651752      -6.189983      15.533847           0.000437
          474              C       4.833246       8.993912       1.465838      -0.093407      35.597861 0.42929782E+03  0.10062462E+05                                 9.481054                            6.941521      -0.009345       1.965764                    0.999583      29.290162      84.118584       0.620839       0.420903      -1.061199      -0.017530       0.004714       0.013291       0.022498      -0.020604      -0.020043       0.007037       0.025190      -0.043107      -0.024135      -0.015362       0.039497             12.027081       9.326048       1.380732      -4.877130      12.258945      -6.651554      14.496251           0.001054
          475              C       5.005073       1.271520       1.795924       0.584606      23.288987 0.26175829E+03  0.54838497E+04                                 7.677468                            5.780441      -0.055701       2.037712                    0.999244      22.660920      63.863074       0.610757       0.478688      -1.015956       0.027616      -0.035260      -0.037020       0.058107      -0.021321       0.077116      -0.083725      -0.006336       0.045611      -0.099288      -0.029103       0.128391             10.010656       9.394599      -2.390128      -4.305824      10.100709       5.012314      10.536661          -0.001142
          476              C       2.837601       3.814560       4.652318       0.089852      40.515194 0.42803659E+03  0.99864996E+04                                10.427487                            6.967877      -0.240276       1.933931                    0.998906      26.747073      75.667125       0.617195       0.425355      -1.062547      -0.003169       0.000191      -0.001260       0.003415      -0.009785      -0.021974      -0.009051      -0.021374       0.033980      -0.032915       0.008816       0.024099             14.909166      13.426934      -4.005894      -6.884942      16.325834       8.856428      14.974730           0.000890
          477              C       4.155759       4.143485       4.278801      -0.160070      37.213738 0.45780657E+03  0.10917822E+05                                 9.782727                            7.184633       0.082341       1.990481                    0.999583      30.185404      87.789902       0.607426       0.422823      -1.058706       0.006873      -0.014059      -0.020592       0.025863       0.022779       0.003081       0.014907      -0.015838      -0.052682      -0.024863      -0.011672       0.036535             12.480461      12.818113      -3.172645      -5.316697      12.989298       6.147988      11.633972          -0.000969
          478              C       4.845520       3.343262       3.344283      -0.108569      35.724173 0.43416387E+03  0.10201504E+05                                 9.483434                            6.969211       0.007525       1.967642                    0.999587      29.491119      84.698381       0.621371       0.419512      -1.062466      -0.022294       0.005024       0.006046       0.023639       0.016674      -0.013072      -0.001012       0.043365      -0.047771      -0.022324      -0.015976       0.038300             12.075551      10.793755      -2.598164      -4.244705      13.487759       7.025882      11.945140          -0.000288
          479              C       4.212215       2.214114       2.782560      -0.026537      41.558992 0.47141670E+03  0.11193429E+05                                10.451834                            7.176476       0.030983       2.006109                    0.999255      27.686049      77.335402       0.629650       0.409684      -1.079640      -0.023007       0.031697       0.015990       0.042305       0.015433      -0.011547       0.013079       0.009220       0.009736      -0.027559       0.012331       0.015228             14.903207      13.807195      -4.320249      -7.033444      15.374425       9.136549      15.528000          -0.018543
          480              C       2.894058       1.886170       3.155353      -0.104330      35.921391 0.43627905E+03  0.10270818E+05                                 9.535258                            7.004621      -0.038046       1.953979                    0.999579      29.558179      85.165693       0.616921       0.421732      -1.060327      -0.000195       0.021966       0.006123       0.022804       0.025356       0.010466       0.017099      -0.018570      -0.040621      -0.021736      -0.019368       0.041104             12.137482      12.355657      -2.470680      -5.372648      11.847404       6.162320      12.209386          -0.000537
          481              C       2.206750       2.685411       4.090594      -0.150611      37.258258 0.44542403E+03  0.10532132E+05                                 9.742431                            7.048372       0.131701       2.006285                    0.999689      29.848682      85.964408       0.619339       0.418249      -1.063384       0.012894      -0.006512      -0.017528       0.022713       0.022278      -0.013984       0.009395       0.042504      -0.046898      -0.034352      -0.005846       0.040198             12.619789      10.884646      -2.004737      -4.484029      14.178196       7.470469      12.796527          -0.000943
          482              C      29.205672      11.019022      16.292885       0.560319      28.336355 0.29185565E+03  0.62598261E+04                                 8.659420                            6.045093       0.050281       2.060840                    0.999815      23.019568      64.851787       0.608195       0.469536      -1.024658       0.026100       0.024447       0.052775       0.063750       0.013943      -0.064256      -0.060922       0.005313      -0.033810      -0.085694      -0.008431       0.094126             11.778006      10.500496       2.665070       6.658064       9.391017       5.756842      15.442505           0.000065
          483              C      25.192282       6.119496       7.532600      -0.087673      53.577361 0.52888903E+03  0.13066941E+05                                12.496961                            7.769553      -0.513006       1.815779                    0.997973      30.114234      88.933917       0.579213       0.428015      -1.056247      -0.032333       0.056518       0.023890       0.069357      -0.014785      -0.012843       0.025270       0.025050       0.039543      -0.034287      -0.003534       0.037821             18.411187      13.011719      -2.006672      -9.964581      18.427553       2.709921      23.794289           0.000032
          484              C      25.283105       4.715425       7.619464       0.218117      36.936516 0.39004811E+03  0.89359489E+04                                 9.854824                            6.726156      -0.098357       1.972151                    0.999684      26.409400      75.258932       0.614662       0.434958      -1.051341      -0.028780      -0.050430       0.039859       0.070429       0.007729      -0.008653      -0.010481      -0.005282       0.030506      -0.013324      -0.007332       0.020656             12.999194       8.796229      -1.064634      -5.890032      15.982265       0.312424      14.219088          -0.000017
          485              C      26.017051       3.994488       6.656716      -0.305159      46.511397 0.54735699E+03  0.13694387E+05                                11.344091                            7.862605      -0.150840       1.887119                    0.999568      33.493469     100.845781       0.578017       0.423539      -1.054801       0.001152      -0.001891      -0.013623       0.013802       0.001165       0.015178      -0.006825      -0.030455      -0.021158      -0.025385       0.004680       0.020705             14.931430      11.495720      -1.675537      -8.972338      13.839682       1.639539      19.458888           0.000111
          486              C       2.118383       4.678604       5.606380       0.046230      46.206297 0.44221176E+03  0.10395123E+05                                11.247008                            7.028891      -0.206389       1.931825                    0.999054      27.406910      77.667857       0.621917       0.418962      -1.067242      -0.006040      -0.011549      -0.000021       0.013033       0.008221      -0.004400       0.006099       0.039669       0.004885      -0.024118       0.002933       0.021185             16.338321      11.412039      -4.196291      -8.173080      20.113999       4.326329      17.488923          -0.000100
          487              C       2.030015       6.082675       5.518791       0.033040      41.431128 0.41456478E+03  0.96091815E+04                                10.473547                            6.815293      -0.130705       1.963124                    0.999328      27.120329      76.838131       0.628933       0.420153      -1.064267      -0.006637       0.018200      -0.013970       0.023884       0.007543      -0.001980      -0.010191      -0.012431      -0.010556      -0.010610      -0.006016       0.016626             14.408071       8.993925      -0.771180      -6.257084      18.444826      -1.634847      15.785460           0.000031
          488              C      25.840314       6.803612       6.482263       0.057698      40.896795 0.42977230E+03  0.10073747E+05                                10.482892                            7.013077      -0.214320       1.937445                    0.999274      27.381081      78.569765       0.608896       0.429151      -1.056338      -0.006241       0.014423      -0.012482       0.020069       0.007399      -0.004924      -0.005420      -0.017428       0.022045      -0.015469       0.001002       0.014467             14.285498       9.870166      -0.137478      -7.636279      14.593893      -1.792430      18.392436           0.000002
          489              C      25.717581       8.213329       6.330250      -0.136652      37.493559 0.44318939E+03  0.10509363E+05                                 9.829876                            7.085393      -0.012187       1.960592                    0.999627      30.107441      88.011221       0.608064       0.424786      -1.054912       0.003038      -0.019736      -0.015904       0.025528      -0.017939      -0.015818       0.027624      -0.013039      -0.019720      -0.027458      -0.015332       0.042790             12.182197       8.571616       0.983748      -5.747551      13.036514      -3.644088      14.938461           0.000001
          490              C       1.791912       8.890818       5.328413      -0.143322      36.404324 0.42383477E+03  0.99150496E+04                                 9.583636                            6.879403       0.086937       1.994454                    0.999712      29.635888      85.376625       0.625276       0.418732      -1.061244       0.000834      -0.013730      -0.002624       0.014003      -0.008918      -0.002473       0.005568      -0.048796      -0.047224      -0.018949      -0.015595       0.034544             11.946215       8.642398       1.116608      -6.253376      11.642581      -2.994525      15.553665          -0.000024
          491              C       2.481674       8.142143       4.355531       0.062732      42.640435 0.42062972E+03  0.97579158E+04                                10.707842                            6.843877      -0.114352       1.967678                    0.999293      26.843001      75.392775       0.632286       0.417576      -1.068888      -0.015004       0.003155       0.013827       0.020646      -0.002526      -0.015091      -0.012162       0.003477       0.012403      -0.019988       0.000084       0.019905             15.481174       9.838970       2.778202      -7.833397      16.812445      -7.042428      19.792106          -0.000002
          492              C       2.547950       6.774892       4.421403      -0.201720      42.323601 0.47162955E+03  0.11392688E+05                                10.760525                            7.363384      -0.110796       1.920882                    0.999316      31.357211      93.415523       0.588160       0.431107      -1.047917      -0.025447      -0.013982       0.010796       0.030977      -0.004337       0.002772       0.025507       0.062629       0.029451      -0.047911       0.021052       0.026858             14.121228       8.022676       1.856504      -5.007267      19.371955      -5.992541      14.969055           0.000008
          493              C      24.792172      27.222295       8.852940       0.050494      23.679049 0.33146390E+03  0.72449164E+04                                 7.143660                            5.985461       0.220554       2.090440                    0.999698      25.612493      69.829669       0.691383       0.405313      -1.076868      -0.044607       0.079023       0.079929       0.120926      -0.003387      -0.013132      -0.024760      -0.074181      -0.034413      -0.040646      -0.011806       0.052452              8.146717       6.015044       1.301822      -1.284888       9.974981      -2.981240       8.450126           0.000000
          494              C      24.257054      26.736271      10.264489      -0.482716      25.428859 0.39623202E+03  0.90238485E+04                                 7.162765                            6.315437       0.478297       2.110947                    0.999481      30.679530      84.401672       0.712484       0.377475      -1.100072       0.028350       0.036443      -0.083342       0.095277       0.004649      -0.027447      -0.026209      -0.015919       0.118301      -0.038510      -0.020484       0.058994              7.714005       6.281780       0.772078      -0.942690       8.391366      -2.135414       8.468868          -0.000000
          495              C      21.004615       6.686525       7.245947       0.081674      24.568277 0.31846401E+03  0.68998110E+04                                 7.347814                            5.852783       0.227353       2.093914                    0.999774      25.306132      68.962699       0.700864       0.403363      -1.076868       0.070921      -0.088822      -0.095223       0.148279      -0.019935       0.009187       0.005320       0.054321      -0.037656      -0.030955      -0.009964       0.040920              8.870710      12.096976       1.135642       4.586926       5.747034       0.977692       8.768122           0.000002
          496              C      20.174936       6.239774       6.058799      -0.472687      26.103360 0.38525234E+03  0.87158328E+04                                 7.329802                            6.224017       0.761635       2.212654                    0.999698      30.023895      82.431532       0.717984       0.377075      -1.099928       0.054127       0.028497       0.073369       0.095524      -0.003243       0.036700       0.010562       0.042291       0.024320      -0.034983      -0.014874       0.049857              8.244096       9.833015       0.833660       2.867862       6.665101       1.051954       8.234173           0.000002
          497              C      21.431726      21.119983       5.070715       0.091307      41.206385 0.43177761E+03  0.10075919E+05                                10.538636                            6.974022      -0.161097       1.955725                    0.999177      26.716459      75.105354       0.621361       0.422413      -1.066484      -0.001498       0.002785      -0.008791       0.009342      -0.007132       0.012635       0.006339      -0.026164       0.014877      -0.024018       0.009245       0.014773             15.179730      11.776077      -2.189821       6.842811      15.133270      -9.553683      18.629842           0.001341
          498              C      22.025020      22.288406       4.551700      -0.162363      37.819067 0.44775011E+03  0.10598020E+05                                 9.829134                            7.060809       0.113736       2.000220                    0.999644      29.939049      86.191747       0.619744       0.417546      -1.064124      -0.007962       0.002141      -0.017214       0.019086       0.025134       0.015060      -0.004160       0.034733      -0.029987      -0.031409      -0.006932       0.038342             12.655724      10.065058      -0.739659       4.439891      13.295502      -7.288932      14.606613          -0.000718
          499              C      21.394906      22.995350       3.507154      -0.071994      35.034244 0.41854902E+03  0.97436320E+04                                 9.395614                            6.864323       0.015537       1.981340                    0.999611      28.751236      82.154093       0.623234       0.422163      -1.060939      -0.009437      -0.015664       0.007795       0.019879       0.015715      -0.011743      -0.006897      -0.009509      -0.056291      -0.023646      -0.005491       0.029137             11.821538      11.088873      -1.084946       5.601590      10.686951      -5.420142      13.688791          -0.000182
          500              C      20.170025      22.533872       2.981624      -0.022382      40.014914 0.41009169E+03  0.94369268E+04                                10.170783                            6.701900      -0.042755       1.998619                    0.999210      26.771328      74.465650       0.648053       0.410720      -1.075183       0.011625      -0.008449       0.052415       0.054350      -0.003946       0.002662      -0.009521      -0.004138      -0.087603      -0.031177       0.010286       0.020890             14.369806      11.512161      -2.177150       6.892370      13.211868      -8.577810      18.385390          -0.008106
          501              C      19.576486      21.365450       3.500639      -0.085673      35.799369 0.42496763E+03  0.99414242E+04                                 9.561293                            6.926757       0.030295       1.983941                    0.999632      29.030445      83.446300       0.618412       0.423385      -1.059036       0.017462       0.007933       0.009337       0.021331       0.010914       0.008210       0.015077       0.015394      -0.041803      -0.023816      -0.001995       0.025811             12.262145       9.556156      -1.142632       4.134942      13.001468      -7.396781      14.228812          -0.000360
          502              C      20.206846      20.658505       4.545185      -0.160850      38.115089 0.45995592E+03  0.10970955E+05                                 9.920610                            7.182223       0.119105       2.001904                    0.999652      30.097495      87.256209       0.610583       0.420565      -1.061185       0.000279       0.007555      -0.019779       0.021175       0.017918       0.004660      -0.014005      -0.033698      -0.044982      -0.026909      -0.007721       0.034629             12.698166      11.478252      -1.322256       5.656975      12.119549      -6.500760      14.496698          -0.000700
          503              C      19.787097      13.697060       3.499916       0.579956      24.713425 0.26893656E+03  0.56603631E+04                                 7.960446                            5.839016       0.001508       2.056155                    0.999648      22.524334      63.182618       0.612140       0.475402      -1.019885      -0.021284      -0.025193      -0.052483       0.061985       0.019698      -0.063904      -0.080120       0.034057       0.040586      -0.094579      -0.020602       0.115181             10.409427       8.239453       2.255468       3.938305      10.877521       6.140885      12.111307           0.000888
          504              C      21.637919      16.048636       6.521352       0.095462      40.353323 0.44640413E+03  0.10505927E+05                                10.387560                            7.112055      -0.216395       1.939848                    0.998798      26.857604      75.859690       0.612501       0.424906      -1.064758       0.001993      -0.000273       0.001362       0.002430       0.011569       0.020225      -0.007539      -0.024810       0.018489      -0.032189       0.013855       0.018334             14.399825      13.753979       3.486251       6.222781      15.524218       8.149904      13.921277          -0.000973
          505              C      20.290305      16.326259       6.209364      -0.164021      37.481667 0.46402539E+03  0.11118387E+05                                 9.830743                            7.235606       0.044724       1.976095                    0.999475      30.508420      89.328200       0.604180       0.423096      -1.057119      -0.000233      -0.012992      -0.015278       0.020057      -0.012006      -0.011128       0.014891      -0.036614      -0.011834      -0.023142      -0.009282       0.032424             12.314796      13.486038       2.592930       4.585894      12.745536       5.746153      10.712813           0.000655
          506              C      19.590233      15.493880       5.312488      -0.091818      36.775314 0.44299015E+03  0.10488355E+05                                 9.749435                            7.104066      -0.071840       1.946325                    0.999504      29.607624      86.077517       0.605538       0.427220      -1.054923       0.025937      -0.011211       0.004428       0.028601       0.000403       0.010987      -0.011398       0.031097      -0.032604      -0.023478      -0.001212       0.024689             12.257259      11.276972       1.716722       3.203642      13.749591       7.206724      11.745215           0.000513
          507              C      20.236302      14.384369       4.728324      -0.014019      39.734093 0.43337939E+03  0.10092295E+05                                10.116502                            6.879306       0.002595       2.006462                    0.999268      27.065683      75.265696       0.642292       0.409498      -1.078029      -0.008734       0.015547       0.044212       0.047673       0.013459       0.018691       0.005585       0.005652      -0.129030      -0.047914       0.008621       0.039294             13.956483      11.845793       2.580799       5.315571      14.319825       9.041663      15.703832           0.010845
          508              C      21.583916      14.108709       5.040313      -0.106086      34.909296 0.43098980E+03  0.10102396E+05                                 9.335253                            6.944357       0.031223       1.978512                    0.999673      29.268107      83.794260       0.622759       0.419593      -1.063042       0.002245       0.016315       0.016118       0.023044      -0.019165      -0.017523       0.007636      -0.013999      -0.038719      -0.026115      -0.006819       0.032935             11.594738      11.908566       2.180184       4.786306      11.432454       5.792669      11.443195           0.000393
          509              C      22.284234      14.941579       5.936465      -0.148749      35.932528 0.43939319E+03  0.10349857E+05                                 9.482994                            6.991907       0.141285       2.011537                    0.999687      29.675142      85.184893       0.623241       0.417224      -1.064482      -0.015457      -0.009103      -0.019270       0.026327      -0.016820       0.008578       0.008113       0.050025      -0.029679      -0.030451      -0.005412       0.035862             11.890097      10.577352       1.666075       3.800732      13.326374       6.834742      11.766565           0.000908
          510              C      19.647188      23.358649      18.145994       0.606964      22.118899 0.24063968E+03  0.49483680E+04                                 7.442023                            5.557853      -0.077353       2.037261                    0.999588      22.185344      62.430953       0.618776       0.481369      -1.012106      -0.038049       0.027384       0.030756       0.056067      -0.023278       0.079061      -0.075652      -0.001069       0.038698      -0.094619      -0.029671       0.124291              9.593000       9.338882      -1.704053      -4.806977       8.279054       4.165489      11.161065           0.002177
          511              C      23.928128      18.395302       9.411045      -0.065245      52.311386 0.51351503E+03  0.12585886E+05                                12.290483                            7.644411      -0.492696       1.827650                    0.997627      29.593259      86.865591       0.585611       0.426743      -1.057705       0.030547       0.058055       0.019453       0.068424       0.018010       0.009098       0.020819       0.031821       0.047339      -0.036836       0.002206       0.034629             18.150960      13.045239       1.961268       9.777523      18.659200       2.292471      22.748442          -0.000108
          512              C      23.866761      16.988776       9.486327       0.224755      37.685260 0.40475346E+03  0.93502394E+04                                 9.986190                            6.855798      -0.143105       1.955386                    0.999573      26.552541      75.748897       0.608860       0.435468      -1.052021       0.032341      -0.052680       0.046461       0.077329      -0.007246       0.019580      -0.003986       0.006367       0.034788      -0.018044      -0.008826       0.026870             13.169363       8.407129       1.404922       5.074608      17.746181      -0.310682      13.354779           0.000117
          513              C      23.103359      16.263666       8.548915      -0.293670      45.490289 0.54710382E+03  0.13690633E+05                                11.199099                            7.879939      -0.185511       1.877199                    0.999584      33.415383     100.720154       0.575102       0.425606      -1.053198      -0.000855      -0.003543      -0.008507       0.009255      -0.010135      -0.028121      -0.006841      -0.022821      -0.012686      -0.037848       0.015836       0.022012             14.533301      11.162500       1.170296       8.403168      14.186122       0.602761      18.251282          -0.000143
          514              C      22.398868      16.947046       7.536219       0.029066      46.610986 0.46650600E+03  0.11088089E+05                                11.262272                            7.189146      -0.129508       1.950683                    0.999103      27.764637      78.520891       0.620266       0.415460      -1.071966       0.006397      -0.012761      -0.000768       0.014296      -0.000740       0.009995       0.009928       0.035049      -0.002079      -0.022484      -0.000041       0.022525             16.076922      11.473745       3.620902       7.984016      19.967578       3.320953      16.789442           0.000166
          515              C      22.460234      18.353572       7.460213       0.035207      41.936890 0.42428654E+03  0.98834302E+04                                10.549499                            6.890663      -0.112491       1.966929                    0.999308      27.208471      77.069030       0.626561       0.419657      -1.065470       0.010287       0.019695      -0.012705       0.025596      -0.005948       0.005272      -0.015859      -0.010273      -0.014799      -0.015809      -0.005206       0.021015             14.560522       9.431915       0.561544       6.440153      18.826262      -2.026077      15.423389          -0.000071
          516              C      23.223637      19.076963       8.398349       0.062749      39.140528 0.40772910E+03  0.94510060E+04                                10.218472                            6.846641      -0.263113       1.926175                    0.999213      27.153955      77.993416       0.612894       0.431136      -1.053007       0.001877       0.006620      -0.006671       0.009583      -0.009129      -0.001365      -0.000611      -0.002730       0.037095      -0.015487       0.003028       0.012458             13.972180       9.868470       0.273581       7.405437      14.669086      -2.077792      17.378986           0.000083
          517              C      23.410192      20.420404       8.235479      -0.130541      37.802578 0.44822204E+03  0.10664912E+05                                 9.931686                            7.145990      -0.027601       1.957342                    0.999551      30.134086      88.405835       0.602531       0.427231      -1.052790      -0.006048      -0.009602      -0.018819       0.021976       0.010996       0.019466       0.023432       0.000785      -0.016129      -0.027958      -0.008032       0.035989             12.442036       8.657660      -0.869450       5.705523      13.698086      -4.131165      14.970362          -0.000090
          518              C      22.764613      21.127348       7.172112      -0.158779      38.049557 0.45187945E+03  0.10731737E+05                                 9.876488                            7.100047       0.109751       1.994721                    0.999724      30.161060      87.279337       0.616492       0.418342      -1.062487      -0.002334      -0.015146       0.008332       0.017444       0.006292       0.009296      -0.001516      -0.059644      -0.056676      -0.029428      -0.010502       0.039930             12.381927       8.898583      -1.022360       6.292259      12.655718      -3.492170      15.591481           0.000133
          519              C      22.065032      20.388492       6.233252       0.073647      40.520517 0.40140372E+03  0.92166741E+04                                10.365015                            6.696350      -0.131045       1.966436                    0.999336      26.583141      74.624746       0.636777       0.418915      -1.066521       0.011244       0.001692       0.008209       0.014024      -0.002025       0.010078      -0.015198       0.015050       0.011807      -0.020026      -0.000190       0.020217             14.828969       9.446659      -2.169654       7.006040      17.027145      -7.033662      18.013102          -0.000102
          520              C      21.873568      19.062971       6.366444      -0.201626      43.121663 0.47886483E+03  0.11608770E+05                                10.892927                            7.424770      -0.111498       1.920371                    0.999333      31.426012      93.713504       0.585260       0.431702      -1.047809       0.021372      -0.012720       0.013016       0.028071       0.000281       0.001258       0.027130       0.061378       0.034488      -0.048671       0.022935       0.025737             14.504375       8.796124      -1.430635       5.216959      20.049445      -6.450472      14.667554           0.000285
          521              C      20.501413      22.659068      17.118098      -0.036520      41.370461 0.45745498E+03  0.10797824E+05                                10.432052                            7.079060       0.005471       2.000699                    0.999290      27.575256      77.200147       0.631661       0.410803      -1.077182       0.032617      -0.014846      -0.030237       0.046888       0.016613      -0.006936       0.015176      -0.013608       0.016676      -0.027249       0.005439       0.021810             14.768962      13.955461      -3.050056      -8.599540      12.321298       7.723432      18.030128           0.017265
          522              C      19.989859      21.493099      16.512218      -0.108930      36.204460 0.43894163E+03  0.10352642E+05                                 9.601792                            7.030834      -0.017633       1.959114                    0.999586      29.661116      85.633559       0.614927       0.422317      -1.059610       0.019141       0.002104      -0.013419       0.023470       0.020857      -0.013502      -0.007080       0.023716      -0.063786      -0.025179      -0.013326       0.038505             12.181203      10.537463      -1.262453      -5.590050      11.125731       6.095060      14.880416           0.000990
          523              C      20.665875      20.911342      15.419173      -0.161363      38.386084 0.45655908E+03  0.10875317E+05                                 9.976937                            7.164053       0.065757       1.981799                    0.999636      30.274184      87.855797       0.609971       0.421553      -1.060021      -0.005624       0.012532       0.021616       0.025611       0.028128      -0.002363       0.024220      -0.022960      -0.034576      -0.036509      -0.006548       0.043057             12.864566      12.875721      -0.956123      -7.214031      10.036296       5.070677      15.681681           0.001080
          524              C      21.851480      21.495553      14.932008       0.074991      41.919296 0.43755179E+03  0.10251208E+05                                10.656415                            7.015156      -0.167139       1.949937                    0.999207      27.025632      76.284919       0.619846       0.421771      -1.066206      -0.000592       0.001898       0.011978       0.012142      -0.009266      -0.000857       0.018141       0.030347       0.022509      -0.029681       0.009604       0.020077             15.431949      14.624951      -2.434196      -9.355317      11.762611       7.665461      19.908287          -0.000967
          525              C      22.363770      22.661522      15.537888      -0.155464      38.019944 0.45809978E+03  0.10920286E+05                                 9.908533                            7.175077       0.072900       1.984786                    0.999639      30.201825      87.654769       0.609688       0.421429      -1.060189      -0.010983       0.001864       0.018397       0.021507       0.026420      -0.021054       0.002970       0.025139      -0.079399      -0.038239      -0.008024       0.046263             12.728107      11.642967      -1.522952      -6.186509      11.035131       6.338396      15.506224           0.000834
          526              C      21.689473      23.243279      16.630933      -0.099034      35.884365 0.43314509E+03  0.10177873E+05                                 9.540116                            6.978871      -0.018936       1.961394                    0.999583      29.418003      84.660268       0.618179       0.421666      -1.060452      -0.005618      -0.017165      -0.012791       0.022132       0.019773       0.006814       0.019009      -0.025183      -0.045180      -0.023643      -0.014790       0.038433             12.114502      12.352015      -1.403389      -6.717678       9.381332       4.917298      14.610159           0.000121
          527              C      29.411864      23.415106      16.300847       0.586561      23.273122 0.26159144E+03  0.54796135E+04                                 7.676284                            5.780485      -0.055089       2.037902                    0.999306      22.645165      63.819413       0.610441       0.479001      -1.015766       0.036036       0.026611       0.037059       0.058139       0.020886      -0.083240      -0.077146       0.007453       0.042670      -0.099414      -0.028202       0.127616             10.008018      10.096281       2.387686       5.010546       9.391931       4.305109      10.535841           0.000532
          528              C      26.868825      21.247631      13.444453       0.091197      40.470827 0.42748753E+03  0.99705633E+04                                10.422055                            6.964718      -0.241779       1.933771                    0.998972      26.725187      75.595191       0.617156       0.425515      -1.062439       0.001790      -0.004905       0.001884       0.005551       0.010314      -0.008189       0.019735       0.023324       0.034012      -0.031810       0.009872       0.021937             14.900210      16.318607       4.001485       8.850610      13.416452       6.878537      14.965571           0.000024
          529              C      26.539899      22.565789      13.817970      -0.155417      37.069777 0.45583732E+03  0.10858565E+05                                 9.758148                            7.169567       0.084838       1.992073                    0.999616      30.109716      87.504845       0.608046       0.422870      -1.058733       0.011857       0.006848       0.020609       0.024743      -0.023328       0.016733      -0.003269       0.014642      -0.054095      -0.026682      -0.011120       0.037802             12.444465      12.953076       3.156093       6.125679      12.781753       5.296215      11.598566          -0.000544
          530              C      27.340122      23.255551      14.752488      -0.107755      35.617882 0.43281983E+03  0.10160342E+05                                 9.460047                            6.954882       0.012809       1.970016                    0.999598      29.441781      84.470638       0.622589       0.419086      -1.062914      -0.005099      -0.022393      -0.005408       0.023594      -0.018633      -0.002054       0.012808      -0.043277      -0.047806      -0.022341      -0.017110       0.039451             12.041914      13.449354       2.585876       7.001890      10.765915       4.229644      11.910473          -0.001117
          531              C      28.469271      22.622247      15.314211      -0.024579      41.487089 0.47070520E+03  0.11171133E+05                                10.437624                            7.169570       0.035396       2.007764                    0.999262      27.660634      77.219025       0.630216       0.409514      -1.079867      -0.030415      -0.022883      -0.014382       0.040688      -0.014995       0.012903       0.013215      -0.010833       0.010626      -0.028190       0.011143       0.017048             14.878642      15.348048       4.308198       9.118131      13.785560       7.019120      15.502319           0.000360
          532              C      28.797214      21.304089      14.941418      -0.103468      35.830965 0.43496682E+03  0.10231358E+05                                 9.516009                            6.991050      -0.034276       1.955478                    0.999579      29.517381      84.989232       0.617972       0.421366      -1.060645      -0.021724      -0.000695      -0.005393       0.022394      -0.025493       0.017407      -0.010539       0.019229      -0.037496      -0.021815      -0.019369       0.041184             12.111753      11.827552       2.460330       6.150203      12.324461       5.355349      12.183246           0.001048
          533              C      27.997973      20.616781      14.006177      -0.154078      37.352195 0.44682038E+03  0.10572855E+05                                 9.758136                            7.059190       0.130300       2.005503                    0.999682      29.886012      86.088311       0.618926       0.418223      -1.063458       0.007931       0.013292       0.019413       0.024828      -0.021410       0.008922       0.014064      -0.041690      -0.042746      -0.033301      -0.005505       0.038805             12.643641      14.213452       2.012099       7.492695      10.893052       4.490056      12.824418           0.000617
          534              C      19.664362      23.068990       1.803886       0.560182      28.363543 0.29225089E+03  0.62703500E+04                                 8.665094                            6.049936       0.044245       2.058759                    0.999802      23.026767      64.880142       0.607846       0.469653      -1.024606      -0.024860       0.024557      -0.052290       0.062891      -0.012934      -0.061367       0.066030      -0.004878      -0.036542      -0.088014      -0.006989       0.095003             11.783939       9.394727      -2.664179       5.758572      10.504482      -6.659971      15.452607          -0.002112
          535              C      24.563888      19.055609      10.564171      -0.086810      53.653822 0.52938354E+03  0.13087016E+05                                12.526712                            7.785187      -0.521406       1.813573                    0.997885      30.136348      89.132707       0.577081       0.429338      -1.055045      -0.055210      -0.031736      -0.023476       0.067871       0.015338       0.024848       0.013012      -0.026659       0.042420      -0.034994      -0.003267       0.038261             18.463742      18.470679       2.012161       2.719217      13.048950      10.000612      23.871596           0.000103
          536              C      25.967959      19.146432      10.477307       0.219035      36.883887 0.38941267E+03  0.89184411E+04                                 9.847691                            6.722066      -0.103057       1.970926                    0.999664      26.389577      75.208895       0.614611       0.435138      -1.051151       0.050685      -0.028850      -0.040075       0.070762      -0.007529      -0.011221       0.008833       0.007082       0.030968      -0.013655      -0.007774       0.021430             12.989179      15.967091       1.059026       0.305931       8.789804       5.885620      14.210642          -0.000052
          537              C      26.688897      19.880378      11.440055      -0.307228      46.672387 0.54956787E+03  0.13763808E+05                                11.373703                            7.881970      -0.155931       1.885133                    0.999599      33.546215     101.062211       0.576912       0.423916      -1.054548       0.001107       0.001296       0.013659       0.013765      -0.000948      -0.005961      -0.014417       0.029280      -0.021042      -0.024148       0.004448       0.019700             14.975272      13.865859       1.679980       1.646366      11.531721       9.006646      19.528236           0.000048
          538              C      26.004781      20.528412      12.490391       0.045865      46.189503 0.44207865E+03  0.10390582E+05                                11.241267                            7.025597      -0.198907       1.934260                    0.999020      27.404717      77.640980       0.622397       0.418695      -1.067476       0.012906      -0.006967      -0.000095       0.014667      -0.008129       0.006021       0.004526      -0.039624       0.003620      -0.023871       0.002498       0.021373             16.329850      20.104289       4.191471       4.322240      11.404491       8.167407      17.480771          -0.000031
          539              C      24.600709      20.440044      12.577980       0.034549      41.393901 0.41410076E+03  0.95959931E+04                                10.468981                            6.812349      -0.129589       1.963588                    0.999316      27.104932      76.791410       0.628931       0.420261      -1.064170      -0.018001      -0.005879       0.015052       0.024190      -0.007225      -0.010158       0.001712       0.011995      -0.008851      -0.010509      -0.005607       0.016116             14.403625      18.435970       0.763579      -1.643998       8.990664       6.256127      15.784241           0.000019
          540              C      23.879772      19.703642      11.614508       0.057082      40.904623 0.42994163E+03  0.10078012E+05                                10.480091                            7.011352      -0.210026       1.938540                    0.999286      27.387406      78.571336       0.609418       0.428771      -1.056645      -0.016011      -0.005894       0.012341       0.021057      -0.006800      -0.004984       0.004793       0.018128       0.021038      -0.015266       0.001444       0.013822             14.284008      14.584540       0.130875      -1.800345       9.869974       7.638804      18.397511          -0.000074
          541              C      22.470055      19.580909      11.766521      -0.135355      37.459442 0.44267701E+03  0.10494347E+05                                 9.827024                            7.083601      -0.021595       1.958328                    0.999610      30.082773      87.931761       0.607834       0.425062      -1.054723       0.018279       0.004092       0.017468       0.025612       0.017199       0.027064       0.016514       0.013417      -0.019019      -0.027126      -0.015146       0.042273             12.180669      13.030766      -0.988635      -3.649627       8.570503       5.748484      14.940738           0.000106
          542              C      21.792567      20.201941      12.768358      -0.146060      36.527880 0.42548841E+03  0.99642881E+04                                 9.609167                            6.896079       0.084509       1.993298                    0.999689      29.688342      85.597167       0.624021       0.419129      -1.060901       0.011750       0.000714       0.003206       0.012200       0.008687       0.005000       0.001163       0.049319      -0.048360      -0.018146      -0.016576       0.034721             11.983996      11.668250      -1.124353      -3.009500       8.670321       6.280058      15.613417          -0.000072
[truncated: 161,299 more chars]
