# Supplementary material for: A collection of forcefield precursors for metal–organic frameworks
Source: RSC Adv. 2019 Nov 13;9(63):36492–507. doi: 10.1039/c9ra07327b (PMC9075174; doi:10.1039/c9ra07327b)
Supplement: RA-009-C9RA07327B-s5726 [file RA-009-C9RA07327B-s5726.xyz]

  300
jmolscript: load "" {1 1 1} spacegroup "x,y,z" unitcell [{     13.380000     0.000000     0.000000 }, {      0.000000    17.640000     0.000000 }, {      0.000000     0.000000    21.460000 }]
Cd     9.405337    15.385961     3.071570     1.122745
Cd     8.971558     0.998248     5.027005     1.025243
Cd    11.411534     3.515299     4.718625     1.082702
Cd     3.974663     2.254039    13.801570     1.122745
Cd     4.408442    16.641752    15.757005     1.025243
Cd     1.968466    14.124701    15.448625     1.082702
Cd    10.664663     6.565961     3.071570     1.122745
Cd    11.098442     9.818248     5.027005     1.025243
Cd     8.658466    12.335299     4.718625     1.082702
Cd     2.715337    11.074039    13.801570     1.122745
Cd     2.281558     7.821752    15.757005     1.025243
Cd     4.721534     5.304701    15.448625     1.082702
H      0.088308    16.015356     3.478666     0.113133
H     12.713676    16.133544     2.107372     0.104547
H      0.165912     0.754992     3.600988     0.152003
H     12.701634     0.827316     2.274760     0.161219
H      4.363218     0.617400     3.620302     0.113649
H      5.062992     0.980784     2.264030     0.093782
H      6.000930    16.459884     2.210380     0.140614
H      5.364042    16.175880     3.620302     0.152937
H      3.211200    17.117856    19.700280     0.105357
H      1.867848    16.311708    19.683112     0.117570
H      4.408710    15.062796    20.099436     0.145093
H      3.045288    14.276052    19.972822     0.127867
H      5.302494    11.236680     1.716800     0.106468
H      4.672296    12.123972     2.849888     0.113632
H      5.936706    13.145328     0.530062     0.158494
H      5.223552    14.064372     1.579456     0.145090
H     12.852828    13.529880     0.972138     0.112853
H      0.301050    13.910904     2.246862     0.103372
H     13.240848    11.824092     3.188956     0.150964
H     12.472836    11.383092     1.894918     0.155216
H      1.297860    10.382904    19.406278     0.116695
H      2.851278    10.174752    19.354774     0.102210
H      1.475814    12.383280    18.273190     0.150614
H      3.039936    12.326832    18.344008     0.149928
H     13.291692     1.624644    14.208666     0.113133
H      0.666324     1.506456    12.837372     0.104547
H     13.214088    16.885008    14.330988     0.152003
H      0.678366    16.812684    13.004760     0.161218
H      9.016782    17.022600    14.350302     0.113649
H      8.317008    16.659216    12.994030     0.093782
H      7.379070     1.180116    12.940380     0.140615
H      8.015958     1.464120    14.350302     0.152938
H     10.168800     0.522144     8.970280     0.105357
H     11.512152     1.328292     8.953112     0.117570
H      8.971290     2.577204     9.369436     0.145093
H     10.334712     3.363948     9.242822     0.127867
H      8.077506     6.403320    12.446800     0.106468
H      8.707704     5.516028    13.579888     0.113632
H      7.443294     4.494672    11.260062     0.158494
H      8.156448     3.575628    12.309456     0.145090
H      0.527172     4.110120    11.702138     0.112853
H     13.078950     3.729096    12.976862     0.103372
H      0.139152     5.815908    13.918956     0.150964
H      0.907164     6.256908    12.624918     0.155216
H     12.082140     7.257096     8.676278     0.116695
H     10.528722     7.465248     8.624774     0.102210
H     11.904186     5.256720     7.543190     0.150614
H     10.340064     5.313168     7.614008     0.149928
H      6.601692     7.195356     3.478666     0.113133
H      7.356324     7.313544     2.107372     0.104547
H      6.524088     9.574992     3.600988     0.152004
H      7.368366     9.647316     2.274760     0.161219
H      2.326782     9.437400     3.620302     0.113649
H      1.627008     9.800784     2.264030     0.093782
H      0.689070     7.639884     2.210380     0.140614
H      1.325958     7.355880     3.620302     0.152937
H      3.478800     8.297856    19.700280     0.105357
H      4.822152     7.491708    19.683112     0.117570
H      2.281290     6.242796    20.099436     0.145093
H      3.644712     5.456052    19.972822     0.127867
H      1.387506     2.416680     1.716800     0.106468
H      2.017704     3.303972     2.849888     0.113632
H      0.753294     4.325328     0.530062     0.158494
H      1.466448     5.244372     1.579456     0.145090
H      7.217172     4.709880     0.972138     0.112853
H      6.388950     5.090904     2.246862     0.103372
H      6.829152     3.004092     3.188956     0.150964
H      7.597164     2.563092     1.894918     0.155216
H      5.392140     1.562904    19.406278     0.116695
H      3.838722     1.354752    19.354774     0.102210
H      5.214186     3.563280    18.273190     0.150614
H      3.650064     3.506832    18.344008     0.149928
H      6.778308    10.444644    14.208666     0.113133
H      6.023676    10.326456    12.837372     0.104547
H      6.855912     8.065008    14.330988     0.152004
H      6.011634     7.992684    13.004760     0.161219
H     11.053218     8.202600    14.350302     0.113649
H     11.752992     7.839216    12.994030     0.093782
H     12.690930    10.000116    12.940380     0.140614
H     12.054042    10.284120    14.350302     0.152937
H      9.901200     9.342144     8.970280     0.105357
H      8.557848    10.148292     8.953112     0.117570
H     11.098710    11.397204     9.369436     0.145093
H      9.735288    12.183948     9.242822     0.127867
H     11.992494    15.223320    12.446800     0.106468
H     11.362296    14.336028    13.579888     0.113632
H     12.626706    13.314672    11.260062     0.158494
H     11.913552    12.395628    12.309456     0.145090
H      6.162828    12.930120    11.702138     0.112853
H      6.991050    12.549096    12.976862     0.103372
H      6.550848    14.635908    13.918956     0.150964
H      5.782836    15.076908    12.624918     0.155216
H      7.987860    16.077096     8.676278     0.116695
H      9.541278    16.285248     8.624774     0.102210
H      8.165814    14.076720     7.543190     0.150614
H      9.729936    14.133168     7.614008     0.149928
C      2.393682    17.042004     2.759756     0.547105
C      3.686190    17.061408     0.703888     0.540781
C      1.348704    16.408728     0.639508     0.556231
C     -0.013380    16.560432     2.682500    -0.055588
C     12.875574     0.298116     3.070926    -0.379370
C     11.603136     0.128772     3.869238     0.715352
C      4.674972     0.254016     2.776924    -0.040444
C      5.718612    16.869132     3.043028    -0.361319
C      6.929502    17.567676     3.729748     0.667666
C      2.753604    16.348752    20.075830    -0.040469
C      3.528306    15.069852    19.691696    -0.360959
C      3.628656    15.138648    18.180912     0.696043
C      3.484152    11.427192    21.402058     0.542139
C      1.105188    12.067524    21.286174     0.557365
C      2.490018    12.748428     1.712508     0.544089
C      4.844898    12.072816     1.897064    -0.047210
C      5.727978    13.242348     1.472156    -0.358890
C      7.020486    13.367592     2.242570     0.710411
C      0.054858    13.177080     1.663150    -0.052011
C     12.677550    12.139848     2.465754    -0.365064
C     11.371662    12.700800     3.049466     0.711595
C      2.152842    10.843308    19.432030    -0.041761
C      2.239812    11.787048    18.253876    -0.382983
C      2.275938    11.083212    16.927648     0.728098
C     10.986318     0.597996    13.489756     0.547105
C      9.693810     0.578592    11.433888     0.540781
C     12.031296     1.231272    11.369508     0.556231
C      0.013380     1.079568    13.412500    -0.055588
C      0.504426    17.341884    13.800926    -0.379370
C      1.776864    17.511228    14.599238     0.715352
C      8.705028    17.385984    13.506924    -0.040444
C      7.661388     0.770868    13.773028    -0.361319
C      6.450498     0.072324    14.459748     0.667666
C     10.626396     1.291248     9.345830    -0.040469
C      9.851694     2.570148     8.961696    -0.360959
C      9.751344     2.501352     7.450912     0.696043
C      9.895848     6.212808    10.672058     0.542139
C     12.274812     5.572476    10.556174     0.557365
C     10.889982     4.891572    12.442508     0.544089
C      8.535102     5.567184    12.627064    -0.047210
C      7.652022     4.397652    12.202156    -0.358890
C      6.359514     4.272408    12.972570     0.710411
C     13.325142     4.462920    12.393150    -0.052011
C      0.702450     5.500152    13.195754    -0.365063
C      2.008338     4.939200    13.779466     0.711595
C     11.227158     6.796692     8.702030    -0.041761
C     11.140188     5.852952     7.523876    -0.382983
C     11.104062     6.556788     6.197648     0.728097
C      4.296318     8.222004     2.759756     0.547105
C      3.003810     8.241408     0.703888     0.540781
C      5.341296     7.588728     0.639508     0.556231
C      6.703380     7.740432     2.682500    -0.055587
C      7.194426     9.118116     3.070926    -0.379370
C      8.466864     8.948772     3.869238     0.715352
C      2.015028     9.074016     2.776924    -0.040444
C      0.971388     8.049132     3.043028    -0.361319
C     13.140498     8.747676     3.729748     0.667666
C      3.936396     7.528752    20.075830    -0.040469
C      3.161694     6.249852    19.691696    -0.360959
C      3.061344     6.318648    18.180912     0.696043
C      3.205848     2.607192    21.402058     0.542139
C      5.584812     3.247524    21.286174     0.557365
C      4.199982     3.928428     1.712508     0.544089
C      1.845102     3.252816     1.897064    -0.047210
C      0.962022     4.422348     1.472156    -0.358890
C     13.049514     4.547592     2.242570     0.710411
C      6.635142     4.357080     1.663150    -0.052011
C      7.392450     3.319848     2.465754    -0.365064
C      8.698338     3.880800     3.049466     0.711595
C      4.537158     2.023308    19.432030    -0.041761
C      4.450188     2.967048    18.253876    -0.382982
C      4.414062     2.263212    16.927648     0.728097
C      9.083682     9.417996    13.489756     0.547105
C     10.376190     9.398592    11.433888     0.540781
C      8.038704    10.051272    11.369508     0.556231
C      6.676620     9.899568    13.412500    -0.055588
C      6.185574     8.521884    13.800926    -0.379370
C      4.913136     8.691228    14.599238     0.715352
C     11.364972     8.565984    13.506924    -0.040444
C     12.408612     9.590868    13.773028    -0.361319
C      0.239502     8.892324    14.459748     0.667666
C      9.443604    10.111248     9.345830    -0.040469
C     10.218306    11.390148     8.961696    -0.360959
C     10.318656    11.321352     7.450912     0.696043
C     10.174152    15.032808    10.672058     0.542139
C      7.795188    14.392476    10.556174     0.557365
C      9.180018    13.711572    12.442508     0.544089
C     11.534898    14.387184    12.627064    -0.047210
C     12.417978    13.217652    12.202156    -0.358890
C      0.330486    13.092408    12.972570     0.710411
C      6.744858    13.282920    12.393150    -0.052011
C      5.987550    14.320152    13.195754    -0.365064
C      4.681662    13.759200    13.779466     0.711595
C      8.842842    15.616692     8.702030    -0.041761
C      8.929812    14.672952     7.523876    -0.382982
C      8.965938    15.376788     6.197648     0.728097
N      1.273776    16.655688     1.982904    -0.230958
N      3.545700    17.345412     2.047284    -0.242141
N      2.625156    16.532208     0.064380    -0.238291
N      3.534996    12.108096     1.139526    -0.240095
N      1.244340    12.646116     1.049394    -0.232868
N      2.286642    11.520684    20.711046    -0.249953
N     12.106224     0.984312    12.712904    -0.230958
N      9.834300     0.294588    12.777284    -0.242141
N     10.754844     1.107792    10.794380    -0.238291
N      9.845004     5.531904    11.869526    -0.240095
N     12.135660     4.993884    11.779394    -0.232868
N     11.093358     6.119316     9.981046    -0.249953
N      5.416224     7.835688     1.982904    -0.230958
N      3.144300     8.525412     2.047284    -0.242141
N      4.064844     7.712208     0.064380    -0.238291
N      3.155004     3.288096     1.139526    -0.240095
N      5.445660     3.826116     1.049394    -0.232868
N      4.403358     2.700684    20.711046    -0.249953
N      7.963776     9.804312    12.712904    -0.230958
N     10.235700     9.114588    12.777284    -0.242141
N      9.315156     9.927792    10.794380    -0.238291
N     10.224996    14.351904    11.869526    -0.240095
N      7.934340    13.813884    11.779394    -0.232868
N      8.976642    14.939316     9.981046    -0.249953
O      2.336148    17.184888     3.940056    -0.455582
O      4.723140    17.355996     0.128760    -0.484353
O      0.386682    16.077096     0.004292    -0.473575
O     11.059908    16.671564     3.972246    -0.570831
O     11.112090     1.180116     4.412176    -0.608428
O      6.716760     0.751464     4.616046    -0.511638
O      8.104266    17.320716     3.300548    -0.638353
O      4.604058    15.690780    17.710938    -0.535002
O      2.623818    14.736456    17.513506    -0.637359
O      4.412724    10.742760    21.000756    -0.484697
O      0.082956    12.028716    20.691732    -0.451539
O      2.585016    13.376412     2.761902    -0.488604
O      7.395126    12.386808     2.903538    -0.581657
O      7.606530    14.461272     2.133124    -0.594638
O      2.210376     9.876636    16.891166    -0.531648
O      2.285304    11.850552    15.876108    -0.670895
O     10.770900    11.998728     3.959370    -0.633282
O     10.975614    13.812120     2.684646    -0.568418
O     11.043852     0.455112    14.670056    -0.455582
O      8.656860     0.284004    10.858760    -0.484353
O     12.993318     1.562904    10.734292    -0.473575
O      2.320092     0.968436    14.702246    -0.570831
O      2.267910    16.459884    15.142176    -0.608428
O      6.663240    16.888536    15.346046    -0.511638
O      5.275734     0.319284    14.030548    -0.638353
O      8.775942     1.949220     6.980938    -0.535002
O     10.756182     2.903544     6.783506    -0.637359
O      8.967276     6.897240    10.270756    -0.484697
O     13.297044     5.611284     9.961732    -0.451539
O     10.794984     4.263588    13.491902    -0.488604
O      5.984874     5.253192    13.633538    -0.581657
O      5.773470     3.178728    12.863124    -0.594638
O     11.169624     7.763364     6.161166    -0.531648
O     11.094696     5.789448     5.146108    -0.670895
O      2.609100     5.641272    14.689370    -0.633282
O      2.404386     3.827880    13.414646    -0.568418
O      4.353852     8.364888     3.940056    -0.455582
O      1.966860     8.535996     0.128760    -0.484353
O      6.303318     7.257096     0.004292    -0.473575
O      9.010092     7.851564     3.972246    -0.570831
O      8.957910    10.000116     4.412176    -0.608428
O     -0.026760     9.571464     4.616046    -0.511638
O     11.965734     8.500716     3.300548    -0.638353
O      2.085942     6.870780    17.710938    -0.535002
O      4.066182     5.916456    17.513506    -0.637359
O      2.277276     1.922760    21.000756    -0.484697
O      6.607044     3.208716    20.691732    -0.451539
O      4.104984     4.556412     2.761902    -0.488604
O     12.674874     3.566808     2.903538    -0.581657
O     12.463470     5.641272     2.133124    -0.594638
O      4.479624     1.056636    16.891166    -0.531648
O      4.404696     3.030552    15.876108    -0.670895
O      9.299100     3.178728     3.959370    -0.633282
O      9.094386     4.992120     2.684646    -0.568418
O      9.026148     9.275112    14.670056    -0.455582
O     11.413140     9.104004    10.858760    -0.484353
O      7.076682    10.382904    10.734292    -0.473575
O      4.369908     9.788436    14.702246    -0.570831
O      4.422090     7.639884    15.142176    -0.608428
O      0.026760     8.068536    15.346046    -0.511638
O      1.414266     9.139284    14.030548    -0.638353
O     11.294058    10.769220     6.980938    -0.535002
O      9.313818    11.723544     6.783506    -0.637359
O     11.102724    15.717240    10.270756    -0.484697
O      6.772956    14.431284     9.961732    -0.451539
O      9.275016    13.083588    13.491902    -0.488604
O      0.705126    14.073192    13.633538    -0.581657
O      0.916530    11.998728    12.863124    -0.594638
O      8.900376    16.583364     6.161166    -0.531648
O      8.975304    14.609448     5.146108    -0.670895
O      4.080900    14.461272    14.689370    -0.633282
O      4.285614    12.647880    13.414646    -0.568418

The following XYZ coordinates are in angstroms. Other properties are in atomic units.
The sperically averaged electron density of each atom fit to a function of the form exp(a - br)
eigen_1, eigen_2 and eigen_3 are the three eigenvalues of traceless quadrupole moment tensor
  atom number  atomic symbol              X              Y              Z     net charge C6 coefficient C8 coefficient C10 coefficient fluctuating dipole atomic polarizability isotropic forcefield polarizability              a              b squared Pearson coefficient          <r^3>          <r^4>         wp_QDO          m_QDO          q_QDO       dipole_x       dipole_y       dipole_z         dipole            Qxy            Qxz            Qyz     Q(x^2-y^2)  Q(3z^2 - R^2)        eigen_1        eigen_2        eigen_3 static polarizability      alpha(xx)      alpha(xy)      alpha(xz)      alpha(yy)      alpha(yz)      alpha(zz) atomic spin moment
            1             Cd       9.405337      15.385961       3.071570       1.122745     133.340705 0.30466380E+04  0.10620625E+06                                19.796686                           17.115066       0.744018       1.986994                    0.999183      71.907604     185.879078       0.487314       0.360552      -1.210549       0.034812       0.059004      -0.037729       0.078211      -0.013079      -0.011431      -0.060471       0.082728       0.312918      -0.112952      -0.008798       0.121750             22.672586      26.814214      -0.635829       0.857354      25.860264       2.231708      15.343280          -0.000001
            2             Cd       8.971558       0.998248       5.027005       1.025243     169.414453 0.43001472E+04  0.16256698E+06                                23.099448                           20.240295       0.618938       1.932314                    0.998675      75.133002     198.940757       0.453498       0.357258      -1.219480      -0.000803      -0.001078       0.037416       0.037440       0.007912      -0.017266      -0.039912       0.049013       0.089564      -0.057641       0.001785       0.055856             26.663186      24.214625       5.087553       4.813024      31.136341       0.332418      24.638591          -0.000001
            3             Cd      11.411534       3.515299       4.718625       1.082702     141.348920 0.32210619E+04  0.11390541E+06                                20.596409                           17.609497       0.691916       1.962916                    0.998748      73.241030     190.931817       0.479772       0.361016      -1.209682       0.010498      -0.045904       0.049565       0.068368      -0.017846       0.062476       0.027098       0.083937      -0.053356      -0.078087      -0.009755       0.087843             23.836589      19.514488       2.404502      -5.447035      28.459998       0.573890      23.535280          -0.000001
            4             Cd       3.974663       2.254039      13.801570       1.122745     133.340708 0.30466381E+04  0.10620625E+06                                19.796687                           17.115066       0.744018       1.986994                    0.999183      71.907605     185.879081       0.487314       0.360552      -1.210549      -0.034812      -0.059004      -0.037729       0.078211      -0.013079       0.011431       0.060471       0.082728       0.312918      -0.112952      -0.008798       0.121750             22.672586      26.814215      -0.635829      -0.857354      25.860264      -2.231708      15.343280          -0.000001
            5             Cd       4.408442      16.641752      15.757005       1.025243     169.414454 0.43001472E+04  0.16256698E+06                                23.099447                           20.240294       0.618938       1.932314                    0.998675      75.133003     198.940758       0.453498       0.357258      -1.219480       0.000803       0.001078       0.037416       0.037440       0.007912       0.017266       0.039912       0.049013       0.089564      -0.057641       0.001785       0.055856             26.663185      24.214624       5.087553      -4.813024      31.136341      -0.332418      24.638591          -0.000001
            6             Cd       1.968466      14.124701      15.448625       1.082702     141.348938 0.32210624E+04  0.11390543E+06                                20.596411                           17.609499       0.691916       1.962916                    0.998748      73.241033     190.931830       0.479772       0.361016      -1.209682      -0.010498       0.045904       0.049565       0.068368      -0.017846      -0.062476      -0.027098       0.083937      -0.053356      -0.078087      -0.009755       0.087843             23.836591      19.514490       2.404502       5.447036      28.460001      -0.573890      23.535283          -0.000001
            7             Cd      10.664663       6.565961       3.071570       1.122745     133.340688 0.30466375E+04  0.10620623E+06                                19.796684                           17.115064       0.744018       1.986994                    0.999183      71.907602     185.879066       0.487315       0.360552      -1.210549      -0.034812       0.059004      -0.037729       0.078211       0.013079       0.011431      -0.060471       0.082728       0.312918      -0.112952      -0.008798       0.121750             22.672583      26.814211       0.635829      -0.857354      25.860261       2.231707      15.343279          -0.000001
            8             Cd      11.098442       9.818248       5.027005       1.025243     169.414452 0.43001472E+04  0.16256698E+06                                23.099447                           20.240295       0.618938       1.932314                    0.998675      75.133002     198.940756       0.453498       0.357258      -1.219480       0.000803      -0.001078       0.037416       0.037440      -0.007912       0.017266      -0.039912       0.049013       0.089564      -0.057641       0.001785       0.055856             26.663185      24.214624      -5.087553      -4.813023      31.136341       0.332418      24.638591          -0.000001
            9             Cd       8.658466      12.335299       4.718625       1.082702     141.348936 0.32210623E+04  0.11390543E+06                                20.596411                           17.609498       0.691916       1.962916                    0.998748      73.241032     190.931827       0.479772       0.361016      -1.209682      -0.010498      -0.045904       0.049565       0.068368       0.017846      -0.062476       0.027098       0.083937      -0.053356      -0.078087      -0.009755       0.087843             23.836591      19.514489      -2.404502       5.447036      28.460001       0.573889      23.535283          -0.000001
           10             Cd       2.715337      11.074039      13.801570       1.122745     133.340678 0.30466372E+04  0.10620622E+06                                19.796683                           17.115063       0.744018       1.986994                    0.999183      71.907602     185.879061       0.487315       0.360552      -1.210549       0.034812      -0.059004      -0.037729       0.078211       0.013079      -0.011431       0.060471       0.082728       0.312918      -0.112952      -0.008798       0.121750             22.672582      26.814209       0.635829       0.857353      25.860259      -2.231707      15.343277          -0.000001
           11             Cd       2.281558       7.821752      15.757005       1.025243     169.414453 0.43001472E+04  0.16256698E+06                                23.099447                           20.240294       0.618938       1.932314                    0.998675      75.133002     198.940756       0.453498       0.357258      -1.219480      -0.000803       0.001078       0.037416       0.037440      -0.007912      -0.017266       0.039912       0.049013       0.089564      -0.057641       0.001785       0.055856             26.663186      24.214624      -5.087553       4.813024      31.136341      -0.332418      24.638591          -0.000001
           12             Cd       4.721534       5.304701      15.448625       1.082702     141.348932 0.32210622E+04  0.11390542E+06                                20.596411                           17.609498       0.691916       1.962916                    0.998748      73.241032     190.931825       0.479772       0.361016      -1.209682       0.010498       0.045904       0.049565       0.068368       0.017846       0.062476      -0.027098       0.083937      -0.053356      -0.078087      -0.009755       0.087843             23.836590      19.514489      -2.404502      -5.447036      28.460000      -0.573889      23.535282          -0.000001
           13              H       0.088308      16.015356       3.478666       0.113133       1.250010 0.10244127E+02  0.10587620E+03                                 1.867464                            1.830191      -0.944213       2.432624                    0.996972       3.492649       9.697729       0.483319       1.226165      -0.724030       0.000853      -0.020933       0.039537       0.044745      -0.006360      -0.005539      -0.013037      -0.017519       0.030794      -0.019397      -0.001008       0.020405              1.888359       1.697855      -0.023968      -0.140749       1.983378      -0.325083       1.983845          -0.000000
           14              H      12.713676      16.133544       2.107372       0.104547       1.228201 0.99352936E+01  0.10292411E+03                                 1.886169                            1.828913      -1.306780       2.246644                    0.992790       3.854418      11.069952       0.468310       1.262515      -0.711620      -0.031880      -0.012161      -0.021757       0.040467       0.001170       0.011742       0.004356       0.011109      -0.029958      -0.016110      -0.000265       0.016375              1.919536       2.079604       0.260637       0.070313       1.952130       0.269055       1.726873          -0.000000
           15              H       0.165912       0.754992       3.600988       0.152003       1.129116 0.90920041E+01  0.91929739E+02                                 1.785168                            1.755324      -1.112324       2.362862                    0.996255       3.492163       9.841013       0.476676       1.270827      -0.711943       0.018854       0.007974       0.016071       0.026025       0.006512       0.002543       0.007238      -0.001898       0.018855      -0.010335      -0.002021       0.012356              1.795157       2.015998       0.209083       0.092044       1.788634       0.181272       1.580838          -0.000000
           16              H      12.701634       0.827316       2.274760       0.161219       1.031472 0.81456298E+01  0.79765161E+02                                 1.670167                            1.656660      -0.743748       2.548124                    0.999555       3.169258       8.659657       0.495044       1.263494      -0.716222      -0.003158       0.010161      -0.026304       0.028375      -0.004288       0.003862      -0.005232       0.000421       0.028372      -0.009114      -0.003537       0.012651              1.671738       1.508585      -0.065194      -0.034414       1.801330      -0.311413       1.705299           0.000000
           17              H       4.363218       0.617400       3.620302       0.113649       1.232574 0.10172545E+02  0.10505838E+03                                 1.846540                            1.820559      -1.026395       2.386872                    0.997343       3.557777       9.907558       0.485393       1.221831      -0.723939      -0.006316       0.012297       0.040570       0.042860      -0.008992       0.001625       0.009361      -0.007578       0.024837      -0.015844       0.000951       0.014894              1.839304       1.822118      -0.059897      -0.092661       1.661856       0.237136       2.033940          -0.000000
           18              H       5.062992       0.980784       2.264030       0.093782       1.005721 0.76931520E+01  0.75619260E+02                                 1.727801                            1.670425      -1.108668       2.341595                    0.993752       3.806735      11.054516       0.458139       1.360132      -0.690559       0.022034       0.023113      -0.016744       0.036057       0.006143      -0.001176      -0.007848       0.005830      -0.027921      -0.013546       0.000728       0.012818              1.766647       1.612332       0.284563      -0.021467       2.101286      -0.376037       1.586322           0.000000
           19              H       6.000930      16.459884       2.210380       0.140614       1.079926 0.87833789E+01  0.88807446E+02                                 1.772052                            1.754192      -1.401623       2.217037                    0.993208       3.766228      10.916087       0.461099       1.313784      -0.699995       0.008466      -0.005975      -0.023460       0.025646       0.001786      -0.006779       0.003601       0.005440       0.005339      -0.008204      -0.000524       0.008729              1.772365       1.635710      -0.162378       0.018277       1.798182       0.284743       1.883201          -0.000000
           20              H       5.364042      16.175880       3.620302       0.152937       1.008644 0.78981920E+01  0.76388641E+02                                 1.613068                            1.605814      -0.636064       2.591140                    0.999978       3.113022       8.324798       0.517263       1.224317      -0.725280      -0.016043      -0.015513       0.015246       0.027027       0.001200      -0.003338      -0.007711      -0.004977       0.004295      -0.006894      -0.003197       0.010090              1.606672       1.487374       0.113099      -0.014666       1.794439      -0.268701       1.538202          -0.000000
           21              H       3.211200      17.117856      19.700280       0.105357       1.060102 0.79389725E+01  0.78556543E+02                                 1.781675                            1.689064      -1.177021       2.313846                    0.993851       3.792471      11.006248       0.459334       1.347595      -0.692997       0.018980       0.027134      -0.019137       0.038246       0.002682      -0.005444      -0.005810      -0.009468       0.011180      -0.008941      -0.002122       0.011063              1.844654       1.508171       0.422800      -0.183141       2.300462      -0.250986       1.725330          -0.000000
           22              H       1.867848      16.311708      19.683112       0.117570       1.161907 0.94678966E+01  0.96063503E+02                                 1.779867                            1.761327      -0.948874       2.429481                    0.997782       3.448163       9.524614       0.491296       1.228733      -0.722757      -0.034678      -0.002506      -0.022337       0.041325      -0.006156       0.013444       0.000383       0.002663       0.012768      -0.014331      -0.001786       0.016117              1.774375       1.965116       0.080591       0.209107       1.528715       0.093296       1.829294          -0.000000
           23              H       4.408710      15.062796      20.099436       0.145093       1.062456 0.84880070E+01  0.84244578E+02                                 1.709322                            1.694011      -0.970293       2.428271                    0.998183       3.377749       9.388441       0.486756       1.267822      -0.713344       0.024904       0.003822       0.007835       0.026385      -0.004346       0.001218      -0.000048       0.016314      -0.014364      -0.006879      -0.004844       0.011723              1.706499       1.849273      -0.033475       0.311676       1.525869      -0.003835       1.744355           0.000000
           24              H       3.045288      14.276052      19.972822       0.127867       0.940155 0.69438132E+01  0.66554319E+02                                 1.655395                            1.590595      -0.977787       2.411558                    0.996666       3.624986      10.408678       0.467709       1.366320      -0.689496      -0.016008      -0.014758       0.003673       0.022080       0.002745      -0.001637       0.001214       0.004175      -0.016311      -0.006118      -0.000125       0.006244              1.701722       1.404162       0.331656      -0.110837       2.163973      -0.204585       1.537031           0.000000
           25              H       5.302494      11.236680       1.716800       0.106468       1.065786 0.82113195E+01  0.81751970E+02                                 1.771693                            1.707749      -1.145067       2.329034                    0.994349       3.758740      10.860328       0.461907       1.331885      -0.696626       0.026323      -0.028026      -0.005963       0.038909      -0.006669      -0.004431      -0.001078       0.000365      -0.045654      -0.016277       0.001791       0.014486              1.808877       1.725296      -0.330158       0.097572       2.285647       0.069231       1.415687           0.000000
           26              H       4.672296      12.123972       2.849888       0.113632       1.202686 0.10072618E+02  0.10357925E+03                                 1.812209                            1.811525      -0.827070       2.482454                    0.998826       3.451028       9.532167       0.487526       1.221737      -0.725286      -0.000455       0.004598       0.041573       0.041829       0.010311       0.002346      -0.000910       0.003293       0.049816      -0.018883       0.002042       0.016840              1.788257       1.685321       0.007547       0.005804       1.576057       0.019489       2.103391          -0.000000
           27              H       5.936706      13.145328       0.530062       0.158494       1.021595 0.80832548E+01  0.78458180E+02                                 1.613829                            1.613618      -0.690618       2.569080                    0.999919       3.095520       8.232892       0.522405       1.207944      -0.729342       0.005939      -0.007167      -0.024841       0.026528       0.001477      -0.007544       0.000520       0.004633       0.021019      -0.007287      -0.004213       0.011500              1.598209       1.447399       0.030921      -0.007484       1.407845       0.058154       1.939384           0.000000
           28              H       5.223552      14.064372       1.579456       0.145090       0.903364 0.67602912E+01  0.64336404E+02                                 1.613071                            1.571305      -0.985077       2.421711                    0.996835       3.503035      10.009368       0.469925       1.369577      -0.689369      -0.013844       0.019599       0.005551       0.024629      -0.003494      -0.000750       0.001179      -0.006795      -0.019279      -0.006567      -0.001649       0.008216              1.638080       1.600523      -0.281920       0.064905       2.027759       0.064279       1.285959           0.000000
           29              H      12.852828      13.529880       0.972138       0.112853       1.317748 0.11149828E+02  0.11826842E+03                                 1.951274                            1.920375      -1.294494       2.261263                    0.993085       3.770052      10.771888       0.465554       1.240324      -0.718507      -0.029542       0.012108      -0.025710       0.040992      -0.004854       0.008362      -0.012066       0.019940      -0.002833      -0.018052      -0.000707       0.018759              1.957310       2.030886      -0.215011       0.124282       1.870819      -0.179591       1.970224          -0.000000
           30              H       0.301050      13.910904       2.246862       0.103372       1.082344 0.83175793E+01  0.83353642E+02                                 1.816023                            1.737161      -1.220616       2.294401                    0.992881       3.839246      11.251029       0.449225       1.360549      -0.690623       0.003720       0.027354       0.028914       0.039976       0.004105      -0.008653       0.009904      -0.013334       0.021279      -0.016987       0.001037       0.015949              1.871941       1.624373       0.130828      -0.041393       2.358947       0.412508       1.632504           0.000000
           31              H      13.240848      11.824092       3.188956       0.150964       1.047633 0.84743202E+01  0.84555074E+02                                 1.730097                            1.721499      -1.011342       2.413387                    0.996999       3.453095       9.804027       0.468092       1.311415      -0.703323       0.020048      -0.001267       0.020475       0.028683       0.000165       0.005615       0.003540       0.006977       0.020640      -0.008002      -0.002613       0.010614              1.725315       1.731063      -0.159812       0.115508       1.690080      -0.281308       1.754803          -0.000000
           32              H      12.472836      11.383092       1.894918       0.155216       1.060530 0.85225356E+01  0.84673467E+02                                 1.717404                            1.706740      -0.787930       2.521722                    0.999076       3.292523       9.156321       0.480984       1.281732      -0.711398      -0.003290      -0.017761      -0.020283       0.027160       0.003901       0.002878       0.007236      -0.005055      -0.007809      -0.007324      -0.003202       0.010525              1.717225       1.559310       0.104757      -0.062031       1.975812       0.239261       1.616554          -0.000000
           33              H       1.297860      10.382904      19.406278       0.116695       1.245704 0.10356062E+02  0.10731064E+03                                 1.861690                            1.840059      -0.970161       2.422603                    0.996664       3.489383       9.697192       0.482123       1.226027      -0.724142      -0.038970      -0.021359      -0.007755       0.045111       0.018610       0.007504      -0.000256       0.009358       0.002176      -0.020680       0.000129       0.020551              1.857570       2.007066       0.285067       0.021969       1.801224       0.043918       1.764421          -0.000000
           34              H       2.851278      10.174752      19.354774       0.102210       1.135102 0.87490455E+01  0.88049636E+02                                 1.806048                            1.726059      -1.282610       2.256929                    0.992734       3.830907      10.945597       0.476604       1.276973      -0.707581       0.027645      -0.023509      -0.010922       0.037897      -0.010199      -0.009357       0.002033      -0.002957      -0.007963      -0.013079      -0.002115       0.015194              1.854628       1.698610      -0.496126       0.038455       2.156574       0.000888       1.708701          -0.000000
           35              H       1.475814      12.383280      18.273190       0.150614       1.159131 0.95109137E+01  0.96923145E+02                                 1.797914                            1.781158      -1.078718       2.377724                    0.996369       3.460166       9.680692       0.480493       1.250875      -0.717208      -0.024416       0.011672       0.006342       0.027795      -0.006787       0.005051       0.000710       0.012104      -0.013226      -0.008933      -0.003498       0.012431              1.799165       1.791123      -0.314466      -0.001509       1.891868      -0.024039       1.714504          -0.000000
           36              H       3.039936      12.326832      18.344008       0.149928       1.050078 0.83515029E+01  0.82841281E+02                                 1.721051                            1.699065      -0.930610       2.449510                    0.997591       3.397283       9.547525       0.476362       1.296244      -0.706945       0.025271       0.010485       0.006234       0.028061       0.006133       0.000110      -0.000630       0.019408      -0.015900      -0.008941      -0.005189       0.014130              1.732335       1.697768       0.383583       0.047016       1.893756       0.036553       1.605480          -0.000000
           37              H      13.291692       1.624644      14.208666       0.113133       1.250010 0.10244127E+02  0.10587620E+03                                 1.867464                            1.830191      -0.944213       2.432624                    0.996972       3.492649       9.697729       0.483319       1.226165      -0.724030      -0.000853       0.020933       0.039537       0.044745      -0.006359       0.005539       0.013037      -0.017519       0.030794      -0.019397      -0.001008       0.020405              1.888359       1.697855      -0.023968       0.140749       1.983378       0.325083       1.983845          -0.000000
           38              H       0.666324       1.506456      12.837372       0.104547       1.228201 0.99352940E+01  0.10292411E+03                                 1.886169                            1.828913      -1.306780       2.246644                    0.992790       3.854418      11.069951       0.468310       1.262515      -0.711620       0.031880       0.012161      -0.021757       0.040467       0.001170      -0.011742      -0.004356       0.011109      -0.029958      -0.016110      -0.000265       0.016375              1.919535       2.079604       0.260637      -0.070313       1.952130      -0.269055       1.726873          -0.000000
           39              H      13.214088      16.885008      14.330988       0.152003       1.129115 0.90920040E+01  0.91929740E+02                                 1.785168                            1.755324      -1.112324       2.362862                    0.996255       3.492163       9.841014       0.476676       1.270827      -0.711943      -0.018854      -0.007974       0.016071       0.026025       0.006512      -0.002543      -0.007238      -0.001898       0.018855      -0.010335      -0.002021       0.012356              1.795157       2.015998       0.209083      -0.092044       1.788635      -0.181272       1.580838          -0.000000
           40              H       0.678366      16.812684      13.004760       0.161218       1.031472 0.81456299E+01  0.79765162E+02                                 1.670168                            1.656660      -0.743748       2.548124                    0.999555       3.169258       8.659657       0.495044       1.263495      -0.716222       0.003158      -0.010161      -0.026304       0.028375      -0.004288      -0.003862       0.005233       0.000421       0.028372      -0.009114      -0.003537       0.012651              1.671738       1.508585      -0.065194       0.034414       1.801330       0.311413       1.705299           0.000000
           41              H       9.016782      17.022600      14.350302       0.113649       1.232574 0.10172545E+02  0.10505837E+03                                 1.846540                            1.820559      -1.026395       2.386872                    0.997343       3.557777       9.907557       0.485393       1.221831      -0.723939       0.006316      -0.012297       0.040570       0.042860      -0.008992      -0.001625      -0.009361      -0.007578       0.024837      -0.015844       0.000951       0.014894              1.839304       1.822117      -0.059897       0.092661       1.661856      -0.237136       2.033939          -0.000000
           42              H       8.317008      16.659216      12.994030       0.093782       1.005721 0.76931520E+01  0.75619260E+02                                 1.727801                            1.670425      -1.108668       2.341595                    0.993752       3.806735      11.054516       0.458139       1.360132      -0.690559      -0.022034      -0.023113      -0.016744       0.036057       0.006143       0.001176       0.007848       0.005830      -0.027921      -0.013546       0.000728       0.012818              1.766647       1.612332       0.284563       0.021467       2.101286       0.376037       1.586322           0.000000
           43              H       7.379070       1.180116      12.940380       0.140615       1.079926 0.87833784E+01  0.88807439E+02                                 1.772051                            1.754192      -1.401623       2.217037                    0.993208       3.766228      10.916087       0.461099       1.313783      -0.699995      -0.008466       0.005975      -0.023460       0.025646       0.001786       0.006779      -0.003601       0.005440       0.005339      -0.008204      -0.000524       0.008729              1.772364       1.635710      -0.162378      -0.018277       1.798182      -0.284743       1.883200          -0.000000
           44              H       8.015958       1.464120      14.350302       0.152938       1.008643 0.78981896E+01  0.76388608E+02                                 1.613067                            1.605813      -0.636064       2.591140                    0.999978       3.113022       8.324796       0.517263       1.224316      -0.725280       0.016043       0.015513       0.015246       0.027027       0.001200       0.003338       0.007711      -0.004977       0.004295      -0.006894      -0.003197       0.010090              1.606671       1.487373       0.113099       0.014666       1.794438       0.268700       1.538201           0.000000
           45              H      10.168800       0.522144       8.970280       0.105357       1.060102 0.79389725E+01  0.78556543E+02                                 1.781675                            1.689064      -1.177021       2.313846                    0.993851       3.792471      11.006248       0.459334       1.347595      -0.692997      -0.018980      -0.027134      -0.019137       0.038246       0.002682       0.005444       0.005810      -0.009468       0.011180      -0.008941      -0.002122       0.011063              1.844654       1.508171       0.422800       0.183141       2.300462       0.250986       1.725330          -0.000000
           46              H      11.512152       1.328292       8.953112       0.117570       1.161907 0.94678945E+01  0.96063470E+02                                 1.779866                            1.761326      -0.948874       2.429481                    0.997782       3.448163       9.524611       0.491297       1.228732      -0.722757       0.034678       0.002506      -0.022337       0.041325      -0.006156      -0.013444      -0.000383       0.002663       0.012768      -0.014331      -0.001786       0.016117              1.774374       1.965115       0.080591      -0.209107       1.528715      -0.093295       1.829293          -0.000000
           47              H       8.971290       2.577204       9.369436       0.145093       1.062456 0.84880070E+01  0.84244578E+02                                 1.709322                            1.694011      -0.970293       2.428271                    0.998183       3.377749       9.388441       0.486756       1.267822      -0.713344      -0.024904      -0.003822       0.007835       0.026385      -0.004346      -0.001218       0.000048       0.016314      -0.014364      -0.006879      -0.004844       0.011723              1.706499       1.849273      -0.033475      -0.311676       1.525869       0.003835       1.744355           0.000000
           48              H      10.334712       3.363948       9.242822       0.127867       0.940155 0.69438144E+01  0.66554333E+02                                 1.655395                            1.590595      -0.977787       2.411558                    0.996666       3.624986      10.408678       0.467709       1.366320      -0.689496       0.016008       0.014758       0.003673       0.022080       0.002745       0.001637      -0.001214       0.004175      -0.016311      -0.006118      -0.000125       0.006244              1.701722       1.404162       0.331656       0.110837       2.163973       0.204585       1.537032           0.000000
           49              H       8.077506       6.403320      12.446800       0.106468       1.065786 0.82113202E+01  0.81751977E+02                                 1.771693                            1.707749      -1.145067       2.329034                    0.994349       3.758740      10.860327       0.461907       1.331884      -0.696626      -0.026323       0.028026      -0.005963       0.038909      -0.006669       0.004431       0.001078       0.000365      -0.045654      -0.016277       0.001791       0.014486              1.808877       1.725296      -0.330157      -0.097572       2.285646      -0.069231       1.415687           0.000000
           50              H       8.707704       5.516028      13.579888       0.113632       1.202685 0.10072615E+02  0.10357922E+03                                 1.812210                            1.811525      -0.827070       2.482454                    0.998826       3.451027       9.532166       0.487526       1.221737      -0.725285       0.000455      -0.004598       0.041573       0.041829       0.010311      -0.002346       0.000910       0.003293       0.049816      -0.018883       0.002042       0.016840              1.788257       1.685322       0.007547      -0.005804       1.576058      -0.019489       2.103392          -0.000000
           51              H       7.443294       4.494672      11.260062       0.158494       1.021594 0.80832520E+01  0.78458152E+02                                 1.613829                            1.613619      -0.690618       2.569080                    0.999919       3.095519       8.232891       0.522405       1.207944      -0.729342      -0.005939       0.007167      -0.024841       0.026528       0.001477       0.007544      -0.000520       0.004633       0.021019      -0.007287      -0.004213       0.011500              1.598209       1.447399       0.030921       0.007484       1.407845      -0.058154       1.939384           0.000000
           52              H       8.156448       3.575628      12.309456       0.145090       0.903364 0.67602912E+01  0.64336404E+02                                 1.613071                            1.571305      -0.985077       2.421711                    0.996835       3.503035      10.009368       0.469925       1.369577      -0.689369       0.013844      -0.019599       0.005551       0.024629      -0.003494       0.000750      -0.001179      -0.006795      -0.019279      -0.006567      -0.001649       0.008216              1.638080       1.600523      -0.281920      -0.064905       2.027759      -0.064279       1.285959           0.000000
           53              H       0.527172       4.110120      11.702138       0.112853       1.317748 0.11149826E+02  0.11826839E+03                                 1.951273                            1.920374      -1.294494       2.261263                    0.993085       3.770052      10.771885       0.465554       1.240324      -0.718507       0.029542      -0.012108      -0.025710       0.040992      -0.004854      -0.008362       0.012066       0.019940      -0.002833      -0.018052      -0.000707       0.018759              1.957309       2.030885      -0.215011      -0.124282       1.870818       0.179591       1.970223          -0.000000
           54              H      13.078950       3.729096      12.976862       0.103372       1.082344 0.83175787E+01  0.83353632E+02                                 1.816023                            1.737160      -1.220616       2.294401                    0.992881       3.839246      11.251028       0.449225       1.360549      -0.690624      -0.003720      -0.027354       0.028914       0.039976       0.004105       0.008653      -0.009904      -0.013334       0.021279      -0.016987       0.001037       0.015949              1.871941       1.624373       0.130828       0.041393       2.358946      -0.412508       1.632504           0.000000
           55              H       0.139152       5.815908      13.918956       0.150964       1.047633 0.84743197E+01  0.84555073E+02                                 1.730098                            1.721500      -1.011343       2.413387                    0.996999       3.453095       9.804029       0.468092       1.311416      -0.703323      -0.020048       0.001267       0.020475       0.028683       0.000165      -0.005615      -0.003540       0.006977       0.020640      -0.008002      -0.002613       0.010614              1.725316       1.731063      -0.159812      -0.115509       1.690080       0.281308       1.754803          -0.000000
           56              H       0.907164       6.256908      12.624918       0.155216       1.060530 0.85225372E+01  0.84673488E+02                                 1.717404                            1.706741      -0.787930       2.521722                    0.999076       3.292523       9.156322       0.480983       1.281733      -0.711398       0.003290       0.017761      -0.020283       0.027160       0.003901      -0.002878      -0.007236      -0.005055      -0.007809      -0.007324      -0.003202       0.010525              1.717226       1.559310       0.104757       0.062031       1.975812      -0.239261       1.616554          -0.000000
           57              H      12.082140       7.257096       8.676278       0.116695       1.245704 0.10356064E+02  0.10731068E+03                                 1.861691                            1.840059      -0.970161       2.422602                    0.996664       3.489383       9.697194       0.482123       1.226027      -0.724142       0.038970       0.021359      -0.007755       0.045111       0.018610      -0.007504       0.000256       0.009358       0.002176      -0.020680       0.000129       0.020551              1.857571       2.007067       0.285068      -0.021969       1.801224      -0.043918       1.764422          -0.000000
           58              H      10.528722       7.465248       8.624774       0.102210       1.135102 0.87490455E+01  0.88049636E+02                                 1.806048                            1.726059      -1.282610       2.256929                    0.992734       3.830907      10.945597       0.476604       1.276973      -0.707581      -0.027645       0.023509      -0.010922       0.037897      -0.010199       0.009357      -0.002033      -0.002957      -0.007963      -0.013079      -0.002115       0.015194              1.854628       1.698610      -0.496126      -0.038455       2.156574      -0.000888       1.708701          -0.000000
           59              H      11.904186       5.256720       7.543190       0.150614       1.159131 0.95109136E+01  0.96923141E+02                                 1.797914                            1.781157      -1.078718       2.377724                    0.996369       3.460166       9.680691       0.480493       1.250874      -0.717208       0.024416      -0.011672       0.006342       0.027795      -0.006787      -0.005051      -0.000710       0.012104      -0.013226      -0.008933      -0.003498       0.012431              1.799165       1.791123      -0.314466       0.001509       1.891868       0.024039       1.714503          -0.000000
           60              H      10.340064       5.313168       7.614008       0.149928       1.050077 0.83515027E+01  0.82841281E+02                                 1.721051                            1.699065      -0.930610       2.449510                    0.997591       3.397283       9.547526       0.476362       1.296244      -0.706945      -0.025271      -0.010485       0.006234       0.028061       0.006133      -0.000110       0.000630       0.019408      -0.015900      -0.008941      -0.005189       0.014130              1.732335       1.697768       0.383583      -0.047016       1.893756      -0.036553       1.605480          -0.000000
           61              H       6.601692       7.195356       3.478666       0.113133       1.250010 0.10244127E+02  0.10587620E+03                                 1.867464                            1.830191      -0.944214       2.432624                    0.996972       3.492649       9.697729       0.483319       1.226165      -0.724030      -0.000853      -0.020933       0.039537       0.044745       0.006359       0.005539      -0.013037      -0.017519       0.030794      -0.019397      -0.001008       0.020405              1.888359       1.697855       0.023968       0.140749       1.983378      -0.325083       1.983845          -0.000000
           62              H       7.356324       7.313544       2.107372       0.104547       1.228201 0.99352951E+01  0.10292413E+03                                 1.886169                            1.828913      -1.306780       2.246644                    0.992790       3.854418      11.069952       0.468310       1.262515      -0.711620       0.031880      -0.012161      -0.021757       0.040467      -0.001170      -0.011742       0.004356       0.011109      -0.029958      -0.016110      -0.000265       0.016375              1.919536       2.079604      -0.260637      -0.070313       1.952130       0.269055       1.726873          -0.000000
           63              H       6.524088       9.574992       3.600988       0.152004       1.129115 0.90920042E+01  0.91929742E+02                                 1.785168                            1.755324      -1.112323       2.362862                    0.996255       3.492163       9.841014       0.476676       1.270827      -0.711943      -0.018854       0.007974       0.016071       0.026025      -0.006512      -0.002543       0.007238      -0.001898       0.018855      -0.010335      -0.002021       0.012356              1.795157       2.015998      -0.209083      -0.092044       1.788634       0.181272       1.580838          -0.000000
           64              H       7.368366       9.647316       2.274760       0.161219       1.031472 0.81456279E+01  0.79765133E+02                                 1.670167                            1.656659      -0.743748       2.548124                    0.999555       3.169258       8.659655       0.495045       1.263494      -0.716222       0.003158       0.010161      -0.026304       0.028375       0.004288      -0.003862      -0.005233       0.000421       0.028372      -0.009114      -0.003537       0.012651              1.671737       1.508584       0.065194       0.034414       1.801329      -0.311413       1.705298           0.000000
           65              H       2.326782       9.437400       3.620302       0.113649       1.232574 0.10172545E+02  0.10505838E+03                                 1.846540                            1.820559      -1.026395       2.386872                    0.997343       3.557777       9.907558       0.485393       1.221831      -0.723939       0.006316       0.012297       0.040570       0.042860       0.008992      -0.001625       0.009361      -0.007578       0.024837      -0.015844       0.000951       0.014894              1.839304       1.822118       0.059897       0.092661       1.661856       0.237136       2.033940          -0.000000
           66              H       1.627008       9.800784       2.264030       0.093782       1.005721 0.76931528E+01  0.75619269E+02                                 1.727801                            1.670425      -1.108668       2.341595                    0.993752       3.806735      11.054515       0.458139       1.360131      -0.690559      -0.022034       0.023113      -0.016744       0.036057      -0.006143       0.001176      -0.007848       0.005830      -0.027921      -0.013546       0.000728       0.012818              1.766647       1.612332      -0.284563       0.021467       2.101286      -0.376036       1.586322           0.000000
           67              H       0.689070       7.639884       2.210380       0.140614       1.079926 0.87833789E+01  0.88807446E+02                                 1.772052                            1.754192      -1.401623       2.217037                    0.993208       3.766228      10.916087       0.461099       1.313784      -0.699995      -0.008466      -0.005975      -0.023460       0.025646      -0.001786       0.006779       0.003601       0.005440       0.005339      -0.008204      -0.000524       0.008729              1.772364       1.635710       0.162378      -0.018277       1.798182       0.284743       1.883201          -0.000000
           68              H       1.325958       7.355880       3.620302       0.152937       1.008644 0.78981920E+01  0.76388640E+02                                 1.613068                            1.605814      -0.636064       2.591140                    0.999978       3.113022       8.324798       0.517263       1.224317      -0.725280       0.016043      -0.015513       0.015246       0.027027      -0.001200       0.003338      -0.007711      -0.004977       0.004295      -0.006894      -0.003197       0.010090              1.606672       1.487374      -0.113099       0.014666       1.794439      -0.268701       1.538202          -0.000000
           69              H       3.478800       8.297856      19.700280       0.105357       1.060102 0.79389720E+01  0.78556536E+02                                 1.781674                            1.689064      -1.177021       2.313846                    0.993851       3.792471      11.006247       0.459334       1.347595      -0.692997      -0.018980       0.027134      -0.019137       0.038246      -0.002682       0.005444      -0.005810      -0.009468       0.011180      -0.008941      -0.002122       0.011063              1.844654       1.508170      -0.422800       0.183141       2.300461      -0.250986       1.725330          -0.000000
           70              H       4.822152       7.491708      19.683112       0.117570       1.161907 0.94678947E+01  0.96063475E+02                                 1.779866                            1.761326      -0.948874       2.429481                    0.997782       3.448163       9.524612       0.491297       1.228733      -0.722757       0.034678      -0.002506      -0.022337       0.041325       0.006156      -0.013444       0.000383       0.002663       0.012768      -0.014331      -0.001786       0.016117              1.774375       1.965116      -0.080591      -0.209107       1.528715       0.093295       1.829293          -0.000000
           71              H       2.281290       6.242796      20.099436       0.145093       1.062456 0.84880070E+01  0.84244580E+02                                 1.709322                            1.694012      -0.970293       2.428271                    0.998183       3.377749       9.388442       0.486756       1.267822      -0.713344      -0.024904       0.003822       0.007835       0.026385       0.004346      -0.001218      -0.000048       0.016314      -0.014364      -0.006879      -0.004844       0.011723              1.706499       1.849273       0.033475      -0.311677       1.525869      -0.003835       1.744355           0.000000
           72              H       3.644712       5.456052      19.972822       0.127867       0.940155 0.69438136E+01  0.66554325E+02                                 1.655395                            1.590595      -0.977787       2.411558                    0.996666       3.624986      10.408679       0.467709       1.366321      -0.689495       0.016008      -0.014758       0.003673       0.022080      -0.002745       0.001637       0.001214       0.004175      -0.016311      -0.006118      -0.000125       0.006244              1.701722       1.404162      -0.331656       0.110837       2.163974      -0.204585       1.537032           0.000000
           73              H       1.387506       2.416680       1.716800       0.106468       1.065786 0.82113188E+01  0.81751960E+02                                 1.771693                            1.707749      -1.145067       2.329034                    0.994349       3.758740      10.860327       0.461907       1.331884      -0.696626      -0.026323      -0.028026      -0.005963       0.038909       0.006669       0.004431      -0.001078       0.000365      -0.045654      -0.016277       0.001791       0.014486              1.808877       1.725296       0.330157      -0.097572       2.285646       0.069231       1.415687           0.000000
           74              H       2.017704       3.303972       2.849888       0.113632       1.202685 0.10072611E+02  0.10357915E+03                                 1.812209                            1.811524      -0.827070       2.482455                    0.998826       3.451027       9.532163       0.487527       1.221737      -0.725286       0.000455       0.004598       0.041573       0.041829      -0.010311      -0.002346      -0.000910       0.003293       0.049816      -0.018883       0.002042       0.016840              1.788256       1.685321      -0.007547      -0.005804       1.576057       0.019489       2.103390          -0.000000
           75              H       0.753294       4.325328       0.530062       0.158494       1.021594 0.80832489E+01  0.78458108E+02                                 1.613828                            1.613618      -0.690618       2.569080                    0.999919       3.095519       8.232888       0.522405       1.207943      -0.729342      -0.005939      -0.007167      -0.024841       0.026528      -0.001477       0.007544       0.000520       0.004633       0.021019      -0.007287      -0.004213       0.011500              1.598208       1.447398      -0.030920       0.007484       1.407844       0.058154       1.939383           0.000000
           76              H       1.466448       5.244372       1.579456       0.145090       0.903364 0.67602912E+01  0.64336404E+02                                 1.613071                            1.571305      -0.985077       2.421711                    0.996835       3.503035      10.009368       0.469925       1.369577      -0.689369       0.013844       0.019599       0.005551       0.024629       0.003494       0.000750       0.001179      -0.006795      -0.019279      -0.006567      -0.001649       0.008216              1.638080       1.600523       0.281920      -0.064905       2.027759       0.064279       1.285959           0.000000
           77              H       7.217172       4.709880       0.972138       0.112853       1.317748 0.11149828E+02  0.11826841E+03                                 1.951274                            1.920375      -1.294494       2.261263                    0.993085       3.770052      10.771886       0.465554       1.240324      -0.718507       0.029542       0.012108      -0.025710       0.040992       0.004854      -0.008362      -0.012066       0.019940      -0.002833      -0.018052      -0.000707       0.018759              1.957309       2.030886       0.215011      -0.124282       1.870818      -0.179591       1.970224          -0.000000
           78              H       6.388950       5.090904       2.246862       0.103372       1.082344 0.83175779E+01  0.83353625E+02                                 1.816023                            1.737160      -1.220616       2.294401                    0.992881       3.839246      11.251029       0.449225       1.360549      -0.690623      -0.003720       0.027354       0.028914       0.039976      -0.004105       0.008653       0.009904      -0.013334       0.021279      -0.016987       0.001037       0.015949              1.871941       1.624373      -0.130828       0.041393       2.358946       0.412508       1.632504           0.000000
           79              H       6.829152       3.004092       3.188956       0.150964       1.047633 0.84743199E+01  0.84555073E+02                                 1.730097                            1.721500      -1.011342       2.413387                    0.996999       3.453095       9.804028       0.468092       1.311415      -0.703323      -0.020048      -0.001267       0.020475       0.028683      -0.000165      -0.005615       0.003540       0.006977       0.020640      -0.008002      -0.002613       0.010614              1.725316       1.731063       0.159812      -0.115508       1.690080      -0.281308       1.754803          -0.000000
           80              H       7.597164       2.563092       1.894918       0.155216       1.060530 0.85225356E+01  0.84673467E+02                                 1.717404                            1.706740      -0.787930       2.521722                    0.999076       3.292523       9.156321       0.480984       1.281732      -0.711398       0.003290      -0.017761      -0.020283       0.027160      -0.003901      -0.002878       0.007236      -0.005055      -0.007809      -0.007324      -0.003202       0.010525              1.717225       1.559310      -0.104757       0.062031       1.975812       0.239261       1.616554          -0.000000
           81              H       5.392140       1.562904      19.406278       0.116695       1.245704 0.10356062E+02  0.10731064E+03                                 1.861690                            1.840059      -0.970161       2.422602                    0.996664       3.489383       9.697192       0.482123       1.226027      -0.724142       0.038970      -0.021359      -0.007755       0.045111      -0.018610      -0.007504      -0.000256       0.009358       0.002176      -0.020680       0.000129       0.020551              1.857570       2.007066      -0.285067      -0.021969       1.801224       0.043918       1.764421          -0.000000
           82              H       3.838722       1.354752      19.354774       0.102210       1.135102 0.87490455E+01  0.88049635E+02                                 1.806048                            1.726059      -1.282610       2.256929                    0.992734       3.830907      10.945597       0.476604       1.276973      -0.707581      -0.027645      -0.023509      -0.010922       0.037897       0.010199       0.009357       0.002033      -0.002957      -0.007963      -0.013079      -0.002115       0.015194              1.854628       1.698610       0.496126      -0.038455       2.156574       0.000888       1.708701          -0.000000
           83              H       5.214186       3.563280      18.273190       0.150614       1.159131 0.95109154E+01  0.96923168E+02                                 1.797914                            1.781158      -1.078718       2.377724                    0.996369       3.460166       9.680693       0.480493       1.250875      -0.717208       0.024416       0.011672       0.006342       0.027795       0.006787      -0.005051       0.000710       0.012104      -0.013226      -0.008933      -0.003498       0.012431              1.799166       1.791124       0.314466       0.001509       1.891869      -0.024039       1.714504          -0.000000
           84              H       3.650064       3.506832      18.344008       0.149928       1.050077 0.83515027E+01  0.82841281E+02                                 1.721051                            1.699065      -0.930610       2.449510                    0.997591       3.397283       9.547526       0.476362       1.296244      -0.706945      -0.025271       0.010485       0.006234       0.028061      -0.006133      -0.000110      -0.000630       0.019408      -0.015900      -0.008941      -0.005189       0.014130              1.732335       1.697768      -0.383583      -0.047016       1.893756       0.036553       1.605480          -0.000000
           85              H       6.778308      10.444644      14.208666       0.113133       1.250010 0.10244125E+02  0.10587617E+03                                 1.867464                            1.830190      -0.944213       2.432624                    0.996972       3.492649       9.697728       0.483319       1.226165      -0.724030       0.000853       0.020933       0.039537       0.044745       0.006360      -0.005539       0.013037      -0.017519       0.030794      -0.019397      -0.001008       0.020405              1.888359       1.697854       0.023968      -0.140749       1.983377       0.325082       1.983844          -0.000000
           86              H       6.023676      10.326456      12.837372       0.104547       1.228201 0.99352951E+01  0.10292413E+03                                 1.886169                            1.828913      -1.306781       2.246644                    0.992790       3.854418      11.069952       0.468310       1.262515      -0.711620      -0.031880       0.012161      -0.021757       0.040467      -0.001170       0.011742      -0.004356       0.011109      -0.029958      -0.016110      -0.000265       0.016375              1.919536       2.079604      -0.260637       0.070313       1.952130      -0.269055       1.726873          -0.000000
           87              H       6.855912       8.065008      14.330988       0.152004       1.129116 0.90920043E+01  0.91929741E+02                                 1.785168                            1.755324      -1.112324       2.362862                    0.996255       3.492163       9.841013       0.476676       1.270826      -0.711943       0.018854      -0.007974       0.016071       0.026025      -0.006512       0.002543      -0.007238      -0.001898       0.018855      -0.010335      -0.002021       0.012356              1.795156       2.015998      -0.209083       0.092044       1.788634      -0.181272       1.580838          -0.000000
           88              H       6.011634       7.992684      13.004760       0.161219       1.031472 0.81456278E+01  0.79765133E+02                                 1.670167                            1.656659      -0.743748       2.548124                    0.999555       3.169258       8.659655       0.495045       1.263494      -0.716222      -0.003158      -0.010161      -0.026304       0.028375       0.004288       0.003862       0.005233       0.000421       0.028372      -0.009114      -0.003537       0.012651              1.671737       1.508584       0.065194      -0.034414       1.801329       0.311413       1.705298           0.000000
           89              H      11.053218       8.202600      14.350302       0.113649       1.232574 0.10172545E+02  0.10505838E+03                                 1.846540                            1.820559      -1.026395       2.386872                    0.997343       3.557777       9.907558       0.485393       1.221831      -0.723939      -0.006316      -0.012297       0.040570       0.042860       0.008992       0.001625      -0.009361      -0.007578       0.024837      -0.015844       0.000951       0.014894              1.839304       1.822118       0.059897      -0.092661       1.661856      -0.237136       2.033940          -0.000000
           90              H      11.752992       7.839216      12.994030       0.093782       1.005721 0.76931520E+01  0.75619260E+02                                 1.727801                            1.670425      -1.108668       2.341595                    0.993752       3.806735      11.054516       0.458139       1.360132      -0.690559       0.022034      -0.023113      -0.016744       0.036057      -0.006143      -0.001176       0.007848       0.005830      -0.027921      -0.013546       0.000728       0.012818              1.766647       1.612332      -0.284563      -0.021467       2.101286       0.376037       1.586322           0.000000
           91              H      12.690930      10.000116      12.940380       0.140614       1.079926 0.87833781E+01  0.88807434E+02                                 1.772051                            1.754192      -1.401623       2.217037                    0.993208       3.766228      10.916086       0.461099       1.313783      -0.699995       0.008466       0.005975      -0.023460       0.025646      -0.001786      -0.006779      -0.003601       0.005440       0.005339      -0.008204      -0.000524       0.008729              1.772364       1.635710       0.162378       0.018277       1.798182      -0.284743       1.883201          -0.000000
           92              H      12.054042      10.284120      14.350302       0.152937       1.008644 0.78981916E+01  0.76388633E+02                                 1.613068                            1.605813      -0.636064       2.591140                    0.999978       3.113022       8.324797       0.517263       1.224316      -0.725280      -0.016043       0.015513       0.015246       0.027027      -0.001200      -0.003338       0.007711      -0.004977       0.004295      -0.006894      -0.003197       0.010090              1.606671       1.487373      -0.113099      -0.014666       1.794439       0.268701       1.538202           0.000000
           93              H       9.901200       9.342144       8.970280       0.105357       1.060102 0.79389720E+01  0.78556535E+02                                 1.781674                            1.689064      -1.177021       2.313846                    0.993851       3.792471      11.006247       0.459334       1.347595      -0.692997       0.018980      -0.027134      -0.019137       0.038246      -0.002682      -0.005444       0.005810      -0.009468       0.011180      -0.008941      -0.002122       0.011063              1.844654       1.508170      -0.422800      -0.183141       2.300461       0.250986       1.725330          -0.000000
           94              H       8.557848      10.148292       8.953112       0.117570       1.161907 0.94678947E+01  0.96063474E+02                                 1.779866                            1.761326      -0.948874       2.429481                    0.997782       3.448163       9.524612       0.491297       1.228733      -0.722757      -0.034678       0.002506      -0.022337       0.041325       0.006156       0.013444      -0.000383       0.002663       0.012768      -0.014331      -0.001786       0.016117              1.774375       1.965116      -0.080591       0.209107       1.528715      -0.093295       1.829293          -0.000000
           95              H      11.098710      11.397204       9.369436       0.145093       1.062456 0.84880070E+01  0.84244578E+02                                 1.709322                            1.694011      -0.970293       2.428271                    0.998183       3.377749       9.388441       0.486756       1.267822      -0.713344       0.024904      -0.003822       0.007835       0.026385       0.004346       0.001218       0.000048       0.016314      -0.014364      -0.006879      -0.004844       0.011723              1.706499       1.849273       0.033475       0.311676       1.525869       0.003835       1.744355           0.000000
           96              H       9.735288      12.183948       9.242822       0.127867       0.940155 0.69438132E+01  0.66554319E+02                                 1.655395                            1.590595      -0.977787       2.411558                    0.996666       3.624986      10.408678       0.467709       1.366320      -0.689496      -0.016008       0.014758       0.003673       0.022080      -0.002745      -0.001637      -0.001214       0.004175      -0.016311      -0.006118      -0.000125       0.006244              1.701722       1.404162      -0.331656      -0.110837       2.163973       0.204585       1.537031           0.000000
           97              H      11.992494      15.223320      12.446800       0.106468       1.065786 0.82113188E+01  0.81751960E+02                                 1.771693                            1.707749      -1.145067       2.329034                    0.994349       3.758740      10.860327       0.461907       1.331884      -0.696626       0.026323       0.028026      -0.005963       0.038909       0.006669      -0.004431       0.001078       0.000365      -0.045654      -0.016277       0.001791       0.014486              1.808877       1.725296       0.330157       0.097572       2.285646      -0.069231       1.415687           0.000000
           98              H      11.362296      14.336028      13.579888       0.113632       1.202685 0.10072611E+02  0.10357915E+03                                 1.812209                            1.811524      -0.827070       2.482455                    0.998826       3.451027       9.532163       0.487527       1.221737      -0.725286      -0.000455      -0.004598       0.041573       0.041829      -0.010311       0.002346       0.000910       0.003293       0.049816      -0.018883       0.002042       0.016840              1.788256       1.685321      -0.007547       0.005804       1.576057      -0.019489       2.103390          -0.000000
           99              H      12.626706      13.314672      11.260062       0.158494       1.021594 0.80832495E+01  0.78458118E+02                                 1.613829                            1.613618      -0.690618       2.569080                    0.999919       3.095519       8.232889       0.522405       1.207944      -0.729342       0.005939       0.007167      -0.024841       0.026528      -0.001477      -0.007544      -0.000520       0.004633       0.021019      -0.007287      -0.004213       0.011500              1.598209       1.447398      -0.030920      -0.007484       1.407844      -0.058154       1.939383           0.000000
          100              H      11.913552      12.395628      12.309456       0.145090       0.903364 0.67602912E+01  0.64336404E+02                                 1.613071                            1.571305      -0.985077       2.421711                    0.996835       3.503035      10.009368       0.469925       1.369577      -0.689369      -0.013844      -0.019599       0.005551       0.024629       0.003494      -0.000750      -0.001179      -0.006795      -0.019279      -0.006567      -0.001649       0.008216              1.638080       1.600523       0.281920       0.064905       2.027759      -0.064279       1.285959           0.000000
          101              H       6.162828      12.930120      11.702138       0.112853       1.317748 0.11149826E+02  0.11826839E+03                                 1.951274                            1.920375      -1.294494       2.261263                    0.993085       3.770052      10.771886       0.465554       1.240324      -0.718507      -0.029542      -0.012108      -0.025710       0.040992       0.004854       0.008362       0.012066       0.019940      -0.002833      -0.018052      -0.000707       0.018759              1.957309       2.030886       0.215011       0.124282       1.870818       0.179591       1.970223          -0.000000
          102              H       6.991050      12.549096      12.976862       0.103372       1.082344 0.83175792E+01  0.83353641E+02                                 1.816023                            1.737160      -1.220616       2.294401                    0.992881       3.839246      11.251029       0.449225       1.360549      -0.690623       0.003720      -0.027354       0.028914       0.039976      -0.004105      -0.008653      -0.009904      -0.013334       0.021279      -0.016987       0.001037       0.015949              1.871941       1.624373      -0.130828      -0.041393       2.358947      -0.412508       1.632504           0.000000
          103              H       6.550848      14.635908      13.918956       0.150964       1.047633 0.84743199E+01  0.84555074E+02                                 1.730097                            1.721500      -1.011342       2.413387                    0.996999       3.453095       9.804028       0.468092       1.311415      -0.703323       0.020048       0.001267       0.020475       0.028683      -0.000165       0.005615      -0.003540       0.006977       0.020640      -0.008002      -0.002613       0.010614              1.725316       1.731063       0.159812       0.115508       1.690080       0.281308       1.754803          -0.000000
          104              H       5.782836      15.076908      12.624918       0.155216       1.060530 0.85225373E+01  0.84673492E+02                                 1.717404                            1.706741      -0.787930       2.521722                    0.999076       3.292523       9.156323       0.480983       1.281733      -0.711398      -0.003290       0.017761      -0.020283       0.027160      -0.003901       0.002878      -0.007236      -0.005055      -0.007809      -0.007324      -0.003202       0.010525              1.717226       1.559310      -0.104757      -0.062031       1.975813      -0.239261       1.616554          -0.000000
          105              H       7.987860      16.077096       8.676278       0.116695       1.245704 0.10356064E+02  0.10731068E+03                                 1.861691                            1.840060      -0.970161       2.422602                    0.996664       3.489383       9.697195       0.482123       1.226028      -0.724142      -0.038970       0.021359      -0.007755       0.045111      -0.018610       0.007504       0.000256       0.009358       0.002176      -0.020680       0.000129       0.020551              1.857571       2.007067      -0.285068       0.021969       1.801225      -0.043918       1.764422          -0.000000
          106              H       9.541278      16.285248       8.624774       0.102210       1.135102 0.87490462E+01  0.88049642E+02                                 1.806047                            1.726058      -1.282610       2.256929                    0.992734       3.830907      10.945596       0.476604       1.276972      -0.707581       0.027645       0.023509      -0.010922       0.037897       0.010199      -0.009357      -0.002033      -0.002957      -0.007963      -0.013079      -0.002115       0.015194              1.854628       1.698610       0.496126       0.038455       2.156574      -0.000888       1.708701          -0.000000
          107              H       8.165814      14.076720       7.543190       0.150614       1.159131 0.95109137E+01  0.96923145E+02                                 1.797914                            1.781158      -1.078718       2.377724                    0.996369       3.460166       9.680692       0.480493       1.250875      -0.717208      -0.024416      -0.011672       0.006342       0.027795       0.006787       0.005051      -0.000710       0.012104      -0.013226      -0.008933      -0.003498       0.012431              1.799165       1.791123       0.314466      -0.001509       1.891868       0.024039       1.714504          -0.000000
          108              H       9.729936      14.133168       7.614008       0.149928       1.050077 0.83515027E+01  0.82841281E+02                                 1.721051                            1.699065      -0.930610       2.449510                    0.997591       3.397283       9.547526       0.476362       1.296244      -0.706945       0.025271      -0.010485       0.006234       0.028061      -0.006133       0.000110       0.000630       0.019408      -0.015900      -0.008941      -0.005189       0.014130              1.732335       1.697768      -0.383583       0.047016       1.893756      -0.036553       1.605480          -0.000000
          109              C       2.393682      17.042004       2.759756       0.547105      22.148884 0.26647640E+03  0.55829633E+04                                 7.236825                            5.789551       0.191484       2.124152                    0.999845      22.265738      61.851834       0.619780       0.471696      -1.024216       0.001680      -0.003609       0.018764       0.019181      -0.014572       0.004525      -0.004532      -0.028886      -0.180761      -0.060653       0.009693       0.050960              8.058250      11.601925       1.838903      -0.857278       4.636078       0.406439       7.936746           0.000000
          110              C       3.686190      17.061408       0.703888       0.540781      21.244180 0.26365417E+03  0.55341405E+04                                 7.071668                            5.780620       0.095315       2.084568                    0.999782      22.748140      64.192824       0.613967       0.475276      -1.017665       0.018481       0.000089      -0.010627       0.021318      -0.025392       0.025273      -0.001544      -0.058155       0.011994      -0.050615       0.010409       0.040206              7.721752       8.021301       2.067641       0.788826       5.393940       1.318857       9.750016           0.000000
          111              C       1.348704      16.408728       0.639508       0.556231      21.837945 0.25972758E+03  0.54137511E+04                                 7.181880                            5.725921       0.260586       2.150074                    0.999796      22.172034      61.692905       0.620757       0.473373      -1.021990      -0.013541       0.000805      -0.017899       0.022458      -0.019683      -0.029822      -0.017873      -0.078981      -0.043749      -0.060992       0.007577       0.053414              7.987795       9.541159       1.280356      -2.178607       4.864792       1.029109       9.557434           0.000000
          112              C      -0.013380      16.560432       2.682500      -0.055588      27.650009 0.37557881E+03  0.86122172E+04                                 8.251501                            6.558545      -0.446068       1.852893                    0.998952      28.774369      84.856668       0.621938       0.429482      -1.043815       0.055824       0.089446      -0.022727       0.107859      -0.017369      -0.039807      -0.000770       0.034689      -0.018044      -0.039759      -0.012203       0.051962             10.043130      13.028301      -1.424220      -4.313033       9.224483       1.350594       7.876607          -0.000000
          113              C      12.875574       0.298116       3.070926      -0.379370      32.128195 0.46668059E+03  0.11172815E+05                                 8.778980                            7.073175      -0.153838       1.931158                    0.997561      30.902022      89.781501       0.636389       0.402013      -1.073125       0.025135      -0.068510      -0.019816       0.075618      -0.023220       0.010282       0.010744      -0.043936       0.047127      -0.043038       0.015293       0.027745             10.643550      13.716178      -2.042810      -4.585006      10.231160       1.350895       7.983312           0.000000
          114              C      11.603136       0.128772       3.869238       0.715352      21.790095 0.21377828E+03  0.42400780E+04                                 7.193973                            5.184374       0.141903       2.134722                    0.999225      20.190189      54.623088       0.654991       0.471477      -1.024033      -0.021501      -0.001996       0.040815       0.046175      -0.035492       0.073748      -0.030891       0.035796       0.205880      -0.076290      -0.046353       0.122644              8.861199      10.551902      -0.301143      -3.974140       9.886807       1.260790       6.144889           0.000000
          115              C       4.674972       0.254016       2.776924      -0.040444      25.948914 0.36573072E+03  0.83377727E+04                                 7.928078                            6.496107      -0.276064       1.911792                    0.999521      28.406462      83.754737       0.620928       0.432689      -1.041013      -0.014232      -0.109301      -0.034150       0.115393       0.008169       0.036124       0.010006       0.046480      -0.070770      -0.041851      -0.012476       0.054327              9.288409      12.758419      -0.136590       3.561471       7.686742      -0.192912       7.420067          -0.000000
          116              C       5.718612      16.869132       3.043028      -0.361319      31.155942 0.47282457E+03  0.11387819E+05                                 8.720212                            7.217120      -0.199150       1.920158                    0.996617      31.080496      91.376236       0.615611       0.413104      -1.062963      -0.052658       0.058122      -0.006943       0.078736      -0.019039      -0.013750      -0.014463       0.020966      -0.032902      -0.033378       0.005498       0.027881             10.324650      14.295656      -0.851557       4.492935       8.748264       0.042522       7.930029          -0.000000
          117              C       6.929502      17.567676       3.729748       0.667666      20.465723 0.24274291E+03  0.49846694E+04                                 7.039736                            5.596892      -0.097679       2.045509                    0.999379      21.324222      59.270997       0.616365       0.483926      -1.014380       0.031607       0.012525      -0.004757       0.034330      -0.013364      -0.000200      -0.081733      -0.058980       0.077378      -0.065044      -0.038573       0.103617              8.196096      11.919566       0.755660       2.742241       6.241971       1.992244       6.426750           0.000000
          118              C       2.753604      16.348752      20.075830      -0.040469      26.090864 0.37924708E+03  0.87239700E+04                                 8.029244                            6.681607      -0.433609       1.870253                    0.998239      28.432564      84.185909       0.603175       0.441439      -1.035903       0.034337      -0.061547       0.080805       0.107222      -0.033656      -0.008990       0.013156      -0.026108       0.165180      -0.063629       0.003633       0.059997              9.273929       5.914967      -0.338343      -1.371458       8.943372       2.739145      12.963447          -0.000000
          119              C       3.528306      15.069852      19.691696      -0.360959      30.871947 0.48096051E+03  0.11606856E+05                                 8.570566                            7.227700      -0.067502       1.958002                    0.997942      30.984189      90.508951       0.623130       0.407307      -1.069153      -0.037871       0.067630       0.019910       0.080028      -0.020200      -0.012589       0.013562       0.001267      -0.104801      -0.039390      -0.002720       0.042110              9.885832       5.956793      -0.515564      -0.783214       9.802947       1.155965      13.897757           0.000000
          120              C       3.628656      15.138648      18.180912       0.696043      20.058937 0.22509202E+03  0.45331444E+04                                 6.878137                            5.361605      -0.015224       2.074725                    0.999600      20.806953      57.164121       0.635047       0.478918      -1.017615      -0.006789       0.006897      -0.027900       0.029531      -0.066183      -0.004033       0.022070      -0.075661      -0.155556      -0.060336      -0.044671       0.105007              8.015355       6.125443       1.877512      -0.655996       5.591997       0.069020      12.328624          -0.000000
          121              C       3.484152      11.427192      21.402058       0.542139      21.909106 0.27002740E+03  0.56856423E+04                                 7.164877                            5.821934       0.167693       2.108915                    0.999837      22.664975      63.464788       0.617983       0.470715      -1.023032       0.020059      -0.006781      -0.004790       0.021709       0.043204       0.000898      -0.020264      -0.032744       0.057511      -0.057810       0.011151       0.046658              7.872058       7.885763      -1.267972       1.800400       6.771767       2.367978       8.958644           0.000000
          122              C       1.105188      12.067524      21.286174       0.557365      21.438831 0.25600611E+03  0.53144142E+04                                 7.095646                            5.683155       0.178639       2.124780                    0.999767      22.029357      61.075050       0.623650       0.473108      -1.022624      -0.015399      -0.004840      -0.010878       0.019464       0.002998      -0.036911      -0.020040      -0.088796       0.001850      -0.065843       0.010717       0.055126              7.889742       8.311435      -1.523199      -1.124171       5.549892       2.765301       9.807897           0.000000
          123              C       2.490018      12.748428       1.712508       0.544089      22.095336 0.26893554E+03  0.56452395E+04                                 7.174972                            5.791416       0.320992       2.162094                    0.999885      22.377001      62.141069       0.623906       0.467684      -1.026805       0.002918       0.005254       0.018434       0.019389       0.004064      -0.012341      -0.046973      -0.000728      -0.054020      -0.054143       0.006577       0.047566              7.875515      10.662986      -1.495221      -0.066763       6.238906       2.229374       6.724654           0.000000
          124              C       4.844898      12.072816       1.897064      -0.047210      25.862213 0.38622407E+03  0.88953866E+04                                 7.860711                            6.657061      -0.313415       1.900640                    0.999117      28.427000      83.310330       0.618050       0.430286      -1.046028      -0.036452       0.073607      -0.076552       0.112281       0.024900       0.036191      -0.014881       0.088881      -0.059160      -0.058928      -0.013121       0.072049              8.911601      11.758284       1.782241       2.555170       8.422270       0.211727       6.554247          -0.000000
          125              C       5.727978      13.242348       1.472156      -0.358890      30.759531 0.46112729E+03  0.10990297E+05                                 8.528159                            7.052011      -0.048341       1.973827                    0.997362      30.286750      87.365008       0.635450       0.404424      -1.073138      -0.032777      -0.067434       0.030152       0.080813       0.018696      -0.028176      -0.013263      -0.038684      -0.046675      -0.041961      -0.002565       0.044527              9.990108      13.516842       2.865457       3.513487       9.096206       0.514273       7.357277           0.000000
          126              C       7.020486      13.367592       2.242570       0.710411      20.990201 0.21678344E+03  0.43145868E+04                                 7.000821                            5.220363       0.087359       2.109796                    0.999304      20.411744      55.312793       0.652809       0.471418      -1.024095       0.024955      -0.005307       0.002718       0.025658      -0.030311      -0.074193       0.048240       0.002842       0.105676      -0.069365      -0.043255       0.112621              8.304551       9.921935       1.396078       3.458876       9.076518      -0.843232       5.915200           0.000000
          127              C       0.054858      13.177080       1.663150      -0.052011      27.305937 0.37318593E+03  0.85685780E+04                                 8.254860                            6.595737      -0.553464       1.823455                    0.998579      28.892223      86.074265       0.610225       0.437152      -1.036186       0.039661      -0.108644       0.013905       0.116490      -0.008969      -0.046504       0.003658       0.050232      -0.019697      -0.039035      -0.022635       0.061670              9.928171      12.535022      -0.074151      -4.595218       8.725091      -0.026261       8.524399          -0.000000
          128              C      12.677550      12.139848       2.465754      -0.365064      31.190792 0.46162251E+03  0.11017345E+05                                 8.600003                            7.026920      -0.076270       1.962593                    0.996746      30.541159      88.481953       0.639796       0.401120      -1.074141       0.032673       0.067044      -0.038782       0.084062       0.022885       0.005627      -0.002262      -0.018663       0.034764      -0.031329       0.012176       0.019153             10.345435      13.428832       0.424185      -5.122795       8.779135      -1.233626       8.828338          -0.000000
          129              C      11.371662      12.700800       3.049466       0.711595      21.531061 0.22191408E+03  0.44404840E+04                                 7.138718                            5.287106       0.146202       2.133656                    0.999109      20.369156      55.259560       0.648005       0.472370      -1.024067      -0.025689       0.018294       0.020156       0.037428       0.052505       0.060121       0.049162       0.015852       0.135598      -0.075758      -0.040087       0.115846              8.620137      10.110901      -0.904933      -3.826209       8.877655      -1.701660       6.871856           0.000000
          130              C       2.152842      10.843308      19.432030      -0.041761      27.043551 0.36891108E+03  0.84238446E+04                                 8.153029                            6.523635      -0.493265       1.842885                    0.998725      28.481736      83.892802       0.620053       0.432602      -1.041640       0.012654       0.112112       0.014466       0.113747       0.014901       0.008776       0.019798      -0.013611       0.148779      -0.041321      -0.015414       0.056735              9.765197       5.551857      -0.296842       0.243422       8.066844       0.080032      15.676890          -0.000000
          131              C       2.239812      11.787048      18.253876      -0.382983      32.216978 0.46457680E+03  0.11120458E+05                                 8.804976                            7.056231      -0.183366       1.920071                    0.997610      31.022765      90.404519       0.636681       0.401901      -1.072180      -0.007265      -0.061857       0.061167       0.087295       0.006671       0.000189      -0.025700       0.040563      -0.043877      -0.039851       0.010666       0.029185             10.663635       5.456390       0.268127      -0.032909       9.117905      -0.008681      17.416609          -0.000000
          132              C       2.275938      11.083212      16.927648       0.728098      20.557967 0.20810687E+03  0.41032043E+04                                 6.924614                            5.119431       0.066055       2.113114                    0.999444      20.036915      54.188769       0.657781       0.472268      -1.022789       0.005443      -0.002526      -0.043259       0.043673       0.001666      -0.001750      -0.014581       0.191443      -0.128841      -0.079992      -0.037240       0.117232              8.316795       3.568464       0.167938      -0.008160       9.614919       0.574378      11.767001           0.000000
          133              C      10.986318       0.597996      13.489756       0.547105      22.148884 0.26647640E+03  0.55829633E+04                                 7.236825                            5.789552       0.191484       2.124152                    0.999845      22.265738      61.851836       0.619780       0.471696      -1.024215      -0.001680       0.003609       0.018764       0.019181      -0.014572      -0.004525       0.004532      -0.028886      -0.180761      -0.060653       0.009693       0.050960              8.058250      11.601926       1.838903       0.857279       4.636079      -0.406439       7.936746           0.000000
          134              C       9.693810       0.578592      11.433888       0.540781      21.244180 0.26365417E+03  0.55341404E+04                                 7.071668                            5.780620       0.095315       2.084568                    0.999782      22.748140      64.192825       0.613967       0.475276      -1.017665      -0.018481      -0.000089      -0.010627       0.021318      -0.025392      -0.025273       0.001544      -0.058155       0.011994      -0.050615       0.010409       0.040206              7.721752       8.021301       2.067641      -0.788826       5.393940      -1.318857       9.750016           0.000000
          135              C      12.031296       1.231272      11.369508       0.556231      21.837946 0.25972760E+03  0.54137513E+04                                 7.181880                            5.725921       0.260586       2.150074                    0.999796      22.172034      61.692904       0.620758       0.473373      -1.021990       0.013541      -0.000805      -0.017899       0.022458      -0.019683       0.029822       0.017873      -0.078981      -0.043749      -0.060992       0.007577       0.053414              7.987795       9.541159       1.280356       2.178607       4.864792      -1.029109       9.557434           0.000000
          136              C       0.013380       1.079568      13.412500      -0.055588      27.650009 0.37557880E+03  0.86122167E+04                                 8.251500                            6.558545      -0.446068       1.852893                    0.998952      28.774368      84.856662       0.621938       0.429482      -1.043815      -0.055824      -0.089446      -0.022727       0.107859      -0.017369       0.039807       0.000770       0.034689      -0.018044      -0.039759      -0.012203       0.051962             10.043130      13.028300      -1.424220       4.313033       9.224482      -1.350593       7.876607          -0.000000
          137              C       0.504426      17.341884      13.800926      -0.379370      32.128197 0.46668061E+03  0.11172815E+05                                 8.778980                            7.073175      -0.153838       1.931158                    0.997561      30.902023      89.781504       0.636389       0.402013      -1.073125      -0.025135       0.068510      -0.019816       0.075618      -0.023220      -0.010282      -0.010744      -0.043936       0.047127      -0.043038       0.015293       0.027745             10.643550      13.716178      -2.042810       4.585006      10.231160      -1.350895       7.983312           0.000000
          138              C       1.776864      17.511228      14.599238       0.715352      21.790095 0.21377827E+03  0.42400779E+04                                 7.193972                            5.184374       0.141903       2.134722                    0.999225      20.190189      54.623088       0.654991       0.471477      -1.024033       0.021501       0.001996       0.040815       0.046175      -0.035492      -0.073748       0.030891       0.035796       0.205880      -0.076290      -0.046353       0.122644              8.861199      10.551902      -0.301142       3.974140       9.886807      -1.260789       6.144889           0.000000
          139              C       8.705028      17.385984      13.506924      -0.040444      25.948914 0.36573072E+03  0.83377726E+04                                 7.928078                            6.496107      -0.276064       1.911792                    0.999521      28.406462      83.754739       0.620928       0.432689      -1.041013       0.014232       0.109301      -0.034150       0.115393       0.008169      -0.036124      -0.010006       0.046480      -0.070770      -0.041851      -0.012476       0.054327              9.288410      12.758420      -0.136590      -3.561471       7.686742       0.192912       7.420067          -0.000000
          140              C       7.661388       0.770868      13.773028      -0.361319      31.155947 0.47282466E+03  0.11387821E+05                                 8.720213                            7.217121      -0.199150       1.920158                    0.996617      31.080498      91.376242       0.615611       0.413104      -1.062963       0.052658      -0.058122      -0.006943       0.078736      -0.019039       0.013750       0.014463       0.020966      -0.032902      -0.033378       0.005498       0.027881             10.324651      14.295659      -0.851558      -4.492937       8.748265      -0.042522       7.930030          -0.000000
          141              C       6.450498       0.072324      14.459748       0.667666      20.465721 0.24274290E+03  0.49846689E+04                                 7.039736                            5.596892      -0.097679       2.045509                    0.999379      21.324221      59.270993       0.616365       0.483926      -1.014380      -0.031607      -0.012525      -0.004757       0.034330      -0.013364       0.000200       0.081733      -0.058980       0.077378      -0.065044      -0.038573       0.103617              8.196095      11.919565       0.755659      -2.742241       6.241971      -1.992244       6.426750           0.000000
          142              C      10.626396       1.291248       9.345830      -0.040469      26.090864 0.37924707E+03  0.87239696E+04                                 8.029245                            6.681607      -0.433609       1.870253                    0.998239      28.432563      84.185906       0.603175       0.441439      -1.035903      -0.034337       0.061547       0.080805       0.107222      -0.033656       0.008990      -0.013156      -0.026108       0.165180      -0.063629       0.003633       0.059997              9.273930       5.914967      -0.338343       1.371458       8.943373      -2.739145      12.963448          -0.000000
          143              C       9.851694       2.570148       8.961696      -0.360959      30.871950 0.48096056E+03  0.11606857E+05                                 8.570566                            7.227700      -0.067503       1.958002                    0.997942      30.984191      90.508960       0.623130       0.407307      -1.069153       0.037871      -0.067630       0.019910       0.080028      -0.020200       0.012589      -0.013562       0.001266      -0.104801      -0.039390      -0.002720       0.042110              9.885833       5.956793      -0.515564       0.783214       9.802948      -1.155965      13.897758           0.000000
          144              C       9.751344       2.501352       7.450912       0.696043      20.058938 0.22509205E+03  0.45331449E+04                                 6.878137                            5.361605      -0.015225       2.074725                    0.999600      20.806954      57.164122       0.635047       0.478918      -1.017615       0.006789      -0.006897      -0.027900       0.029531      -0.066183       0.004033      -0.022070      -0.075661      -0.155556      -0.060336      -0.044671       0.105007              8.015355       6.125443       1.877512       0.655996       5.591997      -0.069020      12.328624          -0.000000
          145              C       9.895848       6.212808      10.672058       0.542139      21.909106 0.27002741E+03  0.56856423E+04                                 7.164877                            5.821935       0.167693       2.108915                    0.999837      22.664975      63.464789       0.617983       0.470715      -1.023032      -0.020059       0.006781      -0.004790       0.021709       0.043204      -0.000898       0.020264      -0.032744       0.057511      -0.057810       0.011151       0.046658              7.872058       7.885763      -1.267972      -1.800400       6.771768      -2.367978       8.958644           0.000000
          146              C      12.274812       5.572476      10.556174       0.557365      21.438831 0.25600611E+03  0.53144142E+04                                 7.095646                            5.683155       0.178639       2.124780                    0.999767      22.029357      61.075049       0.623650       0.473108      -1.022624       0.015399       0.004840      -0.010877       0.019464       0.002998       0.036911       0.020040      -0.088796       0.001850      -0.065843       0.010717       0.055126              7.889741       8.311434      -1.523199       1.124171       5.549892      -2.765301       9.807897           0.000000
          147              C      10.889982       4.891572      12.442508       0.544089      22.095336 0.26893553E+03  0.56452394E+04                                 7.174972                            5.791416       0.320992       2.162094                    0.999885      22.377001      62.141069       0.623906       0.467684      -1.026805      -0.002918      -0.005254       0.018434       0.019389       0.004064       0.012341       0.046973      -0.000728      -0.054020      -0.054143       0.006577       0.047566              7.875515      10.662986      -1.495221       0.066763       6.238906      -2.229373       6.724654           0.000000
          148              C       8.535102       5.567184      12.627064      -0.047210      25.862215 0.38622410E+03  0.88953874E+04                                 7.860711                            6.657061      -0.313415       1.900639                    0.999117      28.427001      83.310332       0.618050       0.430286      -1.046028       0.036452      -0.073607      -0.076552       0.112281       0.024900      -0.036191       0.014881       0.088881      -0.059160      -0.058928      -0.013121       0.072049              8.911601      11.758284       1.782241      -2.555170       8.422270      -0.211727       6.554247          -0.000000
          149              C       7.652022       4.397652      12.202156      -0.358890      30.759530 0.46112727E+03  0.10990296E+05                                 8.528159                            7.052011      -0.048341       1.973827                    0.997362      30.286749      87.365004       0.635450       0.404424      -1.073139       0.032777       0.067434       0.030152       0.080813       0.018696       0.028176       0.013263      -0.038684      -0.046675      -0.041961      -0.002565       0.044527              9.990108      13.516841       2.865457      -3.513487       9.096205      -0.514273       7.357277           0.000000
          150              C       6.359514       4.272408      12.972570       0.710411      20.990201 0.21678344E+03  0.43145868E+04                                 7.000821                            5.220363       0.087359       2.109796                    0.999304      20.411744      55.312792       0.652809       0.471418      -1.024095      -0.024955       0.005307       0.002718       0.025658      -0.030311       0.074193      -0.048240       0.002842       0.105676      -0.069365      -0.043255       0.112621              8.304551       9.921935       1.396078      -3.458876       9.076518       0.843232       5.915200           0.000000
          151              C      13.325142       4.462920      12.393150      -0.052011      27.305940 0.37318596E+03  0.85685791E+04                                 8.254861                            6.595738      -0.553464       1.823455                    0.998579      28.892224      86.074268       0.610225       0.437152      -1.036186      -0.039661       0.108644       0.013905       0.116490      -0.008969       0.046504      -0.003658       0.050232      -0.019697      -0.039035      -0.022635       0.061670              9.928172      12.535024      -0.074151       4.595219       8.725092       0.026261       8.524400          -0.000000
          152              C       0.702450       5.500152      13.195754      -0.365063      31.190790 0.46162247E+03  0.11017344E+05                                 8.600003                            7.026920      -0.076270       1.962593                    0.996746      30.541158      88.481953       0.639796       0.401120      -1.074141      -0.032673      -0.067044      -0.038782       0.084062       0.022885      -0.005627       0.002262      -0.018663       0.034764      -0.031329       0.012176       0.019153             10.345434      13.428831       0.424185       5.122795       8.779135       1.233625       8.828337          -0.000000
          153              C       2.008338       4.939200      13.779466       0.711595      21.531063 0.22191410E+03  0.44404845E+04                                 7.138718                            5.287106       0.146202       2.133656                    0.999109      20.369157      55.259563       0.648005       0.472370      -1.024067       0.025689      -0.018294       0.020156       0.037428       0.052505      -0.060121      -0.049162       0.015852       0.135598      -0.075758      -0.040087       0.115846              8.620137      10.110901      -0.904933       3.826209       8.877655       1.701660       6.871856           0.000000
          154              C      11.227158       6.796692       8.702030      -0.041761      27.043551 0.36891108E+03  0.84238448E+04                                 8.153029                            6.523635      -0.493265       1.842884                    0.998725      28.481737      83.892807       0.620053       0.432602      -1.041640      -0.012654      -0.112112       0.014466       0.113747       0.014901      -0.008776      -0.019798      -0.013611       0.148779      -0.041321      -0.015414       0.056735              9.765197       5.551857      -0.296841      -0.243422       8.066844      -0.080032      15.676890          -0.000000
          155              C      11.140188       5.852952       7.523876      -0.382983      32.216978 0.46457681E+03  0.11120458E+05                                 8.804975                            7.056231      -0.183366       1.920071                    0.997610      31.022765      90.404518       0.636681       0.401901      -1.072180       0.007265       0.061857       0.061166       0.087295       0.006671      -0.000189       0.025700       0.040563      -0.043877      -0.039851       0.010666       0.029185             10.663635       5.456390       0.268127       0.032909       9.117905       0.008681      17.416609          -0.000000
          156              C      11.104062       6.556788       6.197648       0.728097      20.557967 0.20810687E+03  0.41032042E+04                                 6.924615                            5.119432       0.066055       2.113114                    0.999444      20.036915      54.188769       0.657781       0.472268      -1.022789      -0.005443       0.002526      -0.043259       0.043673       0.001666       0.001750       0.014581       0.191443      -0.128841      -0.079992      -0.037240       0.117232              8.316795       3.568464       0.167938       0.008160       9.614919      -0.574378      11.767001           0.000000
          157              C       4.296318       8.222004       2.759756       0.547105      22.148884 0.26647639E+03  0.55829632E+04                                 7.236825                            5.789551       0.191484       2.124152                    0.999845      22.265738      61.851835       0.619780       0.471696      -1.024216      -0.001680      -0.003609       0.018764       0.019181       0.014572      -0.004525      -0.004532      -0.028886      -0.180761      -0.060653       0.009693       0.050960              8.058250      11.601925      -1.838903       0.857279       4.636079       0.406439       7.936746           0.000000
          158              C       3.003810       8.241408       0.703888       0.540781      21.244182 0.26365420E+03  0.55341410E+04                                 7.071668                            5.780620       0.095315       2.084568                    0.999782      22.748141      64.192825       0.613967       0.475275      -1.017666      -0.018481       0.000089      -0.010627       0.021318       0.025392      -0.025273      -0.001544      -0.058155       0.011994      -0.050615       0.010409       0.040206              7.721752       8.021301      -2.067641      -0.788826       5.393940       1.318857       9.750016           0.000000
          159              C       5.341296       7.588728       0.639508       0.556231      21.837946 0.25972759E+03  0.54137513E+04                                 7.181881                            5.725921       0.260586       2.150074                    0.999796      22.172034      61.692905       0.620757       0.473373      -1.021990       0.013541       0.000805      -0.017899       0.022458       0.019683       0.029822      -0.017873      -0.078981      -0.043749      -0.060992       0.007577       0.053414              7.987795       9.541159      -1.280356       2.178607       4.864792       1.029109       9.557435           0.000000
          160              C       6.703380       7.740432       2.682500      -0.055587      27.650007 0.37557877E+03  0.86122160E+04                                 8.251500                            6.558545      -0.446068       1.852893                    0.998952      28.774367      84.856660       0.621938       0.429482      -1.043815      -0.055824       0.089446      -0.022727       0.107859       0.017369       0.039807      -0.000770       0.034689      -0.018044      -0.039759      -0.012203       0.051962             10.043129      13.028300       1.424220       4.313032       9.224482       1.350593       7.876606          -0.000000
          161              C       7.194426       9.118116       3.070926      -0.379370      32.128200 0.46668066E+03  0.11172817E+05                                 8.778982                            7.073176      -0.153838       1.931158                    0.997561      30.902024      89.781510       0.636389       0.402013      -1.073125      -0.025135      -0.068510      -0.019816       0.075618       0.023220      -0.010282       0.010744      -0.043936       0.047127      -0.043038       0.015293       0.027745             10.643552      13.716181       2.042811       4.585008      10.231162       1.350896       7.983313           0.000000
          162              C       8.466864       8.948772       3.869238       0.715352      21.790095 0.21377827E+03  0.42400779E+04                                 7.193972                            5.184374       0.141903       2.134722                    0.999225      20.190189      54.623088       0.654991       0.471477      -1.024033       0.021501      -0.001996       0.040815       0.046175       0.035492      -0.073748      -0.030891       0.035796       0.205880      -0.076290      -0.046353       0.122644              8.861199      10.551902       0.301143       3.974140       9.886807       1.260790       6.144889           0.000000
          163              C       2.015028       9.074016       2.776924      -0.040444      25.948914 0.36573072E+03  0.83377725E+04                                 7.928078                            6.496107      -0.276064       1.911792                    0.999521      28.406462      83.754737       0.620928       0.432689      -1.041013       0.014232      -0.109301      -0.034150       0.115393      -0.008169      -0.036124       0.010006       0.046480      -0.070770      -0.041851      -0.012476       0.054327              9.288409      12.758419       0.136590      -3.561471       7.686742      -0.192912       7.420067          -0.000000
          164              C       0.971388       8.049132       3.043028      -0.361319      31.155945 0.47282463E+03  0.11387820E+05                                 8.720212                            7.217120      -0.199150       1.920158                    0.996617      31.080498      91.376242       0.615611       0.413104      -1.062963       0.052658       0.058122      -0.006943       0.078736       0.019039       0.013750      -0.014463       0.020966      -0.032902      -0.033378       0.005498       0.027881             10.324650      14.295657       0.851557      -4.492936       8.748265       0.042522       7.930029          -0.000000
          165              C      13.140498       8.747676       3.729748       0.667666      20.465722 0.24274290E+03  0.49846690E+04                                 7.039736                            5.596892      -0.097679       2.045509                    0.999379      21.324221      59.270994       0.616365       0.483926      -1.014379      -0.031607       0.012525      -0.004757       0.034330       0.013364       0.000200      -0.081733      -0.058980       0.077378      -0.065044      -0.038573       0.103617              8.196096      11.919566      -0.755660      -2.742241       6.241971       1.992244       6.426750           0.000000
          166              C       3.936396       7.528752      20.075830      -0.040469      26.090865 0.37924709E+03  0.87239703E+04                                 8.029245                            6.681607      -0.433609       1.870253                    0.998239      28.432564      84.185911       0.603175       0.441439      -1.035903      -0.034337      -0.061547       0.080805       0.107222       0.033656       0.008990       0.013156      -0.026108       0.165180      -0.063629       0.003633       0.059997              9.273930       5.914968       0.338344       1.371458       8.943373       2.739146      12.963449          -0.000000
          167              C       3.161694       6.249852      19.691696      -0.360959      30.871948 0.48096053E+03  0.11606856E+05                                 8.570566                            7.227700      -0.067503       1.958002                    0.997942      30.984190      90.508956       0.623130       0.407307      -1.069153       0.037871       0.067630       0.019910       0.080028       0.020200       0.012589       0.013562       0.001266      -0.104801      -0.039390      -0.002720       0.042110              9.885833       5.956793       0.515564       0.783214       9.802947       1.155965      13.897757           0.000000
          168              C       3.061344       6.318648      18.180912       0.696043      20.058938 0.22509204E+03  0.45331448E+04                                 6.878137                            5.361605      -0.015224       2.074725                    0.999600      20.806954      57.164123       0.635047       0.478918      -1.017615       0.006789       0.006897      -0.027900       0.029531       0.066183       0.004033       0.022070      -0.075661      -0.155556      -0.060336      -0.044671       0.105007              8.015355       6.125444      -1.877512       0.655996       5.591997       0.069020      12.328624          -0.000000
          169              C       3.205848       2.607192      21.402058       0.542139      21.909106 0.27002741E+03  0.56856424E+04                                 7.164877                            5.821935       0.167693       2.108915                    0.999837      22.664975      63.464789       0.617983       0.470715      -1.023032      -0.020059      -0.006781      -0.004790       0.021709      -0.043204      -0.000898      -0.020264      -0.032744       0.057511      -0.057810       0.011151       0.046658              7.872058       7.885763       1.267972      -1.800400       6.771768       2.367978       8.958644           0.000000
          170              C       5.584812       3.247524      21.286174       0.557365      21.438831 0.25600611E+03  0.53144142E+04                                 7.095646                            5.683155       0.178639       2.124780                    0.999767      22.029357      61.075049       0.623650       0.473108      -1.022624       0.015399      -0.004840      -0.010877       0.019464      -0.002998       0.036911      -0.020040      -0.088796       0.001850      -0.065843       0.010717       0.055126              7.889741       8.311434       1.523199       1.124171       5.549892       2.765301       9.807897           0.000000
          171              C       4.199982       3.928428       1.712508       0.544089      22.095336 0.26893554E+03  0.56452394E+04                                 7.174973                            5.791416       0.320992       2.162094                    0.999885      22.377001      62.141070       0.623906       0.467684      -1.026805      -0.002918       0.005254       0.018434       0.019389      -0.004064       0.012341      -0.046973      -0.000728      -0.054020      -0.054143       0.006577       0.047566              7.875515      10.662986       1.495221       0.066763       6.238906       2.229374       6.724654          -0.000000
          172              C       1.845102       3.252816       1.897064      -0.047210      25.862216 0.38622412E+03  0.88953881E+04                                 7.860712                            6.657061      -0.313415       1.900639                    0.999117      28.427001      83.310333       0.618050       0.430286      -1.046028       0.036452       0.073607      -0.076552       0.112281      -0.024900      -0.036191      -0.014881       0.088881      -0.059160      -0.058928      -0.013121       0.072049              8.911602      11.758286      -1.782242      -2.555171       8.422271       0.211727       6.554248          -0.000000
          173              C       0.962022       4.422348       1.472156      -0.358890      30.759532 0.46112731E+03  0.10990297E+05                                 8.528159                            7.052012      -0.048341       1.973827                    0.997362      30.286750      87.365007       0.635449       0.404424      -1.073138       0.032777      -0.067434       0.030152       0.080813      -0.018696       0.028176      -0.013263      -0.038684      -0.046675      -0.041961      -0.002565       0.044527              9.990109      13.516843      -2.865457      -3.513488       9.096206       0.514273       7.357277           0.000000
          174              C      13.049514       4.547592       2.242570       0.710411      20.990201 0.21678344E+03  0.43145868E+04                                 7.000821                            5.220363       0.087359       2.109796                    0.999304      20.411744      55.312792       0.652809       0.471418      -1.024095      -0.024955      -0.005307       0.002718       0.025658       0.030311       0.074193       0.048240       0.002842       0.105676      -0.069365      -0.043255       0.112621              8.304551       9.921935      -1.396078      -3.458875       9.076518      -0.843232       5.915200           0.000000
          175              C       6.635142       4.357080       1.663150      -0.052011      27.305938 0.37318594E+03  0.85685783E+04                                 8.254860                            6.595738      -0.553464       1.823455                    0.998579      28.892223      86.074263       0.610225       0.437152      -1.036186      -0.039661      -0.108644       0.013905       0.116490       0.008969       0.046504       0.003658       0.050232      -0.019697      -0.039035      -0.022635       0.061670              9.928171      12.535022       0.074151       4.595218       8.725091      -0.026261       8.524399          -0.000000
          176              C       7.392450       3.319848       2.465754      -0.365064      31.190795 0.46162256E+03  0.11017346E+05                                 8.600004                            7.026921      -0.076270       1.962593                    0.996746      30.541161      88.481962       0.639796       0.401120      -1.074141      -0.032673       0.067044      -0.038782       0.084062      -0.022885      -0.005627      -0.002262      -0.018663       0.034764      -0.031329       0.012176       0.019153             10.345436      13.428833      -0.424185       5.122796       8.779136      -1.233626       8.828338          -0.000000
          177              C       8.698338       3.880800       3.049466       0.711595      21.531060 0.22191406E+03  0.44404836E+04                                 7.138718                            5.287106       0.146202       2.133656                    0.999109      20.369155      55.259558       0.648005       0.472370      -1.024067       0.025689       0.018294       0.020156       0.037428      -0.052505      -0.060121       0.049162       0.015852       0.135598      -0.075758      -0.040088       0.115846              8.620137      10.110901       0.904933       3.826209       8.877655      -1.701660       6.871855           0.000000
          178              C       4.537158       2.023308      19.432030      -0.041761      27.043554 0.36891112E+03  0.84238459E+04                                 8.153030                            6.523635      -0.493265       1.842884                    0.998725      28.481738      83.892809       0.620053       0.432602      -1.041640      -0.012654       0.112112       0.014466       0.113747      -0.014901      -0.008776       0.019798      -0.013611       0.148779      -0.041321      -0.015414       0.056735              9.765198       5.551857       0.296842      -0.243422       8.066844       0.080032      15.676892          -0.000000
          179              C       4.450188       2.967048      18.253876      -0.382982      32.216977 0.46457680E+03  0.11120457E+05                                 8.804975                            7.056230      -0.183366       1.920071                    0.997610      31.022765      90.404521       0.636681       0.401901      -1.072180       0.007265      -0.061857       0.061166       0.087295      -0.006671      -0.000189      -0.025700       0.040563      -0.043876      -0.039851       0.010666       0.029185             10.663634       5.456390      -0.268127       0.032909       9.117905      -0.008681      17.416608          -0.000000
          180              C       4.414062       2.263212      16.927648       0.728097      20.557967 0.20810686E+03  0.41032042E+04                                 6.924615                            5.119432       0.066055       2.113114                    0.999444      20.036915      54.188771       0.657780       0.472268      -1.022789      -0.005443      -0.002526      -0.043259       0.043673      -0.001666       0.001750      -0.014581       0.191443      -0.128841      -0.079992      -0.037240       0.117232              8.316795       3.568464      -0.167938       0.008160       9.614919       0.574378      11.767002           0.000000
          181              C       9.083682       9.417996      13.489756       0.547105      22.148884 0.26647640E+03  0.55829634E+04                                 7.236825                            5.789552       0.191484       2.124152                    0.999845      22.265738      61.851836       0.619780       0.471696      -1.024215       0.001680       0.003609       0.018764       0.019181       0.014572       0.004525       0.004532      -0.028886      -0.180761      -0.060653       0.009693       0.050960              8.058250      11.601926      -1.838903      -0.857278       4.636079      -0.406439       7.936746           0.000000
          182              C      10.376190       9.398592      11.433888       0.540781      21.244182 0.26365420E+03  0.55341411E+04                                 7.071668                            5.780620       0.095315       2.084568                    0.999782      22.748141      64.192826       0.613967       0.475276      -1.017666       0.018481      -0.000089      -0.010627       0.021318       0.025392       0.025273       0.001544      -0.058155       0.011994      -0.050615       0.010409       0.040206              7.721752       8.021301      -2.067641       0.788826       5.393940      -1.318857       9.750016           0.000000
          183              C       8.038704      10.051272      11.369508       0.556231      21.837946 0.25972759E+03  0.54137513E+04                                 7.181880                            5.725921       0.260586       2.150074                    0.999796      22.172034      61.692904       0.620758       0.473373      -1.021990      -0.013541      -0.000805      -0.017899       0.022458       0.019683      -0.029822       0.017873      -0.078981      -0.043749      -0.060992       0.007577       0.053414              7.987795       9.541159      -1.280356      -2.178607       4.864792      -1.029109       9.557434           0.000000
          184              C       6.676620       9.899568      13.412500      -0.055588      27.650008 0.37557879E+03  0.86122166E+04                                 8.251500                            6.558545      -0.446068       1.852893                    0.998952      28.774368      84.856664       0.621938       0.429482      -1.043815       0.055824      -0.089446      -0.022727       0.107859       0.017369      -0.039807       0.000770       0.034689      -0.018044      -0.039759      -0.012203       0.051962             10.043130      13.028301       1.424220      -4.313033       9.224482      -1.350594       7.876607          -0.000000
          185              C       6.185574       8.521884      13.800926      -0.379370      32.128200 0.46668066E+03  0.11172817E+05                                 8.778981                            7.073176      -0.153838       1.931158                    0.997561      30.902024      89.781506       0.636389       0.402013      -1.073125       0.025135       0.068510      -0.019816       0.075618       0.023220       0.010282      -0.010744      -0.043936       0.047127      -0.043038       0.015293       0.027745             10.643551      13.716180       2.042810      -4.585007      10.231161      -1.350896       7.983313           0.000000
          186              C       4.913136       8.691228      14.599238       0.715352      21.790095 0.21377827E+03  0.42400779E+04                                 7.193972                            5.184374       0.141903       2.134722                    0.999225      20.190189      54.623088       0.654991       0.471477      -1.024033      -0.021501       0.001996       0.040815       0.046175       0.035492       0.073748       0.030891       0.035796       0.205880      -0.076290      -0.046353       0.122644              8.861199      10.551902       0.301143      -3.974140       9.886807      -1.260790       6.144889           0.000000
          187              C      11.364972       8.565984      13.506924      -0.040444      25.948915 0.36573075E+03  0.83377733E+04                                 7.928078                            6.496107      -0.276064       1.911792                    0.999521      28.406463      83.754739       0.620928       0.432689      -1.041013      -0.014232       0.109301      -0.034150       0.115393      -0.008169       0.036124      -0.010006       0.046480      -0.070770      -0.041851      -0.012476       0.054327              9.288409      12.758419       0.136590       3.561471       7.686742       0.192912       7.420067          -0.000000
          188              C      12.408612       9.590868      13.773028      -0.361319      31.155946 0.47282463E+03  0.11387821E+05                                 8.720213                            7.217121      -0.199150       1.920158                    0.996617      31.080498      91.376244       0.615611       0.413104      -1.062963      -0.052658      -0.058122      -0.006943       0.078736       0.019039      -0.013750       0.014463       0.020966      -0.032902      -0.033378       0.005498       0.027881             10.324651      14.295658       0.851557       4.492936       8.748265      -0.042522       7.930030          -0.000000
          189              C       0.239502       8.892324      14.459748       0.667666      20.465721 0.24274289E+03  0.49846689E+04                                 7.039736                            5.596892      -0.097679       2.045509                    0.999379      21.324221      59.270993       0.616365       0.483926      -1.014380       0.031607      -0.012525      -0.004757       0.034330       0.013364      -0.000200       0.081733      -0.058980       0.077378      -0.065044      -0.038573       0.103617              8.196095      11.919565      -0.755660       2.742241       6.241971      -1.992244       6.426750           0.000000
          190              C       9.443604      10.111248       9.345830      -0.040469      26.090867 0.37924712E+03  0.87239711E+04                                 8.029245                            6.681607      -0.433609       1.870253                    0.998239      28.432565      84.185912       0.603175       0.441439      -1.035903       0.034337       0.061547       0.080805       0.107222       0.033656      -0.008990      -0.013156      -0.026108       0.165180      -0.063629       0.003633       0.059997              9.273930       5.914968       0.338343      -1.371458       8.943373      -2.739146      12.963449          -0.000000
          191              C      10.218306      11.390148       8.961696      -0.360959      30.871948 0.48096053E+03  0.11606856E+05                                 8.570566                            7.227700      -0.067503       1.958002                    0.997942      30.984190      90.508953       0.623130       0.407307      -1.069153      -0.037871      -0.067630       0.019910       0.080028       0.020200      -0.012589      -0.013562       0.001266      -0.104801      -0.039390      -0.002720       0.042110              9.885832       5.956793       0.515564      -0.783214       9.802947      -1.155965      13.897757           0.000000
          192              C      10.318656      11.321352       7.450912       0.696043      20.058938 0.22509205E+03  0.45331450E+04                                 6.878137                            5.361605      -0.015225       2.074725                    0.999600      20.806954      57.164123       0.635047       0.478918      -1.017615      -0.006789      -0.006897      -0.027900       0.029531       0.066183      -0.004033      -0.022070      -0.075661      -0.155556      -0.060336      -0.044671       0.105007              8.015355       6.125444      -1.877512      -0.655996       5.591997      -0.069020      12.328624          -0.000000
          193              C      10.174152      15.032808      10.672058       0.542139      21.909106 0.27002741E+03  0.56856424E+04                                 7.164877                            5.821935       0.167694       2.108915                    0.999837      22.664975      63.464788       0.617983       0.470715      -1.023032       0.020059       0.006781      -0.004790       0.021709      -0.043204       0.000898       0.020264      -0.032744       0.057511      -0.057810       0.011151       0.046658              7.872058       7.885763       1.267972       1.800400       6.771767      -2.367978       8.958644           0.000000
          194              C       7.795188      14.392476      10.556174       0.557365      21.438831 0.25600610E+03  0.53144139E+04                                 7.095646                            5.683155       0.178639       2.124780                    0.999767      22.029357      61.075051       0.623650       0.473108      -1.022624      -0.015399       0.004840      -0.010878       0.019464      -0.002998      -0.036911       0.020040      -0.088796       0.001850      -0.065843       0.010717       0.055126              7.889741       8.311434       1.523199      -1.124171       5.549892      -2.765301       9.807898           0.000000
          195              C       9.180018      13.711572      12.442508       0.544089      22.095337 0.26893556E+03  0.56452400E+04                                 7.174972                            5.791416       0.320992       2.162094                    0.999885      22.377002      62.141070       0.623906       0.467684      -1.026805       0.002918      -0.005254       0.018434       0.019389      -0.004064      -0.012341       0.046973      -0.000728      -0.054020      -0.054143       0.006577       0.047566              7.875515      10.662986       1.495220      -0.066763       6.238906      -2.229374       6.724654           0.000000
          196              C      11.534898      14.387184      12.627064      -0.047210      25.862218 0.38622415E+03  0.88953888E+04                                 7.860712                            6.657061      -0.313415       1.900639                    0.999117      28.427002      83.310336       0.618050       0.430286      -1.046028      -0.036452      -0.073607      -0.076552       0.112281      -0.024900       0.036191       0.014881       0.088881      -0.059160      -0.058928      -0.013121       0.072049              8.911602      11.758287      -1.782242       2.555171       8.422271      -0.211727       6.554248          -0.000000
          197              C      12.417978      13.217652      12.202156      -0.358890      30.759533 0.46112733E+03  0.10990298E+05                                 8.528160                            7.052012      -0.048341       1.973826                    0.997362      30.286751      87.365012       0.635449       0.404424      -1.073138      -0.032777       0.067434       0.030152       0.080813      -0.018696      -0.028176       0.013263      -0.038684      -0.046675      -0.041961      -0.002565       0.044527              9.990109      13.516843      -2.865457       3.513488       9.096207      -0.514273       7.357277           0.000000
          198              C       0.330486      13.092408      12.972570       0.710411      20.990201 0.21678344E+03  0.43145868E+04                                 7.000821                            5.220363       0.087359       2.109796                    0.999304      20.411744      55.312792       0.652809       0.471418      -1.024095       0.024955       0.005307       0.002718       0.025658       0.030311      -0.074193      -0.048240       0.002842       0.105676      -0.069365      -0.043255       0.112621              8.304551       9.921935      -1.396078       3.458876       9.076518       0.843232       5.915200           0.000000
          199              C       6.744858      13.282920      12.393150      -0.052011      27.305939 0.37318597E+03  0.85685791E+04                                 8.254860                            6.595738      -0.553464       1.823455                    0.998579      28.892224      86.074266       0.610225       0.437152      -1.036186       0.039661       0.108644       0.013905       0.116490       0.008969      -0.046504      -0.003658       0.050232      -0.019697      -0.039035      -0.022635       0.061670              9.928171      12.535022       0.074151      -4.595218       8.725092       0.026261       8.524399          -0.000000
          200              C       5.987550      14.320152      13.195754      -0.365064      31.190793 0.46162252E+03  0.11017345E+05                                 8.600003                            7.026920      -0.076270       1.962593                    0.996746      30.541160      88.481959       0.639796       0.401120      -1.074141       0.032673      -0.067044      -0.038782       0.084062      -0.022885       0.005627       0.002262      -0.018663       0.034764      -0.031329       0.012176       0.019153             10.345435      13.428832      -0.424185      -5.122795       8.779135       1.233625       8.828338          -0.000000
          201              C       4.681662      13.759200      13.779466       0.711595      21.531062 0.22191408E+03  0.44404840E+04                                 7.138718                            5.287106       0.146202       2.133656                    0.999109      20.369156      55.259559       0.648005       0.472370      -1.024067      -0.025689      -0.018294       0.020156       0.037428      -0.052505       0.060121      -0.049162       0.015852       0.135598      -0.075758      -0.040088       0.115846              8.620137      10.110900       0.904933      -3.826209       8.877655       1.701660       6.871855           0.000000
          202              C       8.842842      15.616692       8.702030      -0.041761      27.043551 0.36891109E+03  0.84238450E+04                                 8.153029                            6.523634      -0.493265       1.842885                    0.998725      28.481737      83.892804       0.620053       0.432602      -1.041641       0.012654      -0.112112       0.014466       0.113747      -0.014901       0.008776      -0.019798      -0.013611       0.148779      -0.041321      -0.015414       0.056735              9.765196       5.551857       0.296841       0.243422       8.066843      -0.080032      15.676889          -0.000000
          203              C       8.929812      14.672952       7.523876      -0.382982      32.216977 0.46457679E+03  0.11120457E+05                                 8.804975                            7.056230      -0.183365       1.920071                    0.997610      31.022764      90.404514       0.636681       0.401901      -1.072180      -0.007265       0.061857       0.061166       0.087295      -0.006671       0.000189       0.025700       0.040563      -0.043877      -0.039851       0.010666       0.029185             10.663634       5.456390      -0.268127      -0.032909       9.117904       0.008681      17.416607          -0.000000
          204              C       8.965938      15.376788       6.197648       0.728097      20.557967 0.20810687E+03  0.41032042E+04                                 6.924615                            5.119432       0.066055       2.113114                    0.999444      20.036915      54.188769       0.657781       0.472268      -1.022789       0.005443       0.002526      -0.043259       0.043673      -0.001666      -0.001750       0.014581       0.191443      -0.128841      -0.079992      -0.037240       0.117232              8.316795       3.568464      -0.167938      -0.008160       9.614919      -0.574378      11.767001           0.000000
          205              N       1.273776      16.655688       1.982904      -0.230958      37.777028 0.47470182E+03  0.11207461E+05                                 9.434508                            7.014115      -0.175250       1.992731                    0.998256      26.463276      71.942899       0.667519       0.388648      -1.102118      -0.094998      -0.000611       0.049578       0.107158       0.020844      -0.019400       0.024397       0.164231       0.105042      -0.107259       0.032649       0.074610             11.523584      16.297258       1.063033      -4.181444       6.175917       1.670251      12.097577          -0.000000
          206              N       3.545700      17.345412       2.047284      -0.242141      36.482800 0.46679792E+03  0.10974781E+05                                 9.164013                            6.920611      -0.081895       2.024617                    0.998539      26.501459      71.897915       0.677092       0.384761      -1.104882       0.089879       0.025326       0.056376       0.109078       0.041530       0.011020       0.027112       0.107838       0.101410      -0.089028       0.024490       0.064538             10.905968      15.140761       2.922985       1.325600       6.089480       1.304033      11.487661          -0.000000
          207              N       2.625156      16.532208       0.064380      -0.238291      36.709248 0.46426099E+03  0.10900432E+05                                 9.177497                            6.893017      -0.150045       1.999351                    0.998772      26.537700      71.951105       0.679731       0.383785      -1.105568      -0.000277       0.001596      -0.107880       0.107892       0.020745      -0.010958       0.040029       0.100576       0.185506      -0.096167       0.023319       0.072848             10.912059      11.189286       2.061829      -1.729805       6.666388       2.472722      14.880503          -0.000000
          208              N       3.534996      12.108096       1.139526      -0.240095      36.479883 0.46921742E+03  0.11035903E+05                                 9.112336                            6.930707      -0.139782       2.005683                    0.998424      26.470715      71.615483       0.678360       0.383895      -1.106509       0.086669      -0.001617       0.047805       0.098992      -0.016462       0.036309       0.040076       0.108345       0.017075      -0.083842       0.012218       0.071624             10.697695      14.107938      -1.189683       2.061765       7.762819       3.236421      10.222328          -0.000000
          209              N       1.244340      12.646116       1.049394      -0.232868      36.449484 0.46097071E+03  0.10795667E+05                                 9.148322                            6.863337      -0.071454       2.029140                    0.998784      26.317247      71.084289       0.682498       0.383203      -1.106836      -0.087241       0.038964       0.049675       0.107688      -0.022163      -0.008772       0.050151       0.119139       0.044804      -0.092676       0.027435       0.065242             10.997986      14.827114      -2.293517      -2.892532       6.992456       3.257086      11.174389          -0.000000
          210              N       2.286642      11.520684      20.711046      -0.249953      37.957951 0.49404046E+03  0.11755508E+05                                 9.357442                            7.084170      -0.186122       1.982435                    0.998624      26.823718      72.690870       0.675741       0.380931      -1.110065      -0.017820      -0.064079      -0.094339       0.115428      -0.033801       0.015440       0.059065       0.102854       0.152897      -0.110135       0.035957       0.074178             11.207229      10.055017      -1.792131       0.623572       7.413491       3.690769      16.153177          -0.000000
          211              N      12.106224       0.984312      12.712904      -0.230958      37.777026 0.47470178E+03  0.11207460E+05                                 9.434508                            7.014115      -0.175250       1.992731                    0.998256      26.463275      71.942896       0.667519       0.388648      -1.102118       0.094998       0.000611       0.049578       0.107158       0.020844       0.019400      -0.024397       0.164231       0.105042      -0.107259       0.032649       0.074610             11.523584      16.297258       1.063033       4.181444       6.175917      -1.670251      12.097576          -0.000000
          212              N       9.834300       0.294588      12.777284      -0.242141      36.482798 0.46679789E+03  0.10974780E+05                                 9.164013                            6.920611      -0.081894       2.024617                    0.998539      26.501458      71.897911       0.677092       0.384761      -1.104882      -0.089879      -0.025326       0.056376       0.109078       0.041530      -0.011020      -0.027112       0.107838       0.101410      -0.089028       0.024490       0.064538             10.905967      15.140761       2.922985      -1.325600       6.089480      -1.304033      11.487661          -0.000000
          213              N      10.754844       1.107792      10.794380      -0.238291      36.709248 0.46426099E+03  0.10900432E+05                                 9.177497                            6.893016      -0.150045       1.999351                    0.998772      26.537700      71.951104       0.679731       0.383785      -1.105568       0.000277      -0.001596      -0.107880       0.107892       0.020745       0.010958      -0.040029       0.100576       0.185506      -0.096167       0.023319       0.072848             10.912059      11.189286       2.061829       1.729806       6.666388      -2.472722      14.880502          -0.000000
          214              N       9.845004       5.531904      11.869526      -0.240095      36.479885 0.46921745E+03  0.11035904E+05                                 9.112337                            6.930708      -0.139782       2.005683                    0.998424      26.470716      71.615490       0.678360       0.383895      -1.106509      -0.086669       0.001617       0.047805       0.098992      -0.016462      -0.036309      -0.040076       0.108345       0.017075      -0.083842       0.012218       0.071624             10.697696      14.107939      -1.189683      -2.061766       7.762820      -3.236421      10.222329          -0.000000
          215              N      12.135660       4.993884      11.779394      -0.232868      36.449486 0.46097075E+03  0.10795668E+05                                 9.148322                            6.863337      -0.071454       2.029140                    0.998784      26.317248      71.084292       0.682498       0.383203      -1.106836       0.087241      -0.038964       0.049675       0.107688      -0.022163       0.008772      -0.050151       0.119139       0.044804      -0.092676       0.027435       0.065242             10.997987      14.827114      -2.293516       2.892532       6.992456      -3.257086      11.174389          -0.000000
          216              N      11.093358       6.119316       9.981046      -0.249953      37.957951 0.49404046E+03  0.11755508E+05                                 9.357442                            7.084170      -0.186122       1.982435                    0.998624      26.823718      72.690870       0.675741       0.380931      -1.110065       0.017820       0.064079      -0.094339       0.115428      -0.033801      -0.015440      -0.059065       0.102854       0.152897      -0.110135       0.035957       0.074178             11.207229      10.055017      -1.792131      -0.623572       7.413491      -3.690769      16.153178          -0.000000
          217              N       5.416224       7.835688       1.982904      -0.230958      37.777028 0.47470182E+03  0.11207461E+05                                 9.434508                            7.014116      -0.175250       1.992731                    0.998256      26.463276      71.942900       0.667519       0.388648      -1.102118       0.094998      -0.000611       0.049578       0.107158      -0.020844       0.019400       0.024397       0.164231       0.105042      -0.107259       0.032649       0.074610             11.523584      16.297259      -1.063033       4.181445       6.175917       1.670251      12.097577          -0.000000
          218              N       3.144300       8.525412       2.047284      -0.242141      36.482800 0.46679792E+03  0.10974781E+05                                 9.164013                            6.920611      -0.081895       2.024617                    0.998539      26.501459      71.897915       0.677092       0.384761      -1.104882      -0.089879       0.025326       0.056376       0.109078      -0.041530      -0.011020       0.027112       0.107838       0.101410      -0.089028       0.024490       0.064538             10.905968      15.140761      -2.922985      -1.325600       6.089480       1.304033      11.487661          -0.000000
          219              N       4.064844       7.712208       0.064380      -0.238291      36.709248 0.46426099E+03  0.10900432E+05                                 9.177497                            6.893016      -0.150045       1.999351                    0.998772      26.537700      71.951105       0.679731       0.383785      -1.105568       0.000277       0.001596      -0.107880       0.107892      -0.020745       0.010958       0.040029       0.100576       0.185506      -0.096167       0.023319       0.072848             10.912059      11.189286      -2.061829       1.729806       6.666388       2.472722      14.880503          -0.000000
          220              N       3.155004       3.288096       1.139526      -0.240095      36.479885 0.46921745E+03  0.11035904E+05                                 9.112336                            6.930708      -0.139783       2.005683                    0.998424      26.470716      71.615489       0.678360       0.383895      -1.106509      -0.086669      -0.001617       0.047805       0.098992       0.016462      -0.036309       0.040076       0.108345       0.017075      -0.083842       0.012218       0.071624             10.697696      14.107939       1.189683      -2.061766       7.762820       3.236421      10.222328          -0.000000
          221              N       5.445660       3.826116       1.049394      -0.232868      36.449486 0.46097075E+03  0.10795668E+05                                 9.148322                            6.863337      -0.071454       2.029140                    0.998784      26.317248      71.084292       0.682498       0.383203      -1.106836       0.087241       0.038964       0.049675       0.107688       0.022163       0.008772       0.050151       0.119139       0.044804      -0.092676       0.027435       0.065242             10.997987      14.827114       2.293517       2.892532       6.992456       3.257087      11.174389          -0.000000
          222              N       4.403358       2.700684      20.711046      -0.249953      37.957951 0.49404045E+03  0.11755508E+05                                 9.357442                            7.084170      -0.186122       1.982435                    0.998624      26.823718      72.690872       0.675741       0.380931      -1.110065       0.017820      -0.064079      -0.094340       0.115428       0.033801      -0.015440       0.059065       0.102854       0.152897      -0.110134       0.035957       0.074178             11.207229      10.055017       1.792131      -0.623572       7.413492       3.690769      16.153178          -0.000000
          223              N       7.963776       9.804312      12.712904      -0.230958      37.777026 0.47470178E+03  0.11207460E+05                                 9.434508                            7.014115      -0.175250       1.992731                    0.998256      26.463275      71.942898       0.667519       0.388648      -1.102118      -0.094998       0.000611       0.049578       0.107158      -0.020844      -0.019400      -0.024397       0.164231       0.105042      -0.107259       0.032649       0.074610             11.523584      16.297259      -1.063033      -4.181445       6.175917      -1.670251      12.097577          -0.000000
          224              N      10.235700       9.114588      12.777284      -0.242141      36.482800 0.46679791E+03  0.10974781E+05                                 9.164014                            6.920612      -0.081895       2.024617                    0.998539      26.501459      71.897917       0.677092       0.384761      -1.104882       0.089879      -0.025326       0.056376       0.109078      -0.041530       0.011020      -0.027112       0.107838       0.101410      -0.089028       0.024490       0.064538             10.905968      15.140762      -2.922985       1.325600       6.089480      -1.304033      11.487662          -0.000000
          225              N       9.315156       9.927792      10.794380      -0.238291      36.709248 0.46426099E+03  0.10900432E+05                                 9.177497                            6.893016      -0.150045       1.999351                    0.998772      26.537700      71.951104       0.679731       0.383785      -1.105568      -0.000277      -0.001596      -0.107880       0.107892      -0.020745      -0.010958      -0.040029       0.100576       0.185506      -0.096167       0.023319       0.072848             10.912059      11.189286      -2.061829      -1.729805       6.666388      -2.472722      14.880503          -0.000000
          226              N      10.224996      14.351904      11.869526      -0.240095      36.479885 0.46921745E+03  0.11035904E+05                                 9.112336                            6.930708      -0.139783       2.005683                    0.998424      26.470716      71.615488       0.678360       0.383895      -1.106509       0.086669       0.001617       0.047805       0.098992       0.016462       0.036309      -0.040076       0.108345       0.017075      -0.083842       0.012218       0.071624             10.697696      14.107939       1.189683       2.061766       7.762820      -3.236421      10.222328          -0.000000
          227              N       7.934340      13.813884      11.779394      -0.232868      36.449486 0.46097074E+03  0.10795668E+05                                 9.148322                            6.863337      -0.071454       2.029140                    0.998784      26.317248      71.084292       0.682498       0.383203      -1.106836      -0.087241      -0.038964       0.049675       0.107688       0.022163      -0.008772      -0.050151       0.119139       0.044804      -0.092676       0.027435       0.065242             10.997987      14.827114       2.293516      -2.892532       6.992456      -3.257087      11.174389          -0.000000
          228              N       8.976642      14.939316       9.981046      -0.249953      37.957951 0.49404045E+03  0.11755508E+05                                 9.357442                            7.084170      -0.186122       1.982435                    0.998624      26.823718      72.690873       0.675741       0.380931      -1.110065      -0.017820       0.064079      -0.094340       0.115428       0.033801       0.015440      -0.059065       0.102854       0.152897      -0.110135       0.035957       0.074178             11.207229      10.055017       1.792131       0.623572       7.413492      -3.690769      16.153178          -0.000000
          229              O       2.336148      17.184888       3.940056      -0.455582      19.909743 0.29401012E+03  0.60620038E+04                                 5.536440                            5.124642       1.074304       2.439392                    0.999594      24.416227      58.930036       0.886862       0.334962      -1.161946       0.005948      -0.007552      -0.016675       0.019248      -0.037331       0.001377      -0.005822      -0.083530       0.019021      -0.059197       0.005605       0.053591              5.562276       5.223308       0.058873      -0.544681       3.837167       0.361144       7.626353          -0.000000
          230              O       4.723140      17.355996       0.128760      -0.484353      23.759024 0.38755771E+03  0.85773836E+04                                 6.408627                            6.048419       0.792511       2.347105                    0.997097      25.433109      63.967342       0.781824       0.353980      -1.143982      -0.014444       0.003574      -0.003228       0.015225      -0.009473      -0.034732      -0.046641      -0.004103      -0.107967      -0.075753       0.025909       0.049844              6.504216       7.201307       1.292389      -1.048467       5.780630      -0.770620       6.530711          -0.000000
          231              O       0.386682      16.077096       0.004292      -0.473575      20.893248 0.31547992E+03  0.66244209E+04                                 5.756104                            5.342502       1.181782       2.472558                    0.999452      24.791455      60.506628       0.859767       0.339273      -1.157518       0.013179       0.001908       0.010079       0.016700       0.003250       0.035136      -0.011187      -0.073545      -0.150255      -0.071888       0.008965       0.062923              5.792151       6.946157       1.254018       0.932107       4.845099       0.653360       5.585197          -0.000001
          232              O      11.059908      16.671564       3.972246      -0.570831      33.331413 0.46801434E+03  0.10830683E+05                                 8.092605                            6.593713       0.479482       2.214514                    0.996681      26.789434      68.329849       0.759761       0.348363      -1.151485       0.033383       0.003569       0.035920       0.049167       0.031284       0.062940      -0.035834      -0.037922       0.058768      -0.092976       0.026785       0.066191              9.331196       9.871892       4.067815      -1.745671      12.657391      -0.469572       5.464303          -0.000000
          233              O      11.112090       1.180116       4.412176      -0.608428      41.900784 0.58257103E+03  0.14230608E+05                                 9.463203                            7.358506       0.266550       2.123421                    0.997255      28.113811      73.509481       0.719399       0.348547      -1.152114       0.008489      -0.020824      -0.003355       0.022737      -0.048834       0.020678       0.002353      -0.019741       0.043577      -0.061192       0.014314       0.046879             11.371908      10.346590      -4.140260      -3.207311      15.876341       3.787195       7.892793          -0.000000
          234              O       6.716760       0.751464       4.616046      -0.511638      23.450103 0.37134822E+03  0.81258118E+04                                 6.311813                            5.828717       0.859184       2.357991                    0.997885      25.646651      63.997316       0.815877       0.343080      -1.153743      -0.012949      -0.002086       0.009838       0.016396      -0.003682       0.011984       0.001775      -0.094715       0.125637      -0.069740       0.026460       0.043280              6.565308       6.176403       0.238390       1.317722       6.561355       1.922927       6.958166          -0.000000
          235              O       8.104266      17.320716       3.300548      -0.638353      34.797414 0.55957168E+03  0.13575599E+05                                 8.370000                            7.230434       0.461252       2.173891                    0.997803      28.767262      75.755839       0.720607       0.350352      -1.146919      -0.034145       0.009535      -0.024335       0.043001      -0.013029      -0.032638      -0.035492       0.050422      -0.051192      -0.063388       0.013385       0.050003              9.338897      14.073239      -2.146234       0.606246       8.119870       0.612234       5.823581          -0.000000
          236              O       4.604058      15.690780      17.710938      -0.535002      26.736371 0.39094658E+03  0.86714333E+04                                 6.946876                            5.996320       0.705699       2.301516                    0.998072      25.969730      65.393671       0.800662       0.344892      -1.151419      -0.000189      -0.003228       0.001511       0.003569      -0.010638      -0.049754      -0.017630      -0.046257      -0.104535      -0.075730       0.031251       0.044479              7.611292       7.039612       2.118311      -2.804529       6.606443      -2.220864       9.187820          -0.000001
          237              O       2.623818      14.736456      17.513506      -0.637359      35.334343 0.54539318E+03  0.13113884E+05                                 8.420681                            7.123993       0.567588       2.218567                    0.997369      28.245645      73.443098       0.729988       0.348954      -1.150965       0.019107       0.018295       0.011051       0.028669      -0.016391       0.052938       0.042430      -0.016525      -0.072440      -0.083478       0.029471       0.054007              9.443902       7.361590       2.357077       3.304634       8.276542       2.339194      12.693575          -0.000000
          238              O       4.412724      10.742760      21.000756      -0.484697      22.807314 0.35749685E+03  0.77481203E+04                                 6.175294                            5.746628       0.929285       2.385889                    0.998041      25.322211      62.869646       0.815825       0.346406      -1.151055      -0.019030      -0.003544      -0.005736       0.020189      -0.020376      -0.043334      -0.015512      -0.066210      -0.118964      -0.076456       0.017619       0.058837              6.320497       6.478193      -2.007676      -0.386838       7.202903       1.055554       5.280395          -0.000000
          239              O       0.082956      12.028716      20.691732      -0.451539      19.647640 0.29017580E+03  0.59642519E+04                                 5.486072                            5.093445       1.050602       2.434461                    0.999511      24.301107      58.589621       0.888829       0.335269      -1.161503       0.022258       0.002094       0.005934       0.023131       0.022765       0.015394      -0.041897      -0.038644      -0.045668      -0.055701       0.000818       0.054883              5.491102       6.895260      -0.136801       1.135852       3.853219       0.426288       5.724826          -0.000002
          240              O       2.585016      13.376412       2.761902      -0.488604      21.882880 0.33856722E+03  0.72294241E+04                                 5.937093                            5.535317       1.213851       2.471018                    0.999588      25.261174      61.992041       0.845232       0.339368      -1.158465      -0.009118      -0.010396      -0.004602       0.014574       0.025128      -0.013529       0.005532      -0.108876       0.086018      -0.076271       0.030250       0.046021              6.005372       5.160725      -0.027470       0.145515       6.279062       2.170301       6.576329          -0.000001
          241              O       7.395126      12.386808       2.903538      -0.581657      33.627289 0.48431855E+03  0.11283758E+05                                 8.077717                            6.669191       0.639885       2.263048                    0.996982      26.921381      68.488892       0.763373       0.344387      -1.156902      -0.000301      -0.005356      -0.039479       0.039842      -0.054117      -0.008627      -0.014150      -0.030386       0.113394      -0.077182       0.032445       0.044737              9.145396       8.998389      -2.289484       3.916747      10.414384      -3.066100       8.023413           0.000000
          242              O       7.606530      14.461272       2.133124      -0.594638      32.666397 0.46447594E+03  0.10730988E+05                                 7.957431                            6.533128       0.553800       2.223592                    0.997829      27.301390      69.632254       0.769342       0.344596      -1.154343      -0.018818      -0.002892      -0.013006       0.023057       0.033847      -0.050620       0.035450      -0.050808      -0.023639      -0.086368       0.035305       0.051063              9.017620       9.695585       4.075441       1.690429      12.027899       0.844299       5.329375          -0.000001
          243              O       2.210376       9.876636      16.891166      -0.531648      33.660777 0.47197926E+03  0.10940912E+05                                 8.183530                            6.659156       0.549480       2.254363                    0.996648      26.136801      66.630299       0.749944       0.352328      -1.148713      -0.013490       0.007798       0.008809       0.017899       0.002305       0.000462      -0.000197       0.060939      -0.250599      -0.083535       0.011211       0.072324              9.393870       4.690555       0.207082       0.270190      15.243988       2.523060       8.247066          -0.000000
          244              O       2.285304      11.850552      15.876108      -0.670895      43.131563 0.66092071E+03  0.16658834E+05                                 9.624715                            7.849545       0.250356       2.097219                    0.996925      29.414102      78.078253       0.695088       0.349600      -1.151457       0.014429      -0.030826       0.042145       0.054173       0.001304      -0.005900      -0.036711       0.047343      -0.003029      -0.050517       0.019657       0.030859             11.170155       5.619986       0.056213      -0.194579      12.410918      -4.700694      15.479561          -0.000000
          245              O      10.770900      11.998728       3.959370      -0.633282      42.845328 0.62790525E+03  0.15636049E+05                                 9.633945                            7.676515       0.212360       2.094610                    0.996701      28.870566      76.345495       0.698888       0.351937      -1.148742       0.015993       0.018762      -0.002652       0.024795       0.066209      -0.003760      -0.004675       0.005099       0.091123      -0.081450       0.028790       0.052660             11.465355      11.331126       3.202629      -5.092651      12.236082      -4.827878      10.828857          -0.000001
          246              O      10.975614      13.812120       2.684646      -0.568418      33.166650 0.47130896E+03  0.10920723E+05                                 8.063408                            6.610813       0.620572       2.261743                    0.996959      26.754255      68.174138       0.760195       0.347725      -1.152578       0.026108      -0.014309       0.012291       0.032210      -0.007460       0.058694       0.021517      -0.064623       0.023990      -0.080048       0.024219       0.055829              9.211420       9.103061      -3.609719      -1.065879      13.131625      -0.850827       5.399574          -0.000000
          247              O      11.043852       0.455112      14.670056      -0.455582      19.909745 0.29401016E+03  0.60620047E+04                                 5.536441                            5.124642       1.074303       2.439391                    0.999594      24.416229      58.930041       0.886862       0.334962      -1.161946      -0.005948       0.007552      -0.016675       0.019248      -0.037331      -0.001377       0.005822      -0.083530       0.019021      -0.059197       0.005605       0.053591              5.562276       5.223308       0.058873       0.544681       3.837167      -0.361144       7.626353          -0.000000
          248              O       8.656860       0.284004      10.858760      -0.484353      23.759026 0.38755774E+03  0.85773844E+04                                 6.408628                            6.048419       0.792511       2.347105                    0.997097      25.433109      63.967343       0.781824       0.353980      -1.143982       0.014444      -0.003574      -0.003228       0.015225      -0.009473       0.034732       0.046641      -0.004103      -0.107967      -0.075753       0.025909       0.049844              6.504216       7.201308       1.292389       1.048467       5.780631       0.770620       6.530711           0.000000
          249              O      12.993318       1.562904      10.734292      -0.473575      20.893242 0.31547981E+03  0.66244178E+04                                 5.756103                            5.342501       1.181783       2.472558                    0.999452      24.791452      60.506617       0.859767       0.339273      -1.157518      -0.013179      -0.001908       0.010079       0.016700       0.003250      -0.035136       0.011187      -0.073545      -0.150255      -0.071888       0.008965       0.062923              5.792150       6.946156       1.254017      -0.932107       4.845098      -0.653360       5.585196          -0.000001
          250              O       2.320092       0.968436      14.702246      -0.570831      33.331414 0.46801435E+03  0.10830684E+05                                 8.092605                            6.593713       0.479482       2.214514                    0.996681      26.789434      68.329850       0.759761       0.348363      -1.151485      -0.033383      -0.003569       0.035920       0.049167       0.031284      -0.062940       0.035834      -0.037922       0.058768      -0.092976       0.026785       0.066191              9.331196       9.871893       4.067816       1.745671      12.657392       0.469572       5.464303          -0.000000
          251              O       2.267910      16.459884      15.142176      -0.608428      41.900785 0.58257105E+03  0.14230608E+05                                 9.463203                            7.358506       0.266550       2.123421                    0.997255      28.113811      73.509482       0.719399       0.348547      -1.152114      -0.008489       0.020824      -0.003355       0.022737      -0.048834      -0.020678      -0.002353      -0.019741       0.043577      -0.061192       0.014314       0.046879             11.371908      10.346590      -4.140260       3.207311      15.876342      -3.787195       7.892793          -0.000000
          252              O       6.663240      16.888536      15.346046      -0.511638      23.450102 0.37134820E+03  0.81258112E+04                                 6.311812                            5.828717       0.859184       2.357991                    0.997885      25.646652      63.997316       0.815877       0.343080      -1.153743       0.012949       0.002086       0.009838       0.016396      -0.003682      -0.011984      -0.001775      -0.094715       0.125637      -0.069740       0.026460       0.043280              6.565307       6.176402       0.238390      -1.317722       6.561354      -1.922927       6.958166          -0.000000
          253              O       5.275734       0.319284      14.030548      -0.638353      34.797415 0.55957171E+03  0.13575600E+05                                 8.370000                            7.230435       0.461252       2.173891                    0.997803      28.767262      75.755840       0.720607       0.350352      -1.146919       0.034145      -0.009535      -0.024335       0.043001      -0.013029       0.032638       0.035492       0.050422      -0.051192      -0.063388       0.013385       0.050003              9.338897      14.073240      -2.146234      -0.606246       8.119871      -0.612234       5.823582          -0.000000
          254              O       8.775942       1.949220       6.980938      -0.535002      26.736371 0.39094657E+03  0.86714332E+04                                 6.946876                            5.996319       0.705699       2.301516                    0.998072      25.969731      65.393672       0.800662       0.344892      -1.151419       0.000189       0.003228       0.001511       0.003569      -0.010638       0.049754       0.017630      -0.046257      -0.104535      -0.075730       0.031251       0.044479              7.611292       7.039612       2.118311       2.804529       6.606442       2.220864       9.187820          -0.000001
          255              O      10.756182       2.903544       6.783506      -0.637359      35.334337 0.54539307E+03  0.13113880E+05                                 8.420680                            7.123992       0.567588       2.218567                    0.997369      28.245644      73.443092       0.729988       0.348954      -1.150965      -0.019107      -0.018295       0.011051       0.028669      -0.016391      -0.052938      -0.042430      -0.016525      -0.072440      -0.083478       0.029471       0.054007              9.443901       7.361590       2.357077      -3.304633       8.276541      -2.339193      12.693573          -0.000000
          256              O       8.967276       6.897240      10.270756      -0.484697      22.807311 0.35749679E+03  0.77481186E+04                                 6.175294                            5.746627       0.929285       2.385889                    0.998041      25.322210      62.869641       0.815825       0.346406      -1.151055       0.019030       0.003544      -0.005736       0.020189      -0.020376       0.043334       0.015512      -0.066210      -0.118964      -0.076456       0.017619       0.058837              6.320496       6.478192      -2.007676       0.386838       7.202902      -1.055553       5.280394          -0.000000
          257              O      13.297044       5.611284       9.961732      -0.451539      19.647639 0.29017578E+03  0.59642515E+04                                 5.486072                            5.093444       1.050602       2.434461                    0.999511      24.301107      58.589620       0.888829       0.335269      -1.161503      -0.022258      -0.002094       0.005934       0.023131       0.022765      -0.015394       0.041897      -0.038644      -0.045668      -0.055701       0.000818       0.054883              5.491102       6.895260      -0.136801      -1.135852       3.853219      -0.426288       5.724826          -0.000002
          258              O      10.794984       4.263588      13.491902      -0.488604      21.882882 0.33856725E+03  0.72294251E+04                                 5.937093                            5.535318       1.213851       2.471018                    0.999588      25.261174      61.992043       0.845232       0.339368      -1.158465       0.009118       0.010396      -0.004602       0.014574       0.025128       0.013529      -0.005532      -0.108876       0.086018      -0.076271       0.030250       0.046021              6.005373       5.160726      -0.027471      -0.145515       6.279062      -2.170302       6.576330          -0.000001
          259              O       5.984874       5.253192      13.633538      -0.581657      33.627288 0.48431852E+03  0.11283758E+05                                 8.077717                            6.669191       0.639885       2.263048                    0.996982      26.921381      68.488891       0.763373       0.344387      -1.156903       0.000301       0.005356      -0.039479       0.039842      -0.054117       0.008627       0.014150      -0.030386       0.113394      -0.077182       0.032445       0.044737              9.145395       8.998389      -2.289484      -3.916747      10.414384       3.066100       8.023412           0.000000
          260              O       5.773470       3.178728      12.863124      -0.594638      32.666396 0.46447591E+03  0.10730987E+05                                 7.957431                            6.533128       0.553800       2.223592                    0.997829      27.301388      69.632250       0.769341       0.344596      -1.154343       0.018818       0.002892      -0.013006       0.023057       0.033847       0.050620      -0.035450      -0.050808      -0.023639      -0.086368       0.035305       0.051063              9.017620       9.695585       4.075441      -1.690430      12.027899      -0.844299       5.329375          -0.000001
          261              O      11.169624       7.763364       6.161166      -0.531648      33.660777 0.47197926E+03  0.10940912E+05                                 8.183530                            6.659156       0.549480       2.254363                    0.996648      26.136801      66.630299       0.749944       0.352328      -1.148713       0.013490      -0.007798       0.008809       0.017899       0.002305      -0.000462       0.000197       0.060939      -0.250599      -0.083535       0.011211       0.072324              9.393870       4.690555       0.207082      -0.270190      15.243988      -2.523060       8.247066          -0.000000
          262              O      11.094696       5.789448       5.146108      -0.670895      43.131561 0.66092067E+03  0.16658833E+05                                 9.624715                            7.849545       0.250356       2.097219                    0.996925      29.414101      78.078250       0.695088       0.349600      -1.151457      -0.014429       0.030826       0.042145       0.054173       0.001304       0.005900       0.036711       0.047343      -0.003029      -0.050517       0.019657       0.030859             11.170155       5.619986       0.056213       0.194579      12.410918       4.700694      15.479561          -0.000000
          263              O       2.609100       5.641272      14.689370      -0.633282      42.845328 0.62790525E+03  0.15636049E+05                                 9.633945                            7.676515       0.212360       2.094610                    0.996701      28.870566      76.345495       0.698888       0.351937      -1.148742      -0.015993      -0.018762      -0.002652       0.024795       0.066209       0.003760       0.004675       0.005099       0.091123      -0.081450       0.028790       0.052660             11.465355      11.331126       3.202628       5.092651      12.236082       4.827878      10.828857          -0.000000
          264              O       2.404386       3.827880      13.414646      -0.568418      33.166651 0.47130897E+03  0.10920723E+05                                 8.063408                            6.610813       0.620572       2.261743                    0.996959      26.754255      68.174139       0.760195       0.347725      -1.152578      -0.026108       0.014309       0.012291       0.032210      -0.007460      -0.058694      -0.021517      -0.064623       0.023990      -0.080048       0.024219       0.055829              9.211421       9.103062      -3.609719       1.065879      13.131626       0.850827       5.399574          -0.000000
          265              O       4.353852       8.364888       3.940056      -0.455582      19.909745 0.29401016E+03  0.60620048E+04                                 5.536441                            5.124643       1.074304       2.439391                    0.999594      24.416227      58.930038       0.886862       0.334962      -1.161946      -0.005948      -0.007552      -0.016675       0.019248       0.037331      -0.001377      -0.005822      -0.083530       0.019021      -0.059197       0.005605       0.053591              5.562277       5.223309      -0.058873       0.544681       3.837167       0.361144       7.626354          -0.000000
          266              O       1.966860       8.535996       0.128760      -0.484353      23.759026 0.38755775E+03  0.85773845E+04                                 6.408628                            6.048419       0.792511       2.347105                    0.997097      25.433109      63.967344       0.781824       0.353980      -1.143982       0.014444       0.003574      -0.003228       0.015225       0.009473       0.034732      -0.046641      -0.004103      -0.107967      -0.075753       0.025909       0.049844              6.504217       7.201308      -1.292389       1.048467       5.780631      -0.770620       6.530711          -0.000000
          267              O       6.303318       7.257096       0.004292      -0.473575      20.893242 0.31547982E+03  0.66244181E+04                                 5.756103                            5.342501       1.181783       2.472558                    0.999452      24.791453      60.506619       0.859767       0.339273      -1.157518      -0.013179       0.001908       0.010079       0.016700      -0.003250      -0.035136      -0.011187      -0.073545      -0.150255      -0.071888       0.008965       0.062923              5.792150       6.946156      -1.254017      -0.932107       4.845098       0.653360       5.585196          -0.000001
          268              O       9.010092       7.851564       3.972246      -0.570831      33.331415 0.46801437E+03  0.10830684E+05                                 8.092606                            6.593713       0.479482       2.214514                    0.996681      26.789434      68.329851       0.759761       0.348363      -1.151485      -0.033383       0.003569       0.035920       0.049167      -0.031284      -0.062940      -0.035834      -0.037922       0.058768      -0.092976       0.026785       0.066191              9.331196       9.871893      -4.067816       1.745671      12.657392      -0.469572       5.464304          -0.000000
          269              O       8.957910      10.000116       4.412176      -0.608428      41.900786 0.58257105E+03  0.14230608E+05                                 9.463203                            7.358506       0.266550       2.123421                    0.997255      28.113811      73.509482       0.719399       0.348547      -1.152114      -0.008489      -0.020824      -0.003355       0.022737       0.048834      -0.020678       0.002353      -0.019741       0.043577      -0.061192       0.014314       0.046879             11.371908      10.346590       4.140261       3.207311      15.876342       3.787195       7.892793          -0.000000
          270              O      -0.026760       9.571464       4.616046      -0.511638      23.450098 0.37134811E+03  0.81258086E+04                                 6.311811                            5.828716       0.859185       2.357991                    0.997885      25.646650      63.997308       0.815877       0.343080      -1.153743       0.012949      -0.002086       0.009838       0.016396       0.003682      -0.011984       0.001775      -0.094715       0.125637      -0.069740       0.026460       0.043280              6.565306       6.176401      -0.238390      -1.317722       6.561353       1.922926       6.958164          -0.000000
          271              O      11.965734       8.500716       3.300548      -0.638353      34.797414 0.55957168E+03  0.13575599E+05                                 8.370000                            7.230434       0.461252       2.173891                    0.997803      28.767262      75.755839       0.720607       0.350352      -1.146919       0.034145       0.009535      -0.024335       0.043001       0.013029       0.032638      -0.035492       0.050422      -0.051192      -0.063388       0.013385       0.050003              9.338897      14.073239       2.146234      -0.606246       8.119870       0.612234       5.823581          -0.000000
          272              O       2.085942       6.870780      17.710938      -0.535002      26.736373 0.39094662E+03  0.86714345E+04                                 6.946877                            5.996320       0.705699       2.301516                    0.998072      25.969731      65.393675       0.800662       0.344892      -1.151419       0.000189      -0.003228       0.001511       0.003569       0.010638       0.049754      -0.017630      -0.046257      -0.104535      -0.075730       0.031251       0.044479              7.611292       7.039613      -2.118311       2.804530       6.606443      -2.220865       9.187821          -0.000001
          273              O       4.066182       5.916456      17.513506      -0.637359      35.334341 0.54539314E+03  0.13113882E+05                                 8.420681                            7.123993       0.567588       2.218567                    0.997369      28.245645      73.443096       0.729988       0.348954      -1.150965      -0.019107       0.018295       0.011051       0.028669       0.016391      -0.052938       0.042430      -0.016525      -0.072440      -0.083478       0.029471       0.054007              9.443902       7.361590      -2.357077      -3.304633       8.276541       2.339194      12.693574          -0.000000
          274              O       2.277276       1.922760      21.000756      -0.484697      22.807311 0.35749679E+03  0.77481184E+04                                 6.175294                            5.746627       0.929285       2.385889                    0.998041      25.322210      62.869641       0.815825       0.346406      -1.151055       0.019030      -0.003544      -0.005736       0.020189       0.020376       0.043334      -0.015512      -0.066210      -0.118964      -0.076456       0.017619       0.058837              6.320496       6.478192       2.007676       0.386838       7.202902       1.055553       5.280394          -0.000000
          275              O       6.607044       3.208716      20.691732      -0.451539      19.647638 0.29017576E+03  0.59642510E+04                                 5.486072                            5.093444       1.050602       2.434461                    0.999511      24.301106      58.589617       0.888829       0.335269      -1.161503      -0.022258       0.002094       0.005934       0.023131      -0.022765      -0.015394      -0.041897      -0.038644      -0.045668      -0.055701       0.000818       0.054883              5.491101       6.895260       0.136801      -1.135852       3.853219       0.426288       5.724826          -0.000002
          276              O       4.104984       4.556412       2.761902      -0.488604      21.882881 0.33856723E+03  0.72294246E+04                                 5.937093                            5.535317       1.213851       2.471018                    0.999588      25.261174      61.992042       0.845232       0.339368      -1.158465       0.009118      -0.010396      -0.004602       0.014574      -0.025128       0.013529       0.005532      -0.108876       0.086018      -0.076271       0.030250       0.046021              6.005372       5.160726       0.027470      -0.145515       6.279062       2.170301       6.576330          -0.000001
          277              O      12.674874       3.566808       2.903538      -0.581657      33.627288 0.48431852E+03  0.11283758E+05                                 8.077717                            6.669191       0.639885       2.263047                    0.996982      26.921381      68.488891       0.763373       0.344387      -1.156903       0.000301      -0.005356      -0.039479       0.039842       0.054117       0.008627      -0.014150      -0.030386       0.113394      -0.077182       0.032445       0.044737              9.145395       8.998389       2.289484      -3.916747      10.414384      -3.066100       8.023412           0.000000
          278              O      12.463470       5.641272       2.133124      -0.594638      32.666394 0.46447588E+03  0.10730986E+05                                 7.957431                            6.533128       0.553800       2.223592                    0.997829      27.301389      69.632250       0.769342       0.344596      -1.154343       0.018818      -0.002892      -0.013006       0.023057      -0.033847       0.050620       0.035450      -0.050808      -0.023639      -0.086368       0.035305       0.051063              9.017619       9.695584      -4.075440      -1.690429      12.027898       0.844299       5.329375          -0.000001
          279              O       4.479624       1.056636      16.891166      -0.531648      33.660777 0.47197926E+03  0.10940913E+05                                 8.183530                            6.659156       0.549480       2.254363                    0.996648      26.136801      66.630299       0.749944       0.352328      -1.148713       0.013490       0.007798       0.008809       0.017899      -0.002305      -0.000462      -0.000197       0.060939      -0.250599      -0.083535       0.011211       0.072324              9.393870       4.690555      -0.207082      -0.270190      15.243988       2.523060       8.247067          -0.000000
          280              O       4.404696       3.030552      15.876108      -0.670895      43.131562 0.66092069E+03  0.16658833E+05                                 9.624715                            7.849544       0.250356       2.097219                    0.996925      29.414102      78.078251       0.695088       0.349600      -1.151457      -0.014429      -0.030826       0.042145       0.054173      -0.001304       0.005900      -0.036711       0.047343      -0.003029      -0.050517       0.019657       0.030859             11.170155       5.619986      -0.056213       0.194579      12.410917      -4.700694      15.479561          -0.000000
          281              O       9.299100       3.178728       3.959370      -0.633282      42.845326 0.62790522E+03  0.15636049E+05                                 9.633945                            7.676515       0.212360       2.094610                    0.996701      28.870565      76.345493       0.698888       0.351937      -1.148742      -0.015993       0.018762      -0.002652       0.024795      -0.066209       0.003760      -0.004675       0.005099       0.091123      -0.081450       0.028790       0.052660             11.465355      11.331126      -3.202628       5.092651      12.236082      -4.827878      10.828857          -0.000001
          282              O       9.094386       4.992120       2.684646      -0.568418      33.166650 0.47130897E+03  0.10920723E+05                                 8.063408                            6.610813       0.620572       2.261743                    0.996959      26.754256      68.174140       0.760195       0.347724      -1.152578      -0.026108      -0.014309       0.012291       0.032210       0.007460      -0.058694       0.021517      -0.064623       0.023990      -0.080048       0.024219       0.055829              9.211420       9.103061       3.609719       1.065879      13.131625      -0.850827       5.399574          -0.000000
          283              O       9.026148       9.275112      14.670056      -0.455582      19.909741 0.29401009E+03  0.60620028E+04                                 5.536440                            5.124642       1.074304       2.439392                    0.999594      24.416226      58.930032       0.886862       0.334962      -1.161946       0.005948       0.007552      -0.016675       0.019248       0.037331       0.001377       0.005822      -0.083530       0.019021      -0.059197       0.005606       0.053591              5.562276       5.223308      -0.058873      -0.544681       3.837167      -0.361144       7.626352          -0.000000
          284              O      11.413140       9.104004      10.858760      -0.484353      23.759024 0.38755771E+03  0.85773835E+04                                 6.408627                            6.048419       0.792511       2.347105                    0.997097      25.433109      63.967342       0.781824       0.353980      -1.143982      -0.014444      -0.003574      -0.003228       0.015225       0.009473      -0.034732       0.046641      -0.004103      -0.107967      -0.075753       0.025909       0.049844              6.504216       7.201307      -1.292389      -1.048467       5.780630       0.770620       6.530711          -0.000000
          285              O       7.076682      10.382904      10.734292      -0.473575      20.893242 0.31547981E+03  0.66244180E+04                                 5.756103                            5.342501       1.181783       2.472558                    0.999452      24.791453      60.506619       0.859767       0.339273      -1.157518       0.013179      -0.001908       0.010079       0.016700      -0.003250       0.035136       0.011187      -0.073545      -0.150255      -0.071888       0.008965       0.062923              5.792150       6.946156      -1.254017       0.932107       4.845098      -0.653360       5.585196          -0.000001
          286              O       4.369908       9.788436      14.702246      -0.570831      33.331415 0.46801437E+03  0.10830684E+05                                 8.092606                            6.593713       0.479482       2.214514                    0.996681      26.789434      68.329851       0.759761       0.348363      -1.151485       0.033383      -0.003569       0.035920       0.049167      -0.031284       0.062940       0.035834      -0.037922       0.058768      -0.092976       0.026785       0.066191              9.331196       9.871893      -4.067816      -1.745671      12.657392       0.469572       5.464304          -0.000000
          287              O       4.422090       7.639884      15.142176      -0.608428      41.900785 0.58257103E+03  0.14230608E+05                                 9.463203                            7.358506       0.266550       2.123421                    0.997255      28.113811      73.509481       0.719399       0.348547      -1.152114       0.008489       0.020824      -0.003355       0.022737       0.048834       0.020678      -0.002353      -0.019741       0.043577      -0.061192       0.014314       0.046879             11.371908      10.346590       4.140260      -3.207311      15.876342      -3.787195       7.892793          -0.000000
          288              O       0.026760       8.068536      15.346046      -0.511638      23.450102 0.37134821E+03  0.81258114E+04                                 6.311813                            5.828717       0.859184       2.357991                    0.997885      25.646651      63.997315       0.815877       0.343080      -1.153743      -0.012949       0.002086       0.009838       0.016396       0.003682       0.011984      -0.001775      -0.094715       0.125637      -0.069740       0.026460       0.043280              6.565308       6.176402      -0.238390       1.317722       6.561354      -1.922927       6.958166          -0.000000
          289              O       1.414266       9.139284      14.030548      -0.638353      34.797414 0.55957168E+03  0.13575599E+05                                 8.370000                            7.230434       0.461252       2.173891                    0.997803      28.767262      75.755839       0.720607       0.350352      -1.146919      -0.034145      -0.009535      -0.024335       0.043001       0.013029      -0.032638       0.035492       0.050422      -0.051192      -0.063388       0.013385       0.050003              9.338897      14.073239       2.146234       0.606246       8.119870      -0.612234       5.823581          -0.000000
          290              O      11.294058      10.769220       6.980938      -0.535002      26.736368 0.39094652E+03  0.86714316E+04                                 6.946875                            5.996319       0.705699       2.301516                    0.998072      25.969730      65.393668       0.800662       0.344892      -1.151419      -0.000189       0.003228       0.001511       0.003569       0.010638      -0.049754       0.017630      -0.046257      -0.104535      -0.075730       0.031251       0.044479              7.611291       7.039612      -2.118310      -2.804529       6.606442       2.220864       9.187819          -0.000001
          291              O       9.313818      11.723544       6.783506      -0.637359      35.334340 0.54539312E+03  0.13113882E+05                                 8.420681                            7.123993       0.567588       2.218567                    0.997369      28.245644      73.443094       0.729988       0.348954      -1.150965       0.019107      -0.018295       0.011051       0.028669       0.016391       0.052938      -0.042430      -0.016525      -0.072440      -0.083478       0.029471       0.054007              9.443902       7.361590      -2.357077       3.304633       8.276541      -2.339194      12.693575          -0.000000
          292              O      11.102724      15.717240      10.270756      -0.484697      22.807310 0.35749677E+03  0.77481180E+04                                 6.175293                            5.746627       0.929285       2.385889                    0.998041      25.322210      62.869640       0.815825       0.346406      -1.151055      -0.019030       0.003544      -0.005736       0.020189       0.020376      -0.043334       0.015512      -0.066210      -0.118964      -0.076456       0.017619       0.058837              6.320496       6.478192       2.007676      -0.386838       7.202902      -1.055553       5.280394          -0.000000
          293              O       6.772956      14.431284       9.961732      -0.451539      19.647644 0.29017589E+03  0.59642542E+04                                 5.486073                            5.093446       1.050602       2.434461                    0.999511      24.301109      58.589629       0.888829       0.335269      -1.161503       0.022258      -0.002094       0.005934       0.023131      -0.022765       0.015394       0.041897      -0.038644      -0.045668      -0.055701       0.000818       0.054883              5.491103       6.895261       0.136801       1.135852       3.853220      -0.426288       5.724827          -0.000002
          294              O       9.275016      13.083588      13.491902      -0.488604      21.882881 0.33856724E+03  0.72294246E+04                                 5.937093                            5.535317       1.213851       2.471018                    0.999588      25.261175      61.992044       0.845232       0.339368      -1.158465      -0.009118       0.010396      -0.004602       0.014574      -0.025128      -0.013529      -0.005532      -0.108876       0.086018      -0.076271       0.030250       0.046021              6.005372       5.160726       0.027470       0.145515       6.279062      -2.170301       6.576330          -0.000001
          295              O       0.705126      14.073192      13.633538      -0.581657      33.627290 0.48431855E+03  0.11283758E+05                                 8.077717                            6.669191       0.639885       2.263047                    0.996982      26.921382      68.488893       0.763373       0.344387      -1.156903      -0.000301       0.005356      -0.039479       0.039842       0.054117      -0.008627       0.014150      -0.030386       0.113394      -0.077182       0.032445       0.044737              9.145395       8.998389       2.289484       3.916747      10.414384       3.066100       8.023413           0.000000
          296              O       0.916530      11.998728      12.863124      -0.594638      32.666392 0.46447585E+03  0.10730985E+05                                 7.957430                            6.533128       0.553800       2.223592                    0.997829      27.301388      69.632247       0.769342       0.344596      -1.154343      -0.018818       0.002892      -0.013006       0.023057      -0.033847      -0.050620      -0.035450      -0.050808      -0.023639      -0.086368       0.035305       0.051063              9.017619       9.695584      -4.075440       1.690429      12.027898      -0.844299       5.329375          -0.000001
          297              O       8.900376      16.583364       6.161166      -0.531648      33.660776 0.47197925E+03  0.10940912E+05                                 8.183529                            6.659156       0.549480       2.254363                    0.996648      26.136801      66.630298       0.749944       0.352328      -1.148713      -0.013490      -0.007798       0.008809       0.017899      -0.002305       0.000462       0.000197       0.060939      -0.250599      -0.083535       0.011211       0.072324              9.393869       4.690554      -0.207082       0.270190      15.243988      -2.523059       8.247066          -0.000000
          298              O       8.975304      14.609448       5.146108      -0.670895      43.131561 0.66092067E+03  0.16658833E+05                                 9.624715                            7.849545       0.250356       2.097219                    0.996925      29.414101      78.078250       0.695088       0.349600      -1.151457       0.014429       0.030826       0.042145       0.054173      -0.001304      -0.005900       0.036711       0.047343      -0.003029      -0.050517       0.019657       0.030859             11.170155       5.619986      -0.056213      -0.194579      12.410918       4.700694      15.479561          -0.000000
          299              O       4.080900      14.461272      14.689370      -0.633282      42.845326 0.62790521E+03  0.15636048E+05                                 9.633944                            7.676514       0.212360       2.094610                    0.996701      28.870565      76.345492       0.698888       0.351937      -1.148742       0.015993      -0.018762      -0.002652       0.024795      -0.066209      -0.003760       0.004675       0.005099       0.091123      -0.081450       0.028790       0.052660             11.465354      11.331125      -3.202628      -5.092651      12.236081       4.827877      10.828856          -0.000001
          300              O       4.285614      12.647880      13.414646      -0.568418      33.166650 0.47130895E+03  0.10920723E+05                                 8.063408                            6.610813       0.620572       2.261743                    0.996959      26.754255      68.174138       0.760195       0.347725      -1.152578       0.026108       0.014309       0.012291       0.032210       0.007460       0.058694      -0.021517      -0.064623       0.023990      -0.080048       0.024219       0.055829              9.211420       9.103061       3.609719      -1.065879      13.131625       0.850827       5.399574          -0.000000

******************************************************
Auxiliary information for the entire system
The total spin magnetic moment of the unit cell is   -0.000046
The total net atomic charge of the unit cell is   -0.000000
Accuracy of reproducing the electrostatic potential in the unit cell:
  The inner radius (bohr) =    5.0000
  The outer radius (bohr) =   12.0000
  Valid grid points have density less than (e/(bohr^3)) =    0.0001
  The number of valid grid points were=       305040
  The rms potential error without charges in kcal/mol is=      5.17872
  The rms potential error with partial charges in kcal/mol is=      0.74472
  The RRMSE value at monopole order=      0.14380
  The rms potential error with partial charges and cloud penetration in kcal/mol is=      0.74396
  The RRMSE value at monopole order with cloud penetration is=      0.14366
  The rms potential error with partial charges and atomic dipoles in kcal/mol is=      0.47945
  The RRMSE value at dipole order=      0.09258
  The rms potential error with partial charges, atomic dipoles and cloud penetration in kcal/mol is=      0.46973
  The RRMSE value at dipole order with cloud penetration=      0.09070

******************************************************
The electron densities and ab initio electrostatic potential were computed in VASP using the PBE functional and
projector augmented wave method. See the main text of the journal article for a description of computational details.
The atomic charges, dipoles, and quadrupoles were computed with the DDEC6 method as described in
(a) T. A. Manz and N. Gabaldon Limas, RSC Adv. 6 (2016) 47771-47801 DOI: 10.1039/c6ra04656h
(b) N. Gabaldon Limas and T. A. Manz, RSC Adv. 8 (2018) 2678-2707 DOI: 10.1039/c7ra11829e.
For each atom in the material, the electron cloud parameters were fit to the spherically averaged atom-in-material
electron density using radial positions for which this density was between 10^-4 and 10^-2 electrons per cubic bohr.
The polarizabilities, dispersion coefficients, and quantum Drude oscillator (QDO) parameters were fit using the MCLF method.
The magnetic structure of the system was optimized in VASP from the default ferromagnetic initial guess using spin polarization.
The atomic spin moments (ASMs) were computed on this optimized magnetic structure using the DDEC6 partition as inputs
to the method of T. A. Manz and D. S. Sholl, J. Chem. Theory Comput. 7 (2011) 4146-4164 DOI: 10.1021/ct200539n.
The RMSE and RRMSE were computed using a uniform grid with Ewald summation.
