# Supplementary material for: A collection of forcefield precursors for metal–organic frameworks
Source: RSC Adv. 2019 Nov 13;9(63):36492–507. doi: 10.1039/c9ra07327b (PMC9075174; doi:10.1039/c9ra07327b)
Supplement: RA-009-C9RA07327B-s5727 [file RA-009-C9RA07327B-s5727.xyz]

   75
jmolscript: load "" {1 1 1} spacegroup "x,y,z" unitcell [{      9.550000     0.000000     0.000000 }, {      3.195033    12.910529     0.000000 }, {      4.601521     5.369005    11.355348 }]
Cd     6.852958    12.035595     1.080234     0.985924
Cd    10.493596     6.243939    10.275114     0.985924
Cd     0.000000     0.000000     0.000000     1.178256
H      9.952605    13.024488    10.800071     0.109818
H     10.280085    13.748928     9.448785     0.115418
H      8.430070    15.159213     9.774684     0.151452
H      8.147170    14.452184    11.146410     0.151077
H      8.743001    12.054462     5.520970     0.110587
H      7.981614    10.685499     5.539139     0.107449
H      6.721544    13.182191     5.527783     0.148951
H      5.956339    11.816769     5.556172     0.147912
H      6.520437     9.726555    10.968131     0.102706
H      6.053222     9.091094     9.607760     0.106927
H      8.192796     8.175348     9.328418     0.161150
H      8.615970     8.769687    10.713771     0.153958
H      7.393949     5.255046     0.555277     0.109818
H      7.066469     4.530606     1.906563     0.115418
H      8.916484     3.120321     1.580664     0.151452
H      9.199384     3.827350     0.208938     0.151077
H      8.603553     6.225072     5.834378     0.110587
H      9.364940     7.594035     5.816209     0.107449
H     10.625010     5.097343     5.827565     0.148951
H     11.390215     6.462765     5.799176     0.147913
H     10.826117     8.552979     0.387217     0.102706
H     11.293332     9.188440     1.747588     0.106927
H      9.153758    10.104186     2.026930     0.161150
H      8.730584     9.509847     0.641577     0.153958
C      8.051362    11.577546    10.088091     0.558010
C      8.598904    12.644825     7.960099     0.557168
C      7.339389    10.564927     7.973725     0.550805
C      9.559839    13.484903    10.042670    -0.044280
C      8.847750    14.712143    10.527543    -0.370784
C      9.792349    15.668293    11.214542     0.698803
C      7.942123    11.607254     5.836649    -0.038885
C      6.755765    12.260973     5.231409    -0.348946
C      6.745043    12.236395     3.754078     0.688019
C      6.817341     9.448063    10.086956    -0.040917
C      7.869669     8.400472    10.214136    -0.394625
C      7.405813     7.124174    10.903405     0.745097
C      9.295192     6.701988     1.267257     0.558010
C      8.747650     5.634709     3.395249     0.557168
C     10.007165     7.714607     3.381623     0.550805
C      7.786715     4.794631     1.312678    -0.044280
C      8.498804     3.567391     0.827805    -0.370784
C      7.554205     2.611241     0.140806     0.698803
C      9.404431     6.672280     5.518699    -0.038885
C     10.590789     6.018561     6.123939    -0.348946
C     10.601511     6.043139     7.601270     0.688019
C     10.529213     8.831471     1.268392    -0.040917
C      9.476885     9.879062     1.141212    -0.394626
C      9.940741    11.155360     0.451943     0.745097
N      7.377486    10.611974     9.351129    -0.228207
N      8.660470    12.554280     9.325012    -0.242037
N      7.927558    11.635168     7.312844    -0.240842
N      9.969068     7.667560     2.004219    -0.228207
N      8.686084     5.725254     2.030336    -0.242037
N      9.418996     6.644366     4.042504    -0.240842
O      8.106895    11.555805    11.273589    -0.477219
O      9.121570    13.525475     7.324199    -0.488723
O      6.818252     9.668308     7.366214    -0.478736
O      6.383835    10.010697     0.021575    -0.517907
O      7.679069    11.679757     3.142025    -0.590520
O      5.804846    12.708010     3.102281    -0.627545
O      8.354219     6.282413    11.132783    -0.617948
O      6.264706     6.982012    11.181611    -0.565846
O      4.769182    11.380907     0.287290    -0.626393
O      9.239659     6.723729     0.081759    -0.477219
O      8.224984     4.754059     4.031149    -0.488723
O     10.528302     8.611226     3.989134    -0.478736
O      6.361198     2.899832    -0.021575    -0.517907
O      9.667485     6.599777     8.213323    -0.590520
O     11.541708     5.571524     8.253067    -0.627545
O      8.992335    11.997121     0.222565    -0.617948
O     11.081848    11.297522     0.173737    -0.565846
O     12.577372     6.898627    11.068058    -0.626393

The following XYZ coordinates are in angstroms. Other properties are in atomic units.
The sperically averaged electron density of each atom fit to a function of the form exp(a - br)
eigen_1, eigen_2 and eigen_3 are the three eigenvalues of traceless quadrupole moment tensor
  atom number  atomic symbol              X              Y              Z     net charge C6 coefficient C8 coefficient C10 coefficient fluctuating dipole atomic polarizability isotropic forcefield polarizability              a              b squared Pearson coefficient          <r^3>          <r^4>         wp_QDO          m_QDO          q_QDO       dipole_x       dipole_y       dipole_z         dipole            Qxy            Qxz            Qyz     Q(x^2-y^2)  Q(3z^2 - R^2)        eigen_1        eigen_2        eigen_3 static polarizability      alpha(xx)      alpha(xy)      alpha(xz)      alpha(yy)      alpha(yz)      alpha(zz) atomic spin moment
            1             Cd       6.852958      12.035595       1.080234       0.985924     152.027375 0.40870389E+04  0.15277737E+06                                21.544460                           19.715793       0.701210       1.953093                    0.998084      75.723959     200.309570       0.459415       0.356657      -1.218253       0.026385       0.012503      -0.016532       0.033553       0.051572      -0.018632      -0.007576      -0.006754      -0.030168      -0.048655      -0.012767       0.061422             23.908853      24.666806       2.130389       2.016678      20.856028      -2.293484      26.203726           0.000000
            2             Cd      10.493596       6.243939      10.275114       0.985924     152.027385 0.40870393E+04  0.15277738E+06                                21.544461                           19.715794       0.701210       1.953093                    0.998084      75.723962     200.309581       0.459415       0.356657      -1.218253      -0.026385      -0.012503       0.016532       0.033553       0.051572      -0.018632      -0.007576      -0.006754      -0.030168      -0.048655      -0.012767       0.061421             23.908854      24.666807       2.130389       2.016678      20.856029      -2.293484      26.203727           0.000000
            3             Cd       0.000000       0.000000       0.000000       1.178256     136.260763 0.26415791E+04  0.88587042E+05                                19.870222                           15.794696       1.057469       2.101808                    0.999326      68.829918     172.769193       0.515714       0.354152      -1.219720      -0.000000       0.000000       0.000000       0.000000      -0.016286       0.030146      -0.002788      -0.037535       0.631970      -0.132366      -0.081043       0.213409             24.283164      34.738296      -2.879036      -0.539427      26.963629      -1.800631      11.147566          -0.000003
            4              H       9.952605      13.024488      10.800071       0.109818       1.102948 0.85313088E+01  0.84106606E+02                                 1.688604                            1.644295      -0.951041       2.420766                    0.997719       3.426747       9.247805       0.522777       1.188435      -0.730792       0.017430      -0.013418       0.033494       0.040071      -0.010447       0.010270       0.001980      -0.008718       0.022933      -0.018751       0.005174       0.013577              1.706262       1.631163      -0.113151       0.330265       1.690413      -0.219556       1.797209          -0.000001
            5              H      10.280085      13.748928       9.448785       0.115418       1.235430 0.98539384E+01  0.10007547E+03                                 1.790085                            1.745196      -0.987916       2.407179                    0.997215       3.394424       9.107671       0.520329       1.159071      -0.740040       0.031275       0.015203      -0.021705       0.040992       0.003784      -0.013950       0.002219       0.001935      -0.037975      -0.020368       0.005305       0.015064              1.799830       1.988738       0.229487      -0.277997       1.610112      -0.020504       1.800639          -0.000001
            6              H       8.430070      15.159213       9.774684       0.151452       1.128442 0.90977165E+01  0.91670036E+02                                 1.775416                            1.751572      -0.824181       2.499055                    0.998997       3.332172       9.263924       0.480680       1.264605      -0.715398      -0.008127       0.003603      -0.025315       0.026831       0.000023       0.005061      -0.005451      -0.001800       0.004108      -0.007213      -0.000698       0.007911              1.779007       1.645495      -0.166558       0.226137       1.787026      -0.174806       1.904501          -0.000001
            7              H       8.147170      14.452184      11.146410       0.151077       0.968418 0.72233600E+01  0.69536988E+02                                 1.658007                            1.597844      -1.058258       2.389231                    0.996002       3.475749       9.824039       0.480030       1.325442      -0.698580      -0.014883      -0.014280       0.015677       0.025908       0.003241      -0.002527       0.000039       0.005110       0.022304      -0.007933      -0.000239       0.008172              1.698519       1.963142       0.152239      -0.454039       1.508234      -0.050168       1.624182          -0.000000
            8              H       8.743001      12.054462       5.520970       0.110587       1.262215 0.10196156E+02  0.10459875E+03                                 1.827097                            1.784059      -0.985382       2.405737                    0.997184       3.455350       9.364691       0.510039       1.170612      -0.737079       0.030111       0.020738      -0.019901       0.041626       0.000938      -0.003873      -0.012997       0.018829      -0.004028      -0.018645       0.005574       0.013071              1.832903       1.987675       0.292613      -0.191235       1.642165      -0.089075       1.868870          -0.000000
            9              H       7.981614      10.685499       5.539139       0.107449       1.155505 0.89979233E+01  0.90155859E+02                                 1.759375                            1.701861      -1.027555       2.383531                    0.996745       3.543020       9.730835       0.506428       1.207082      -0.725852      -0.002097      -0.035237      -0.018645       0.039921      -0.005819       0.010480       0.009525      -0.013241      -0.004293      -0.018718       0.005235       0.013483              1.783997       1.385593      -0.100151      -0.022463       2.183867       0.251919       1.782532           0.000001
           10              H       6.721544      13.182191       5.527783       0.148951       1.089905 0.84827592E+01  0.83155629E+02                                 1.666210                            1.636268      -0.767138       2.524776                    0.999479       3.171647       8.417831       0.527896       1.183595      -0.734645       0.005722       0.022735       0.007468       0.024605      -0.001032       0.001156       0.000991      -0.013348      -0.011108      -0.005686      -0.002985       0.008671              1.665237       1.370913      -0.071998       0.053523       2.028366       0.210262       1.596433          -0.000001
           11              H       5.956339      11.816769       5.556172       0.147912       1.113051 0.87942386E+01  0.86949639E+02                                 1.687155                            1.664260      -0.807620       2.505529                    0.999219       3.199865       8.516290       0.524519       1.181069      -0.735376      -0.017770      -0.017008       0.008448       0.026008       0.005386      -0.000943      -0.000659       0.009634      -0.009329      -0.005690      -0.003197       0.008887              1.680379       1.895821       0.230934      -0.158071       1.500126      -0.163519       1.645190          -0.000003
           12              H       6.520437       9.726555      10.968131       0.102706       1.195109 0.92776864E+01  0.94095235E+02                                 1.835924                            1.756107      -0.970133       2.407620                    0.996522       3.624314      10.162870       0.484490       1.246504      -0.716815      -0.006918       0.003499       0.039337       0.040094      -0.007374      -0.007164      -0.005501      -0.006219       0.048056      -0.018374      -0.000025       0.018399              1.886952       1.783864      -0.097521      -0.452145       1.717591       0.224292       2.159401           0.000000
           13              H       6.053222       9.091094       9.607760       0.106927       1.224504 0.97651280E+01  0.99717189E+02                                 1.830024                            1.776259      -0.941533       2.423385                    0.997644       3.523183       9.721426       0.495049       1.211619      -0.726247      -0.029583      -0.021570      -0.019644       0.041549       0.003529       0.010591       0.001636       0.005178      -0.048151      -0.019751       0.003990       0.015761              1.853283       2.152210       0.264304       0.198478       1.689109       0.045736       1.718531          -0.000001
           14              H       8.192796       8.175348       9.328418       0.161150       1.016170 0.78664270E+01  0.77812933E+02                                 1.744455                            1.692956      -1.353304       2.253607                    0.993278       3.677397      10.739192       0.453197       1.366296      -0.689259       0.003927      -0.002107      -0.026300       0.026675       0.002498      -0.002681       0.001134      -0.002871       0.006394      -0.005103       0.001745       0.003358              1.776818       1.575660      -0.198344      -0.288697       1.651354       0.157116       2.103440           0.000000
           15              H       8.615970       8.769687      10.713771       0.153958       1.050201 0.81829813E+01  0.81283182E+02                                 1.748727                            1.700408      -1.265235       2.292440                    0.994136       3.600135      10.341739       0.465362       1.325032      -0.698523       0.016061       0.014880       0.014998       0.026538       0.002734       0.003313      -0.000174       0.002218       0.013683      -0.005667      -0.000517       0.006184              1.781620       2.063868       0.136578       0.352356       1.697401       0.082173       1.583591          -0.000000
           16              H       7.393949       5.255046       0.555277       0.109818       1.102949 0.85313119E+01  0.84106641E+02                                 1.688604                            1.644295      -0.951041       2.420766                    0.997719       3.426748       9.247807       0.522777       1.188434      -0.730792      -0.017430       0.013418      -0.033494       0.040071      -0.010447       0.010270       0.001980      -0.008718       0.022933      -0.018751       0.005174       0.013577              1.706262       1.631163      -0.113151       0.330265       1.690413      -0.219556       1.797209          -0.000001
           17              H       7.066469       4.530606       1.906563       0.115418       1.235431 0.98539405E+01  0.10007550E+03                                 1.790086                            1.745197      -0.987917       2.407179                    0.997215       3.394424       9.107672       0.520329       1.159071      -0.740040      -0.031275      -0.015203       0.021705       0.040992       0.003784      -0.013950       0.002219       0.001935      -0.037975      -0.020368       0.005305       0.015063              1.799830       1.988739       0.229487      -0.277997       1.610112      -0.020504       1.800640          -0.000001
           18              H       8.916484       3.120321       1.580664       0.151452       1.128442 0.90977167E+01  0.91670042E+02                                 1.775416                            1.751572      -0.824181       2.499055                    0.998997       3.332172       9.263925       0.480680       1.264605      -0.715398       0.008127      -0.003603       0.025315       0.026831       0.000023       0.005061      -0.005451      -0.001800       0.004108      -0.007213      -0.000698       0.007911              1.779007       1.645495      -0.166558       0.226137       1.787026      -0.174806       1.904501          -0.000001
           19              H       9.199384       3.827350       0.208938       0.151077       0.968418 0.72233594E+01  0.69536982E+02                                 1.658007                            1.597844      -1.058258       2.389231                    0.996002       3.475749       9.824040       0.480030       1.325442      -0.698580       0.014883       0.014280      -0.015677       0.025908       0.003241      -0.002527       0.000039       0.005110       0.022304      -0.007933      -0.000239       0.008172              1.698519       1.963142       0.152239      -0.454039       1.508234      -0.050168       1.624182          -0.000000
           20              H       8.603553       6.225072       5.834378       0.110587       1.262214 0.10196152E+02  0.10459870E+03                                 1.827097                            1.784059      -0.985382       2.405737                    0.997184       3.455349       9.364689       0.510038       1.170613      -0.737079      -0.030111      -0.020738       0.019901       0.041626       0.000938      -0.003873      -0.012997       0.018829      -0.004028      -0.018645       0.005574       0.013071              1.832903       1.987675       0.292613      -0.191235       1.642165      -0.089075       1.868870          -0.000000
           21              H       9.364940       7.594035       5.816209       0.107449       1.155505 0.89979221E+01  0.90155842E+02                                 1.759374                            1.701860      -1.027554       2.383531                    0.996745       3.543020       9.730834       0.506428       1.207082      -0.725852       0.002097       0.035237       0.018645       0.039921      -0.005819       0.010480       0.009525      -0.013241      -0.004293      -0.018718       0.005235       0.013483              1.783997       1.385592      -0.100151      -0.022463       2.183866       0.251919       1.782532           0.000001
           22              H      10.625010       5.097343       5.827565       0.148951       1.089905 0.84827558E+01  0.83155589E+02                                 1.666210                            1.636268      -0.767138       2.524776                    0.999479       3.171646       8.417829       0.527896       1.183596      -0.734644      -0.005722      -0.022735      -0.007468       0.024605      -0.001032       0.001156       0.000991      -0.013348      -0.011108      -0.005686      -0.002985       0.008671              1.665237       1.370913      -0.071998       0.053523       2.028366       0.210262       1.596433          -0.000001
           23              H      11.390215       6.462765       5.799176       0.147913       1.113050 0.87942298E+01  0.86949528E+02                                 1.687154                            1.664259      -0.807620       2.505529                    0.999219       3.199864       8.516285       0.524519       1.181069      -0.735376       0.017770       0.017008      -0.008448       0.026008       0.005386      -0.000943      -0.000659       0.009634      -0.009330      -0.005690      -0.003197       0.008887              1.680378       1.895820       0.230934      -0.158071       1.500125      -0.163519       1.645188          -0.000003
           24              H      10.826117       8.552979       0.387217       0.102706       1.195109 0.92776864E+01  0.94095236E+02                                 1.835924                            1.756107      -0.970133       2.407620                    0.996522       3.624314      10.162870       0.484490       1.246504      -0.716815       0.006918      -0.003500      -0.039337       0.040094      -0.007374      -0.007164      -0.005501      -0.006219       0.048056      -0.018374      -0.000025       0.018399              1.886952       1.783864      -0.097521      -0.452145       1.717591       0.224292       2.159401           0.000000
           25              H      11.293332       9.188440       1.747588       0.106927       1.224504 0.97651317E+01  0.99717246E+02                                 1.830025                            1.776260      -0.941533       2.423385                    0.997644       3.523183       9.721430       0.495048       1.211620      -0.726246       0.029583       0.021570       0.019644       0.041549       0.003529       0.010591       0.001636       0.005178      -0.048151      -0.019751       0.003990       0.015761              1.853284       2.152211       0.264304       0.198478       1.689110       0.045736       1.718532          -0.000001
           26              H       9.153758      10.104186       2.026930       0.161150       1.016170 0.78664224E+01  0.77812881E+02                                 1.744455                            1.692956      -1.353304       2.253607                    0.993278       3.677396      10.739191       0.453197       1.366297      -0.689258      -0.003927       0.002107       0.026300       0.026675       0.002498      -0.002681       0.001134      -0.002871       0.006394      -0.005103       0.001745       0.003358              1.776818       1.575660      -0.198344      -0.288697       1.651354       0.157116       2.103440           0.000000
           27              H       8.730584       9.509847       0.641577       0.153958       1.050200 0.81829763E+01  0.81283123E+02                                 1.748727                            1.700408      -1.265234       2.292440                    0.994136       3.600134      10.341737       0.465362       1.325032      -0.698523      -0.016061      -0.014880      -0.014998       0.026538       0.002734       0.003313      -0.000174       0.002218       0.013683      -0.005667      -0.000517       0.006184              1.781620       2.063868       0.136578       0.352356       1.697401       0.082173       1.583591          -0.000000
           28              C       8.051362      11.577546      10.088091       0.558010      22.109215 0.24927463E+03  0.51202819E+04                                 7.121597                            5.533499       0.279290       2.155025                    0.999849      21.713439      59.122850       0.647347       0.460631      -1.033508       0.003790       0.001211       0.019767       0.020164      -0.026337      -0.002008       0.001448       0.012041      -0.188096      -0.062749       0.004334       0.058416              8.048188       5.437089       3.067258      -0.002145       9.734551       0.204134       8.972923           0.000001
           29              C       8.598904      12.644825       7.960099       0.557168      22.894547 0.24561655E+03  0.50124741E+04                                 7.211516                            5.435183       0.306265       2.159687                    0.999724      21.586875      58.054159       0.665441       0.451026      -1.041880       0.009337       0.012122      -0.004373       0.015914      -0.048634       0.010752       0.026597       0.057234      -0.029476      -0.065945       0.004370       0.061575              8.325857       5.210108       2.551362       1.113343       7.878174       0.994548      11.889290           0.000001
           30              C       7.339389      10.564927       7.973725       0.550805      22.754315 0.25216593E+03  0.51838917E+04                                 7.210136                            5.527885       0.300149       2.157267                    0.999781      21.751125      58.850599       0.655653       0.454426      -1.039165      -0.009438      -0.015447      -0.009633       0.020506      -0.045842      -0.011277      -0.026619       0.052390      -0.035289      -0.063006       0.004119       0.058887              8.224914       4.706314       2.074971      -0.011011       8.263695      -1.180640      11.704732           0.000001
           31              C       9.559839      13.484903      10.042670      -0.044280      26.136482 0.36267269E+03  0.81994253E+04                                 7.849955                            6.402572      -0.292095       1.906334                    0.998929      27.840137      80.095232       0.639164       0.423863      -1.052936      -0.110313       0.011024      -0.019982       0.112649       0.004971       0.018127       0.048868      -0.029006      -0.081051      -0.058662      -0.000971       0.059634              9.183342       7.583050       1.545384       1.229412      11.963114       3.463040       8.003860           0.000001
           32              C       8.847750      14.712143      10.527543      -0.370784      31.374244 0.46172323E+03  0.11028297E+05                                 8.652857                            7.061404      -0.141099       1.940499                    0.996888      30.667264      89.091298       0.633210       0.404978      -1.070802       0.047259      -0.072309      -0.024569       0.089809      -0.010952      -0.004240       0.002836      -0.013828       0.034810      -0.018938       0.004393       0.014544             10.181377       8.852078       1.371533       0.676552      13.696490       3.930119       7.995564           0.000001
           33              C       9.792349      15.668293      11.214542       0.698803      20.526879 0.21248703E+03  0.42092327E+04                                 6.927225                            5.168439       0.099506       2.118235                    0.999586      20.294900      54.920995       0.655870       0.471430      -1.023780       0.010686       0.024043       0.026229       0.037151       0.014336      -0.045442      -0.052689      -0.051670       0.257278      -0.081091      -0.038816       0.119907              8.243946       9.306110       0.956841       1.733139      10.186812       2.983204       5.238916          -0.000000
           34              C       7.942123      11.607254       5.836649      -0.038885      26.382350 0.35896412E+03  0.81092064E+04                                 7.937394                            6.386785      -0.334304       1.894003                    0.999137      27.905922      80.721949       0.636259       0.426133      -1.049657      -0.075149       0.044897       0.067908       0.110791      -0.018525       0.021049      -0.009449       0.026920       0.177692      -0.052527      -0.013968       0.066495              9.467584       6.835644      -0.629805       2.119900       6.491074      -0.892106      15.076033           0.000002
           35              C       6.755765      12.260973       5.231409      -0.348946      29.885444 0.42527549E+03  0.99636320E+04                                 8.439146                            6.820800      -0.106698       1.957786                    0.997372      30.053241      86.826708       0.637275       0.410234      -1.066008       0.069438      -0.040953       0.015334       0.082060      -0.003351       0.010830      -0.007117       0.011625      -0.084356      -0.031445       0.007700       0.023745             10.005198       7.557072      -1.013480       2.652413       6.481209      -1.285657      15.977313           0.000000
           36              C       6.745043      12.236395       3.754078       0.688019      20.889483 0.21894456E+03  0.43695305E+04                                 7.016083                            5.237482       0.008805       2.081045                    0.999802      20.616324      55.990115       0.653226       0.469832      -1.024697       0.005332      -0.003818      -0.014261       0.015696       0.068393       0.003616      -0.008290      -0.084199      -0.172679      -0.062473      -0.046799       0.109272              8.381515       6.692953      -1.707176       1.270089       4.643644      -0.386360      13.807947           0.000002
           37              C       6.817341       9.448063      10.086956      -0.040917      26.110375 0.36777002E+03  0.83675210E+04                                 7.877804                            6.465905      -0.341315       1.889450                    0.999152      28.188936      82.116253       0.631498       0.426298      -1.048440       0.104425       0.010338      -0.042648       0.113271       0.003175      -0.004508      -0.045219      -0.057265      -0.050843      -0.042847      -0.020211       0.063058              9.080454       8.059101      -0.295968      -1.041813      11.813226      -2.209299       7.369036           0.000001
           38              C       7.869669       8.400472      10.214136      -0.394625      32.379905 0.47854879E+03  0.11564215E+05                                 8.910757                            7.233936      -0.232526       1.910357                    0.996034      31.267427      92.178333       0.618104       0.410067      -1.064575      -0.071607       0.055888      -0.001379       0.090846      -0.013269       0.003959       0.006529       0.017537       0.001493      -0.019119       0.003451       0.015668             10.526907       8.771189      -1.807892      -0.092423      15.255118      -3.125072       7.554415           0.000002
           39              C       7.405813       7.124174      10.903405       0.745097      20.427963 0.20178052E+03  0.39620858E+04                                 6.973894                            5.108563       0.052900       2.115388                    0.999438      19.947098      54.469935       0.643149       0.485009      -1.012363      -0.005619      -0.029477       0.023847       0.038329      -0.008281       0.028146       0.066722      -0.040122       0.251523      -0.079627      -0.039127       0.118755              8.367782      10.345816      -0.616922      -0.882768       9.778117      -2.643302       4.979413           0.000001
           40              C       9.295192       6.701988       1.267257       0.558010      22.109215 0.24927464E+03  0.51202821E+04                                 7.121598                            5.533499       0.279290       2.155025                    0.999849      21.713439      59.122851       0.647347       0.460631      -1.033508      -0.003790      -0.001211      -0.019767       0.020164      -0.026337      -0.002008       0.001448       0.012041      -0.188096      -0.062749       0.004334       0.058416              8.048188       5.437090       3.067258      -0.002145       9.734552       0.204134       8.972923           0.000002
           41              C       8.747650       5.634709       3.395249       0.557168      22.894549 0.24561657E+03  0.50124746E+04                                 7.211516                            5.435183       0.306264       2.159687                    0.999724      21.586876      58.054162       0.665441       0.451026      -1.041880      -0.009337      -0.012122       0.004373       0.015914      -0.048634       0.010752       0.026597       0.057234      -0.029476      -0.065945       0.004370       0.061575              8.325857       5.210108       2.551362       1.113343       7.878174       0.994548      11.889290           0.000001
           42              C      10.007165       7.714607       3.381623       0.550805      22.754317 0.25216594E+03  0.51838921E+04                                 7.210137                            5.527885       0.300149       2.157267                    0.999781      21.751126      58.850605       0.655652       0.454426      -1.039165       0.009438       0.015447       0.009633       0.020506      -0.045842      -0.011277      -0.026619       0.052390      -0.035289      -0.063006       0.004119       0.058887              8.224915       4.706315       2.074972      -0.011012       8.263696      -1.180640      11.704733           0.000001
           43              C       7.786715       4.794631       1.312678      -0.044280      26.136481 0.36267267E+03  0.81994248E+04                                 7.849955                            6.402572      -0.292095       1.906334                    0.998929      27.840137      80.095233       0.639164       0.423863      -1.052936       0.110313      -0.011024       0.019982       0.112649       0.004971       0.018127       0.048868      -0.029006      -0.081051      -0.058662      -0.000971       0.059634              9.183341       7.583050       1.545384       1.229412      11.963114       3.463040       8.003860           0.000001
           44              C       8.498804       3.567391       0.827805      -0.370784      31.374243 0.46172322E+03  0.11028297E+05                                 8.652857                            7.061404      -0.141099       1.940499                    0.996888      30.667264      89.091298       0.633210       0.404978      -1.070802      -0.047259       0.072309       0.024569       0.089809      -0.010952      -0.004240       0.002836      -0.013828       0.034810      -0.018938       0.004393       0.014544             10.181377       8.852077       1.371533       0.676552      13.696489       3.930118       7.995564           0.000001
           45              C       7.554205       2.611241       0.140806       0.698803      20.526880 0.21248705E+03  0.42092331E+04                                 6.927225                            5.168439       0.099506       2.118235                    0.999586      20.294901      54.920997       0.655870       0.471430      -1.023780      -0.010686      -0.024043      -0.026229       0.037151       0.014336      -0.045442      -0.052689      -0.051670       0.257278      -0.081091      -0.038816       0.119907              8.243946       9.306111       0.956841       1.733139      10.186812       2.983204       5.238916          -0.000000
           46              C       9.404431       6.672280       5.518699      -0.038885      26.382349 0.35896411E+03  0.81092061E+04                                 7.937393                            6.386785      -0.334304       1.894003                    0.999137      27.905921      80.721944       0.636259       0.426133      -1.049657       0.075149      -0.044897      -0.067908       0.110791      -0.018525       0.021049      -0.009449       0.026920       0.177692      -0.052527      -0.013968       0.066495              9.467583       6.835644      -0.629805       2.119900       6.491074      -0.892106      15.076032           0.000002
           47              C      10.590789       6.018561       6.123939      -0.348946      29.885447 0.42527554E+03  0.99636335E+04                                 8.439147                            6.820801      -0.106698       1.957786                    0.997372      30.053241      86.826708       0.637275       0.410234      -1.066008      -0.069438       0.040953      -0.015334       0.082060      -0.003351       0.010830      -0.007117       0.011625      -0.084356      -0.031445       0.007700       0.023745             10.005199       7.557073      -1.013481       2.652413       6.481209      -1.285657      15.977316          -0.000000
           48              C      10.601511       6.043139       7.601270       0.688019      20.889482 0.21894456E+03  0.43695303E+04                                 7.016083                            5.237482       0.008805       2.081045                    0.999802      20.616323      55.990110       0.653226       0.469832      -1.024697      -0.005332       0.003818       0.014261       0.015696       0.068393       0.003616      -0.008290      -0.084199      -0.172679      -0.062473      -0.046799       0.109272              8.381514       6.692953      -1.707176       1.270089       4.643644      -0.386360      13.807946           0.000002
           49              C      10.529213       8.831471       1.268392      -0.040917      26.110374 0.36777000E+03  0.83675205E+04                                 7.877803                            6.465905      -0.341315       1.889450                    0.999152      28.188936      82.116252       0.631498       0.426298      -1.048440      -0.104425      -0.010338       0.042648       0.113271       0.003175      -0.004508      -0.045219      -0.057265      -0.050843      -0.042847      -0.020211       0.063058              9.080453       8.059100      -0.295968      -1.041813      11.813225      -2.209298       7.369036           0.000001
           50              C       9.476885       9.879062       1.141212      -0.394626      32.379907 0.47854883E+03  0.11564216E+05                                 8.910758                            7.233936      -0.232525       1.910357                    0.996034      31.267427      92.178333       0.618104       0.410067      -1.064575       0.071607      -0.055888       0.001379       0.090846      -0.013269       0.003959       0.006529       0.017537       0.001493      -0.019119       0.003451       0.015668             10.526907       8.771189      -1.807893      -0.092423      15.255118      -3.125072       7.554415           0.000002
           51              C       9.940741      11.155360       0.451943       0.745097      20.427961 0.20178050E+03  0.39620854E+04                                 6.973894                            5.108563       0.052900       2.115388                    0.999438      19.947097      54.469933       0.643149       0.485009      -1.012362       0.005619       0.029477      -0.023847       0.038329      -0.008281       0.028146       0.066722      -0.040122       0.251523      -0.079627      -0.039127       0.118755              8.367782      10.345816      -0.616922      -0.882768       9.778117      -2.643302       4.979413           0.000001
           52              N       7.377486      10.611974       9.351129      -0.228207      36.409751 0.43528223E+03  0.10010917E+05                                 9.055768                            6.627802      -0.049137       2.035863                    0.998992      25.737198      68.041823       0.703726       0.378442      -1.114521      -0.024902      -0.087755       0.047291       0.102749       0.065398      -0.001344      -0.024710      -0.085511       0.098525      -0.095449       0.021392       0.074057             10.958353       6.225759       3.520877      -0.080494      13.311808      -1.551544      13.337492           0.000000
           53              N       8.660470      12.554280       9.325012      -0.242037      36.583692 0.42434227E+03  0.96710301E+04                                 8.975772                            6.464307       0.084738       2.079644                    0.999205      25.575442      66.711538       0.727764       0.369283      -1.124427       0.061615       0.064464       0.045962       0.100322       0.066635       0.019513       0.013547      -0.040089       0.076611      -0.082901       0.014229       0.068672             10.988870       7.320870       4.533272       1.461883      12.018373       1.651909      13.627368           0.000000
           54              N       7.927558      11.635168       7.312844      -0.240842      37.364436 0.42701621E+03  0.97427208E+04                                 9.119511                            6.476434       0.069968       2.073434                    0.999208      25.630132      66.789269       0.728805       0.368348      -1.125664       0.003671      -0.001748      -0.108094       0.108170       0.044396       0.008636      -0.004416      -0.047941       0.183472      -0.081689       0.019866       0.061823             11.387058       6.222580       2.897886       1.390012       9.929565      -0.180486      18.009029           0.000000
           55              N       9.969068       7.667560       2.004219      -0.228207      36.409752 0.43528223E+03  0.10010917E+05                                 9.055768                            6.627802      -0.049138       2.035863                    0.998992      25.737198      68.041824       0.703726       0.378442      -1.114521       0.024902       0.087755      -0.047291       0.102749       0.065398      -0.001344      -0.024710      -0.085511       0.098525      -0.095449       0.021392       0.074057             10.958353       6.225760       3.520877      -0.080494      13.311808      -1.551544      13.337492           0.000000
           56              N       8.686084       5.725254       2.030336      -0.242037      36.583692 0.42434226E+03  0.96710299E+04                                 8.975772                            6.464307       0.084738       2.079644                    0.999205      25.575442      66.711537       0.727764       0.369283      -1.124427      -0.061615      -0.064464      -0.045962       0.100322       0.066635       0.019513       0.013547      -0.040089       0.076611      -0.082901       0.014229       0.068672             10.988870       7.320870       4.533272       1.461883      12.018372       1.651909      13.627367           0.000000
           57              N       9.418996       6.644366       4.042504      -0.240842      37.364436 0.42701622E+03  0.97427208E+04                                 9.119511                            6.476434       0.069968       2.073434                    0.999208      25.630132      66.789270       0.728805       0.368348      -1.125664      -0.003671       0.001748       0.108094       0.108170       0.044396       0.008636      -0.004416      -0.047941       0.183472      -0.081689       0.019866       0.061823             11.387058       6.222580       2.897886       1.390012       9.929565      -0.180486      18.009029           0.000000
           58              O       8.106895      11.555805      11.273589      -0.477219      21.603374 0.31869349E+03  0.67020736E+04                                 5.887241                            5.362793       1.123837       2.449590                    0.999578      24.790727      60.350523       0.860657       0.338408      -1.159433      -0.002053      -0.002262      -0.025673       0.025854      -0.056523      -0.005987       0.005249       0.028685       0.032898      -0.063800       0.009510       0.054290              6.076660       4.463707       0.302567      -0.172750       5.207651       0.274776       8.558623          -0.000002
           59              O       9.121570      13.525475       7.324199      -0.488723      21.710427 0.31017708E+03  0.64723526E+04                                 5.865877                            5.241345       0.919877       2.369575                    0.999442      25.042904      60.525546       0.883785       0.332129      -1.166062      -0.010410      -0.025416      -0.001644       0.027515      -0.023698      -0.023633      -0.035726       0.011275      -0.085733      -0.063076       0.024004       0.039072              6.072435       4.791970       1.870784      -0.752104       6.885787      -1.417487       6.539549          -0.000000
           60              O       6.818252       9.668308       7.366214      -0.478736      21.306917 0.30887354E+03  0.64382316E+04                                 5.795485                            5.240853       1.042492       2.416599                    0.999692      24.813332      59.934288       0.881182       0.333468      -1.164914       0.015436       0.016341       0.005638       0.023175      -0.029137       0.019314       0.030243       0.008881      -0.120226      -0.063602       0.013718       0.049884              5.980139       4.618509       1.436814       0.904354       6.813189       1.332049       6.508719          -0.000003
           61              O       6.383835      10.010697       0.021575      -0.517907      27.316006 0.39347857E+03  0.86891279E+04                                 6.989935                            5.950438       1.048897       2.419936                    0.999207      25.422778      62.629119       0.821945       0.337449      -1.164720      -0.004108      -0.005964      -0.006577       0.009782       0.001905      -0.003762      -0.030010       0.089040       0.035578      -0.062554       0.022842       0.039712              7.790728      12.219579      -0.272606       2.029272       6.280613       0.746740       4.871992          -0.000001
           62              O       7.679069      11.679757       3.142025      -0.590520      29.664913 0.45591444E+03  0.10457838E+05                                 7.383521                            6.417865       0.875210       2.332732                    0.998965      26.885007      67.762664       0.788167       0.338789      -1.162193      -0.015275       0.007524       0.020419       0.026587       0.001378      -0.049238       0.024306      -0.012036       0.019554      -0.056288       0.001520       0.054769              8.020673       7.588400      -2.153743      -2.239436       5.739949       1.528457      10.733671           0.000000
           63              O       5.804846      12.708010       3.102281      -0.627545      29.816539 0.45365388E+03  0.10431820E+05                                 7.417262                            6.406205       0.662755       2.230737                    0.999130      28.180295      71.985454       0.785168       0.339241      -1.157489       0.016035      -0.013662       0.014239       0.025427       0.031342       0.064304      -0.033600      -0.032804      -0.013029      -0.092671       0.036926       0.055745              8.127055       8.634053      -2.077972       3.208690       5.807773      -1.577133       9.939340          -0.000002
           64              O       8.354219       6.282413      11.132783      -0.617948      43.474051 0.60716886E+03  0.15012718E+05                                 9.768739                            7.561394       0.133183       2.085429                    0.995921      28.316746      74.932323       0.701505       0.353123      -1.146290      -0.006016       0.011580      -0.002008       0.013203      -0.059631       0.021048       0.007555      -0.001564       0.008252      -0.066975       0.007067       0.059908             11.790301      14.119397      -5.435083       0.852295      13.994863      -3.508431       7.256643           0.000001
           65              O       6.264706       6.982012      11.181611      -0.565846      34.483189 0.45987438E+03  0.10599457E+05                                 8.293864                            6.552424       0.694286       2.291971                    0.996874      26.466403      67.447284       0.759042       0.350103      -1.149647       0.031065       0.030093       0.007259       0.043856       0.020945       0.005531       0.050341       0.032405       0.124875      -0.066059      -0.002924       0.068982              9.694360      15.800005       2.053689      -2.401631       7.879004      -1.178833       5.404069          -0.000000
           66              O       4.769182      11.380907       0.287290      -0.626393      38.692061 0.55788728E+03  0.13503254E+05                                 8.945670                            7.196592       0.286258       2.122255                    0.997604      28.285021      74.017467       0.726901       0.348128      -1.150557       0.008700      -0.047267       0.017732       0.051228      -0.017426      -0.029263      -0.006760      -0.062480       0.083567      -0.059964       0.021808       0.038156             10.355526      10.073636      -2.734410       0.165309      14.855472       2.633208       6.137470          -0.000000
           67              O       9.239659       6.723729       0.081759      -0.477219      21.603373 0.31869346E+03  0.67020728E+04                                 5.887241                            5.362793       1.123837       2.449590                    0.999578      24.790727      60.350521       0.860657       0.338408      -1.159433       0.002053       0.002262       0.025673       0.025854      -0.056523      -0.005987       0.005249       0.028685       0.032898      -0.063800       0.009510       0.054290              6.076659       4.463706       0.302567      -0.172749       5.207650       0.274776       8.558622          -0.000002
           68              O       8.224984       4.754059       4.031149      -0.488723      21.710426 0.31017706E+03  0.64723520E+04                                 5.865877                            5.241344       0.919877       2.369574                    0.999442      25.042904      60.525545       0.883785       0.332129      -1.166062       0.010410       0.025416       0.001644       0.027515      -0.023697      -0.023633      -0.035726       0.011275      -0.085733      -0.063076       0.024004       0.039072              6.072435       4.791969       1.870784      -0.752104       6.885786      -1.417487       6.539548          -0.000001
           69              O      10.528302       8.611226       3.989134      -0.478736      21.306923 0.30887367E+03  0.64382347E+04                                 5.795486                            5.240854       1.042491       2.416599                    0.999692      24.813336      59.934301       0.881182       0.333468      -1.164914      -0.015437      -0.016341      -0.005638       0.023175      -0.029137       0.019314       0.030243       0.008881      -0.120225      -0.063602       0.013718       0.049884              5.980140       4.618510       1.436814       0.904354       6.813190       1.332049       6.508720          -0.000003
           70              O       6.361198       2.899832      -0.021575      -0.517907      27.316010 0.39347863E+03  0.86891298E+04                                 6.989936                            5.950438       1.048897       2.419935                    0.999207      25.422779      62.629124       0.821945       0.337449      -1.164720       0.004108       0.005964       0.006577       0.009782       0.001905      -0.003762      -0.030010       0.089040       0.035578      -0.062554       0.022842       0.039712              7.790729      12.219581      -0.272606       2.029273       6.280614       0.746740       4.871993          -0.000001
           71              O       9.667485       6.599777       8.213323      -0.590520      29.664910 0.45591438E+03  0.10457836E+05                                 7.383520                            6.417864       0.875210       2.332732                    0.998965      26.885006      67.762659       0.788168       0.338789      -1.162193       0.015275      -0.007524      -0.020419       0.026587       0.001378      -0.049238       0.024306      -0.012036       0.019554      -0.056288       0.001520       0.054769              8.020672       7.588399      -2.153742      -2.239436       5.739949       1.528457      10.733670           0.000000
           72              O      11.541708       5.571524       8.253067      -0.627545      29.816529 0.45365369E+03  0.10431814E+05                                 7.417260                            6.406203       0.662756       2.230737                    0.999130      28.180293      71.985442       0.785168       0.339241      -1.157489      -0.016035       0.013662      -0.014239       0.025427       0.031342       0.064304      -0.033600      -0.032804      -0.013029      -0.092671       0.036926       0.055745              8.127053       8.634051      -2.077971       3.208689       5.807772      -1.577133       9.939336          -0.000002
           73              O       8.992335      11.997121       0.222565      -0.617948      43.474050 0.60716884E+03  0.15012717E+05                                 9.768739                            7.561394       0.133183       2.085429                    0.995921      28.316746      74.932322       0.701505       0.353123      -1.146290       0.006016      -0.011580       0.002008       0.013203      -0.059631       0.021048       0.007555      -0.001564       0.008252      -0.066975       0.007067       0.059908             11.790301      14.119397      -5.435083       0.852295      13.994863      -3.508431       7.256643           0.000001
           74              O      11.081848      11.297522       0.173737      -0.565846      34.483189 0.45987439E+03  0.10599457E+05                                 8.293864                            6.552424       0.694286       2.291971                    0.996874      26.466403      67.447284       0.759042       0.350103      -1.149647      -0.031065      -0.030093      -0.007259       0.043856       0.020945       0.005531       0.050341       0.032405       0.124874      -0.066059      -0.002924       0.068982              9.694359      15.800005       2.053689      -2.401631       7.879004      -1.178833       5.404069          -0.000000
           75              O      12.577372       6.898627      11.068058      -0.626393      38.692059 0.55788724E+03  0.13503253E+05                                 8.945669                            7.196591       0.286258       2.122255                    0.997604      28.285021      74.017465       0.726902       0.348128      -1.150557      -0.008700       0.047267      -0.017732       0.051228      -0.017426      -0.029263      -0.006760      -0.062480       0.083567      -0.059964       0.021808       0.038156             10.355526      10.073636      -2.734410       0.165309      14.855471       2.633207       6.137470          -0.000000

******************************************************
Auxiliary information for the entire system
The total spin magnetic moment of the unit cell is   -0.000001
The total net atomic charge of the unit cell is   -0.000002
Accuracy of reproducing the electrostatic potential in the unit cell:
  The inner radius (bohr) =    5.0000
  The outer radius (bohr) =   12.0000
  Valid grid points have density less than (e/(bohr^3)) =    0.0001
  The number of valid grid points were=        88831
  The rms potential error without charges in kcal/mol is=      5.60662
  The rms potential error with partial charges in kcal/mol is=      0.69268
  The RRMSE value at monopole order=      0.12355
  The rms potential error with partial charges and cloud penetration in kcal/mol is=      0.69525
  The RRMSE value at monopole order with cloud penetration is=      0.12401
  The rms potential error with partial charges and atomic dipoles in kcal/mol is=      0.42993
  The RRMSE value at dipole order=      0.07668
  The rms potential error with partial charges, atomic dipoles and cloud penetration in kcal/mol is=      0.41686
  The RRMSE value at dipole order with cloud penetration=      0.07435

******************************************************
The electron densities and ab initio electrostatic potential were computed in VASP using the PBE functional and
projector augmented wave method. See the main text of the journal article for a description of computational details.
The atomic charges, dipoles, and quadrupoles were computed with the DDEC6 method as described in
(a) T. A. Manz and N. Gabaldon Limas, RSC Adv. 6 (2016) 47771-47801 DOI: 10.1039/c6ra04656h
(b) N. Gabaldon Limas and T. A. Manz, RSC Adv. 8 (2018) 2678-2707 DOI: 10.1039/c7ra11829e.
For each atom in the material, the electron cloud parameters were fit to the spherically averaged atom-in-material
electron density using radial positions for which this density was between 10^-4 and 10^-2 electrons per cubic bohr.
The polarizabilities, dispersion coefficients, and quantum Drude oscillator (QDO) parameters were fit using the MCLF method.
The magnetic structure of the system was optimized in VASP from the default ferromagnetic initial guess using spin polarization.
The atomic spin moments (ASMs) were computed on this optimized magnetic structure using the DDEC6 partition as inputs
to the method of T. A. Manz and D. S. Sholl, J. Chem. Theory Comput. 7 (2011) 4146-4164 DOI: 10.1021/ct200539n.
The RMSE and RRMSE were computed using a uniform grid with Ewald summation.
