# Supplementary material for: A collection of forcefield precursors for metal–organic frameworks
Source: RSC Adv. 2019 Nov 13;9(63):36492–507. doi: 10.1039/c9ra07327b (PMC9075174; doi:10.1039/c9ra07327b)
Supplement: RA-009-C9RA07327B-s5728 [file RA-009-C9RA07327B-s5728.xyz]

   80
jmolscript: load "" {1 1 1} spacegroup "x,y,z" unitcell [{     10.156100     0.000000     0.000000 }, {      0.000000    12.284300     0.000000 }, {     -3.303539     0.000000    14.310338 }]
Cd     5.129623    11.354378    13.435976     0.985586
Cd     0.071168     5.212228     8.029531     0.985586
Cd     1.722938     0.929922     0.874362     0.985586
Cd     6.781393     7.072072     6.280807     0.985586
H      3.170386     2.004798    10.063030     0.131828
H      4.874636     4.751567     7.704686     0.132903
H      7.164041     2.232057     9.815461     0.120545
H      6.939799     0.889383    11.864701     0.438361
H      2.030406     8.146948    11.402477     0.131827
H      0.326156    10.893717    13.760821     0.132903
H     -1.963250     8.374207    11.650046     0.120545
H     -1.739008     7.031533     9.600806     0.438361
H      3.682175    10.279502     4.247308     0.131828
H      1.977925     7.532733     6.605652     0.132903
H     -0.311480    10.052243     4.494877     0.120545
H     -0.087238    11.394917     2.445637     0.438361
H      4.822155     4.137352     2.907861     0.131827
H      6.526405     1.390583     0.549517     0.132903
H      8.815811     3.910093     2.660292     0.120545
H      8.591569     5.252767     4.709532     0.438361
C      5.355189     0.843931    11.109115     0.624149
C      5.189615     1.933549    10.097374    -0.071546
C      3.935183     2.402809     9.715288    -0.080474
C      3.812266     3.455574     8.822323     0.010967
C      2.444307     3.980113     8.478875     0.567875
C      4.951882     4.046448     8.307151    -0.086434
C      6.211697     3.595615     8.683513    -0.019262
C      7.455541     4.252825     8.161186     0.607760
C      6.321032     2.540393     9.569323    -0.122748
C     -0.154398     6.986081    10.356392     0.624149
C      0.011177     8.075699    11.368133    -0.071546
C      1.265608     8.544959    11.750219    -0.080474
C      1.388525     9.597724    12.643184     0.010967
C      2.756485    10.122263    12.986632     0.567875
C      0.248910    10.188598    13.158356    -0.086434
C     -1.010906     9.737765    12.781994    -0.019262
C     -2.254750    10.394975    13.304321     0.607760
C     -1.120240     8.682543    11.896184    -0.122748
C      1.497372    11.440369     3.201223     0.624149
C      1.662946    10.350751     4.212964    -0.071546
C      2.917378     9.881491     4.595050    -0.080475
C      3.040295     8.828726     5.488015     0.010967
C      4.408254     8.304187     5.831463     0.567875
C      1.900679     8.237852     6.003187    -0.086434
C      0.640864     8.688685     5.626825    -0.019262
C     -0.602980     8.031475     6.149152     0.607760
C      0.531529     9.743907     4.741015    -0.122748
C      7.006959     5.298219     3.953946     0.624149
C      6.841384     4.208601     2.942205    -0.071546
C      5.586953     3.739341     2.560119    -0.080474
C      5.464036     2.686576     1.667154     0.010967
C      4.096076     2.162037     1.323706     0.567875
C      6.603651     2.095702     1.151982    -0.086434
C      7.863467     2.546535     1.528344    -0.019262
C      9.107311     1.889325     1.006017     0.607760
C      7.972801     3.601757     2.414154    -0.122748
O      4.335699     0.447149    11.733046    -0.448224
O      6.496054     0.383270    11.345236    -0.508864
O     -1.606971     3.891666     8.654892    -0.529326
O      7.369443     5.093071     7.253910    -0.638800
O      2.348959     4.884238     7.611669    -0.553120
O      1.453890     3.530508     9.095651    -0.561176
O      0.865092     6.589299     9.732461    -0.448224
O     -1.295263     6.525420    10.120271    -0.508863
O      6.807762    10.033816    12.810615    -0.529326
O     -2.168652    11.235221    14.211597    -0.638800
O      2.851833    11.026388    13.853838    -0.553120
O      3.746901     9.672658    12.369856    -0.561176
O      2.516862    11.837151     2.577292    -0.448224
O      0.356507    11.901030     2.965102    -0.508864
O      8.459532     8.392634     5.655446    -0.529326
O     -0.516882     7.191229     7.056428    -0.638800
O      4.503602     7.400062     6.698669    -0.553120
O      5.398671     8.753792     5.214687    -0.561176
O      5.987469     5.695001     4.577877    -0.448224
O      8.147824     5.758880     4.190067    -0.508864
O      0.044799     2.250484     1.499723    -0.529326
O      9.021213     1.049079     0.098741    -0.638800
O      4.000728     1.257912     0.456500    -0.553120
O      3.105660     2.611642     1.940482    -0.561176

The following XYZ coordinates are in angstroms. Other properties are in atomic units.
The sperically averaged electron density of each atom fit to a function of the form exp(a - br)
eigen_1, eigen_2 and eigen_3 are the three eigenvalues of traceless quadrupole moment tensor
  atom number  atomic symbol              X              Y              Z     net charge C6 coefficient C8 coefficient C10 coefficient fluctuating dipole atomic polarizability isotropic forcefield polarizability              a              b squared Pearson coefficient          <r^3>          <r^4>         wp_QDO          m_QDO          q_QDO       dipole_x       dipole_y       dipole_z         dipole            Qxy            Qxz            Qyz     Q(x^2-y^2)  Q(3z^2 - R^2)        eigen_1        eigen_2        eigen_3 static polarizability      alpha(xx)      alpha(xy)      alpha(xz)      alpha(yy)      alpha(yz)      alpha(zz) atomic spin moment
            1             Cd       5.129623      11.354378      13.435976       0.985586     151.884666 0.37763852E+04  0.13900532E+06                                21.802647                           19.162826       0.750266       1.954684                    0.999591      76.569580     203.865721       0.456328       0.364648      -1.206268      -0.008091       0.033062      -0.009057       0.035222      -0.018953       0.004749       0.023691      -0.064641       0.140505      -0.062020       0.003660       0.058359             24.803353      31.724723       2.598680       3.095247      23.846767       0.875361      18.838570           0.000002
            2             Cd       0.071168       5.212228       8.029531       0.985586     151.884664 0.37763855E+04  0.13900533E+06                                21.802647                           19.162826       0.750266       1.954684                    0.999591      76.569582     203.865726       0.456328       0.364648      -1.206268       0.008091       0.033062       0.009057       0.035222       0.018953       0.004749      -0.023692      -0.064641       0.140505      -0.062020       0.003660       0.058360             24.803352      31.724716      -2.598674       3.095245      23.846767      -0.875361      18.838572           0.000002
            3             Cd       1.722938       0.929922       0.874362       0.985586     151.884657 0.37763849E+04  0.13900530E+06                                21.802646                           19.162825       0.750266       1.954684                    0.999591      76.569580     203.865716       0.456328       0.364648      -1.206268       0.008091      -0.033062       0.009057       0.035222      -0.018953       0.004749       0.023691      -0.064641       0.140505      -0.062020       0.003660       0.058359             24.803352      31.724722       2.598680       3.095246      23.846765       0.875361      18.838568           0.000001
            4             Cd       6.781393       7.072072       6.280807       0.985586     151.884653 0.37763851E+04  0.13900531E+06                                21.802646                           19.162825       0.750266       1.954684                    0.999591      76.569579     203.865715       0.456328       0.364648      -1.206268      -0.008091      -0.033062      -0.009057       0.035222       0.018953       0.004749      -0.023692      -0.064641       0.140505      -0.062020       0.003660       0.058360             24.803350      31.724711      -2.598675       3.095246      23.846768      -0.875362      18.838572           0.000002
            5              H       3.170386       2.004798      10.063030       0.131828       1.166119 0.86704413E+01  0.85966655E+02                                 1.762025                            1.670918      -1.188683       2.329739                    0.996354       3.372017       9.175482       0.511584       1.207536      -0.726683      -0.036318      -0.017509       0.015676       0.043259       0.011054      -0.006776      -0.000647       0.005405      -0.011745      -0.011558      -0.003555       0.015113              1.789510       2.073657       0.229023      -0.198296       1.685754      -0.278627       1.609118          -0.000001
            6              H       4.874636       4.751567       7.704686       0.132903       1.016058 0.72276548E+01  0.69969522E+02                                 1.734766                            1.620465      -1.306683       2.277486                    0.994101       3.618833      10.441679       0.464388       1.362427      -0.690014      -0.007438       0.030115      -0.027180       0.041243      -0.001788       0.000400      -0.005626      -0.010003       0.012976      -0.007510      -0.001879       0.009390              1.792453       1.617018      -0.044200       0.005392       1.944218      -0.529303       1.816123          -0.000001
            7              H       7.164041       2.232057       9.815461       0.120545       1.110475 0.81944111E+01  0.79802140E+02                                 1.671942                            1.596615      -1.154291       2.331962                    0.997015       3.357262       8.941331       0.539132       1.166578      -0.735788       0.039280      -0.010872       0.003589       0.040914      -0.008998       0.005210      -0.000226       0.017263      -0.014496      -0.010731      -0.005303       0.016034              1.693331       2.019740      -0.165708       0.124878       1.566913      -0.233280       1.493342          -0.000001
            8              H       6.939799       0.889383      11.864701       0.438361       0.442538 0.26936939E+01  0.20590200E+02                                 1.062610                            1.045122      -1.241061       2.499229                    0.999845       2.036357       5.403329       0.526959       1.520606      -0.664307       0.022371       0.016576       0.017690       0.032987       0.002806       0.010408       0.010176       0.006953      -0.033699      -0.019069       0.002205       0.016865              1.067145       1.106937       0.070870       0.178856       0.979855       0.046027       1.114641          -0.000000
            9              H       2.030406       8.146948      11.402477       0.131827       1.166120 0.86704531E+01  0.85966810E+02                                 1.762028                            1.670920      -1.188682       2.329739                    0.996354       3.372018       9.175490       0.511583       1.207538      -0.726682       0.036318      -0.017509      -0.015676       0.043259      -0.011054      -0.006776       0.000647       0.005405      -0.011745      -0.011557      -0.003555       0.015113              1.789512       2.073661      -0.229024      -0.198296       1.685756       0.278627       1.609119          -0.000001
           10              H       0.326156      10.893717      13.760821       0.132903       1.016059 0.72276569E+01  0.69969541E+02                                 1.734766                            1.620465      -1.306683       2.277486                    0.994101       3.618833      10.441676       0.464389       1.362426      -0.690014       0.007438       0.030115       0.027180       0.041243       0.001788       0.000400       0.005626      -0.010003       0.012976      -0.007510      -0.001879       0.009390              1.792453       1.617018       0.044200       0.005392       1.944218       0.529303       1.816123          -0.000001
           11              H      -1.963250       8.374207      11.650046       0.120545       1.110476 0.81944243E+01  0.79802318E+02                                 1.671945                            1.596618      -1.154291       2.331962                    0.997015       3.357263       8.941343       0.539131       1.166580      -0.735787      -0.039280      -0.010872      -0.003589       0.040914       0.008998       0.005210       0.000226       0.017263      -0.014496      -0.010731      -0.005303       0.016034              1.693335       2.019744       0.165708       0.124878       1.566915       0.233281       1.493344          -0.000001
           12              H      -1.739008       7.031533       9.600806       0.438361       0.442538 0.26936932E+01  0.20590197E+02                                 1.062610                            1.045122      -1.241061       2.499229                    0.999845       2.036357       5.403332       0.526959       1.520608      -0.664307      -0.022371       0.016576      -0.017690       0.032987      -0.002806       0.010408      -0.010176       0.006953      -0.033699      -0.019069       0.002205       0.016865              1.067145       1.106938      -0.070870       0.178856       0.979856      -0.046027       1.114642          -0.000000
           13              H       3.682175      10.279502       4.247308       0.131828       1.166119 0.86704397E+01  0.85966633E+02                                 1.762025                            1.670917      -1.188682       2.329739                    0.996354       3.372017       9.175481       0.511584       1.207536      -0.726683       0.036318       0.017509      -0.015676       0.043259       0.011054      -0.006776      -0.000647       0.005404      -0.011745      -0.011558      -0.003555       0.015113              1.789509       2.073656       0.229023      -0.198296       1.685754      -0.278626       1.609117          -0.000001
           14              H       1.977925       7.532733       6.605652       0.132903       1.016058 0.72276518E+01  0.69969486E+02                                 1.734766                            1.620465      -1.306683       2.277486                    0.994101       3.618832      10.441676       0.464388       1.362427      -0.690014       0.007438      -0.030115       0.027180       0.041243      -0.001788       0.000400      -0.005626      -0.010003       0.012976      -0.007510      -0.001879       0.009390              1.792453       1.617018      -0.044200       0.005392       1.944218      -0.529303       1.816123          -0.000001
           15              H      -0.311480      10.052243       4.494877       0.120545       1.110475 0.81944142E+01  0.79802186E+02                                 1.671943                            1.596616      -1.154291       2.331962                    0.997015       3.357262       8.941335       0.539132       1.166579      -0.735787      -0.039280       0.010872      -0.003589       0.040914      -0.008998       0.005210      -0.000226       0.017263      -0.014496      -0.010731      -0.005303       0.016034              1.693333       2.019742      -0.165708       0.124878       1.566914      -0.233281       1.493343          -0.000001
           16              H      -0.087238      11.394917       2.445637       0.438361       0.442538 0.26936939E+01  0.20590200E+02                                 1.062610                            1.045122      -1.241061       2.499229                    0.999845       2.036357       5.403329       0.526959       1.520606      -0.664307      -0.022371      -0.016576      -0.017690       0.032987       0.002806       0.010408       0.010176       0.006953      -0.033699      -0.019069       0.002205       0.016865              1.067145       1.106937       0.070870       0.178856       0.979855       0.046027       1.114641          -0.000000
           17              H       4.822155       4.137352       2.907861       0.131827       1.166120 0.86704508E+01  0.85966773E+02                                 1.762027                            1.670919      -1.188682       2.329739                    0.996354       3.372018       9.175486       0.511584       1.207537      -0.726682      -0.036318       0.017509       0.015676       0.043259      -0.011054      -0.006776       0.000647       0.005404      -0.011745      -0.011558      -0.003555       0.015113              1.789511       2.073660      -0.229023      -0.198296       1.685755       0.278626       1.609118          -0.000001
           18              H       6.526405       1.390583       0.549517       0.132903       1.016058 0.72276562E+01  0.69969535E+02                                 1.734766                            1.620465      -1.306683       2.277486                    0.994101       3.618833      10.441677       0.464389       1.362426      -0.690014      -0.007438      -0.030115      -0.027180       0.041243       0.001788       0.000400       0.005626      -0.010003       0.012976      -0.007510      -0.001879       0.009390              1.792453       1.617018       0.044200       0.005392       1.944218       0.529303       1.816123          -0.000001
           19              H       8.815811       3.910093       2.660292       0.120545       1.110476 0.81944228E+01  0.79802295E+02                                 1.671944                            1.596617      -1.154291       2.331962                    0.997015       3.357263       8.941341       0.539131       1.166580      -0.735787       0.039280       0.010872       0.003589       0.040914       0.008998       0.005210       0.000226       0.017263      -0.014496      -0.010731      -0.005303       0.016034              1.693334       2.019743       0.165708       0.124878       1.566915       0.233281       1.493344          -0.000001
           20              H       8.591569       5.252767       4.709532       0.438361       0.442538 0.26936935E+01  0.20590198E+02                                 1.062610                            1.045122      -1.241061       2.499229                    0.999845       2.036357       5.403331       0.526959       1.520607      -0.664307       0.022371      -0.016576       0.017690       0.032987      -0.002806       0.010408      -0.010176       0.006953      -0.033699      -0.019069       0.002205       0.016865              1.067145       1.106938      -0.070870       0.178856       0.979856      -0.046027       1.114642          -0.000000
           21              C       5.355189       0.843931      11.109115       0.624149      22.961782 0.24104433E+03  0.49034373E+04                                 7.386578                            5.453934       0.176292       2.129841                    0.999824      21.018648      56.711884       0.650651       0.462758      -1.033666       0.046386      -0.093011       0.023898       0.106649      -0.012186       0.005996       0.100863      -0.039291      -0.046430      -0.098911      -0.010426       0.109338              8.964025       8.296067      -0.655183       0.152078       8.996444      -5.231345       9.599565           0.000000
           22              C       5.189615       1.933549      10.097374      -0.071546      39.214804 0.43435895E+03  0.10079810E+05                                 9.771194                            6.772809       0.187180       2.056148                    0.999391      27.268183      74.699158       0.666473       0.396023      -1.091508      -0.023067       0.044432      -0.046983       0.068656       0.001134      -0.018326       0.001975       0.013547      -0.032895      -0.021308      -0.001032       0.022339             12.414681      11.600977      -0.603090       0.477639      13.147419      -7.908735      12.495646          -0.000004
           23              C       3.935183       2.402809       9.715288      -0.080474      33.542671 0.41567110E+03  0.96946431E+04                                 9.165743                            6.910614      -0.168269       1.926774                    0.999348      28.964194      83.815115       0.609550       0.430839      -1.051780       0.018951       0.005420      -0.000798       0.019727       0.020542      -0.019310       0.056404      -0.009191       0.042274      -0.065831       0.002983       0.062848             10.700547      11.915270      -2.412572       2.039398      10.828078      -5.311470       9.358292          -0.000002
           24              C       3.812266       3.455574       8.822323       0.010967      37.402418 0.40424230E+03  0.92411915E+04                                 9.621997                            6.633104       0.102861       2.051848                    0.999243      26.125966      71.724665       0.656443       0.408153      -1.080107       0.029845      -0.005007       0.007870       0.031268       0.008304      -0.009320       0.001458      -0.029433       0.041501      -0.026025       0.009842       0.016183             12.106092      17.513169      -2.645891       1.284776      10.258516      -4.436171       8.546589          -0.000004
           25              C       2.444307       3.980113       8.478875       0.567875      24.899555 0.26289329E+03  0.54933206E+04                                 7.830036                            5.715933      -0.080573       2.023049                    0.999470      22.591655      62.824781       0.628962       0.466043      -1.026553      -0.035864       0.024755      -0.009175       0.044533       0.027215       0.001702       0.075193      -0.105651       0.077679      -0.076755      -0.034234       0.110989              9.458892      13.913774      -2.970121       0.980406       7.723890      -2.694343       6.739013          -0.000001
           26              C       4.951882       4.046448       8.307151      -0.086434      34.164627 0.42668345E+03  0.10026455E+05                                 9.317109                            7.029115      -0.091046       1.955544                    0.999380      28.987653      84.465193       0.600258       0.434237      -1.048700      -0.003784      -0.011236       0.006036       0.013304      -0.014736       0.004026       0.037453      -0.074541       0.108638      -0.059687      -0.006718       0.066406             10.791654      16.268134       0.401395      -0.740364       8.313300      -3.243087       7.793528           0.000000
           27              C       6.211697       3.595615       8.683513      -0.019262      38.165763 0.41486214E+03  0.95384516E+04                                 9.700773                            6.685930       0.119894       2.049621                    0.999318      26.532088      72.868749       0.659297       0.404065      -1.083646      -0.035198      -0.022775       0.011384       0.043442      -0.011170       0.006202      -0.002577      -0.004264       0.026167      -0.016154       0.002097       0.014058             12.252094      16.310458       2.960601      -2.311056      10.965064      -5.288620       9.480759          -0.000003
           28              C       7.455541       4.252825       8.161186       0.607760      24.340127 0.24476168E+03  0.50342907E+04                                 7.705628                            5.526058      -0.069273       2.031496                    0.999337      22.152781      61.534075       0.636491       0.467863      -1.023433       0.045398       0.018127      -0.032793       0.058864      -0.030707       0.003956       0.079579      -0.102386       0.102058      -0.085139      -0.030530       0.115669              9.322764      12.208833       2.429113      -0.908368       7.809108      -3.439271       7.950350          -0.000001
           29              C       6.321032       2.540393       9.569323      -0.122748      34.990198 0.43203515E+03  0.10156145E+05                                 9.335064                            6.984318      -0.057902       1.944557                    0.999526      29.732875      85.884430       0.615370       0.423409      -1.058226      -0.019392       0.009977      -0.022825       0.031568      -0.020352       0.008252       0.057289       0.031091      -0.007056      -0.070856       0.019788       0.051068             11.028583      11.062000       2.148542      -2.029087      11.742652      -6.191827      10.281096          -0.000003
           30              C      -0.154398       6.986081      10.356392       0.624149      22.961779 0.24104429E+03  0.49034363E+04                                 7.386577                            5.453934       0.176293       2.129841                    0.999824      21.018646      56.711877       0.650651       0.462758      -1.033666      -0.046386      -0.093011      -0.023898       0.106649       0.012186       0.005996      -0.100863      -0.039291      -0.046430      -0.098911      -0.010426       0.109338              8.964024       8.296067       0.655186       0.152081       8.996442       5.231344       9.599563           0.000000
           31              C       0.011177       8.075699      11.368133      -0.071546      39.214793 0.43435867E+03  0.10079802E+05                                 9.771192                            6.772806       0.187180       2.056149                    0.999391      27.268182      74.699150       0.666473       0.396023      -1.091508       0.023067       0.044432       0.046983       0.068656      -0.001134      -0.018326      -0.001975       0.013547      -0.032895      -0.021308      -0.001032       0.022339             12.414677      11.600978       0.603097       0.477645      13.147414       7.908730      12.495640          -0.000004
           32              C       1.265608       8.544959      11.750219      -0.080474      33.542674 0.41567096E+03  0.96946387E+04                                 9.165743                            6.910612      -0.168268       1.926774                    0.999348      28.964187      83.815088       0.609550       0.430839      -1.051780      -0.018951       0.005420       0.000798       0.019727      -0.020542      -0.019310      -0.056404      -0.009192       0.042274      -0.065831       0.002983       0.062848             10.700547      11.915276       2.412572       2.039397      10.828075       5.311468       9.358290          -0.000001
           33              C       1.388525       9.597724      12.643184       0.010967      37.402403 0.40424223E+03  0.92411893E+04                                 9.621994                            6.633103       0.102861       2.051848                    0.999243      26.125966      71.724658       0.656443       0.408153      -1.080107      -0.029845      -0.005007      -0.007870       0.031268      -0.008304      -0.009320      -0.001458      -0.029433       0.041501      -0.026025       0.009842       0.016183             12.106086      17.513158       2.645883       1.284770      10.258513       4.436170       8.546588          -0.000004
           34              C       2.756485      10.122263      12.986632       0.567875      24.899537 0.26289317E+03  0.54933175E+04                                 7.830032                            5.715932      -0.080572       2.023050                    0.999470      22.591654      62.824780       0.628962       0.466043      -1.026553       0.035864       0.024754       0.009175       0.044533      -0.027215       0.001702      -0.075193      -0.105651       0.077679      -0.076755      -0.034234       0.110989              9.458887      13.913763       2.970116       0.980402       7.723886       2.694341       6.739011          -0.000001
           35              C       0.248910      10.188598      13.158356      -0.086434      34.164611 0.42668331E+03  0.10026451E+05                                 9.317105                            7.029113      -0.091046       1.955544                    0.999380      28.987649      84.465168       0.600258       0.434237      -1.048700       0.003784      -0.011236      -0.006036       0.013304       0.014737       0.004026      -0.037453      -0.074541       0.108639      -0.059687      -0.006718       0.066406             10.791648      16.268120      -0.401399      -0.740367       8.313298       3.243087       7.793527           0.000001
           36              C      -1.010906       9.737765      12.781994      -0.019262      38.165775 0.41486236E+03  0.95384577E+04                                 9.700774                            6.685932       0.119894       2.049622                    0.999318      26.532089      72.868747       0.659297       0.404065      -1.083646       0.035197      -0.022775      -0.011384       0.043442       0.011171       0.006202       0.002577      -0.004264       0.026167      -0.016154       0.002097       0.014058             12.252096      16.310462      -2.960610      -2.311064      10.965066       5.288621       9.480760          -0.000004
           37              C      -2.254750      10.394975      13.304321       0.607760      24.340127 0.24476166E+03  0.50342902E+04                                 7.705628                            5.526058      -0.069272       2.031496                    0.999337      22.152781      61.534076       0.636491       0.467863      -1.023433      -0.045398       0.018127       0.032793       0.058864       0.030707       0.003956      -0.079579      -0.102386       0.102058      -0.085139      -0.030530       0.115669              9.322764      12.208832      -2.429113      -0.908368       7.809109       3.439272       7.950350          -0.000001
           38              C      -1.120240       8.682543      11.896184      -0.122748      34.990213 0.43203541E+03  0.10156152E+05                                 9.335065                            6.984319      -0.057902       1.944557                    0.999526      29.732874      85.884428       0.615370       0.423409      -1.058226       0.019392       0.009977       0.022825       0.031568       0.020351       0.008252      -0.057289       0.031091      -0.007056      -0.070856       0.019788       0.051068             11.028585      11.062009      -2.148546      -2.029090      11.742651       6.191825      10.281095          -0.000003
           39              C       1.497372      11.440369       3.201223       0.624149      22.961777 0.24104428E+03  0.49034360E+04                                 7.386576                            5.453933       0.176293       2.129841                    0.999824      21.018646      56.711873       0.650651       0.462758      -1.033666      -0.046386       0.093011      -0.023898       0.106648      -0.012186       0.005996       0.100863      -0.039291      -0.046430      -0.098911      -0.010426       0.109338              8.964023       8.296065      -0.655183       0.152078       8.996441      -5.231343       9.599562           0.000000
           40              C       1.662946      10.350751       4.212964      -0.071546      39.214799 0.43435891E+03  0.10079809E+05                                 9.771193                            6.772808       0.187180       2.056148                    0.999391      27.268182      74.699150       0.666473       0.396023      -1.091508       0.023067      -0.044432       0.046983       0.068656       0.001134      -0.018326       0.001975       0.013547      -0.032895      -0.021308      -0.001032       0.022339             12.414678      11.600976      -0.603091       0.477639      13.147417      -7.908732      12.495643          -0.000004
           41              C       2.917378       9.881491       4.595050      -0.080475      33.542674 0.41567115E+03  0.96946441E+04                                 9.165743                            6.910615      -0.168269       1.926774                    0.999348      28.964196      83.815117       0.609550       0.430839      -1.051780      -0.018951      -0.005420       0.000798       0.019727       0.020542      -0.019310       0.056404      -0.009191       0.042274      -0.065831       0.002983       0.062848             10.700547      11.915270      -2.412573       2.039398      10.828079      -5.311470       9.358292          -0.000001
           42              C       3.040295       8.828726       5.488015       0.010967      37.402415 0.40424227E+03  0.92411904E+04                                 9.621996                            6.633103       0.102861       2.051848                    0.999243      26.125965      71.724658       0.656443       0.408153      -1.080107      -0.029845       0.005007      -0.007870       0.031268       0.008304      -0.009320       0.001458      -0.029433       0.041501      -0.026025       0.009842       0.016183             12.106090      17.513167      -2.645890       1.284776      10.258515      -4.436170       8.546588          -0.000004
           43              C       4.408254       8.304187       5.831463       0.567875      24.899556 0.26289331E+03  0.54933210E+04                                 7.830036                            5.715933      -0.080572       2.023049                    0.999470      22.591656      62.824783       0.628962       0.466043      -1.026553       0.035864      -0.024754       0.009175       0.044533       0.027215       0.001702       0.075193      -0.105651       0.077679      -0.076755      -0.034234       0.110989              9.458892      13.913774      -2.970121       0.980406       7.723890      -2.694343       6.739013          -0.000001
           44              C       1.900679       8.237852       6.003187      -0.086434      34.164618 0.42668331E+03  0.10026451E+05                                 9.317106                            7.029113      -0.091046       1.955544                    0.999380      28.987648      84.465168       0.600258       0.434237      -1.048700       0.003784       0.011236      -0.006036       0.013304      -0.014737       0.004026       0.037453      -0.074541       0.108638      -0.059687      -0.006718       0.066406             10.791651      16.268129       0.401395      -0.740364       8.313297      -3.243086       7.793526           0.000000
           45              C       0.640864       8.688685       5.626825      -0.019262      38.165758 0.41486212E+03  0.95384507E+04                                 9.700770                            6.685929       0.119894       2.049621                    0.999318      26.532088      72.868738       0.659297       0.404065      -1.083646       0.035197       0.022775      -0.011384       0.043442      -0.011170       0.006202      -0.002577      -0.004264       0.026167      -0.016154       0.002097       0.014058             12.252090      16.310453       2.960599      -2.311055      10.965061      -5.288619       9.480756          -0.000003
           46              C      -0.602980       8.031475       6.149152       0.607760      24.340124 0.24476164E+03  0.50342898E+04                                 7.705627                            5.526058      -0.069273       2.031496                    0.999337      22.152779      61.534064       0.636491       0.467863      -1.023433      -0.045398      -0.018127       0.032793       0.058864      -0.030707       0.003956       0.079579      -0.102386       0.102058      -0.085139      -0.030530       0.115669              9.322762      12.208830       2.429112      -0.908367       7.809107      -3.439270       7.950348          -0.000001
           47              C       0.531529       9.743907       4.741015      -0.122748      34.990182 0.43203495E+03  0.10156138E+05                                 9.335059                            6.984315      -0.057902       1.944557                    0.999526      29.732870      85.884399       0.615370       0.423409      -1.058226       0.019392      -0.009977       0.022825       0.031568      -0.020351       0.008252       0.057289       0.031091      -0.007056      -0.070856       0.019788       0.051068             11.028576      11.061996       2.148540      -2.029084      11.742644      -6.191822      10.281089          -0.000003
           48              C       7.006959       5.298219       3.953946       0.624149      22.961780 0.24104429E+03  0.49034363E+04                                 7.386578                            5.453934       0.176293       2.129841                    0.999824      21.018646      56.711877       0.650651       0.462758      -1.033666       0.046386       0.093011       0.023898       0.106649       0.012186       0.005996      -0.100863      -0.039291      -0.046430      -0.098911      -0.010426       0.109338              8.964025       8.296067       0.655186       0.152081       8.996443       5.231345       9.599564           0.000000
           49              C       6.841384       4.208601       2.942205      -0.071546      39.214796 0.43435868E+03  0.10079803E+05                                 9.771193                            6.772807       0.187180       2.056149                    0.999391      27.268182      74.699157       0.666473       0.396023      -1.091508      -0.023067      -0.044432      -0.046983       0.068656      -0.001134      -0.018326      -0.001975       0.013546      -0.032895      -0.021308      -0.001032       0.022339             12.414679      11.600979       0.603097       0.477645      13.147416       7.908732      12.495643          -0.000004
           50              C       5.586953       3.739341       2.560119      -0.080474      33.542692 0.41567121E+03  0.96946464E+04                                 9.165747                            6.910616      -0.168269       1.926774                    0.999348      28.964195      83.815127       0.609550       0.430839      -1.051780       0.018951      -0.005420      -0.000798       0.019727      -0.020542      -0.019310      -0.056404      -0.009192       0.042274      -0.065831       0.002983       0.062848             10.700553      11.915282       2.412574       2.039399      10.828081       5.311472       9.358295          -0.000002
           51              C       5.464036       2.686576       1.667154       0.010967      37.402409 0.40424229E+03  0.92411910E+04                                 9.621995                            6.633104       0.102861       2.051848                    0.999243      26.125968      71.724670       0.656443       0.408153      -1.080107       0.029845       0.005007       0.007870       0.031268      -0.008304      -0.009320      -0.001458      -0.029433       0.041501      -0.026025       0.009842       0.016183             12.106088      17.513162       2.645884       1.284771      10.258515       4.436170       8.546589          -0.000004
           52              C       4.096076       2.162037       1.323706       0.567875      24.899539 0.26289319E+03  0.54933179E+04                                 7.830033                            5.715932      -0.080572       2.023050                    0.999470      22.591654      62.824777       0.628962       0.466043      -1.026553      -0.035864      -0.024754      -0.009175       0.044533      -0.027215       0.001702      -0.075193      -0.105651       0.077679      -0.076755      -0.034233       0.110989              9.458887      13.913764       2.970116       0.980402       7.723886       2.694341       6.739011          -0.000001
           53              C       6.603651       2.095702       1.151982      -0.086434      34.164622 0.42668346E+03  0.10026455E+05                                 9.317108                            7.029115      -0.091046       1.955544                    0.999380      28.987654      84.465194       0.600258       0.434237      -1.048700      -0.003784       0.011236       0.006036       0.013304       0.014737       0.004026      -0.037453      -0.074541       0.108639      -0.059687      -0.006718       0.066405             10.791652      16.268125      -0.401399      -0.740368       8.313301       3.243088       7.793529           0.000001
           54              C       7.863467       2.546535       1.528344      -0.019262      38.165785 0.41486246E+03  0.95384610E+04                                 9.700777                            6.685933       0.119894       2.049621                    0.999318      26.532092      72.868767       0.659296       0.404065      -1.083646      -0.035197       0.022775       0.011384       0.043442       0.011171       0.006202       0.002577      -0.004264       0.026167      -0.016154       0.002097       0.014058             12.252100      16.310468      -2.960611      -2.311065      10.965069       5.288623       9.480763          -0.000004
           55              C       9.107311       1.889325       1.006017       0.607760      24.340127 0.24476166E+03  0.50342902E+04                                 7.705629                            5.526058      -0.069272       2.031496                    0.999337      22.152781      61.534077       0.636491       0.467863      -1.023433       0.045398      -0.018127      -0.032793       0.058864       0.030707       0.003956      -0.079579      -0.102386       0.102058      -0.085139      -0.030530       0.115669              9.322764      12.208833      -2.429114      -0.908368       7.809109       3.439272       7.950351          -0.000001
           56              C       7.972801       3.601757       2.414154      -0.122748      34.990221 0.43203551E+03  0.10156155E+05                                 9.335068                            6.984321      -0.057902       1.944557                    0.999526      29.732876      85.884445       0.615370       0.423409      -1.058225      -0.019392      -0.009977      -0.022825       0.031568       0.020352       0.008252      -0.057288       0.031091      -0.007056      -0.070856       0.019788       0.051068             11.028588      11.062011      -2.148547      -2.029091      11.742655       6.191828      10.281099          -0.000003
           57              O       4.335699       0.447149      11.733046      -0.448224      27.290104 0.40010709E+03  0.88950370E+04                                 7.098323                            6.104929       0.717130       2.323201                    0.998068      25.099139      62.556434       0.788712       0.349314      -1.151773      -0.036637      -0.005113       0.002881       0.037104       0.037361      -0.042187       0.055829      -0.031569       0.069228      -0.091627       0.020429       0.071197              7.898488       7.818801       2.061729      -2.287119       7.344477      -3.175493       8.532185          -0.000001
           58              O       6.496054       0.383270      11.345236      -0.508864      21.008845 0.30230271E+03  0.63350967E+04                                 5.976982                            5.295216       0.437817       2.260696                    0.996031      24.127263      60.517745       0.840308       0.347822      -1.140403      -0.048211      -0.041292      -0.063981       0.090126       0.003083       0.066347       0.044375       0.080755      -0.114210      -0.092882      -0.004821       0.097702              6.425354       7.710128      -1.682835       1.764928       5.823810      -1.141141       5.742123          -0.000003
           59              O      -1.606971       3.891666       8.654892      -0.529326      31.369247 0.45153290E+03  0.10374332E+05                                 7.802013                            6.474765       0.471204       2.202672                    0.998796      26.832435      68.587939       0.765677       0.348169      -1.149615      -0.010231      -0.015699       0.001729       0.018818      -0.014039       0.039304       0.030189       0.052548      -0.042079      -0.062033       0.006418       0.055615              8.798694      14.083017       0.707445       1.638970       6.355980      -0.753309       5.957084          -0.000003
           60              O       7.369443       5.093071       7.253910      -0.638800      43.814323 0.63698057E+03  0.15980583E+05                                 9.826560                            7.815866       0.335266       2.121053                    0.998164      29.477473      79.233371       0.678860       0.359633      -1.138148      -0.028308      -0.044169       0.020671       0.056388      -0.025435       0.010995       0.010078      -0.125624       0.115268      -0.088259       0.035202       0.053058             11.270490       7.908454       0.688719       0.168105      12.022862      -6.415819      13.880155           0.000000
           61              O       2.348959       4.884238       7.611669      -0.553120      32.029277 0.47488425E+03  0.11059317E+05                                 7.931074                            6.674008       0.648441       2.252682                    0.998125      27.419703      70.774394       0.747736       0.351736      -1.145646       0.031422       0.001346       0.030503       0.043813      -0.013489       0.011317      -0.014551      -0.097088       0.035236      -0.057536       0.006432       0.051105              8.843368       8.578529      -2.289856       0.940224       9.474639      -3.578219       8.476937           0.000000
           62              O       1.453890       3.530508       9.095651      -0.561176      29.482554 0.44259374E+03  0.10125400E+05                                 7.438123                            6.391807       0.621770       2.237008                    0.998665      27.411849      70.080548       0.773439       0.346157      -1.150467       0.011393       0.000832       0.002620       0.011720       0.033652      -0.043503       0.036238       0.056117      -0.054652      -0.080255       0.016809       0.063446              8.133086      12.065502      -0.077044      -1.462171       6.376670      -1.082520       5.957085          -0.000003
           63              O       0.865092       6.589299       9.732461      -0.448224      27.290103 0.40010709E+03  0.88950371E+04                                 7.098323                            6.104929       0.717130       2.323201                    0.998068      25.099137      62.556431       0.788712       0.349314      -1.151773       0.036637      -0.005113      -0.002881       0.037104      -0.037361      -0.042187      -0.055828      -0.031569       0.069228      -0.091627       0.020429       0.071197              7.898488       7.818801      -2.061729      -2.287118       7.344477       3.175492       8.532186          -0.000001
           64              O      -1.295263       6.525420      10.120271      -0.508863      21.008857 0.30230290E+03  0.63351018E+04                                 5.976985                            5.295218       0.437817       2.260696                    0.996031      24.127263      60.517757       0.840307       0.347822      -1.140403       0.048211      -0.041292       0.063981       0.090126      -0.003083       0.066348      -0.044375       0.080755      -0.114210      -0.092882      -0.004821       0.097702              6.425357       7.710134       1.682836       1.764929       5.823812       1.141142       5.742126          -0.000003
           65              O       6.807762      10.033816      12.810615      -0.529326      31.369267 0.45153323E+03  0.10374342E+05                                 7.802018                            6.474768       0.471205       2.202672                    0.998796      26.832436      68.587955       0.765676       0.348169      -1.149615       0.010231      -0.015699      -0.001729       0.018818       0.014039       0.039304      -0.030189       0.052548      -0.042079      -0.062033       0.006418       0.055615              8.798699      14.083026      -0.707446       1.638971       6.355983       0.753309       5.957088          -0.000003
           66              O      -2.168652      11.235221      14.211597      -0.638800      43.814324 0.63698056E+03  0.15980583E+05                                 9.826560                            7.815866       0.335266       2.121053                    0.998164      29.477474      79.233371       0.678860       0.359633      -1.138148       0.028308      -0.044169      -0.020671       0.056388       0.025435       0.010995      -0.010078      -0.125624       0.115268      -0.088259       0.035202       0.053058             11.270490       7.908454      -0.688717       0.168106      12.022862       6.415819      13.880155           0.000001
           67              O       2.851833      11.026388      13.853838      -0.553120      32.029265 0.47488406E+03  0.11059311E+05                                 7.931072                            6.674006       0.648442       2.252682                    0.998125      27.419701      70.774382       0.747737       0.351736      -1.145646      -0.031422       0.001346      -0.030502       0.043812       0.013489       0.011317       0.014551      -0.097088       0.035237      -0.057537       0.006432       0.051105              8.843365       8.578526       2.289853       0.940222       9.474634       3.578217       8.476934           0.000000
           68              O       3.746901       9.672658      12.369856      -0.561176      29.482580 0.44259414E+03  0.10125412E+05                                 7.438130                            6.391812       0.621771       2.237008                    0.998665      27.411852      70.080583       0.773438       0.346157      -1.150467      -0.011393       0.000832      -0.002620       0.011720      -0.033652      -0.043503      -0.036238       0.056117      -0.054651      -0.080254       0.016809       0.063446              8.133093      12.065510       0.077044      -1.462172       6.376677       1.082524       5.957091          -0.000003
           69              O       2.516862      11.837151       2.577292      -0.448224      27.290098 0.40010699E+03  0.88950342E+04                                 7.098322                            6.104928       0.717130       2.323201                    0.998068      25.099137      62.556426       0.788712       0.349314      -1.151773       0.036637       0.005113      -0.002881       0.037104       0.037361      -0.042187       0.055829      -0.031569       0.069229      -0.091627       0.020430       0.071197              7.898486       7.818800       2.061729      -2.287118       7.344476      -3.175492       8.532183          -0.000001
           70              O       0.356507      11.901030       2.965102      -0.508864      21.008849 0.30230278E+03  0.63350986E+04                                 5.976983                            5.295217       0.437816       2.260696                    0.996031      24.127264      60.517751       0.840307       0.347822      -1.140403       0.048211       0.041292       0.063981       0.090126       0.003083       0.066347       0.044375       0.080755      -0.114211      -0.092882      -0.004821       0.097702              6.425355       7.710130      -1.682836       1.764928       5.823811      -1.141142       5.742124          -0.000003
           71              O       8.459532       8.392634       5.655446      -0.529326      31.369248 0.45153292E+03  0.10374333E+05                                 7.802013                            6.474765       0.471205       2.202672                    0.998796      26.832435      68.587940       0.765677       0.348169      -1.149615       0.010231       0.015699      -0.001729       0.018818      -0.014039       0.039304       0.030189       0.052548      -0.042079      -0.062033       0.006418       0.055615              8.798694      14.083016       0.707445       1.638971       6.355980      -0.753309       5.957085          -0.000003
           72              O      -0.516882       7.191229       7.056428      -0.638800      43.814320 0.63698052E+03  0.15980582E+05                                 9.826558                            7.815865       0.335266       2.121053                    0.998164      29.477474      79.233369       0.678860       0.359633      -1.138148       0.028308       0.044169      -0.020671       0.056388      -0.025435       0.010995       0.010078      -0.125624       0.115268      -0.088259       0.035202       0.053058             11.270488       7.908452       0.688718       0.168105      12.022860      -6.415817      13.880153           0.000001
           73              O       4.503602       7.400062       6.698669      -0.553120      32.029271 0.47488413E+03  0.11059313E+05                                 7.931073                            6.674007       0.648441       2.252682                    0.998125      27.419701      70.774384       0.747737       0.351736      -1.145646      -0.031422      -0.001346      -0.030502       0.043813      -0.013489       0.011317      -0.014551      -0.097088       0.035237      -0.057537       0.006432       0.051105              8.843367       8.578527      -2.289855       0.940224       9.474637      -3.578218       8.476936           0.000000
           74              O       5.398671       8.753792       5.214687      -0.561176      29.482563 0.44259391E+03  0.10125405E+05                                 7.438126                            6.391809       0.621771       2.237008                    0.998665      27.411848      70.080554       0.773438       0.346157      -1.150467      -0.011393      -0.000832      -0.002620       0.011720       0.033652      -0.043503       0.036238       0.056117      -0.054651      -0.080254       0.016809       0.063446              8.133089      12.065507      -0.077044      -1.462171       6.376672      -1.082521       5.957087          -0.000003
           75              O       5.987469       5.695001       4.577877      -0.448224      27.290103 0.40010710E+03  0.88950373E+04                                 7.098323                            6.104929       0.717130       2.323201                    0.998068      25.099139      62.556434       0.788712       0.349314      -1.151773      -0.036637       0.005113       0.002881       0.037104      -0.037361      -0.042187      -0.055829      -0.031569       0.069229      -0.091627       0.020429       0.071197              7.898488       7.818801      -2.061729      -2.287118       7.344477       3.175493       8.532186          -0.000001
           76              O       8.147824       5.758880       4.190067      -0.508864      21.008857 0.30230289E+03  0.63351016E+04                                 5.976985                            5.295218       0.437817       2.260696                    0.996031      24.127264      60.517758       0.840307       0.347822      -1.140403      -0.048211       0.041292      -0.063981       0.090127      -0.003083       0.066347      -0.044375       0.080755      -0.114210      -0.092882      -0.004821       0.097702              6.425357       7.710133       1.682837       1.764929       5.823813       1.141142       5.742126          -0.000003
           77              O       0.044799       2.250484       1.499723      -0.529326      31.369265 0.45153320E+03  0.10374341E+05                                 7.802017                            6.474768       0.471205       2.202672                    0.998796      26.832437      68.587955       0.765676       0.348169      -1.149615      -0.010231       0.015699       0.001729       0.018818       0.014039       0.039304      -0.030189       0.052548      -0.042079      -0.062033       0.006418       0.055615              8.798698      14.083025      -0.707446       1.638971       6.355983       0.753309       5.957087          -0.000003
           78              O       9.021213       1.049079       0.098741      -0.638800      43.814325 0.63698055E+03  0.15980583E+05                                 9.826560                            7.815866       0.335266       2.121053                    0.998164      29.477473      79.233369       0.678860       0.359633      -1.138148      -0.028308       0.044169       0.020671       0.056388       0.025435       0.010995      -0.010078      -0.125624       0.115268      -0.088259       0.035202       0.053058             11.270491       7.908454      -0.688717       0.168106      12.022863       6.415819      13.880155           0.000001
           79              O       4.000728       1.257912       0.456500      -0.553120      32.029260 0.47488397E+03  0.11059308E+05                                 7.931071                            6.674006       0.648442       2.252682                    0.998125      27.419700      70.774376       0.747737       0.351736      -1.145646       0.031422      -0.001346       0.030502       0.043813       0.013489       0.011317       0.014551      -0.097088       0.035237      -0.057537       0.006432       0.051105              8.843364       8.578525       2.289853       0.940222       9.474633       3.578216       8.476933           0.000000
           80              O       3.105660       2.611642       1.940482      -0.561176      29.482566 0.44259388E+03  0.10125404E+05                                 7.438126                            6.391809       0.621771       2.237008                    0.998665      27.411851      70.080569       0.773438       0.346157      -1.150467       0.011393      -0.000832       0.002620       0.011720      -0.033652      -0.043503      -0.036238       0.056117      -0.054652      -0.080255       0.016809       0.063446              8.133089      12.065505       0.077044      -1.462172       6.376674       1.082523       5.957088          -0.000003

******************************************************
Auxiliary information for the entire system
The total spin magnetic moment of the unit cell is   -0.000111
The total net atomic charge of the unit cell is   -0.000002
Accuracy of reproducing the electrostatic potential in the unit cell:
  The inner radius (bohr) =    5.0000
  The outer radius (bohr) =   12.0000
  Valid grid points have density less than (e/(bohr^3)) =    0.0001
  The number of valid grid points were=       123616
  The rms potential error without charges in kcal/mol is=      5.15181
  The rms potential error with partial charges in kcal/mol is=      0.72308
  The RRMSE value at monopole order=      0.14036
  The rms potential error with partial charges and cloud penetration in kcal/mol is=      0.72186
  The RRMSE value at monopole order with cloud penetration is=      0.14012
  The rms potential error with partial charges and atomic dipoles in kcal/mol is=      0.39562
  The RRMSE value at dipole order=      0.07679
  The rms potential error with partial charges, atomic dipoles and cloud penetration in kcal/mol is=      0.38431
  The RRMSE value at dipole order with cloud penetration=      0.07460

******************************************************
The electron densities and ab initio electrostatic potential were computed in VASP using the PBE functional and
projector augmented wave method. See the main text of the journal article for a description of computational details.
The atomic charges, dipoles, and quadrupoles were computed with the DDEC6 method as described in
(a) T. A. Manz and N. Gabaldon Limas, RSC Adv. 6 (2016) 47771-47801 DOI: 10.1039/c6ra04656h
(b) N. Gabaldon Limas and T. A. Manz, RSC Adv. 8 (2018) 2678-2707 DOI: 10.1039/c7ra11829e.
For each atom in the material, the electron cloud parameters were fit to the spherically averaged atom-in-material
electron density using radial positions for which this density was between 10^-4 and 10^-2 electrons per cubic bohr.
The polarizabilities, dispersion coefficients, and quantum Drude oscillator (QDO) parameters were fit using the MCLF method.
The magnetic structure of the system was optimized in VASP from the default ferromagnetic initial guess using spin polarization.
The atomic spin moments (ASMs) were computed on this optimized magnetic structure using the DDEC6 partition as inputs
to the method of T. A. Manz and D. S. Sholl, J. Chem. Theory Comput. 7 (2011) 4146-4164 DOI: 10.1021/ct200539n.
The RMSE and RRMSE were computed using a uniform grid with Ewald summation.
