# Supplementary material for: A collection of forcefield precursors for metal–organic frameworks
Source: RSC Adv. 2019 Nov 13;9(63):36492–507. doi: 10.1039/c9ra07327b (PMC9075174; doi:10.1039/c9ra07327b)
Supplement: RA-009-C9RA07327B-s5729 [file RA-009-C9RA07327B-s5729.xyz]

  344
jmolscript: load "" {1 1 1} spacegroup "x,y,z" unitcell [{     16.155000     0.000000     0.000000 }, {      0.000000    16.893000     0.000000 }, {      0.000000    -7.227063    19.198796 }]
Cd     1.326002     7.232586    14.293120     1.023830
Cd     0.240871     7.144174    17.931867     0.942218
Cd     9.403502    -1.180180    14.505074     1.023830
Cd     8.318371    -1.091769    10.866327     0.942218
Cd    14.828998     2.433351     4.905676     1.023830
Cd    15.914129     2.521763     1.266929     0.942218
Cd     6.751498    10.846117     4.693722     1.023830
Cd     7.836629    10.757706     8.332469     0.942218
H      2.466869     8.168229    16.629997     0.402077
H      2.639727     6.609014    16.643436     0.410839
H      0.743130     9.439973    12.196995     0.087892
H     15.575036     9.975988    10.423026     0.123763
H     14.539500     6.232293    10.113926     0.121505
H     15.755972     5.746975    11.914773     0.096683
H     13.334337    11.496335     9.664674     0.178720
H     12.972465    10.381608    10.705249     0.174167
H     11.877156    10.921530     9.724190     0.168534
H     14.415107     6.481428     6.256888     0.188305
H     14.361795     5.918901     7.719836     0.160921
H     15.592806     6.769995     7.249465     0.166070
H     11.445818    11.221343     7.675679     0.120383
H     11.138873    10.283689     6.450795     0.125694
H     11.770533    10.005448     3.931913     0.179826
H     12.069401    11.130546     2.881739     0.171600
H     10.888470    11.299913     3.899275     0.177803
H     14.843214    -1.938383     5.746200     0.168651
H     16.001528    13.956008     5.396782     0.173148
H     15.524955    14.114586     6.882768     0.177501
H     13.860990    11.311469     2.046592     0.130112
H     14.848061    12.015575     0.099834     0.103776
H     15.075846    15.575174     1.553183     0.079802
H     14.591196    14.905955     3.703448     0.139606
H      5.192217    -5.789188    15.998357     0.111719
H      6.539544    -4.088312    15.263043     0.098874
H      5.331150    12.162929    11.542316     0.103541
H      3.749576    10.725349    12.287229     0.115299
H     14.860985     3.947374    13.343163     0.093760
H     13.442576     2.247021    12.690404     0.125443
H     12.442581     1.753434    16.568561     0.114164
H     13.935303     3.394870    17.171403     0.102627
H     10.544369    -2.115824    12.168197     0.402077
H     10.717227    -0.556609    12.154758     0.410839
H      8.820630    -3.387567    16.601199     0.087893
H      7.497536    -3.923582    18.375168     0.123763
H      6.462000    -0.179888    18.684268     0.121505
H      7.678472     0.305431    16.883421     0.096683
H      5.256837    -5.443930    19.133520     0.178720
H      4.894965    -4.329202    18.092945     0.174167
H      3.799656    -4.869125    19.074004     0.168534
H      6.337607     6.798040     3.342510     0.188305
H      6.284295     7.360567     1.879562     0.160920
H      7.515306     6.509474     2.349933     0.166070
H      3.368318     2.058125     1.923719     0.120383
H      3.061373     2.995779     3.148603     0.125694
H      3.693033     3.274020     5.667485     0.179826
H      3.991901     2.148922     6.717659     0.171600
H      2.810970     1.979556     5.700123     0.177803
H      6.765714    15.217852     3.853198     0.168651
H      7.924028    -0.676539     4.202616     0.173149
H      7.447455    -0.835117     2.716630     0.177501
H      5.783490     1.968000     7.552806     0.130112
H      6.770561     1.263894     9.499564     0.103776
H      6.998346    -2.295706     8.046215     0.079802
H      6.513696    -1.626487     5.895950     0.139606
H     13.269717    11.841594    12.799837     0.111719
H     14.617044    10.140717    13.535151     0.098874
H     13.408650    -6.110524    17.255878     0.103541
H     11.827076    -4.672943    16.510965     0.115299
H      6.783485     2.105031    15.455031     0.093760
H      5.365076     3.805385    16.107790     0.125443
H      4.365081     4.298972    12.229633     0.114164
H      5.857803     2.657536    11.626791     0.102627
H     13.688132     1.497708     2.568799     0.402077
H     13.515273     3.056923     2.555360     0.410839
H     15.411870     0.225964     7.001801     0.087893
H      0.579965    -0.310051     8.775770     0.123764
H      1.615500     3.433644     9.084870     0.121505
H      0.399029     3.918962     7.284023     0.096683
H      2.820663    -1.830398     9.534122     0.178720
H      3.182535    -0.715671     8.493547     0.174167
H      4.277844    -1.255593     9.474606     0.168534
H      1.739894     3.184509    12.941908     0.188305
H      1.793205     3.747036    11.478960     0.160921
H      0.562194     2.895942    11.949331     0.166070
H      4.709183    -1.555406    11.523117     0.120383
H      5.016128    -0.617752    12.748001     0.125694
H      4.384467    -0.339511    15.266883     0.179826
H      4.085600    -1.464609    16.317057     0.171600
H      5.266530    -1.633976    15.299521     0.177803
H      1.311786    11.604320    13.452596     0.168651
H      0.153473    -4.290071    13.802014     0.173149
H      0.630045    -4.448649    12.316028     0.177502
H      2.294010    -1.645532    17.152204     0.130112
H      1.306940    -2.349638    19.098962     0.103776
H      1.079154    -5.909237    17.645613     0.079802
H      1.563804    -5.240018    15.495348     0.139606
H     10.962783    15.455125     3.200439     0.111719
H      9.615456    13.754249     3.935753     0.098874
H     10.823850    -2.496992     7.656480     0.103541
H     12.405425    -1.059412     6.911567     0.115300
H      1.294016     5.718563     5.855633     0.093760
H      2.712425     7.418916     6.508392     0.125443
H      3.712419     7.912503     2.630235     0.114164
H      2.219697     6.271067     2.027393     0.102626
H      5.610632    11.781761     7.030599     0.402077
H      5.437773    10.222546     7.044038     0.410839
H      7.334370    13.053504     2.597597     0.087893
H      8.657465    13.589519     0.823628     0.123764
H      9.693000     9.845825     0.514528     0.121505
H      8.476529     9.360506     2.315375     0.096683
H     10.898163    15.109867     0.065276     0.178720
H     11.260035    13.995139     1.105851     0.174167
H     12.355344    14.535062     0.124792     0.168533
H      9.817394     2.867897    15.856286     0.188305
H      9.870705     2.305370    17.319234     0.160921
H      8.639694     3.156463    16.848863     0.166070
H     12.786683     7.607812    17.275077     0.120383
H     13.093628     6.670158    16.050193     0.125694
H     12.461967     6.391917    13.531311     0.179826
H     12.163100     7.517015    12.481137     0.171600
H     13.344030     7.686381    13.498673     0.177803
H      9.389286    -5.551915    15.345598     0.168651
H      8.230973    10.342476    14.996180     0.173149
H      8.707545    10.501054    16.482166     0.177502
H     10.371510     7.697937    11.645990     0.130112
H      9.384440     8.402043     9.699232     0.103776
H      9.156654    11.961643    11.152581     0.079802
H      9.641304    11.292424    13.302846     0.139606
H      2.885283    -2.175657     6.398959     0.111719
H      1.537956    -0.474780     5.663645     0.098874
H      2.746350    15.776461     1.942918     0.103541
H      4.327925    14.338880     2.687831     0.115300
H      9.371516     7.560906     3.743765     0.093760
H     10.789925     5.860552     3.091006     0.125443
H     11.789919     5.366965     6.969163     0.114164
H     10.297197     7.008401     7.572005     0.102626
C      0.252018     8.764463    11.788061     0.113933
C     15.594422     9.090504    10.711008    -0.204213
C     14.835137     8.193056    10.065929     0.193271
C     14.986994     6.922781    10.545899    -0.188292
C     15.743048     6.623272    11.601832     0.068631
C     14.012847     8.541998     8.950479    -0.214515
C     13.182480     9.656367     8.821847     0.161784
C     12.810915    10.708741     9.818264    -0.531604
C     13.914302     7.978113     7.652640     0.218961
C     14.642892     6.657002     7.172670    -0.530382
C     11.848077    10.688260     6.969163    -0.048616
C     12.713985    11.615662     4.761301     0.173691
C     11.775380    10.951837     3.778323    -0.526338
C     13.720442    12.566740     4.402284    -0.216605
C     14.190552    12.964865     5.750039     0.230595
C     15.234165    14.106976     5.965066    -0.530516
C     14.161473    12.989931     3.165881     0.191129
C     14.211554    12.172018     2.004354    -0.199228
C     14.760824    12.611162     0.806349     0.073338
C     14.956299    14.664740     1.701013     0.089467
C     14.571810    14.301922     2.996932    -0.177778
C      3.353778     9.626296    14.758114     0.591950
C      4.310154    10.689962    14.230148    -0.012242
C      5.176062    -5.547252    15.099853    -0.124191
C      6.008045    -4.546036    14.652521    -0.115381
C      6.069434    -4.207383    13.308605    -0.033483
C      5.266530    12.002088    12.454259    -0.113753
C      4.355388    11.090641    12.891992    -0.106831
C      7.048427    -3.151631    12.855514     0.603401
C     15.442565     5.089915    15.652778     0.614631
C     14.534654     3.890017    15.272642    -0.041612
C     14.373104     3.500627    13.995922    -0.118490
C     13.536275     2.485324    13.583148    -0.120658
C     12.799607     1.808397    14.667880    -0.004777
C     11.794766     0.745261    14.180231     0.576438
C     12.943386     2.177009    15.910042    -0.108315
C     13.815756     3.182384    16.272899    -0.112722
C      8.329518    -2.712057    17.010133     0.113933
C      7.516922    -3.038098    18.087186    -0.204213
C      6.757637    -2.140650    18.732265     0.193271
C      6.909494    -0.870375    18.252295    -0.188292
C      7.665548    -0.570866    17.196362     0.068631
C      5.935347     4.737471     0.648919    -0.214515
C      5.104980     3.623101     0.777551     0.161784
C      4.733415    -4.656336    18.979930    -0.531604
C      5.836802     5.301355     1.946758     0.218961
C      6.565392     6.622467     2.426728    -0.530382
C      3.770577     2.591208     2.630235    -0.048616
C      4.636485     1.663806     4.838097     0.173691
C      3.697880     2.327632     5.821075    -0.526338
C      5.642942     0.712728     5.197114    -0.216605
C      6.113052     0.314603     3.849359     0.230595
C      7.156665    -0.827507     3.634332    -0.530516
C      6.083973     0.289538     6.433517     0.191129
C      6.134054     1.107450     7.595044    -0.199228
C      6.683324     0.668307     8.793049     0.073338
C      6.878799    -1.385272     7.898385     0.089467
C      6.494310    -1.022453     6.602466    -0.177778
C     11.431278    -3.573890    14.040080     0.591950
C     12.387654    -4.637556    14.568046    -0.012242
C     13.253562    11.599657    13.698341    -0.124191
C     14.085545    10.598442    14.145673    -0.115381
C     14.146934    10.259788    15.489589    -0.033483
C     13.344030    -5.949683    16.343935    -0.113753
C     12.432888    -5.038235    15.906202    -0.106831
C     15.125927     9.204036    15.942680     0.603401
C      7.365065     0.962491    13.145416     0.614630
C      6.457154     2.162388    13.525552    -0.041612
C      6.295604     2.551778    14.802272    -0.118490
C      5.458775     3.567081    15.215046    -0.120658
C      4.722107     4.244009    14.130314    -0.004777
C      3.717266     5.307145    14.617963     0.576437
C      4.865886     3.875396    12.888152    -0.108315
C      5.738256     2.870021    12.525295    -0.112722
C     15.902982     0.901474     7.410735     0.113933
C      0.560579     0.575433     8.487788    -0.204213
C      1.319864     1.472881     9.132867     0.193271
C      1.168007     2.743156     8.652897    -0.188292
C      0.411953     3.042665     7.596964     0.068631
C      2.142153     1.123939    10.248317    -0.214515
C      2.972520     0.009570    10.376949     0.161784
C      3.344085    -1.042804     9.380532    -0.531604
C      2.240699     1.687824    11.546156     0.218961
C      1.512108     3.008935    12.026126    -0.530382
C      4.306923    -1.022323    12.229633    -0.048616
C      3.441015    -1.949725    14.437495     0.173691
C      4.379621    -1.285900    15.420473    -0.526338
C      2.434559    -2.900803    14.796512    -0.216605
C      1.964448    -3.298928    13.448757     0.230595
C      0.920835    -4.441039    13.233730    -0.530517
C      1.993527    -3.323994    16.032915     0.191129
C      1.943447    -2.506081    17.194442    -0.199229
C      1.394177    -2.945225    18.392447     0.073338
C      1.198701    -4.998803    17.497783     0.089467
C      1.583190    -4.635985    16.201864    -0.177778
C     12.801222     0.039641     4.440682     0.591950
C     11.844846    -1.024025     4.968648    -0.012242
C     10.978938    15.213189     4.098943    -0.124191
C     10.146956    14.211973     4.546275    -0.115381
C     10.085567    13.873320     5.890191    -0.033483
C     10.888470    -2.336151     6.744537    -0.113753
C     11.799612    -1.424704     6.306804    -0.106831
C      9.106574    12.817568     6.343282     0.603401
C      0.712436     4.576022     3.546018     0.614631
C      1.620347     5.775920     3.926154    -0.041612
C      1.781897     6.165310     5.202874    -0.118490
C      2.618726     7.180613     5.615648    -0.120658
C      3.355394     7.857540     4.530916    -0.004777
C      4.360235     8.920676     5.018565     0.576438
C      3.211614     7.488928     3.288754    -0.108315
C      2.339244     6.483553     2.925897    -0.112722
C      7.825482    12.377994     2.188663     0.113933
C      8.638079    12.704035     1.111610    -0.204213
C      9.397364    11.806587     0.466531     0.193271
C      9.245507    10.536312     0.946501    -0.188292
C      8.489453    10.236803     2.002434     0.068631
C     10.219653     4.928466    18.549877    -0.214515
C     11.050020     6.042836    18.421245     0.161785
C     11.421585    14.322273     0.218866    -0.531604
C     10.318199     4.364582    17.252038     0.218961
C      9.589608     3.043470    16.772068    -0.530382
C     12.384423     7.074729    16.568561    -0.048616
C     11.518515     8.002131    14.360699     0.173691
C     12.457121     7.338305    13.377721    -0.526338
C     10.512059     8.953209    14.001682    -0.216605
C     10.041948     9.351334    15.349437     0.230595
C      8.998335    10.493444    15.564464    -0.530516
C     10.071027     9.376399    12.765279     0.191129
C     10.020947     8.558487    11.603752    -0.199228
C      9.471677     8.997630    10.405747     0.073338
C      9.276201    11.051209    11.300411     0.089467
C      9.660690    10.688390    12.596330    -0.177778
C      4.723722    13.239827     5.158716     0.591950
C      3.767346    14.303493     4.630750    -0.012242
C      2.901438    -1.933720     5.500455    -0.124191
C      2.069456    -0.932505     5.053123    -0.115381
C      2.008067    -0.593851     3.709207    -0.033483
C      2.810970    15.615620     2.854861    -0.113753
C      3.722112    14.704172     3.292594    -0.106831
C      1.029074     0.461901     3.256116     0.603401
C      8.789936     8.703446     6.053380     0.614630
C      9.697847     7.503549     5.673244    -0.041612
C      9.859397     7.114159     4.396524    -0.118490
C     10.696226     6.098856     3.983750    -0.120658
C     11.432894     5.421928     5.068482    -0.004776
C     12.437735     4.358792     4.580833     0.576437
C     11.289114     5.790541     6.310644    -0.108315
C     10.416744     6.795916     6.673501    -0.112722
N      0.352179     7.573567    12.241152    -0.233015
N     12.713985     9.667820     7.539367     0.070252
N     13.150170     8.610305     6.794454    -0.291367
N     13.547583    12.367733     6.708059    -0.318983
N     12.675213    11.549953     6.107137     0.117391
N     15.167930    13.884317     0.664278    -0.265203
N      8.429679    -1.521161    16.557042    -0.233015
N      4.636485     3.611648     2.060031     0.070252
N      5.072670     4.669164     2.804944    -0.291367
N      5.470083     0.911736     2.891339    -0.318983
N      4.597713     1.729516     3.492261     0.117391
N      7.090430    -0.604848     8.935120    -0.265203
N     15.802821     2.092370     6.957644    -0.233015
N      3.441015    -0.001883    11.659429     0.070252
N      3.004830     1.055632    12.404342    -0.291367
N      2.607417    -2.701796    12.490737    -0.318983
N      3.479787    -1.884016    13.091659     0.117391
N      0.987071    -4.218380    18.534518    -0.265203
N      7.725321    11.187098     2.641754    -0.233015
N     11.518515     6.054289    17.138765     0.070252
N     11.082330     4.996773    16.393852    -0.291367
N     10.684917     8.754201    16.307457    -0.318983
N     11.557287     7.936421    15.706535     0.117391
N      9.064571    10.270785    10.263676    -0.265203
O      3.373164     9.413292    15.979158    -0.583283
O      2.644574     9.047991    13.911448    -0.588522
O      7.696242    -2.558818    13.744418    -0.601445
O      7.056504    -2.828570    11.651749    -0.598185
O     15.361790     5.493967    16.841184    -0.598282
O      0.035541     5.461214    14.769634    -0.551894
O     11.689758     0.613828    12.868953    -0.628364
O     11.116256     0.206703    15.036497    -0.546063
O      2.009682     7.328061    16.474487    -0.762571
O     11.450664    -3.360887    12.819036    -0.583283
O     10.722074    -2.995585    14.886746    -0.588522
O     15.773742     8.611224    15.053776    -0.601445
O     15.134004     8.880975    17.146445    -0.598185
O      7.284290     0.558439    11.957010    -0.598283
O      8.113041     0.591192    14.028560    -0.551894
O      3.612258     5.438578    15.929241    -0.628364
O      3.038756     5.845702    13.761697    -0.546063
O     10.087182    -1.275655    12.323707    -0.762571
O     12.781836     0.252645     3.219638    -0.583283
O     13.510427     0.617946     5.287348    -0.588522
O      8.458758    12.224755     5.454378    -0.601445
O      9.098496    12.494507     7.547047    -0.598185
O      0.793211     4.171970     2.357612    -0.598283
O     -0.035541     4.204723     4.429162    -0.551894
O      4.465242     9.052109     6.329843    -0.628364
O      5.038745     9.459234     4.162299    -0.546063
O     14.145318     2.337876     2.724309    -0.762571
O      4.704336    13.026824     6.379760    -0.583283
O      5.432927    12.661522     4.312050    -0.588522
O      0.381258     1.054713     4.145020    -0.601445
O      1.020996     0.784962     2.052351    -0.598185
O      8.870711     9.107498     7.241786    -0.598283
O      8.041959     9.074745     5.170236    -0.551894
O     12.542742     4.227359     3.269555    -0.628364
O     13.116245     3.820235     5.437099    -0.546063
O      6.067818    10.941592     6.875089    -0.762571

The following XYZ coordinates are in angstroms. Other properties are in atomic units.
The sperically averaged electron density of each atom fit to a function of the form exp(a - br)
eigen_1, eigen_2 and eigen_3 are the three eigenvalues of traceless quadrupole moment tensor
  atom number  atomic symbol              X              Y              Z     net charge C6 coefficient C8 coefficient C10 coefficient fluctuating dipole atomic polarizability isotropic forcefield polarizability              a              b squared Pearson coefficient          <r^3>          <r^4>         wp_QDO          m_QDO          q_QDO       dipole_x       dipole_y       dipole_z         dipole            Qxy            Qxz            Qyz     Q(x^2-y^2)  Q(3z^2 - R^2)        eigen_1        eigen_2        eigen_3 static polarizability      alpha(xx)      alpha(xy)      alpha(xz)      alpha(yy)      alpha(yz)      alpha(zz) atomic spin moment
            1             Cd       1.326002       7.232586      14.293120       1.023830     183.861739 0.42399433E+04  0.15959293E+06                                24.214913                           20.066228       0.745143       1.977220                    0.996846      74.517230     196.341039       0.456930       0.356125      -1.221473       0.023567      -0.002992       0.062602       0.066958       0.003112      -0.016856       0.020087      -0.061731      -0.150372      -0.059294      -0.000311       0.059605             29.383892      35.510385      -1.427218       0.715275      30.711405      -0.524204      21.929886           0.000002
            2             Cd       0.240871       7.144174      17.931867       0.942218     142.522593 0.35568372E+04  0.12883964E+06                                20.734153                           18.442573       1.034234       2.039947                    0.998933      76.320094     200.871418       0.471531       0.358600      -1.212624       0.005570      -0.002208      -0.068812       0.069072      -0.016974       0.074547       0.027665      -0.068589      -0.261371      -0.132688       0.049758       0.082930             23.525630      21.726486       2.508837      -4.242204      17.897841      -2.591156      30.952564           0.000001
            3             Cd       9.403502      -1.180180      14.505074       1.023830     183.861745 0.42399429E+04  0.15959292E+06                                24.214914                           20.066228       0.745143       1.977220                    0.996846      74.517229     196.341038       0.456930       0.356125      -1.221473       0.023567       0.002992      -0.062602       0.066958      -0.003112       0.016856       0.020087      -0.061731      -0.150372      -0.059294      -0.000311       0.059605             29.383894      35.510390       1.427220      -0.715275      30.711407      -0.524203      21.929886           0.000001
            4             Cd       8.318371      -1.091769      10.866327       0.942218     142.522589 0.35568374E+04  0.12883965E+06                                20.734153                           18.442574       1.034233       2.039947                    0.998933      76.320093     200.871416       0.471531       0.358600      -1.212624       0.005570       0.002207       0.068812       0.069072       0.016974      -0.074547       0.027665      -0.068589      -0.261371      -0.132688       0.049758       0.082930             23.525630      21.726486      -2.508836       4.242204      17.897844      -2.591158      30.952559           0.000001
            5             Cd      14.828998       2.433351       4.905676       1.023830     183.861735 0.42399425E+04  0.15959290E+06                                24.214913                           20.066226       0.745143       1.977220                    0.996846      74.517228     196.341034       0.456930       0.356125      -1.221473      -0.023567       0.002992      -0.062602       0.066958       0.003112      -0.016856       0.020087      -0.061731      -0.150372      -0.059294      -0.000311       0.059605             29.383894      35.510385      -1.427222       0.715274      30.711416      -0.524203      21.929881           0.000001
            6             Cd      15.914129       2.521763       1.266929       0.942218     142.522577 0.35568374E+04  0.12883965E+06                                20.734152                           18.442574       1.034234       2.039947                    0.998933      76.320093     200.871416       0.471531       0.358600      -1.212624      -0.005570       0.002207       0.068812       0.069072      -0.016974       0.074547       0.027665      -0.068589      -0.261371      -0.132688       0.049758       0.082930             23.525627      21.726488       2.508836      -4.242201      17.897840      -2.591156      30.952553           0.000001
            7             Cd       6.751498      10.846117       4.693722       1.023830     183.861749 0.42399425E+04  0.15959290E+06                                24.214914                           20.066226       0.745143       1.977220                    0.996846      74.517230     196.341040       0.456930       0.356125      -1.221473      -0.023567      -0.002992       0.062602       0.066958      -0.003112       0.016856       0.020087      -0.061731      -0.150372      -0.059294      -0.000311       0.059605             29.383896      35.510391       1.427223      -0.715274      30.711417      -0.524202      21.929881           0.000002
            8             Cd       7.836629      10.757706       8.332469       0.942218     142.522568 0.35568374E+04  0.12883965E+06                                20.734151                           18.442574       1.034234       2.039947                    0.998933      76.320093     200.871412       0.471531       0.358600      -1.212624      -0.005570      -0.002207      -0.068812       0.069072       0.016974      -0.074547       0.027665      -0.068589      -0.261371      -0.132688       0.049758       0.082930             23.525625      21.726486      -2.508835       4.242201      17.897841      -2.591158      30.952547           0.000001
            9              H       2.466869       8.168229      16.629997       0.402077       0.722345 0.47913915E+01  0.42756842E+02                                 1.497572                            1.400591      -1.686999       2.185855                    0.998269       2.984922       8.865831       0.447064       1.535297      -0.655574       0.005297       0.009255       0.003548       0.011239      -0.009386       0.009069       0.007607       0.011723       0.003567      -0.018177       0.005112       0.013066              1.570041       1.404434       0.344049      -0.056955       2.047652      -0.060675       1.258035          -0.000000
           10              H       2.639727       6.609014      16.643436       0.410839       0.774668 0.52224914E+01  0.47560516E+02                                 1.560749                            1.455379      -1.746567       2.162074                    0.998316       3.015951       9.013525       0.442213       1.520919      -0.657919       0.007254      -0.007728       0.006395       0.012379       0.009795       0.011091      -0.008016       0.004667       0.005649      -0.019361       0.006491       0.012870              1.636431       1.611955      -0.462444      -0.080503       1.976200       0.107659       1.321136           0.000000
           11              H       0.743130       9.439973      12.196995       0.087892       1.189963 0.80631855E+01  0.79458584E+02                                 1.859280                            1.657462      -1.158351       2.321186                    0.995466       3.689945      10.411469       0.486475       1.277649      -0.707926       0.023346       0.031572       0.018090       0.043233       0.005183       0.004987      -0.001421      -0.017932      -0.009911      -0.011850      -0.000159       0.012009              1.994674       1.985589       0.561142       0.461008       2.154249       0.494778       1.844183           0.000000
           12              H      15.575036       9.975988      10.423026       0.123763       1.054841 0.78191249E+01  0.75349375E+02                                 1.635054                            1.579144      -0.819554       2.494824                    0.999591       3.214976       8.550431       0.531457       1.195959      -0.730360      -0.001345       0.031491      -0.014524       0.034705       0.002971       0.009124      -0.005782      -0.017367      -0.009599      -0.015842       0.003409       0.012434              1.634439       1.426208      -0.017567       0.112257       1.970533      -0.207364       1.506577          -0.000001
           13              H      14.539500       6.232293      10.113926       0.121505       1.062217 0.77332191E+01  0.74147389E+02                                 1.626579                            1.556404      -0.864823       2.470737                    0.999324       3.204329       8.437854       0.543819       1.174670      -0.735316      -0.015611      -0.023801      -0.016974       0.033141       0.006374       0.010846      -0.002613      -0.017294      -0.011965      -0.017750       0.004940       0.012810              1.638336       1.432284       0.175440       0.209375       1.772676       0.257867       1.710047           0.000001
           14              H      15.755972       5.746975      11.914773       0.096683       1.066007 0.71615467E+01  0.68469640E+02                                 1.728904                            1.563710      -0.943494       2.426906                    0.998304       3.504904       9.721233       0.500355       1.280375      -0.707986      -0.001610      -0.042903       0.013976       0.045150       0.006329       0.013268      -0.002300      -0.020267      -0.022740      -0.021288       0.005420       0.015868              1.836185       1.397532      -0.151695       0.035538       2.479756      -0.454275       1.631266           0.000001
           15              H      13.334337      11.496335       9.664674       0.178720       1.065586 0.82553943E+01  0.81268773E+02                                 1.713223                            1.672556      -0.985449       2.437803                    0.998887       3.215709       8.865953       0.489627       1.270734      -0.713811       0.010074       0.012721      -0.001614       0.016307       0.002267       0.000721       0.006873       0.001137      -0.023082      -0.011009       0.002913       0.008097              1.708240       1.600761       0.332220      -0.064977       1.940532      -0.146821       1.583427          -0.000001
           16              H      12.972465      10.381608      10.705249       0.174167       0.852059 0.59465305E+01  0.54939510E+02                                 1.572224                            1.490515      -0.918533       2.470319                    0.998612       3.317508       9.414251       0.473200       1.401006      -0.683806       0.003100      -0.005707       0.013465       0.014949      -0.001909       0.000307      -0.000981      -0.007782       0.017540      -0.007258       0.001185       0.006072              1.624534       1.324999      -0.074212       0.109766       1.318439      -0.225075       2.230164           0.000000
           17              H      11.877156      10.921530       9.724190       0.168534       0.908387 0.66634963E+01  0.63279336E+02                                 1.633390                            1.572689      -1.057174       2.400483                    0.997532       3.414041       9.791216       0.463374       1.391921      -0.685584      -0.014072       0.003684      -0.001785       0.014655      -0.003388       0.002253       0.003187       0.003782      -0.007753      -0.006480       0.001289       0.005191              1.657096       2.122396      -0.209364       0.017401       1.312585      -0.034195       1.536308          -0.000000
           18              H      14.415107       6.481428       6.256888       0.188305       1.009175 0.75137759E+01  0.73191892E+02                                 1.738659                            1.662303      -0.983350       2.456863                    0.998119       3.265417       9.343629       0.455940       1.379093      -0.690335      -0.007064      -0.000611      -0.018571       0.019878      -0.000539       0.001314       0.001901      -0.000964       0.019513      -0.004363      -0.002647       0.007010              1.766919       1.549333      -0.024448       0.143067       1.555865       0.310561       2.195561           0.000001
           19              H      14.361795       5.918901       7.719836       0.160921       1.056226 0.81425945E+01  0.80177776E+02                                 1.719911                            1.672177      -0.924424       2.452468                    0.999187       3.342026       9.326839       0.483039       1.287754      -0.708826      -0.008663      -0.008734       0.003631       0.012826       0.002907      -0.006242      -0.002386      -0.004731       0.001034      -0.007574      -0.000183       0.007757              1.727608       1.487975       0.079533      -0.084920       1.970904      -0.259263       1.723943           0.000001
           20              H      15.592806       6.769995       7.249465       0.166070       0.915828 0.65894391E+01  0.61468683E+02                                 1.556143                            1.496762      -0.743633       2.541123                    0.999924       3.142307       8.503032       0.515006       1.274936      -0.711431       0.013807       0.006676      -0.002114       0.015482       0.002611       0.000190       0.002427       0.008278      -0.017704      -0.006981      -0.000918       0.007899              1.576201       2.090695      -0.058770      -0.065272       1.317447       0.057806       1.320461           0.000001
           21              H      11.445818      11.221343       7.675679       0.120383       1.015594 0.77881853E+01  0.77135086E+02                                 1.770213                            1.705902      -1.270952       2.281858                    0.993211       3.810965      11.273284       0.441354       1.401209      -0.682364      -0.016250       0.024016       0.026486       0.039272      -0.004035      -0.004145       0.004039      -0.010193       0.007902      -0.008543      -0.000849       0.009392              1.819068       1.725566      -0.260370      -0.217393       1.694722       0.134585       2.036916           0.000000
           22              H      11.138873      10.283689       6.450795       0.125694       0.892196 0.65564098E+01  0.62439030E+02                                 1.649683                            1.586344      -1.229881       2.311058                    0.993265       3.691304      10.842449       0.446844       1.439328      -0.675204      -0.029567      -0.017340      -0.019843       0.039606       0.002967       0.009724      -0.001449       0.003400       0.004065      -0.009857      -0.001142       0.010999              1.693815       1.912391       0.240510       0.325770       1.542044       0.068857       1.627010           0.000000
           23              H      11.770533      10.005448       3.931913       0.179826       0.986699 0.73434679E+01  0.70668948E+02                                 1.667095                            1.606532      -0.882078       2.488765                    0.999383       3.211121       8.943095       0.482914       1.317980      -0.702698       0.003177      -0.015927       0.003522       0.016618      -0.000578      -0.001900       0.001311      -0.003943      -0.001096      -0.003121       0.000030       0.003091              1.685960       1.341696       0.082714       0.029880       2.278357      -0.210678       1.437826           0.000001
           24              H      12.069401      11.130546       2.881739       0.171600       0.925773 0.66764672E+01  0.62797231E+02                                 1.593463                            1.526923      -0.968180       2.441893                    0.998836       3.238785       8.944773       0.497271       1.309541      -0.703172       0.007129       0.003460      -0.012439       0.014749       0.000265      -0.000611       0.002696      -0.000709       0.006840      -0.002615      -0.001262       0.003877              1.613509       1.458367       0.126356      -0.249364       1.307981      -0.212712       2.074180           0.000001
           25              H      10.888470      11.299913       3.899275       0.177803       0.799990 0.58619502E+01  0.54288257E+02                                 1.537482                            1.504184      -1.100544       2.386480                    0.996516       3.432361       9.944305       0.456932       1.447408      -0.674213      -0.013981       0.007071       0.004056       0.016184      -0.003803      -0.001927      -0.000378       0.007537      -0.003067      -0.005149      -0.001089       0.006238              1.542434       1.953207      -0.245001      -0.028586       1.359066       0.024806       1.315028           0.000000
           26              H      14.843214      -1.938383       5.746200       0.168651       0.849152 0.62365164E+01  0.58677518E+02                                 1.597865                            1.549356      -1.155159       2.352241                    0.995907       3.548083      10.372142       0.451009       1.443416      -0.674460      -0.007671       0.013523      -0.002908       0.015817      -0.000255       0.001243      -0.001913      -0.002416       0.001119      -0.002226      -0.000652       0.002878              1.610230       1.507843      -0.185983       0.104220       1.924633      -0.103876       1.398213          -0.000000
           27              H      16.001528      13.956008       5.396782       0.173148       0.982955 0.73727274E+01  0.70854077E+02                                 1.639535                            1.590329      -1.012136       2.418034                    0.998559       3.258456       8.999279       0.495442       1.286403      -0.708638       0.011910      -0.007209      -0.009034       0.016596      -0.005422      -0.003707       0.003999      -0.002208      -0.004155      -0.004965      -0.004098       0.009063              1.659389       2.067089       0.049105      -0.323270       1.339445       0.028611       1.571634          -0.000001
           28              H      15.524955      14.114586       6.882768       0.177501       0.944739 0.67841529E+01  0.63119847E+02                                 1.537823                            1.480946      -0.729275       2.557436                    0.999988       2.956341       7.735285       0.543027       1.212311      -0.727609       0.001580      -0.004553       0.012170       0.013090       0.000389       0.001884      -0.000596      -0.000445       0.004970      -0.002253      -0.000409       0.002662              1.552309       1.423700       0.093934       0.272884       1.309109       0.034856       1.924119          -0.000002
           29              H      13.860990      11.311469       2.046592       0.130112       0.988578 0.71814104E+01  0.67510161E+02                                 1.541669                            1.493153      -0.840612       2.488646                    0.999521       3.109636       8.075276       0.559650       1.164206      -0.737877      -0.011654      -0.036590       0.002528       0.038484       0.008195      -0.003471       0.003855      -0.031046       0.015213      -0.020809       0.004967       0.015842              1.534273       1.417867       0.257479      -0.122771       1.779034      -0.084089       1.405919           0.000001
           30              H      14.848061      12.015575       0.099834       0.103776       1.200319 0.82969788E+01  0.81394883E+02                                 1.799875                            1.632888      -0.984783       2.408971                    0.998287       3.405768       9.229944       0.518090       1.205102      -0.726767       0.001694      -0.034994      -0.033661       0.048585       0.006237      -0.006123       0.007802      -0.029382      -0.015207      -0.018187      -0.002056       0.020243              1.890898       1.421714      -0.055724      -0.123516       1.773119       0.551689       2.477861           0.000001
           31              H      15.075846      15.575174       1.553183       0.079802       1.162075 0.85213841E+01  0.85565055E+02                                 1.867255                            1.735994      -1.120941       2.335871                    0.995124       3.797054      10.991120       0.459941       1.326226      -0.697887      -0.002522       0.045328      -0.005022       0.045675      -0.000525      -0.001344      -0.000149      -0.028807       0.021117      -0.018005       0.007107       0.010897              1.928794       1.577202       0.318795      -0.028750       2.530853      -0.144312       1.678328          -0.000000
           32              H      14.591196      14.905955       3.703448       0.139606       0.846144 0.60227105E+01  0.56250587E+02                                 1.593350                            1.526196      -1.273327       2.296258                    0.994451       3.616203      10.579544       0.452180       1.450307      -0.672738       0.002417       0.021769       0.028023       0.035567       0.007289      -0.003115       0.002699      -0.023104       0.012367      -0.016406       0.004403       0.012003              1.621284       1.332165       0.057995       0.034850       1.617614       0.314356       1.914072          -0.000000
           33              H       5.192217      -5.789188      15.998357       0.111719       1.092354 0.81567463E+01  0.80273099E+02                                 1.730286                            1.653590      -1.018569       2.389051                    0.998030       3.525361       9.804276       0.495089       1.257101      -0.713809       0.003233      -0.011458       0.034453       0.036452       0.003243       0.008056      -0.002481       0.000681       0.039440      -0.012099      -0.004027       0.016126              1.752871       1.510257       0.086266      -0.014025       1.498769      -0.171744       2.249588          -0.000000
           34              H       6.539544      -4.088312      15.263043       0.098874       0.971080 0.70876948E+01  0.68413120E+02                                 1.687705                            1.607452      -1.177615       2.304007                    0.996051       3.817038      11.067591       0.464162       1.367106      -0.688081       0.019511       0.015697       0.022971       0.033981       0.004854       0.005384      -0.001751       0.001390       0.021205      -0.009889       0.000449       0.009441              1.724235       1.770300       0.272312       0.312107       1.636655       0.254036       1.765749          -0.000000
           35              H       5.331150      12.162929      11.542316       0.103541       1.166111 0.87204692E+01  0.86987176E+02                                 1.790968                            1.697842      -1.002309       2.393587                    0.998032       3.520938       9.755508       0.495342       1.239612      -0.718615      -0.001919       0.004355      -0.034771       0.035095       0.008686       0.007964       0.001940       0.002625       0.044646      -0.016709      -0.001698       0.018407              1.829982       1.555567       0.066776      -0.170122       1.546032      -0.191843       2.388347          -0.000000
           36              H       3.749576      10.725349      12.287229       0.115299       1.121540 0.82582549E+01  0.80842883E+02                                 1.718134                            1.632662      -0.864363       2.468818                    0.999174       3.316210       8.949657       0.516912       1.210419      -0.726663      -0.026070      -0.010535      -0.027174       0.039103       0.005889       0.009462       0.000351       0.007621       0.039467      -0.014375      -0.003475       0.017850              1.746143       1.910093       0.347469       0.297115       1.619709       0.203815       1.708627          -0.000000
           37              H      14.860985       3.947374      13.343163       0.093760       1.075512 0.76148041E+01  0.73761048E+02                                 1.713278                            1.593184      -1.047824       2.361742                    0.997135       3.625951      10.048135       0.505864       1.249984      -0.713869       0.018048       0.012914      -0.023848       0.032576       0.007887      -0.002439      -0.001999      -0.000834       0.043206      -0.015105       0.000017       0.015087              1.778318       1.756540       0.300208      -0.426941       1.739984      -0.273815       1.838429           0.000001
           38              H      13.442576       2.247021      12.690404       0.125443       1.209632 0.89682582E+01  0.89411891E+02                                 1.785365                            1.685456      -1.128410       2.348055                    0.997306       3.377374       9.127973       0.517203       1.187840      -0.731811      -0.002820      -0.007980      -0.040299       0.041178       0.004753      -0.006736      -0.002419      -0.001595       0.056792      -0.014714      -0.006091       0.020805              1.804581       1.552450       0.163035       0.028191       1.648586       0.300880       2.212706           0.000003
           39              H      12.442581       1.753434      16.568561       0.114164       1.186401 0.88648145E+01  0.88285130E+02                                 1.778670                            1.687893      -0.934522       2.433650                    0.998335       3.390183       9.212242       0.510313       1.205179      -0.727838      -0.019543      -0.013194       0.024837       0.034247       0.005820      -0.004505      -0.002391      -0.000877       0.045075      -0.013455      -0.002948       0.016403              1.797492       1.812840       0.289727      -0.336105       1.725662      -0.195523       1.853974           0.000002
           40              H      13.935303       3.394870      17.171403       0.102627       1.129146 0.82352305E+01  0.80819001E+02                                 1.738768                            1.638085      -0.919849       2.433148                    0.998612       3.449197       9.417946       0.510787       1.221880      -0.722641       0.002124       0.005748       0.038110       0.038600       0.008463      -0.001180      -0.002638       0.002464       0.050596      -0.017030      -0.000278       0.017308              1.778195       1.476202       0.101601       0.132664       1.581232       0.310703       2.277153           0.000002
           41              H      10.544369      -2.115824      12.168197       0.402077       0.722345 0.47913947E+01  0.42756875E+02                                 1.497572                            1.400591      -1.686999       2.185855                    0.998269       2.984922       8.865829       0.447064       1.535296      -0.655574       0.005297      -0.009255      -0.003548       0.011239       0.009386      -0.009069       0.007607       0.011723       0.003567      -0.018177       0.005112       0.013066              1.570041       1.404434      -0.344049       0.056955       2.047652      -0.060675       1.258035          -0.000000
           42              H      10.717227      -0.556609      12.154758       0.410839       0.774668 0.52224899E+01  0.47560496E+02                                 1.560749                            1.455379      -1.746566       2.162074                    0.998316       3.015951       9.013523       0.442213       1.520918      -0.657919       0.007254       0.007728      -0.006395       0.012379      -0.009795      -0.011091      -0.008016       0.004667       0.005649      -0.019361       0.006491       0.012870              1.636430       1.611955       0.462444       0.080502       1.976199       0.107659       1.321135           0.000000
           43              H       8.820630      -3.387567      16.601199       0.087893       1.189963 0.80631858E+01  0.79458589E+02                                 1.859279                            1.657462      -1.158351       2.321186                    0.995466       3.689945      10.411470       0.486475       1.277649      -0.707926       0.023346      -0.031572      -0.018090       0.043233      -0.005183      -0.004987      -0.001421      -0.017932      -0.009911      -0.011850      -0.000159       0.012009              1.994674       1.985589      -0.561142      -0.461008       2.154249       0.494778       1.844182           0.000000
           44              H       7.497536      -3.923582      18.375168       0.123763       1.054841 0.78191249E+01  0.75349375E+02                                 1.635054                            1.579144      -0.819554       2.494824                    0.999591       3.214976       8.550431       0.531457       1.195959      -0.730360      -0.001345      -0.031491       0.014524       0.034705      -0.002971      -0.009124      -0.005782      -0.017367      -0.009599      -0.015842       0.003409       0.012434              1.634439       1.426208       0.017567      -0.112257       1.970533      -0.207364       1.506577          -0.000001
           45              H       6.462000      -0.179888      18.684268       0.121505       1.062216 0.77332137E+01  0.74147320E+02                                 1.626578                            1.556403      -0.864823       2.470737                    0.999324       3.204329       8.437852       0.543820       1.174669      -0.735316      -0.015611       0.023801       0.016974       0.033141      -0.006374      -0.010846      -0.002613      -0.017294      -0.011965      -0.017750       0.004940       0.012810              1.638335       1.432283      -0.175440      -0.209375       1.772674       0.257866       1.710047           0.000001
           46              H       7.678472       0.305431      16.883421       0.096683       1.066007 0.71615473E+01  0.68469645E+02                                 1.728904                            1.563710      -0.943494       2.426906                    0.998304       3.504904       9.721232       0.500355       1.280374      -0.707986      -0.001610       0.042903      -0.013976       0.045150      -0.006329      -0.013268      -0.002300      -0.020267      -0.022740      -0.021288       0.005420       0.015868              1.836185       1.397532       0.151695      -0.035538       2.479756      -0.454275       1.631266           0.000001
           47              H       5.256837      -5.443930      19.133520       0.178720       1.065585 0.82553920E+01  0.81268749E+02                                 1.713223                            1.672556      -0.985449       2.437803                    0.998887       3.215708       8.865952       0.489627       1.270735      -0.713811       0.010074      -0.012721       0.001614       0.016307      -0.002267      -0.000721       0.006873       0.001137      -0.023082      -0.011009       0.002913       0.008097              1.708240       1.600761      -0.332220       0.064976       1.940533      -0.146820       1.583427          -0.000001
           48              H       4.894965      -4.329202      18.092945       0.174167       0.852059 0.59465326E+01  0.54939533E+02                                 1.572224                            1.490515      -0.918533       2.470319                    0.998612       3.317508       9.414250       0.473200       1.401006      -0.683806       0.003100       0.005707      -0.013465       0.014949       0.001909      -0.000307      -0.000981      -0.007782       0.017540      -0.007258       0.001185       0.006072              1.624534       1.324999       0.074212      -0.109766       1.318439      -0.225075       2.230164           0.000000
           49              H       3.799656      -4.869125      19.074004       0.168534       0.908387 0.66634962E+01  0.63279335E+02                                 1.633390                            1.572689      -1.057174       2.400483                    0.997532       3.414041       9.791216       0.463374       1.391921      -0.685584      -0.014072      -0.003684       0.001785       0.014655       0.003388      -0.002253       0.003187       0.003782      -0.007753      -0.006480       0.001289       0.005191              1.657096       2.122396       0.209364      -0.017401       1.312585      -0.034196       1.536308          -0.000000
           50              H       6.337607       6.798040       3.342510       0.188305       1.009175 0.75137735E+01  0.73191863E+02                                 1.738659                            1.662303      -0.983350       2.456863                    0.998119       3.265417       9.343629       0.455940       1.379093      -0.690335      -0.007064       0.000611       0.018571       0.019878       0.000539      -0.001314       0.001901      -0.000964       0.019513      -0.004363      -0.002647       0.007010              1.766919       1.549333       0.024448      -0.143068       1.555864       0.310560       2.195561           0.000001
           51              H       6.284295       7.360567       1.879562       0.160920       1.056226 0.81425908E+01  0.80177731E+02                                 1.719911                            1.672177      -0.924424       2.452467                    0.999187       3.342026       9.326839       0.483039       1.287754      -0.708826      -0.008663       0.008734      -0.003631       0.012826      -0.002907       0.006242      -0.002386      -0.004731       0.001034      -0.007574      -0.000183       0.007757              1.727608       1.487975      -0.079533       0.084920       1.970904      -0.259263       1.723944           0.000001
           52              H       7.515306       6.509474       2.349933       0.166070       0.915829 0.65894404E+01  0.61468698E+02                                 1.556143                            1.496762      -0.743633       2.541123                    0.999924       3.142307       8.503032       0.515006       1.274936      -0.711431       0.013807      -0.006676       0.002114       0.015482      -0.002611      -0.000190       0.002427       0.008278      -0.017704      -0.006981      -0.000918       0.007899              1.576201       2.090695       0.058770       0.065272       1.317447       0.057806       1.320461           0.000001
           53              H       3.368318       2.058125       1.923719       0.120383       1.015593 0.77881791E+01  0.77135015E+02                                 1.770213                            1.705901      -1.270952       2.281858                    0.993211       3.810964      11.273283       0.441354       1.401210      -0.682364      -0.016250      -0.024016      -0.026486       0.039272       0.004035       0.004145       0.004039      -0.010193       0.007902      -0.008543      -0.000849       0.009392              1.819068       1.725566       0.260370       0.217393       1.694722       0.134585       2.036916           0.000000
           54              H       3.061373       2.995779       3.148603       0.125694       0.892196 0.65564108E+01  0.62439039E+02                                 1.649683                            1.586344      -1.229881       2.311058                    0.993265       3.691304      10.842448       0.446844       1.439328      -0.675204      -0.029567       0.017340       0.019843       0.039606      -0.002967      -0.009724      -0.001449       0.003400       0.004065      -0.009857      -0.001142       0.010999              1.693815       1.912391      -0.240510      -0.325769       1.542044       0.068857       1.627010           0.000000
           55              H       3.693033       3.274020       5.667485       0.179826       0.986699 0.73434624E+01  0.70668882E+02                                 1.667094                            1.606531      -0.882078       2.488765                    0.999383       3.211121       8.943095       0.482914       1.317980      -0.702698       0.003177       0.015927      -0.003522       0.016618       0.000578       0.001900       0.001311      -0.003943      -0.001096      -0.003121       0.000030       0.003091              1.685959       1.341695      -0.082714      -0.029880       2.278356      -0.210678       1.437826           0.000001
           56              H       3.991901       2.148922       6.717659       0.171600       0.925773 0.66764678E+01  0.62797240E+02                                 1.593463                            1.526924      -0.968180       2.441893                    0.998836       3.238785       8.944774       0.497271       1.309541      -0.703172       0.007129      -0.003460       0.012439       0.014749      -0.000265       0.000611       0.002696      -0.000709       0.006840      -0.002615      -0.001262       0.003877              1.613510       1.458367      -0.126356       0.249364       1.307981      -0.212713       2.074180           0.000001
           57              H       2.810970       1.979556       5.700123       0.177803       0.799990 0.58619503E+01  0.54288258E+02                                 1.537482                            1.504184      -1.100544       2.386480                    0.996516       3.432361       9.944305       0.456932       1.447408      -0.674213      -0.013981      -0.007071      -0.004056       0.016184       0.003803       0.001927      -0.000378       0.007537      -0.003067      -0.005149      -0.001089       0.006238              1.542434       1.953207       0.245001       0.028586       1.359066       0.024806       1.315028           0.000000
           58              H       6.765714      15.217852       3.853198       0.168651       0.849152 0.62365165E+01  0.58677518E+02                                 1.597865                            1.549356      -1.155159       2.352241                    0.995907       3.548083      10.372142       0.451009       1.443416      -0.674460      -0.007671      -0.013523       0.002908       0.015817       0.000255      -0.001243      -0.001912      -0.002416       0.001119      -0.002226      -0.000652       0.002878              1.610230       1.507843       0.185983      -0.104220       1.924634      -0.103876       1.398212          -0.000000
           59              H       7.924028      -0.676539       4.202616       0.173149       0.982955 0.73727266E+01  0.70854068E+02                                 1.639535                            1.590329      -1.012136       2.418034                    0.998559       3.258456       8.999279       0.495442       1.286402      -0.708638       0.011910       0.007209       0.009034       0.016596       0.005422       0.003707       0.003999      -0.002208      -0.004155      -0.004965      -0.004098       0.009063              1.659389       2.067089      -0.049105       0.323269       1.339445       0.028611       1.571634          -0.000001
           60              H       7.447455      -0.835117       2.716630       0.177501       0.944740 0.67841530E+01  0.63119847E+02                                 1.537823                            1.480946      -0.729275       2.557436                    0.999988       2.956341       7.735285       0.543027       1.212311      -0.727609       0.001580       0.004553      -0.012170       0.013090      -0.000389      -0.001884      -0.000596      -0.000445       0.004970      -0.002253      -0.000409       0.002662              1.552309       1.423700      -0.093934      -0.272884       1.309109       0.034856       1.924119          -0.000002
           61              H       5.783490       1.968000       7.552806       0.130112       0.988579 0.71814168E+01  0.67510232E+02                                 1.541670                            1.493153      -0.840612       2.488646                    0.999521       3.109636       8.075275       0.559650       1.164206      -0.737877      -0.011654       0.036590      -0.002528       0.038484      -0.008195       0.003471       0.003855      -0.031046       0.015213      -0.020809       0.004967       0.015842              1.534274       1.417867      -0.257479       0.122771       1.779035      -0.084089       1.405919           0.000001
           62              H       6.770561       1.263894       9.499564       0.103776       1.200319 0.82969789E+01  0.81394882E+02                                 1.799875                            1.632887      -0.984783       2.408971                    0.998287       3.405768       9.229943       0.518090       1.205102      -0.726767       0.001694       0.034994       0.033661       0.048585      -0.006237       0.006123       0.007802      -0.029382      -0.015207      -0.018187      -0.002056       0.020243              1.890898       1.421714       0.055724       0.123516       1.773119       0.551689       2.477861           0.000001
           63              H       6.998346      -2.295706       8.046215       0.079802       1.162075 0.85213839E+01  0.85565053E+02                                 1.867255                            1.735994      -1.120941       2.335871                    0.995124       3.797054      10.991120       0.459941       1.326226      -0.697887      -0.002522      -0.045328       0.005022       0.045675       0.000525       0.001344      -0.000149      -0.028807       0.021117      -0.018005       0.007107       0.010897              1.928795       1.577202      -0.318795       0.028750       2.530854      -0.144312       1.678328          -0.000000
           64              H       6.513696      -1.626487       5.895950       0.139606       0.846145 0.60227136E+01  0.56250621E+02                                 1.593350                            1.526197      -1.273327       2.296258                    0.994451       3.616203      10.579544       0.452180       1.450307      -0.672738       0.002417      -0.021769      -0.028023       0.035567      -0.007289       0.003115       0.002699      -0.023104       0.012367      -0.016406       0.004403       0.012003              1.621284       1.332165      -0.057995      -0.034850       1.617614       0.314356       1.914071          -0.000000
           65              H      13.269717      11.841594      12.799837       0.111719       1.092354 0.81567488E+01  0.80273125E+02                                 1.730286                            1.653590      -1.018569       2.389051                    0.998030       3.525361       9.804274       0.495089       1.257100      -0.713809       0.003233       0.011458      -0.034453       0.036452      -0.003243      -0.008056      -0.002481       0.000681       0.039440      -0.012099      -0.004027       0.016126              1.752871       1.510257      -0.086266       0.014025       1.498769      -0.171744       2.249588          -0.000000
           66              H      14.617044      10.140717      13.535151       0.098874       0.971081 0.70876978E+01  0.68413155E+02                                 1.687705                            1.607452      -1.177615       2.304007                    0.996051       3.817038      11.067591       0.464162       1.367106      -0.688081       0.019511      -0.015697      -0.022971       0.033981      -0.004854      -0.005384      -0.001751       0.001390       0.021205      -0.009889       0.000449       0.009441              1.724235       1.770301      -0.272312      -0.312107       1.636656       0.254036       1.765749          -0.000000
           67              H      13.408650      -6.110524      17.255878       0.103541       1.166111 0.87204690E+01  0.86987173E+02                                 1.790968                            1.697842      -1.002309       2.393586                    0.998032       3.520938       9.755508       0.495342       1.239612      -0.718615      -0.001919      -0.004355       0.034771       0.035095      -0.008686      -0.007964       0.001940       0.002625       0.044646      -0.016709      -0.001698       0.018407              1.829982       1.555566      -0.066775       0.170122       1.546032      -0.191843       2.388346          -0.000000
           68              H      11.827076      -4.672943      16.510965       0.115299       1.121540 0.82582583E+01  0.80842919E+02                                 1.718134                            1.632662      -0.864363       2.468818                    0.999174       3.316211       8.949658       0.516913       1.210418      -0.726663      -0.026070       0.010535       0.027174       0.039103      -0.005889      -0.009462       0.000351       0.007621       0.039467      -0.014375      -0.003475       0.017850              1.746143       1.910092      -0.347469      -0.297115       1.619709       0.203815       1.708627          -0.000000
           69              H       6.783485       2.105031      15.455031       0.093760       1.075512 0.76148041E+01  0.73761048E+02                                 1.713278                            1.593184      -1.047824       2.361742                    0.997135       3.625951      10.048135       0.505864       1.249984      -0.713869       0.018048      -0.012914       0.023848       0.032576      -0.007887       0.002439      -0.001999      -0.000835       0.043206      -0.015105       0.000017       0.015087              1.778318       1.756540      -0.300208       0.426941       1.739984      -0.273815       1.838429           0.000001
           70              H       5.365076       3.805385      16.107790       0.125443       1.209632 0.89682593E+01  0.89411899E+02                                 1.785365                            1.685456      -1.128410       2.348055                    0.997306       3.377374       9.127971       0.517203       1.187839      -0.731811      -0.002820       0.007980       0.040299       0.041178      -0.004753       0.006736      -0.002419      -0.001594       0.056792      -0.014715      -0.006091       0.020805              1.804580       1.552450      -0.163035      -0.028191       1.648586       0.300880       2.212705           0.000003
           71              H       4.365081       4.298972      12.229633       0.114164       1.186401 0.88648143E+01  0.88285132E+02                                 1.778671                            1.687893      -0.934522       2.433650                    0.998335       3.390182       9.212241       0.510313       1.205179      -0.727838      -0.019543       0.013194      -0.024837       0.034247      -0.005820       0.004505      -0.002391      -0.000877       0.045075      -0.013455      -0.002948       0.016403              1.797492       1.812840      -0.289727       0.336105       1.725663      -0.195523       1.853974           0.000002
           72              H       5.857803       2.657536      11.626791       0.102627       1.129145 0.82352206E+01  0.80818882E+02                                 1.738767                            1.638084      -0.919849       2.433149                    0.998612       3.449195       9.417940       0.510787       1.221880      -0.722641       0.002124      -0.005748      -0.038110       0.038600      -0.008463       0.001180      -0.002638       0.002464       0.050596      -0.017030      -0.000278       0.017308              1.778194       1.476201      -0.101600      -0.132664       1.581230       0.310702       2.277152           0.000002
           73              H      13.688132       1.497708       2.568799       0.402077       0.722344 0.47913906E+01  0.42756832E+02                                 1.497571                            1.400591      -1.686999       2.185855                    0.998269       2.984922       8.865830       0.447064       1.535296      -0.655574      -0.005297      -0.009255      -0.003548       0.011239      -0.009386       0.009069       0.007607       0.011723       0.003567      -0.018177       0.005112       0.013066              1.570040       1.404434       0.344048      -0.056955       2.047652      -0.060675       1.258035          -0.000000
           74              H      13.515273       3.056923       2.555360       0.410839       0.774668 0.52224885E+01  0.47560482E+02                                 1.560749                            1.455379      -1.746566       2.162074                    0.998316       3.015950       9.013521       0.442213       1.520919      -0.657919      -0.007254       0.007728      -0.006395       0.012379       0.009795       0.011091      -0.008016       0.004667       0.005649      -0.019361       0.006491       0.012870              1.636430       1.611955      -0.462444      -0.080503       1.976200       0.107659       1.321136           0.000000
           75              H      15.411870       0.225964       7.001801       0.087893       1.189962 0.80631818E+01  0.79458544E+02                                 1.859279                            1.657462      -1.158351       2.321186                    0.995466       3.689944      10.411468       0.486475       1.277650      -0.707926      -0.023346      -0.031572      -0.018090       0.043233       0.005183       0.004987      -0.001421      -0.017932      -0.009911      -0.011850      -0.000159       0.012009              1.994673       1.985589       0.561142       0.461008       2.154249       0.494778       1.844182           0.000000
           76              H       0.579965      -0.310051       8.775770       0.123764       1.054841 0.78191192E+01  0.75349305E+02                                 1.635053                            1.579143      -0.819554       2.494824                    0.999591       3.214975       8.550427       0.531457       1.195959      -0.730360       0.001345      -0.031491       0.014524       0.034705       0.002971       0.009124      -0.005782      -0.017367      -0.009599      -0.015842       0.003409       0.012434              1.634438       1.426207      -0.017567       0.112257       1.970531      -0.207363       1.506576          -0.000001
           77              H       1.615500       3.433644       9.084870       0.121505       1.062217 0.77332157E+01  0.74147346E+02                                 1.626578                            1.556404      -0.864823       2.470737                    0.999324       3.204329       8.437853       0.543820       1.174670      -0.735316       0.015611       0.023801       0.016974       0.033141       0.006374       0.010846      -0.002613      -0.017294      -0.011965      -0.017750       0.004940       0.012810              1.638335       1.432283       0.175440       0.209375       1.772675       0.257867       1.710047           0.000001
           78              H       0.399029       3.918962       7.284023       0.096683       1.066007 0.71615471E+01  0.68469643E+02                                 1.728904                            1.563710      -0.943494       2.426906                    0.998304       3.504904       9.721232       0.500355       1.280374      -0.707986       0.001610       0.042903      -0.013976       0.045150       0.006329       0.013268      -0.002300      -0.020267      -0.022740      -0.021288       0.005420       0.015868              1.836184       1.397532      -0.151695       0.035538       2.479755      -0.454275       1.631266           0.000001
           79              H       2.820663      -1.830398       9.534122       0.178720       1.065585 0.82553923E+01  0.81268755E+02                                 1.713223                            1.672557      -0.985449       2.437803                    0.998887       3.215708       8.865953       0.489627       1.270735      -0.713811      -0.010074      -0.012721       0.001614       0.016307       0.002267       0.000721       0.006873       0.001137      -0.023082      -0.011009       0.002913       0.008097              1.708240       1.600761       0.332221      -0.064977       1.940533      -0.146821       1.583427          -0.000001
           80              H       3.182535      -0.715671       8.493547       0.174167       0.852059 0.59465312E+01  0.54939517E+02                                 1.572224                            1.490514      -0.918533       2.470319                    0.998612       3.317508       9.414250       0.473200       1.401006      -0.683806      -0.003100       0.005707      -0.013465       0.014949      -0.001909       0.000307      -0.000981      -0.007782       0.017540      -0.007258       0.001185       0.006072              1.624534       1.324999      -0.074212       0.109766       1.318439      -0.225075       2.230164           0.000000
           81              H       4.277844      -1.255593       9.474606       0.168534       0.908387 0.66634956E+01  0.63279330E+02                                 1.633390                            1.572689      -1.057174       2.400483                    0.997532       3.414041       9.791217       0.463374       1.391921      -0.685584       0.014072      -0.003684       0.001785       0.014655      -0.003388       0.002253       0.003187       0.003782      -0.007753      -0.006480       0.001289       0.005191              1.657097       2.122396      -0.209364       0.017401       1.312585      -0.034195       1.536308          -0.000000
           82              H       1.739894       3.184509      12.941908       0.188305       1.009175 0.75137760E+01  0.73191891E+02                                 1.738659                            1.662303      -0.983350       2.456863                    0.998119       3.265417       9.343628       0.455940       1.379093      -0.690335       0.007064       0.000611       0.018571       0.019878      -0.000539       0.001314       0.001901      -0.000964       0.019513      -0.004363      -0.002647       0.007010              1.766919       1.549333      -0.024448       0.143068       1.555864       0.310561       2.195560           0.000001
           83              H       1.793205       3.747036      11.478960       0.160921       1.056226 0.81425945E+01  0.80177773E+02                                 1.719911                            1.672177      -0.924424       2.452468                    0.999187       3.342026       9.326838       0.483039       1.287754      -0.708826       0.008663       0.008734      -0.003631       0.012826       0.002907      -0.006242      -0.002386      -0.004731       0.001034      -0.007574      -0.000183       0.007757              1.727607       1.487975       0.079532      -0.084920       1.970904      -0.259263       1.723943           0.000001
           84              H       0.562194       2.895942      11.949331       0.166070       0.915828 0.65894393E+01  0.61468683E+02                                 1.556143                            1.496762      -0.743632       2.541123                    0.999924       3.142307       8.503031       0.515006       1.274936      -0.711431      -0.013807      -0.006676       0.002114       0.015482       0.002611       0.000190       0.002427       0.008278      -0.017704      -0.006981      -0.000918       0.007899              1.576201       2.090694      -0.058770      -0.065272       1.317447       0.057806       1.320461           0.000001
           85              H       4.709183      -1.555406      11.523117       0.120383       1.015593 0.77881812E+01  0.77135041E+02                                 1.770213                            1.705902      -1.270952       2.281858                    0.993211       3.810964      11.273283       0.441354       1.401210      -0.682364       0.016250      -0.024016      -0.026486       0.039272      -0.004035      -0.004145       0.004039      -0.010193       0.007902      -0.008543      -0.000849       0.009392              1.819068       1.725567      -0.260371      -0.217393       1.694722       0.134585       2.036915           0.000000
           86              H       5.016128      -0.617752      12.748001       0.125694       0.892197 0.65564141E+01  0.62439079E+02                                 1.649683                            1.586344      -1.229881       2.311058                    0.993265       3.691304      10.842448       0.446844       1.439328      -0.675204       0.029567       0.017340       0.019843       0.039606       0.002967       0.009724      -0.001449       0.003400       0.004065      -0.009857      -0.001142       0.010999              1.693815       1.912392       0.240510       0.325769       1.542044       0.068857       1.627010           0.000000
           87              H       4.384467      -0.339511      15.266883       0.179826       0.986699 0.73434669E+01  0.70668933E+02                                 1.667094                            1.606532      -0.882078       2.488765                    0.999383       3.211121       8.943094       0.482914       1.317980      -0.702698      -0.003177       0.015927      -0.003522       0.016618      -0.000578      -0.001900       0.001311      -0.003943      -0.001096      -0.003121       0.000030       0.003091              1.685959       1.341695       0.082713       0.029880       2.278356      -0.210678       1.437826           0.000001
           88              H       4.085600      -1.464609      16.317057       0.171600       0.925773 0.66764665E+01  0.62797222E+02                                 1.593463                            1.526923      -0.968180       2.441893                    0.998836       3.238785       8.944772       0.497271       1.309540      -0.703172      -0.007129      -0.003460       0.012439       0.014749       0.000265      -0.000611       0.002696      -0.000709       0.006840      -0.002615      -0.001262       0.003877              1.613509       1.458367       0.126356      -0.249364       1.307981      -0.212712       2.074179           0.000001
           89              H       5.266530      -1.633976      15.299521       0.177803       0.799990 0.58619471E+01  0.54288220E+02                                 1.537482                            1.504183      -1.100544       2.386480                    0.996516       3.432361       9.944304       0.456932       1.447407      -0.674213       0.013981      -0.007071      -0.004056       0.016184      -0.003803      -0.001927      -0.000378       0.007537      -0.003067      -0.005149      -0.001089       0.006238              1.542433       1.953206      -0.245001      -0.028586       1.359065       0.024807       1.315028           0.000000
           90              H       1.311786      11.604320      13.452596       0.168651       0.849152 0.62365174E+01  0.58677527E+02                                 1.597865                            1.549356      -1.155159       2.352241                    0.995907       3.548083      10.372141       0.451009       1.443416      -0.674460       0.007671      -0.013523       0.002908       0.015817      -0.000255       0.001243      -0.001912      -0.002416       0.001119      -0.002226      -0.000652       0.002878              1.610230       1.507843      -0.185983       0.104220       1.924633      -0.103876       1.398212          -0.000000
           91              H       0.153473      -4.290071      13.802014       0.173149       0.982955 0.73727219E+01  0.70854015E+02                                 1.639535                            1.590328      -1.012136       2.418034                    0.998559       3.258456       8.999280       0.495442       1.286403      -0.708638      -0.011910       0.007209       0.009034       0.016596      -0.005422      -0.003707       0.003999      -0.002208      -0.004155      -0.004965      -0.004098       0.009063              1.659389       2.067087       0.049105      -0.323269       1.339445       0.028611       1.571634          -0.000001
           92              H       0.630045      -4.448649      12.316028       0.177502       0.944739 0.67841480E+01  0.63119790E+02                                 1.537823                            1.480945      -0.729275       2.557436                    0.999988       2.956340       7.735282       0.543028       1.212311      -0.727610      -0.001580       0.004553      -0.012170       0.013090       0.000389       0.001884      -0.000596      -0.000445       0.004970      -0.002253      -0.000409       0.002662              1.552309       1.423699       0.093934       0.272883       1.309109       0.034856       1.924118          -0.000002
           93              H       2.294010      -1.645532      17.152204       0.130112       0.988578 0.71814079E+01  0.67510130E+02                                 1.541669                            1.493152      -0.840612       2.488646                    0.999521       3.109636       8.075275       0.559650       1.164206      -0.737877       0.011654       0.036590      -0.002528       0.038484       0.008195      -0.003471       0.003855      -0.031046       0.015213      -0.020809       0.004967       0.015842              1.534273       1.417866       0.257479      -0.122770       1.779034      -0.084089       1.405919           0.000001
           94              H       1.306940      -2.349638      19.098962       0.103776       1.200319 0.82969801E+01  0.81394903E+02                                 1.799876                            1.632888      -0.984783       2.408971                    0.998287       3.405768       9.229946       0.518090       1.205103      -0.726767      -0.001694       0.034994       0.033661       0.048585       0.006237      -0.006123       0.007802      -0.029382      -0.015207      -0.018187      -0.002056       0.020243              1.890899       1.421714      -0.055724      -0.123516       1.773120       0.551689       2.477862           0.000001
           95              H       1.079154      -5.909237      17.645613       0.079802       1.162075 0.85213885E+01  0.85565106E+02                                 1.867255                            1.735994      -1.120941       2.335871                    0.995124       3.797055      10.991121       0.459942       1.326225      -0.697887       0.002522      -0.045328       0.005022       0.045675      -0.000525      -0.001344      -0.000149      -0.028807       0.021117      -0.018005       0.007107       0.010897              1.928794       1.577202       0.318795      -0.028750       2.530854      -0.144312       1.678328          -0.000000
           96              H       1.563804      -5.240018      15.495348       0.139606       0.846144 0.60227114E+01  0.56250595E+02                                 1.593350                            1.526196      -1.273327       2.296258                    0.994451       3.616203      10.579543       0.452180       1.450307      -0.672738      -0.002417      -0.021769      -0.028023       0.035567       0.007289      -0.003115       0.002699      -0.023104       0.012367      -0.016406       0.004403       0.012003              1.621283       1.332165       0.057995       0.034850       1.617614       0.314356       1.914072          -0.000000
           97              H      10.962783      15.455125       3.200439       0.111719       1.092354 0.81567471E+01  0.80273104E+02                                 1.730285                            1.653590      -1.018569       2.389051                    0.998030       3.525361       9.804274       0.495089       1.257100      -0.713809      -0.003233       0.011458      -0.034453       0.036452       0.003243       0.008056      -0.002481       0.000681       0.039440      -0.012099      -0.004027       0.016126              1.752871       1.510257       0.086266      -0.014025       1.498768      -0.171744       2.249588          -0.000000
           98              H       9.615456      13.754249       3.935753       0.098874       0.971081 0.70876983E+01  0.68413161E+02                                 1.687705                            1.607452      -1.177615       2.304007                    0.996051       3.817038      11.067591       0.464162       1.367106      -0.688081      -0.019511      -0.015697      -0.022971       0.033981       0.004854       0.005384      -0.001751       0.001390       0.021205      -0.009889       0.000449       0.009441              1.724235       1.770301       0.272312       0.312107       1.636655       0.254036       1.765749          -0.000000
           99              H      10.823850      -2.496992       7.656480       0.103541       1.166111 0.87204694E+01  0.86987180E+02                                 1.790969                            1.697842      -1.002309       2.393586                    0.998032       3.520938       9.755509       0.495341       1.239613      -0.718615       0.001919      -0.004355       0.034771       0.035095       0.008686       0.007964       0.001940       0.002625       0.044646      -0.016709      -0.001698       0.018407              1.829982       1.555567       0.066776      -0.170122       1.546032      -0.191843       2.388348          -0.000000
          100              H      12.405425      -1.059412       6.911567       0.115300       1.121540 0.82582595E+01  0.80842937E+02                                 1.718134                            1.632663      -0.864363       2.468818                    0.999174       3.316210       8.949657       0.516912       1.210419      -0.726663       0.026070       0.010535       0.027174       0.039103       0.005889       0.009462       0.000351       0.007621       0.039467      -0.014375      -0.003475       0.017850              1.746143       1.910094       0.347469       0.297115       1.619709       0.203815       1.708627          -0.000000
          101              H       1.294016       5.718563       5.855633       0.093760       1.075512 0.76148047E+01  0.73761053E+02                                 1.713278                            1.593184      -1.047824       2.361742                    0.997135       3.625951      10.048134       0.505864       1.249983      -0.713869      -0.018048      -0.012914       0.023848       0.032576       0.007887      -0.002439      -0.001999      -0.000835       0.043206      -0.015105       0.000017       0.015087              1.778318       1.756540       0.300208      -0.426941       1.739984      -0.273815       1.838429           0.000001
          102              H       2.712425       7.418916       6.508392       0.125443       1.209632 0.89682595E+01  0.89411907E+02                                 1.785365                            1.685456      -1.128410       2.348055                    0.997306       3.377374       9.127973       0.517203       1.187840      -0.731811       0.002820       0.007980       0.040299       0.041178       0.004753      -0.006736      -0.002419      -0.001594       0.056792      -0.014715      -0.006091       0.020805              1.804581       1.552450       0.163035       0.028191       1.648586       0.300880       2.212706           0.000003
          103              H       3.712419       7.912503       2.630235       0.114164       1.186401 0.88648104E+01  0.88285079E+02                                 1.778670                            1.687893      -0.934522       2.433650                    0.998335       3.390182       9.212239       0.510313       1.205179      -0.727838       0.019543       0.013194      -0.024837       0.034247       0.005820      -0.004505      -0.002391      -0.000877       0.045075      -0.013455      -0.002948       0.016403              1.797491       1.812839       0.289727      -0.336105       1.725661      -0.195523       1.853973           0.000002
          104              H       2.219697       6.271067       2.027393       0.102626       1.129145 0.82352209E+01  0.80818884E+02                                 1.738768                            1.638084      -0.919848       2.433149                    0.998612       3.449195       9.417939       0.510787       1.221880      -0.722641      -0.002124      -0.005748      -0.038110       0.038600       0.008463      -0.001180      -0.002638       0.002464       0.050596      -0.017030      -0.000278       0.017308              1.778195       1.476201       0.101600       0.132664       1.581231       0.310703       2.277152           0.000002
          105              H       5.610632      11.781761       7.030599       0.402077       0.722345 0.47913930E+01  0.42756859E+02                                 1.497572                            1.400591      -1.686999       2.185855                    0.998269       2.984922       8.865831       0.447064       1.535297      -0.655574      -0.005297       0.009255       0.003548       0.011239       0.009386      -0.009069       0.007607       0.011723       0.003567      -0.018177       0.005112       0.013066              1.570041       1.404434      -0.344048       0.056955       2.047653      -0.060675       1.258035          -0.000000
          106              H       5.437773      10.222546       7.044038       0.410839       0.774667 0.52224844E+01  0.47560437E+02                                 1.560748                            1.455379      -1.746566       2.162074                    0.998316       3.015950       9.013521       0.442213       1.520919      -0.657919      -0.007254      -0.007728       0.006395       0.012379      -0.009795      -0.011091      -0.008016       0.004667       0.005649      -0.019361       0.006491       0.012870              1.636429       1.611954       0.462444       0.080502       1.976198       0.107659       1.321135           0.000000
          107              H       7.334370      13.053504       2.597597       0.087893       1.189962 0.80631818E+01  0.79458544E+02                                 1.859279                            1.657462      -1.158351       2.321186                    0.995466       3.689944      10.411468       0.486475       1.277650      -0.707926      -0.023346       0.031572       0.018090       0.043233      -0.005183      -0.004987      -0.001421      -0.017932      -0.009911      -0.011850      -0.000159       0.012009              1.994673       1.985589      -0.561142      -0.461008       2.154249       0.494778       1.844182           0.000000
          108              H       8.657465      13.589519       0.823628       0.123764       1.054841 0.78191189E+01  0.75349300E+02                                 1.635053                            1.579143      -0.819554       2.494824                    0.999591       3.214975       8.550426       0.531458       1.195959      -0.730361       0.001345       0.031491      -0.014524       0.034705      -0.002971      -0.009124      -0.005782      -0.017367      -0.009599      -0.015842       0.003409       0.012434              1.634438       1.426207       0.017567      -0.112257       1.970531      -0.207363       1.506576          -0.000001
          109              H       9.693000       9.845825       0.514528       0.121505       1.062216 0.77332109E+01  0.74147290E+02                                 1.626578                            1.556403      -0.864823       2.470737                    0.999324       3.204329       8.437853       0.543820       1.174670      -0.735316       0.015611      -0.023801      -0.016974       0.033141      -0.006374      -0.010846      -0.002613      -0.017294      -0.011965      -0.017750       0.004940       0.012810              1.638335       1.432283      -0.175440      -0.209375       1.772675       0.257867       1.710047           0.000001
          110              H       8.476529       9.360506       2.315375       0.096683       1.066006 0.71615465E+01  0.68469638E+02                                 1.728904                            1.563710      -0.943494       2.426906                    0.998304       3.504904       9.721233       0.500355       1.280375      -0.707986       0.001610      -0.042903       0.013976       0.045150      -0.006329      -0.013268      -0.002300      -0.020267      -0.022740      -0.021288       0.005420       0.015868              1.836185       1.397532       0.151695      -0.035538       2.479755      -0.454275       1.631266           0.000001
          111              H      10.898163      15.109867       0.065276       0.178720       1.065585 0.82553904E+01  0.81268728E+02                                 1.713223                            1.672556      -0.985448       2.437803                    0.998887       3.215708       8.865951       0.489627       1.270735      -0.713811      -0.010074       0.012721      -0.001614       0.016307      -0.002267      -0.000721       0.006873       0.001137      -0.023082      -0.011009       0.002913       0.008097              1.708240       1.600761      -0.332220       0.064976       1.940532      -0.146820       1.583426          -0.000001
          112              H      11.260035      13.995139       1.105851       0.174167       0.852059 0.59465326E+01  0.54939532E+02                                 1.572224                            1.490515      -0.918533       2.470319                    0.998612       3.317508       9.414250       0.473200       1.401006      -0.683806      -0.003100      -0.005707       0.013465       0.014949       0.001909      -0.000307      -0.000981      -0.007782       0.017540      -0.007258       0.001185       0.006072              1.624534       1.324999       0.074212      -0.109766       1.318439      -0.225075       2.230164           0.000000
          113              H      12.355344      14.535062       0.124792       0.168533       0.908387 0.66634946E+01  0.63279318E+02                                 1.633390                            1.572689      -1.057174       2.400483                    0.997532       3.414041       9.791217       0.463374       1.391922      -0.685583       0.014072       0.003684      -0.001785       0.014655       0.003388      -0.002253       0.003187       0.003782      -0.007753      -0.006480       0.001289       0.005191              1.657097       2.122396       0.209364      -0.017401       1.312586      -0.034196       1.536308          -0.000000
          114              H       9.817394       2.867897      15.856286       0.188305       1.009175 0.75137759E+01  0.73191894E+02                                 1.738659                            1.662303      -0.983350       2.456863                    0.998119       3.265417       9.343630       0.455940       1.379093      -0.690335       0.007064      -0.000611      -0.018571       0.019878       0.000539      -0.001314       0.001901      -0.000964       0.019513      -0.004363      -0.002647       0.007010              1.766919       1.549333       0.024448      -0.143068       1.555864       0.310560       2.195560           0.000001
          115              H       9.870705       2.305370      17.319234       0.160921       1.056226 0.81425896E+01  0.80177715E+02                                 1.719910                            1.672176      -0.924424       2.452468                    0.999187       3.342026       9.326838       0.483039       1.287754      -0.708826       0.008663      -0.008734       0.003631       0.012826      -0.002907       0.006242      -0.002386      -0.004731       0.001034      -0.007574      -0.000183       0.007757              1.727607       1.487975      -0.079533       0.084920       1.970903      -0.259263       1.723943           0.000001
          116              H       8.639694       3.156463      16.848863       0.166070       0.915828 0.65894358E+01  0.61468648E+02                                 1.556143                            1.496762      -0.743632       2.541123                    0.999924       3.142306       8.503031       0.515006       1.274937      -0.711431      -0.013807       0.006676      -0.002114       0.015482      -0.002611      -0.000190       0.002427       0.008278      -0.017704      -0.006981      -0.000918       0.007899              1.576201       2.090695       0.058770       0.065272       1.317447       0.057806       1.320461           0.000001
          117              H      12.786683       7.607812      17.275077       0.120383       1.015593 0.77881827E+01  0.77135058E+02                                 1.770213                            1.705902      -1.270952       2.281858                    0.993211       3.810964      11.273283       0.441354       1.401210      -0.682364       0.016250       0.024016       0.026486       0.039272       0.004035       0.004145       0.004039      -0.010193       0.007902      -0.008543      -0.000849       0.009392              1.819068       1.725567       0.260371       0.217393       1.694722       0.134585       2.036916           0.000000
          118              H      13.093628       6.670158      16.050193       0.125694       0.892197 0.65564133E+01  0.62439071E+02                                 1.649683                            1.586344      -1.229881       2.311058                    0.993265       3.691304      10.842449       0.446844       1.439328      -0.675204       0.029567      -0.017340      -0.019843       0.039606      -0.002967      -0.009724      -0.001449       0.003400       0.004065      -0.009857      -0.001142       0.010999              1.693815       1.912392      -0.240510      -0.325769       1.542044       0.068857       1.627010           0.000000
          119              H      12.461967       6.391917      13.531311       0.179826       0.986699 0.73434655E+01  0.70668916E+02                                 1.667094                            1.606531      -0.882078       2.488765                    0.999383       3.211122       8.943096       0.482914       1.317979      -0.702699      -0.003177      -0.015927       0.003522       0.016618       0.000578       0.001900       0.001311      -0.003943      -0.001096      -0.003121       0.000030       0.003091              1.685959       1.341695      -0.082713      -0.029880       2.278356      -0.210678       1.437825           0.000001
          120              H      12.163100       7.517015      12.481137       0.171600       0.925773 0.66764716E+01  0.62797281E+02                                 1.593463                            1.526924      -0.968180       2.441893                    0.998836       3.238786       8.944775       0.497271       1.309540      -0.703172      -0.007129       0.003460      -0.012439       0.014749      -0.000265       0.000611       0.002696      -0.000709       0.006840      -0.002615      -0.001262       0.003877              1.613510       1.458367      -0.126356       0.249364       1.307981      -0.212713       2.074180           0.000001
          121              H      13.344030       7.686381      13.498673       0.177803       0.799990 0.58619464E+01  0.54288214E+02                                 1.537482                            1.504183      -1.100544       2.386480                    0.996516       3.432361       9.944305       0.456932       1.447408      -0.674213       0.013981       0.007071       0.004056       0.016184       0.003803       0.001927      -0.000378       0.007537      -0.003067      -0.005149      -0.001089       0.006238              1.542433       1.953207       0.245001       0.028586       1.359065       0.024807       1.315028           0.000000
          122              H       9.389286      -5.551915      15.345598       0.168651       0.849152 0.62365183E+01  0.58677537E+02                                 1.597865                            1.549356      -1.155159       2.352242                    0.995907       3.548083      10.372140       0.451009       1.443416      -0.674460       0.007671       0.013523      -0.002908       0.015817       0.000255      -0.001243      -0.001912      -0.002416       0.001119      -0.002226      -0.000652       0.002878              1.610230       1.507843       0.185983      -0.104220       1.924634      -0.103876       1.398212          -0.000000
          123              H       8.230973      10.342476      14.996180       0.173149       0.982955 0.73727220E+01  0.70854016E+02                                 1.639535                            1.590328      -1.012136       2.418034                    0.998559       3.258456       8.999280       0.495442       1.286403      -0.708638      -0.011910      -0.007209      -0.009034       0.016596       0.005422       0.003707       0.003999      -0.002208      -0.004155      -0.004965      -0.004098       0.009063              1.659389       2.067088      -0.049105       0.323270       1.339445       0.028611       1.571634          -0.000001
          124              H       8.707545      10.501054      16.482166       0.177502       0.944739 0.67841496E+01  0.63119810E+02                                 1.537823                            1.480946      -0.729275       2.557436                    0.999988       2.956340       7.735283       0.543027       1.212311      -0.727609      -0.001580      -0.004553       0.012170       0.013090      -0.000389      -0.001884      -0.000596      -0.000445       0.004970      -0.002253      -0.000409       0.002662              1.552309       1.423699      -0.093934      -0.272884       1.309109       0.034856       1.924119          -0.000002
          125              H      10.371510       7.697937      11.645990       0.130112       0.988579 0.71814129E+01  0.67510182E+02                                 1.541669                            1.493152      -0.840612       2.488646                    0.999521       3.109636       8.075273       0.559651       1.164205      -0.737877       0.011654      -0.036590       0.002528       0.038484      -0.008195       0.003471       0.003855      -0.031046       0.015213      -0.020809       0.004967       0.015842              1.534273       1.417866      -0.257479       0.122770       1.779034      -0.084089       1.405919           0.000001
          126              H       9.384440       8.402043       9.699232       0.103776       1.200319 0.82969789E+01  0.81394879E+02                                 1.799875                            1.632887      -0.984783       2.408971                    0.998287       3.405768       9.229942       0.518090       1.205102      -0.726767      -0.001694      -0.034994      -0.033661       0.048585      -0.006237       0.006123       0.007802      -0.029382      -0.015207      -0.018187      -0.002056       0.020243              1.890898       1.421714       0.055724       0.123516       1.773119       0.551689       2.477860           0.000001
          127              H       9.156654      11.961643      11.152581       0.079802       1.162075 0.85213897E+01  0.85565120E+02                                 1.867255                            1.735994      -1.120941       2.335871                    0.995124       3.797055      10.991121       0.459942       1.326225      -0.697887       0.002522       0.045328      -0.005022       0.045675       0.000525       0.001344      -0.000149      -0.028807       0.021117      -0.018005       0.007107       0.010897              1.928795       1.577202      -0.318795       0.028750       2.530854      -0.144312       1.678328          -0.000000
          128              H       9.641304      11.292424      13.302846       0.139606       0.846145 0.60227145E+01  0.56250630E+02                                 1.593350                            1.526196      -1.273327       2.296258                    0.994451       3.616203      10.579543       0.452180       1.450307      -0.672738      -0.002417       0.021769       0.028023       0.035567      -0.007289       0.003115       0.002699      -0.023104       0.012367      -0.016406       0.004403       0.012003              1.621284       1.332165      -0.057995      -0.034850       1.617614       0.314356       1.914071          -0.000000
          129              H       2.885283      -2.175657       6.398959       0.111719       1.092354 0.81567477E+01  0.80273112E+02                                 1.730285                            1.653590      -1.018569       2.389051                    0.998030       3.525361       9.804274       0.495089       1.257100      -0.713809      -0.003233      -0.011458       0.034453       0.036452      -0.003243      -0.008056      -0.002481       0.000681       0.039440      -0.012099      -0.004027       0.016126              1.752871       1.510257      -0.086266       0.014025       1.498769      -0.171744       2.249588          -0.000000
          130              H       1.537956      -0.474780       5.663645       0.098874       0.971080 0.70876960E+01  0.68413135E+02                                 1.687705                            1.607452      -1.177615       2.304007                    0.996051       3.817037      11.067589       0.464162       1.367107      -0.688081      -0.019511       0.015697       0.022971       0.033981      -0.004854      -0.005384      -0.001750       0.001390       0.021205      -0.009889       0.000449       0.009441              1.724235       1.770301      -0.272312      -0.312107       1.636656       0.254036       1.765749          -0.000000
          131              H       2.746350      15.776461       1.942918       0.103541       1.166111 0.87204692E+01  0.86987176E+02                                 1.790968                            1.697842      -1.002309       2.393587                    0.998032       3.520938       9.755508       0.495342       1.239612      -0.718615       0.001919       0.004355      -0.034771       0.035095      -0.008686      -0.007964       0.001940       0.002625       0.044646      -0.016709      -0.001698       0.018407              1.829982       1.555566      -0.066775       0.170122       1.546032      -0.191842       2.388347          -0.000000
          132              H       4.327925      14.338880       2.687831       0.115300       1.121540 0.82582576E+01  0.80842910E+02                                 1.718134                            1.632662      -0.864363       2.468818                    0.999174       3.316210       8.949655       0.516913       1.210418      -0.726663       0.026070      -0.010535      -0.027174       0.039103      -0.005889      -0.009462       0.000351       0.007621       0.039467      -0.014375      -0.003475       0.017850              1.746142       1.910093      -0.347469      -0.297115       1.619708       0.203814       1.708626          -0.000000
          133              H       9.371516       7.560906       3.743765       0.093760       1.075512 0.76148041E+01  0.73761047E+02                                 1.713278                            1.593184      -1.047824       2.361742                    0.997135       3.625951      10.048135       0.505864       1.249984      -0.713869      -0.018048       0.012914      -0.023848       0.032576      -0.007887       0.002439      -0.001999      -0.000835       0.043206      -0.015105       0.000017       0.015087              1.778318       1.756540      -0.300208       0.426941       1.739984      -0.273815       1.838429           0.000001
          134              H      10.789925       5.860552       3.091006       0.125443       1.209632 0.89682557E+01  0.89411857E+02                                 1.785365                            1.685456      -1.128410       2.348056                    0.997306       3.377373       9.127969       0.517203       1.187840      -0.731811       0.002820      -0.007980      -0.040299       0.041178      -0.004753       0.006736      -0.002419      -0.001594       0.056792      -0.014715      -0.006091       0.020805              1.804580       1.552450      -0.163035      -0.028191       1.648586       0.300880       2.212705           0.000003
          135              H      11.789919       5.366965       6.969163       0.114164       1.186401 0.88648143E+01  0.88285131E+02                                 1.778671                            1.687893      -0.934522       2.433650                    0.998335       3.390182       9.212241       0.510313       1.205179      -0.727838       0.019543      -0.013194       0.024837       0.034247      -0.005820       0.004505      -0.002391      -0.000877       0.045075      -0.013455      -0.002948       0.016403              1.797492       1.812840      -0.289727       0.336105       1.725663      -0.195523       1.853974           0.000002
          136              H      10.297197       7.008401       7.572005       0.102626       1.129146 0.82352236E+01  0.80818913E+02                                 1.738767                            1.638084      -0.919849       2.433148                    0.998612       3.449196       9.417940       0.510787       1.221879      -0.722641      -0.002124       0.005748       0.038110       0.038600      -0.008463       0.001180      -0.002638       0.002464       0.050596      -0.017030      -0.000278       0.017308              1.778194       1.476201      -0.101600      -0.132664       1.581230       0.310702       2.277152           0.000002
          137              C       0.252018       8.764463      11.788061       0.113933      26.080625 0.30672778E+03  0.66392542E+04                                 7.766934                            5.920153       0.097391       2.056371                    0.999617      25.457666      71.281554       0.660383       0.428493      -1.051803      -0.005632      -0.038083      -0.008015       0.039323       0.007222      -0.034932       0.024931       0.037219      -0.019237      -0.048691       0.002141       0.046549              8.951817       7.821150       0.945519       4.127356       9.167525      -0.118854       9.866776          -0.000000
          138              C      15.594422       9.090504      10.711008      -0.204213      32.086547 0.41208026E+03  0.95463713E+04                                 8.710128                            6.733206       0.344061       2.089116                    0.999808      29.008401      82.421972       0.640850       0.412566      -1.068105       0.014212      -0.008481       0.005969       0.017594      -0.014798      -0.010593      -0.018595      -0.028319      -0.017200      -0.030823       0.001643       0.029180             10.000749       9.059694       0.572902       5.695551       8.378392      -0.120515      12.564161          -0.000001
          139              C      14.835137       8.193056      10.065929       0.193271      34.015807 0.34775300E+03  0.77314666E+04                                 9.286976                            6.347542      -0.118798       1.990927                    0.998919      24.925195      69.672517       0.634079       0.434482      -1.053009      -0.014730      -0.001298      -0.031179       0.034508      -0.019288      -0.011940       0.006783      -0.001203       0.033778      -0.025388      -0.000445       0.025833             11.754941       9.676896      -1.555653       7.156404       9.898585      -2.988866      15.689341           0.000000
          140              C      14.986994       6.922781      10.545899      -0.188292      32.200158 0.40516098E+03  0.93530490E+04                                 8.733715                            6.690409       0.269138       2.067253                    0.999706      28.846877      82.008231       0.640430       0.414294      -1.066233       0.009975       0.011743      -0.003747       0.015857       0.027592      -0.006619       0.013190       0.007054       0.012060      -0.035070       0.008521       0.026549             10.047311       7.235748      -1.456781       4.238465      10.659729      -2.883343      12.246457           0.000002
          141              C      15.743048       6.623272      11.601832       0.068631      27.891295 0.33687696E+03  0.74372217E+04                                 8.033074                            6.154765       0.323623       2.115170                    0.999861      26.077981      72.857154       0.657936       0.421680      -1.059939       0.022588       0.050457       0.018974       0.058448       0.007670      -0.021942       0.001782      -0.023010      -0.059354      -0.035039       0.010546       0.024493              9.191506       6.904942      -0.228998       3.443863      10.460756      -1.685364      10.208820           0.000001
          142              C      14.012847       8.541998       8.950479      -0.214515      50.466993 0.50929433E+03  0.12367364E+05                                11.570844                            7.395282       0.197242       2.032146                    0.999611      29.942247      85.450854       0.626363       0.402691      -1.080909       0.056270      -0.023244       0.043851       0.075030      -0.023776       0.021858       0.010136      -0.058184       0.008351      -0.049901       0.013534       0.036367             15.425426      12.590458      -5.246596       8.729030      11.099676      -3.225275      22.586144           0.000000
          143              C      13.182480       9.656367       8.821847       0.161784      33.481948 0.41040773E+03  0.94946358E+04                                 9.211612                            6.890328       0.171289       2.059770                    0.999764      26.414392      74.914509       0.610306       0.433806      -1.055153      -0.018721       0.061044       0.033777       0.072234      -0.016935       0.004961       0.042329      -0.020745       0.088896      -0.046481      -0.012100       0.058581             10.986296       8.039745      -4.507871       1.389668      10.969993       0.871918      13.949152           0.000000
          144              C      12.810915      10.708741       9.818264      -0.531604      28.463880 0.46435332E+03  0.11141557E+05                                 7.951399                            7.008552      -0.043524       1.944570                    0.996935      32.982587      97.018075       0.643531       0.396679      -1.073009       0.018481      -0.037594      -0.036400       0.055496      -0.030025      -0.000262       0.037587      -0.018077       0.014730      -0.046421      -0.005037       0.051458              8.425326       7.221344      -1.036984      -0.875828       7.413028       1.104294      10.641604          -0.000003
          145              C      13.914302       7.978113       7.652640       0.218961      33.198167 0.38420345E+03  0.87460953E+04                                 9.192532                            6.667153      -0.084628       1.983364                    0.999424      25.799224      72.665661       0.620158       0.433861      -1.054746       0.022818      -0.039968      -0.036437       0.058701      -0.015359      -0.010243       0.027163      -0.029826      -0.096823      -0.042784      -0.005243       0.048027             11.186975       8.338204      -5.123488       0.918117      13.608071       2.681804      11.614648           0.000001
          146              C      14.642892       6.657002       7.172670      -0.530382      30.308611 0.47186664E+03  0.11324752E+05                                 8.256897                            6.997609       0.132457       1.998961                    0.996717      32.760336      95.202026       0.655821       0.389145      -1.082221      -0.032430       0.058002       0.002531       0.066501      -0.013434      -0.013148       0.014598      -0.026807      -0.038324      -0.023652      -0.009362       0.033014              9.195682       8.454837      -2.759355      -1.050091      11.050462       2.387214       8.081746           0.000001
          147              C      11.848077      10.688260       6.969163      -0.048616      29.693330 0.38241264E+03  0.87944425E+04                                 8.688685                            6.711832      -0.379100       1.904535                    0.995815      27.836935      81.782521       0.602905       0.441755      -1.038150       0.075749      -0.010589      -0.005794       0.076705       0.000254       0.002682      -0.018425      -0.009375       0.013838      -0.015451      -0.006614       0.022065             10.714361       9.500541      -0.785413       0.286383      11.744360      -4.915318      10.898181           0.000000
          148              C      12.713985      11.615662       4.761301       0.173691      31.195163 0.40966573E+03  0.94778261E+04                                 8.839529                            6.940195       0.204045       2.080266                    0.999793      26.121096      74.202744       0.600457       0.440905      -1.050365      -0.054873      -0.030421      -0.037586       0.073138       0.029500       0.028842       0.022287      -0.013903       0.067595      -0.043260      -0.013361       0.056621             10.157713       9.167131       4.009381       0.532433       8.379848      -1.400167      12.926159           0.000000
          149              C      11.775380      10.951837       3.778323      -0.526338      26.790383 0.45231681E+03  0.10754150E+05                                 7.553402                            6.862829       0.134043       2.007699                    0.996810      32.321477      93.851930       0.659748       0.390477      -1.080008       0.048993       0.033114       0.033870       0.068147       0.015898       0.003195       0.014448       0.014866       0.015417      -0.024244       0.001830       0.022414              7.755171       7.962644       1.150702       1.177777       7.209247       0.096057       8.093622           0.000000
          150              C      13.720442      12.566740       4.402284      -0.216605      46.888215 0.53912848E+03  0.13313891E+05                                11.146352                            7.692485       0.095255       1.998915                    0.999141      30.573315      88.735403       0.602589       0.411597      -1.072236       0.018402       0.028663      -0.053593       0.063501       0.035276       0.006029       0.015020      -0.014753       0.027915      -0.041178       0.001775       0.039403             14.239685      10.133682       4.674767      -5.181240      10.348752      -6.008928      22.236619          -0.000000
          151              C      14.190552      12.964865       5.750039       0.230595      31.996063 0.39447030E+03  0.90465715E+04                                 9.005433                            6.795644      -0.237571       1.935448                    0.999485      25.967169      73.605495       0.608357       0.439014      -1.050782       0.040329       0.043930       0.026279       0.065168       0.024712       0.014723       0.020197       0.006488      -0.097268      -0.040634      -0.007895       0.048530             10.601406      10.821948       6.286989      -0.532406      11.107297      -1.179972       9.874971          -0.000001
          152              C      15.234165      14.106976       5.965066      -0.530516      29.757986 0.46934448E+03  0.11245809E+05                                 8.168492                            7.008580       0.149005       2.007833                    0.996932      32.568266      94.475094       0.651340       0.392464      -1.080245      -0.047918      -0.050640      -0.003239       0.069793       0.014750       0.003240       0.006037      -0.009069      -0.040834      -0.014997      -0.008480       0.023477              8.942804      10.491711       3.300355       0.704994       9.251666       0.333436       7.085035          -0.000004
          153              C      14.161473      12.989931       3.165881       0.191129      32.627412 0.36378552E+03  0.81952191E+04                                 9.057393                            6.517979      -0.176204       1.970689                    0.998994      25.449552      72.057316       0.620839       0.437937      -1.048918      -0.002630      -0.012018       0.014779       0.019229       0.004115       0.011484       0.008146       0.027011      -0.027518      -0.018152      -0.005538       0.023689             11.061608       6.409706       2.451143      -3.817384       9.460116      -2.656073      17.315002          -0.000000
          154              C      14.211554      12.172018       2.004354      -0.199228      33.075286 0.44663013E+03  0.10536553E+05                                 8.889826                            7.022426       0.278469       2.061162                    0.999692      29.483919      84.000720       0.627044       0.414055      -1.069228       0.001550       0.007950       0.008721       0.011902       0.010622       0.000976      -0.008464      -0.060411      -0.039267      -0.025956      -0.013874       0.039829             10.055188       6.160171       1.517042      -2.996646       8.043791      -0.484441      15.961602           0.000001
          155              C      14.760824      12.611162       0.806349       0.073338      26.988043 0.33934164E+03  0.75196466E+04                                 7.907313                            6.211060       0.165276       2.060193                    0.999752      26.469320      74.552222       0.648366       0.426310      -1.055033       0.006774       0.050994       0.011792       0.052777      -0.005423       0.021305       0.026885      -0.010496      -0.040629      -0.040978       0.009914       0.031064              8.918363       5.444530       1.231886      -2.235911       8.254658       0.137261      13.055902           0.000002
          156              C      14.956299      14.664740       1.701013       0.089467      27.860510 0.34515199E+03  0.77113584E+04                                 8.141700                            6.304944       0.094578       2.038018                    0.999757      26.704741      76.505849       0.634749       0.431900      -1.047453      -0.021903      -0.051164      -0.022747       0.060124       0.000978       0.033287       0.000110      -0.016064      -0.127169      -0.057968       0.028021       0.029948              9.319882       5.388437       1.415323      -1.818317       9.089680       0.145679      13.481530          -0.000002
          157              C      14.571810      14.301922       2.996932      -0.177778      34.158479 0.47591846E+03  0.11489287E+05                                 9.342273                            7.430505      -0.113306       1.950260                    0.997407      29.914809      88.259283       0.583190       0.435046      -1.048545       0.000431       0.008265       0.004762       0.009549      -0.012416       0.002309      -0.004524       0.010626       0.025691      -0.018030       0.004611       0.013418             10.689213       6.655204       2.686847      -2.549744      10.708178      -1.744158      14.704258          -0.000002
          158              C       3.353778       9.626296      14.758114       0.591950      23.047440 0.25391343E+03  0.52764841E+04                                 7.505780                            5.666817      -0.003564       2.054733                    0.999548      22.445716      62.894990       0.621474       0.474268      -1.018837      -0.028870      -0.058685       0.019478       0.068241      -0.074043      -0.009793       0.013134       0.002720      -0.134137      -0.052710      -0.045536       0.098246              8.995492       9.251035       5.035370      -0.157062       9.827285      -0.782366       7.908155          -0.000001
          159              C       4.310154      10.689962      14.230148      -0.012242      36.085770 0.45118615E+03  0.10635928E+05                                 9.537094                            7.084519      -0.040933       1.992607                    0.999278      27.377290      77.133396       0.622860       0.417154      -1.070763       0.034956       0.024222      -0.014637       0.044976      -0.013832       0.009090       0.006175      -0.013674      -0.003664      -0.020936       0.004880       0.016056             11.725921      12.796067       7.344610      -1.248506      12.641884      -2.296041       9.739810          -0.000001
          160              C       5.176062      -5.547252      15.099853      -0.124191      31.824333 0.44120492E+03  0.10458310E+05                                 8.824343                            7.087242       0.019653       1.975618                    0.999697      29.879408      87.539305       0.605257       0.426919      -1.052812       0.007590       0.006054      -0.024582       0.026430      -0.022968       0.000606      -0.006748      -0.010602       0.053646      -0.032790       0.010484       0.022306              9.940769      10.844756       5.113753      -0.024771       9.875625      -1.042391       9.101926          -0.000002
          161              C       6.008045      -4.546036      14.652521      -0.115381      31.915979 0.45715944E+03  0.10951185E+05                                 8.902050                            7.265548      -0.057303       1.953378                    0.999448      30.065376      89.026804       0.590490       0.433012      -1.047362      -0.019803      -0.016274      -0.015445       0.029926      -0.008532       0.021628       0.013541       0.011708      -0.004236      -0.029703       0.004954       0.024750              9.914332       9.845474       4.229507      -0.803183       9.716896      -1.890782      10.180627          -0.000002
          162              C       6.069434      -4.207383      13.308605      -0.033483      34.465859 0.45516149E+03  0.10795666E+05                                 9.285781                            7.167777       0.008373       2.008862                    0.999360      27.752517      79.447133       0.610081       0.423287      -1.062667      -0.035348      -0.025526       0.017908       0.047136      -0.002386       0.006890      -0.006311      -0.004582       0.008576      -0.008350      -0.003042       0.011391             10.838507      11.364164       5.661044      -1.028478      11.121166      -2.035191      10.030191          -0.000001
          163              C       5.266530      12.002088      12.454259      -0.113753      31.211394 0.42383380E+03  0.99796101E+04                                 8.767420                            6.996604      -0.130404       1.929988                    0.999539      29.915039      88.314422       0.600590       0.433122      -1.045506      -0.019314      -0.005924       0.027416       0.034055      -0.018441       0.011641      -0.005806      -0.003828       0.078708      -0.032074      -0.000014       0.032088              9.802962      10.559470       4.789836      -0.933068       9.487100      -1.059992       9.362316          -0.000002
          164              C       4.355388      11.090641      12.891992      -0.106831      31.092907 0.42369882E+03  0.99447110E+04                                 8.705960                            6.966210      -0.078987       1.950491                    0.999425      29.446907      85.918244       0.607581       0.429504      -1.050959       0.015074       0.020993       0.010562       0.027919      -0.012191       0.024187       0.018799      -0.000988       0.020958      -0.036936       0.008433       0.028503              9.747685      10.401756       4.795520      -1.319866       9.469350      -2.087697       9.371949          -0.000002
          165              C       7.048427      -3.151631      12.855514       0.603401      21.925857 0.24681780E+03  0.51170775E+04                                 7.305001                            5.637329       0.021997       2.065893                    0.999619      22.551330      64.104644       0.611870       0.482838      -1.009477       0.037151       0.047454      -0.024583       0.065087      -0.079816      -0.004881       0.016127       0.026043      -0.111045      -0.065426      -0.035413       0.100839              8.417245       8.216489       3.304595      -0.257677       8.247672      -1.403135       8.787573          -0.000000
          166              C      15.442565       5.089915      15.652778       0.614631      23.038085 0.24434026E+03  0.50336931E+04                                 7.452647                            5.554368       0.031883       2.067133                    0.999431      22.244894      62.252023       0.627927       0.473484      -1.018308       0.048763       0.046155       0.025819       0.071936      -0.083390       0.024017      -0.028767       0.018298      -0.063003      -0.074038      -0.031257       0.105294              8.724226       8.179419       3.306775      -1.430253       8.765567       1.463340       9.227692           0.000001
          167              C      14.534654       3.890017      15.272642      -0.041612      36.519837 0.45940268E+03  0.10881675E+05                                 9.561257                            7.136483       0.011967       2.002703                    0.999344      27.830676      78.671855       0.622010       0.415725      -1.071378      -0.019523      -0.041301      -0.020394       0.050029       0.002882      -0.013057       0.003292       0.029538      -0.013576      -0.015919      -0.007306       0.023225             11.352284      10.181403       6.145305      -0.143292      13.353016       1.966773      10.522433           0.000001
          168              C      14.373104       3.500627      13.995922      -0.118490      33.169862 0.42960658E+03  0.10123135E+05                                 9.058504                            6.992883      -0.007318       1.962322                    0.999705      29.900911      87.550158       0.608961       0.426848      -1.052092      -0.006597      -0.025796       0.024992       0.036518      -0.004899      -0.017459      -0.023629       0.023211       0.019317      -0.034667       0.005021       0.029645             10.295534       9.176901       4.870622      -0.170042      11.570439       2.068505      10.139261           0.000002
          169              C      13.536275       2.485324      13.583148      -0.120658      34.408932 0.45563927E+03  0.10852838E+05                                 9.246774                            7.170902       0.011314       1.967564                    0.999630      29.958667      87.066272       0.607612       0.423212      -1.058503      -0.001213       0.004739       0.018746       0.019374      -0.007950      -0.005573       0.001109       0.017150       0.084920      -0.025865      -0.003444       0.029310             10.524145      10.126200       5.721357      -0.457469      11.883251       1.325550       9.562983           0.000004
          170              C      12.799607       1.808397      14.667880      -0.004777      37.541659 0.44311236E+03  0.10408876E+05                                 9.823443                            7.038103      -0.037795       1.994916                    0.999222      27.361288      77.202439       0.621996       0.419207      -1.068389       0.027771       0.038131       0.013710       0.049124      -0.002643      -0.012759      -0.015046       0.007908      -0.043003      -0.027040       0.009330       0.017710             12.316513      11.900078       7.576763       1.220456      14.079711       3.222214      10.969752           0.000001
          171              C      11.794766       0.745261      14.180231       0.576438      24.670829 0.27488692E+03  0.58147092E+04                                 7.856220                            5.881434       0.015369       2.052949                    0.999662      22.868552      64.214316       0.613605       0.471893      -1.022238      -0.045409      -0.044619      -0.022225       0.067430      -0.079682       0.002322      -0.006827      -0.027389      -0.120167      -0.061153      -0.040044       0.101197              9.522424       9.842933       5.688166       0.666018      10.586255       1.634754       8.138083           0.000001
          172              C      12.943386       2.177009      15.910042      -0.108315      31.235790 0.39826348E+03  0.92488774E+04                                 8.827865                            6.821926      -0.225942       1.908495                    0.999149      29.508960      87.009845       0.601884       0.438202      -1.040648       0.008587       0.029482      -0.004728       0.031069      -0.010302      -0.014158      -0.019441       0.013572      -0.005111      -0.031017       0.012154       0.018863             10.041164       9.136461       4.889672       0.769556      11.181439       2.698806       9.805592           0.000003
          173              C      13.815756       3.182384      16.272899      -0.112722      33.860167 0.45334818E+03  0.10810902E+05                                 9.200497                            7.190535      -0.037089       1.950881                    0.999651      30.116147      88.272944       0.600557       0.427683      -1.053163      -0.017442      -0.013369      -0.025141       0.033392      -0.008655      -0.005793       0.009887       0.010335       0.125345      -0.031452      -0.012563       0.044015             10.450927       9.777000       5.267000      -0.006202      11.639031       1.361491       9.936749           0.000004
          174              C       8.329518      -2.712057      17.010133       0.113933      26.080627 0.30672780E+03  0.66392548E+04                                 7.766935                            5.920153       0.097391       2.056370                    0.999617      25.457667      71.281559       0.660383       0.428493      -1.051803      -0.005632       0.038083       0.008015       0.039323      -0.007222       0.034932       0.024931       0.037219      -0.019237      -0.048691       0.002141       0.046549              8.951817       7.821150      -0.945518      -4.127356       9.167526      -0.118855       9.866777          -0.000000
          175              C       7.516922      -3.038098      18.087186      -0.204213      32.086551 0.41208031E+03  0.95463727E+04                                 8.710128                            6.733206       0.344061       2.089116                    0.999808      29.008403      82.421979       0.640850       0.412566      -1.068105       0.014212       0.008481      -0.005969       0.017594       0.014798       0.010593      -0.018595      -0.028319      -0.017200      -0.030823       0.001643       0.029180             10.000750       9.059695      -0.572901      -5.695552       8.378393      -0.120516      12.564161          -0.000001
          176              C       6.757637      -2.140650      18.732265       0.193271      34.015807 0.34775301E+03  0.77314668E+04                                 9.286975                            6.347542      -0.118798       1.990927                    0.998919      24.925195      69.672515       0.634079       0.434482      -1.053009      -0.014730       0.001298       0.031179       0.034508       0.019288       0.011940       0.006783      -0.001203       0.033778      -0.025388      -0.000445       0.025833             11.754940       9.676894       1.555654      -7.156403       9.898586      -2.988866      15.689341           0.000000
          177              C       6.909494      -0.870375      18.252295      -0.188292      32.200141 0.40516070E+03  0.93530411E+04                                 8.733713                            6.690407       0.269138       2.067253                    0.999706      28.846876      82.008228       0.640430       0.414294      -1.066233       0.009975      -0.011743       0.003747       0.015857      -0.027592       0.006619       0.013190       0.007054       0.012060      -0.035070       0.008521       0.026549             10.047309       7.235747       1.456781      -4.238465      10.659723      -2.883343      12.246455           0.000002
          178              C       7.665548      -0.570866      17.196362       0.068631      27.891297 0.33687697E+03  0.74372221E+04                                 8.033075                            6.154765       0.323623       2.115171                    0.999861      26.077981      72.857156       0.657936       0.421680      -1.059939       0.022588      -0.050457      -0.018974       0.058448      -0.007670       0.021942       0.001782      -0.023010      -0.059354      -0.035039       0.010546       0.024493              9.191507       6.904942       0.228999      -3.443863      10.460757      -1.685365      10.208821           0.000001
          179              C       5.935347       4.737471       0.648919      -0.214515      50.467001 0.50929442E+03  0.12367366E+05                                11.570845                            7.395282       0.197243       2.032146                    0.999611      29.942245      85.450847       0.626363       0.402691      -1.080909       0.056270       0.023244      -0.043851       0.075030       0.023776      -0.021858       0.010136      -0.058184       0.008351      -0.049901       0.013534       0.036367             15.425428      12.590457       5.246595      -8.729033      11.099676      -3.225278      22.586152           0.000001
          180              C       5.104980       3.623101       0.777551       0.161784      33.481951 0.41040794E+03  0.94946416E+04                                 9.211613                            6.890330       0.171289       2.059770                    0.999764      26.414392      74.914509       0.610306       0.433806      -1.055153      -0.018721      -0.061044      -0.033777       0.072234       0.016935      -0.004961       0.042329      -0.020745       0.088896      -0.046481      -0.012100       0.058581             10.986296       8.039743       4.507870      -1.389666      10.969994       0.871918      13.949153           0.000000
          181              C       4.733415      -4.656336      18.979930      -0.531604      28.463884 0.46435346E+03  0.11141560E+05                                 7.951399                            7.008553      -0.043523       1.944570                    0.996935      32.982588      97.018075       0.643531       0.396679      -1.073009       0.018481       0.037594       0.036400       0.055496       0.030025       0.000262       0.037587      -0.018077       0.014730      -0.046421      -0.005037       0.051458              8.425325       7.221344       1.036984       0.875828       7.413029       1.104291      10.641603          -0.000003
          182              C       5.836802       5.301355       1.946758       0.218961      33.198149 0.38420329E+03  0.87460910E+04                                 9.192529                            6.667152      -0.084628       1.983364                    0.999424      25.799223      72.665660       0.620158       0.433861      -1.054746       0.022818       0.039968       0.036437       0.058701       0.015359       0.010243       0.027163      -0.029826      -0.096823      -0.042784      -0.005243       0.048027             11.186970       8.338201       5.123482      -0.918123      13.608057       2.681796      11.614651           0.000001
          183              C       6.565392       6.622467       2.426728      -0.530382      30.308587 0.47186643E+03  0.11324746E+05                                 8.256893                            6.997607       0.132457       1.998961                    0.996717      32.760336      95.202024       0.655821       0.389145      -1.082221      -0.032430      -0.058002      -0.002531       0.066501       0.013434       0.013148       0.014598      -0.026807      -0.038324      -0.023652      -0.009362       0.033014              9.195675       8.454833       2.759351       1.050089      11.050449       2.387207       8.081743           0.000001
          184              C       3.770577       2.591208       2.630235      -0.048616      29.693329 0.38241257E+03  0.87944404E+04                                 8.688685                            6.711831      -0.379100       1.904535                    0.995815      27.836936      81.782525       0.602905       0.441755      -1.038150       0.075749       0.010589       0.005794       0.076705      -0.000254      -0.002682      -0.018425      -0.009375       0.013838      -0.015451      -0.006614       0.022065             10.714360       9.500542       0.785409      -0.286379      11.744356      -4.915317      10.898182           0.000000
          185              C       4.636485       1.663806       4.838097       0.173691      31.195171 0.40966584E+03  0.94778291E+04                                 8.839530                            6.940196       0.204045       2.080266                    0.999793      26.121096      74.202744       0.600457       0.440905      -1.050365      -0.054873       0.030421       0.037586       0.073138      -0.029500      -0.028842       0.022287      -0.013903       0.067595      -0.043260      -0.013361       0.056621             10.157716       9.167133      -4.009383      -0.532428       8.379852      -1.400172      12.926163           0.000000
          186              C       3.697880       2.327632       5.821075      -0.526338      26.790374 0.45231667E+03  0.10754146E+05                                 7.553401                            6.862829       0.134043       2.007699                    0.996810      32.321479      93.851940       0.659748       0.390477      -1.080008       0.048993      -0.033114      -0.033870       0.068147      -0.015898      -0.003195       0.014448       0.014865       0.015417      -0.024244       0.001830       0.022414              7.755169       7.962641      -1.150702      -1.177775       7.209248       0.096055       8.093619           0.000000
          187              C       5.642942       0.712728       5.197114      -0.216605      46.888226 0.53912841E+03  0.13313889E+05                                11.146354                            7.692485       0.095254       1.998915                    0.999141      30.573316      88.735407       0.602589       0.411597      -1.072236       0.018402      -0.028663       0.053593       0.063501      -0.035276      -0.006029       0.015020      -0.014753       0.027915      -0.041178       0.001775       0.039403             14.239688      10.133683      -4.674766       5.181242      10.348751      -6.008927      22.236631          -0.000000
          188              C       6.113052       0.314603       3.849359       0.230595      31.996077 0.39447035E+03  0.90465727E+04                                 9.005435                            6.795644      -0.237571       1.935448                    0.999485      25.967169      73.605496       0.608357       0.439014      -1.050782       0.040329      -0.043930      -0.026279       0.065168      -0.024712      -0.014723       0.020197       0.006488      -0.097268      -0.040634      -0.007895       0.048530             10.601410      10.821954      -6.286994       0.532404      11.107303      -1.179971       9.874972          -0.000001
          189              C       7.156665      -0.827507       3.634332      -0.530516      29.757989 0.46934441E+03  0.11245807E+05                                 8.168492                            7.008579       0.149005       2.007833                    0.996932      32.568269      94.475104       0.651340       0.392464      -1.080245      -0.047918       0.050640       0.003240       0.069793      -0.014750      -0.003240       0.006037      -0.009069      -0.040834      -0.014997      -0.008480       0.023477              8.942805      10.491714      -3.300357      -0.704995       9.251666       0.333437       7.085035          -0.000004
          190              C       6.083973       0.289538       6.433517       0.191129      32.627412 0.36378528E+03  0.81952126E+04                                 9.057393                            6.517977      -0.176204       1.970689                    0.998994      25.449551      72.057312       0.620839       0.437937      -1.048918      -0.002630       0.012018      -0.014779       0.019229      -0.004115      -0.011484       0.008146       0.027011      -0.027518      -0.018152      -0.005538       0.023689             11.061609       6.409705      -2.451140       3.817385       9.460110      -2.656069      17.315012          -0.000000
          191              C       6.134054       1.107450       7.595044      -0.199228      33.075310 0.44663019E+03  0.10536554E+05                                 8.889829                            7.022426       0.278469       2.061162                    0.999692      29.483918      84.000712       0.627044       0.414055      -1.069228       0.001550      -0.007950      -0.008721       0.011902      -0.010622      -0.000976      -0.008464      -0.060411      -0.039267      -0.025956      -0.013874       0.039829             10.055195       6.160172      -1.517041       2.996649       8.043791      -0.484437      15.961621           0.000001
          192              C       6.683324       0.668307       8.793049       0.073338      26.988045 0.33934156E+03  0.75196443E+04                                 7.907313                            6.211059       0.165276       2.060194                    0.999752      26.469320      74.552219       0.648366       0.426310      -1.055033       0.006774      -0.050994      -0.011792       0.052777       0.005423      -0.021305       0.026885      -0.010496      -0.040629      -0.040978       0.009914       0.031064              8.918364       5.444530      -1.231884       2.235913       8.254655       0.137263      13.055908           0.000002
          193              C       6.878799      -1.385272       7.898385       0.089467      27.860512 0.34515223E+03  0.77113650E+04                                 8.141701                            6.304947       0.094578       2.038018                    0.999757      26.704742      76.505851       0.634749       0.431900      -1.047453      -0.021903       0.051164       0.022747       0.060124      -0.000978      -0.033287       0.000110      -0.016063      -0.127169      -0.057968       0.028021       0.029948              9.319882       5.388438      -1.415325       1.818316       9.089686       0.145676      13.481521          -0.000002
          194              C       6.494310      -1.022453       6.602466      -0.177778      34.158489 0.47591878E+03  0.11489297E+05                                 9.342275                            7.430508      -0.113306       1.950260                    0.997407      29.914809      88.259283       0.583190       0.435046      -1.048545       0.000431      -0.008265      -0.004762       0.009549       0.012416      -0.002309      -0.004524       0.010626       0.025691      -0.018030       0.004611       0.013418             10.689215       6.655206      -2.686850       2.549744      10.708186      -1.744162      14.704252          -0.000002
          195              C      11.431278      -3.573890      14.040080       0.591950      23.047439 0.25391342E+03  0.52764838E+04                                 7.505779                            5.666816      -0.003563       2.054733                    0.999548      22.445717      62.894989       0.621474       0.474268      -1.018837      -0.028870       0.058685      -0.019478       0.068241       0.074043       0.009793       0.013134       0.002720      -0.134137      -0.052710      -0.045536       0.098246              8.995490       9.251033      -5.035368       0.157061       9.827282      -0.782363       7.908155          -0.000001
          196              C      12.387654      -4.637556      14.568046      -0.012242      36.085773 0.45118625E+03  0.10635931E+05                                 9.537095                            7.084520      -0.040933       1.992607                    0.999278      27.377289      77.133392       0.622860       0.417154      -1.070763       0.034956      -0.024222       0.014637       0.044976       0.013832      -0.009090       0.006175      -0.013674      -0.003664      -0.020936       0.004880       0.016056             11.725921      12.796068      -7.344611       1.248507      12.641888      -2.296040       9.739808          -0.000001
          197              C      13.253562      11.599657      13.698341      -0.124191      31.824343 0.44120492E+03  0.10458310E+05                                 8.824345                            7.087242       0.019653       1.975618                    0.999697      29.879408      87.539308       0.605256       0.426919      -1.052812       0.007590      -0.006054       0.024582       0.026430       0.022968      -0.000606      -0.006748      -0.010602       0.053646      -0.032790       0.010484       0.022306              9.940772      10.844759      -5.113758       0.024775       9.875631      -1.042395       9.101925          -0.000002
          198              C      14.085545      10.598442      14.145673      -0.115381      31.915991 0.45715946E+03  0.10951186E+05                                 8.902052                            7.265548      -0.057303       1.953378                    0.999448      30.065376      89.026804       0.590490       0.433012      -1.047362      -0.019803       0.016274       0.015445       0.029926       0.008532      -0.021628       0.013541       0.011708      -0.004236      -0.029703       0.004954       0.024750              9.914335       9.845478      -4.229512       0.803186       9.716902      -1.890785      10.180626          -0.000002
          199              C      14.146934      10.259788      15.489589      -0.033483      34.465861 0.45516153E+03  0.10795667E+05                                 9.285781                            7.167778       0.008373       2.008862                    0.999360      27.752516      79.447129       0.610081       0.423287      -1.062667      -0.035348       0.025526      -0.017908       0.047136       0.002386      -0.006890      -0.006311      -0.004582       0.008576      -0.008350      -0.003042       0.011391             10.838507      11.364164      -5.661044       1.028479      11.121168      -2.035194      10.030190          -0.000001
          200              C      13.344030      -5.949683      16.343935      -0.113753      31.211395 0.42383401E+03  0.99796160E+04                                 8.767421                            6.996606      -0.130404       1.929988                    0.999539      29.915039      88.314421       0.600590       0.433122      -1.045506      -0.019314       0.005924      -0.027416       0.034055       0.018441      -0.011641      -0.005806      -0.003828       0.078708      -0.032074      -0.000014       0.032088              9.802962      10.559467      -4.789835       0.933065       9.487102      -1.059992       9.362316          -0.000002
          201              C      12.432888      -5.038235      15.906202      -0.106831      31.092909 0.42369903E+03  0.99447169E+04                                 8.705961                            6.966212      -0.078987       1.950491                    0.999425      29.446908      85.918245       0.607581       0.429504      -1.050959       0.015074      -0.020993      -0.010562       0.027919       0.012191      -0.024187       0.018799      -0.000987       0.020958      -0.036936       0.008433       0.028503              9.747684      10.401752      -4.795519       1.319864       9.469352      -2.087696       9.371948          -0.000002
          202              C      15.125927       9.204036      15.942680       0.603401      21.925850 0.24681769E+03  0.51170747E+04                                 7.305000                            5.637328       0.021997       2.065893                    0.999619      22.551330      64.104645       0.611870       0.482838      -1.009477       0.037151      -0.047454       0.024583       0.065087       0.079816       0.004881       0.016127       0.026043      -0.111045      -0.065426      -0.035413       0.100839              8.417243       8.216488      -3.304592       0.257674       8.247667      -1.403135       8.787573          -0.000000
          203              C       7.365065       0.962491      13.145416       0.614630      23.038086 0.24434020E+03  0.50336916E+04                                 7.452648                            5.554368       0.031883       2.067133                    0.999431      22.244895      62.252029       0.627927       0.473484      -1.018307       0.048763      -0.046155      -0.025819       0.071936       0.083390      -0.024017      -0.028767       0.018298      -0.063003      -0.074038      -0.031257       0.105294              8.724227       8.179422      -3.306778       1.430252       8.765568       1.463340       9.227692           0.000001
          204              C       6.457154       2.162388      13.525552      -0.041612      36.519840 0.45940252E+03  0.10881671E+05                                 9.561257                            7.136482       0.011968       2.002703                    0.999344      27.830675      78.671850       0.622010       0.415725      -1.071378      -0.019523       0.041301       0.020394       0.050029      -0.002882       0.013057       0.003292       0.029538      -0.013576      -0.015919      -0.007306       0.023225             11.352285      10.181406      -6.145308       0.143291      13.353017       1.966773      10.522433           0.000001
          205              C       6.295604       2.551778      14.802272      -0.118490      33.169868 0.42960661E+03  0.10123136E+05                                 9.058505                            6.992883      -0.007318       1.962322                    0.999705      29.900912      87.550161       0.608961       0.426848      -1.052092      -0.006597       0.025796      -0.024992       0.036518       0.004899       0.017459      -0.023629       0.023211       0.019318      -0.034667       0.005021       0.029645             10.295535       9.176901      -4.870623       0.170041      11.570442       2.068506      10.139263           0.000002
          206              C       5.458775       3.567081      15.215046      -0.120658      34.408943 0.45563947E+03  0.10852843E+05                                 9.246776                            7.170904       0.011314       1.967564                    0.999630      29.958666      87.066267       0.607612       0.423212      -1.058503      -0.001213      -0.004739      -0.018746       0.019374       0.007950       0.005573       0.001109       0.017150       0.084920      -0.025865      -0.003444       0.029310             10.524147      10.126201      -5.721360       0.457466      11.883260       1.325553       9.562981           0.000004
          207              C       4.722107       4.244009      14.130314      -0.004777      37.541665 0.44311250E+03  0.10408880E+05                                 9.823445                            7.038105      -0.037795       1.994916                    0.999222      27.361286      77.202433       0.621996       0.419207      -1.068389       0.027771      -0.038131      -0.013710       0.049124       0.002643       0.012759      -0.015046       0.007908      -0.043003      -0.027040       0.009330       0.017710             12.316516      11.900081      -7.576767      -1.220459      14.079720       3.222217      10.969748           0.000001
          208              C       3.717266       5.307145      14.617963       0.576437      24.670821 0.27488682E+03  0.58147066E+04                                 7.856218                            5.881433       0.015369       2.052949                    0.999662      22.868553      64.214322       0.613605       0.471893      -1.022238      -0.045409       0.044619       0.022225       0.067430       0.079682      -0.002322      -0.006827      -0.027389      -0.120167      -0.061153      -0.040044       0.101197              9.522421       9.842930      -5.688163      -0.666017      10.586250       1.634755       8.138084           0.000001
          209              C       4.865886       3.875396      12.888152      -0.108315      31.235805 0.39826372E+03  0.92488840E+04                                 8.827867                            6.821927      -0.225942       1.908495                    0.999149      29.508959      87.009837       0.601884       0.438202      -1.040648       0.008587      -0.029482       0.004728       0.031069       0.010302       0.014158      -0.019441       0.013572      -0.005111      -0.031016       0.012154       0.018863             10.041167       9.136465      -4.889676      -0.769557      11.181448       2.698807       9.805589           0.000003
          210              C       5.738256       2.870021      12.525295      -0.112722      33.860160 0.45334805E+03  0.10810898E+05                                 9.200495                            7.190534      -0.037089       1.950882                    0.999651      30.116144      88.272931       0.600557       0.427683      -1.053163      -0.017442       0.013369       0.025141       0.033392       0.008655       0.005793       0.009887       0.010335       0.125345      -0.031452      -0.012563       0.044015             10.450925       9.777000      -5.267000       0.006205      11.639029       1.361487       9.936747           0.000004
          211              C      15.902982       0.901474       7.410735       0.113933      26.080632 0.30672794E+03  0.66392585E+04                                 7.766936                            5.920154       0.097391       2.056370                    0.999617      25.457668      71.281564       0.660383       0.428493      -1.051803       0.005632       0.038083       0.008015       0.039323       0.007222      -0.034932       0.024931       0.037219      -0.019237      -0.048691       0.002141       0.046549              8.951819       7.821155       0.945519       4.127358       9.167526      -0.118853       9.866776          -0.000000
          212              C       0.560579       0.575433       8.487788      -0.204213      32.086562 0.41208052E+03  0.95463786E+04                                 8.710131                            6.733208       0.344061       2.089116                    0.999808      29.008404      82.421983       0.640850       0.412566      -1.068105      -0.014212       0.008481      -0.005969       0.017594      -0.014798      -0.010593      -0.018595      -0.028319      -0.017200      -0.030823       0.001643       0.029180             10.000753       9.059702       0.572902       5.695556       8.378393      -0.120513      12.564165          -0.000001
          213              C       1.319864       1.472881       9.132867       0.193271      34.015810 0.34775288E+03  0.77314635E+04                                 9.286976                            6.347540      -0.118798       1.990927                    0.998919      24.925195      69.672516       0.634079       0.434482      -1.053009       0.014730       0.001298       0.031179       0.034508      -0.019288      -0.011940       0.006783      -0.001203       0.033778      -0.025388      -0.000445       0.025833             11.754942       9.676894      -1.555656       7.156404       9.898587      -2.988870      15.689344           0.000000
          214              C       1.168007       2.743156       8.652897      -0.188292      32.200149 0.40516079E+03  0.93530436E+04                                 8.733714                            6.690408       0.269138       2.067253                    0.999706      28.846876      82.008228       0.640430       0.414294      -1.066233      -0.009975      -0.011743       0.003747       0.015857       0.027592      -0.006619       0.013190       0.007054       0.012060      -0.035070       0.008521       0.026549             10.047311       7.235746      -1.456783       4.238463      10.659730      -2.883345      12.246456           0.000002
          215              C       0.411953       3.042665       7.596964       0.068631      27.891301 0.33687709E+03  0.74372254E+04                                 8.033076                            6.154767       0.323623       2.115170                    0.999861      26.077981      72.857157       0.657936       0.421680      -1.059939      -0.022588      -0.050457      -0.018974       0.058448       0.007670      -0.021942       0.001782      -0.023010      -0.059354      -0.035039       0.010546       0.024493              9.191508       6.904946      -0.228998       3.443865      10.460755      -1.685366      10.208824           0.000001
          216              C       2.142153       1.123939      10.248317      -0.214515      50.467000 0.50929416E+03  0.12367359E+05                                11.570845                            7.395280       0.197242       2.032146                    0.999611      29.942246      85.450851       0.626363       0.402691      -1.080909      -0.056270       0.023244      -0.043851       0.075030      -0.023776       0.021858       0.010136      -0.058184       0.008351      -0.049901       0.013534       0.036367             15.425429      12.590458      -5.246595       8.729036      11.099675      -3.225280      22.586155           0.000001
          217              C       2.972520       0.009570      10.376949       0.161784      33.481949 0.41040773E+03  0.94946359E+04                                 9.211612                            6.890328       0.171289       2.059770                    0.999764      26.414392      74.914510       0.610306       0.433806      -1.055153       0.018721      -0.061044      -0.033777       0.072234      -0.016935       0.004961       0.042329      -0.020745       0.088896      -0.046481      -0.012100       0.058581             10.986297       8.039744      -4.507871       1.389670      10.969994       0.871917      13.949153           0.000000
          218              C       3.344085      -1.042804       9.380532      -0.531604      28.463879 0.46435332E+03  0.11141557E+05                                 7.951398                            7.008552      -0.043523       1.944570                    0.996935      32.982587      97.018075       0.643531       0.396679      -1.073009      -0.018481       0.037594       0.036400       0.055496      -0.030025      -0.000262       0.037587      -0.018077       0.014730      -0.046421      -0.005037       0.051458              8.425325       7.221344      -1.036984      -0.875828       7.413028       1.104293      10.641602          -0.000003
          219              C       2.240699       1.687824      11.546156       0.218961      33.198162 0.38420335E+03  0.87460926E+04                                 9.192531                            6.667153      -0.084628       1.983364                    0.999424      25.799224      72.665662       0.620158       0.433861      -1.054746      -0.022818       0.039968       0.036437       0.058701      -0.015359      -0.010243       0.027163      -0.029826      -0.096823      -0.042784      -0.005243       0.048027             11.186974       8.338204      -5.123486       0.918121      13.608068       2.681799      11.614650           0.000001
          220              C       1.512108       3.008935      12.026126      -0.530382      30.308616 0.47186685E+03  0.11324758E+05                                 8.256898                            6.997611       0.132457       1.998961                    0.996717      32.760337      95.202029       0.655821       0.389145      -1.082221       0.032430      -0.058002      -0.002531       0.066501      -0.013434      -0.013148       0.014598      -0.026807      -0.038324      -0.023652      -0.009362       0.033014              9.195683       8.454842      -2.759356      -1.050090      11.050462       2.387213       8.081745           0.000001
          221              C       4.306923      -1.022323      12.229633      -0.048616      29.693360 0.38241300E+03  0.87944526E+04                                 8.688691                            6.711835      -0.379100       1.904535                    0.995815      27.836935      81.782520       0.602905       0.441755      -1.038150      -0.075749       0.010589       0.005794       0.076705       0.000254       0.002682      -0.018425      -0.009375       0.013838      -0.015451      -0.006614       0.022065             10.714368       9.500551      -0.785415       0.286382      11.744367      -4.915324      10.898186           0.000000
          222              C       3.441015      -1.949725      14.437495       0.173691      31.195164 0.40966570E+03  0.94778253E+04                                 8.839528                            6.940194       0.204045       2.080266                    0.999793      26.121097      74.202745       0.600457       0.440905      -1.050365       0.054873       0.030421       0.037586       0.073138       0.029500       0.028842       0.022287      -0.013903       0.067595      -0.043260      -0.013361       0.056621             10.157713       9.167132       4.009383       0.532430       8.379850      -1.400172      12.926157           0.000000
          223              C       4.379621      -1.285900      15.420473      -0.526338      26.790371 0.45231665E+03  0.10754145E+05                                 7.553400                            6.862828       0.134043       2.007699                    0.996810      32.321477      93.851929       0.659748       0.390477      -1.080008      -0.048993      -0.033114      -0.033870       0.068147       0.015898       0.003195       0.014448       0.014865       0.015417      -0.024244       0.001830       0.022414              7.755168       7.962643       1.150698       1.177777       7.209245       0.096056       8.093617           0.000000
          224              C       2.434559      -2.900803      14.796512      -0.216605      46.888211 0.53912845E+03  0.13313890E+05                                11.146352                            7.692485       0.095255       1.998915                    0.999141      30.573315      88.735403       0.602589       0.411597      -1.072236      -0.018402      -0.028663       0.053593       0.063501       0.035276       0.006029       0.015020      -0.014753       0.027915      -0.041178       0.001775       0.039403             14.239684      10.133684       4.674770      -5.181242      10.348755      -6.008930      22.236613          -0.000000
          225              C       1.964448      -3.298928      13.448757       0.230595      31.996064 0.39447037E+03  0.90465736E+04                                 9.005433                            6.795644      -0.237571       1.935447                    0.999485      25.967169      73.605497       0.608357       0.439014      -1.050782      -0.040329      -0.043930      -0.026279       0.065168       0.024712       0.014723       0.020197       0.006488      -0.097268      -0.040634      -0.007895       0.048530             10.601406      10.821951       6.286990      -0.532405      11.107299      -1.179972       9.874968          -0.000001
          226              C       0.920835      -4.441039      13.233730      -0.530517      29.757978 0.46934433E+03  0.11245805E+05                                 8.168491                            7.008579       0.149005       2.007833                    0.996932      32.568270      94.475111       0.651340       0.392464      -1.080245       0.047918       0.050640       0.003240       0.069793       0.014750       0.003240       0.006037      -0.009069      -0.040834      -0.014997      -0.008480       0.023477              8.942803      10.491708       3.300354       0.704993       9.251666       0.333436       7.085036          -0.000004
          227              C       1.993527      -3.323994      16.032915       0.191129      32.627414 0.36378560E+03  0.81952213E+04                                 9.057394                            6.517979      -0.176204       1.970689                    0.998994      25.449552      72.057314       0.620839       0.437937      -1.048918       0.002630       0.012018      -0.014779       0.019229       0.004115       0.011484       0.008146       0.027011      -0.027518      -0.018152      -0.005538       0.023689             11.061608       6.409708       2.451144      -3.817383       9.460118      -2.656073      17.315000          -0.000000
          228              C       1.943447      -2.506081      17.194442      -0.199229      33.075275 0.44663002E+03  0.10536550E+05                                 8.889824                            7.022425       0.278469       2.061162                    0.999692      29.483921      84.000725       0.627044       0.414055      -1.069228      -0.001550      -0.007950      -0.008721       0.011902       0.010622       0.000976      -0.008464      -0.060411      -0.039267      -0.025956      -0.013874       0.039829             10.055185       6.160168       1.517041      -2.996642       8.043790      -0.484440      15.961598           0.000001
          229              C       1.394177      -2.945225      18.392447       0.073338      26.988044 0.33934167E+03  0.75196474E+04                                 7.907313                            6.211060       0.165276       2.060193                    0.999752      26.469321      74.552228       0.648366       0.426310      -1.055033      -0.006774      -0.050994      -0.011792       0.052777      -0.005423       0.021305       0.026885      -0.010496      -0.040629      -0.040978       0.009914       0.031064              8.918364       5.444530       1.231886      -2.235910       8.254658       0.137262      13.055902           0.000002
          230              C       1.198701      -4.998803      17.497783       0.089467      27.860509 0.34515195E+03  0.77113575E+04                                 8.141700                            6.304944       0.094578       2.038018                    0.999757      26.704742      76.505854       0.634749       0.431900      -1.047453       0.021903       0.051164       0.022747       0.060124       0.000978       0.033287       0.000110      -0.016064      -0.127169      -0.057968       0.028021       0.029948              9.319882       5.388437       1.415325      -1.818314       9.089682       0.145681      13.481529          -0.000002
          231              C       1.583190      -4.635985      16.201864      -0.177778      34.158478 0.47591843E+03  0.11489286E+05                                 9.342273                            7.430505      -0.113306       1.950260                    0.997407      29.914808      88.259280       0.583190       0.435046      -1.048545      -0.000431      -0.008265      -0.004762       0.009549      -0.012416       0.002309      -0.004524       0.010626       0.025691      -0.018030       0.004611       0.013418             10.689213       6.655204       2.686848      -2.549743      10.708178      -1.744157      14.704257          -0.000002
          232              C      12.801222       0.039641       4.440682       0.591950      23.047452 0.25391357E+03  0.52764877E+04                                 7.505782                            5.666818      -0.003563       2.054733                    0.999548      22.445716      62.894986       0.621474       0.474268      -1.018837       0.028870       0.058685      -0.019478       0.068241      -0.074043      -0.009793       0.013134       0.002720      -0.134137      -0.052710      -0.045536       0.098246              8.995495       9.251042       5.035373      -0.157063       9.827288      -0.782368       7.908155          -0.000001
          233              C      11.844846      -1.024025       4.968648      -0.012242      36.085767 0.45118611E+03  0.10635927E+05                                 9.537094                            7.084518      -0.040933       1.992607                    0.999278      27.377289      77.133391       0.622860       0.417154      -1.070763      -0.034956      -0.024222       0.014637       0.044976      -0.013832       0.009090       0.006175      -0.013674      -0.003664      -0.020936       0.004880       0.016056             11.725920      12.796068       7.344610      -1.248506      12.641884      -2.296041       9.739808          -0.000001
          234              C      10.978938      15.213189       4.098943      -0.124191      31.824324 0.44120469E+03  0.10458304E+05                                 8.824341                            7.087240       0.019653       1.975618                    0.999697      29.879407      87.539302       0.605257       0.426919      -1.052812      -0.007590      -0.006054       0.024582       0.026430      -0.022968       0.000606      -0.006748      -0.010602       0.053646      -0.032790       0.010484       0.022306              9.940767      10.844751       5.113752      -0.024771       9.875624      -1.042393       9.101925          -0.000002
          235              C      10.146956      14.211973       4.546275      -0.115381      31.915987 0.45715945E+03  0.10951185E+05                                 8.902051                            7.265548      -0.057302       1.953378                    0.999448      30.065375      89.026800       0.590490       0.433012      -1.047362       0.019803       0.016274       0.015445       0.029926      -0.008532       0.021628       0.013541       0.011708      -0.004236      -0.029703       0.004954       0.024750              9.914334       9.845475       4.229509      -0.803182       9.716900      -1.890784      10.180628          -0.000002
          236              C      10.085567      13.873320       5.890191      -0.033483      34.465850 0.45516128E+03  0.10795659E+05                                 9.285779                            7.167775       0.008373       2.008862                    0.999360      27.752516      79.447127       0.610081       0.423287      -1.062667       0.035348       0.025526      -0.017908       0.047136      -0.002386       0.006890      -0.006311      -0.004582       0.008576      -0.008350      -0.003042       0.011391             10.838505      11.364160       5.661043      -1.028477      11.121164      -2.035190      10.030190          -0.000001
          237              C      10.888470      -2.336151       6.744537      -0.113753      31.211385 0.42383362E+03  0.99796052E+04                                 8.767419                            6.996603      -0.130404       1.929988                    0.999539      29.915040      88.314429       0.600590       0.433122      -1.045506       0.019314       0.005924      -0.027416       0.034055      -0.018441       0.011641      -0.005806      -0.003828       0.078708      -0.032074      -0.000014       0.032088              9.802961      10.559466       4.789835      -0.933067       9.487099      -1.059991       9.362318          -0.000002
          238              C      11.799612      -1.424704       6.306804      -0.106831      31.092927 0.42369915E+03  0.99447205E+04                                 8.705964                            6.966213      -0.078987       1.950490                    0.999425      29.446910      85.918254       0.607581       0.429504      -1.050959      -0.015074      -0.020993      -0.010562       0.027919      -0.012191       0.024187       0.018799      -0.000987       0.020958      -0.036936       0.008433       0.028503              9.747689      10.401764       4.795524      -1.319866       9.469355      -2.087697       9.371950          -0.000002
          239              C       9.106574      12.817568       6.343282       0.603401      21.925865 0.24681790E+03  0.51170799E+04                                 7.305004                            5.637331       0.021997       2.065893                    0.999619      22.551329      64.104644       0.611870       0.482838      -1.009477      -0.037151      -0.047454       0.024583       0.065087      -0.079816      -0.004881       0.016127       0.026043      -0.111045      -0.065426      -0.035413       0.100839              8.417249       8.216497       3.304600      -0.257680       8.247676      -1.403138       8.787573          -0.000000
          240              C       0.712436       4.576022       3.546018       0.614631      23.038094 0.24434039E+03  0.50336963E+04                                 7.452649                            5.554369       0.031884       2.067133                    0.999431      22.244893      62.252018       0.627927       0.473484      -1.018308      -0.048763      -0.046155      -0.025819       0.071936      -0.083390       0.024017      -0.028767       0.018298      -0.063003      -0.074038      -0.031257       0.105294              8.724229       8.179425       3.306777      -1.430254       8.765570       1.463341       9.227691           0.000001
          241              C       1.620347       5.775920       3.926154      -0.041612      36.519823 0.45940245E+03  0.10881669E+05                                 9.561254                            7.136481       0.011968       2.002703                    0.999344      27.830673      78.671842       0.622010       0.415725      -1.071378       0.019523       0.041301       0.020394       0.050029       0.002882      -0.013057       0.003292       0.029538      -0.013576      -0.015919      -0.007306       0.023225             11.352280      10.181397       6.145302      -0.143292      13.353011       1.966771      10.522433           0.000001
          242              C       1.781897       6.165310       5.202874      -0.118490      33.169866 0.42960662E+03  0.10123137E+05                                 9.058505                            6.992883      -0.007318       1.962322                    0.999705      29.900912      87.550162       0.608960       0.426848      -1.052092       0.006597       0.025796      -0.024992       0.036518      -0.004899      -0.017459      -0.023629       0.023211       0.019317      -0.034667       0.005021       0.029645             10.295535       9.176902       4.870623      -0.170042      11.570440       2.068505      10.139263           0.000002
          243              C       2.618726       7.180613       5.615648      -0.120658      34.408929 0.45563924E+03  0.10852837E+05                                 9.246773                            7.170902       0.011314       1.967564                    0.999630      29.958666      87.066269       0.607612       0.423212      -1.058503       0.001213      -0.004739      -0.018746       0.019374      -0.007950      -0.005573       0.001109       0.017150       0.084920      -0.025865      -0.003444       0.029310             10.524144      10.126198       5.721357      -0.457468      11.883252       1.325550       9.562982           0.000004
          244              C       3.355394       7.857540       4.530916      -0.004777      37.541658 0.44311232E+03  0.10408875E+05                                 9.823443                            7.038103      -0.037795       1.994916                    0.999222      27.361285      77.202431       0.621996       0.419207      -1.068389      -0.027771      -0.038131      -0.013710       0.049124      -0.002643      -0.012759      -0.015046       0.007908      -0.043003      -0.027040       0.009330       0.017710             12.316515      11.900080       7.576766       1.220460      14.079713       3.222215      10.969751           0.000001
          245              C       4.360235       8.920676       5.018565       0.576438      24.670828 0.27488689E+03  0.58147083E+04                                 7.856219                            5.881433       0.015369       2.052949                    0.999662      22.868551      64.214312       0.613605       0.471893      -1.022238       0.045409       0.044619       0.022225       0.067430      -0.079682       0.002322      -0.006827      -0.027389      -0.120167      -0.061153      -0.040044       0.101197              9.522424       9.842934       5.688166       0.666014      10.586255       1.634752       8.138082           0.000001
          246              C       3.211614       7.488928       3.288754      -0.108315      31.235796 0.39826357E+03  0.92488798E+04                                 8.827866                            6.821926      -0.225942       1.908495                    0.999149      29.508961      87.009846       0.601884       0.438202      -1.040648      -0.008587      -0.029482       0.004728       0.031069      -0.010302      -0.014158      -0.019441       0.013572      -0.005111      -0.031016       0.012154       0.018863             10.041165       9.136463       4.889674       0.769558      11.181441       2.698805       9.805591           0.000003
          247              C       2.339244       6.483553       2.925897      -0.112722      33.860150 0.45334788E+03  0.10810893E+05                                 9.200493                            7.190532      -0.037088       1.950882                    0.999651      30.116140      88.272911       0.600557       0.427683      -1.053163       0.017442       0.013369       0.025141       0.033392      -0.008655      -0.005793       0.009887       0.010336       0.125345      -0.031452      -0.012563       0.044015             10.450922       9.776995       5.266998      -0.006202      11.639026       1.361489       9.936746           0.000004
          248              C       7.825482      12.377994       2.188663       0.113933      26.080628 0.30672790E+03  0.66392572E+04                                 7.766935                            5.920154       0.097391       2.056370                    0.999617      25.457666      71.281555       0.660383       0.428493      -1.051803       0.005632      -0.038083      -0.008015       0.039323      -0.007222       0.034932       0.024931       0.037219      -0.019237      -0.048691       0.002141       0.046549              8.951818       7.821154      -0.945519      -4.127357       9.167525      -0.118854       9.866775          -0.000000
          249              C       8.638079      12.704035       1.111610      -0.204213      32.086561 0.41208050E+03  0.95463780E+04                                 8.710130                            6.733208       0.344061       2.089116                    0.999808      29.008403      82.421979       0.640850       0.412566      -1.068105      -0.014212      -0.008481       0.005969       0.017594       0.014798       0.010593      -0.018595      -0.028319      -0.017200      -0.030823       0.001643       0.029180             10.000753       9.059701      -0.572901      -5.695556       8.378393      -0.120513      12.564165          -0.000001
          250              C       9.397364      11.806587       0.466531       0.193271      34.015808 0.34775286E+03  0.77314629E+04                                 9.286976                            6.347540      -0.118798       1.990927                    0.998919      24.925194      69.672513       0.634079       0.434482      -1.053009       0.014729      -0.001298      -0.031179       0.034508       0.019288       0.011940       0.006783      -0.001203       0.033778      -0.025388      -0.000445       0.025833             11.754942       9.676893       1.555656      -7.156403       9.898588      -2.988871      15.689344           0.000000
          251              C       9.245507      10.536312       0.946501      -0.188292      32.200136 0.40516055E+03  0.93530371E+04                                 8.733712                            6.690406       0.269138       2.067253                    0.999706      28.846877      82.008232       0.640430       0.414294      -1.066233      -0.009975       0.011743      -0.003747       0.015857      -0.027592       0.006619       0.013190       0.007054       0.012060      -0.035070       0.008521       0.026549             10.047309       7.235745       1.456783      -4.238464      10.659726      -2.883345      12.246455           0.000002
          252              C       8.489453      10.236803       2.002434       0.068631      27.891303 0.33687710E+03  0.74372256E+04                                 8.033076                            6.154766       0.323623       2.115171                    0.999861      26.077981      72.857156       0.657936       0.421680      -1.059939      -0.022588       0.050457       0.018974       0.058448      -0.007670       0.021942       0.001782      -0.023010      -0.059354      -0.035039       0.010546       0.024493              9.191509       6.904946       0.228999      -3.443865      10.460755      -1.685368      10.208825           0.000001
          253              C      10.219653       4.928466      18.549877      -0.214515      50.467014 0.50929431E+03  0.12367363E+05                                11.570847                            7.395282       0.197243       2.032146                    0.999611      29.942246      85.450852       0.626363       0.402691      -1.080909      -0.056270      -0.023244       0.043851       0.075030       0.023776      -0.021858       0.010136      -0.058184       0.008351      -0.049901       0.013534       0.036367             15.425433      12.590457       5.246594      -8.729040      11.099676      -3.225284      22.586165           0.000000
          254              C      11.050020       6.042836      18.421245       0.161785      33.481951 0.41040794E+03  0.94946418E+04                                 9.211613                            6.890330       0.171289       2.059770                    0.999764      26.414392      74.914510       0.610306       0.433806      -1.055153       0.018721       0.061044       0.033777       0.072234       0.016935      -0.004961       0.042329      -0.020745       0.088896      -0.046481      -0.012100       0.058581             10.986297       8.039742       4.507870      -1.389668      10.969994       0.871916      13.949153           0.000000
          255              C      11.421585      14.322273       0.218866      -0.531604      28.463882 0.46435345E+03  0.11141560E+05                                 7.951398                            7.008553      -0.043523       1.944570                    0.996935      32.982587      97.018072       0.643531       0.396679      -1.073009      -0.018481      -0.037594      -0.036400       0.055496       0.030025       0.000262       0.037587      -0.018077       0.014730      -0.046421      -0.005037       0.051458              8.425325       7.221344       1.036984       0.875827       7.413029       1.104291      10.641601          -0.000003
          256              C      10.318199       4.364582      17.252038       0.218961      33.198145 0.38420321E+03  0.87460888E+04                                 9.192528                            6.667151      -0.084628       1.983364                    0.999424      25.799224      72.665663       0.620158       0.433861      -1.054746      -0.022818      -0.039968      -0.036437       0.058701       0.015359       0.010243       0.027163      -0.029826      -0.096823      -0.042784      -0.005243       0.048027             11.186969       8.338200       5.123480      -0.918128      13.608053       2.681791      11.614653           0.000001
          257              C       9.589608       3.043470      16.772068      -0.530382      30.308593 0.47186669E+03  0.11324754E+05                                 8.256894                            6.997609       0.132457       1.998961                    0.996717      32.760338      95.202032       0.655821       0.389145      -1.082221       0.032430       0.058002       0.002531       0.066501       0.013434       0.013148       0.014598      -0.026807      -0.038324      -0.023652      -0.009362       0.033014              9.195676       8.454838       2.759352       1.050087      11.050448       2.387206       8.081742           0.000001
          258              C      12.384423       7.074729      16.568561      -0.048616      29.693355 0.38241287E+03  0.87944491E+04                                 8.688690                            6.711834      -0.379100       1.904535                    0.995815      27.836935      81.782522       0.602905       0.441755      -1.038150      -0.075749      -0.010589      -0.005794       0.076705      -0.000254      -0.002682      -0.018425      -0.009375       0.013838      -0.015451      -0.006614       0.022065             10.714367       9.500552       0.785411      -0.286378      11.744363      -4.915323      10.898187           0.000000
          259              C      11.518515       8.002131      14.360699       0.173691      31.195171 0.40966579E+03  0.94778278E+04                                 8.839531                            6.940196       0.204045       2.080266                    0.999793      26.121096      74.202745       0.600457       0.440905      -1.050365       0.054873      -0.030421      -0.037586       0.073138      -0.029500      -0.028842       0.022287      -0.013903       0.067595      -0.043260      -0.013361       0.056621             10.157717       9.167134      -4.009384      -0.532425       8.379854      -1.400177      12.926162           0.000000
          260              C      12.457121       7.338305      13.377721      -0.526338      26.790361 0.45231650E+03  0.10754141E+05                                 7.553399                            6.862828       0.134043       2.007699                    0.996810      32.321480      93.851944       0.659748       0.390477      -1.080008      -0.048993       0.033114       0.033870       0.068147      -0.015898      -0.003195       0.014448       0.014866       0.015417      -0.024244       0.001830       0.022414              7.755167       7.962640      -1.150698      -1.177774       7.209246       0.096053       8.093615           0.000000
          261              C      10.512059       8.953209      14.001682      -0.216605      46.888219 0.53912834E+03  0.13313887E+05                                11.146353                            7.692484       0.095255       1.998915                    0.999141      30.573315      88.735400       0.602589       0.411597      -1.072236      -0.018402       0.028663      -0.053593       0.063501      -0.035276      -0.006029       0.015020      -0.014753       0.027915      -0.041178       0.001775       0.039403             14.239687      10.133684      -4.674769       5.181243      10.348753      -6.008929      22.236623          -0.000001
          262              C      10.041948       9.351334      15.349437       0.230595      31.996077 0.39447042E+03  0.90465748E+04                                 9.005436                            6.795645      -0.237571       1.935448                    0.999485      25.967169      73.605496       0.608357       0.439014      -1.050782      -0.040329       0.043930       0.026279       0.065168      -0.024712      -0.014723       0.020197       0.006488      -0.097268      -0.040634      -0.007895       0.048530             10.601410      10.821956      -6.286995       0.532403      11.107305      -1.179971       9.874968          -0.000001
          263              C       8.998335      10.493444      15.564464      -0.530516      29.757977 0.46934416E+03  0.11245800E+05                                 8.168490                            7.008577       0.149005       2.007833                    0.996932      32.568270      94.475110       0.651340       0.392464      -1.080245       0.047918      -0.050640      -0.003240       0.069793      -0.014750      -0.003240       0.006037      -0.009069      -0.040834      -0.014997      -0.008480       0.023477              8.942803      10.491710      -3.300356      -0.704994       9.251664       0.333436       7.085035          -0.000004
          264              C      10.071027       9.376399      12.765279       0.191129      32.627414 0.36378536E+03  0.81952149E+04                                 9.057394                            6.517977      -0.176204       1.970689                    0.998994      25.449551      72.057312       0.620839       0.437937      -1.048918       0.002630      -0.012018       0.014779       0.019229      -0.004115      -0.011484       0.008146       0.027011      -0.027518      -0.018152      -0.005538       0.023689             11.061610       6.409707      -2.451142       3.817385       9.460112      -2.656069      17.315010          -0.000000
          265              C      10.020947       8.558487      11.603752      -0.199228      33.075299 0.44663008E+03  0.10536551E+05                                 8.889828                            7.022425       0.278469       2.061162                    0.999692      29.483919      84.000717       0.627044       0.414055      -1.069228      -0.001550       0.007950       0.008721       0.011902      -0.010622      -0.000976      -0.008464      -0.060411      -0.039267      -0.025956      -0.013874       0.039830             10.055192       6.160169      -1.517040       2.996645       8.043790      -0.484437      15.961617           0.000001
          266              C       9.471677       8.997630      10.405747       0.073338      26.988045 0.33934159E+03  0.75196450E+04                                 7.907313                            6.211059       0.165276       2.060193                    0.999752      26.469321      74.552222       0.648366       0.426310      -1.055033      -0.006774       0.050994       0.011792       0.052777       0.005423      -0.021305       0.026885      -0.010496      -0.040629      -0.040978       0.009914       0.031064              8.918364       5.444530      -1.231884       2.235911       8.254655       0.137263      13.055907           0.000002
          267              C       9.276201      11.051209      11.300411       0.089467      27.860508 0.34515214E+03  0.77113627E+04                                 8.141700                            6.304946       0.094578       2.038018                    0.999757      26.704741      76.505847       0.634749       0.431900      -1.047453       0.021903      -0.051164      -0.022747       0.060124      -0.000978      -0.033287       0.000110      -0.016064      -0.127169      -0.057968       0.028021       0.029948              9.319881       5.388437      -1.415327       1.818312       9.089686       0.145677      13.481519          -0.000002
          268              C       9.660690      10.688390      12.596330      -0.177778      34.158488 0.47591875E+03  0.11489296E+05                                 9.342275                            7.430508      -0.113306       1.950260                    0.997407      29.914808      88.259281       0.583190       0.435046      -1.048545      -0.000431       0.008265       0.004762       0.009549       0.012416      -0.002309      -0.004524       0.010626       0.025691      -0.018030       0.004611       0.013418             10.689215       6.655206      -2.686851       2.549743      10.708186      -1.744161      14.704252          -0.000002
          269              C       4.723722      13.239827       5.158716       0.591950      23.047449 0.25391354E+03  0.52764870E+04                                 7.505781                            5.666818      -0.003564       2.054733                    0.999548      22.445717      62.894990       0.621474       0.474268      -1.018837       0.028870      -0.058685       0.019478       0.068241       0.074043       0.009793       0.013134       0.002720      -0.134137      -0.052710      -0.045536       0.098246              8.995494       9.251040      -5.035372       0.157061       9.827286      -0.782364       7.908156          -0.000001
          270              C       3.767346      14.303493       4.630750      -0.012242      36.085774 0.45118627E+03  0.10635931E+05                                 9.537095                            7.084520      -0.040934       1.992607                    0.999278      27.377290      77.133395       0.622860       0.417154      -1.070763      -0.034956       0.024222      -0.014637       0.044976       0.013832      -0.009090       0.006175      -0.013674      -0.003664      -0.020936       0.004880       0.016055             11.725922      12.796070      -7.344613       1.248507      12.641889      -2.296041       9.739807          -0.000001
          271              C       2.901438      -1.933720       5.500455      -0.124191      31.824334 0.44120470E+03  0.10458304E+05                                 8.824343                            7.087240       0.019653       1.975618                    0.999697      29.879407      87.539303       0.605257       0.426919      -1.052812      -0.007590       0.006054      -0.024582       0.026430       0.022968      -0.000606      -0.006748      -0.010602       0.053646      -0.032790       0.010484       0.022306              9.940770      10.844754      -5.113756       0.024776       9.875630      -1.042397       9.101924          -0.000002
          272              C       2.069456      -0.932505       5.053123      -0.115381      31.916003 0.45715952E+03  0.10951188E+05                                 8.902053                            7.265548      -0.057303       1.953378                    0.999448      30.065376      89.026804       0.590490       0.433012      -1.047362       0.019803      -0.016274      -0.015445       0.029926       0.008532      -0.021628       0.013541       0.011708      -0.004236      -0.029703       0.004954       0.024750              9.914338       9.845480      -4.229514       0.803186       9.716906      -1.890787      10.180627          -0.000002
          273              C       2.008067      -0.593851       3.709207      -0.033483      34.465851 0.45516131E+03  0.10795660E+05                                 9.285779                            7.167776       0.008373       2.008862                    0.999360      27.752515      79.447126       0.610081       0.423287      -1.062667       0.035348      -0.025526       0.017908       0.047136       0.002386      -0.006890      -0.006311      -0.004582       0.008576      -0.008350      -0.003042       0.011391             10.838505      11.364160      -5.661044       1.028479      11.121167      -2.035193      10.030190          -0.000001
          274              C       2.810970      15.615620       2.854861      -0.113753      31.211387 0.42383383E+03  0.99796109E+04                                 8.767419                            6.996604      -0.130404       1.929988                    0.999539      29.915040      88.314429       0.600590       0.433122      -1.045506       0.019314      -0.005924       0.027416       0.034055       0.018441      -0.011641      -0.005806      -0.003828       0.078708      -0.032074      -0.000014       0.032088              9.802960      10.559463      -4.789833       0.933065       9.487101      -1.059990       9.362318          -0.000002
          275              C       3.722112      14.704172       3.292594      -0.106831      31.092932 0.42369941E+03  0.99447278E+04                                 8.705965                            6.966215      -0.078988       1.950490                    0.999425      29.446912      85.918260       0.607581       0.429504      -1.050959      -0.015074       0.020993       0.010562       0.027919       0.012191      -0.024187       0.018799      -0.000987       0.020958      -0.036936       0.008433       0.028503              9.747690      10.401761      -4.795523       1.319865       9.469358      -2.087697       9.371950          -0.000002
          276              C       1.029074       0.461901       3.256116       0.603401      21.925859 0.24681779E+03  0.51170773E+04                                 7.305002                            5.637329       0.021997       2.065893                    0.999619      22.551329      64.104642       0.611870       0.482838      -1.009477      -0.037151       0.047454      -0.024583       0.065087       0.079816       0.004881       0.016127       0.026043      -0.111045      -0.065426      -0.035413       0.100839              8.417246       8.216494      -3.304597       0.257678       8.247671      -1.403138       8.787573          -0.000000
          277              C       8.789936       8.703446       6.053380       0.614630      23.038094 0.24434033E+03  0.50336949E+04                                 7.452649                            5.554369       0.031883       2.067133                    0.999431      22.244894      62.252023       0.627927       0.473484      -1.018308      -0.048763       0.046155       0.025819       0.071936       0.083390      -0.024017      -0.028767       0.018298      -0.063003      -0.074038      -0.031257       0.105294              8.724230       8.179427      -3.306780       1.430253       8.765571       1.463341       9.227691           0.000001
          278              C       9.697847       7.503549       5.673244      -0.041612      36.519832 0.45940238E+03  0.10881667E+05                                 9.561256                            7.136481       0.011968       2.002703                    0.999344      27.830675      78.671851       0.622011       0.415725      -1.071378       0.019523      -0.041301      -0.020394       0.050029      -0.002882       0.013057       0.003292       0.029538      -0.013576      -0.015919      -0.007306       0.023225             11.352284      10.181402      -6.145306       0.143291      13.353015       1.966772      10.522434           0.000001
          279              C       9.859397       7.114159       4.396524      -0.118490      33.169871 0.42960664E+03  0.10123137E+05                                 9.058506                            6.992883      -0.007318       1.962322                    0.999705      29.900913      87.550164       0.608961       0.426848      -1.052092       0.006597      -0.025796       0.024992       0.036518       0.004899       0.017459      -0.023629       0.023211       0.019317      -0.034667       0.005021       0.029645             10.295536       9.176901      -4.870623       0.170041      11.570443       2.068506      10.139265           0.000002
          280              C      10.696226       6.098856       3.983750      -0.120658      34.408944 0.45563951E+03  0.10852845E+05                                 9.246776                            7.170904       0.011314       1.967564                    0.999630      29.958667      87.066273       0.607612       0.423212      -1.058503       0.001213       0.004739       0.018746       0.019374       0.007950       0.005573       0.001109       0.017150       0.084920      -0.025865      -0.003444       0.029310             10.524148      10.126201      -5.721361       0.457465      11.883262       1.325554       9.562981           0.000004
          281              C      11.432894       5.421928       5.068482      -0.004776      37.541668 0.44311251E+03  0.10408881E+05                                 9.823445                            7.038105      -0.037795       1.994916                    0.999222      27.361285      77.202432       0.621996       0.419207      -1.068389      -0.027771       0.038131       0.013710       0.049124       0.002643       0.012759      -0.015046       0.007908      -0.043003      -0.027040       0.009330       0.017710             12.316518      11.900084      -7.576771      -1.220463      14.079723       3.222218      10.969747           0.000001
          282              C      12.437735       4.358792       4.580833       0.576437      24.670822 0.27488681E+03  0.58147063E+04                                 7.856218                            5.881432       0.015369       2.052949                    0.999662      22.868553      64.214318       0.613605       0.471893      -1.022238       0.045409      -0.044619      -0.022225       0.067430       0.079682      -0.002322      -0.006827      -0.027389      -0.120167      -0.061153      -0.040044       0.101197              9.522421       9.842930      -5.688162      -0.666013      10.586250       1.634753       8.138083           0.000001
          283              C      11.289114       5.790541       6.310644      -0.108315      31.235814 0.39826384E+03  0.92488876E+04                                 8.827869                            6.821928      -0.225942       1.908495                    0.999149      29.508962      87.009851       0.601884       0.438202      -1.040648      -0.008587       0.029482      -0.004728       0.031069       0.010302       0.014158      -0.019441       0.013572      -0.005111      -0.031016       0.012154       0.018863             10.041170       9.136468      -4.889680      -0.769560      11.181452       2.698807       9.805590           0.000003
          284              C      10.416744       6.795916       6.673501      -0.112722      33.860150 0.45334783E+03  0.10810891E+05                                 9.200493                            7.190532      -0.037089       1.950882                    0.999651      30.116142      88.272922       0.600557       0.427683      -1.053163       0.017442      -0.013369      -0.025141       0.033392       0.008655       0.005793       0.009887       0.010336       0.125345      -0.031452      -0.012563       0.044015             10.450923       9.776996      -5.266999       0.006204      11.639027       1.361485       9.936747           0.000004
          285              N       0.352179       7.573567      12.241152      -0.233015      33.870787 0.47741822E+03  0.11274964E+05                                 8.701902                            7.063725       0.193293       2.097246                    0.998276      27.236020      73.782497       0.661744       0.391922      -1.101050      -0.095021       0.034182      -0.133068       0.167046       0.042522      -0.049238       0.033222      -0.066955      -0.116293      -0.095804       0.021439       0.074364              9.685959       7.657571       0.920661       3.164051      11.566553      -0.319108       9.833752           0.000001
          286              N      12.713985       9.667820       7.539367       0.070252      30.709954 0.33993592E+03  0.73642129E+04                                 8.190479                            5.841107       0.149416       2.129213                    0.999254      23.183799      59.876136       0.751194       0.376378      -1.113813      -0.005529      -0.006788      -0.070067       0.070612      -0.077314       0.031700       0.008185      -0.056910      -0.001255      -0.092484       0.008239       0.084245             10.582361       7.733419      -4.875685       3.713117      12.231006      -4.010187      11.782656           0.000000
          287              N      13.150170       8.610305       6.794454      -0.291367      33.051495 0.50164124E+03  0.11957404E+05                                 8.437398                            7.137034       0.631567       2.196099                    0.999818      28.700264      77.323665       0.674821       0.380779      -1.112460       0.018878       0.054995       0.199886       0.208171      -0.079598      -0.052034       0.024218      -0.106000      -0.544235      -0.193262       0.001190       0.192072              9.355359       7.718932      -3.634027       2.126841      11.450999      -0.452214       8.896145           0.000002
          288              N      13.547583      12.367733       6.708059      -0.318983      33.625009 0.49873171E+03  0.11870380E+05                                 8.491783                            7.073879       0.624331       2.186055                    0.999866      28.979196      78.008624       0.683957       0.376253      -1.115829      -0.053799      -0.046614      -0.205807       0.217770       0.086848      -0.012571      -0.000621      -0.015466      -0.581718      -0.194501       0.010145       0.184356              9.504087       8.501893       4.208243      -1.707477      10.103542      -3.023020       9.906824          -0.000002
          289              N      12.675213      11.549953       6.107137       0.117391      27.620349 0.31738255E+03  0.67585374E+04                                 7.644671                            5.656290       0.045692       2.110173                    0.999513      22.395031      57.341766       0.760895       0.378017      -1.112619       0.024940       0.002258       0.066779       0.071320       0.085346      -0.009441      -0.018522       0.006218       0.047504      -0.093748       0.010511       0.083238              9.592969       6.907045       3.583491      -2.320484       9.676337      -4.994339      12.195524          -0.000000
          290              N      15.167930      13.884317       0.664278      -0.265203      36.401806 0.51477316E+03  0.12370167E+05                                 9.066670                            7.270598       0.366545       2.131971                    0.999278      28.103365      76.429879       0.661898       0.385084      -1.107525      -0.074382      -0.063308       0.133927       0.165762      -0.010281       0.019276       0.050878      -0.093165      -0.089767      -0.066300      -0.017943       0.084243             10.291397       6.489671       1.622602      -2.024720      10.004509       1.213343      14.380011          -0.000001
          291              N       8.429679      -1.521161      16.557042      -0.233015      33.870788 0.47741823E+03  0.11274964E+05                                 8.701902                            7.063725       0.193293       2.097246                    0.998276      27.236020      73.782500       0.661744       0.391922      -1.101050      -0.095021      -0.034182       0.133068       0.167046      -0.042522       0.049238       0.033222      -0.066955      -0.116293      -0.095804       0.021439       0.074364              9.685959       7.657571      -0.920661      -3.164051      11.566554      -0.319109       9.833753           0.000001
          292              N       4.636485       3.611648       2.060031       0.070252      30.709960 0.33993603E+03  0.73642158E+04                                 8.190480                            5.841108       0.149416       2.129213                    0.999254      23.183797      59.876131       0.751194       0.376378      -1.113813      -0.005529       0.006788       0.070067       0.070612       0.077314      -0.031700       0.008185      -0.056910      -0.001255      -0.092484       0.008239       0.084245             10.582363       7.733418       4.875685      -3.713118      12.231012      -4.010192      11.782659          -0.000000
          293              N       5.072670       4.669164       2.804944      -0.291367      33.051500 0.50164134E+03  0.11957406E+05                                 8.437399                            7.137034       0.631567       2.196099                    0.999818      28.700265      77.323667       0.674821       0.380779      -1.112460       0.018878      -0.054995      -0.199886       0.208171       0.079598       0.052034       0.024219      -0.106000      -0.544235      -0.193262       0.001190       0.192072              9.355360       7.718934       3.634025      -2.126844      11.450998      -0.452214       8.896147           0.000002
          294              N       5.470083       0.911736       2.891339      -0.318983      33.625022 0.49873189E+03  0.11870385E+05                                 8.491785                            7.073880       0.624331       2.186055                    0.999866      28.979196      78.008624       0.683957       0.376253      -1.115829      -0.053799       0.046614       0.205807       0.217770      -0.086848       0.012571      -0.000621      -0.015466      -0.581718      -0.194501       0.010145       0.184356              9.504091       8.501897      -4.208246       1.707479      10.103549      -3.023025       9.906826          -0.000002
          295              N       4.597713       1.729516       3.492261       0.117391      27.620353 0.31738251E+03  0.67585362E+04                                 7.644672                            5.656289       0.045691       2.110173                    0.999513      22.395032      57.341769       0.760895       0.378017      -1.112619       0.024940      -0.002258      -0.066779       0.071320      -0.085346       0.009441      -0.018522       0.006218       0.047504      -0.093748       0.010511       0.083238              9.592971       6.907046      -3.583492       2.320487       9.676338      -4.994343      12.195529          -0.000000
          296              N       7.090430      -0.604848       8.935120      -0.265203      36.401804 0.51477336E+03  0.12370173E+05                                 9.066670                            7.270600       0.366545       2.131971                    0.999278      28.103364      76.429876       0.661897       0.385084      -1.107525      -0.074382       0.063308      -0.133927       0.165762       0.010281      -0.019276       0.050878      -0.093165      -0.089767      -0.066300      -0.017943       0.084243             10.291396       6.489672      -1.622603       2.024719      10.004512       1.213340      14.380004          -0.000001
          297              N      15.802821       2.092370       6.957644      -0.233015      33.870788 0.47741835E+03  0.11274968E+05                                 8.701902                            7.063726       0.193293       2.097247                    0.998276      27.236019      73.782496       0.661744       0.391922      -1.101050       0.095021      -0.034182       0.133068       0.167046       0.042522      -0.049238       0.033222      -0.066955      -0.116293      -0.095804       0.021439       0.074364              9.685959       7.657575       0.920661       3.164052      11.566551      -0.319109       9.833752           0.000001
          298              N       3.441015      -0.001883      11.659429       0.070252      30.709957 0.33993588E+03  0.73642120E+04                                 8.190480                            5.841107       0.149416       2.129213                    0.999254      23.183798      59.876135       0.751194       0.376378      -1.113813       0.005529       0.006788       0.070067       0.070612      -0.077314       0.031700       0.008185      -0.056910      -0.001255      -0.092484       0.008239       0.084245             10.582362       7.733420      -4.875686       3.713118      12.231009      -4.010189      11.782658          -0.000000
          299              N       3.004830       1.055632      12.404342      -0.291367      33.051488 0.50164098E+03  0.11957396E+05                                 8.437396                            7.137032       0.631567       2.196099                    0.999818      28.700264      77.323662       0.674822       0.380779      -1.112460      -0.018878      -0.054995      -0.199886       0.208171      -0.079598      -0.052034       0.024219      -0.106000      -0.544235      -0.193262       0.001190       0.192072              9.355357       7.718929      -3.634026       2.126841      11.450997      -0.452215       8.896145           0.000002
          300              N       2.607417      -2.701796      12.490737      -0.318983      33.625006 0.49873173E+03  0.11870380E+05                                 8.491783                            7.073879       0.624331       2.186055                    0.999866      28.979196      78.008627       0.683957       0.376253      -1.115829       0.053799       0.046614       0.205807       0.217770       0.086848      -0.012571      -0.000621      -0.015466      -0.581718      -0.194501       0.010145       0.184356              9.504086       8.501893       4.208242      -1.707476      10.103542      -3.023020       9.906823          -0.000002
          301              N       3.479787      -1.884016      13.091659       0.117391      27.620351 0.31738254E+03  0.67585371E+04                                 7.644672                            5.656290       0.045692       2.110173                    0.999513      22.395031      57.341766       0.760895       0.378017      -1.112619      -0.024940      -0.002258      -0.066779       0.071320       0.085346      -0.009441      -0.018522       0.006218       0.047504      -0.093748       0.010511       0.083238              9.592970       6.907045       3.583492      -2.320484       9.676339      -4.994340      12.195525          -0.000000
          302              N       0.987071      -4.218380      18.534518      -0.265203      36.401802 0.51477308E+03  0.12370164E+05                                 9.066669                            7.270598       0.366545       2.131971                    0.999278      28.103364      76.429877       0.661898       0.385084      -1.107525       0.074382       0.063308      -0.133927       0.165762      -0.010281       0.019276       0.050878      -0.093165      -0.089767      -0.066300      -0.017943       0.084243             10.291396       6.489669       1.622603      -2.024715      10.004510       1.213345      14.380008          -0.000001
          303              N       7.725321      11.187098       2.641754      -0.233015      33.870790 0.47741839E+03  0.11274969E+05                                 8.701903                            7.063727       0.193293       2.097246                    0.998276      27.236020      73.782500       0.661744       0.391922      -1.101050       0.095021       0.034182      -0.133068       0.167046      -0.042522       0.049238       0.033222      -0.066955      -0.116293      -0.095804       0.021439       0.074364              9.685960       7.657575      -0.920661      -3.164052      11.566551      -0.319109       9.833753           0.000001
          304              N      11.518515       6.054289      17.138765       0.070252      30.709966 0.33993605E+03  0.73642164E+04                                 8.190481                            5.841108       0.149416       2.129213                    0.999254      23.183798      59.876135       0.751194       0.376378      -1.113813       0.005529      -0.006788      -0.070067       0.070612       0.077314      -0.031700       0.008185      -0.056910      -0.001255      -0.092484       0.008239       0.084245             10.582365       7.733420       4.875686      -3.713119      12.231015      -4.010194      11.782661           0.000000
          305              N      11.082330       4.996773      16.393852      -0.291367      33.051496 0.50164113E+03  0.11957400E+05                                 8.437398                            7.137033       0.631567       2.196099                    0.999818      28.700265      77.323668       0.674822       0.380779      -1.112460      -0.018878       0.054995       0.199886       0.208171       0.079598       0.052034       0.024219      -0.106000      -0.544235      -0.193262       0.001190       0.192072              9.355359       7.718931       3.634025      -2.126844      11.450997      -0.452216       8.896149           0.000002
          306              N      10.684917       8.754201      16.307457      -0.318983      33.625021 0.49873194E+03  0.11870386E+05                                 8.491785                            7.073881       0.624331       2.186055                    0.999866      28.979197      78.008629       0.683957       0.376253      -1.115829       0.053799      -0.046614      -0.205807       0.217770      -0.086848       0.012571      -0.000621      -0.015466      -0.581718      -0.194501       0.010145       0.184356              9.504090       8.501896      -4.208246       1.707478      10.103549      -3.023024       9.906825          -0.000002
          307              N      11.557287       7.936421      15.706535       0.117391      27.620353 0.31738247E+03  0.67585353E+04                                 7.644672                            5.656289       0.045692       2.110173                    0.999513      22.395031      57.341765       0.760895       0.378017      -1.112619      -0.024940       0.002258       0.066779       0.071320      -0.085346       0.009441      -0.018522       0.006218       0.047504      -0.093748       0.010511       0.083238              9.592971       6.907046      -3.583492       2.320487       9.676339      -4.994344      12.195529          -0.000000
          308              N       9.064571      10.270785      10.263676      -0.265203      36.401802 0.51477332E+03  0.12370171E+05                                 9.066669                            7.270600       0.366545       2.131971                    0.999278      28.103364      76.429877       0.661897       0.385084      -1.107525       0.074382      -0.063308       0.133927       0.165762       0.010281      -0.019276       0.050878      -0.093165      -0.089767      -0.066300      -0.017943       0.084243             10.291395       6.489670      -1.622605       2.024715      10.004513       1.213342      14.380002          -0.000001
          309              O       3.373164       9.413292      15.979158      -0.583283      28.577991 0.45029580E+03  0.10328063E+05                                 7.283233                            6.457057       0.927781       2.353459                    0.999221      26.951534      68.599362       0.769099       0.347218      -1.151599       0.000673      -0.019691      -0.046250       0.050272      -0.039409      -0.023574      -0.018986      -0.022138       0.059337      -0.062016       0.030170       0.031847              7.750481       6.151257       1.897115      -0.918433       7.840158      -1.872235       9.260026          -0.000002
          310              O       2.644574       9.047991      13.911448      -0.588522      38.847385 0.55314008E+03  0.13398001E+05                                 9.157250                            7.287608       0.366056       2.162012                    0.995975      28.067946      74.164762       0.702320       0.360053      -1.137655       0.025476      -0.006240       0.031021       0.040624      -0.010336       0.038981       0.036645       0.021072      -0.078427      -0.067383       0.019999       0.047383             11.015464      12.699875       6.240428       2.920624      12.451492       2.383287       7.895026           0.000000
          311              O       7.696242      -2.558818      13.744418      -0.601445      41.714966 0.64987496E+03  0.16350684E+05                                 9.507614                            7.898123       0.368226       2.154885                    0.996225      28.564235      76.348790       0.676318       0.359956      -1.140348      -0.013872      -0.011425      -0.023322       0.029442      -0.032841       0.028886       0.049033       0.031107      -0.079369      -0.081701       0.032031       0.049670             10.730633      12.349723       4.216689       3.425993      10.081251       2.501632       9.760926          -0.000001
          312              O       7.056504      -2.828570      11.651749      -0.598185      36.347015 0.57730674E+03  0.14116162E+05                                 8.643553                            7.415389       0.546867       2.210370                    0.998064      28.335885      74.923811       0.701300       0.357184      -1.141345      -0.003505       0.013745       0.054445       0.056263      -0.023539      -0.015980      -0.042791      -0.000138       0.049922      -0.056992       0.008195       0.048797              9.625269       7.273559       0.636284      -1.484135       8.493721      -3.582514      13.108525          -0.000002
          313              O      15.361790       5.493967      16.841184      -0.598282      37.836885 0.56947233E+03  0.13893490E+05                                 8.944489                            7.410067       0.378459       2.166484                    0.995632      28.195612      74.757033       0.694328       0.361579      -1.136520       0.008594      -0.011328      -0.032799       0.035748      -0.027897       0.010319       0.032294      -0.025276       0.089236      -0.054342       0.004016       0.050326             10.030025       7.012587       1.012190       0.034652       8.830175       4.191077      14.247313           0.000001
          314              O       0.035541       5.461214      14.769634      -0.551894      37.605250 0.53226412E+03  0.12767455E+05                                 8.929809                            7.166608       0.423444       2.199379                    0.995775      27.198063      71.490018       0.705663       0.361852      -1.136371       0.005604      -0.019559       0.021145       0.029344      -0.034277      -0.014323      -0.045318       0.029614      -0.051860      -0.069720       0.019645       0.050075             10.319523      11.954495       3.875711      -4.289020       9.499372      -2.013015       9.504700           0.000001
          315              O      11.689758       0.613828      12.868953      -0.628364      32.606525 0.51787714E+03  0.12297219E+05                                 8.021664                            6.923094       0.700674       2.248664                    0.999044      28.491860      73.719968       0.743226       0.347060      -1.152056      -0.003983       0.002347       0.041863       0.042117      -0.006804       0.025674       0.028426      -0.024858       0.177767      -0.053843      -0.019199       0.073042              8.739616       7.583347       2.986531       1.730330       8.587470       2.898720      10.048031           0.000003
          316              O      11.116256       0.206703      15.036497      -0.546063      32.844179 0.47978129E+03  0.11230479E+05                                 8.166926                            6.775505       0.473713       2.209131                    0.996983      27.192592      70.952259       0.729256       0.358816      -1.137068       0.014491       0.010693      -0.032351       0.037026      -0.026243      -0.025020      -0.020822       0.004351      -0.139355      -0.063775       0.013974       0.049801              9.450065      10.993338       5.182337      -1.529275      10.715056      -0.873885       6.641800           0.000002
          317              O       2.009682       7.328061      16.474487      -0.762571      35.906248 0.65433377E+03  0.16650206E+05                                 8.702607                            7.828188      -0.292972       1.924606                    0.996097      30.665041      85.056438       0.685380       0.351200      -1.136421      -0.028715      -0.005004      -0.057149       0.064153       0.003935      -0.005946      -0.006243      -0.012698      -0.106700      -0.036846       0.010634       0.026212              9.536904      10.244542      -0.045414      -0.959079      11.095712       0.163111       7.270457           0.000000
          318              O      11.450664      -3.360887      12.819036      -0.583283      28.577980 0.45029558E+03  0.10328056E+05                                 7.283231                            6.457055       0.927782       2.353459                    0.999221      26.951532      68.599351       0.769100       0.347218      -1.151599       0.000673       0.019691       0.046250       0.050272       0.039409       0.023574      -0.018986      -0.022138       0.059337      -0.062016       0.030170       0.031847              7.750478       6.151255      -1.897113       0.918432       7.840153      -1.872230       9.260025          -0.000002
          319              O      10.722074      -2.995585      14.886746      -0.588522      38.847387 0.55314006E+03  0.13398000E+05                                 9.157250                            7.287608       0.366056       2.162012                    0.995975      28.067946      74.164760       0.702320       0.360053      -1.137655       0.025476       0.006240      -0.031021       0.040624       0.010336      -0.038981       0.036645       0.021072      -0.078427      -0.067383       0.019999       0.047383             11.015465      12.699874      -6.240429      -2.920624      12.451495       2.383288       7.895026           0.000000
          320              O      15.773742       8.611224      15.053776      -0.601445      41.714959 0.64987473E+03  0.16350677E+05                                 9.507614                            7.898122       0.368226       2.154885                    0.996225      28.564235      76.348794       0.676318       0.359956      -1.140348      -0.013872       0.011425       0.023322       0.029442       0.032841      -0.028886       0.049033       0.031107      -0.079369      -0.081701       0.032031       0.049670             10.730633      12.349724      -4.216687      -3.425995      10.081246       2.501630       9.760928          -0.000001
          321              O      15.134004       8.880975      17.146445      -0.598185      36.347019 0.57730678E+03  0.14116164E+05                                 8.643553                            7.415389       0.546867       2.210370                    0.998064      28.335886      74.923813       0.701300       0.357184      -1.141345      -0.003505      -0.013745      -0.054445       0.056263       0.023539       0.015980      -0.042791      -0.000138       0.049922      -0.056992       0.008195       0.048797              9.625269       7.273559      -0.636283       1.484134       8.493721      -3.582515      13.108526          -0.000002
          322              O       7.284290       0.558439      11.957010      -0.598283      37.836892 0.56947242E+03  0.13893493E+05                                 8.944490                            7.410067       0.378459       2.166484                    0.995632      28.195614      74.757038       0.694328       0.361579      -1.136520       0.008594       0.011328       0.032799       0.035748       0.027897      -0.010319       0.032294      -0.025276       0.089236      -0.054342       0.004016       0.050326             10.030026       7.012587      -1.012191      -0.034652       8.830177       4.191078      14.247315           0.000001
          323              O       8.113041       0.591192      14.028560      -0.551894      37.605258 0.53226417E+03  0.12767457E+05                                 8.929810                            7.166608       0.423444       2.199379                    0.995775      27.198065      71.490022       0.705663       0.361852      -1.136371       0.005604       0.019559      -0.021145       0.029344       0.034277       0.014323      -0.045318       0.029614      -0.051860      -0.069720       0.019645       0.050075             10.319524      11.954499      -3.875714       4.289021       9.499374      -2.013016       9.504700           0.000001
          324              O       3.612258       5.438578      15.929241      -0.628364      32.606530 0.51787715E+03  0.12297219E+05                                 8.021665                            6.923094       0.700673       2.248663                    0.999044      28.491860      73.719969       0.743226       0.347060      -1.152056      -0.003983      -0.002347      -0.041863       0.042117       0.006804      -0.025674       0.028426      -0.024858       0.177767      -0.053843      -0.019200       0.073042              8.739618       7.583348      -2.986532      -1.730331       8.587473       2.898722      10.048033           0.000003
          325              O       3.038756       5.845702      13.761697      -0.546063      32.844171 0.47978117E+03  0.11230476E+05                                 8.166924                            6.775504       0.473713       2.209131                    0.996983      27.192593      70.952263       0.729256       0.358816      -1.137068       0.014491      -0.010693       0.032351       0.037026       0.026243       0.025020      -0.020822       0.004351      -0.139355      -0.063775       0.013974       0.049801              9.450062      10.993336      -5.182333       1.529276      10.715050      -0.873883       6.641801           0.000002
          326              O      10.087182      -1.275655      12.323707      -0.762571      35.906245 0.65433374E+03  0.16650205E+05                                 8.702606                            7.828188      -0.292972       1.924606                    0.996097      30.665040      85.056432       0.685380       0.351200      -1.136421      -0.028715       0.005004       0.057149       0.064153      -0.003935       0.005946      -0.006243      -0.012698      -0.106700      -0.036846       0.010634       0.026212              9.536903      10.244542       0.045416       0.959079      11.095709       0.163112       7.270458           0.000000
          327              O      12.781836       0.252645       3.219638      -0.583283      28.577976 0.45029556E+03  0.10328056E+05                                 7.283230                            6.457055       0.927782       2.353459                    0.999221      26.951530      68.599344       0.769100       0.347218      -1.151599      -0.000673       0.019691       0.046250       0.050272      -0.039409      -0.023574      -0.018986      -0.022138       0.059337      -0.062016       0.030170       0.031847              7.750477       6.151255       1.897113      -0.918432       7.840154      -1.872233       9.260021          -0.000003
          328              O      13.510427       0.617946       5.287348      -0.588522      38.847399 0.55314032E+03  0.13398008E+05                                 9.157252                            7.287610       0.366056       2.162012                    0.995975      28.067946      74.164762       0.702320       0.360053      -1.137655      -0.025476       0.006240      -0.031021       0.040624      -0.010336       0.038981       0.036645       0.021072      -0.078427      -0.067383       0.019999       0.047383             11.015469      12.699884       6.240432       2.920625      12.451496       2.383286       7.895026           0.000000
          329              O       8.458758      12.224755       5.454378      -0.601445      41.714977 0.64987527E+03  0.16350694E+05                                 9.507617                            7.898125       0.368226       2.154885                    0.996225      28.564235      76.348793       0.676318       0.359956      -1.140348       0.013872       0.011425       0.023322       0.029442      -0.032841       0.028886       0.049033       0.031107      -0.079369      -0.081701       0.032031       0.049670             10.730637      12.349731       4.216690       3.425995      10.081252       2.501631       9.760926          -0.000001
          330              O       9.098496      12.494507       7.547047      -0.598185      36.347014 0.57730675E+03  0.14116163E+05                                 8.643552                            7.415389       0.546867       2.210370                    0.998064      28.335886      74.923812       0.701300       0.357184      -1.141345       0.003505      -0.013745      -0.054445       0.056263      -0.023539      -0.015980      -0.042791      -0.000138       0.049922      -0.056992       0.008195       0.048797              9.625268       7.273560       0.636285      -1.484139       8.493721      -3.582514      13.108523          -0.000002
          331              O       0.793211       4.171970       2.357612      -0.598283      37.836880 0.56947234E+03  0.13893490E+05                                 8.944488                            7.410067       0.378459       2.166484                    0.995632      28.195613      74.757034       0.694328       0.361579      -1.136520      -0.008594       0.011328       0.032799       0.035748      -0.027897       0.010319       0.032294      -0.025276       0.089236      -0.054342       0.004016       0.050326             10.030024       7.012587       1.012190       0.034651       8.830175       4.191076      14.247309           0.000001
          332              O      -0.035541       4.204723       4.429162      -0.551894      37.605265 0.53226444E+03  0.12767465E+05                                 8.929811                            7.166610       0.423444       2.199379                    0.995775      27.198064      71.490020       0.705663       0.361852      -1.136371      -0.005604       0.019559      -0.021145       0.029344      -0.034277      -0.014323      -0.045318       0.029614      -0.051860      -0.069720       0.019645       0.050075             10.319526      11.954504       3.875712      -4.289023       9.499374      -2.013014       9.504699           0.000001
          333              O       4.465242       9.052109       6.329843      -0.628364      32.606524 0.51787711E+03  0.12297218E+05                                 8.021663                            6.923093       0.700674       2.248663                    0.999044      28.491861      73.719970       0.743226       0.347060      -1.152056       0.003983      -0.002347      -0.041863       0.042117      -0.006804       0.025674       0.028426      -0.024858       0.177767      -0.053843      -0.019199       0.073042              8.739615       7.583345       2.986531       1.730326       8.587471       2.898719      10.048030           0.000003
          334              O       5.038745       9.459234       4.162299      -0.546063      32.844182 0.47978123E+03  0.11230478E+05                                 8.166926                            6.775505       0.473713       2.209131                    0.996983      27.192591      70.952256       0.729256       0.358816      -1.137068      -0.014491      -0.010693       0.032351       0.037026      -0.026243      -0.025020      -0.020822       0.004351      -0.139355      -0.063775       0.013974       0.049801              9.450066      10.993341       5.182339      -1.529276      10.715058      -0.873885       6.641800           0.000002
          335              O      14.145318       2.337876       2.724309      -0.762571      35.906235 0.65433346E+03  0.16650197E+05                                 8.702604                            7.828186      -0.292972       1.924606                    0.996097      30.665039      85.056427       0.685380       0.351200      -1.136421       0.028715       0.005004       0.057149       0.064153       0.003935      -0.005946      -0.006243      -0.012698      -0.106700      -0.036846       0.010634       0.026212              9.536901      10.244535      -0.045416      -0.959079      11.095711       0.163112       7.270455           0.000000
          336              O       4.704336      13.026824       6.379760      -0.583283      28.577978 0.45029560E+03  0.10328057E+05                                 7.283231                            6.457056       0.927782       2.353459                    0.999221      26.951531      68.599351       0.769099       0.347218      -1.151599      -0.000673      -0.019691      -0.046250       0.050272       0.039409       0.023574      -0.018986      -0.022138       0.059337      -0.062016       0.030170       0.031847              7.750477       6.151256      -1.897113       0.918432       7.840153      -1.872230       9.260024          -0.000002
          337              O       5.432927      12.661522       4.312050      -0.588522      38.847402 0.55314031E+03  0.13398007E+05                                 9.157253                            7.287609       0.366056       2.162012                    0.995975      28.067946      74.164761       0.702320       0.360053      -1.137655      -0.025476      -0.006240       0.031021       0.040624       0.010336      -0.038981       0.036645       0.021072      -0.078427      -0.067383       0.019999       0.047383             11.015469      12.699884      -6.240433      -2.920625      12.451498       2.383287       7.895026           0.000000
          338              O       0.381258       1.054713       4.145020      -0.601445      41.714970 0.64987500E+03  0.16350685E+05                                 9.507615                            7.898123       0.368226       2.154885                    0.996225      28.564235      76.348792       0.676318       0.359956      -1.140348       0.013872      -0.011425      -0.023322       0.029442       0.032841      -0.028886       0.049033       0.031107      -0.079369      -0.081701       0.032031       0.049670             10.730635      12.349731      -4.216689      -3.425997      10.081246       2.501629       9.760927          -0.000001
          339              O       1.020996       0.784962       2.052351      -0.598185      36.347017 0.57730676E+03  0.14116163E+05                                 8.643553                            7.415389       0.546867       2.210370                    0.998064      28.335885      74.923812       0.701300       0.357184      -1.141345       0.003505       0.013745       0.054445       0.056263       0.023539       0.015980      -0.042791      -0.000138       0.049922      -0.056992       0.008195       0.048797              9.625269       7.273560      -0.636285       1.484138       8.493722      -3.582516      13.108526          -0.000002
          340              O       8.870711       9.107498       7.241786      -0.598283      37.836884 0.56947239E+03  0.13893492E+05                                 8.944489                            7.410067       0.378459       2.166484                    0.995632      28.195613      74.757035       0.694328       0.361579      -1.136520      -0.008594      -0.011328      -0.032799       0.035748       0.027897      -0.010319       0.032294      -0.025276       0.089236      -0.054342       0.004016       0.050326             10.030025       7.012588      -1.012191      -0.034652       8.830176       4.191077      14.247311           0.000001
          341              O       8.041959       9.074745       5.170236      -0.551894      37.605269 0.53226443E+03  0.12767465E+05                                 8.929812                            7.166609       0.423444       2.199379                    0.995775      27.198064      71.490019       0.705663       0.361852      -1.136371      -0.005604      -0.019559       0.021145       0.029344       0.034277       0.014323      -0.045318       0.029614      -0.051860      -0.069720       0.019645       0.050075             10.319527      11.954508      -3.875715       4.289023       9.499375      -2.013015       9.504699           0.000001
          342              O      12.542742       4.227359       3.269555      -0.628364      32.606519 0.51787691E+03  0.12297212E+05                                 8.021662                            6.923092       0.700674       2.248664                    0.999044      28.491858      73.719956       0.743226       0.347060      -1.152056       0.003983       0.002347       0.041863       0.042117       0.006804      -0.025674       0.028426      -0.024858       0.177767      -0.053843      -0.019199       0.073042              8.739615       7.583344      -2.986530      -1.730327       8.587471       2.898720      10.048030           0.000003
          343              O      13.116245       3.820235       5.437099      -0.546063      32.844177 0.47978115E+03  0.11230476E+05                                 8.166926                            6.775504       0.473713       2.209131                    0.996983      27.192592      70.952262       0.729256       0.358816      -1.137068      -0.014491       0.010693      -0.032351       0.037026       0.026243       0.025020      -0.020822       0.004351      -0.139355      -0.063775       0.013974       0.049801              9.450065      10.993340      -5.182336       1.529277      10.715053      -0.873884       6.641802           0.000002
          344              O       6.067818      10.941592       6.875089      -0.762571      35.906239 0.65433362E+03  0.16650201E+05                                 8.702605                            7.828187      -0.292972       1.924606                    0.996097      30.665041      85.056434       0.685380       0.351200      -1.136421       0.028715      -0.005004      -0.057149       0.064153      -0.003936       0.005946      -0.006243      -0.012698      -0.106700      -0.036846       0.010634       0.026212              9.536901      10.244537       0.045418       0.959078      11.095711       0.163113       7.270456           0.000000

******************************************************
Auxiliary information for the entire system
The total spin magnetic moment of the unit cell is   0.000074
The total net atomic charge of the unit cell is   -0.000011
Accuracy of reproducing the electrostatic potential in the unit cell:
  The inner radius (bohr) =    5.0000
  The outer radius (bohr) =   12.0000
  Valid grid points have density less than (e/(bohr^3)) =    0.0001
  The number of valid grid points were=       204820
  The rms potential error without charges in kcal/mol is=      5.95358
  The rms potential error with partial charges in kcal/mol is=      0.86481
  The RRMSE value at monopole order=      0.14526
  The rms potential error with partial charges and cloud penetration in kcal/mol is=      0.85833
  The RRMSE value at monopole order with cloud penetration is=      0.14417
  The rms potential error with partial charges and atomic dipoles in kcal/mol is=      0.39736
  The RRMSE value at dipole order=      0.06674
  The rms potential error with partial charges, atomic dipoles and cloud penetration in kcal/mol is=      0.38902
  The RRMSE value at dipole order with cloud penetration=      0.06534

******************************************************
The electron densities and ab initio electrostatic potential were computed in VASP using the PBE functional and
projector augmented wave method. See the main text of the journal article for a description of computational details.
The atomic charges, dipoles, and quadrupoles were computed with the DDEC6 method as described in
(a) T. A. Manz and N. Gabaldon Limas, RSC Adv. 6 (2016) 47771-47801 DOI: 10.1039/c6ra04656h
(b) N. Gabaldon Limas and T. A. Manz, RSC Adv. 8 (2018) 2678-2707 DOI: 10.1039/c7ra11829e.
For each atom in the material, the electron cloud parameters were fit to the spherically averaged atom-in-material
electron density using radial positions for which this density was between 10^-4 and 10^-2 electrons per cubic bohr.
The polarizabilities, dispersion coefficients, and quantum Drude oscillator (QDO) parameters were fit using the MCLF method.
The magnetic structure of the system was optimized in VASP from the default ferromagnetic initial guess using spin polarization.
The atomic spin moments (ASMs) were computed on this optimized magnetic structure using the DDEC6 partition as inputs
to the method of T. A. Manz and D. S. Sholl, J. Chem. Theory Comput. 7 (2011) 4146-4164 DOI: 10.1021/ct200539n.
The RMSE and RRMSE were computed using a uniform grid with Ewald summation.
