# Supplementary material for: A collection of forcefield precursors for metal–organic frameworks
Source: RSC Adv. 2019 Nov 13;9(63):36492–507. doi: 10.1039/c9ra07327b (PMC9075174; doi:10.1039/c9ra07327b)
Supplement: RA-009-C9RA07327B-s5730 [file RA-009-C9RA07327B-s5730.xyz]

   46
jmolscript: load "" {1 1 1} spacegroup "x,y,z" unitcell [{      4.729700     0.000000     0.000000 }, {      0.000000    11.183600     0.000000 }, {     -0.532780    -5.591880    10.559837 }]
Fe     1.182425     6.511316     0.000000     0.983580
Fe     3.547275     4.672284     0.000000     0.983726
H      2.135122     3.939925     7.524940     0.122147
H      2.817698     4.851403     5.573482     0.110942
H      0.018869     0.899108     7.106770     0.125036
H      4.426648     9.531759     3.034897     0.122155
H      3.744072    -0.740392     4.986355     0.110947
H      1.813201     6.490935     3.453067     0.125032
H      2.061798     1.651795     3.034897     0.122145
H      1.379222     0.740317     4.986355     0.110938
H      4.178051     4.692612     3.453067     0.125031
H     -0.229728    -3.940039     7.524940     0.122149
H      0.452848     6.332112     5.573482     0.110944
H      2.383719    -0.899215     7.106770     0.125025
C      2.898925     1.671882     8.781983     0.620281
C      3.376251     2.300410     7.505087    -0.024366
C      2.792809     3.506005     7.041722    -0.108244
C      3.190703     4.040590     5.848671    -0.138496
C      4.171331     3.402013     5.048658     0.080264
C      4.348273     1.666305     6.763153    -0.159644
C      3.662845     7.263735     1.777854     0.620295
C      3.185519     7.892243     3.054750    -0.024376
C      3.768961     9.097832     3.518115    -0.108238
C      3.371067    -1.551201     4.711166    -0.138518
C      2.390439    -2.189791     5.511179     0.080276
C      2.213497     7.258128     3.796684    -0.159641
C      1.297995     3.919838     1.777854     0.620267
C      0.820669     3.291310     3.054750    -0.024361
C      1.404111     2.085715     3.518115    -0.108242
C      1.006217     1.551130     4.711166    -0.138499
C      0.025589     2.189707     5.511179     0.080242
C     -0.151353     3.925415     3.796684    -0.159667
C      0.534075    -1.672015     8.781983     0.620268
C      1.011401    -2.300523     7.505087    -0.024378
C      0.427959    -3.506112     7.041722    -0.108236
C      0.825853     7.142921     5.848671    -0.138522
C      1.806481     7.781511     5.048658     0.080259
C      1.983423    -1.666408     6.763153    -0.159656
O      3.645609     0.772269     9.300260    -0.607428
O      1.779379     2.015215     9.232465    -0.512270
O      2.916161     6.364130     1.259577    -0.607429
O      0.052691     7.607075     1.327372    -0.512312
O      0.551311     4.819451     1.259577    -0.607392
O      2.417541     3.576505     1.327372    -0.512327
O      1.280759    -0.772410     9.300260    -0.607405
O      4.144229    -2.015355     9.232465    -0.512303

The following XYZ coordinates are in angstroms. Other properties are in atomic units.
The sperically averaged electron density of each atom fit to a function of the form exp(a - br)
eigen_1, eigen_2 and eigen_3 are the three eigenvalues of traceless quadrupole moment tensor
  atom number  atomic symbol              X              Y              Z     net charge C6 coefficient C8 coefficient C10 coefficient fluctuating dipole atomic polarizability isotropic forcefield polarizability              a              b squared Pearson coefficient          <r^3>          <r^4>         wp_QDO          m_QDO          q_QDO       dipole_x       dipole_y       dipole_z         dipole            Qxy            Qxz            Qyz     Q(x^2-y^2)  Q(3z^2 - R^2)        eigen_1        eigen_2        eigen_3 static polarizability      alpha(xx)      alpha(xy)      alpha(xz)      alpha(yy)      alpha(yz)      alpha(zz) atomic spin moment
            1             Fe       1.182425       6.511316       0.000000       0.983580     123.341314 0.25496068E+04  0.87938910E+05                                20.911683                           17.081803       0.228722       1.884626                    0.999209      52.011439     149.386656       0.413783       0.429166      -1.120346      -0.000003       0.051029      -0.000023       0.051029       0.000383      -0.044874      -0.000125      -0.142308       0.132195      -0.106556       0.049116       0.057440             25.378942      33.295932      -0.000076      -0.662850      15.253750       0.000010      27.587144           3.829952
            2             Fe       3.547275       4.672284       0.000000       0.983726     123.312312 0.25488803E+04  0.87909507E+05                                20.911108                           17.081427       0.228404       1.884554                    0.999212      52.003365     149.370434       0.413704       0.429270      -1.120254       0.000002      -0.051022      -0.000005       0.051022      -0.000401      -0.044758       0.000158      -0.141885       0.132488      -0.106335       0.048854       0.057482             25.378189      33.294737      -0.000124      -0.662794      15.253440       0.000066      27.586391           3.832003
            3              H       2.135122       3.939925       7.524940       0.122147       1.074307 0.81340339E+01  0.79728942E+02                                 1.699492                            1.646026      -0.882167       2.470442                    0.999024       3.353732       9.207973       0.500262       1.249105      -0.717323      -0.030298       0.021921       0.018146       0.041566      -0.013970      -0.006854       0.001889      -0.000754      -0.000759      -0.014823      -0.001596       0.016418              1.688677       1.800051      -0.251697      -0.292819       1.645985       0.093902       1.619996           0.000037
            4              H       2.817698       4.851403       5.573482       0.110942       0.937359 0.66770206E+01  0.63611580E+02                                 1.667009                            1.574650      -1.164227       2.327273                    0.994831       3.703262      10.732049       0.461675       1.392568      -0.683654      -0.015916       0.029944      -0.007624       0.034757      -0.007621      -0.007336      -0.003748      -0.004965       0.009975      -0.013608       0.005574       0.008034              1.715280       1.538961      -0.318994       0.085376       2.186438      -0.280827       1.420440          -0.000017
            5              H       0.018869       0.899108       7.106770       0.125036       0.862245 0.61828239E+01  0.58146404E+02                                 1.615254                            1.546591      -1.277075       2.287209                    0.993504       3.707472      10.896565       0.448926       1.450760      -0.672450       0.018503      -0.028800       0.018309       0.038820      -0.007643      -0.002022      -0.007304      -0.003984      -0.009372      -0.011392       0.000237       0.011155              1.651436       1.518540      -0.254354       0.099076       1.871474      -0.284784       1.564293          -0.000214
            6              H       4.426648       9.531759       3.034897       0.122155       1.074296 0.81339489E+01  0.79728090E+02                                 1.699498                            1.646033      -0.882250       2.470409                    0.999023       3.353714       9.207994       0.500253       1.249128      -0.717318       0.030291       0.021923      -0.018145       0.041562       0.013971      -0.006853      -0.001887      -0.000759      -0.000756      -0.014824      -0.001593       0.016417              1.688683       1.800053       0.251701      -0.292819       1.645993      -0.093903       1.620002           0.000038
            7              H       3.744072      -0.740392       4.986355       0.110947       0.937401 0.66774165E+01  0.63616884E+02                                 1.667117                            1.574740      -1.164467       2.327166                    0.994826       3.703488      10.733158       0.461638       1.392645      -0.683638       0.015910       0.029945       0.007617       0.034754       0.007616      -0.007337       0.003748      -0.004961       0.009971      -0.013604       0.005571       0.008033              1.715397       1.539049       0.319037       0.085391       2.186616       0.280870       1.420525          -0.000017
            8              H       1.813201       6.490935       3.453067       0.125032       0.862289 0.61832461E+01  0.58151642E+02                                 1.615334                            1.546662      -1.277242       2.287127                    0.993501       3.707683      10.897472       0.448906       1.450793      -0.672443      -0.018506      -0.028801      -0.018308       0.038822       0.007639      -0.002019       0.007307      -0.003986      -0.009376      -0.011390       0.000234       0.011156              1.651520       1.518610       0.254380       0.099087       1.871576       0.284814       1.564374          -0.000213
            9              H       2.061798       1.651795       3.034897       0.122145       1.074299 0.81339456E+01  0.79727874E+02                                 1.699487                            1.646021      -0.882158       2.470449                    0.999024       3.353707       9.207898       0.500261       1.249110      -0.717323       0.030298      -0.021920      -0.018147       0.041566      -0.013970      -0.006854       0.001888      -0.000755      -0.000758      -0.014823      -0.001595       0.016418              1.688672       1.800046      -0.251697      -0.292819       1.645979       0.093903       1.619991           0.000036
           10              H       1.379222       0.740317       4.986355       0.110938       0.937362 0.66770498E+01  0.63611936E+02                                 1.667014                            1.574654      -1.164233       2.327270                    0.994831       3.703273      10.732092       0.461673       1.392570      -0.683654       0.015916      -0.029944       0.007624       0.034757      -0.007621      -0.007336      -0.003748      -0.004965       0.009975      -0.013608       0.005574       0.008034              1.715285       1.538966      -0.318996       0.085377       2.186446      -0.280828       1.420443          -0.000017
           11              H       4.178051       4.692612       3.453067       0.125031       0.862250 0.61828659E+01  0.58146905E+02                                 1.615261                            1.546597      -1.277084       2.287203                    0.993504       3.707491      10.896636       0.448924       1.450762      -0.672450      -0.018503       0.028800      -0.018308       0.038820      -0.007642      -0.002021      -0.007304      -0.003984      -0.009376      -0.011391       0.000236       0.011155              1.651443       1.518546      -0.254354       0.099076       1.871481      -0.284786       1.564301          -0.000215
           12              H      -0.229728      -3.940039       7.524940       0.122149       1.074301 0.81339960E+01  0.79728704E+02                                 1.699508                            1.646041      -0.882273       2.470399                    0.999023       3.353724       9.208044       0.500249       1.249134      -0.717317      -0.030291      -0.021923       0.018145       0.041562       0.013971      -0.006852      -0.001888      -0.000758      -0.000759      -0.014823      -0.001595       0.016418              1.688692       1.800064       0.251704      -0.292822       1.646002      -0.093905       1.620011           0.000035
           13              H       0.452848       6.332112       5.573482       0.110944       0.937405 0.66774617E+01  0.63617425E+02                                 1.667123                            1.574745      -1.164473       2.327162                    0.994826       3.703503      10.733212       0.461637       1.392646      -0.683638      -0.015910      -0.029945      -0.007617       0.034754       0.007616      -0.007337       0.003749      -0.004961       0.009971      -0.013604       0.005571       0.008033              1.715403       1.539055       0.319039       0.085391       2.186625       0.280871       1.420529          -0.000017
           14              H       2.383719      -0.899215       7.106770       0.125025       0.862293 0.61832817E+01  0.58152089E+02                                 1.615342                            1.546670      -1.277263       2.287117                    0.993501       3.707704      10.897562       0.448903       1.450800      -0.672442       0.018506       0.028801       0.018308       0.038822       0.007639      -0.002020       0.007307      -0.003985      -0.009377      -0.011390       0.000235       0.011155              1.651528       1.518618       0.254381       0.099088       1.871586       0.284817       1.564382          -0.000215
           15              C       2.898925       1.671882       8.781983       0.620281      23.577793 0.24991234E+03  0.51962079E+04                                 7.729937                            5.704134      -0.129153       2.025938                    0.999280      22.273785      63.359685       0.603371       0.488228      -1.006910      -0.018493      -0.039621       0.064012       0.077520       0.030113       0.039935       0.068994      -0.061461      -0.074746      -0.075267      -0.028871       0.104138              9.173439       9.321163      -0.890833      -1.735016       7.080446      -3.758833      11.118708           0.002660
           16              C       3.376251       2.300410       7.505087      -0.024366      36.659442 0.45052701E+03  0.10620961E+05                                 9.578527                            7.061951       0.073043       2.030176                    0.999398      27.392539      77.284205       0.625898       0.415107      -1.071632       0.015279       0.034775      -0.042255       0.056817      -0.006039       0.011776      -0.000125       0.020260      -0.038208      -0.017175      -0.004762       0.021937             11.412448       8.748158      -1.188050      -3.096067      11.046956      -5.294450      14.442230           0.002108
           17              C       2.792809       3.506005       7.041722      -0.108244      30.776217 0.42969136E+03  0.10111985E+05                                 8.602031                            6.987955      -0.018211       1.966199                    0.999575      29.544650      86.070812       0.610733       0.426162      -1.053935       0.010910      -0.020945      -0.003125       0.023822      -0.013872       0.002274       0.019770       0.013523      -0.024302      -0.028494       0.005620       0.022875              9.380453       7.240283      -1.275424      -1.569248      10.507346      -4.035486      10.393731           0.000389
           18              C       3.190703       4.040590       5.848671      -0.138496      32.543678 0.46831943E+03  0.11260866E+05                                 8.955426                            7.322615       0.000158       1.974796                    0.998594      30.021744      88.409523       0.593274       0.429360      -1.051959      -0.001540      -0.018991       0.000474       0.019059      -0.006038       0.011518      -0.002815      -0.011197      -0.028990      -0.017608       0.002028       0.015579              9.663059       8.410119      -1.332860      -2.766131      10.130930      -2.547609      10.448128          -0.000735
           19              C       4.171331       3.402013       5.048658       0.080264      32.298455 0.42515542E+03  0.99414719E+04                                 8.949141                            6.997547      -0.152881       1.966482                    0.999298      26.842963      77.003836       0.606496       0.431892      -1.054359      -0.009695       0.008475      -0.008307       0.015324      -0.008712      -0.014894      -0.002203       0.012376       0.059279      -0.022705      -0.004365       0.027071             10.008610       8.705000      -1.474072      -3.339758       9.388170      -2.882936      11.932658          -0.000140
           20              C       4.348273       1.666305       6.763153      -0.159644      35.318105 0.49747376E+03  0.12163484E+05                                 9.539185                            7.607308      -0.105912       1.934814                    0.998765      30.788490      91.911769       0.574242       0.436238      -1.046098       0.009746       0.019499       0.002402       0.021931       0.002490       0.026595      -0.001790      -0.013218      -0.077120      -0.040884       0.018901       0.021983             10.620924       9.175098      -0.973522      -3.536380       9.100261      -3.224757      13.587411          -0.001592
           21              C       3.662845       7.263735       1.777854       0.620295      23.577518 0.24990764E+03  0.51961030E+04                                 7.729979                            5.704154      -0.129332       2.025888                    0.999280      22.273719      63.360140       0.603356       0.488241      -1.006900       0.018514      -0.039632      -0.064007       0.077527      -0.030127       0.039946      -0.068984      -0.061481      -0.074726      -0.075259      -0.028887       0.104147              9.173501       9.321224       0.890854      -1.735042       7.080416       3.758826      11.118864           0.002648
           22              C       3.185519       7.892243       3.054750      -0.024376      36.659676 0.45052843E+03  0.10620989E+05                                 9.578510                            7.061920       0.073085       2.030187                    0.999399      27.392622      77.284087       0.625905       0.415102      -1.071636      -0.015290       0.034776       0.042261       0.056825       0.006046       0.011790       0.000137       0.020273      -0.038210      -0.017181      -0.004774       0.021955             11.412448       8.748133       1.188103      -3.096063      11.046859       5.294406      14.442354           0.002110
           23              C       3.768961       9.097832       3.518115      -0.108238      30.776038 0.42968661E+03  0.10111853E+05                                 8.602059                            6.987963      -0.018234       1.966197                    0.999574      29.544417      86.070268       0.610726       0.426168      -1.053931      -0.010915      -0.020945       0.003120       0.023824       0.013857       0.002271      -0.019734       0.013526      -0.024271      -0.028453       0.005610       0.022844              9.380500       7.240258       1.275441      -1.569236      10.507354       4.035550      10.393888           0.000390
           24              C       3.371067      -1.551201       4.711166      -0.138518      32.542146 0.46828924E+03  0.11259896E+05                                 8.954908                            7.322172       0.000498       1.974903                    0.998599      30.020773      88.404109       0.593320       0.429336      -1.051980       0.001550      -0.019011      -0.000475       0.019080       0.006043       0.011527       0.002829      -0.011201      -0.028945      -0.017609       0.002020       0.015589              9.662514       8.409558       1.332893      -2.765886      10.130423       2.547465      10.447562          -0.000735
           25              C       2.390439      -2.189791       5.511179       0.080276      32.298415 0.42515394E+03  0.99414147E+04                                 8.949110                            6.997526      -0.152815       1.966501                    0.999298      26.842828      77.003009       0.606499       0.431891      -1.054361       0.009710       0.008490       0.008297       0.015336       0.008712      -0.014888       0.002194       0.012391       0.059252      -0.022700      -0.004362       0.027062             10.008579       8.704916       1.474111      -3.339726       9.388081       2.882889      11.932739          -0.000142
           26              C       2.213497       7.258128       3.796684      -0.159641      35.317320 0.49745838E+03  0.12162972E+05                                 9.538864                            7.607049      -0.105725       1.934872                    0.998767      30.788036      91.908853       0.574270       0.436221      -1.046111      -0.009735       0.019493      -0.002405       0.021921      -0.002491       0.026605       0.001796      -0.013218      -0.077158      -0.040901       0.018911       0.021991             10.620565       9.174754       0.973594      -3.536201       9.099943       3.224581      13.587000          -0.001598
           27              C       1.297995       3.919838       1.777854       0.620267      23.577391 0.24990832E+03  0.51961004E+04                                 7.729867                            5.704098      -0.129100       2.025960                    0.999280      22.273469      63.358522       0.603371       0.488230      -1.006910       0.018504       0.039624      -0.064008       0.077521       0.030108       0.039945       0.068997      -0.061487      -0.074770      -0.075281      -0.028868       0.104149              9.173345       9.321058      -0.890830      -1.734989       7.080390      -3.758792      11.118586           0.002650
           28              C       0.820669       3.291310       3.054750      -0.024361      36.658791 0.45051926E+03  0.10620724E+05                                 9.578397                            7.061878       0.073062       2.030186                    0.999398      27.392265      77.283040       0.625903       0.415105      -1.071633      -0.015274      -0.034779       0.042255       0.056819      -0.006037       0.011767      -0.000119       0.020264      -0.038212      -0.017171      -0.004761       0.021932             11.412274       8.748029      -1.188053      -3.095991      11.046819      -5.294349      14.441973           0.002107
           29              C       1.404111       2.085715       3.518115      -0.108242      30.775913 0.42968669E+03  0.10111846E+05                                 8.601979                            6.987921      -0.018204       1.966204                    0.999575      29.544435      86.070007       0.610734       0.426163      -1.053935      -0.010909       0.020947       0.003121       0.023823      -0.013869       0.002272       0.019766       0.013528      -0.024292      -0.028489       0.005619       0.022871              9.380389       7.240246      -1.275429      -1.569236      10.507275      -4.035434      10.393645           0.000385
           30              C       1.006217       1.551130       4.711166      -0.138499      32.543640 0.46831935E+03  0.11260863E+05                                 8.955418                            7.322613       0.000157       1.974796                    0.998594      30.021749      88.409535       0.593274       0.429360      -1.051959       0.001539       0.018991      -0.000473       0.019059      -0.006039       0.011517      -0.002817      -0.011195      -0.028991      -0.017607       0.002026       0.015580              9.663044       8.410115      -1.332872      -2.766123      10.130919      -2.547585      10.448096          -0.000731
           31              C       0.025589       2.189707       5.511179       0.080242      32.298781 0.42516062E+03  0.99416239E+04                                 8.949198                            6.997590      -0.152879       1.966479                    0.999298      26.843139      77.004460       0.606494       0.431892      -1.054359       0.009694      -0.008476       0.008305       0.015323      -0.008712      -0.014894      -0.002204       0.012376       0.059279      -0.022706      -0.004365       0.027070             10.008674       8.705062      -1.474085      -3.339788       9.388225      -2.882947      11.932736          -0.000144
           32              C      -0.151353       3.925415       3.796684      -0.159667      35.318554 0.49748174E+03  0.12163731E+05                                 9.539276                            7.607378      -0.105924       1.934806                    0.998766      30.788756      91.912836       0.574238       0.436239      -1.046097      -0.009746      -0.019500      -0.002399       0.021931       0.002493       0.026598      -0.001787      -0.013216      -0.077143      -0.040891       0.018901       0.021990             10.621030       9.175170      -0.973522      -3.536410       9.100361      -3.224819      13.587559          -0.001605
           33              C       0.534075      -1.672015       8.781983       0.620268      23.577389 0.24990688E+03  0.51960807E+04                                 7.729958                            5.704146      -0.129254       2.025911                    0.999280      22.273594      63.359639       0.603357       0.488241      -1.006901      -0.018509       0.039625       0.064005       0.077520      -0.030132       0.039946      -0.068984      -0.061494      -0.074747      -0.075262      -0.028891       0.104153              9.173469       9.321181       0.890859      -1.735024       7.080412       3.758820      11.118814           0.002660
           34              C       1.011401      -2.300523       7.505087      -0.024378      36.659316 0.45052417E+03  0.10620864E+05                                 9.578462                            7.061897       0.073052       2.030180                    0.999398      27.392462      77.283573       0.625905       0.415103      -1.071635       0.015289      -0.034781      -0.042257       0.056825       0.006045       0.011789       0.000132       0.020271      -0.038196      -0.017178      -0.004773       0.021951             11.412378       8.748091       1.188108      -3.096033      11.046814       5.294360      14.442231           0.002106
           35              C       0.427959      -3.506112       7.041722      -0.108236      30.775812 0.42968289E+03  0.10111745E+05                                 8.602026                            6.987938      -0.018233       1.966199                    0.999574      29.544266      86.069781       0.610726       0.426169      -1.053930       0.010916       0.020946      -0.003120       0.023825       0.013856       0.002276      -0.019736       0.013528      -0.024275      -0.028457       0.005615       0.022841              9.380461       7.240239       1.275447      -1.569233      10.507313       4.035514      10.393832           0.000385
           36              C       0.825853       7.142921       5.848671      -0.138522      32.542149 0.46828953E+03  0.11259905E+05                                 8.954907                            7.322172       0.000496       1.974903                    0.998599      30.020797      88.404190       0.593320       0.429335      -1.051980      -0.001550       0.019010       0.000476       0.019079       0.006044       0.011527       0.002829      -0.011200      -0.028946      -0.017608       0.002019       0.015589              9.662511       8.409560       1.332900      -2.765885      10.130423       2.547453      10.447550          -0.000735
           37              C       1.806481       7.781511       5.048658       0.080259      32.298708 0.42515848E+03  0.99415477E+04                                 8.949163                            6.997564      -0.152819       1.966496                    0.999298      26.842987      77.003581       0.606497       0.431891      -1.054361      -0.009708      -0.008491      -0.008297       0.015336       0.008712      -0.014887       0.002194       0.012392       0.059252      -0.022699      -0.004362       0.027061             10.008641       8.704972       1.474122      -3.339754       9.388133       2.882903      11.932817          -0.000140
           38              C       1.983423      -1.666408       6.763153      -0.159656      35.317537 0.49746248E+03  0.12163105E+05                                 9.538930                            7.607101      -0.105755       1.934860                    0.998767      30.788189      91.909634       0.574265       0.436224      -1.046109       0.009737      -0.019493       0.002404       0.021922      -0.002495       0.026607       0.001793      -0.013219      -0.077176      -0.040906       0.018910       0.021997             10.620638       9.174813       0.973600      -3.536218       9.100018       3.224619      13.587084          -0.001598
           39              O       3.645609       0.772269       9.300260      -0.607428      49.413788 0.76155678E+03  0.20058554E+05                                10.844385                            8.646134      -0.324641       1.916731                    0.996927      30.128811      84.069551       0.631736       0.368106      -1.127024      -0.028804       0.015633      -0.038822       0.050805      -0.016175       0.027729       0.029748      -0.039736      -0.072977      -0.057552       0.012349       0.045202             12.806771      13.244942      -3.429778       3.981248      11.122070      -5.089402      14.053300           0.044454
           40              O       1.779379       2.015215       9.232465      -0.512270      31.623993 0.47612683E+03  0.11119448E+05                                 7.930598                            6.751532       0.324628       2.177943                    0.996027      26.606234      69.257262       0.730520       0.359016      -1.137339       0.023467      -0.003631      -0.002048       0.023835       0.016380      -0.013476       0.061640       0.036833      -0.074104      -0.081613       0.033693       0.047920              8.738199      12.079698      -0.074154      -3.376627       5.639749      -1.001099       8.495149           0.037658
           41              O       2.916161       6.364130       1.259577      -0.607429      49.414474 0.76156676E+03  0.20058958E+05                                10.844635                            8.646305      -0.324964       1.916635                    0.996922      30.129025      84.071468       0.631715       0.368116      -1.127013       0.028803       0.015654       0.038836       0.050822       0.016180       0.027747      -0.029767      -0.039785      -0.072946      -0.057579       0.012347       0.045232             12.807095      13.245263       3.429813       3.981351      11.122266       5.089561      14.053756           0.044449
           42              O       0.052691       7.607075       1.327372      -0.512312      31.624927 0.47614338E+03  0.11119896E+05                                 7.930579                            6.751502       0.325175       2.178085                    0.996028      26.607152      69.259110       0.730548       0.359000      -1.137355      -0.023473      -0.003592       0.002075       0.023837      -0.016357      -0.013449      -0.061677       0.036807      -0.074178      -0.081639       0.033680       0.047959              8.738190      12.079693       0.074175      -3.376658       5.639712       1.001068       8.495164           0.037648
           43              O       0.551311       4.819451       1.259577      -0.607392      49.411864 0.76152289E+03  0.20057515E+05                                10.844347                            8.646118      -0.325212       1.916580                    0.996922      30.127976      84.067969       0.631715       0.368121      -1.127008       0.028828      -0.015614       0.038822       0.050813      -0.016162       0.027737       0.029745      -0.039775      -0.072936      -0.057550       0.012339       0.045210             12.806719      13.244838      -3.429738       3.981211      11.122049      -5.089402      14.053269           0.044465
           44              O       2.417541       3.576505       1.327372      -0.512327      31.623028 0.47611271E+03  0.11118999E+05                                 7.930306                            6.751313       0.325104       2.178092                    0.996028      26.606262      69.256207       0.730554       0.359003      -1.137353      -0.023478       0.003585       0.002089       0.023842       0.016363      -0.013440       0.061668       0.036792      -0.074180      -0.081627       0.033667       0.047960              8.737851      12.079188      -0.074170      -3.376452       5.639565      -1.001033       8.494800           0.037659
           45              O       1.280759      -0.772410       9.300260      -0.607405      49.412850 0.76153938E+03  0.20058036E+05                                10.844391                            8.646133      -0.324924       1.916656                    0.996922      30.128456      84.069194       0.631724       0.368114      -1.127015      -0.028813      -0.015633      -0.038845       0.050828       0.016173       0.027736      -0.029748      -0.039744      -0.072949      -0.057554       0.012352       0.045202             12.806785      13.244903       3.429739       3.981243      11.122055       5.089444      14.053398           0.044473
           46              O       4.144229      -2.015355       9.232465      -0.512303      31.623328 0.47611592E+03  0.11119123E+05                                 7.930488                            6.751441       0.324542       2.177925                    0.996022      26.605851      69.255906       0.730528       0.359014      -1.137341       0.023468       0.003608      -0.002072       0.023834      -0.016389      -0.013473      -0.061651       0.036845      -0.074105      -0.081628       0.033697       0.047932              8.738078      12.079510       0.074173      -3.376599       5.639663       1.001056       8.495061           0.037669

******************************************************
Auxiliary information for the entire system
The total spin magnetic moment of the unit cell is   8.000357
The total net atomic charge of the unit cell is   -0.000001
Accuracy of reproducing the electrostatic potential in the unit cell:
  The inner radius (bohr) =    5.0000
  The outer radius (bohr) =   12.0000
  Valid grid points have density less than (e/(bohr^3)) =    0.0001
  The number of valid grid points were=         9868
  The rms potential error without charges in kcal/mol is=      0.96580
  The rms potential error with partial charges in kcal/mol is=      0.33999
  The RRMSE value at monopole order=      0.35203
  The rms potential error with partial charges and cloud penetration in kcal/mol is=      0.31995
  The RRMSE value at monopole order with cloud penetration is=      0.33128
  The rms potential error with partial charges and atomic dipoles in kcal/mol is=      0.34796
  The RRMSE value at dipole order=      0.36029
  The rms potential error with partial charges, atomic dipoles and cloud penetration in kcal/mol is=      0.32100
  The RRMSE value at dipole order with cloud penetration=      0.33237

******************************************************
The electron densities and ab initio electrostatic potential were computed in VASP using the PBE functional and
projector augmented wave method. See the main text of the journal article for a description of computational details.
The atomic charges, dipoles, and quadrupoles were computed with the DDEC6 method as described in
(a) T. A. Manz and N. Gabaldon Limas, RSC Adv. 6 (2016) 47771-47801 DOI: 10.1039/c6ra04656h
(b) N. Gabaldon Limas and T. A. Manz, RSC Adv. 8 (2018) 2678-2707 DOI: 10.1039/c7ra11829e.
For each atom in the material, the electron cloud parameters were fit to the spherically averaged atom-in-material
electron density using radial positions for which this density was between 10^-4 and 10^-2 electrons per cubic bohr.
The polarizabilities, dispersion coefficients, and quantum Drude oscillator (QDO) parameters were fit using the MCLF method.
The magnetic structure of the system was optimized in VASP from the default ferromagnetic initial guess using spin polarization.
The atomic spin moments (ASMs) were computed on this optimized magnetic structure using the DDEC6 partition as inputs
to the method of T. A. Manz and D. S. Sholl, J. Chem. Theory Comput. 7 (2011) 4146-4164 DOI: 10.1021/ct200539n.
The RMSE and RRMSE were computed using a uniform grid with Ewald summation.
