# Supplementary material for: A collection of forcefield precursors for metal–organic frameworks
Source: RSC Adv. 2019 Nov 13;9(63):36492–507. doi: 10.1039/c9ra07327b (PMC9075174; doi:10.1039/c9ra07327b)
Supplement: RA-009-C9RA07327B-s5731 [file RA-009-C9RA07327B-s5731.xyz]

  178
jmolscript: load "" {1 1 1} spacegroup "x,y,z" unitcell [{     11.397200     0.000000     0.000000 }, {     -5.558660    10.437612     0.000000 }, {      0.000000     0.000000    18.991400 }]
Co     2.671188     1.753101     9.603571     0.829139
Co     0.248082     3.465705     0.107871     0.829063
Co     3.167352     8.684511     9.387829     0.828900
Co     5.590458     6.971907    18.883529     0.828665
Co     2.919270     5.218806     9.495700     1.113671
Co     0.000000     0.000000     0.000000     1.114071
H      5.515322     1.163794     6.369716     0.117511
H      6.811826     5.164530     4.434492     0.115846
H      5.292271     5.141568     6.100038     0.125403
H      8.392113     3.894273     2.905684     0.114677
H      2.936805    10.352024     3.097497     0.117755
H      1.476100    10.340542     4.795328     0.118052
H     -0.363771     5.127999    10.498446     0.127047
H     -1.961231     6.775054    11.474604     0.109520
H      9.873584     2.691860     7.528191     0.119856
H     -3.361758     9.764386    10.078736     0.239732
H     -1.183361     9.793611    10.428178     0.140448
H     -1.470208     8.588067     9.417835     0.129562
H     -0.935275     9.978357     8.834799     0.145296
H     -4.436198     9.872937     8.128319     0.149118
H     -3.378731     8.668437     8.069446     0.131340
H     -2.979897    10.066033     7.380058     0.147013
H      8.801148     4.055012    15.865416     0.117487
H      7.504644     0.054276    13.930192     0.115746
H      9.024199     0.077238    15.595738     0.125374
H      5.924357     1.324533    12.401384     0.114621
H      5.821005     5.304394    12.593197     0.117611
H      7.281710     5.315876    14.291028     0.118032
H      3.283041     0.090807     1.002746     0.126900
H     -0.678159     8.881364     1.978904     0.109417
H      4.442886     2.526946    17.023891     0.119697
H      0.722368     5.892032     0.583036     0.239705
H     -1.456029     5.862807     0.932478     0.140304
H     -1.169182     7.068351    18.913535     0.129390
H     -1.704115     5.678061    18.330499     0.145052
H      1.796808     5.783481    17.624019     0.148999
H      0.739341     6.987981    17.565146     0.131163
H      0.340507     5.590385    16.875758     0.146743
H      0.323218     9.273818    12.621684     0.117471
H     -0.973286     5.273082    14.556908     0.115797
H      0.546269     5.296044    12.891362     0.125348
H     -2.553573     6.543339    16.085716     0.114680
H      2.901735     0.085588    15.893903     0.117723
H      4.362440     0.097070    14.196072     0.118073
H      6.202311     5.309613     8.492954     0.127061
H      7.799771     3.662558     7.516796     0.109526
H     -4.035044     7.745752    11.463209     0.119811
H      9.200298     0.673226     8.912664     0.239776
H      7.021901     0.644001     8.563222     0.140510
H      7.308748     1.849545     9.573565     0.129532
H      6.773815     0.459255    10.156601     0.145277
H     10.274738     0.564675    10.863081     0.149180
H      9.217271     1.769175    10.921954     0.131401
H      8.818437     0.371579    11.611342     0.146995
H     -2.962608     6.382600     3.125984     0.117462
H     -1.666104    10.383336     5.061208     0.115753
H     -3.185659    10.360374     3.395662     0.125324
H     -0.085817     9.113079     6.590016     0.114592
H      0.017535     5.133218     6.398203     0.117556
H     -1.443170     5.121736     4.700371     0.117930
H      2.555499    10.346805    17.988654     0.126904
H      6.516699     1.556248    17.012496     0.109414
H      1.395654     7.910666     1.967509     0.119642
H      5.116172     4.545580    18.408364     0.239798
H      7.294569     4.574805    18.058922     0.140412
H      7.007722     3.369261     0.077865     0.129429
H      7.542655     4.759551     0.660901     0.145157
H      4.041732     4.654131     1.367381     0.149129
H      5.099199     3.449631     1.426254     0.131297
H      5.498033     4.847227     2.115642     0.146881
C      4.224922     3.143809     7.514897     0.597156
C      5.240217     3.129196     6.404280    -0.015960
C      5.783450     1.950790     5.971276    -0.192055
C      6.733529     1.917389     4.920862     0.085217
C      7.148220     3.137546     4.335167     0.080026
C      6.579193     4.347265     4.809952    -0.142521
C      5.658243     4.343090     5.804721    -0.108591
C      8.107972     3.103102     3.298996    -0.180793
C      8.629495     1.920521     2.836176    -0.016599
C      9.685124     1.896514     1.762402     0.601687
C      8.184727     0.709758     3.412944    -0.101993
C      7.280818     0.701408     4.424047    -0.149534
C      0.583401     3.092664     9.107706     0.575821
C     -0.724375     3.819122     9.048073    -0.008412
C     -0.998595     4.830527     9.912941    -0.157461
C     -2.285616     5.447390     9.949405     0.080143
C     -2.606228     6.483845    10.864030    -0.137852
C     -1.721337     3.373436     8.135726    -0.122341
C     -1.483795     9.572334     9.522668    -0.302189
C     -3.480385     9.629741     8.107239    -0.300250
C     10.091548     2.074997    17.010597     0.596615
C      9.076253     2.089610    15.899980    -0.016136
C      8.533020     3.268016    15.466976    -0.192177
C      7.582941     3.301417    14.416562     0.085205
C      7.168250     2.081260    13.830867     0.080038
C      7.737277     0.871541    14.305652    -0.142640
C      8.658227     0.875716    15.300421    -0.108679
C      6.208498     2.115704    12.794696    -0.181238
C      5.686975     3.298285    12.331876    -0.016456
C      4.631346     3.322292    11.258102     0.600894
C      6.131743     4.509048    12.908644    -0.102116
C      7.035652     4.517398    13.919747    -0.149773
C      2.335869     2.126142    18.603406     0.576505
C      3.643645     1.399684    18.543773    -0.008292
C      3.917865     0.388279     0.417241    -0.157599
C     -0.353774    10.209028     0.453705     0.079916
C     -0.033162     9.172573     1.368330    -0.138085
C      4.640607     1.845370    17.631426    -0.122489
C     -1.155595     6.084084     0.026968    -0.302308
C      0.840995     6.026677    17.602939    -0.300171
C      1.613618     7.293803    11.476503     0.597108
C      0.598323     7.308416    12.587120    -0.016038
C      0.055090     8.486822    13.020124    -0.192080
C     -0.894989     8.520223    14.070538     0.085198
C     -1.309680     7.300066    14.656233     0.080035
C     -0.740653     6.090347    14.181448    -0.142531
C      0.180297     6.094522    13.186679    -0.108636
C     -2.269432     7.334510    15.692404    -0.180845
C     -2.790955     8.517091    16.155224    -0.016594
C     -3.846584     8.541098    17.228998     0.601612
C     -2.346187     9.727854    15.578456    -0.102029
C     -1.442278     9.736204    14.567353    -0.149600
C      5.255139     7.344948     9.883694     0.575941
C      6.562915     6.618490     9.943327    -0.008458
C      6.837135     5.607085     9.078459    -0.157411
C      8.124156     4.990222     9.041995     0.080139
C      8.444768     3.953767     8.127370    -0.137859
C      7.559877     7.064176    10.855674    -0.122337
C      7.322335     0.865278     9.468732    -0.302193
C      9.318925     0.807871    10.884161    -0.300259
C     -4.253008     8.362615     1.980803     0.596615
C     -3.237713     8.348002     3.091420    -0.016191
C     -2.694480     7.169596     3.524424    -0.192185
C     -1.744401     7.136195     4.574838     0.085161
C     -1.329710     8.356352     5.160533     0.080006
C     -1.898737     9.566071     4.685748    -0.142659
C     -2.819687     9.561896     3.690979    -0.108721
C     -0.369958     8.321908     6.196704    -0.181232
C      0.151565     7.139327     6.659524    -0.016482
C      1.207194     7.115320     7.733298     0.600869
C     -0.293203     5.928564     6.082756    -0.102187
C     -1.197112     5.920214     5.071653    -0.149801
C      3.502671     8.311470     0.387994     0.576552
C      2.194895     9.037928     0.447627    -0.008316
C      1.920675    10.049333    18.574159    -0.157611
C      6.192314     0.228584    18.537695     0.079924
C      5.871702     1.265039    17.623070    -0.138109
C      1.197933     8.592242     1.359974    -0.122413
C      6.994135     4.353528    -0.026968    -0.302309
C      4.997545     4.410935     1.388461    -0.300174
N     -2.864949    10.096302     9.370167    -0.257144
N      0.225559     5.560116    18.865867    -0.257356
N      8.703489     0.341310     9.621233    -0.257054
N      5.612981     4.877496     0.125533    -0.257327
O      1.567019     3.584380     9.768606    -0.592675
O      3.764772     2.035334     7.902701    -0.540239
O      3.911147     4.277855     7.962144    -0.569610
O     -1.357749     3.017722     1.286477    -0.569861
O     10.149833     0.777811     1.457210    -0.555657
O      0.694589     1.971143     8.567590    -0.529747
O      1.352251     1.634426     0.272906    -0.594020
O     -0.845502     3.183472    17.398401    -0.539559
O     10.405323     0.940951    17.457844    -0.568540
O      4.277019     2.201084    10.782177    -0.570541
O      4.166637     4.440995    10.952910    -0.555618
O      2.224681     3.247663    18.063290    -0.530615
O      4.271521     6.853232     9.222794    -0.592448
O      2.073768     8.402278    11.088699    -0.540055
O      1.927393     6.159757    11.029256    -0.569530
O      7.196289     7.419890    17.704923    -0.569735
O     -4.311293     9.659801    17.534190    -0.555618
O      5.143951     8.466469    10.423810    -0.529652
O      4.486289     8.803186    18.718494    -0.593977
O      6.684042     7.254140     1.592999    -0.539467
O     -4.566783     9.496661     1.533556    -0.568461
O      1.561521     8.236528     8.209223    -0.570631
O      1.671903     5.996617     8.038490    -0.555591
O      3.613859     7.189949     0.928110    -0.530450

The following XYZ coordinates are in angstroms. Other properties are in atomic units.
The sperically averaged electron density of each atom fit to a function of the form exp(a - br)
eigen_1, eigen_2 and eigen_3 are the three eigenvalues of traceless quadrupole moment tensor
  atom number  atomic symbol              X              Y              Z     net charge C6 coefficient C8 coefficient C10 coefficient fluctuating dipole atomic polarizability isotropic forcefield polarizability              a              b squared Pearson coefficient          <r^3>          <r^4>         wp_QDO          m_QDO          q_QDO       dipole_x       dipole_y       dipole_z         dipole            Qxy            Qxz            Qyz     Q(x^2-y^2)  Q(3z^2 - R^2)        eigen_1        eigen_2        eigen_3 static polarizability      alpha(xx)      alpha(xy)      alpha(xz)      alpha(yy)      alpha(yz)      alpha(zz) atomic spin moment
            1             Co       2.671188       1.753101       9.603571       0.829139     101.579493 0.23382493E+04  0.77567416E+05                                16.414564                           14.607315       0.714550       2.075560                    0.996645      47.722215     127.027503       0.539556       0.342201      -1.206319       0.029816       0.069490       0.002944       0.075674      -0.064327      -0.001086       0.037479       0.175326      -0.035424      -0.114975      -0.000982       0.115957             18.289608      20.813910      -2.491463       1.527245      21.490112       0.121655      12.564803           2.758967
            2             Co       0.248082       3.465705       0.107871       0.829063     101.588489 0.23384777E+04  0.77573685E+05                                16.411454                           14.604536       0.717891       2.076606                    0.996632      47.735385     127.044339       0.539823       0.342037      -1.206513      -0.028596      -0.069884       0.002798       0.075560      -0.064963       0.002620      -0.039440       0.181149      -0.020072      -0.120117       0.003500       0.116617             18.286516      20.810326      -2.494209      -1.526005      21.488001      -0.120784      12.561222           2.764414
            3             Co       3.167352       8.684511       9.387829       0.828900     101.605506 0.23389872E+04  0.77592791E+05                                16.410409                           14.603753       0.716305       2.076043                    0.996638      47.747682     127.068063       0.539983       0.341926      -1.206642      -0.029619      -0.069665      -0.003393       0.075776      -0.064837      -0.002512       0.037331       0.175197      -0.030706      -0.115388      -0.000357       0.115746             18.284787      20.808692      -2.490570       1.526759      21.483678       0.121669      12.561990           2.754817
            4             Co       5.590458       6.971907      18.883529       0.828665     101.632558 0.23397482E+04  0.77629498E+05                                16.419504                           14.611304       0.716744       2.076144                    0.996637      47.738059     127.079364       0.539521       0.342169      -1.206349       0.028664       0.069783      -0.002636       0.075487      -0.064858       0.002129      -0.039761       0.182128      -0.021504      -0.120531       0.003455       0.117076             18.295853      20.820673      -2.495827      -1.526933      21.500023      -0.121022      12.566863           2.760186
            5             Co       2.919270       5.218806       9.495700       1.113671     100.857615 0.17309206E+04  0.53384837E+05                                17.397309                           13.482564       0.725937       2.130631                    0.997564      42.574640     110.100506       0.504274       0.393821      -1.161989      -0.000054      -0.000052       0.000017       0.000077       0.028318      -0.000991       0.025234       0.090735       0.237484      -0.096493       0.013396       0.083097             21.548603      25.322370      -5.226020       0.718324      21.757897       0.898221      17.565542           2.924520
            6             Co       0.000000       0.000000       0.000000       1.114071     101.225681 0.17388376E+04  0.53666728E+05                                17.399721                           13.483670       0.736575       2.133652                    0.997522      42.672047     110.233436       0.506141       0.392092      -1.163777      -0.000026       0.000003      -0.000003       0.000026      -0.005780       0.039538       0.022899       0.040629       0.269587      -0.071924      -0.032669       0.104594             21.551533      25.326782      -5.222177      -0.716747      21.761053      -0.900264      17.566763           2.936192
            7              H       5.515322       1.163794       6.369716       0.117511       0.938352 0.66047658E+01  0.62799918E+02                                 1.671125                            1.567271      -1.248125       2.291187                    0.994357       3.714987      10.782164       0.461894       1.394640      -0.682882      -0.010064      -0.028978       0.014492       0.033927       0.000042      -0.004884      -0.002987      -0.018091      -0.014637      -0.010865      -0.001194       0.012059              1.726255       1.494352       0.264385      -0.192310       2.037234      -0.232607       1.647179           0.000157
            8              H       6.811826       5.164530       4.434492       0.115846       1.021169 0.72076436E+01  0.69059656E+02                                 1.682687                            1.573974      -0.973564       2.421016                    0.997593       3.465852       9.640950       0.495955       1.288941      -0.706411       0.004203       0.035059      -0.010858       0.036942      -0.006515      -0.011941       0.000077      -0.017591      -0.015636      -0.018398       0.003821       0.014577              1.732307       1.479514       0.288694      -0.177936       2.061697      -0.364443       1.655709           0.000018
            9              H       5.292271       5.141568       6.100038       0.125403       1.015655 0.72666585E+01  0.68678065E+02                                 1.586532                            1.514314      -0.827600       2.494149                    0.999567       3.148072       8.261525       0.547639       1.183391      -0.733106      -0.016453       0.037638       0.011297       0.042602      -0.003923      -0.006287      -0.000162      -0.024532      -0.029106      -0.015169      -0.002586       0.017754              1.604480       1.472626      -0.249907      -0.183587       1.798429       0.221309       1.542384           0.000086
           10              H       8.392113       3.894273       2.905684       0.114677       0.957526 0.68962223E+01  0.66278134E+02                                 1.693842                            1.602333      -1.210887       2.304673                    0.994672       3.747767      10.933226       0.456480       1.396129      -0.682748       0.010936       0.028557      -0.015373       0.034226       0.000943      -0.004853      -0.003011      -0.017840      -0.017281      -0.010847      -0.001627       0.012474              1.736270       1.499565       0.203557      -0.179602       2.019820      -0.228992       1.689424          -0.000046
           11              H       2.936805      10.352024       3.097497       0.117755       1.043080 0.75550584E+01  0.72792437E+02                                 1.669296                            1.585787      -1.006378       2.408046                    0.998069       3.361323       9.188180       0.509301       1.248197      -0.716537       0.013696      -0.036284      -0.009651       0.039966      -0.005658      -0.007049      -0.002789      -0.026829      -0.027475      -0.017065      -0.002140       0.019206              1.696557       1.506151      -0.221912      -0.203806       1.967508       0.342422       1.616013          -0.000042
           12              H       1.476100      10.340542       4.795328       0.118052       0.995474 0.70627267E+01  0.67232341E+02                                 1.647291                            1.554425      -0.860129       2.477090                    0.999109       3.384340       9.339977       0.501536       1.282916      -0.708249      -0.006156      -0.033224       0.011568       0.035715      -0.005597      -0.011897      -0.000275      -0.018126      -0.009546      -0.018121       0.005014       0.013107              1.680223       1.450044       0.279611      -0.206448       2.001954      -0.306007       1.588672          -0.000020
           13              H      -0.363771       5.127999      10.498446       0.127047       0.900089 0.64759673E+01  0.61544435E+02                                 1.653062                            1.575949      -1.323160       2.264508                    0.994092       3.720483      10.952495       0.448137       1.438173      -0.674664       0.025982       0.011854       0.021250       0.035597      -0.003546       0.005093       0.003585      -0.002830       0.000842      -0.008418       0.003671       0.004747              1.680422       1.859583       0.155100       0.328303       1.492086       0.250604       1.689596          -0.000079
           14              H      -1.961231       6.775054      11.474604       0.109520       0.981586 0.70737953E+01  0.68423637E+02                                 1.714823                            1.616393      -1.329448       2.241584                    0.993228       3.868536      11.324835       0.457172       1.385072      -0.684053       0.020884       0.011625       0.022636       0.032919      -0.006493       0.001129       0.013807       0.004761      -0.006013      -0.016944       0.003236       0.013708              1.756641       1.892346       0.198618       0.481481       1.499973       0.208281       1.877604           0.000008
           15              H       9.873584       2.691860       7.528191       0.119856       1.047797 0.78139692E+01  0.75613010E+02                                 1.654444                            1.598942      -0.832959       2.483837                    0.999492       3.286966       8.884471       0.515889       1.226945      -0.722579       0.006739      -0.025395      -0.029412       0.039439       0.001049       0.002009       0.014074       0.002288       0.009554      -0.014173      -0.000754       0.014927              1.657792       1.493872      -0.119926      -0.078285       1.803872       0.292494       1.675633           0.000236
           16              H      -3.361758       9.764386      10.078736       0.239732       0.798343 0.59600186E+01  0.55251194E+02                                 1.525303                            1.512825      -1.084599       2.434808                    0.998178       3.088585       8.860894       0.458829       1.439994      -0.677214      -0.021595      -0.020920       0.031818       0.043777       0.001307      -0.001046      -0.004158       0.035826       0.056847      -0.027798       0.008357       0.019441              1.524551       1.553851       0.130013      -0.241881       1.423591      -0.170355       1.596212           0.001113
           17              H      -1.183361       9.793611      10.428178       0.140448       0.946847 0.69940048E+01  0.67114552E+02                                 1.668052                            1.601780      -1.007646       2.413071                    0.996925       3.511327      10.067850       0.463985       1.375660      -0.688749       0.003068       0.006252       0.023424       0.024437      -0.003208      -0.000046       0.004500       0.015984       0.024500      -0.013590       0.004365       0.009226              1.696202       1.508942       0.108404       0.340823       1.459152       0.153655       2.120513          -0.000198
           18              H      -1.470208       8.588067       9.417835       0.129562       0.970639 0.74024915E+01  0.72124174E+02                                 1.692504                            1.645184      -1.066322       2.368183                    0.996628       3.697032      10.717462       0.458480       1.371142      -0.688603       0.002398      -0.019569      -0.004162       0.020150      -0.006039       0.005189       0.001783       0.000927      -0.031729      -0.012798       0.001123       0.011675              1.713852       1.407654       0.020235      -0.002144       2.340238       0.020560       1.393664           0.001570
           19              H      -0.935275       9.978357       8.834799       0.145296       0.857228 0.62635843E+01  0.58941881E+02                                 1.605164                            1.550307      -1.135309       2.358491                    0.995135       3.585210      10.450144       0.452336       1.438944      -0.675604       0.008525       0.011847      -0.020868       0.025465      -0.000041      -0.001931      -0.006918       0.010815       0.004198      -0.010295       0.003472       0.006823              1.632783       1.665017       0.242541      -0.308199       1.524790      -0.233188       1.708541           0.000071
           20              H      -4.436198       9.872937       8.128319       0.149118       1.135601 0.85565817E+01  0.85113939E+02                                 1.794959                            1.705764      -0.947522       2.441874                    0.998420       3.359588       9.354700       0.482877       1.275172      -0.712165      -0.023125       0.009698       0.003569       0.025329      -0.003857       0.003371       0.005127       0.014477       0.011630      -0.012249       0.004211       0.008038              1.824394       2.482962      -0.266957      -0.055380       1.595596       0.008958       1.394625           0.000015
           21              H      -3.378731       8.668437       8.069446       0.131340       1.025387 0.78489878E+01  0.76866755E+02                                 1.701845                            1.653855      -0.942841       2.433139                    0.998281       3.480465       9.805589       0.478596       1.306809      -0.703597       0.004983      -0.020162       0.003127       0.021003      -0.002197       0.009767       0.002876      -0.009869       0.005142      -0.013189       0.004455       0.008734              1.714908       1.395310      -0.018107      -0.015198       2.345048       0.027113       1.404365           0.001159
           22              H      -2.979897      10.066033       7.380058       0.147013       1.031040 0.77649401E+01  0.76249798E+02                                 1.742201                            1.669200      -1.154970       2.345395                    0.995377       3.562843      10.230090       0.463549       1.345582      -0.694712       0.016488       0.015412      -0.011294       0.025237       0.006067       0.001809      -0.005017       0.009109       0.006507      -0.010832       0.004183       0.006649              1.768148       1.650096       0.221306      -0.405490       1.616307      -0.283527       2.038041           0.000094
           23              H       8.801148       4.055012      15.865416       0.117487       0.938599 0.66069955E+01  0.62826424E+02                                 1.671392                            1.567511      -1.248162       2.291104                    0.994355       3.715692      10.784668       0.461870       1.394595      -0.682887       0.010059       0.028978       0.014487       0.033923       0.000042       0.004903       0.002985      -0.018066      -0.014785      -0.010885      -0.001184       0.012069              1.726542       1.494599       0.264429       0.192366       2.037557       0.232649       1.647472           0.000061
           24              H       7.504644       0.054276      13.930192       0.115746       1.021387 0.72097235E+01  0.69085767E+02                                 1.683042                            1.574292      -0.973748       2.420893                    0.997589       3.466581       9.643956       0.495853       1.289090      -0.706378      -0.004226      -0.035049      -0.010848       0.036932      -0.006504       0.011945      -0.000089      -0.017606      -0.015634      -0.018400       0.003821       0.014579              1.732678       1.479811       0.288762       0.177994       2.062146       0.364539       1.656076           0.000020
           25              H       9.024199       0.077238      15.595738       0.125374       1.015700 0.72674183E+01  0.68690540E+02                                 1.586973                            1.514711      -0.826532       2.494757                    0.999568       3.148256       8.263701       0.547367       1.183888      -0.732991       0.016452      -0.037621       0.011360       0.042604      -0.003907       0.006399       0.000154      -0.024388      -0.029111      -0.015246      -0.002438       0.017684              1.604938       1.473032      -0.250009       0.183678       1.798947      -0.221405       1.542836          -0.000010
           26              H       5.924357       1.324533      12.401384       0.114621       0.957896 0.68996923E+01  0.66319967E+02                                 1.694255                            1.602713      -1.211257       2.304420                    0.994665       3.748860      10.937192       0.456434       1.396089      -0.682752      -0.010943      -0.028518      -0.015368       0.034193       0.000925       0.004867       0.003007      -0.017860      -0.017257      -0.010866      -0.001610       0.012476              1.736698       1.499926       0.203599       0.179685       2.020315       0.229038       1.689854           0.000040
           27              H       5.821005       5.304394      12.593197       0.117611       1.044049 0.75638721E+01  0.72898011E+02                                 1.670202                            1.586605      -1.007334       2.407474                    0.998052       3.363218       9.194419       0.509225       1.248030      -0.716567      -0.013709       0.036225      -0.009620       0.039909      -0.005626       0.007029       0.002815      -0.026821      -0.027448      -0.017041      -0.002148       0.019189              1.697495       1.506936      -0.222070       0.203988       1.968633      -0.342691       1.616915           0.000094
           28              H       7.281710       5.315876      14.291028       0.118032       0.995767 0.70653520E+01  0.67263046E+02                                 1.647517                            1.554630      -0.860030       2.477029                    0.999108       3.385062       9.342123       0.501547       1.282778      -0.708274       0.006135       0.033200       0.011574       0.035691      -0.005600       0.011908       0.000274      -0.018129      -0.009529      -0.018133       0.005021       0.013111              1.680460       1.450249       0.279655       0.206501       2.002217       0.306053       1.588913          -0.000012
           29              H       3.283041       0.090807       1.002746       0.126900       0.900510 0.64798824E+01  0.61592080E+02                                 1.653679                            1.576501      -1.324224       2.263962                    0.994079       3.721942      10.958376       0.448018       1.438311      -0.674635      -0.026000      -0.011764       0.021245       0.035577      -0.003630      -0.005074      -0.003589      -0.002736       0.000889      -0.008445       0.003728       0.004717              1.681073       1.860363       0.155170      -0.328487       1.492622      -0.250754       1.690233          -0.000252
           30              H      -0.678159       8.881364       1.978904       0.109417       0.981722 0.70751335E+01  0.68440657E+02                                 1.715071                            1.616614      -1.329592       2.241498                    0.993223       3.869180      11.327511       0.457106       1.385190      -0.684030      -0.020877      -0.011630       0.022640       0.032919      -0.006500      -0.001144      -0.013809       0.004742      -0.006002      -0.016949       0.003239       0.013710              1.756909       1.892646       0.198648      -0.481587       1.500185      -0.208324       1.877897          -0.000135
           31              H       4.442886       2.526946      17.023891       0.119697       1.048224 0.78181632E+01  0.75665203E+02                                 1.655036                            1.599486      -0.833846       2.483388                    0.999487       3.287889       8.888208       0.515736       1.227121      -0.722539      -0.006733       0.025404      -0.029396       0.039431       0.001062      -0.002018      -0.014071       0.002285       0.009543      -0.014169      -0.000759       0.014928              1.658394       1.494391      -0.120007       0.078323       1.804552      -0.292674       1.676240           0.000101
           32              H       0.722368       5.892032       0.583036       0.239705       0.797949 0.59564495E+01  0.55211725E+02                                 1.525096                            1.512623      -1.085456       2.434583                    0.998174       3.087838       8.859228       0.458730       1.440473      -0.677135       0.021593       0.020924       0.031838       0.043792       0.001287       0.001023       0.004121       0.035768       0.056830      -0.027759       0.008335       0.019424              1.524346       1.553651       0.129992       0.241841       1.423398       0.170329       1.595990           0.001020
           33              H      -1.456029       5.862807       0.932478       0.140304       0.947123 0.69967387E+01  0.67148511E+02                                 1.668498                            1.602191      -1.008428       2.412681                    0.996916       3.512230      10.071589       0.463875       1.375827      -0.688716      -0.003029      -0.006249       0.023448       0.024455      -0.003191       0.000079      -0.004523       0.015975       0.024535      -0.013592       0.004338       0.009254              1.696668       1.509335       0.108430      -0.340947       1.459515      -0.153672       2.121153          -0.000347
           34              H      -1.169182       7.068351      18.913535       0.129390       0.970757 0.74035438E+01  0.72136267E+02                                 1.692594                            1.645268      -1.066007       2.368277                    0.996634       3.697264      10.717920       0.458487       1.371086      -0.688617      -0.002337       0.019561      -0.004141       0.020130      -0.006021      -0.005175      -0.001779       0.000967      -0.031696      -0.012776       0.001121       0.011655              1.713953       1.407735       0.020271       0.002139       2.340385      -0.020530       1.393738           0.001453
           35              H      -1.704115       5.678061      18.330499       0.145052       0.857923 0.62701773E+01  0.59020356E+02                                 1.606084                            1.551155      -1.136399       2.357829                    0.995115       3.587540      10.458920       0.452191       1.439004      -0.675586      -0.008518      -0.011814      -0.020857       0.025439      -0.000043       0.001923       0.006903       0.010898       0.004260      -0.010314       0.003491       0.006823              1.633740       1.666031       0.242743       0.308458       1.525655       0.233384       1.709534          -0.000015
           36              H       1.796808       5.783481      17.624019       0.148999       1.135838 0.85589397E+01  0.85146193E+02                                 1.795516                            1.706247      -0.948120       2.441656                    0.998413       3.360060       9.357551       0.482687       1.275543      -0.712089       0.023154      -0.009692       0.003593       0.025357      -0.003867      -0.003357      -0.005124       0.014521       0.011654      -0.012268       0.004230       0.008038              1.824983       2.483902      -0.267102       0.055408       1.596071      -0.008966       1.394977          -0.000100
           37              H       0.739341       6.987981      17.565146       0.131163       1.025433 0.78494120E+01  0.76872465E+02                                 1.701988                            1.653978      -0.942736       2.433175                    0.998283       3.480615       9.806326       0.478541       1.306934      -0.703575      -0.004958       0.020166       0.003161       0.021006      -0.002191      -0.009767      -0.002871      -0.009878       0.005163      -0.013189       0.004453       0.008736              1.715061       1.395411      -0.018132       0.015194       2.345324      -0.027108       1.404448           0.001055
           38              H       0.340507       5.590385      16.875758       0.146743       1.031144 0.77658006E+01  0.76259673E+02                                 1.742311                            1.669294      -1.153934       2.345795                    0.995388       3.562995      10.230321       0.463540       1.345583      -0.694718      -0.016473      -0.015418      -0.011282       0.025226       0.006095      -0.001808       0.005021       0.009098       0.006540      -0.010853       0.004187       0.006667              1.768267       1.650228       0.221349       0.405548       1.616406       0.283571       2.038167           0.000020
           39              H       0.323218       9.273818      12.621684       0.117471       0.938313 0.66044437E+01  0.62796340E+02                                 1.671120                            1.567267      -1.247987       2.291254                    0.994357       3.714952      10.782159       0.461878       1.394700      -0.682872       0.010064       0.028980      -0.014493       0.033929       0.000044      -0.004892      -0.002988      -0.018084      -0.014622      -0.010871      -0.001184       0.012054              1.726251       1.494350       0.264385      -0.192310       2.037227      -0.232606       1.647177           0.000147
           40              H      -0.973286       5.273082      14.556908       0.115797       1.021126 0.72072612E+01  0.69055226E+02                                 1.682671                            1.573959      -0.973496       2.421054                    0.997593       3.465782       9.640770       0.495943       1.288985      -0.706403      -0.004197      -0.035059       0.010866       0.036944      -0.006513      -0.011939       0.000074      -0.017593      -0.015632      -0.018396       0.003822       0.014574              1.732290       1.479499       0.288691      -0.177933       2.061678      -0.364440       1.655694           0.000006
           41              H       0.546269       5.296044      12.891362       0.125348       1.015632 0.72664598E+01  0.68675849E+02                                 1.586538                            1.514320      -0.827549       2.494185                    0.999567       3.148028       8.261441       0.547623       1.183433      -0.733098       0.016455      -0.037645      -0.011298       0.042610      -0.003926      -0.006292      -0.000158      -0.024536      -0.029102      -0.015174      -0.002583       0.017757              1.604486       1.472631      -0.249908      -0.183588       1.798436       0.221309       1.542390           0.000099
           42              H      -2.553573       6.543339      16.085716       0.114680       0.957613 0.68970179E+01  0.66287593E+02                                 1.693920                            1.602404      -1.210981       2.304609                    0.994671       3.747998      10.933997       0.456479       1.396093      -0.682754      -0.010924      -0.028551       0.015377       0.034219       0.000941      -0.004848      -0.003010      -0.017849      -0.017281      -0.010845      -0.001633       0.012477              1.736351       1.499633       0.203566      -0.179615       2.019915      -0.229003       1.689505          -0.000047
           43              H       2.901735       0.085588      15.893903       0.117723       1.043090 0.75551081E+01  0.72792676E+02                                 1.669274                            1.585767      -1.006404       2.408026                    0.998069       3.361330       9.188036       0.509319       1.248158      -0.716546      -0.013695       0.036283       0.009652       0.039964      -0.005658      -0.007046      -0.002790      -0.026830      -0.027472      -0.017063      -0.002142       0.019206              1.696533       1.506131      -0.221905      -0.203798       1.967479       0.342411       1.615989          -0.000033
           44              H       4.362440       0.097070      14.196072       0.118073       0.995462 0.70625833E+01  0.67230085E+02                                 1.647211                            1.554356      -0.860039       2.477118                    0.999110       3.384283       9.339508       0.501577       1.282828      -0.708267       0.006151       0.033221      -0.011565       0.035710      -0.005600      -0.011895      -0.000276      -0.018125      -0.009550      -0.018120       0.005012       0.013108              1.680140       1.449981       0.279588      -0.206432       2.001840      -0.305981       1.588599           0.000010
           45              H       6.202311       5.309613       8.492954       0.127061       0.900108 0.64761467E+01  0.61546625E+02                                 1.653087                            1.575971      -1.323211       2.264482                    0.994092       3.720538      10.952734       0.448133       1.438174      -0.674663      -0.025976      -0.011860      -0.021256       0.035598      -0.003548       0.005092       0.003584      -0.002840       0.000849      -0.008418       0.003673       0.004745              1.680449       1.859613       0.155107       0.328313       1.492108       0.250612       1.689624          -0.000089
           46              H       7.799771       3.662558       7.516796       0.109526       0.981580 0.70737264E+01  0.68422596E+02                                 1.714794                            1.616367      -1.329387       2.241610                    0.993228       3.868481      11.324531       0.457185       1.385042      -0.684059      -0.020883      -0.011625      -0.022638       0.032920      -0.006492       0.001128       0.013806       0.004763      -0.006012      -0.016943       0.003236       0.013707              1.756611       1.892311       0.198615       0.481468       1.499952       0.208276       1.877572           0.000005
           47              H      -4.035044       7.745752      11.463209       0.119811       1.047899 0.78149685E+01  0.75625377E+02                                 1.654583                            1.599071      -0.833060       2.483782                    0.999491       3.287162       8.885267       0.515854       1.226985      -0.722570      -0.006729       0.025402       0.029415       0.039443       0.001048       0.002013       0.014077       0.002286       0.009549      -0.014176      -0.000755       0.014931              1.657933       1.493992      -0.119941      -0.078293       1.804032       0.292533       1.675776           0.000246
           48              H       9.200298       0.673226       8.912664       0.239776       0.798206 0.59586794E+01  0.55235637E+02                                 1.525136                            1.512661      -1.084567       2.434864                    0.998179       3.088212       8.859551       0.458852       1.440006      -0.677213       0.021592       0.020923      -0.031831       0.043786       0.001311      -0.001040      -0.004138       0.035808       0.056861      -0.027788       0.008347       0.019441              1.524383       1.553680       0.129988      -0.241845       1.423431      -0.170326       1.596038           0.001083
           49              H       7.021901       0.644001       8.563222       0.140510       0.946719 0.69928965E+01  0.67101978E+02                                 1.667980                            1.601717      -1.007915       2.413000                    0.996921       3.511112      10.067441       0.463962       1.375770      -0.688728      -0.003066      -0.006269      -0.023434       0.024451      -0.003206      -0.000052       0.004510       0.015979       0.024494      -0.013590       0.004360       0.009230              1.696127       1.508879       0.108396       0.340790       1.459100       0.153640       2.120402          -0.000237
           50              H       7.308748       1.849545       9.573565       0.129532       0.970670 0.74027924E+01  0.72127781E+02                                 1.692533                            1.645214      -1.066279       2.368194                    0.996628       3.697129      10.717765       0.458478       1.371136      -0.688605      -0.002398       0.019570       0.004154       0.020149      -0.006041       0.005190       0.001783       0.000930      -0.031726      -0.012798       0.001121       0.011677              1.713881       1.407681       0.020238      -0.002144       2.340271       0.020551       1.393692           0.001553
           51              H       6.773815       0.459255      10.156601       0.145277       0.857272 0.62640399E+01  0.58947422E+02                                 1.605234                            1.550375      -1.135510       2.358391                    0.995131       3.585416      10.450961       0.452319       1.438966      -0.675599      -0.008527      -0.011851       0.020859       0.025461      -0.000037      -0.001929      -0.006922       0.010809       0.004209      -0.010296       0.003470       0.006826              1.632854       1.665092       0.242553      -0.308208       1.524862      -0.233196       1.708608           0.000047
           52              H      10.274738       0.564675      10.863081       0.149180       1.135461 0.85553403E+01  0.85099315E+02                                 1.794888                            1.705701      -0.947478       2.441943                    0.998420       3.359371       9.354262       0.482856       1.275264      -0.712146       0.023134      -0.009696      -0.003575       0.025338      -0.003861       0.003372       0.005127       0.014473       0.011620      -0.012249       0.004211       0.008038              1.824321       2.482847      -0.266930      -0.055382       1.595535       0.008957       1.394581           0.000015
           53              H       9.217271       1.769175      10.921954       0.131401       1.025242 0.78476013E+01  0.76849864E+02                                 1.701690                            1.653714      -0.942749       2.433209                    0.998282       3.480184       9.804620       0.478613       1.306818      -0.703595      -0.004977       0.020168      -0.003133       0.021007      -0.002195       0.009767       0.002877      -0.009864       0.005140      -0.013187       0.004452       0.008735              1.714748       1.395203      -0.018099      -0.015196       2.344787       0.027101       1.404254           0.001174
           54              H       8.818437       0.371579      11.611342       0.146995       1.031089 0.77654719E+01  0.76256603E+02                                 1.742280                            1.669276      -1.155087       2.345334                    0.995375       3.563011      10.230800       0.463529       1.345611      -0.694705      -0.016484      -0.015410       0.011292       0.025233       0.006069       0.001811      -0.005020       0.009112       0.006502      -0.010837       0.004184       0.006652              1.768228       1.650169       0.221314      -0.405510       1.616376      -0.283536       2.038139           0.000072
           55              H      -2.962608       6.382600       3.125984       0.117462       0.938669 0.66075899E+01  0.62833200E+02                                 1.671440                            1.567553      -1.248242       2.291052                    0.994354       3.715814      10.784956       0.461878       1.394545      -0.682896      -0.010048      -0.028979      -0.014487       0.033921       0.000039       0.004899       0.002984      -0.018074      -0.014789      -0.010884      -0.001189       0.012072              1.726592       1.494637       0.264442       0.192373       2.037623       0.232660       1.647517           0.000060
           56              H      -1.666104      10.383336       5.061208       0.115753       1.021347 0.72093565E+01  0.69081316E+02                                 1.682995                            1.574251      -0.973762       2.420898                    0.997589       3.466473       9.643565       0.495860       1.289089      -0.706379       0.004224       0.035050       0.010855       0.036935      -0.006505       0.011946      -0.000089      -0.017606      -0.015640      -0.018402       0.003821       0.014581              1.732629       1.479774       0.288750       0.177986       2.062084       0.364525       1.656029           0.000031
           57              H      -3.185659      10.360374       3.395662       0.125324       1.015676 0.72672061E+01  0.68688015E+02                                 1.586961                            1.514701      -0.826557       2.494750                    0.999568       3.148210       8.263542       0.547362       1.183907      -0.732989      -0.016455       0.037624      -0.011359       0.042607      -0.003908       0.006399       0.000154      -0.024393      -0.029107      -0.015247      -0.002438       0.017685              1.604926       1.473021      -0.250005       0.183675       1.798933      -0.221401       1.542824          -0.000022
           58              H      -0.085817       9.113079       6.590016       0.114592       0.957876 0.68995235E+01  0.66318128E+02                                 1.694263                            1.602719      -1.211306       2.304405                    0.994665       3.748832      10.937194       0.456421       1.396134      -0.682744       0.010944       0.028521       0.015372       0.034198       0.000925       0.004870       0.003007      -0.017860      -0.017252      -0.010868      -0.001607       0.012475              1.736707       1.499931       0.203602       0.179685       2.020331       0.229041       1.689859           0.000027
           59              H       0.017535       5.133218       6.398203       0.117556       1.044031 0.75637858E+01  0.72897671E+02                                 1.670273                            1.586671      -1.007344       2.407489                    0.998052       3.363224       9.194755       0.509174       1.248147      -0.716543       0.013712      -0.036230       0.009621       0.039915      -0.005626       0.007032       0.002813      -0.026825      -0.027451      -0.017044      -0.002147       0.019191              1.697568       1.506998      -0.222083       0.204002       1.968720      -0.342711       1.616985           0.000096
           60              H      -1.443170       5.121736       4.700371       0.117930       0.995751 0.70652207E+01  0.67261833E+02                                 1.647565                            1.554671      -0.860012       2.477043                    0.999108       3.385055       9.342265       0.501511       1.282869      -0.708257      -0.006131      -0.033204      -0.011581       0.035696      -0.005598       0.011908       0.000275      -0.018136      -0.009520      -0.018135       0.005024       0.013111              1.680511       1.450287       0.279672       0.206513       2.002286       0.306074       1.588959          -0.000042
           61              H       2.555499      10.346805      17.988654       0.126904       0.900572 0.64804495E+01  0.61598820E+02                                 1.653745                            1.576562      -1.324269       2.263927                    0.994078       3.722111      10.958995       0.448013       1.438296      -0.674637       0.025997       0.011763      -0.021243       0.035574      -0.003626      -0.005071      -0.003591      -0.002733       0.000891      -0.008442       0.003724       0.004718              1.681141       1.860442       0.155177      -0.328504       1.492679      -0.250769       1.690301          -0.000246
           62              H       6.516699       1.556248      17.012496       0.109414       0.981788 0.70757388E+01  0.68448053E+02                                 1.715146                            1.616682      -1.329627       2.241468                    0.993222       3.869381      11.328269       0.457097       1.385187      -0.684029       0.020875       0.011624      -0.022639       0.032915      -0.006501      -0.001144      -0.013807       0.004744      -0.006003      -0.016948       0.003240       0.013709              1.756988       1.892731       0.198659      -0.481616       1.500249      -0.208339       1.877984          -0.000130
           63              H       1.395654       7.910666       1.967509       0.119642       1.048308 0.78189544E+01  0.75674988E+02                                 1.655156                            1.599593      -0.833974       2.483325                    0.999487       3.288024       8.888780       0.515704       1.227161      -0.722531       0.006722      -0.025408       0.029399       0.039434       0.001071      -0.002019      -0.014071       0.002279       0.009555      -0.014166      -0.000766       0.014932              1.658515       1.494483      -0.120021       0.078334       1.804693      -0.292720       1.676368           0.000087
           64              H       5.116172       4.545580      18.408364       0.239798       0.798043 0.59572720E+01  0.55220505E+02                                 1.525078                            1.512607      -1.085131       2.434671                    0.998176       3.088055       8.859550       0.458793       1.440244      -0.677171      -0.021593      -0.020914      -0.031830       0.043781       0.001289       0.001025       0.004129       0.035790       0.056821      -0.027770       0.008347       0.019423              1.524328       1.553635       0.129983       0.241828       1.423386       0.170318       1.595964           0.001012
           65              H       7.294569       4.574805      18.058922       0.140412       0.947114 0.69966976E+01  0.67148161E+02                                 1.668473                            1.602171      -1.008448       2.412674                    0.996915       3.512261      10.071751       0.463884       1.375802      -0.688718       0.003025       0.006264      -0.023434       0.024445      -0.003190       0.000074      -0.004515       0.015961       0.024517      -0.013581       0.004337       0.009244              1.696641       1.509322       0.108431      -0.340935       1.459508      -0.153671       2.121093          -0.000360
           66              H       7.007722       3.369261       0.077865       0.129429       0.970939 0.74053233E+01  0.72157801E+02                                 1.692759                            1.645421      -1.066094       2.368193                    0.996633       3.697708      10.719451       0.458485       1.371013      -0.688628       0.002333      -0.019551       0.004140       0.020121      -0.006021      -0.005176      -0.001777       0.000965      -0.031697      -0.012776       0.001121       0.011655              1.714123       1.407864       0.020262       0.002140       2.340641      -0.020534       1.393863           0.001443
           67              H       7.542655       4.759551       0.660901       0.145157       0.857809 0.62691188E+01  0.59007710E+02                                 1.605913                            1.551001      -1.136204       2.357944                    0.995119       3.587148      10.457428       0.452225       1.438961      -0.675593       0.008510       0.011830       0.020850       0.025438      -0.000045       0.001926       0.006896       0.010886       0.004247      -0.010303       0.003485       0.006819              1.633563       1.665844       0.242702       0.308395       1.525505       0.233342       1.709340          -0.000022
           68              H       4.041732       4.654131       1.367381       0.149129       1.135643 0.85571880E+01  0.85124752E+02                                 1.795323                            1.706081      -0.948001       2.441743                    0.998414       3.359754       9.356601       0.482705       1.275556      -0.712084      -0.023154       0.009692      -0.003602       0.025358      -0.003857      -0.003354      -0.005123       0.014523       0.011649      -0.012263       0.004227       0.008036              1.824781       2.483570      -0.267052       0.055395       1.595916      -0.008962       1.394857          -0.000107
           69              H       5.099199       3.449631       1.426254       0.131297       1.025501 0.78500637E+01  0.76880017E+02                                 1.701976                            1.653972      -0.942768       2.433140                    0.998283       3.480732       9.806553       0.478577       1.306815      -0.703595       0.004958      -0.020156      -0.003171       0.020998      -0.002191      -0.009765      -0.002867      -0.009867       0.005151      -0.013183       0.004451       0.008732              1.715049       1.395410      -0.018121       0.015194       2.345286      -0.027113       1.404451           0.001046
           70              H       5.498033       4.847227       2.115642       0.146881       1.031129 0.77656880E+01  0.76257935E+02                                 1.742224                            1.669220      -1.153999       2.345767                    0.995388       3.562927      10.229927       0.463578       1.345484      -0.694734       0.016472       0.015423       0.011266       0.025222       0.006091      -0.001810       0.005018       0.009101       0.006531      -0.010849       0.004185       0.006664              1.768174       1.650138       0.221322       0.405501       1.616332       0.283541       2.038052           0.000009
           71              C       4.224922       3.143809       7.514897       0.597156      24.167682 0.24753698E+03  0.51054875E+04                                 7.678290                            5.564965       0.076329       2.085066                    0.999539      22.084739      61.419923       0.632984       0.469155      -1.022780      -0.052893       0.003972       0.043479       0.068585      -0.009715       0.088445      -0.013289       0.062299       0.011452      -0.073175      -0.034537       0.107712              9.245661       8.756416      -0.022916      -4.760838       9.590871       0.702289       9.389696          -0.005241
           72              C       5.240217       3.129196       6.404280      -0.015960      37.235834 0.43395584E+03  0.10106490E+05                                 9.602368                            6.872178       0.077170       2.028020                    0.999407      27.056982      75.181481       0.644431       0.408107      -1.079223       0.024579       0.014417      -0.038033       0.047524       0.003174       0.010769       0.002929      -0.015026      -0.024467      -0.016823       0.003055       0.013768             11.883357      11.428742      -0.588372      -7.294911      10.669932       0.767856      13.551396           0.006330
           73              C       5.783450       1.950790       5.971276      -0.192055      38.837988 0.49092212E+03  0.11934391E+05                                10.052815                            7.469192      -0.016842       1.951196                    0.999579      31.021520      91.607445       0.591225       0.426153      -1.054805       0.001945       0.008246      -0.016377       0.018439       0.015405       0.025925      -0.016712      -0.014553      -0.023747      -0.041450       0.020401       0.021049             11.951102      10.673712      -1.090850      -6.580689      11.426936       1.880658      13.752658          -0.002575
           74              C       6.733529       1.917389       4.920862       0.085217      33.974686 0.40551447E+03  0.93274060E+04                                 9.158855                            6.749352      -0.007157       2.011898                    0.999109      26.223526      73.489117       0.632124       0.421259      -1.065879      -0.009163      -0.012461       0.003420       0.015841      -0.010981      -0.020611       0.009463       0.003263       0.001577      -0.019736      -0.008725       0.028461             10.889731       9.371830      -0.941369      -6.095836      10.735132       1.514647      12.562230          -0.000428
           75              C       7.148220       3.137546       4.335167       0.080026      33.866858 0.41126264E+03  0.95040741E+04                                 9.166341                            6.823715      -0.030856       2.005146                    0.999348      26.398659      74.437290       0.624255       0.424574      -1.062549       0.003136       0.011998      -0.009194       0.015438      -0.010944      -0.021379       0.012480       0.001922      -0.001696      -0.021204      -0.009311       0.030515             10.828430       9.396810      -1.072130      -5.965218      10.598981       1.300862      12.489498          -0.000406
           76              C       6.579193       4.347265       4.809952      -0.142521      33.963758 0.44008551E+03  0.10376743E+05                                 9.083831                            6.999499       0.213720       2.042356                    0.999690      29.331633      84.414307       0.622234       0.417473      -1.063657      -0.004532      -0.011163       0.003885       0.012659       0.006886       0.000271      -0.008353      -0.033999      -0.037374      -0.015237      -0.011051       0.026287             10.310618       8.810638      -0.402032      -4.980629      10.296456       0.313358      11.824761          -0.000030
           77              C       5.658243       4.343090       5.804721      -0.108591      31.776204 0.41486688E+03  0.96387904E+04                                 8.716412                            6.810285       0.108919       2.008958                    0.999737      28.888389      82.525427       0.628839       0.419231      -1.062548      -0.002504      -0.020791       0.000464       0.020946      -0.009270       0.015591       0.009478      -0.030983      -0.043705      -0.030571       0.004465       0.026105              9.864879       8.976695       0.398891      -5.170150       8.962901      -0.732943      11.655041           0.000180
           78              C       8.107972       3.103102       3.298996      -0.180793      38.611493 0.48945228E+03  0.11900669E+05                                10.040590                            7.479753      -0.051298       1.943665                    0.999384      30.945505      91.665320       0.587692       0.428643      -1.052303      -0.009348      -0.010310       0.008499       0.016307       0.015903       0.024025      -0.019227      -0.017316      -0.031024      -0.042274       0.017317       0.024957             11.931162      10.592161      -1.812500      -6.567018      11.458303       2.224292      13.743023          -0.002942
           79              C       8.629495       1.920521       2.836176      -0.016599      37.317552 0.43751543E+03  0.10219600E+05                                 9.639285                            6.914721       0.072928       2.027040                    0.999340      27.143927      75.761647       0.639850       0.409814      -1.077108      -0.027965      -0.012622       0.034687       0.046310      -0.000607       0.007633      -0.003882      -0.017412      -0.032579      -0.015891       0.000976       0.014914             11.864242      11.492113      -1.185645      -7.337929      11.002862       1.346702      13.097751           0.004729
           80              C       9.685124       1.896514       1.762402       0.601687      24.010380 0.24976878E+03  0.51725629E+04                                 7.686061                            5.619033       0.003555       2.061329                    0.999521      22.270676      62.436089       0.623910       0.474041      -1.018266       0.049570       0.001156      -0.046180       0.067758       0.002152       0.087783      -0.004262       0.042294       0.064314      -0.072517      -0.031390       0.103908              9.201587       8.950634      -1.071509      -4.799929       9.489984       0.548068       9.164143          -0.005317
           81              C       8.184727       0.709758       3.412944      -0.101993      31.749323 0.42231481E+03  0.98998131E+04                                 8.825713                            6.954579      -0.121792       1.933924                    0.999512      29.447447      85.744038       0.608385       0.429474      -1.051435       0.000102       0.022151      -0.003313       0.022398      -0.015375       0.012766      -0.000540      -0.021533      -0.070138      -0.029522      -0.001728       0.031250              9.864093       8.879594       0.359728      -5.187231       9.486956       0.138666      11.225728          -0.000180
           82              C       7.280818       0.701408       4.424047      -0.149534      33.495324 0.43188443E+03  0.10146341E+05                                 9.020483                            6.941773       0.158469       2.021800                    0.999717      29.483711      84.991296       0.623103       0.418412      -1.061933      -0.001698       0.010309      -0.007603       0.012921       0.002473      -0.006864      -0.013502      -0.036558      -0.030426      -0.019963      -0.008670       0.028633             10.200231       8.784277      -0.509775      -5.203625      10.331185       1.099878      11.485231          -0.000153
           83              C       0.583401       3.092664       9.107706       0.575821      24.991492 0.26460623E+03  0.55623128E+04                                 7.941763                            5.789852      -0.122252       2.011900                    0.999375      22.818751      64.560059       0.613317       0.475079      -1.017188       0.063863      -0.010889      -0.001557       0.064803       0.037845      -0.038923      -0.036604      -0.021058       0.265197      -0.084052      -0.028402       0.112455              9.554209      14.262298      -2.960145       1.012002       9.449557       1.241122       4.950772           0.001048
           84              C      -0.724375       3.819122       9.048073      -0.008412      36.594980 0.44960569E+03  0.10601402E+05                                 9.599110                            7.080270      -0.002716       2.011073                    0.999138      27.216723      76.975704       0.621263       0.418118      -1.068932      -0.036472       0.027228      -0.018016       0.048951       0.013925       0.008246       0.005549      -0.005489       0.007022      -0.015900      -0.002762       0.018661             11.503987      16.745735      -4.102151       1.074197      10.191852       2.274987       7.574374          -0.000125
           85              C      -0.998595       4.830527       9.912941      -0.157461      34.544328 0.47131470E+03  0.11385926E+05                                 9.444529                            7.425230      -0.172530       1.918534                    0.998534      30.517551      90.989083       0.577974       0.438672      -1.043118      -0.002944       0.010852      -0.014118       0.018048       0.026610       0.007775      -0.025906      -0.003608       0.038365      -0.043329       0.009116       0.034214             10.651587      13.942580      -3.730302      -0.577275      10.133635       3.244651       7.878545          -0.000397
           86              C      -2.285616       5.447390       9.949405       0.080143      31.854525 0.41458088E+03  0.96087266E+04                                 8.827592                            6.867788       0.000528       2.016037                    0.999308      26.465247      74.955418       0.619432       0.426634      -1.060303       0.013529       0.005061       0.013916       0.020057      -0.018464      -0.006769       0.013808       0.022291      -0.024434      -0.023665      -0.006370       0.030035              9.974543      12.694991      -3.319056      -0.264838       9.463712       3.361272       7.764926           0.000117
           87              C      -2.606228       6.483845      10.864030      -0.137852      32.712395 0.46331493E+03  0.11107426E+05                                 8.966279                            7.265061       0.008996       1.977086                    0.998838      29.947954      87.977673       0.598047       0.427202      -1.053591      -0.014826      -0.013988      -0.005582       0.021134       0.008042       0.004822       0.005118       0.005639      -0.000605      -0.008752      -0.003665       0.012417              9.741533      11.916029      -2.233511       0.765191       8.993895       2.748494       8.314675           0.000014
           88              C      -1.721337       3.373436       8.135726      -0.122341      30.945508 0.44454085E+03  0.10538836E+05                                 8.629370                            7.113858       0.144676       2.020788                    0.999561      29.565631      86.133492       0.605195       0.426904      -1.054661       0.011268       0.024870       0.009079       0.028774       0.014188      -0.009368       0.009978      -0.027479       0.042539      -0.030411       0.009327       0.021084              9.311389      12.973123      -1.527264       1.702366       7.807530       1.396426       7.153513           0.000539
           89              C      -1.483795       9.572334       9.522668      -0.302189      24.982595 0.42329956E+03  0.99355741E+04                                 7.369802                            6.756462      -0.054653       1.969323                    0.996083      30.419140      88.831207       0.645266       0.404410      -1.066620      -0.095242       0.032955      -0.021795       0.103112      -0.041078       0.026841      -0.010315       0.131508      -0.053665      -0.068725      -0.025096       0.093822              7.619628       8.233087      -0.319119       0.578825       7.859595      -0.320055       6.766202           0.002086
           90              C      -3.480385       9.629741       8.107239      -0.300250      23.097154 0.38725233E+03  0.89002335E+04                                 6.968595                            6.440883       0.006723       1.990285                    0.996819      30.153174      87.478191       0.663393       0.401724      -1.067106       0.045104       0.034460       0.081485       0.099306       0.017154       0.065874       0.032032       0.049740       0.146222      -0.059061      -0.044251       0.103312              7.088043       7.142697       0.361324       0.044053       7.319112       0.170673       6.802319           0.000094
           91              C      10.091548       2.074997      17.010597       0.596615      24.179247 0.24766676E+03  0.51086729E+04                                 7.679189                            5.565408       0.080144       2.086243                    0.999548      22.091299      61.434908       0.633152       0.468983      -1.022905       0.052683      -0.003718       0.043935       0.068699      -0.009686      -0.087845       0.013130       0.061373       0.011426      -0.072761      -0.034082       0.106842              9.247045       8.758082      -0.023004       4.761987       9.591879      -0.702563       9.391173          -0.006655
           92              C       9.076253       2.089610      15.899980      -0.016136      37.250982 0.43413682E+03  0.10111733E+05                                 9.604290                            6.873169       0.077741       2.028055                    0.999409      27.064455      75.205424       0.644449       0.408055      -1.079260      -0.024690      -0.014319      -0.037991       0.047518       0.003233      -0.010446      -0.002833      -0.015248      -0.024945      -0.016616       0.002784       0.013832             11.886262      11.431799      -0.588905       7.297245      10.672059      -0.768491      13.554928           0.006205
           93              C       8.533020       3.268016      15.466976      -0.192177      38.851354 0.49109403E+03  0.11939706E+05                                10.055026                            7.470439      -0.017068       1.951041                    0.999578      31.028900      91.635878       0.591178       0.426146      -1.054801      -0.002039      -0.008322      -0.016336       0.018447       0.015416      -0.025754       0.016748      -0.014726      -0.024244      -0.041382       0.020153       0.021229             11.954225      10.676642      -1.091508       6.582953      11.429390      -1.881491      13.756643          -0.003267
           94              C       7.582941       3.301417      14.416562       0.085205      33.981734 0.40558376E+03  0.93294728E+04                                 9.160165                            6.749930      -0.007723       2.011670                    0.999109      26.226780      73.502023       0.632092       0.421259      -1.065871       0.009066       0.012461       0.003471       0.015796      -0.011015       0.020715      -0.009463       0.003254       0.001582      -0.019844      -0.008719       0.028563             10.891767       9.373709      -0.941958       6.097562      10.736505      -1.515376      12.565088          -0.000485
           95              C       7.168250       2.081260      13.830867       0.080038      33.871251 0.41129837E+03  0.95051746E+04                                 9.167196                            6.823998      -0.030990       2.005067                    0.999348      26.400837      74.446257       0.624239       0.424573      -1.062543      -0.003206      -0.011992      -0.009146       0.015419      -0.010976       0.021396      -0.012495       0.001787      -0.001723      -0.021251      -0.009292       0.030543             10.829879       9.398173      -1.072705       5.966542      10.599881      -1.301480      12.491583          -0.000512
           96              C       7.737277       0.871541      14.305652      -0.142640      33.972950 0.44020835E+03  0.10380527E+05                                 9.085806                            7.000685       0.213293       2.042160                    0.999689      29.336945      84.437535       0.622144       0.417498      -1.063624       0.004406       0.011177       0.003969       0.012653       0.006944      -0.000185       0.008375      -0.034148      -0.037141      -0.015160      -0.011195       0.026355             10.313164       8.812793      -0.402487       4.982321      10.298582      -0.313777      11.828116          -0.000089
           97              C       8.658227       0.875716      15.300421      -0.108679      31.783085 0.41496190E+03  0.96416848E+04                                 8.717873                            6.811151       0.108617       2.008847                    0.999737      28.892613      82.544201       0.628778       0.419241      -1.062526       0.002355       0.020810       0.000620       0.020952      -0.009371      -0.015256      -0.009617      -0.031094      -0.044138      -0.030409       0.004087       0.026322              9.866790       8.978424       0.398683       5.171482       8.964354       0.732748      11.657592          -0.000118
           98              C       6.208498       2.115704      12.794696      -0.181238      38.629415 0.48969628E+03  0.11908158E+05                                10.043424                            7.481389      -0.051123       1.943593                    0.999385      30.955720      91.703383       0.587651       0.428617      -1.052313       0.009257       0.010301       0.008554       0.016278       0.015833      -0.023851       0.019273      -0.017374      -0.031040      -0.042130       0.017119       0.025011             11.935059      10.595782      -1.813462       6.569999      11.461290      -2.225439      13.748104          -0.002991
           99              C       5.686975       3.298285      12.331876      -0.016456      37.329551 0.43763339E+03  0.10223282E+05                                 9.641860                            6.915951       0.072033       2.026652                    0.999341      27.148951      75.784882       0.639737       0.409850      -1.077060       0.027839       0.012591       0.034800       0.046309      -0.000541      -0.007801       0.003930      -0.017421      -0.032525      -0.016043       0.001123       0.014920             11.868079      11.496007      -1.185706       7.341208      11.005596      -1.346815      13.102635           0.004757
          100              C       4.631346       3.322292      11.258102       0.600894      24.030111 0.25000385E+03  0.51785596E+04                                 7.688944                            5.620706       0.001278       2.060384                    0.999520      22.284242      62.477411       0.623990       0.473878      -1.018371      -0.049773      -0.001544      -0.046481       0.068119       0.002107      -0.087078       0.004192       0.042505       0.064912      -0.071712      -0.031601       0.103313              9.205477       8.954691      -1.071898       4.802855       9.493095      -0.548337       9.168644          -0.005494
          101              C       6.131743       4.509048      12.908644      -0.102116      31.761799 0.42248406E+03  0.99050710E+04                                 8.828700                            6.956453      -0.122918       1.933477                    0.999510      29.456012      85.782999       0.608222       0.429533      -1.051367      -0.000266      -0.022152      -0.003207       0.022385      -0.015412      -0.012811       0.000502      -0.021445      -0.070027      -0.029535      -0.001703       0.031238              9.867763       8.882755       0.359807       5.189601       9.490339      -0.138840      11.230193           0.000019
          102              C       7.035652       4.517398      13.919747      -0.149773      33.507992 0.43205588E+03  0.10151418E+05                                 9.022502                            6.942919       0.158645       2.021723                    0.999719      29.491551      85.019420       0.623080       0.418384      -1.061946       0.001578      -0.010383      -0.007512       0.012912       0.002499       0.006943       0.013562      -0.036675      -0.030545      -0.020085      -0.008662       0.028747             10.202867       8.786615      -0.510164       5.205552      10.333252      -1.100465      11.488734          -0.000276
          103              C       2.335869       2.126142      18.603406       0.576505      24.981479 0.26445610E+03  0.55590122E+04                                 7.943662                            5.790926      -0.129528       2.009805                    0.999358      22.815477      64.574397       0.612757       0.475525      -1.016832      -0.063789       0.010573      -0.001937       0.064688       0.037693       0.039318       0.036800      -0.021459       0.265193      -0.084009      -0.028731       0.112740              9.556981      14.266913      -2.961337      -1.012057       9.452248      -1.241471       4.951782           0.001884
          104              C       3.643645       1.399684      18.543773      -0.008292      36.585800 0.44943596E+03  0.10596672E+05                                 9.598954                            7.079755      -0.002242       2.011391                    0.999136      27.211308      76.964210       0.621161       0.418215      -1.068842       0.036320      -0.027232      -0.017929       0.048808       0.014054      -0.008230      -0.005551      -0.005017       0.007060      -0.015950      -0.002782       0.018732             11.504522      16.747349      -4.102681      -1.074448      10.191937      -2.275112       7.574279          -0.000341
          105              C       3.917865       0.388279       0.417241      -0.157599      34.550188 0.47138078E+03  0.11388089E+05                                 9.446046                            7.425956      -0.172988       1.918370                    0.998531      30.520785      91.005356       0.577914       0.438696      -1.043089       0.002920      -0.010655      -0.013974       0.017813       0.026408      -0.007768       0.025889      -0.003201       0.038213      -0.043157       0.009116       0.034042             10.653938      13.946649      -3.731705       0.577225      10.135531      -3.245251       7.879633          -0.000553
          106              C      -0.353774      10.209028       0.453705       0.079916      31.862386 0.41467859E+03  0.96116198E+04                                 8.829093                            6.868553      -0.000220       2.015713                    0.999307      26.469548      74.971640       0.619400       0.426629      -1.060300      -0.013509      -0.005043       0.013928       0.020048      -0.018535       0.006713      -0.013817       0.022231      -0.024441      -0.023704      -0.006353       0.030057              9.976767      12.698584      -3.320197       0.264645       9.465585      -3.361888       7.766132          -0.000208
          107              C      -0.033162       9.172573       1.368330      -0.138085      32.719387 0.46342283E+03  0.11110684E+05                                 8.967508                            7.265798       0.009172       1.977069                    0.998841      29.952410      87.994054       0.598029       0.427189      -1.053596       0.014818       0.013935      -0.005595       0.021096       0.008012      -0.004900      -0.005160       0.005531      -0.000581      -0.008703      -0.003754       0.012457              9.743200      11.918390      -2.234290      -0.765418       8.995410      -2.749006       8.315802          -0.000216
          108              C       4.640607       1.845370      17.631426      -0.122489      30.947250 0.44454694E+03  0.10539006E+05                                 8.629480                            7.113620       0.145055       2.020877                    0.999563      29.566845      86.136870       0.605242       0.426869      -1.054683      -0.011219      -0.024817       0.009111       0.028719       0.014218       0.009369      -0.009989      -0.027440       0.042446      -0.030412       0.009339       0.021073              9.311879      12.974170      -1.527721      -1.702601       7.807803      -1.396681       7.153665           0.000438
          109              C      -1.155595       6.084084       0.026968      -0.302308      24.989496 0.42344452E+03  0.99400028E+04                                 7.371403                            6.757756      -0.054858       1.969114                    0.996100      30.427344      88.864879       0.645173       0.404427      -1.066590       0.095295      -0.032835      -0.021728       0.103108      -0.040907      -0.026718       0.010306       0.131734      -0.053126      -0.068827      -0.024868       0.093695              7.621450       8.235388      -0.319139      -0.578950       7.861226       0.320529       6.767736           0.001755
          110              C       0.840995       6.026677      17.602939      -0.300171      23.093846 0.38717109E+03  0.88979258E+04                                 6.967977                            6.440174       0.006706       1.990331                    0.996817      30.150152      87.468101       0.663432       0.401720      -1.067105      -0.045091      -0.034436       0.081554       0.099348       0.017203      -0.065826      -0.031928       0.049677       0.146415      -0.058974      -0.044293       0.103267              7.087508       7.142654       0.361096      -0.043994       7.318579      -0.170440       6.801291          -0.000143
          111              C       1.613618       7.293803      11.476503       0.597108      24.166986 0.24752906E+03  0.51052965E+04                                 7.678247                            5.564941       0.076486       2.085129                    0.999539      22.084324      61.419125       0.632973       0.469166      -1.022771       0.052869      -0.003933      -0.043462       0.068554      -0.009706       0.088517      -0.013303       0.062226       0.011353      -0.073275      -0.034483       0.107759              9.245602       8.756328      -0.022936      -4.760765       9.590865       0.702319       9.389614          -0.005170
          112              C       0.598323       7.308416      12.587120      -0.016038      37.234916 0.43394558E+03  0.10106172E+05                                 9.602163                            6.872057       0.077366       2.028096                    0.999407      27.056605      75.179648       0.644444       0.408103      -1.079228      -0.024579      -0.014431       0.038040       0.047533       0.003158       0.010714       0.002933      -0.015040      -0.024427      -0.016767       0.003018       0.013749             11.883071      11.428455      -0.588292      -7.294683      10.669731       0.767759      13.551029           0.006284
          113              C       0.055090       8.486822      13.020124      -0.192080      38.837518 0.49091488E+03  0.11934184E+05                                10.052825                            7.469197      -0.016801       1.951215                    0.999579      31.021104      91.606420       0.591217       0.426160      -1.054800      -0.001954      -0.008252       0.016388       0.018452       0.015415       0.025936      -0.016725      -0.014580      -0.023725      -0.041472       0.020407       0.021065             11.951129      10.673767      -1.090832      -6.580731      11.426912       1.880644      13.752709          -0.002512
          114              C      -0.894989       8.520223      14.070538       0.085198      33.973702 0.40550076E+03  0.93270078E+04                                 9.158700                            6.749252      -0.007174       2.011904                    0.999109      26.222980      73.487161       0.632127       0.421261      -1.065879       0.009168       0.012461      -0.003407       0.015841      -0.010989      -0.020613       0.009461       0.003284       0.001624      -0.019729      -0.008740       0.028469             10.889542       9.371714      -0.941304      -6.095757      10.734860       1.514563      12.562053          -0.000448
          115              C      -1.309680       7.300066      14.656233       0.080035      33.865269 0.41123938E+03  0.95033978E+04                                 9.166096                            6.823544      -0.030806       2.005176                    0.999348      26.397747      74.434066       0.624260       0.424577      -1.062548      -0.003117      -0.011990       0.009222       0.015444      -0.010950      -0.021348       0.012476       0.001923      -0.001675      -0.021170      -0.009323       0.030493             10.828146       9.396610      -1.072083      -5.965080      10.598648       1.300794      12.489181          -0.000378
          116              C      -0.740653       6.090347      14.181448      -0.142531      33.961907 0.44005666E+03  0.10375898E+05                                 9.083593                            6.999327       0.213726       2.042377                    0.999690      29.330392      84.410210       0.622234       0.417480      -1.063652       0.004562       0.011156      -0.003849       0.012652       0.006881       0.000290      -0.008353      -0.033983      -0.037306      -0.015236      -0.011031       0.026267             10.310348       8.810431      -0.402037      -4.980500      10.296167       0.313359      11.824445          -0.000069
          117              C       0.180297       6.094522      13.186679      -0.108636      31.775839 0.41486192E+03  0.96386613E+04                                 8.716451                            6.810321       0.108864       2.008951                    0.999737      28.887998      82.524665       0.628825       0.419240      -1.062540       0.002515       0.020799      -0.000449       0.020956      -0.009275       0.015584       0.009478      -0.031038      -0.043676      -0.030572       0.004443       0.026128              9.864920       8.976728       0.398899      -5.170157       8.962961      -0.732959      11.655072           0.000182
          118              C      -2.269432       7.334510      15.692404      -0.180845      38.613279 0.48947787E+03  0.11901478E+05                                10.040975                            7.480006      -0.051443       1.943607                    0.999384      30.946542      91.669885       0.587674       0.428649      -1.052297       0.009388       0.010315      -0.008463       0.016314       0.015885       0.024036      -0.019225      -0.017312      -0.030990      -0.042270       0.017328       0.024942             11.931659      10.592652      -1.812579      -6.567380      11.458700       2.224392      13.743627          -0.002978
          119              C      -2.790955       8.517091      16.155224      -0.016594      37.317908 0.43751569E+03  0.10219637E+05                                 9.639448                            6.914791       0.072779       2.026992                    0.999340      27.143978      75.762640       0.639836       0.409822      -1.077100       0.027985       0.012619      -0.034670       0.046308      -0.000619       0.007673      -0.003886      -0.017378      -0.032565      -0.015918       0.001016       0.014902             11.864491      11.492431      -1.185601      -7.338178      11.002984       1.346664      13.098058           0.004746
          120              C      -3.846584       8.541098      17.228998       0.601612      24.012639 0.24979498E+03  0.51732433E+04                                 7.686483                            5.619284       0.003515       2.061289                    0.999521      22.272134      62.441097       0.623903       0.474034      -1.018269      -0.049569      -0.001110       0.046186       0.067760       0.002143       0.087744      -0.004272       0.042335       0.064347      -0.072466      -0.031416       0.103882              9.202145       8.951251      -1.071516      -4.800349       9.490434       0.548070       9.164750          -0.005340
          121              C      -2.346187       9.727854      15.578456      -0.102029      31.749292 0.42231289E+03  0.98997644E+04                                 8.825745                            6.954598      -0.121875       1.933899                    0.999511      29.447411      85.744132       0.608379       0.429478      -1.051432      -0.000092      -0.022145       0.003318       0.022392      -0.015383       0.012784      -0.000547      -0.021512      -0.070102      -0.029525      -0.001724       0.031249              9.864130       8.879647       0.359807      -5.187252       9.486987       0.138594      11.225755          -0.000158
          122              C      -1.442278       9.736204      14.567353      -0.149600      33.496373 0.43190162E+03  0.10146838E+05                                 9.020653                            6.941914       0.158505       2.021795                    0.999717      29.484334      84.993275       0.623096       0.418413      -1.061934       0.001694      -0.010316       0.007612       0.012931       0.002462      -0.006848      -0.013510      -0.036565      -0.030433      -0.019955      -0.008684       0.028639             10.200423       8.784486      -0.509761      -5.203764      10.331275       1.099892      11.485507          -0.000081
          123              C       5.255139       7.344948       9.883694       0.575941      24.993138 0.26462689E+03  0.55628232E+04                                 7.941847                            5.789907      -0.121732       2.012057                    0.999377      22.819650      64.561820       0.613344       0.475051      -1.017209      -0.063870       0.010862       0.001545       0.064806       0.037862      -0.038926      -0.036607      -0.021069       0.265186      -0.084068      -0.028390       0.112458              9.554291      14.262448      -2.960079       1.012043       9.449600       1.241157       4.950825           0.001053
          124              C       6.562915       6.618490       9.943327      -0.008458      36.597879 0.44964733E+03  0.10602604E+05                                 9.599403                            7.080470      -0.002650       2.011074                    0.999138      27.218198      76.980089       0.621272       0.418103      -1.068944       0.036491      -0.027219       0.018011       0.048958       0.013884       0.008255       0.005574      -0.005434       0.006926      -0.015837      -0.002818       0.018655             11.504319      16.746175      -4.102210       1.074251      10.192168       2.275098       7.574613          -0.000163
          125              C       6.837135       5.607085       9.078459      -0.157411      34.543918 0.47130711E+03  0.11385721E+05                                 9.444525                            7.425228      -0.172645       1.918503                    0.998534      30.517393      90.989137       0.577966       0.438679      -1.043112       0.002971      -0.010847       0.014108       0.018042       0.026639       0.007771      -0.025912      -0.003661       0.038425      -0.043358       0.009112       0.034246             10.651556      13.942466      -3.730207      -0.577222      10.133630       3.244676       7.878572          -0.000334
          126              C       8.124156       4.990222       9.041995       0.080139      31.854383 0.41457902E+03  0.96086700E+04                                 8.827551                            6.867767       0.000560       2.016052                    0.999308      26.465168      74.955072       0.619434       0.426634      -1.060304      -0.013520      -0.005053      -0.013931       0.020060      -0.018472      -0.006767       0.013807       0.022320      -0.024481      -0.023676      -0.006375       0.030051              9.974481      12.694897      -3.319010      -0.264821       9.463654       3.361250       7.764891           0.000076
          127              C       8.444768       3.953767       8.127370      -0.137859      32.712520 0.46331860E+03  0.11107520E+05                                 8.966250                            7.265054       0.009114       1.977118                    0.998838      29.948031      87.977501       0.598053       0.427198      -1.053595       0.014837       0.014002       0.005573       0.021148       0.008049       0.004824       0.005128       0.005644      -0.000613      -0.008761      -0.003669       0.012430              9.741490      11.915952      -2.233455       0.765197       8.993852       2.748485       8.314665           0.000037
          128              C       7.559877       7.064176      10.855674      -0.122337      30.946061 0.44454879E+03  0.10539086E+05                                 8.629451                            7.113899       0.144625       2.020765                    0.999561      29.566229      86.135873       0.605195       0.426901      -1.054661      -0.011248      -0.024863      -0.009104       0.028768       0.014194      -0.009349       0.010014      -0.027498       0.042561      -0.030423       0.009298       0.021125              9.311484      12.973185      -1.527291       1.702368       7.807666       1.396494       7.153601           0.000564
          129              C       7.322335       0.865278       9.468732      -0.302193      24.984642 0.42334769E+03  0.99370292E+04                                 7.370332                            6.756961      -0.054838       1.969234                    0.996089      30.421124      88.839713       0.645223       0.404424      -1.066606       0.095226      -0.032965       0.021766       0.103095      -0.041050       0.026821      -0.010308       0.131533      -0.053619      -0.068729      -0.025072       0.093801              7.620169       8.233714      -0.319160       0.578887       7.860183      -0.320136       6.766611           0.001947
          130              C       9.318925       0.807871      10.884161      -0.300259      23.098087 0.38727677E+03  0.89009482E+04                                 6.968868                            6.441167       0.006472       1.990204                    0.996819      30.153887      87.481414       0.663365       0.401734      -1.067097      -0.045088      -0.034449      -0.081488       0.099297       0.017168       0.065867       0.032005       0.049768       0.146224      -0.059053      -0.044252       0.103304              7.088306       7.143027       0.361397       0.044069       7.319275       0.170641       6.802616          -0.000001
          131              C      -4.253008       8.362615       1.980803       0.596615      24.180806 0.24768555E+03  0.51091474E+04                                 7.679441                            5.565574       0.079977       2.086171                    0.999548      22.092111      61.437294       0.633152       0.468976      -1.022912      -0.052668       0.003747      -0.043959       0.068704      -0.009690      -0.087819       0.013146       0.061359       0.011464      -0.072735      -0.034083       0.106818              9.247365       8.758409      -0.022959       4.762244       9.592113      -0.702544       9.391573          -0.006707
          132              C      -3.237713       8.348002       3.091420      -0.016191      37.252441 0.43415674E+03  0.10112317E+05                                 9.604513                            6.873317       0.077713       2.028031                    0.999409      27.065223      75.208110       0.644443       0.408054      -1.079261       0.024700       0.014325       0.037989       0.047523       0.003218      -0.010458      -0.002830      -0.015249      -0.024913      -0.016623       0.002804       0.013819             11.886541      11.432064      -0.588895       7.297457      10.672259      -0.768499      13.555298           0.006226
          133              C      -2.694480       7.169596       3.524424      -0.192185      38.850872 0.49108750E+03  0.11939495E+05                                10.054876                            7.470344      -0.017057       1.951043                    0.999578      31.028852      91.635210       0.591188       0.426141      -1.054806       0.002067       0.008319       0.016322       0.018436       0.015390      -0.025763       0.016753      -0.014750      -0.024239      -0.041381       0.020159       0.021222             11.954023      10.676447      -1.091465       6.582815      11.429237      -1.881444      13.756384          -0.003139
          134              C      -1.744401       7.136195       4.574838       0.085161      33.980841 0.40557169E+03  0.93291143E+04                                 9.160014                            6.749834      -0.007651       2.011699                    0.999109      26.226264      73.499961       0.632097       0.421260      -1.065872      -0.009056      -0.012459      -0.003485       0.015792      -0.011021       0.020693      -0.009449       0.003262       0.001605      -0.019820      -0.008722       0.028543             10.891585       9.373578      -0.941953       6.097469      10.736292      -1.515361      12.564886          -0.000512
          135              C      -1.329710       8.356352       5.160533       0.080006      33.870550 0.41128846E+03  0.95048835E+04                                 9.167096                            6.823935      -0.030953       2.005086                    0.999348      26.400393      74.444637       0.624240       0.424575      -1.062542       0.003197       0.011998       0.009148       0.015422      -0.010979       0.021384      -0.012482       0.001796      -0.001720      -0.021235      -0.009295       0.030530             10.829762       9.398097      -1.072700       5.966490      10.599721      -1.301481      12.491467          -0.000570
          136              C      -1.898737       9.566071       4.685748      -0.142659      33.972351 0.44019953E+03  0.10380258E+05                                 9.085696                            7.000613       0.213309       2.042173                    0.999689      29.336535      84.435859       0.622148       0.417497      -1.063625      -0.004419      -0.011184      -0.003943       0.012655       0.006934      -0.000185       0.008384      -0.034138      -0.037132      -0.015160      -0.011190       0.026349             10.313036       8.812705      -0.402462       4.982267      10.298425      -0.313763      11.827979           0.000063
          137              C      -2.819687       9.561896       3.690979      -0.108721      31.783178 0.41496377E+03  0.96417432E+04                                 8.717912                            6.811185       0.108582       2.008839                    0.999737      28.892664      82.544526       0.628774       0.419244      -1.062524      -0.002374      -0.020807      -0.000614       0.020951      -0.009382      -0.015252      -0.009609      -0.031107      -0.044108      -0.030404       0.004079       0.026325              9.866831       8.978458       0.398728       5.171502       8.964393       0.732791      11.657641          -0.000053
          138              C      -0.369958       8.321908       6.196704      -0.181232      38.627967 0.48967301E+03  0.11907456E+05                                10.043225                            7.481240      -0.051160       1.943596                    0.999385      30.954822      91.700323       0.587653       0.428620      -1.052311      -0.009252      -0.010292      -0.008547       0.016266       0.015826      -0.023847       0.019274      -0.017352      -0.031022      -0.042120       0.017122       0.024999             11.934829      10.595562      -1.813452       6.569836      11.461132      -2.225423      13.747792          -0.002781
          139              C       0.151565       7.139327       6.659524      -0.016482      37.329621 0.43763029E+03  0.10223220E+05                                 9.641987                            6.916009       0.071942       2.026631                    0.999340      27.148796      75.785157       0.639721       0.409860      -1.077050      -0.027820      -0.012579      -0.034788       0.046286      -0.000534      -0.007799       0.003936      -0.017430      -0.032508      -0.016041       0.001118       0.014923             11.868269      11.496193      -1.185764       7.341349      11.005768      -1.346872      13.102847           0.004727
          140              C       1.207194       7.115320       7.733298       0.600869      24.031559 0.25002005E+03  0.51789941E+04                                 7.689291                            5.620920       0.000939       2.060252                    0.999520      22.285269      62.481486       0.623971       0.473883      -1.018365       0.049753       0.001514       0.046444       0.068078       0.002114      -0.087124       0.004170       0.042532       0.064903      -0.071748      -0.031615       0.103363              9.205924       8.955129      -1.072003       4.803132       9.493536      -0.548396       9.169107          -0.005519
          141              C      -0.293203       5.928564       6.082756      -0.102187      31.762140 0.42248919E+03  0.99052472E+04                                 8.828871                            6.956566      -0.122926       1.933485                    0.999510      29.456050      85.784083       0.608206       0.429542      -1.051359       0.000282       0.022140       0.003203       0.022372      -0.015408      -0.012800       0.000498      -0.021464      -0.070011      -0.029525      -0.001710       0.031235              9.867975       8.882966       0.359820       5.189754       9.490505      -0.138834      11.230452           0.000096
          142              C      -1.197112       5.920214       5.071653      -0.149801      33.506287 0.43202839E+03  0.10150607E+05                                 9.022222                            6.942697       0.158694       2.021758                    0.999719      29.490447      85.015467       0.623090       0.418384      -1.061947      -0.001561       0.010377       0.007482       0.012888       0.002497       0.006947       0.013561      -0.036694      -0.030490      -0.020087      -0.008661       0.028748             10.202558       8.786377      -0.510119       5.205408      10.332918      -1.100379      11.488379          -0.000189
          143              C       3.502671       8.311470       0.387994       0.576552      24.983571 0.26448064E+03  0.55596518E+04                                 7.943993                            5.791116      -0.129576       2.009768                    0.999357      22.816721      64.578434       0.612760       0.475512      -1.016840       0.063803      -0.010594       0.001928       0.064706       0.037643       0.039322       0.036806      -0.021424       0.265053      -0.083933      -0.028769       0.112702              9.557449      14.267740      -2.961696      -1.012097       9.452658      -1.241475       4.951950           0.001875
          144              C       2.194895       9.037928       0.447627      -0.008316      36.587848 0.44946178E+03  0.10597443E+05                                 9.599311                            7.079961      -0.002272       2.011363                    0.999137      27.212226      76.967624       0.621152       0.418216      -1.068841      -0.036332       0.027229       0.017906       0.048806       0.014078      -0.008215      -0.005530      -0.005014       0.007082      -0.015975      -0.002751       0.018726             11.505016      16.748136      -4.102988      -1.074489      10.192361      -2.275196       7.574551          -0.000339
          145              C       1.920675      10.049333      18.574159      -0.157611      34.551086 0.47139164E+03  0.11388422E+05                                 9.446181                            7.426012      -0.172954       1.918373                    0.998531      30.521404      91.007608       0.577915       0.438693      -1.043090      -0.002928       0.010632       0.013957       0.017788       0.026418      -0.007753       0.025881      -0.003186       0.038198      -0.043153       0.009112       0.034041             10.654140      13.946952      -3.731911       0.577285      10.135748      -3.245312       7.879720          -0.000561
          146              C       6.192314       0.228584      18.537695       0.079924      31.862488 0.41467769E+03  0.96115996E+04                                 8.829127                            6.868552      -0.000224       2.015710                    0.999307      26.469580      74.971888       0.619398       0.426630      -1.060299       0.013498       0.005018      -0.013950       0.020050      -0.018532       0.006719      -0.013812       0.022219      -0.024443      -0.023694      -0.006360       0.030054              9.976836      12.698682      -3.320290       0.264684       9.465679      -3.361915       7.766146          -0.000197
          147              C       5.871702       1.265039      17.623070      -0.138109      32.720759 0.46344622E+03  0.11111414E+05                                 8.967788                            7.266001       0.009091       1.977027                    0.998841      29.953541      87.998793       0.598017       0.427192      -1.053592      -0.014830      -0.013960       0.005578       0.021117       0.008011      -0.004907      -0.005155       0.005545      -0.000608      -0.008699      -0.003763       0.012461              9.743517      11.918770      -2.234369      -0.765440       8.995726      -2.749100       8.316056          -0.000219
          148              C       1.197933       8.592242       1.359974      -0.122413      30.944820 0.44450181E+03  0.10537653E+05                                 8.628973                            7.113203       0.145141       2.020928                    0.999563      29.565287      86.130732       0.605268       0.426863      -1.054689       0.011196       0.024793      -0.009121       0.028693       0.014250       0.009360      -0.009984      -0.027450       0.042488      -0.030438       0.009360       0.021078              9.311320      12.973243      -1.527633      -1.702471       7.807382      -1.396689       7.153334           0.000435
          149              C       6.994135       4.353528      -0.026968      -0.302309      24.991070 0.42348031E+03  0.99411022E+04                                 7.371873                            6.758179      -0.055035       1.969036                    0.996099      30.429002      88.872314       0.645130       0.404443      -1.066574      -0.095306       0.032919       0.021729       0.103146      -0.040900      -0.026728       0.010296       0.131565      -0.053252      -0.068729      -0.024916       0.093645              7.621952       8.235891      -0.319356      -0.579077       7.861980       0.320507       6.767986           0.001707
          150              C       4.997545       4.410935       1.388461      -0.300174      23.095850 0.38721928E+03  0.88993224E+04                                 6.968431                            6.440646       0.006745       1.990314                    0.996817      30.152120      87.475628       0.663396       0.401729      -1.067098       0.045090       0.034478      -0.081575       0.099380       0.017216      -0.065807      -0.031928       0.049661       0.146242      -0.058944      -0.044279       0.103224              7.087954       7.142912       0.361202      -0.044112       7.319122      -0.170587       6.801826          -0.000187
          151              N      -2.864949      10.096302       9.370167      -0.257144      28.126258 0.49725098E+03  0.11967106E+05                                 7.816941                            7.250335      -0.275169       1.939487                    0.998883      28.265975      79.526813       0.641979       0.396435      -1.088393       0.072367      -0.154547      -0.119755       0.208478       0.006209       0.034299      -0.019416       0.226393       0.175912      -0.144772       0.036820       0.107952              8.098509       8.756072      -0.111771       1.003616       8.328828       0.164672       7.210627           0.032920
          152              N       0.225559       5.560116      18.865867      -0.257356      28.130283 0.49732281E+03  0.11968793E+05                                 7.816109                            7.249521      -0.269621       1.941116                    0.998902      28.267036      79.519387       0.642218       0.396289      -1.088536      -0.072250       0.154723      -0.119679       0.208524       0.006106      -0.034271       0.019484       0.226309       0.176765      -0.144873       0.036968       0.107905              8.097743       8.755927      -0.112131      -1.003652       8.327678      -0.164436       7.209623           0.033141
          153              N       8.703489       0.341310       9.621233      -0.257054      28.128062 0.49728536E+03  0.11967949E+05                                 7.816663                            7.250086      -0.273572       1.939907                    0.998894      28.266643      79.524582       0.642067       0.396380      -1.088448      -0.072364       0.154543       0.119716       0.208452       0.006246       0.034271      -0.019401       0.226296       0.176211      -0.144772       0.036881       0.107892              8.098197       8.755845      -0.111828       1.003610       8.328361       0.164651       7.210385           0.032913
          154              N       5.612981       4.877496       0.125533      -0.257327      28.130690 0.49733190E+03  0.11969221E+05                                 7.816598                            7.249913      -0.269999       1.940993                    0.998901      28.267999      79.526143       0.642149       0.396324      -1.088498       0.072279      -0.154657       0.119701       0.208498       0.006124      -0.034307       0.019493       0.226429       0.176672      -0.144921       0.036943       0.107978              8.098298       8.756346      -0.112239      -1.003753       8.328534      -0.164531       7.210013           0.032905
          155              O       1.567019       3.584380       9.768606      -0.592675      41.590554 0.63239076E+03  0.15888821E+05                                 9.620765                            7.832861      -0.021843       2.011005                    0.998438      29.436363      80.034318       0.670059       0.363820      -1.131141      -0.047943       0.004219      -0.000128       0.048129       0.011945       0.021928       0.006574       0.037291       0.124909      -0.042962      -0.009020       0.051982             10.984820      16.240415       1.337509       2.622081       9.965226       1.171040       6.748819           0.053069
          156              O       3.764772       2.035334       7.902701      -0.540239      35.587001 0.53562637E+03  0.12851074E+05                                 8.555812                            7.151699       0.497716       2.214752                    0.997781      27.300297      71.452812       0.712920       0.358086      -1.140878      -0.002445       0.034951      -0.001068       0.035053       0.026608       0.024609      -0.045008       0.000625      -0.019726      -0.065845       0.021958       0.043886              9.528173       8.678048       3.179408      -3.392839      11.273066      -2.613509       8.633404           0.044478
          157              O       3.911147       4.277855       7.962144      -0.569610      42.170946 0.58989035E+03  0.14507379E+05                                 9.646327                            7.538747       0.260625       2.125151                    0.997661      28.093074      74.589898       0.689335       0.361292      -1.137650      -0.000891      -0.022318      -0.034832       0.041378      -0.023673       0.066578       0.024060      -0.001541      -0.059081      -0.085207       0.022153       0.063054             11.361137      10.127149      -4.121950      -3.786698      13.625316       4.958261      10.330945           0.035985
          158              O      -1.357749       3.017722       1.286477      -0.569861      37.220003 0.56802358E+03  0.13844268E+05                                 8.823654                            7.380021       0.329658       2.148724                    0.996840      28.038216      74.213948       0.698912       0.359567      -1.138521      -0.018039      -0.042189      -0.009461       0.046849       0.020933       0.013219      -0.046123      -0.011435       0.025024      -0.054604       0.003034       0.051570              9.719235       9.047528       2.443644      -3.790995      10.703609      -3.021259       9.406569           0.040886
          159              O      10.149833       0.777811       1.457210      -0.555657      40.975784 0.57404581E+03  0.14039424E+05                                 9.512257                            7.463699       0.219535       2.116283                    0.997183      27.931352      74.256274       0.688193       0.363909      -1.134185      -0.000815       0.022475       0.029000       0.036699      -0.022454       0.062286       0.020058      -0.000758      -0.029859      -0.076349       0.016070       0.060278             11.301426      11.309322      -5.137830      -4.032794      13.420119       4.098498       9.174838           0.034667
          160              O       0.694589       1.971143       8.567590      -0.529747      30.519442 0.46291131E+03  0.10699020E+05                                 7.648966                            6.572378       0.774814       2.302116                    0.999241      26.871803      68.826957       0.757323       0.349928      -1.148502       0.012150       0.029781      -0.023250       0.039688      -0.010944      -0.042181       0.000377      -0.090545       0.046511      -0.073954       0.031762       0.042191              8.334042       8.366840      -2.287312      -0.281301      11.417763       1.843042       5.217525           0.034837
          161              O       1.352251       1.634426       0.272906      -0.594020      41.668194 0.63380301E+03  0.15932750E+05                                 9.629785                            7.839298      -0.005487       2.015139                    0.998527      29.473958      80.150600       0.670098       0.363606      -1.131338       0.047663      -0.004876      -0.001404       0.047932       0.011203      -0.022061      -0.007755       0.038337       0.121697      -0.042527      -0.009027       0.051554             10.995970      16.257873       1.338909      -2.624423       9.975808      -1.172473       6.754229           0.051303
          162              O      -0.845502       3.183472      17.398401      -0.539559      35.572832 0.53535298E+03  0.12842831E+05                                 8.553703                            7.149970       0.496034       2.214387                    0.997782      27.293588      71.429780       0.712994       0.358096      -1.140875       0.002871      -0.035118      -0.001700       0.035277       0.027222      -0.023855       0.044220       0.000415      -0.019715      -0.065102       0.021630       0.043472              9.525897       8.676404       3.178707       3.392019      11.270391       2.612917       8.630898           0.045111
          163              O      10.405323       0.940951      17.457844      -0.568540      42.164388 0.58968206E+03  0.14501734E+05                                 9.647965                            7.539701       0.254743       2.123401                    0.997673      28.083745      74.576505       0.688942       0.361511      -1.137419       0.001778       0.020890      -0.036942       0.042477      -0.024814      -0.065136      -0.021581      -0.008613      -0.055168      -0.083781       0.023672       0.060109             11.363532      10.129561      -4.122961       3.788207      13.627668      -4.959859      10.333367           0.037175
          164              O       4.277019       2.201084      10.782177      -0.570541      37.245702 0.56845547E+03  0.13857672E+05                                 8.828076                            7.383162       0.328045       2.148094                    0.996827      28.047984      74.251810       0.698703       0.359600      -1.138475       0.017986       0.042582      -0.009440       0.047179       0.020675      -0.012082       0.045920      -0.012677       0.024579      -0.053528       0.001791       0.051737              9.724531       9.052625       2.445543       3.794269      10.708458       3.023499       9.412511           0.040257
          165              O       4.166637       4.440995      10.952910      -0.555618      40.967236 0.57390206E+03  0.14035003E+05                                 9.511051                            7.462640       0.221970       2.117048                    0.997152      27.927928      74.244318       0.688261       0.363897      -1.134197       0.000850      -0.021789       0.029163       0.036414      -0.022869      -0.061525      -0.019831      -0.005474      -0.032002      -0.076586       0.018409       0.058177             11.300146      11.307768      -5.137440       4.032519      13.418682      -4.098253       9.173987           0.034010
          166              O       2.224681       3.247663      18.063290      -0.530615      30.536961 0.46323458E+03  0.10708498E+05                                 7.652340                            6.574968       0.774349       2.301962                    0.999234      26.877096      68.849841       0.757113       0.349959      -1.148462      -0.012544      -0.030007      -0.023094       0.039889      -0.010986       0.041896      -0.000439      -0.090250       0.045233      -0.073520       0.031382       0.042138              8.338006       8.370861      -2.288448       0.281341      11.423634      -1.844159       5.219522           0.034913
          167              O       4.271521       6.853232       9.222794      -0.592448      41.587624 0.63233608E+03  0.15887003E+05                                 9.620031                            7.832303      -0.021404       2.011130                    0.998439      29.436067      80.030742       0.670116       0.363800      -1.131164       0.047969      -0.004191       0.000104       0.048152       0.011881       0.021950       0.006545       0.037243       0.125143      -0.042946      -0.009094       0.052040             10.983933      16.239106       1.337576       2.621956       9.964300       1.171000       6.748393           0.052958
          168              O       2.073768       8.402278      11.088699      -0.540055      35.589169 0.53566524E+03  0.12852382E+05                                 8.556723                            7.152410       0.495966       2.214227                    0.997777      27.299851      71.455274       0.712809       0.358132      -1.140830       0.002319      -0.034926       0.001132       0.035021       0.026529       0.024484      -0.045002       0.000648      -0.019818      -0.065727       0.021851       0.043875              9.529237       8.679028       3.179773      -3.393334      11.274267      -2.613795       8.634414           0.045014
          169              O       1.927393       6.159757      11.029256      -0.569530      42.166704 0.58982042E+03  0.14505252E+05                                 9.645863                            7.538410       0.260286       2.125085                    0.997661      28.091126      74.584060       0.689334       0.361303      -1.137640       0.000837       0.022183       0.034827       0.041300      -0.023685       0.066625       0.024113      -0.001536      -0.059147      -0.085284       0.022188       0.063096             11.360561      10.126508      -4.121692      -3.786382      13.624791       4.958024      10.330385           0.035932
          170              O       7.196289       7.419890      17.704923      -0.569735      37.220295 0.56802327E+03  0.13844327E+05                                 8.823875                            7.380146       0.329023       2.148535                    0.996837      28.037527      74.213502       0.698884       0.359580      -1.138506       0.018016       0.042185       0.009572       0.046859       0.020931       0.013179      -0.046198      -0.011491       0.025115      -0.054632       0.002962       0.051671              9.719527       9.047876       2.443810      -3.791217      10.703832      -3.021401       9.406872           0.040540
          171              O      -4.311293       9.659801      17.534190      -0.555618      40.976149 0.57405143E+03  0.14039570E+05                                 9.512181                            7.463638       0.219766       2.116344                    0.997184      27.931775      74.256975       0.688211       0.363900      -1.134195       0.000818      -0.022534      -0.029004       0.036738      -0.022462       0.062270       0.020032      -0.000774      -0.029862      -0.076329       0.016067       0.060262             11.301323      11.309221      -5.137748      -4.032732      13.420042       4.098411       9.174705           0.034660
          172              O       5.143951       8.466469      10.423810      -0.529652      30.521259 0.46294583E+03  0.10699982E+05                                 7.649073                            6.572462       0.775350       2.302220                    0.999246      26.873633      68.831413       0.757349       0.349911      -1.148520      -0.012152      -0.029699       0.023268       0.039637      -0.010891      -0.042218       0.000381      -0.090642       0.046629      -0.074021       0.031820       0.042201              8.334163       8.367002      -2.287364      -0.281333      11.417909       1.843074       5.217580           0.034551
          173              O       4.486289       8.803186      18.718494      -0.593977      41.669539 0.63382569E+03  0.15933442E+05                                 9.629820                            7.839294      -0.005196       2.015214                    0.998527      29.474757      80.152731       0.670118       0.363593      -1.131350      -0.047611       0.004852       0.001442       0.047880       0.011234      -0.022077      -0.007778       0.038355       0.121569      -0.042529      -0.009016       0.051545             10.996054      16.257985       1.338669      -2.624426       9.975942      -1.172439       6.754236           0.051171
          174              O       6.684042       7.254140       1.592999      -0.539467      35.569555 0.53529342E+03  0.12840989E+05                                 8.552910                            7.149354       0.496545       2.214560                    0.997782      27.292813      71.425569       0.713061       0.358074      -1.140897      -0.002863       0.035122       0.001641       0.035277       0.027253      -0.023953       0.044253       0.000427      -0.019701      -0.065204       0.021716       0.043488              9.524972       8.675568       3.178404       3.391623      11.269263       2.612676       8.630084           0.044854
          175              O      -4.566783       9.496661       1.533556      -0.568461      42.161426 0.58963564E+03  0.14500260E+05                                 9.647364                            7.539295       0.254932       2.123470                    0.997672      28.083018      74.572940       0.688977       0.361501      -1.137431      -0.001767      -0.020931       0.036961       0.042512      -0.024823      -0.065122      -0.021541      -0.008653      -0.055149      -0.083757       0.023664       0.060093             11.362761      10.128873      -4.122585       3.787916      13.626673      -4.959445      10.332738           0.037160
          176              O       1.561521       8.236528       8.209223      -0.570631      37.250076 0.56853573E+03  0.13859995E+05                                 8.828228                            7.383268       0.330463       2.148727                    0.996844      28.051568      74.260128       0.698763       0.359560      -1.138517      -0.017891      -0.042490       0.009478       0.047068       0.020718      -0.012207       0.045926      -0.012505       0.024387      -0.053648       0.001973       0.051675              9.724694       9.052684       2.445576       3.794312      10.708710       3.023594       9.412687           0.039709
          177              O       1.671903       5.996617       8.038490      -0.555591      40.968801 0.57392512E+03  0.14035738E+05                                 9.511380                            7.462843       0.221685       2.116951                    0.997152      27.928300      74.246286       0.688242       0.363902      -1.134190      -0.000884       0.021793      -0.029159       0.036414      -0.022860      -0.061514      -0.019873      -0.005504      -0.032101      -0.076604       0.018456       0.058147             11.300600      11.308234      -5.137775       4.032715      13.419260      -4.098481       9.174307           0.033997
          178              O       3.613859       7.189949       0.928110      -0.530450      30.535290 0.46320289E+03  0.10707565E+05                                 7.651935                            6.574640       0.774348       2.301977                    0.999233      26.876648      68.847697       0.757151       0.349948      -1.148473       0.012656       0.030034       0.023011       0.039896      -0.011027       0.041886      -0.000432      -0.090245       0.045144      -0.073511       0.031359       0.042152              8.337552       8.370421      -2.288351       0.281313      11.422944      -1.844030       5.219292           0.034658

******************************************************
Auxiliary information for the entire system
The total spin magnetic moment of the unit cell is   17.999408
The total net atomic charge of the unit cell is   0.000002
Accuracy of reproducing the electrostatic potential in the unit cell:
  The inner radius (bohr) =    5.0000
  The outer radius (bohr) =   12.0000
  Valid grid points have density less than (e/(bohr^3)) =    0.0001
  The number of valid grid points were=        38050
  The rms potential error without charges in kcal/mol is=      3.17846
  The rms potential error with partial charges in kcal/mol is=      1.27794
  The RRMSE value at monopole order=      0.40206
  The rms potential error with partial charges and cloud penetration in kcal/mol is=      1.27646
  The RRMSE value at monopole order with cloud penetration is=      0.40160
  The rms potential error with partial charges and atomic dipoles in kcal/mol is=      0.44116
  The RRMSE value at dipole order=      0.13880
  The rms potential error with partial charges, atomic dipoles and cloud penetration in kcal/mol is=      0.43891
  The RRMSE value at dipole order with cloud penetration=      0.13809

******************************************************
The electron densities and ab initio electrostatic potential were computed in VASP using the PBE functional and
projector augmented wave method. See the main text of the journal article for a description of computational details.
The atomic charges, dipoles, and quadrupoles were computed with the DDEC6 method as described in
(a) T. A. Manz and N. Gabaldon Limas, RSC Adv. 6 (2016) 47771-47801 DOI: 10.1039/c6ra04656h
(b) N. Gabaldon Limas and T. A. Manz, RSC Adv. 8 (2018) 2678-2707 DOI: 10.1039/c7ra11829e.
For each atom in the material, the electron cloud parameters were fit to the spherically averaged atom-in-material
electron density using radial positions for which this density was between 10^-4 and 10^-2 electrons per cubic bohr.
The polarizabilities, dispersion coefficients, and quantum Drude oscillator (QDO) parameters were fit using the MCLF method.
The magnetic structure of the system was optimized in VASP from the default ferromagnetic initial guess using spin polarization.
The atomic spin moments (ASMs) were computed on this optimized magnetic structure using the DDEC6 partition as inputs
to the method of T. A. Manz and D. S. Sholl, J. Chem. Theory Comput. 7 (2011) 4146-4164 DOI: 10.1021/ct200539n.
The RMSE and RRMSE were computed using a uniform grid with Ewald summation.
