# Supplementary material for: A collection of forcefield precursors for metal–organic frameworks
Source: RSC Adv. 2019 Nov 13;9(63):36492–507. doi: 10.1039/c9ra07327b (PMC9075174; doi:10.1039/c9ra07327b)
Supplement: RA-009-C9RA07327B-s5732 [file RA-009-C9RA07327B-s5732.xyz]

  344
jmolscript: load "" {1 1 1} spacegroup "x,y,z" unitcell [{     14.115700     0.000000     0.000000 }, {      0.000000    17.866900     0.000000 }, {      0.000000    -0.434871    19.834633 }]
Ni    13.383095    13.186556    11.324187     1.040513
Ni     2.597712    13.993603    11.585012     0.987618
Ni     2.906705     5.165106    11.035593     0.974039
Ni     6.325245    12.961488    18.427762     1.040548
Ni     9.655562    12.154441    18.166937     0.987601
Ni     9.964555     3.116037    18.716356     0.974158
Ni     0.732605     4.245473     8.510446     1.040563
Ni    11.517988     3.438426     8.249621     0.987609
Ni    11.208995    12.266923     8.799040     0.974021
Ni     7.790455     4.470541     1.406871     1.040519
Ni     4.460138     5.277588     1.667696     0.987724
Ni     4.151145    14.315992     1.118277     0.974067
H      0.142569    11.997532     8.479306     0.123815
H     -0.023997     8.083676     7.465756     0.126614
H      2.710214     9.363463    10.212853     0.119719
H     12.180438    17.016057     7.921952     0.140521
H      1.907031     0.384177     8.473355     0.124906
H      1.002215    14.327477     8.800627     0.127256
H      0.851177    12.143476    19.017446     0.136251
H     13.064080    12.239403    15.457129     0.133883
H      2.910657    12.971214    15.653492     0.127087
H      8.480713     6.284851     9.893515     0.163553
H      7.996544     7.763028    10.274340     0.129221
H      7.206065     6.926500     9.149716     0.140031
H      8.338144     6.166215    12.370861     0.154975
H      6.920928     5.861417    12.989701     0.153180
H      7.643652     4.787662    12.091192     0.174628
H      5.156465     6.567942    10.101779     0.052103
H      7.200419    14.585383     1.438011     0.123815
H      7.033853     0.632339     2.451561     0.126614
H      9.768064    16.784580    19.539097     0.119719
H      5.122588     9.566857     1.995364     0.140521
H      8.964881     8.331837     1.443961     0.124906
H      8.060065    12.255437     1.116690     0.127257
H      7.909027    14.004567    10.734503     0.136251
H      6.006230    13.908641    14.294820     0.133883
H      9.968507    13.176830    14.098457     0.127087
H      1.422863     2.431163     0.023802     0.163553
H      0.938694     0.518116    19.477610     0.129221
H      0.148215     1.789514     0.767600     0.140032
H      1.280294     2.114928    17.381089     0.154975
H     13.978778     2.419727    16.762248     0.153180
H      0.585802     3.493482    17.660757     0.174628
H     12.214315     1.713201    19.650171     0.052103
H     13.973131     5.434497    11.355327     0.123815
H      0.023997     9.348353    12.368877     0.126614
H     11.405486     8.068566     9.621780     0.119719
H      1.935262     0.415972    11.912681     0.140521
H     12.208669    17.047852    11.361278     0.124905
H     13.113485     3.104552    11.034006     0.127256
H     13.264523     5.288553     0.817187     0.136252
H      1.051620     5.192626     4.377504     0.133883
H     11.205043     4.460815     4.181141     0.127087
H      5.634987    11.147178     9.941118     0.163553
H      6.119156     9.669001     9.560293     0.129221
H      6.909635    10.505529    10.684917     0.140032
H      5.777556    11.265814     7.463772     0.154975
H      7.194772    11.570612     6.844932     0.153180
H      6.472048    12.644367     7.743441     0.174627
H      8.959235    10.864087     9.732854     0.052102
H      6.915281     2.846646    18.396622     0.123815
H      7.081847    16.799690    17.383072     0.126614
H      4.347636     0.647449     0.295536     0.119719
H      8.993112     7.865172    17.839269     0.140521
H      5.150819     9.100192    18.390672     0.124905
H      6.055635     5.176592    18.717943     0.127256
H      6.206673     3.427462     9.100130     0.136252
H      8.109470     3.523388     5.539813     0.133883
H      4.147193     4.255199     5.736176     0.127087
H     12.692837    15.435737    -0.023802     0.163553
H     13.177006    16.913913     0.357023     0.129222
H     13.967485    15.642515    19.067033     0.140032
H     12.835406    15.317101     2.453544     0.154975
H      0.136922    15.012302     3.072385     0.153180
H     13.529898    13.938547     2.173876     0.174628
H      1.901385    15.718828     0.184462     0.052102
H     10.823919    14.771824    16.077954     0.169960
H     10.167539    16.116702    16.589687     0.170259
H     11.556524    15.635631    17.180759     0.155633
H     12.560150     0.393546    15.135808     0.171254
H     11.556524     0.298994    16.351671     0.174493
H     12.996325    -0.334317    16.470679     0.144345
H     13.349217    16.144747    14.251184     0.161462
H     12.427462    14.861382    14.274985     0.174291
H     13.305459    15.225009    15.536468     0.154568
H     11.140110    17.187923    13.529203     0.166113
H     10.362335    15.866704    13.894160     0.164211
H      9.969919    17.227322    14.584406     0.179328
H      3.766069    11.376219    13.673996     0.169961
H      3.109689    10.031341    13.162262     0.170259
H      4.498674    10.512413    12.571190     0.155632
H      5.502300     7.887597    14.616141     0.171254
H      4.498674     7.982149    13.400278     0.174493
H      5.938475     8.615460    13.281270     0.144345
H      6.291367    10.003297    15.500766     0.161462
H      5.369612    11.286662    15.476964     0.174292
H      6.247609    10.923035    14.215481     0.154568
H      4.082260     8.960121    16.222746     0.166112
H      3.304485    10.281339    15.857789     0.164211
H      2.912069     8.920722    15.167544     0.179328
H      3.291781     2.660205     3.756679     0.169961
H      3.948161     1.315327     3.244946     0.170259
H      2.559176     1.796398     2.653874     0.155632
H      1.555550    17.038483     4.698825     0.171254
H      2.559176    17.133035     3.482962     0.174493
H      1.119375    -0.100554     3.363954     0.144345
H      0.766483     1.287282     5.583449     0.161462
H      1.688238     2.570647     5.559648     0.174292
H      0.810241     2.207020     4.298165     0.154568
H      2.975590     0.244106     6.305430     0.166112
H      3.753365     1.565325     5.940473     0.164211
H      4.145781     0.204707     5.250227     0.179329
H     10.349631     6.055810     6.160637     0.169961
H     11.006011     7.400688     6.672371     0.170259
H      9.617026     6.919616     7.263443     0.155632
H      8.613400     9.544432     5.218492     0.171254
H      9.617026     9.449880     6.434355     0.174493
H      8.177225     8.816569     6.553363     0.144345
H      7.824333     7.428732     4.333867     0.161462
H      8.746088     6.145367     4.357669     0.174292
H      7.868091     6.508994     5.619152     0.154568
H     10.033440     8.471908     3.611887     0.166112
H     10.811215     7.150690     3.976844     0.164211
H     11.203631     8.511307     4.667089     0.179329
C      0.941517    12.952174    13.832673     0.586533
C      2.011487    11.952207    10.302108     0.584932
C      1.530142    10.834441     9.455170    -0.019348
C      0.470053    11.111381     8.558644    -0.117395
C     14.005598    10.106006     7.800961    -0.020894
C      0.365597     8.799900     7.965589    -0.099410
C      1.397454     8.526621     8.858147    -0.025329
C      1.990314     9.546593     9.601946    -0.123391
C      1.733408     7.061984     9.163600     0.598864
C     12.503687    14.390827     8.518975     0.584499
C     13.494609    15.509900     8.409884    -0.005975
C     13.078196    16.825501     8.138150    -0.107451
C     14.029594    -0.009910     8.193687    -0.036663
C      1.260532    17.552960     8.451537    -0.136226
C      1.660006    16.249513     8.657817    -0.019186
C      0.717078    15.218811     8.647900    -0.126786
C      3.102631    15.970152     9.012857     0.562655
C     13.618827     1.449073     8.146084     0.586855
C      3.336951    12.729651    18.277614     0.596773
C      2.080654    12.539351    17.422742    -0.009950
C      0.879408    12.239174    18.075301    -0.119982
C     13.839032    12.127057    17.321585    -0.003152
C     13.857383    12.323008    15.962913    -0.123742
C      0.937282    12.638918    15.326221    -0.023318
C      2.103239    12.740227    16.083904    -0.141858
C     12.547446    11.832243    18.055466     0.541373
C     12.832583    10.416980     6.900469     0.584781
C      5.524885     6.244588    10.914999     0.277314
C      7.687410     6.855813    10.010539    -0.357149
C      7.479909     5.742936    12.200283    -0.352109
C      7.999367    13.195869    15.919276     0.586533
C      9.069337    14.195836    19.449841     0.584931
C      8.587992    15.748473     0.462147    -0.019348
C      7.527903    15.471534     1.358672    -0.117393
C      6.947748    16.476908     2.116355    -0.020894
C      7.423447    17.783015     1.951728    -0.099410
C      8.455304     0.189394     1.059169    -0.025329
C      9.048164    17.036321     0.315371    -0.123391
C      8.791258     1.654030     0.753716     0.598864
C      5.445837    12.192088     1.398342     0.584500
C      6.436759    11.073015     1.507432    -0.005974
C      6.020346     9.757413     1.779167    -0.107450
C      6.971744     8.725924     1.723630    -0.036662
C      8.318382     9.029955     1.465779    -0.136226
C      8.717856    10.333401     1.259499    -0.019187
C      7.774928    11.364104     1.269417    -0.126786
C     10.160481    10.612762     0.904459     0.562656
C      6.560977     7.266941     1.771233     0.586855
C     10.394801    13.418392    11.474335     0.596772
C      9.138504    13.608692    12.329208    -0.009953
C      7.937258    13.908870    11.676648    -0.119981
C      6.781182    14.020986    12.430365    -0.003154
C      6.799533    13.825036    13.789037    -0.123740
C      7.995132    13.509126    14.425729    -0.023319
C      9.161089    13.407816    13.668046    -0.141859
C      5.489596    14.315800    11.696483     0.541372
C      5.774733    16.165935     3.016848     0.584780
C     12.582735     2.036555    18.836951     0.277314
C      0.629560     1.425330    19.741410    -0.357149
C      0.422059     2.538207    17.551667    -0.352109
C     13.174183     4.479855     6.001960     0.586534
C     12.104213     5.479822     9.532525     0.584932
C     12.585558     6.597588    10.379463    -0.019348
C     13.645647     6.320648    11.275989    -0.117392
C      0.110102     7.326023    12.033672    -0.020894
C     13.750103     8.632129    11.869044    -0.099409
C     12.718246     8.905408    10.976486    -0.025331
C     12.125386     7.885436    10.232687    -0.123390
C     12.382292    10.370045    10.671033     0.598863
C      1.612013     3.041202    11.315658     0.584498
C      0.621091     1.922129    11.424749    -0.005973
C      1.037504     0.606528    11.696483    -0.107451
C      0.086106    17.441939    11.640946    -0.036664
C     12.855168    -0.120931    11.383096    -0.136228
C     12.455694     1.182516    11.176816    -0.019186
C     13.398622     2.213218    11.186733    -0.126786
C     11.013069     1.461877    10.821776     0.562655
C      0.496873    15.982956    11.688549     0.586855
C     10.778749     4.702378     1.557019     0.596773
C     12.035046     4.892678     2.411891    -0.009948
C     13.236292     5.192855     1.759332    -0.119980
C      0.276668     5.304972     2.513048    -0.003152
C      0.258317     5.109021     3.871720    -0.123742
C     13.178418     4.793111     4.508412    -0.023320
C     12.012461     4.691802     3.750729    -0.141860
C      1.568254     5.599786     1.779167     0.541374
C      1.283117     7.015049    12.934164     0.584780
C      8.590815    11.187441     8.919634     0.277314
C      6.428290    10.576216     9.824094    -0.357149
C      6.635791    11.689093     7.634350    -0.352109
C      6.116333     4.236160     3.915357     0.586534
C      5.046363     3.236193     0.384792     0.584931
C      5.527708     1.683556    19.372486    -0.019346
C      6.587797     1.960495    18.475961    -0.117392
C      7.167952     0.955121    17.718278    -0.020895
C      6.692253    -0.350986    17.882905    -0.099410
C      5.660396    17.242635    18.775464    -0.025330
C      5.067536     0.395708    19.519262    -0.123389
C      5.324442    15.777999    19.080917     0.598864
C      8.669863     5.239941    18.436291     0.584497
C      7.678941     6.359014    18.327201    -0.005971
C      8.095354     7.674616    18.055466    -0.107452
C      7.143956     8.706105    18.111003    -0.036664
C      5.797318     8.402074    18.368854    -0.136227
C      5.397844     7.098628    18.575134    -0.019184
C      6.340772     6.067925    18.565216    -0.126787
C      3.955219     6.819267    18.930174     0.562655
C      7.554723    10.165088    18.063400     0.586854
C      3.720899     4.013637     8.360298     0.596771
C      4.977196     3.823337     7.505425    -0.009953
C      6.178442     3.523159     8.157985    -0.119981
C      7.334518     3.411043     7.404268    -0.003152
C      7.316167     3.606993     6.045596    -0.123742
C      6.120568     3.922903     5.408904    -0.023318
C      4.954611     4.024213     6.166587    -0.141858
C      8.626104     3.116229     8.138150     0.541373
C      8.340967     1.266094    16.817785     0.584779
C      1.532965    15.395474     0.997682     0.277315
C     13.486140    16.006699     0.093223    -0.357149
C     13.693641    14.893822     2.282966    -0.352109
C     10.998953    15.674422    16.389357    -0.376456
C     12.236900    -0.158464    15.865723    -0.364461
C     12.800117    15.590855    14.822421    -0.372690
C     10.718051    16.695439    14.233333    -0.359119
C      3.941103    10.473621    13.362592    -0.376456
C      5.179050     8.439608    13.886227    -0.364462
C      5.742267    10.557188    14.929528    -0.372690
C      3.660201     9.452605    15.518617    -0.359119
C      3.116747     1.757607     3.445276    -0.376456
C      1.878800    17.590493     3.968910    -0.364462
C      1.315583     1.841174     5.012212    -0.372690
C      3.397649     0.736590     5.601300    -0.359119
C     10.174597     6.958408     6.472041    -0.376456
C      8.936650     8.992421     5.948406    -0.364462
C      8.373433     6.874841     4.905105    -0.372690
C     10.455499     7.979424     4.316016    -0.359118
N      6.829176     6.308174    11.030039     0.077762
N     13.887026     1.972970    18.721910     0.077761
N      7.286524    11.123855     8.804594     0.077761
N      0.228674    15.459059     1.112723     0.077762
N     11.696269    16.411277    15.377791     0.347696
N      4.638419     9.736767    14.374159     0.347696
N      2.419431     1.020752     4.456842     0.347696
N      9.477281     7.695262     5.460474     0.347696
O     13.971720    12.902382    13.251518    -0.511052
O      2.094770    13.232532    13.350691    -0.547006
O      1.205481    12.930585    10.579793    -0.585787
O      3.183090    11.995501    10.772189    -0.511290
O      1.036092     6.210099     8.576495    -0.537539
O      2.656575     6.855900    10.006572    -0.564678
O     12.791647    13.430059     9.312360    -0.569264
O     11.471829    14.331093     7.820796    -0.460278
O      3.314366    14.804822     9.601946    -0.418005
O      3.972158    16.770535     8.770875    -0.454169
O     12.380880     1.669611     7.947737    -0.536299
O      0.410767     2.272919     8.300794    -0.550049
O      3.106866    12.950865    19.515295    -0.526855
O      4.439388    12.665652    17.692493    -0.515896
O     11.484534    11.746539    17.400924    -0.500293
O     12.634963    11.720220    19.334800    -0.347716
O     12.145148    11.476455     7.146418    -0.545087
O     12.579912     9.627700     5.984109    -0.499059
O      4.735817     5.783094    11.754004    -0.423600
O      6.913870    13.245662    16.500431    -0.511051
O      9.152620    12.915512    16.401258    -0.547005
O      8.263331    13.217458    19.172156    -0.585783
O     10.240940    14.152542    18.979760    -0.511283
O      8.093942     2.505916     1.340821    -0.537540
O      9.714425     1.425244    19.745377    -0.564682
O      5.733797    13.152855     0.604956    -0.569266
O      4.413979    12.251821     2.096521    -0.460280
O     10.372216    11.778093     0.315371    -0.417996
O     11.030008     9.812380     1.146442    -0.454177
O      5.323030     7.046403     1.969579    -0.536305
O      7.468617     6.443096     1.616523    -0.550048
O     10.164716    13.197178    10.236654    -0.526861
O     11.497238    13.482391    12.059457    -0.515895
O      4.426684    14.401504    12.351026    -0.500298
O      5.577113    14.427824    10.417149    -0.347716
O      5.087298    15.106460     2.770898    -0.545074
O      5.522062    16.955214     3.933208    -0.499055
O     11.793667     2.498049    17.997946    -0.423603
O      0.143980     4.529647     6.583115    -0.511052
O     12.020930     4.199497     6.483942    -0.547010
O     12.910219     4.501444     9.254840    -0.585785
O     10.932610     5.436528     9.062444    -0.511287
O     13.079608    11.221930    11.258138    -0.537536
O     11.459125    10.576129     9.828061    -0.564680
O      1.324053     4.001970    10.522273    -0.569261
O      2.643871     3.100936    12.013837    -0.460273
O     10.801334     2.627207    10.232687    -0.418003
O     10.143542     0.661494    11.063758    -0.454166
O      1.734820    15.762418    11.886896    -0.536302
O     13.704933    15.159110    11.533839    -0.550048
O     11.008834     4.481164     0.319338    -0.526846
O      9.676312     4.766377     2.142140    -0.515894
O      2.631166     5.685490     2.433709    -0.500301
O      1.480737     5.711809     0.499833    -0.347721
O      1.970552     5.955574    12.688215    -0.545080
O      1.535788     7.804329    13.850524    -0.499053
O      9.379883    11.648935     8.080629    -0.423601
O      7.201830     4.186367     3.334202    -0.511050
O      4.963080     4.516517     3.433375    -0.547013
O      5.852369     4.214571     0.662477    -0.585783
O      3.874760     3.279487     0.854873    -0.511288
O      6.021758    14.926113    18.493812    -0.537537
O      4.401275    16.006785     0.089256    -0.564683
O      8.381903     4.279174    19.229677    -0.569252
O      9.701721     5.180208    17.738112    -0.460272
O      3.743484     5.653936    19.519262    -0.418001
O      3.085692     7.619649    18.688191    -0.454157
O      8.792670    10.385626    17.865054    -0.536297
O      6.647083    10.988933    18.218110    -0.550049
O      3.950984     4.234851     9.597979    -0.526858
O      2.618462     3.949638     7.775176    -0.515896
O      9.689016     3.030525     7.483607    -0.500299
O      8.538587     3.004205     9.417484    -0.347714
O      9.028402     2.325569    17.063735    -0.545070
O      8.593638     0.476815    15.901425    -0.499044
O      2.322033    14.933980     1.836687    -0.423606

The following XYZ coordinates are in angstroms. Other properties are in atomic units.
The sperically averaged electron density of each atom fit to a function of the form exp(a - br)
eigen_1, eigen_2 and eigen_3 are the three eigenvalues of traceless quadrupole moment tensor
  atom number  atomic symbol              X              Y              Z     net charge C6 coefficient C8 coefficient C10 coefficient fluctuating dipole atomic polarizability isotropic forcefield polarizability              a              b squared Pearson coefficient          <r^3>          <r^4>         wp_QDO          m_QDO          q_QDO       dipole_x       dipole_y       dipole_z         dipole            Qxy            Qxz            Qyz     Q(x^2-y^2)  Q(3z^2 - R^2)        eigen_1        eigen_2        eigen_3 static polarizability      alpha(xx)      alpha(xy)      alpha(xz)      alpha(yy)      alpha(yz)      alpha(zz) atomic spin moment
            1             Ni      13.383095      13.186556      11.324187       1.040513      82.893420 0.14214359E+04  0.41747024E+05                                15.341561                           12.242671       0.594726       2.125405                    0.994057      40.789075     103.046752       0.527414       0.395418      -1.160427       0.003684      -0.001067       0.000618       0.003885      -0.021380      -0.038309      -0.014020      -0.040590       0.070004      -0.060865       0.017663       0.043202             18.835078      17.967809       1.382040       0.564105      22.466840       1.911513      16.070586           1.834798
            2             Ni       2.597712      13.993603      11.585012       0.987618      90.559556 0.18464137E+04  0.57540449E+05                                15.362273                           13.158671       0.655244       2.125972                    0.994232      42.060609     107.292239       0.558902       0.351663      -1.202278       0.040676       0.005296       0.005773       0.041424       0.016551       0.013048       0.015510      -0.034657       0.079300      -0.037888      -0.001850       0.039739             17.918484      19.320153       0.472863       0.669351      18.839692      -1.434978      15.595608           1.928018
            3             Ni       2.906705       5.165106      11.035593       0.974039      96.088747 0.19077083E+04  0.59912606E+05                                15.680616                           13.111087       0.540636       2.092039                    0.993930      42.225472     107.981192       0.577169       0.337907      -1.214845       0.023322      -0.015633       0.047251       0.054963      -0.003560      -0.022347      -0.005048      -0.028382       0.010282      -0.031342       0.012355       0.018986             18.354094      19.625189       3.032788      -2.442127      20.786494       3.096922      14.650600           1.423362
            4             Ni       6.325245      12.961488      18.427762       1.040548      82.893147 0.14214293E+04  0.41746744E+05                                15.341475                           12.242603       0.594754       2.125418                    0.994057      40.788779     103.045580       0.527418       0.395415      -1.160430       0.003683       0.001067      -0.000618       0.003884       0.021378       0.038309      -0.014020      -0.040592       0.070007      -0.060865       0.017663       0.043203             18.834972      17.967710      -1.382021      -0.564092      22.466710       1.911497      16.070497           1.834893
            5             Ni       9.655562      12.154441      18.166937       0.987601      90.560440 0.18464360E+04  0.57541375E+05                                15.362461                           13.158827       0.655201       2.125954                    0.994232      42.060933     107.293642       0.558893       0.351667      -1.202273       0.040677      -0.005295      -0.005774       0.041424      -0.016554      -0.013052       0.015511      -0.034648       0.079295      -0.037887      -0.001853       0.039741             17.918710      19.320412      -0.472869      -0.669364      18.839922      -1.434991      15.595795           1.927940
            6             Ni       9.964555       3.116037      18.716356       0.974158      96.081099 0.19075257E+04  0.59905127E+05                                15.679447                           13.110161       0.540822       2.092123                    0.993929      42.223315     107.972279       0.577212       0.337891      -1.214865       0.023323       0.015631      -0.047249       0.054962       0.003560       0.022355      -0.005039      -0.028377       0.010303      -0.031347       0.012356       0.018991             18.352680      19.623645      -3.032514       2.441942      20.784877       3.096634      14.649518           1.423271
            7             Ni       0.732605       4.245473       8.510446       1.040563      82.892979 0.14214262E+04  0.41746611E+05                                15.341431                           12.242571       0.594764       2.125423                    0.994056      40.788628     103.044996       0.527420       0.395414      -1.160431      -0.003683       0.001067      -0.000619       0.003884      -0.021379      -0.038311      -0.014020      -0.040592       0.070001      -0.060867       0.017664       0.043202             18.834915      17.967647       1.382022       0.564091      22.466656       1.911490      16.070443           1.834908
            8             Ni      11.517988       3.438426       8.249621       0.987609      90.560012 0.18464256E+04  0.57540923E+05                                15.362339                           13.158726       0.655231       2.125966                    0.994232      42.060769     107.292817       0.558900       0.351663      -1.202277      -0.040677      -0.005296      -0.005773       0.041424       0.016555       0.013051       0.015510      -0.034647       0.079303      -0.037888      -0.001853       0.039741             17.918562      19.320229       0.472869       0.669351      18.839774      -1.434992      15.595683           1.927948
            9             Ni      11.208995      12.266923       8.799040       0.974021      96.089883 0.19077353E+04  0.59913696E+05                                15.680769                           13.111208       0.540624       2.092031                    0.993930      42.225806     107.982451       0.577164       0.337908      -1.214843      -0.023322       0.015632      -0.047252       0.054964      -0.003559      -0.022348      -0.005051      -0.028375       0.010289      -0.031341       0.012350       0.018991             18.354279      19.625393       3.032818      -2.442150      20.786696       3.096966      14.650749           1.423419
           10             Ni       7.790455       4.470541       1.406871       1.040519      82.893242 0.14214306E+04  0.41746849E+05                                15.341568                           12.242670       0.594720       2.125403                    0.994057      40.789056     103.046820       0.527412       0.395419      -1.160425      -0.003682      -0.001068       0.000617       0.003883       0.021381       0.038312      -0.014021      -0.040590       0.070008      -0.060869       0.017664       0.043205             18.835093      17.967776      -1.382012      -0.564066      22.466911       1.911502      16.070592           1.834895
           11             Ni       4.460138       5.277588       1.667696       0.987724      90.554484 0.18462870E+04  0.57535210E+05                                15.361240                           13.157823       0.655417       2.126049                    0.994230      42.058694     107.284321       0.558948       0.351642      -1.202302      -0.040677       0.005295       0.005774       0.041424      -0.016554      -0.013053       0.015513      -0.034643       0.079302      -0.037886      -0.001857       0.039743             17.917240      19.318731      -0.472838      -0.669286      18.838400      -1.434851      15.594589           1.927999
           12             Ni       4.151145      14.315992       1.118277       0.974067      96.086928 0.19076654E+04  0.59910829E+05                                15.680313                           13.110848       0.540691       2.092062                    0.993930      42.224980     107.979015       0.577181       0.337902      -1.214851      -0.023321      -0.015631       0.047252       0.054963       0.003560       0.022353      -0.005049      -0.028368       0.010288      -0.031343       0.012350       0.018993             18.353724      19.624791      -3.032713       2.442068      20.786061       3.096847      14.650319           1.423322
           13              H       0.142569      11.997532       8.479306       0.123815       1.121605 0.82640093E+01  0.83127825E+02                                 1.885199                            1.754948      -1.396730       2.218244                    0.992858       3.912422      11.690022       0.435694       1.397555      -0.682336      -0.012765       0.039510      -0.005983       0.041950       0.001882       0.003642      -0.008519      -0.021099      -0.002874      -0.012448      -0.003003       0.015451              1.979998       1.671661      -0.312863       0.080349       2.738810       0.060873       1.529523          -0.000182
           14              H      -0.023997       8.083676       7.465756       0.126614       1.115244 0.84527846E+01  0.84464251E+02                                 1.799925                            1.718401      -1.175319       2.324120                    0.996414       3.618373      10.351802       0.467899       1.310028      -0.702029      -0.013707      -0.032848      -0.024037       0.042950       0.007175       0.001578       0.013158      -0.007081      -0.013428      -0.014142      -0.003160       0.017302              1.840786       1.622327       0.200166       0.268822       2.154690       0.377246       1.745340          -0.000171
           15              H       2.710214       9.363463      10.212853       0.119719       1.056033 0.79967975E+01  0.79138620E+02                                 1.759177                            1.688959      -1.156679       2.327337                    0.996256       3.698121      10.674041       0.462680       1.337683      -0.695451       0.028632      -0.008351       0.025686       0.039361      -0.004700       0.011821      -0.000801       0.010235       0.006572      -0.010569      -0.005131       0.015700              1.779078       1.986202      -0.099848       0.433114       1.650690      -0.030668       1.700340           0.000332
           16              H      12.180438      17.016057       7.921952       0.140521       1.115701 0.85989409E+01  0.85290515E+02                                 1.737684                            1.688813      -1.060560       2.398112                    0.997639       3.297557       9.046842       0.496479       1.243797      -0.719559      -0.044469       0.010344      -0.011028       0.046969      -0.003841       0.006334      -0.004174       0.023907      -0.020147      -0.011978      -0.005903       0.017880              1.726256       2.023206      -0.139529       0.170819       1.698353      -0.077511       1.457208           0.000328
           17              H       1.907031       0.384177       8.473355       0.124906       1.101503 0.85392575E+01  0.86048782E+02                                 1.821103                            1.754026      -1.327701       2.250486                    0.994637       3.782208      11.076219       0.449881       1.351087      -0.692561       0.028404       0.033191       0.005644       0.044048       0.015228       0.004216      -0.000056      -0.006220      -0.023206      -0.013601      -0.006063       0.019664              1.861192       1.827830       0.322966      -0.126334       2.175873      -0.137894       1.579874           0.000047
           18              H       1.002215      14.327477       8.800627       0.127256       1.144341 0.83944943E+01  0.84657226E+02                                 1.904585                            1.764821      -1.398314       2.223123                    0.992764       3.861357      11.501352       0.436514       1.391355      -0.684019       0.012879      -0.040114       0.004354       0.042355      -0.005743      -0.003317       0.007811      -0.014658      -0.030629      -0.012876      -0.004171       0.017047              2.018548       1.668239      -0.194424       0.069156       2.833266      -0.308240       1.554138           0.000562
           19              H       0.851177      12.143476      19.017446       0.136251       1.171317 0.88803534E+01  0.89117401E+02                                 1.809985                            1.724275      -1.207427       2.317667                    0.996435       3.468994       9.687418       0.486138       1.255493      -0.715270       0.002004      -0.009473       0.043900       0.044955      -0.003720       0.002765      -0.005510      -0.004598       0.050818      -0.012845      -0.005767       0.018612              1.832417       1.754358       0.042980       0.016596       1.442802      -0.018451       2.300091           0.001319
           20              H      13.064080      12.239403      15.457129       0.133883       1.107353 0.82087913E+01  0.80959500E+02                                 1.757193                            1.668111      -1.156489       2.342152                    0.996988       3.439800       9.594295       0.488557       1.271165      -0.711425      -0.034807      -0.009723      -0.022889       0.042778       0.002653       0.011901       0.003684       0.013650      -0.005002      -0.010427      -0.006161       0.016587              1.796008       2.135262       0.017088       0.295873       1.426099      -0.008111       1.826664           0.000255
           21              H       2.910657      12.971214      15.653492       0.127087       1.120364 0.83846903E+01  0.83349134E+02                                 1.782776                            1.693400      -1.172168       2.327386                    0.996354       3.566870      10.072790       0.480428       1.282518      -0.708011       0.033879       0.015736      -0.017842       0.041397       0.009775      -0.008116      -0.002227       0.014040      -0.014193      -0.010607      -0.006864       0.017471              1.820407       2.198913       0.050092      -0.255198       1.449250      -0.028844       1.813059           0.000264
           22              H       8.480713       6.284851       9.893515       0.163553       0.939212 0.67382083E+01  0.64157301E+02                                 1.668483                            1.577597      -1.154427       2.355632                    0.996650       3.471003       9.962528       0.464436       1.385093      -0.686535       0.020313      -0.018625       0.000271       0.027561      -0.002395      -0.004432      -0.006594      -0.005419       0.001318      -0.009149       0.000890       0.008259              1.720367       2.150832      -0.447286      -0.236302       1.596348       0.096351       1.413920           0.000116
           23              H       7.996544       7.763028      10.274340       0.129221       1.128075 0.86358346E+01  0.85634965E+02                                 1.742523                            1.677962      -0.809864       2.483030                    0.999713       3.390924       9.261769       0.505206       1.222619      -0.723610       0.009249       0.015735       0.007349       0.019676       0.006070      -0.005281       0.003519      -0.008123       0.010193      -0.011656       0.005219       0.006437              1.750816       1.544878       0.281654       0.002925       2.269343       0.188731       1.438228          -0.000074
           24              H       7.206065       6.926500       9.149716       0.140031       1.129002 0.89756671E+01  0.90039110E+02                                 1.756820                            1.723361      -0.928132       2.435023                    0.999236       3.412807       9.434045       0.492067       1.240843      -0.719567      -0.009089      -0.003987      -0.017925       0.020490       0.005746       0.002425      -0.004509       0.012475       0.020903      -0.013244       0.004891       0.008353              1.740972       1.659159       0.015373       0.214658       1.444918      -0.023157       2.118841           0.000019
           25              H       8.338144       6.166215      12.370861       0.154975       0.951856 0.68181759E+01  0.62646166E+02                                 1.458735                            1.416386      -0.732296       2.545391                    0.999954       2.886977       7.176063       0.604162       1.103383      -0.755279       0.020301       0.001672       0.005400       0.021073       0.002619       0.006916      -0.010186       0.008008       0.006925      -0.014515       0.002735       0.011780              1.457605       1.809044       0.229892       0.124358       1.279531       0.043267       1.284241          -0.000016
           26              H       6.920928       5.861417      12.989701       0.153180       1.016421 0.73269593E+01  0.68792718E+02                                 1.539157                            1.477022      -0.899777       2.459927                    0.999489       3.048161       7.750561       0.584260       1.116559      -0.750309      -0.012276      -0.003989       0.018689       0.022713      -0.008729      -0.002434      -0.005525       0.004086       0.032010      -0.015605       0.003377       0.012227              1.553779       1.523901      -0.128934      -0.352030       1.268849       0.121250       1.868585           0.000182
           27              H       7.643652       4.787662      12.091192       0.174628       0.925877 0.66612907E+01  0.61195864E+02                                 1.471998                            1.432498      -0.749934       2.556280                    0.999953       2.838618       7.187368       0.577140       1.155210      -0.742436       0.003570      -0.024545      -0.001795       0.024868      -0.001695       0.007408      -0.000377      -0.012618       0.006160      -0.011513       0.004553       0.006960              1.468110       1.252216      -0.204058      -0.014135       1.888331       0.076225       1.263782          -0.000041
           28              H       5.156465       6.567942      10.101779       0.052103       1.420863 0.11714787E+02  0.12559248E+03                                 2.010839                            1.936845      -1.452682       2.160425                    0.994767       4.055995      11.586325       0.475763       1.200844      -0.725573      -0.033361       0.010679      -0.042202       0.054845      -0.003881       0.004414      -0.005675       0.007223       0.025364      -0.010305      -0.002180       0.012485              2.018367       2.188625      -0.077350       0.383202       1.672582      -0.168951       2.193893           0.000507
           29              H       7.200419      14.585383       1.438011       0.123815       1.121606 0.82640186E+01  0.83127956E+02                                 1.885202                            1.754950      -1.396732       2.218243                    0.992858       3.912425      11.690040       0.435693       1.397557      -0.682335      -0.012765      -0.039511       0.005983       0.041950      -0.001882      -0.003642      -0.008519      -0.021099      -0.002874      -0.012448      -0.003003       0.015451              1.980001       1.671662       0.312863      -0.080349       2.738815       0.060872       1.529525          -0.000182
           30              H       7.033853       0.632339       2.451561       0.126614       1.115242 0.84527735E+01  0.84464111E+02                                 1.799924                            1.718400      -1.175316       2.324122                    0.996414       3.618371      10.351794       0.467900       1.310028      -0.702029      -0.013707       0.032848       0.024037       0.042950      -0.007175      -0.001578       0.013158      -0.007081      -0.013428      -0.014142      -0.003160       0.017302              1.840784       1.622326      -0.200166      -0.268821       2.154688       0.377245       1.745339          -0.000171
           31              H       9.768064      16.784580      19.539097       0.119719       1.056033 0.79967910E+01  0.79138542E+02                                 1.759177                            1.688958      -1.156678       2.327338                    0.996256       3.698120      10.674039       0.462680       1.337683      -0.695451       0.028631       0.008352      -0.025686       0.039361       0.004700      -0.011821      -0.000801       0.010234       0.006572      -0.010569      -0.005131       0.015700              1.779077       1.986201       0.099848      -0.433114       1.650690      -0.030668       1.700340           0.000332
           32              H       5.122588       9.566857       1.995364       0.140521       1.115694 0.85988782E+01  0.85289737E+02                                 1.737678                            1.688807      -1.060551       2.398117                    0.997639       3.297546       9.046803       0.496480       1.243798      -0.719559      -0.044469      -0.010345       0.011028       0.046969       0.003841      -0.006334      -0.004174       0.023906      -0.020147      -0.011977      -0.005903       0.017880              1.726250       2.023199       0.139528      -0.170817       1.698346      -0.077510       1.457203           0.000328
           33              H       8.964881       8.331837       1.443961       0.124906       1.101501 0.85392359E+01  0.86048504E+02                                 1.821100                            1.754024      -1.327698       2.250488                    0.994637       3.782201      11.076192       0.449882       1.351087      -0.692561       0.028404      -0.033191      -0.005644       0.044048      -0.015228      -0.004216      -0.000056      -0.006219      -0.023206      -0.013601      -0.006063       0.019664              1.861190       1.827827      -0.322965       0.126334       2.175870      -0.137894       1.579872           0.000047
           34              H       8.060065      12.255437       1.116690       0.127257       1.144340 0.83944841E+01  0.84657116E+02                                 1.904586                            1.764821      -1.398315       2.223124                    0.992764       3.861357      11.501360       0.436514       1.391357      -0.684018       0.012879       0.040114      -0.004354       0.042356       0.005743       0.003317       0.007811      -0.014658      -0.030629      -0.012876      -0.004171       0.017047              2.018548       1.668239       0.194424      -0.069156       2.833266      -0.308240       1.554138           0.000562
           35              H       7.909027      14.004567      10.734503       0.136251       1.171314 0.88803259E+01  0.89117048E+02                                 1.809981                            1.724272      -1.207426       2.317668                    0.996435       3.468990       9.687400       0.486139       1.255492      -0.715270       0.002004       0.009473      -0.043900       0.044955       0.003720      -0.002765      -0.005510      -0.004598       0.050819      -0.012846      -0.005767       0.018612              1.832414       1.754354      -0.042980      -0.016596       1.442800      -0.018451       2.300086           0.001319
           36              H       6.006230      13.908641      14.294820       0.133883       1.107353 0.82087883E+01  0.80959473E+02                                 1.757194                            1.668111      -1.156491       2.342151                    0.996988       3.439800       9.594299       0.488557       1.271166      -0.711425      -0.034807       0.009723       0.022889       0.042778      -0.002653      -0.011901       0.003684       0.013650      -0.005002      -0.010427      -0.006160       0.016587              1.796009       2.135263      -0.017088      -0.295873       1.426100      -0.008111       1.826664           0.000255
           37              H       9.968507      13.176830      14.098457       0.127087       1.120363 0.83846757E+01  0.83348954E+02                                 1.782775                            1.693399      -1.172168       2.327386                    0.996354       3.566868      10.072783       0.480429       1.282518      -0.708011       0.033879      -0.015736       0.017842       0.041397      -0.009775       0.008116      -0.002227       0.014040      -0.014193      -0.010607      -0.006864       0.017471              1.820406       2.198911      -0.050091       0.255197       1.449249      -0.028844       1.813057           0.000264
           38              H       1.422863       2.431163       0.023802       0.163553       0.939209 0.67381824E+01  0.64156999E+02                                 1.668480                            1.577595      -1.154423       2.355635                    0.996650       3.470997       9.962509       0.464436       1.385094      -0.686535       0.020313       0.018626      -0.000271       0.027561       0.002395       0.004432      -0.006594      -0.005419       0.001318      -0.009149       0.000890       0.008258              1.720364       2.150828       0.447285       0.236302       1.596346       0.096352       1.413918           0.000116
           39              H       0.938694       0.518116      19.477610       0.129221       1.128073 0.86358141E+01  0.85634708E+02                                 1.742521                            1.677960      -0.809862       2.483031                    0.999713       3.390921       9.261757       0.505206       1.222619      -0.723610       0.009249      -0.015735      -0.007349       0.019676      -0.006070       0.005281       0.003519      -0.008123       0.010193      -0.011656       0.005219       0.006437              1.750814       1.544876      -0.281654      -0.002925       2.269340       0.188730       1.438226          -0.000074
           40              H       0.148215       1.789514       0.767600       0.140032       1.128997 0.89756239E+01  0.90038569E+02                                 1.756816                            1.723357      -0.928127       2.435026                    0.999236       3.412799       9.434018       0.492068       1.240844      -0.719567      -0.009090       0.003987       0.017925       0.020490      -0.005746      -0.002425      -0.004509       0.012475       0.020903      -0.013244       0.004891       0.008353              1.740968       1.659155      -0.015373      -0.214658       1.444915      -0.023157       2.118835           0.000019
           41              H       1.280294       2.114928      17.381089       0.154975       0.951853 0.68181459E+01  0.62645812E+02                                 1.458731                            1.416382      -0.732296       2.545391                    0.999954       2.886971       7.176040       0.604163       1.103382      -0.755279       0.020301      -0.001672      -0.005400       0.021073      -0.002619      -0.006916      -0.010186       0.008008       0.006925      -0.014515       0.002735       0.011780              1.457601       1.809039      -0.229891      -0.124358       1.279527       0.043267       1.284238          -0.000016
           42              H      13.978778       2.419727      16.762248       0.153180       1.016417 0.73269253E+01  0.68792312E+02                                 1.539152                            1.477019      -0.899769       2.459932                    0.999489       3.048153       7.750533       0.584260       1.116558      -0.750309      -0.012276       0.003989      -0.018689       0.022713       0.008729       0.002434      -0.005525       0.004087       0.032010      -0.015605       0.003378       0.012227              1.553774       1.523896       0.128933       0.352028       1.268846       0.121249       1.868581           0.000182
           43              H       0.585802       3.493482      17.660757       0.174628       0.925873 0.66612498E+01  0.61195375E+02                                 1.471991                            1.432492      -0.749933       2.556281                    0.999953       2.838610       7.187334       0.577143       1.155208      -0.742436       0.003570       0.024545       0.001795       0.024869       0.001695      -0.007408      -0.000377      -0.012618       0.006160      -0.011513       0.004553       0.006960              1.468103       1.252211       0.204057       0.014135       1.888322       0.076223       1.263777          -0.000040
           44              H      12.214315       1.713201      19.650171       0.052103       1.420866 0.11714823E+02  0.12559297E+03                                 2.010843                            1.936848      -1.452687       2.160423                    0.994767       4.056001      11.586351       0.475762       1.200844      -0.725573      -0.033361      -0.010679       0.042202       0.054845       0.003881      -0.004414      -0.005675       0.007223       0.025365      -0.010305      -0.002180       0.012485              2.018370       2.188629       0.077350      -0.383203       1.672585      -0.168951       2.193898           0.000507
           45              H      13.973131       5.434497      11.355327       0.123815       1.121603 0.82639940E+01  0.83127638E+02                                 1.885198                            1.754947      -1.396729       2.218245                    0.992858       3.912419      11.690013       0.435694       1.397556      -0.682336       0.012765      -0.039511       0.005983       0.041950       0.001882       0.003642      -0.008519      -0.021099      -0.002874      -0.012448      -0.003003       0.015451              1.979997       1.671659      -0.312862       0.080349       2.738809       0.060873       1.529522          -0.000182
           46              H       0.023997       9.348353      12.368877       0.126614       1.115242 0.84527740E+01  0.84464124E+02                                 1.799924                            1.718400      -1.175318       2.324121                    0.996414       3.618371      10.351797       0.467899       1.310029      -0.702029       0.013708       0.032848       0.024037       0.042950       0.007175       0.001578       0.013158      -0.007081      -0.013428      -0.014142      -0.003160       0.017302              1.840785       1.622327       0.200166       0.268821       2.154689       0.377246       1.745339          -0.000171
           47              H      11.405486       8.068566       9.621780       0.119719       1.056032 0.79967868E+01  0.79138482E+02                                 1.759176                            1.688957      -1.156674       2.327339                    0.996256       3.698118      10.674028       0.462680       1.337682      -0.695451      -0.028632       0.008351      -0.025686       0.039361      -0.004700       0.011821      -0.000801       0.010235       0.006572      -0.010569      -0.005131       0.015700              1.779076       1.986200      -0.099848       0.433114       1.650689      -0.030668       1.700339           0.000332
           48              H       1.935262       0.415972      11.912681       0.140521       1.115704 0.85989757E+01  0.85290977E+02                                 1.737690                            1.688819      -1.060564       2.398110                    0.997639       3.297562       9.046872       0.496477       1.243800      -0.719558       0.044469      -0.010344       0.011028       0.046969      -0.003841       0.006334      -0.004174       0.023907      -0.020146      -0.011978      -0.005903       0.017880              1.726262       2.023214      -0.139530       0.170820       1.698359      -0.077511       1.457213           0.000328
           49              H      12.208669      17.047852      11.361278       0.124905       1.101507 0.85392975E+01  0.86049288E+02                                 1.821107                            1.754031      -1.327706       2.250483                    0.994637       3.782217      11.076253       0.449881       1.351087      -0.692561      -0.028404      -0.033190      -0.005644       0.044048       0.015228       0.004216      -0.000056      -0.006220      -0.023206      -0.013601      -0.006063       0.019664              1.861197       1.827835       0.322967      -0.126335       2.175879      -0.137895       1.579878           0.000047
           50              H      13.113485       3.104552      11.034006       0.127256       1.144343 0.83945077E+01  0.84657403E+02                                 1.904588                            1.764823      -1.398314       2.223123                    0.992764       3.861361      11.501371       0.436514       1.391356      -0.684018      -0.012879       0.040114      -0.004354       0.042355      -0.005743      -0.003317       0.007811      -0.014658      -0.030629      -0.012876      -0.004171       0.017047              2.018550       1.668241      -0.194424       0.069156       2.833270      -0.308240       1.554140           0.000562
           51              H      13.264523       5.288553       0.817187       0.136252       1.171317 0.88803564E+01  0.89117446E+02                                 1.809986                            1.724276      -1.207432       2.317666                    0.996435       3.468994       9.687422       0.486138       1.255493      -0.715270      -0.002005       0.009472      -0.043900       0.044955      -0.003720       0.002765      -0.005510      -0.004598       0.050818      -0.012845      -0.005767       0.018612              1.832418       1.754359       0.042980       0.016595       1.442803      -0.018451       2.300092           0.001319
           52              H       1.051620       5.192626       4.377504       0.133883       1.107350 0.82087662E+01  0.80959199E+02                                 1.757191                            1.668109      -1.156484       2.342154                    0.996988       3.439795       9.594281       0.488557       1.271166      -0.711425       0.034807       0.009723       0.022889       0.042778       0.002653       0.011901       0.003684       0.013650      -0.005002      -0.010427      -0.006161       0.016587              1.796006       2.135259       0.017088       0.295872       1.426098      -0.008111       1.826662           0.000255
           53              H      11.205043       4.460815       4.181141       0.127087       1.120362 0.83846687E+01  0.83348864E+02                                 1.782774                            1.693398      -1.172165       2.327387                    0.996354       3.566866      10.072775       0.480429       1.282518      -0.708011      -0.033879      -0.015736       0.017842       0.041397       0.009775      -0.008116      -0.002227       0.014040      -0.014192      -0.010607      -0.006864       0.017471              1.820405       2.198909       0.050092      -0.255197       1.449248      -0.028844       1.813057           0.000264
           54              H       5.634987      11.147178       9.941118       0.163553       0.939210 0.67381930E+01  0.64157118E+02                                 1.668481                            1.577595      -1.154427       2.355633                    0.996650       3.470999       9.962513       0.464436       1.385093      -0.686535      -0.020313       0.018625      -0.000271       0.027561      -0.002395      -0.004432      -0.006594      -0.005419       0.001318      -0.009149       0.000890       0.008259              1.720365       2.150829      -0.447285      -0.236301       1.596346       0.096351       1.413919           0.000116
           55              H       6.119156       9.669001       9.560293       0.129221       1.128071 0.86358015E+01  0.85634559E+02                                 1.742520                            1.677959      -0.809861       2.483032                    0.999713       3.390918       9.261750       0.505206       1.222620      -0.723610      -0.009249      -0.015735      -0.007349       0.019676       0.006070      -0.005281       0.003519      -0.008123       0.010193      -0.011656       0.005219       0.006437              1.750813       1.544876       0.281653       0.002925       2.269339       0.188730       1.438226          -0.000074
           56              H       6.909635      10.505529      10.684917       0.140032       1.129001 0.89756554E+01  0.90038958E+02                                 1.756818                            1.723359      -0.928131       2.435024                    0.999236       3.412805       9.434036       0.492068       1.240843      -0.719567       0.009089       0.003986       0.017925       0.020490       0.005746       0.002425      -0.004509       0.012475       0.020903      -0.013244       0.004891       0.008353              1.740971       1.659157       0.015373       0.214658       1.444916      -0.023157       2.118838           0.000019
           57              H       5.777556      11.265814       7.463772       0.154975       0.951854 0.68181622E+01  0.62646015E+02                                 1.458734                            1.416386      -0.732297       2.545391                    0.999954       2.886973       7.176054       0.604161       1.103385      -0.755279      -0.020301      -0.001672      -0.005400       0.021073       0.002619       0.006916      -0.010186       0.008008       0.006925      -0.014515       0.002735       0.011780              1.457605       1.809044       0.229892       0.124358       1.279530       0.043267       1.284241          -0.000016
           58              H       7.194772      11.570612       6.844932       0.153180       1.016421 0.73269575E+01  0.68792690E+02                                 1.539156                            1.477021      -0.899776       2.459928                    0.999489       3.048161       7.750558       0.584260       1.116558      -0.750309       0.012276       0.003989      -0.018689       0.022713      -0.008729      -0.002434      -0.005525       0.004086       0.032010      -0.015605       0.003377       0.012227              1.553778       1.523900      -0.128934      -0.352030       1.268849       0.121250       1.868584           0.000182
           59              H       6.472048      12.644367       7.743441       0.174627       0.925876 0.66612812E+01  0.61195747E+02                                 1.471996                            1.432496      -0.749933       2.556280                    0.999953       2.838617       7.187361       0.577141       1.155209      -0.742436      -0.003570       0.024545       0.001795       0.024868      -0.001695       0.007408      -0.000377      -0.012618       0.006160      -0.011513       0.004553       0.006960              1.468108       1.252215      -0.204058      -0.014135       1.888329       0.076225       1.263780          -0.000041
           60              H       8.959235      10.864087       9.732854       0.052102       1.420863 0.11714785E+02  0.12559243E+03                                 2.010839                            1.936844      -1.452681       2.160425                    0.994767       4.055995      11.586320       0.475763       1.200843      -0.725573       0.033361      -0.010679       0.042202       0.054845      -0.003881       0.004414      -0.005675       0.007223       0.025364      -0.010305      -0.002180       0.012485              2.018366       2.188624      -0.077349       0.383202       1.672581      -0.168951       2.193892           0.000507
           61              H       6.915281       2.846646      18.396622       0.123815       1.121606 0.82640169E+01  0.83127931E+02                                 1.885201                            1.754949      -1.396732       2.218243                    0.992858       3.912424      11.690035       0.435693       1.397556      -0.682336       0.012765       0.039511      -0.005983       0.041950      -0.001882      -0.003642      -0.008519      -0.021099      -0.002873      -0.012448      -0.003003       0.015451              1.980000       1.671662       0.312863      -0.080349       2.738814       0.060873       1.529525          -0.000182
           62              H       7.081847      16.799690      17.383072       0.126614       1.115242 0.84527705E+01  0.84464074E+02                                 1.799924                            1.718400      -1.175316       2.324122                    0.996414       3.618370      10.351791       0.467899       1.310028      -0.702029       0.013707      -0.032848      -0.024037       0.042950      -0.007175      -0.001578       0.013158      -0.007081      -0.013428      -0.014142      -0.003160       0.017302              1.840784       1.622326      -0.200166      -0.268821       2.154688       0.377245       1.745339          -0.000172
           63              H       4.347636       0.647449       0.295536       0.119719       1.056031 0.79967744E+01  0.79138331E+02                                 1.759175                            1.688956      -1.156672       2.327341                    0.996256       3.698115      10.674019       0.462680       1.337683      -0.695451      -0.028631      -0.008351       0.025686       0.039361       0.004700      -0.011821      -0.000801       0.010234       0.006572      -0.010569      -0.005131       0.015700              1.779075       1.986199       0.099847      -0.433113       1.650688      -0.030668       1.700338           0.000332
           64              H       8.993112       7.865172      17.839269       0.140521       1.115700 0.85989382E+01  0.85290487E+02                                 1.737684                            1.688813      -1.060560       2.398112                    0.997639       3.297556       9.046841       0.496479       1.243798      -0.719559       0.044469       0.010344      -0.011028       0.046969       0.003841      -0.006334      -0.004174       0.023907      -0.020147      -0.011978      -0.005903       0.017880              1.726256       2.023207       0.139529      -0.170818       1.698353      -0.077511       1.457208           0.000328
           65              H       5.150819       9.100192      18.390672       0.124905       1.101507 0.85392983E+01  0.86049298E+02                                 1.821107                            1.754031      -1.327706       2.250483                    0.994637       3.782216      11.076250       0.449881       1.351088      -0.692561      -0.028404       0.033190       0.005644       0.044048      -0.015228      -0.004216      -0.000056      -0.006220      -0.023206      -0.013601      -0.006063       0.019664              1.861197       1.827834      -0.322967       0.126335       2.175880      -0.137895       1.579878           0.000047
           66              H       6.055635       5.176592      18.717943       0.127256       1.144345 0.83945273E+01  0.84657664E+02                                 1.904591                            1.764826      -1.398320       2.223121                    0.992764       3.861368      11.501402       0.436513       1.391357      -0.684018      -0.012879      -0.040114       0.004353       0.042356       0.005743       0.003317       0.007811      -0.014658      -0.030630      -0.012876      -0.004171       0.017047              2.018554       1.668244       0.194425      -0.069156       2.833275      -0.308241       1.554142           0.000561
           67              H       6.206673       3.427462       9.100130       0.136252       1.171314 0.88803260E+01  0.89117056E+02                                 1.809982                            1.724272      -1.207426       2.317668                    0.996435       3.468989       9.687400       0.486139       1.255493      -0.715270      -0.002004      -0.009473       0.043900       0.044955       0.003720      -0.002765      -0.005510      -0.004599       0.050819      -0.012846      -0.005767       0.018612              1.832414       1.754355      -0.042980      -0.016596       1.442800      -0.018451       2.300087           0.001319
           68              H       8.109470       3.523388       5.539813       0.133883       1.107351 0.82087662E+01  0.80959190E+02                                 1.757190                            1.668108      -1.156487       2.342153                    0.996988       3.439796       9.594280       0.488558       1.271165      -0.711425       0.034807      -0.009723      -0.022889       0.042778      -0.002653      -0.011901       0.003684       0.013650      -0.005002      -0.010427      -0.006161       0.016587              1.796006       2.135259      -0.017088      -0.295872       1.426097      -0.008111       1.826661           0.000255
           69              H       4.147193       4.255199       5.736176       0.127087       1.120360 0.83846479E+01  0.83348611E+02                                 1.782773                            1.693396      -1.172162       2.327389                    0.996354       3.566862      10.072763       0.480429       1.282519      -0.708011      -0.033879       0.015736      -0.017843       0.041398      -0.009775       0.008116      -0.002227       0.014040      -0.014192      -0.010607      -0.006864       0.017471              1.820403       2.198908      -0.050091       0.255197       1.449247      -0.028844       1.813055           0.000264
           70              H      12.692837      15.435737      -0.023802       0.163553       0.939211 0.67382011E+01  0.64157214E+02                                 1.668482                            1.577596      -1.154428       2.355633                    0.996650       3.471000       9.962517       0.464436       1.385093      -0.686536      -0.020313      -0.018625       0.000271       0.027561       0.002395       0.004432      -0.006594      -0.005419       0.001318      -0.009149       0.000890       0.008259              1.720366       2.150830       0.447286       0.236302       1.596347       0.096352       1.413919           0.000116
           71              H      13.177006      16.913913       0.357023       0.129222       1.128069 0.86357811E+01  0.85634306E+02                                 1.742518                            1.677957      -0.809860       2.483033                    0.999713       3.390915       9.261739       0.505206       1.222620      -0.723610      -0.009249       0.015735       0.007349       0.019676      -0.006070       0.005281       0.003519      -0.008123       0.010193      -0.011656       0.005219       0.006437              1.750811       1.544874      -0.281653      -0.002925       2.269335       0.188730       1.438224          -0.000074
           72              H      13.967485      15.642515      19.067033       0.140032       1.128999 0.89756353E+01  0.90038713E+02                                 1.756817                            1.723358      -0.928129       2.435025                    0.999236       3.412801       9.434025       0.492068       1.240844      -0.719567       0.009089      -0.003987      -0.017925       0.020490      -0.005746      -0.002425      -0.004509       0.012475       0.020903      -0.013244       0.004891       0.008353              1.740969       1.659156      -0.015373      -0.214658       1.444915      -0.023157       2.118836           0.000019
           73              H      12.835406      15.317101       2.453544       0.154975       0.951852 0.68181438E+01  0.62645794E+02                                 1.458732                            1.416383      -0.732296       2.545392                    0.999954       2.886970       7.176040       0.604163       1.103383      -0.755279      -0.020301       0.001672       0.005400       0.021073      -0.002619      -0.006916      -0.010186       0.008008       0.006925      -0.014515       0.002735       0.011780              1.457602       1.809040      -0.229891      -0.124358       1.279528       0.043267       1.284239          -0.000016
           74              H       0.136922      15.012302       3.072385       0.153180       1.016417 0.73269225E+01  0.68792277E+02                                 1.539152                            1.477018      -0.899770       2.459931                    0.999489       3.048153       7.750532       0.584261       1.116558      -0.750309       0.012276      -0.003989       0.018689       0.022713       0.008729       0.002434      -0.005525       0.004087       0.032010      -0.015605       0.003377       0.012227              1.553774       1.523896       0.128933       0.352028       1.268846       0.121249       1.868580           0.000182
           75              H      13.529898      13.938547       2.173876       0.174628       0.925875 0.66612683E+01  0.61195594E+02                                 1.471994                            1.432495      -0.749933       2.556280                    0.999953       2.838613       7.187347       0.577142       1.155209      -0.742436      -0.003570      -0.024545      -0.001795       0.024868       0.001695      -0.007408      -0.000377      -0.012618       0.006160      -0.011513       0.004553       0.006960              1.468106       1.252214       0.204058       0.014135       1.888326       0.076223       1.263779          -0.000041
           76              H       1.901385      15.718828       0.184462       0.052102       1.420861 0.11714768E+02  0.12559223E+03                                 2.010839                            1.936844      -1.452680       2.160426                    0.994767       4.055992      11.586315       0.475763       1.200844      -0.725573       0.033361       0.010679      -0.042202       0.054845       0.003881      -0.004414      -0.005675       0.007223       0.025365      -0.010305      -0.002180       0.012485              2.018366       2.188623       0.077350      -0.383202       1.672581      -0.168951       2.193893           0.000507
           77              H      10.823919      14.771824      16.077954       0.169960       0.835002 0.61203757E+01  0.57334109E+02                                 1.584863                            1.539590      -1.181628       2.348170                    0.995366       3.507139      10.241375       0.450202       1.452323      -0.673197      -0.004469      -0.022898      -0.002775       0.023495      -0.000893      -0.004702       0.003704      -0.013139       0.004675      -0.009401       0.000786       0.008615              1.602651       1.398372       0.240710       0.006169       1.994987       0.189480       1.414594          -0.000049
           78              H      10.167539      16.116702      16.589687       0.170259       0.828178 0.60241366E+01  0.55737867E+02                                 1.534122                            1.495481      -0.922943       2.474233                    0.998893       3.265551       9.219794       0.475502       1.392190      -0.686107      -0.021291       0.005517       0.004428       0.022435       0.000115      -0.007895      -0.003076       0.010738      -0.008334      -0.008724      -0.002662       0.011386              1.552873       1.850393      -0.274794      -0.266292       1.413614       0.085519       1.394611           0.000012
           79              H      11.556524      15.635631      17.180759       0.155633       0.852145 0.62614992E+01  0.58289263E+02                                 1.539290                            1.504291      -0.868784       2.484671                    0.998988       3.314896       9.279569       0.485489       1.355241      -0.693192       0.006631      -0.003892       0.016607       0.018301       0.003250       0.006398      -0.002809       0.004412       0.014192      -0.008844      -0.000309       0.009153              1.547773       1.489617       0.011157       0.296013       1.263122      -0.062413       1.890578           0.000099
           80              H      12.560150       0.393546      15.135808       0.171254       0.912597 0.67130919E+01  0.62625242E+02                                 1.532839                            1.498513      -0.744576       2.556510                    0.999954       3.007374       8.016774       0.523419       1.254382      -0.717620       0.004573       0.019750      -0.014853       0.025131       0.006325      -0.001711      -0.004482      -0.014909       0.005133      -0.010632      -0.000685       0.011317              1.535881       1.304905       0.187806      -0.208745       1.515746      -0.286583       1.786993           0.000004
           81              H      11.556524       0.298994      16.351671       0.174493       0.878940 0.64139622E+01  0.60353409E+02                                 1.598103                            1.543453      -1.159242       2.364873                    0.996802       3.367208       9.624252       0.467346       1.392810      -0.685222      -0.017778       0.013036       0.009723       0.024095       0.001235      -0.008866       0.002181      -0.000860      -0.005578      -0.010148       0.001845       0.008303              1.618243       1.676278      -0.266404      -0.326990       1.574572       0.342759       1.603879           0.000025
           82              H      12.996325      -0.334317      16.470679       0.144345       1.024738 0.79338027E+01  0.76959625E+02                                 1.630011                            1.606841      -0.755965       2.522838                    0.999728       3.240532       8.730421       0.517403       1.220381      -0.724541       0.014578       0.000073       0.008581       0.016916      -0.001011       0.008931       0.000451       0.000832      -0.020621      -0.011981       0.003001       0.008980              1.617846       1.744075      -0.014927       0.411008       1.407611       0.040291       1.701851           0.000004
           83              H      13.349217      16.144747      14.251184       0.161462       0.982764 0.74094008E+01  0.71833188E+02                                 1.689151                            1.633603      -1.030573       2.414423                    0.997341       3.380826       9.611514       0.467760       1.350645      -0.694811       0.013537       0.005263      -0.016043       0.021641      -0.003380      -0.006758      -0.000535       0.006015      -0.019710      -0.009812      -0.000250       0.010062              1.719758       1.651214       0.219373      -0.446144       1.625018      -0.298229       1.883041          -0.000045
           84              H      12.427462      14.861382      14.274985       0.174291       0.853432 0.63927006E+01  0.60687987E+02                                 1.622214                            1.584391      -1.378146       2.258350                    0.993256       3.598472      10.662699       0.438143       1.472555      -0.669242      -0.003407      -0.017297      -0.016178       0.023928       0.002807      -0.000918       0.006040       0.001483      -0.011849      -0.008421       0.002145       0.006276              1.639475       1.456818       0.105788       0.094686       1.804281       0.391896       1.657326          -0.000041
           85              H      13.305459      15.225009      15.536468       0.154568       0.953870 0.71958750E+01  0.68781154E+02                                 1.611567                            1.576317      -0.909230       2.465980                    0.999105       3.260564       9.000055       0.494864       1.294895      -0.707009       0.009826      -0.010955       0.010903       0.018315      -0.005018      -0.001854      -0.000244       0.012086       0.017210      -0.010769       0.003679       0.007090              1.614903       1.568586      -0.274242       0.277545       1.501480      -0.235945       1.774644          -0.000032
           86              H      11.140110      17.187923      13.529203       0.166113       0.881767 0.62034880E+01  0.57788676E+02                                 1.592893                            1.508823      -0.986101       2.433546                    0.998470       3.343738       9.456016       0.477780       1.376169      -0.688466      -0.001185       0.010228      -0.017438       0.020251       0.002461       0.003151      -0.003592       0.006179       0.003033      -0.007002       0.001944       0.005058              1.650772       1.464240       0.208714      -0.381606       1.487776      -0.413116       2.000298          -0.000045
           87              H      10.362335      15.866704      13.894160       0.164211       0.840179 0.60436974E+01  0.55825664E+02                                 1.530087                            1.481784      -0.899380       2.474316                    0.999009       3.283813       9.188936       0.486717       1.362381      -0.691541      -0.012659      -0.009494      -0.011381       0.019492      -0.001783       0.010710      -0.002615      -0.003153       0.004872      -0.011286      -0.000158       0.011444              1.549916       1.377135       0.301367       0.114922       1.872317       0.275652       1.400297          -0.000035
           88              H       9.969919      17.227322      14.584406       0.179328       0.952120 0.68721621E+01  0.65354479E+02                                 1.648167                            1.566618      -1.003041       2.427144                    0.998799       3.308617       9.302987       0.480906       1.339258      -0.696584      -0.022672       0.011127      -0.001082       0.025278      -0.003824       0.008367      -0.001519       0.017055       0.012176      -0.011381      -0.002962       0.014343              1.687341       1.858614      -0.414624      -0.349441       1.595173       0.251758       1.608237           0.000038
           89              H       3.766069      11.376219      13.673996       0.169961       0.835001 0.61203678E+01  0.57334019E+02                                 1.584862                            1.539589      -1.181628       2.348171                    0.995366       3.507136      10.241366       0.450202       1.452324      -0.673197      -0.004469       0.022898       0.002775       0.023495       0.000893       0.004702       0.003704      -0.013139       0.004675      -0.009401       0.000786       0.008615              1.602650       1.398371      -0.240710      -0.006169       1.994985       0.189480       1.414594          -0.000049
           90              H       3.109689      10.031341      13.162262       0.170259       0.828178 0.60241347E+01  0.55737847E+02                                 1.534122                            1.495481      -0.922943       2.474233                    0.998893       3.265551       9.219795       0.475502       1.392190      -0.686107      -0.021291      -0.005517      -0.004428       0.022435      -0.000115       0.007895      -0.003076       0.010737      -0.008334      -0.008724      -0.002662       0.011386              1.552873       1.850394       0.274794       0.266292       1.413614       0.085519       1.394611           0.000012
           91              H       4.498674      10.512413      12.571190       0.155632       0.852145 0.62614968E+01  0.58289233E+02                                 1.539290                            1.504290      -0.868782       2.484672                    0.998988       3.314895       9.279564       0.485489       1.355241      -0.693192       0.006631       0.003892      -0.016607       0.018301      -0.003250      -0.006398      -0.002809       0.004412       0.014192      -0.008844      -0.000309       0.009153              1.547772       1.489617      -0.011156      -0.296013       1.263122      -0.062413       1.890578           0.000099
           92              H       5.502300       7.887597      14.616141       0.171254       0.912597 0.67130920E+01  0.62625241E+02                                 1.532838                            1.498513      -0.744576       2.556510                    0.999954       3.007375       8.016776       0.523419       1.254381      -0.717620       0.004573      -0.019750       0.014853       0.025131      -0.006325       0.001711      -0.004482      -0.014909       0.005133      -0.010632      -0.000685       0.011317              1.535881       1.304905      -0.187806       0.208745       1.515746      -0.286583       1.786992           0.000004
           93              H       4.498674       7.982149      13.400278       0.174493       0.878941 0.64139679E+01  0.60353463E+02                                 1.598103                            1.543453      -1.159244       2.364872                    0.996802       3.367208       9.624245       0.467347       1.392807      -0.685223      -0.017778      -0.013036      -0.009723       0.024095      -0.001235       0.008866       0.002181      -0.000860      -0.005578      -0.010148       0.001845       0.008304              1.618243       1.676277       0.266403       0.326990       1.574572       0.342759       1.603879           0.000025
           94              H       5.938475       8.615460      13.281270       0.144345       1.024739 0.79338133E+01  0.76959757E+02                                 1.630012                            1.606842      -0.755965       2.522838                    0.999728       3.240534       8.730429       0.517403       1.220381      -0.724541       0.014578      -0.000073      -0.008581       0.016916       0.001011      -0.008931       0.000451       0.000832      -0.020621      -0.011981       0.003001       0.008981              1.617847       1.744075       0.014926      -0.411008       1.407612       0.040292       1.701853           0.000004
           95              H       6.291367      10.003297      15.500766       0.161462       0.982765 0.74094030E+01  0.71833211E+02                                 1.689151                            1.633603      -1.030573       2.414423                    0.997341       3.380826       9.611512       0.467760       1.350644      -0.694811       0.013537      -0.005263       0.016043       0.021641       0.003380       0.006758      -0.000535       0.006015      -0.019710      -0.009812      -0.000250       0.010062              1.719758       1.651214      -0.219372       0.446144       1.625017      -0.298229       1.883043          -0.000044
           96              H       5.369612      11.286662      15.476964       0.174292       0.853430 0.63926846E+01  0.60687796E+02                                 1.622212                            1.584389      -1.378143       2.258352                    0.993256       3.598466      10.662677       0.438144       1.472555      -0.669242      -0.003407       0.017298       0.016178       0.023928      -0.002807       0.000918       0.006040       0.001483      -0.011849      -0.008421       0.002145       0.006276              1.639473       1.456816      -0.105788      -0.094686       1.804279       0.391895       1.657323          -0.000041
           97              H       6.247609      10.923035      14.215481       0.154568       0.953871 0.71958829E+01  0.68781243E+02                                 1.611567                            1.576317      -0.909229       2.465980                    0.999105       3.260565       9.000056       0.494864       1.294894      -0.707009       0.009826       0.010955      -0.010903       0.018315       0.005018       0.001854      -0.000244       0.012086       0.017210      -0.010768       0.003679       0.007090              1.614904       1.568587       0.274242      -0.277545       1.501481      -0.235945       1.774643          -0.000032
           98              H       4.082260       8.960121      16.222746       0.166112       0.881766 0.62034833E+01  0.57788624E+02                                 1.592893                            1.508823      -0.986100       2.433546                    0.998470       3.343738       9.456017       0.477779       1.376170      -0.688466      -0.001185      -0.010228       0.017438       0.020251      -0.002461      -0.003151      -0.003592       0.006179       0.003033      -0.007002       0.001945       0.005058              1.650772       1.464241      -0.208714       0.381606       1.487776      -0.413116       2.000298          -0.000046
           99              H       3.304485      10.281339      15.857789       0.164211       0.840178 0.60436853E+01  0.55825528E+02                                 1.530086                            1.481783      -0.899379       2.474316                    0.999009       3.283811       9.188930       0.486717       1.362381      -0.691541      -0.012659       0.009494       0.011381       0.019492       0.001783      -0.010710      -0.002615      -0.003153       0.004872      -0.011286      -0.000158       0.011444              1.549915       1.377134      -0.301367      -0.114922       1.872317       0.275651       1.400296          -0.000035
          100              H       2.912069       8.920722      15.167544       0.179328       0.952121 0.68721653E+01  0.65354519E+02                                 1.648168                            1.566619      -1.003043       2.427143                    0.998798       3.308619       9.302994       0.480906       1.339258      -0.696584      -0.022672      -0.011127       0.001082       0.025278       0.003824      -0.008367      -0.001519       0.017055       0.012176      -0.011381      -0.002962       0.014343              1.687342       1.858614       0.414625       0.349442       1.595173       0.251759       1.608238           0.000038
          101              H       3.291781       2.660205       3.756679       0.169961       0.835000 0.61203588E+01  0.57333914E+02                                 1.584861                            1.539588      -1.181627       2.348171                    0.995366       3.507134      10.241359       0.450203       1.452324      -0.673197       0.004469       0.022899       0.002775       0.023495      -0.000892      -0.004702       0.003704      -0.013139       0.004674      -0.009400       0.000785       0.008615              1.602649       1.398370       0.240710       0.006169       1.994984       0.189480       1.414593          -0.000049
          102              H       3.948161       1.315327       3.244946       0.170259       0.828177 0.60241278E+01  0.55737760E+02                                 1.534120                            1.495480      -0.922940       2.474235                    0.998893       3.265548       9.219780       0.475502       1.392189      -0.686107       0.021291      -0.005517      -0.004428       0.022435       0.000115      -0.007895      -0.003076       0.010737      -0.008334      -0.008724      -0.002662       0.011386              1.552871       1.850391      -0.274793      -0.266291       1.413613       0.085519       1.394610           0.000012
          103              H       2.559176       1.796398       2.653874       0.155632       0.852145 0.62614953E+01  0.58289208E+02                                 1.539289                            1.504290      -0.868780       2.484673                    0.998988       3.314894       9.279557       0.485490       1.355240      -0.693192      -0.006631       0.003892      -0.016607       0.018301       0.003250       0.006398      -0.002809       0.004412       0.014193      -0.008844      -0.000309       0.009153              1.547771       1.489616       0.011157       0.296012       1.263122      -0.062413       1.890577           0.000099
          104              H       1.555550      17.038483       4.698825       0.171254       0.912598 0.67131046E+01  0.62625393E+02                                 1.532840                            1.498514      -0.744576       2.556509                    0.999954       3.007377       8.016785       0.523419       1.254382      -0.717620      -0.004573      -0.019750       0.014853       0.025131       0.006325      -0.001711      -0.004482      -0.014909       0.005133      -0.010632      -0.000685       0.011317              1.535883       1.304906       0.187806      -0.208745       1.515747      -0.286583       1.786995           0.000004
          105              H       2.559176      17.133035       3.482962       0.174493       0.878939 0.64139501E+01  0.60353263E+02                                 1.598102                            1.543451      -1.159240       2.364874                    0.996802       3.367205       9.624239       0.467347       1.392809      -0.685222       0.017778      -0.013036      -0.009723       0.024095       0.001235      -0.008866       0.002181      -0.000860      -0.005578      -0.010148       0.001845       0.008303              1.618241       1.676276      -0.266403      -0.326990       1.574571       0.342759       1.603877           0.000025
          106              H       1.119375      -0.100554       3.363954       0.144345       1.024739 0.79338137E+01  0.76959761E+02                                 1.630012                            1.606842      -0.755966       2.522838                    0.999728       3.240534       8.730429       0.517403       1.220381      -0.724541      -0.014578      -0.000073      -0.008581       0.016916      -0.001011       0.008931       0.000451       0.000832      -0.020621      -0.011981       0.003001       0.008980              1.617847       1.744076      -0.014927       0.411008       1.407612       0.040291       1.701853           0.000004
          107              H       0.766483       1.287282       5.583449       0.161462       0.982766 0.74094176E+01  0.71833387E+02                                 1.689153                            1.633604      -1.030574       2.414423                    0.997341       3.380829       9.611523       0.467760       1.350644      -0.694811      -0.013537      -0.005263       0.016043       0.021641      -0.003380      -0.006758      -0.000535       0.006015      -0.019710      -0.009812      -0.000250       0.010062              1.719759       1.651215       0.219373      -0.446144       1.625020      -0.298229       1.883043          -0.000045
          108              H       1.688238       2.570647       5.559648       0.174292       0.853431 0.63926934E+01  0.60687897E+02                                 1.622213                            1.584389      -1.378145       2.258351                    0.993256       3.598469      10.662686       0.438144       1.472554      -0.669242       0.003407       0.017298       0.016178       0.023928       0.002807      -0.000918       0.006040       0.001483      -0.011849      -0.008421       0.002145       0.006276              1.639474       1.456817       0.105788       0.094686       1.804280       0.391896       1.657324          -0.000041
          109              H       0.810241       2.207020       4.298165       0.154568       0.953870 0.71958755E+01  0.68781157E+02                                 1.611566                            1.576316      -0.909231       2.465979                    0.999105       3.260564       9.000053       0.494864       1.294894      -0.707009      -0.009826       0.010955      -0.010903       0.018315      -0.005018      -0.001854      -0.000244       0.012086       0.017210      -0.010768       0.003679       0.007090              1.614903       1.568586      -0.274242       0.277545       1.501480      -0.235945       1.774643          -0.000032
          110              H       2.975590       0.244106       6.305430       0.166112       0.881767 0.62034854E+01  0.57788636E+02                                 1.592892                            1.508822      -0.986097       2.433547                    0.998470       3.343736       9.456004       0.477780       1.376168      -0.688466       0.001185      -0.010228       0.017438       0.020251       0.002461       0.003151      -0.003592       0.006179       0.003033      -0.007002       0.001944       0.005058              1.650770       1.464239       0.208714      -0.381605       1.487775      -0.413116       2.000297          -0.000045
          111              H       3.753365       1.565325       5.940473       0.164211       0.840179 0.60436971E+01  0.55825655E+02                                 1.530086                            1.481783      -0.899380       2.474316                    0.999009       3.283812       9.188929       0.486717       1.362379      -0.691542       0.012659       0.009494       0.011381       0.019492      -0.001783       0.010710      -0.002615      -0.003153       0.004872      -0.011286      -0.000158       0.011444              1.549916       1.377134       0.301367       0.114922       1.872316       0.275652       1.400296          -0.000035
          112              H       4.145781       0.204707       5.250227       0.179329       0.952117 0.68721373E+01  0.65354180E+02                                 1.648163                            1.566615      -1.003038       2.427145                    0.998799       3.308612       9.302966       0.480906       1.339257      -0.696584       0.022672      -0.011127       0.001082       0.025278      -0.003824       0.008367      -0.001519       0.017055       0.012176      -0.011381      -0.002962       0.014343              1.687337       1.858609      -0.414623      -0.349440       1.595169       0.251758       1.608234           0.000038
          113              H      10.349631       6.055810       6.160637       0.169961       0.835000 0.61203578E+01  0.57333894E+02                                 1.584860                            1.539587      -1.181624       2.348172                    0.995366       3.507132      10.241347       0.450203       1.452322      -0.673197       0.004469      -0.022898      -0.002775       0.023495       0.000893       0.004702       0.003704      -0.013139       0.004675      -0.009401       0.000786       0.008615              1.602648       1.398369      -0.240709      -0.006169       1.994982       0.189480       1.414592          -0.000049
          114              H      11.006011       7.400688       6.672371       0.170259       0.828177 0.60241313E+01  0.55737807E+02                                 1.534122                            1.495481      -0.922943       2.474233                    0.998893       3.265550       9.219791       0.475502       1.392190      -0.686107       0.021291       0.005517       0.004428       0.022435      -0.000115       0.007895      -0.003076       0.010737      -0.008334      -0.008724      -0.002662       0.011386              1.552873       1.850393       0.274794       0.266292       1.413614       0.085519       1.394611           0.000012
          115              H       9.617026       6.919616       7.263443       0.155632       0.852145 0.62614983E+01  0.58289243E+02                                 1.539289                            1.504290      -0.868781       2.484672                    0.998988       3.314895       9.279560       0.485490       1.355240      -0.693192      -0.006632      -0.003892       0.016607       0.018301      -0.003250      -0.006398      -0.002809       0.004412       0.014192      -0.008844      -0.000309       0.009153              1.547772       1.489616      -0.011156      -0.296012       1.263122      -0.062413       1.890577           0.000099
          116              H       8.613400       9.544432       5.218492       0.171254       0.912598 0.67130995E+01  0.62625334E+02                                 1.532840                            1.498514      -0.744576       2.556509                    0.999954       3.007376       8.016782       0.523419       1.254382      -0.717620      -0.004573       0.019750      -0.014853       0.025131      -0.006325       0.001711      -0.004482      -0.014909       0.005132      -0.010632      -0.000685       0.011317              1.535882       1.304906      -0.187806       0.208745       1.515748      -0.286583       1.786993           0.000004
          117              H       9.617026       9.449880       6.434355       0.174493       0.878940 0.64139597E+01  0.60353368E+02                                 1.598102                            1.543452      -1.159242       2.364873                    0.996802       3.367206       9.624239       0.467347       1.392808      -0.685223       0.017778       0.013036       0.009723       0.024095      -0.001235       0.008866       0.002181      -0.000860      -0.005578      -0.010148       0.001845       0.008304              1.618242       1.676276       0.266403       0.326990       1.574571       0.342759       1.603878           0.000025
          118              H       8.177225       8.816569       6.553363       0.144345       1.024739 0.79338092E+01  0.76959710E+02                                 1.630012                            1.606842      -0.755964       2.522839                    0.999728       3.240533       8.730427       0.517403       1.220382      -0.724541      -0.014578       0.000073       0.008581       0.016916       0.001011      -0.008931       0.000451       0.000832      -0.020621      -0.011981       0.003001       0.008981              1.617847       1.744075       0.014926      -0.411008       1.407612       0.040292       1.701853           0.000004
          119              H       7.824333       7.428732       4.333867       0.161462       0.982765 0.74094087E+01  0.71833278E+02                                 1.689152                            1.633603      -1.030573       2.414423                    0.997341       3.380827       9.611515       0.467760       1.350644      -0.694811      -0.013537       0.005263      -0.016043       0.021641       0.003380       0.006758      -0.000535       0.006015      -0.019710      -0.009812      -0.000250       0.010062              1.719758       1.651215      -0.219372       0.446144       1.625018      -0.298229       1.883043          -0.000045
          120              H       8.746088       6.145367       4.357669       0.174292       0.853432 0.63927048E+01  0.60688034E+02                                 1.622214                            1.584391      -1.378147       2.258350                    0.993256       3.598472      10.662698       0.438144       1.472554      -0.669242       0.003407      -0.017298      -0.016178       0.023928      -0.002807       0.000918       0.006040       0.001483      -0.011849      -0.008421       0.002145       0.006276              1.639475       1.456818      -0.105788      -0.094686       1.804282       0.391896       1.657325          -0.000041
          121              H       7.868091       6.508994       5.619152       0.154568       0.953870 0.71958777E+01  0.68781182E+02                                 1.611567                            1.576316      -0.909229       2.465980                    0.999105       3.260564       9.000053       0.494864       1.294894      -0.707009      -0.009826      -0.010955       0.010903       0.018315       0.005018       0.001854      -0.000244       0.012086       0.017210      -0.010769       0.003679       0.007090              1.614903       1.568586       0.274242      -0.277545       1.501480      -0.235945       1.774643          -0.000032
          122              H      10.033440       8.471908       3.611887       0.166112       0.881765 0.62034676E+01  0.57788425E+02                                 1.592889                            1.508819      -0.986093       2.433549                    0.998470       3.343731       9.455984       0.477781       1.376167      -0.688466       0.001185       0.010228      -0.017438       0.020251      -0.002461      -0.003151      -0.003592       0.006179       0.003033      -0.007002       0.001944       0.005058              1.650767       1.464237      -0.208714       0.381604       1.487773      -0.413115       2.000292          -0.000046
          123              H      10.811215       7.150690       3.976844       0.164211       0.840179 0.60436906E+01  0.55825584E+02                                 1.530086                            1.481783      -0.899381       2.474316                    0.999009       3.283812       9.188931       0.486717       1.362380      -0.691541       0.012659      -0.009494      -0.011381       0.019492       0.001783      -0.010710      -0.002615      -0.003153       0.004872      -0.011286      -0.000158       0.011444              1.549915       1.377134      -0.301367      -0.114922       1.872316       0.275651       1.400296          -0.000035
          124              H      11.203631       8.511307       4.667089       0.179329       0.952117 0.68721337E+01  0.65354128E+02                                 1.648162                            1.566614      -1.003040       2.427145                    0.998799       3.308611       9.302958       0.480907       1.339256      -0.696585       0.022672       0.011127      -0.001082       0.025278       0.003824      -0.008367      -0.001519       0.017055       0.012176      -0.011381      -0.002962       0.014343              1.687336       1.858607       0.414623       0.349440       1.595168       0.251757       1.608232           0.000038
          125              C       0.941517      12.952174      13.832673       0.586533      23.619494 0.25049285E+03  0.51806776E+04                                 7.550914                            5.602970       0.187126       2.123561                    0.999705      22.133413      61.596082       0.630148       0.469973      -1.022558       0.005655       0.011721      -0.062950       0.064281      -0.011556      -0.007830       0.038855      -0.130033      -0.189123      -0.072662      -0.034043       0.106705              8.976179       9.415672       0.070395       0.644025       4.542154      -1.371769      12.970711          -0.000868
          126              C       2.011487      11.952207      10.302108       0.584932      24.683380 0.26003756E+03  0.54553305E+04                                 7.920621                            5.774673      -0.110884       2.021701                    0.999415      22.724907      64.725123       0.607115       0.480895      -1.011719       0.000590       0.057019       0.026621       0.062930       0.004850      -0.036170      -0.097650      -0.015688       0.143965      -0.092245      -0.033087       0.125332              9.701068       9.390293       0.536407       2.120653      12.560679       4.181659       7.152232           0.001537
          127              C       1.530142      10.834441       9.455170      -0.019348      37.005215 0.43462219E+03  0.10166156E+05                                 9.651546                            6.945749      -0.023961       2.003154                    0.999073      27.200849      76.734129       0.629077       0.416253      -1.069651      -0.023404      -0.033068      -0.021769       0.045991       0.001490      -0.009006      -0.005876       0.022006      -0.002694      -0.013641      -0.003177       0.016818             12.027493       8.840703       0.321463       3.300086      18.435143       4.021757       8.806633           0.001790
          128              C       0.470053      11.111381       8.558644      -0.117395      34.582503 0.48667090E+03  0.11872068E+05                                 9.538020                            7.589750      -0.362663       1.854601                    0.998621      30.828133      92.888444       0.565672       0.443865      -1.038254       0.013193      -0.018801       0.007805       0.024258      -0.001199      -0.052270      -0.027749      -0.011549       0.044346      -0.059235      -0.003080       0.062315             10.869848       9.548940       0.333965       3.908468      13.852432       2.693341       9.208172          -0.001841
          129              C      14.005598      10.106006       7.800961      -0.020894      34.952046 0.44403717E+03  0.10438322E+05                                 9.268181                            7.023341      -0.058755       1.987400                    0.999157      27.438273      77.503672       0.625454       0.416581      -1.069835       0.034738      -0.011966       0.018806       0.041274       0.003549      -0.030131       0.004755      -0.013181       0.050088      -0.034088      -0.000958       0.035046             10.745452      10.119063      -1.263632       4.504123      12.958345       1.141398       9.158947          -0.001257
          130              C       0.365597       8.799900       7.965589      -0.099410      32.808246 0.46035820E+03  0.11040618E+05                                 9.079137                            7.306194      -0.199488       1.907944                    0.999254      30.058893      88.889977       0.587342       0.434828      -1.046876       0.013614       0.016184       0.004480       0.021618       0.021330      -0.045308       0.015490       0.010583       0.060688      -0.056293       0.001577       0.054716             10.091888       8.549278      -2.476131       3.027711      14.047336       0.015554       7.679049           0.000249
          131              C       1.397454       8.526621       8.858147      -0.025329      37.054259 0.45353400E+03  0.10711299E+05                                 9.663586                            7.080475      -0.153309       1.951734                    0.998777      27.714016      78.301774       0.625644       0.414521      -1.071845      -0.012854       0.043342      -0.002703       0.045289      -0.000467       0.000773       0.010637       0.006335       0.014333      -0.012265       0.000813       0.011452             11.972829       8.448079      -1.390445       2.860398      19.807737       0.883126       7.662670           0.006978
          132              C       1.990314       9.546593       9.601946      -0.123391      35.757816 0.46927895E+03  0.11298976E+05                                 9.577755                            7.340438      -0.104494       1.932558                    0.999451      30.363746      89.716264       0.590818       0.430570      -1.050357      -0.023960      -0.002802      -0.009610       0.025967      -0.008466      -0.012510      -0.016002       0.059756       0.077824      -0.048275       0.012570       0.035705             11.424303       8.365293      -0.302986       2.353626      18.614479       2.663552       7.293136           0.000853
          133              C       1.733408       7.061984       9.163600       0.598864      23.356049 0.25780102E+03  0.53938180E+04                                 7.601275                            5.747913      -0.137298       2.010804                    0.999302      22.697441      64.445396       0.609154       0.480581      -1.012432       0.017642      -0.062537       0.008951       0.065591      -0.004030      -0.063366       0.017936       0.095489       0.123389      -0.071736      -0.027709       0.099445              9.055913       7.352300      -0.551550       2.316284      13.691076       0.503652       6.124363          -0.000615
          134              C      12.503687      14.390827       8.518975       0.584499      24.189895 0.25806192E+03  0.53915184E+04                                 7.826181                            5.753338      -0.116948       2.025715                    0.999220      22.388277      63.172020       0.609497       0.481002      -1.013924      -0.021979      -0.049869       0.024604       0.059794      -0.078111      -0.057257       0.061735       0.003161       0.086301      -0.092722      -0.039465       0.132187              9.587726       8.907975       4.306876       0.787793      13.421992      -2.368085       6.433211           0.000855
          135              C      13.494609      15.509900       8.409884      -0.005975      37.012224 0.43629848E+03  0.10204377E+05                                 9.677703                            6.959172      -0.005448       2.011367                    0.999078      27.006419      75.918802       0.629130       0.416258      -1.070781       0.024561       0.032997       0.011440       0.042696      -0.006735       0.009914       0.006047      -0.005789       0.035053      -0.017750       0.001480       0.016270             12.349236      10.905364       3.424972       0.057605      20.294216      -2.901390       5.848128          -0.000431
          136              C      13.078196      16.825501       8.138150      -0.107451      33.863048 0.44765896E+03  0.10639545E+05                                 9.253634                            7.166734      -0.095927       1.945043                    0.999270      29.674056      86.777377       0.598968       0.430256      -1.051787       0.009810      -0.001285       0.018689       0.021146      -0.019105      -0.001528       0.006040       0.058080       0.098771      -0.051562       0.017648       0.033914             11.159918       8.486720       1.206943       0.490557      19.245056      -2.359707       5.747979           0.001054
          137              C      14.029594      -0.009910       8.193687      -0.036663      38.575235 0.48100684E+03  0.11536369E+05                                 9.971667                            7.307335      -0.124357       1.955673                    0.998966      28.177394      80.407499       0.613465       0.416292      -1.069963       0.005732      -0.041591       0.029624       0.051383       0.007423       0.015523      -0.004511       0.027858      -0.036554      -0.022008      -0.005075       0.027083             12.826060      10.059904      -1.244717       0.260105      22.513977      -2.033424       5.904299           0.009412
          138              C       1.260532      17.552960       8.451537      -0.136226      34.689722 0.49450788E+03  0.12098880E+05                                 9.480763                            7.591260      -0.282878       1.870276                    0.999221      31.224382      93.900395       0.572860       0.437004      -1.043394      -0.018668      -0.010325       0.027583       0.034870       0.029227      -0.005513       0.014384      -0.010509       0.083045      -0.046024       0.012756       0.033268             11.002400      10.258347      -2.468623       0.363122      16.502969      -2.854282       6.245884           0.003162
          139              C       1.660006      16.249513       8.657817      -0.019186      35.418924 0.45025717E+03  0.10634804E+05                                 9.373847                            7.081687      -0.085740       1.974087                    0.999215      27.710394      78.781509       0.620859       0.417680      -1.067784      -0.041158       0.008754       0.004670       0.042338       0.006253      -0.013134       0.006695      -0.013048       0.030388      -0.021035       0.003878       0.017158             11.041947      12.321454      -1.084045       1.099098      14.921952      -2.718513       5.882437           0.016326
          140              C       0.717078      15.218811       8.647900      -0.126786      33.615837 0.48462721E+03  0.11816271E+05                                 9.362011                            7.573593      -0.382944       1.847725                    0.998613      30.960494      93.431314       0.565986       0.443841      -1.037697      -0.006336       0.013932       0.006400       0.016589      -0.017559      -0.021414       0.018639      -0.055572       0.138717      -0.058446      -0.001239       0.059685             10.542751      11.467541       1.611981       0.419934      14.492715      -1.924626       5.667998          -0.000367
          141              C       3.102631      15.970152       9.012857       0.562655      23.949778 0.27014616E+03  0.56819128E+04                                 7.597733                            5.836682      -0.144939       2.009036                    0.998996      22.475732      62.653157       0.615809       0.472895      -1.023083       0.056595      -0.033843       0.029878       0.072395      -0.032151      -0.009619       0.075523      -0.041689       0.169043      -0.076654      -0.034052       0.110707              8.605079      10.148499      -0.380033       0.528199       9.492058      -3.412061       6.174679           0.000167
          142              C      13.618827       1.449073       8.146084       0.586855      23.087141 0.26055434E+03  0.54766537E+04                                 7.608585                            5.804562      -0.173429       1.996781                    0.999252      23.007929      65.898845       0.600921       0.484922      -1.008180      -0.017742       0.059131       0.007141       0.062147       0.012889      -0.006523      -0.015002       0.039592       0.248266      -0.066070      -0.018810       0.084881              9.271696       8.658562      -1.257853       0.293595      14.375416      -0.787049       4.781110          -0.001284
          143              C       3.336951      12.729651      18.277614       0.596773      24.401694 0.25293369E+03  0.52362936E+04                                 7.728369                            5.623365       0.097692       2.093893                    0.999425      21.999289      60.964793       0.631061       0.468832      -1.024657       0.053007      -0.000968       0.045032       0.069560      -0.000064      -0.015528      -0.053656      -0.168043      -0.103450      -0.076244      -0.043803       0.120047              9.476496      13.502573       0.244280       2.284435       4.746256       1.809897      10.180658          -0.000510
          144              C       2.080654      12.539351      17.422742      -0.009950      38.858301 0.42536533E+03  0.98456502E+04                                 9.836059                            6.774058       0.113658       2.041155                    0.999309      26.758789      73.845334       0.654119       0.404545      -1.082841      -0.030400      -0.014588      -0.021709       0.040103       0.005520      -0.005717      -0.003700      -0.009104      -0.009066      -0.008897      -0.002264       0.011161             12.747479      18.211691       1.360790       4.139096       5.202556       0.321995      14.828189           0.004129
          145              C       0.879408      12.239174      18.075301      -0.119982      35.396774 0.44545303E+03  0.10564218E+05                                 9.463679                            7.116082      -0.055102       1.951367                    0.999480      29.729138      86.580894       0.605842       0.426296      -1.055202       0.011779      -0.029112      -0.016552       0.035500      -0.017841       0.002031      -0.005929      -0.109417       0.011094      -0.059411       0.002993       0.056418             11.316853      18.397950       1.550207       0.838724       5.127202      -0.105944      10.425406          -0.001334
          146              C      13.839032      12.127057      17.321585      -0.003152      38.311097 0.41667061E+03  0.96043716E+04                                 9.762073                            6.724416       0.120056       2.043903                    0.999176      26.698011      73.766099       0.652954       0.406956      -1.080149       0.033561      -0.019666      -0.027599       0.047695      -0.000739       0.008671       0.003173      -0.001570      -0.016939      -0.011896       0.003899       0.007996             12.551941      18.938801       1.862621      -2.493890       5.301460      -1.255435      13.415563           0.019109
          147              C      13.857383      12.323008      15.962913      -0.123742      34.071342 0.43734953E+03  0.10322657E+05                                 9.177189                            7.035055      -0.065688       1.948846                    0.999466      29.617126      85.997810       0.611513       0.424363      -1.056594       0.018775      -0.028799       0.005952       0.034890      -0.003409       0.026563       0.016153      -0.045444      -0.103930      -0.052985       0.009493       0.043492             10.586969      12.097323       0.779373      -2.291893       5.113897      -1.415449      14.549687          -0.000293
          148              C       0.937282      12.638918      15.326221      -0.023318      39.839337 0.44435416E+03  0.10395866E+05                                 9.988543                            6.932575       0.162910       2.053359                    0.999359      27.081785      75.085424       0.645481       0.405594      -1.082372       0.005485      -0.019774       0.039553       0.044560       0.015031       0.001817       0.000080       0.007526      -0.017440      -0.012750      -0.005742       0.018492             12.650429      12.999545       0.185604       1.051445       5.421283      -1.987677      19.530459           0.012018
          149              C       2.103239      12.740227      16.083904      -0.141858      35.806989 0.44593131E+03  0.10591492E+05                                 9.505794                            7.111931      -0.102971       1.930052                    0.999495      30.194939      88.359968       0.606287       0.425342      -1.054488      -0.024251       0.003120       0.004067       0.024786       0.020623      -0.023662      -0.003196      -0.044749      -0.122365      -0.052382       0.000001       0.052381             11.319032      12.892589      -0.064579       3.539259       5.057968      -0.521241      16.006541          -0.002976
          150              C      12.547446      11.832243      18.055466       0.541373      25.911471 0.27528007E+03  0.58052772E+04                                 8.024695                            5.844883       0.009206       2.052229                    0.999484      22.625617      62.732629       0.624094       0.465380      -1.029299      -0.058338      -0.035971       0.011291       0.069461      -0.017680       0.003156       0.016054      -0.147160      -0.122511      -0.056988      -0.040855       0.097843              9.923104      16.027420       1.525845      -2.198011       4.682667      -0.997638       9.059223          -0.010251
          151              C      12.832583      10.416980       6.900469       0.584781      24.201765 0.26597143E+03  0.55753398E+04                                 7.634891                            5.780364      -0.132919       2.010307                    0.999080      22.470617      62.642738       0.620245       0.471093      -1.023515      -0.045046       0.043104      -0.044144       0.076392       0.048773      -0.059000      -0.070480      -0.018376      -0.004683      -0.071097      -0.048846       0.119943              8.652980       8.034564      -1.137545       2.794918       8.576633       2.798467       9.347743           0.003288
          152              C       5.524885       6.244588      10.914999       0.277314      23.402702 0.26931016E+03  0.56547709E+04                                 7.232385                            5.592303       0.445459       2.181999                    0.999667      24.210328      67.230503       0.669860       0.435472      -1.045344      -0.034287      -0.050335       0.055494       0.082394      -0.041302       0.021474       0.029735      -0.131927      -0.013663      -0.086150       0.000046       0.086104              8.209047      13.922203       1.328699      -0.190294       4.489452      -0.567238       6.215486          -0.001526
          153              C       7.687410       6.855813      10.010539      -0.357149      26.365301 0.41494769E+03  0.96378028E+04                                 7.464313                            6.556250       0.349848       2.084886                    0.998674      30.455054      86.889746       0.678848       0.388462      -1.083365      -0.037730      -0.045277       0.062413       0.085842       0.034543      -0.025552      -0.036655       0.018904       0.090670      -0.054024      -0.015121       0.069145              7.880137       9.310007       0.795156      -2.084143       6.839364      -0.393757       7.491040           0.000546
          154              C       7.479909       5.742936      12.200283      -0.352109      22.904364 0.36155549E+03  0.80700695E+04                                 6.734225                            6.113955       0.547094       2.164367                    0.999388      28.805199      79.165377       0.707788       0.387704      -1.089719      -0.039884       0.017056      -0.078234       0.089455      -0.009073       0.039116      -0.060383       0.046704       0.154460      -0.078446      -0.017138       0.095584              6.856129       7.117560      -0.786647       0.864614       5.739066      -0.410195       7.711760           0.000244
          155              C       7.999367      13.195869      15.919276       0.586533      23.619516 0.25049303E+03  0.51806824E+04                                 7.550918                            5.602971       0.187122       2.123560                    0.999705      22.133429      61.596135       0.630148       0.469972      -1.022558       0.005655      -0.011721       0.062950       0.064281       0.011556       0.007831       0.038856      -0.130033      -0.189124      -0.072663      -0.034043       0.106706              8.976184       9.415676      -0.070395      -0.644023       4.542155      -1.371770      12.970722          -0.000892
          156              C       9.069337      14.195836      19.449841       0.584931      24.683428 0.26003815E+03  0.54553462E+04                                 7.920633                            5.774680      -0.110890       2.021699                    0.999415      22.724930      64.725218       0.607115       0.480895      -1.011719       0.000590      -0.057020      -0.026622       0.062931      -0.004850       0.036170      -0.097650      -0.015687       0.143963      -0.092245      -0.033087       0.125332              9.701084       9.390305      -0.536411      -2.120658      12.560698       4.181672       7.152249           0.001514
          157              C       8.587992      15.748473       0.462147      -0.019348      37.005227 0.43462223E+03  0.10166158E+05                                 9.651549                            6.945750      -0.023962       2.003154                    0.999073      27.200855      76.734158       0.629077       0.416253      -1.069651      -0.023405       0.033068       0.021769       0.045991      -0.001490       0.009006      -0.005876       0.022005      -0.002695      -0.013641      -0.003177       0.016819             12.027498       8.840710      -0.321464      -3.300092      18.435140       4.021761       8.806644           0.001792
          158              C       7.527903      15.471534       1.358672      -0.117393      34.582489 0.48667024E+03  0.11872049E+05                                 9.538019                            7.589746      -0.362667       1.854600                    0.998621      30.828128      92.888452       0.565671       0.443865      -1.038253       0.013193       0.018801      -0.007805       0.024258       0.001199       0.052270      -0.027749      -0.011549       0.044347      -0.059236      -0.003080       0.062316             10.869850       9.548942      -0.333970      -3.908475      13.852427       2.693344       9.208181          -0.001842
          159              C       6.947748      16.476908       2.116355      -0.020894      34.952072 0.44403762E+03  0.10438335E+05                                 9.268187                            7.023345      -0.058757       1.987400                    0.999157      27.438287      77.503732       0.625454       0.416581      -1.069835       0.034737       0.011965      -0.018806       0.041274      -0.003549       0.030131       0.004755      -0.013181       0.050087      -0.034088      -0.000958       0.035046             10.745459      10.119067       1.263616      -4.504131      12.958345       1.141412       9.158964          -0.001258
          160              C       7.423447      17.783015       1.951728      -0.099410      32.808244 0.46035854E+03  0.11040627E+05                                 9.079137                            7.306196      -0.199484       1.907945                    0.999254      30.058888      88.889951       0.587342       0.434828      -1.046876       0.013614      -0.016184      -0.004480       0.021618      -0.021330       0.045307       0.015490       0.010583       0.060688      -0.056293       0.001577       0.054716             10.091885       8.549272       2.476126      -3.027708      14.047333       0.015560       7.679051           0.000249
          161              C       8.455304       0.189394       1.059169      -0.025329      37.054268 0.45353390E+03  0.10711296E+05                                 9.663590                            7.080476      -0.153309       1.951734                    0.998777      27.714010      78.301768       0.625644       0.414521      -1.071845      -0.012854      -0.043342       0.002703       0.045289       0.000467      -0.000774       0.010637       0.006336       0.014333      -0.012265       0.000813       0.011452             11.972837       8.448076       1.390445      -2.860394      19.807764       0.883127       7.662670           0.006980
          162              C       9.048164      17.036321       0.315371      -0.123391      35.757832 0.46927911E+03  0.11298981E+05                                 9.577759                            7.340440      -0.104495       1.932558                    0.999451      30.363748      89.716281       0.590818       0.430570      -1.050357      -0.023960       0.002803       0.009610       0.025967       0.008466       0.012510      -0.016002       0.059755       0.077823      -0.048274       0.012570       0.035705             11.424309       8.365295       0.302989      -2.353624      18.614496       2.663554       7.293137           0.000852
          163              C       8.791258       1.654030       0.753716       0.598864      23.356100 0.25780150E+03  0.53938315E+04                                 7.601289                            5.747920      -0.137306       2.010801                    0.999302      22.697475      64.445546       0.609154       0.480582      -1.012432       0.017643       0.062536      -0.008951       0.065591       0.004030       0.063367       0.017938       0.095490       0.123388      -0.071737      -0.027709       0.099446              9.055933       7.352311       0.551548      -2.316284      13.691118       0.503658       6.124371          -0.000618
          164              C       5.445837      12.192088       1.398342       0.584500      24.189849 0.25806151E+03  0.53915082E+04                                 7.826174                            5.753336      -0.116953       2.025713                    0.999220      22.388268      63.172013       0.609497       0.481003      -1.013923      -0.021979       0.049869      -0.024604       0.059794       0.078112       0.057257       0.061735       0.003162       0.086303      -0.092724      -0.039464       0.132188              9.587710       8.907967      -4.306857      -0.787799      13.421950      -2.368081       6.433212           0.000850
          165              C       6.436759      11.073015       1.507432      -0.005974      37.012162 0.43629807E+03  0.10204364E+05                                 9.677692                            6.959168      -0.005446       2.011368                    0.999078      27.006393      75.918702       0.629131       0.416258      -1.070781       0.024561      -0.032997      -0.011440       0.042696       0.006735      -0.009914       0.006047      -0.005789       0.035052      -0.017750       0.001480       0.016270             12.349215      10.905353      -3.424966      -0.057604      20.294170      -2.901384       5.848122          -0.000427
          166              C       6.020346       9.757413       1.779167      -0.107450      33.862956 0.44765794E+03  0.10639513E+05                                 9.253615                            7.166724      -0.095921       1.945046                    0.999270      29.674000      86.777129       0.598969       0.430255      -1.051787       0.009810       0.001284      -0.018689       0.021146       0.019105       0.001528       0.006040       0.058079       0.098769      -0.051561       0.017648       0.033913             11.159889       8.486703      -1.206941      -0.490554      19.244997      -2.359700       5.747969           0.001051
          167              C       6.971744       8.725924       1.723630      -0.036662      38.575198 0.48100638E+03  0.11536355E+05                                 9.971661                            7.307333      -0.124356       1.955674                    0.998966      28.177373      80.407423       0.613465       0.416292      -1.069963       0.005732       0.041591      -0.029624       0.051383      -0.007422      -0.015524      -0.004511       0.027859      -0.036554      -0.022008      -0.005075       0.027083             12.826048      10.059895       1.244720      -0.260106      22.513952      -2.033424       5.904297           0.009415
          168              C       8.318382       9.029955       1.465779      -0.136226      34.689737 0.49450795E+03  0.12098881E+05                                 9.480763                            7.591259      -0.282877       1.870277                    0.999221      31.224373      93.900340       0.572860       0.437004      -1.043394      -0.018668       0.010325      -0.027583       0.034870      -0.029227       0.005513       0.014384      -0.010508       0.083045      -0.046024       0.012756       0.033268             11.002399      10.258339       2.468628      -0.363125      16.502974      -2.854285       6.245885           0.003158
          169              C       8.717856      10.333401       1.259499      -0.019187      35.418931 0.45025732E+03  0.10634808E+05                                 9.373844                            7.081686      -0.085739       1.974088                    0.999215      27.710402      78.781508       0.620860       0.417680      -1.067785      -0.041159      -0.008754      -0.004670       0.042338      -0.006253       0.013135       0.006694      -0.013049       0.030389      -0.021036       0.003878       0.017158             11.041942      12.321439       1.084043      -1.099094      14.921952      -2.718511       5.882435           0.016332
          170              C       7.774928      11.364104       1.269417      -0.126786      33.615829 0.48462727E+03  0.11816274E+05                                 9.362011                            7.573594      -0.382947       1.847724                    0.998613      30.960500      93.431345       0.565986       0.443841      -1.037697      -0.006336      -0.013932      -0.006401       0.016589       0.017559       0.021414       0.018639      -0.055572       0.138716      -0.058446      -0.001239       0.059685             10.542750      11.467533      -1.611981      -0.419932      14.492717      -1.924625       5.667999          -0.000372
          171              C      10.160481      10.612762       0.904459       0.562656      23.949751 0.27014589E+03  0.56819040E+04                                 7.597720                            5.836674      -0.144930       2.009039                    0.998996      22.475708      62.653014       0.615810       0.472894      -1.023084       0.056595       0.033843      -0.029878       0.072395       0.032151       0.009619       0.075522      -0.041689       0.169043      -0.076654      -0.034052       0.110706              8.605063      10.148482       0.380030      -0.528193       9.492040      -3.412053       6.174667           0.000119
          172              C       6.560977       7.266941       1.771233       0.586855      23.087148 0.26055449E+03  0.54766586E+04                                 7.608588                            5.804565      -0.173434       1.996779                    0.999252      23.007965      65.898997       0.600920       0.484922      -1.008179      -0.017742      -0.059130      -0.007141       0.062146      -0.012890       0.006523      -0.015002       0.039593       0.248269      -0.066072      -0.018810       0.084882              9.271695       8.658564       1.257838      -0.293592      14.375408      -0.787048       4.781113          -0.001287
          173              C      10.394801      13.418392      11.474335       0.596772      24.401674 0.25293356E+03  0.52362895E+04                                 7.728360                            5.623361       0.097702       2.093897                    0.999425      21.999275      60.964713       0.631062       0.468831      -1.024657       0.053007       0.000968      -0.045032       0.069560       0.000064       0.015528      -0.053656      -0.168044      -0.103452      -0.076244      -0.043803       0.120047              9.476484      13.502540      -0.244280      -2.284430       4.746253       1.809899      10.180658          -0.000508
          174              C       9.138504      13.608692      12.329208      -0.009953      38.858328 0.42536594E+03  0.98456674E+04                                 9.836063                            6.774063       0.113657       2.041155                    0.999309      26.758802      73.845370       0.654119       0.404545      -1.082841      -0.030401       0.014587       0.021709       0.040103      -0.005520       0.005717      -0.003701      -0.009105      -0.009066      -0.008897      -0.002264       0.011161             12.747482      18.211679      -1.360791      -4.139101       5.202558       0.321997      14.828209           0.004129
          175              C       7.937258      13.908870      11.676648      -0.119981      35.396748 0.44545303E+03  0.10564218E+05                                 9.463675                            7.116083      -0.055102       1.951367                    0.999480      29.729123      86.580834       0.605842       0.426296      -1.055202       0.011780       0.029112       0.016552       0.035499       0.017841      -0.002031      -0.005929      -0.109417       0.011094      -0.059411       0.002993       0.056418             11.316845      18.397930      -1.550206      -0.838727       5.127202      -0.105943      10.425404          -0.001334
          176              C       6.781182      14.020986      12.430365      -0.003154      38.311106 0.41667090E+03  0.96043797E+04                                 9.762075                            6.724418       0.120055       2.043903                    0.999176      26.698015      73.766109       0.652954       0.406956      -1.080149       0.033561       0.019666       0.027599       0.047695       0.000740      -0.008671       0.003173      -0.001570      -0.016940      -0.011896       0.003900       0.007997             12.551942      18.938791      -1.862620       2.493891       5.301460      -1.255435      13.415575           0.019107
          177              C       6.799533      13.825036      13.789037      -0.123740      34.071290 0.43734857E+03  0.10322629E+05                                 9.177182                            7.035048      -0.065692       1.948845                    0.999466      29.617097      85.997721       0.611513       0.424363      -1.056594       0.018775       0.028799      -0.005951       0.034890       0.003409      -0.026562       0.016153      -0.045445      -0.103929      -0.052985       0.009493       0.043492             10.586962      12.097318      -0.779375       2.291897       5.113893      -1.415447      14.549675          -0.000295
          178              C       7.995132      13.509126      14.425729      -0.023319      39.839358 0.44435417E+03  0.10395866E+05                                 9.988545                            6.932575       0.162910       2.053359                    0.999359      27.081789      75.085434       0.645481       0.405594      -1.082372       0.005484       0.019774      -0.039553       0.044559      -0.015031      -0.001818       0.000080       0.007526      -0.017441      -0.012750      -0.005742       0.018492             12.650435      12.999548      -0.185606      -1.051443       5.421284      -1.987679      19.530473           0.012024
          179              C       9.161089      13.407816      13.668046      -0.141859      35.806997 0.44593133E+03  0.10591492E+05                                 9.505796                            7.111931      -0.102970       1.930052                    0.999495      30.194949      88.360004       0.606287       0.425342      -1.054488      -0.024251      -0.003121      -0.004067       0.024787      -0.020623       0.023662      -0.003196      -0.044750      -0.122365      -0.052382       0.000001       0.052381             11.319035      12.892593       0.064578      -3.539266       5.057968      -0.521238      16.006545          -0.002979
          180              C       5.489596      14.315800      11.696483       0.541372      25.911479 0.27528033E+03  0.58052844E+04                                 8.024699                            5.844887       0.009202       2.052228                    0.999484      22.625627      62.732680       0.624093       0.465381      -1.029299      -0.058338       0.035970      -0.011291       0.069459       0.017680      -0.003157       0.016054      -0.147162      -0.122511      -0.056989      -0.040855       0.097844              9.923106      16.027413      -1.525846       2.198014       4.682671      -0.997642       9.059234          -0.010224
          181              C       5.774733      16.165935       3.016848       0.584780      24.201851 0.26597258E+03  0.55753705E+04                                 7.634911                            5.780378      -0.132926       2.010304                    0.999080      22.470665      62.642925       0.620244       0.471093      -1.023514      -0.045046      -0.043104       0.044144       0.076392      -0.048773       0.058999      -0.070480      -0.018377      -0.004682      -0.071097      -0.048846       0.119943              8.653003       8.034584       1.137539      -2.794933       8.576646       2.798477       9.347780           0.003286
          182              C      12.582735       2.036555      18.836951       0.277314      23.402722 0.26931065E+03  0.56547856E+04                                 7.232393                            5.592313       0.445448       2.181995                    0.999667      24.210373      67.230717       0.669858       0.435472      -1.045343      -0.034287       0.050335      -0.055494       0.082394       0.041303      -0.021474       0.029735      -0.131929      -0.013659      -0.086152       0.000047       0.086105              8.209051      13.922198      -1.328686       0.190290       4.489455      -0.567237       6.215499          -0.001525
          183              C       0.629560       1.425330      19.741410      -0.357149      26.365259 0.41494689E+03  0.96377785E+04                                 7.464303                            6.556242       0.349852       2.084888                    0.998674      30.455019      86.889592       0.678849       0.388462      -1.083365      -0.037730       0.045277      -0.062413       0.085843      -0.034543       0.025552      -0.036655       0.018905       0.090669      -0.054024      -0.015121       0.069145              7.880125       9.309989      -0.795156       2.084140       6.839357      -0.393756       7.491028           0.000546
          184              C       0.422059       2.538207      17.551667      -0.352109      22.904329 0.36155464E+03  0.80700438E+04                                 6.734214                            6.113945       0.547104       2.164371                    0.999388      28.805141      79.165118       0.707789       0.387704      -1.089719      -0.039884      -0.017056       0.078234       0.089455       0.009073      -0.039116      -0.060383       0.046705       0.154459      -0.078447      -0.017137       0.095584              6.856117       7.117547       0.786644      -0.864617       5.739054      -0.410200       7.711751           0.000244
          185              C      13.174183       4.479855       6.001960       0.586534      23.619459 0.25049240E+03  0.51806660E+04                                 7.550906                            5.602964       0.187124       2.123561                    0.999705      22.133394      61.596013       0.630148       0.469972      -1.022558      -0.005655      -0.011721       0.062951       0.064282      -0.011556      -0.007831       0.038856      -0.130033      -0.189125      -0.072663      -0.034043       0.106706              8.976169       9.415662       0.070395       0.644022       4.542151      -1.371767      12.970696          -0.000898
          186              C      12.104213       5.479822       9.532525       0.584932      24.683375 0.26003751E+03  0.54553295E+04                                 7.920623                            5.774674      -0.110888       2.021700                    0.999415      22.724904      64.725131       0.607115       0.480895      -1.011719      -0.000590      -0.057020      -0.026621       0.062931       0.004851      -0.036170      -0.097650      -0.015687       0.143964      -0.092245      -0.033087       0.125332              9.701071       9.390294       0.536409       2.120654      12.560684       4.181661       7.152235           0.001509
          187              C      12.585558       6.597588      10.379463      -0.019348      37.005195 0.43462193E+03  0.10166148E+05                                 9.651543                            6.945748      -0.023960       2.003155                    0.999073      27.200837      76.734087       0.629077       0.416253      -1.069651       0.023405       0.033068       0.021769       0.045991       0.001490      -0.009006      -0.005876       0.022005      -0.002695      -0.013641      -0.003177       0.016818             12.027490       8.840699       0.321464       3.300085      18.435141       4.021757       8.806631           0.001791
          188              C      13.645647       6.320648      11.275989      -0.117392      34.582456 0.48667010E+03  0.11872044E+05                                 9.538014                            7.589746      -0.362668       1.854600                    0.998621      30.828098      92.888333       0.565671       0.443865      -1.038253      -0.013193       0.018801      -0.007806       0.024258      -0.001198      -0.052270      -0.027749      -0.011548       0.044347      -0.059236      -0.003081       0.062317             10.869842       9.548933       0.333967       3.908466      13.852425       2.693341       9.208168          -0.001839
          189              C       0.110102       7.326023      12.033672      -0.020894      34.952044 0.44403715E+03  0.10438322E+05                                 9.268183                            7.023342      -0.058759       1.987399                    0.999157      27.438271      77.503679       0.625454       0.416581      -1.069835      -0.034737       0.011966      -0.018806       0.041274       0.003549      -0.030131       0.004755      -0.013181       0.050087      -0.034088      -0.000958       0.035046             10.745454      10.119065      -1.263631       4.504125      12.958346       1.141398       9.158950          -0.001258
          190              C      13.750103       8.632129      11.869044      -0.099409      32.808219 0.46035778E+03  0.11040605E+05                                 9.079133                            7.306191      -0.199488       1.907944                    0.999254      30.058878      88.889924       0.587342       0.434828      -1.046876      -0.013614      -0.016184      -0.004480       0.021618       0.021331      -0.045308       0.015490       0.010584       0.060689      -0.056293       0.001577       0.054716             10.091882       8.549274      -2.476129       3.027710      14.047325       0.015554       7.679046           0.000252
          191              C      12.718246       8.905408      10.976486      -0.025331      37.054323 0.45353502E+03  0.10711329E+05                                 9.663597                            7.080483      -0.153311       1.951733                    0.998777      27.714050      78.301896       0.625644       0.414521      -1.071845       0.012854      -0.043342       0.002703       0.045289      -0.000467       0.000774       0.010637       0.006334       0.014332      -0.012265       0.000813       0.011452             11.972841       8.448088      -1.390448       2.860401      19.807758       0.883125       7.662678           0.006975
          192              C      12.125386       7.885436      10.232687      -0.123390      35.757777 0.46927838E+03  0.11298959E+05                                 9.577747                            7.340433      -0.104493       1.932559                    0.999451      30.363725      89.716178       0.590819       0.430570      -1.050357       0.023960       0.002802       0.009610       0.025967      -0.008466      -0.012510      -0.016002       0.059757       0.077824      -0.048275       0.012570       0.035705             11.424293       8.365286      -0.302986       2.353623      18.614462       2.663549       7.293131           0.000854
          193              C      12.382292      10.370045      10.671033       0.598863      23.356029 0.25780078E+03  0.53938112E+04                                 7.601267                            5.747908      -0.137291       2.010807                    0.999302      22.697422      64.445301       0.609155       0.480581      -1.012433      -0.017642       0.062537      -0.008951       0.065591      -0.004030      -0.063366       0.017937       0.095489       0.123388      -0.071736      -0.027709       0.099445              9.055904       7.352294      -0.551548       2.316282      13.691060       0.503651       6.124357          -0.000608
          194              C       1.612013       3.041202      11.315658       0.584498      24.189964 0.25806272E+03  0.53915406E+04                                 7.826201                            5.753351      -0.116955       2.025712                    0.999220      22.388326      63.172239       0.609496       0.481003      -1.013923       0.021979       0.049869      -0.024604       0.059794      -0.078111      -0.057258       0.061735       0.003161       0.086300      -0.092722      -0.039465       0.132187              9.587753       8.907999       4.306891       0.787794      13.422034      -2.368093       6.433226           0.000848
          195              C       0.621091       1.922129      11.424749      -0.005973      37.012230 0.43629841E+03  0.10204376E+05                                 9.677709                            6.959174      -0.005452       2.011366                    0.999078      27.006417      75.918827       0.629130       0.416258      -1.070781      -0.024561      -0.032997      -0.011440       0.042695      -0.006735       0.009914       0.006047      -0.005789       0.035053      -0.017750       0.001480       0.016270             12.349245      10.905372       3.424975       0.057605      20.294231      -2.901392       5.848131          -0.000436
          196              C       1.037504       0.606528      11.696483      -0.107451      33.863039 0.44765873E+03  0.10639539E+05                                 9.253634                            7.166733      -0.095928       1.945043                    0.999270      29.674053      86.777390       0.598968       0.430256      -1.051787      -0.009810       0.001285      -0.018689       0.021146      -0.019105      -0.001528       0.006039       0.058079       0.098772      -0.051561       0.017647       0.033914             11.159919       8.486724       1.206941       0.490558      19.245056      -2.359707       5.747978           0.001060
          197              C       0.086106      17.441939      11.640946      -0.036664      38.575272 0.48100730E+03  0.11536383E+05                                 9.971675                            7.307340      -0.124359       1.955672                    0.998966      28.177411      80.407571       0.613465       0.416292      -1.069963      -0.005732       0.041591      -0.029623       0.051383       0.007422       0.015524      -0.004511       0.027858      -0.036552      -0.022008      -0.005075       0.027082             12.826071      10.059916      -1.244720       0.260106      22.513996      -2.033426       5.904302           0.009402
          198              C      12.855168      -0.120931      11.383096      -0.136228      34.689788 0.49450889E+03  0.12098911E+05                                 9.480774                            7.591267      -0.282879       1.870275                    0.999221      31.224430      93.900577       0.572860       0.437004      -1.043394       0.018668       0.010326      -0.027583       0.034870       0.029227      -0.005513       0.014384      -0.010508       0.083044      -0.046024       0.012756       0.033267             11.002414      10.258361      -2.468626       0.363123      16.502991      -2.854287       6.245890           0.003166
          199              C      12.455694       1.182516      11.176816      -0.019186      35.418963 0.45025759E+03  0.10634817E+05                                 9.373855                            7.081690      -0.085741       1.974087                    0.999215      27.710413      78.781585       0.620859       0.417680      -1.067784       0.041159      -0.008754      -0.004670       0.042338       0.006254      -0.013135       0.006694      -0.013049       0.030389      -0.021036       0.003878       0.017158             11.041958      12.321466      -1.084046       1.099099      14.921966      -2.718516       5.882440           0.016328
          200              C      13.398622       2.213218      11.186733      -0.126786      33.615854 0.48462739E+03  0.11816277E+05                                 9.362013                            7.573593      -0.382943       1.847725                    0.998613      30.960506      93.431354       0.565987       0.443841      -1.037697       0.006336      -0.013932      -0.006401       0.016589      -0.017559      -0.021414       0.018638      -0.055572       0.138716      -0.058446      -0.001239       0.059684             10.542754      11.467545       1.611982       0.419935      14.492720      -1.924626       5.667999          -0.000361
          201              C      11.013069       1.461877      10.821776       0.562655      23.949836 0.27014687E+03  0.56819320E+04                                 7.597746                            5.836690      -0.144943       2.009034                    0.998996      22.475772      62.653312       0.615808       0.472895      -1.023083      -0.056595       0.033844      -0.029878       0.072395      -0.032151      -0.009618       0.075522      -0.041689       0.169044      -0.076655      -0.034052       0.110706              8.605095      10.148518      -0.380035       0.528201       9.492076      -3.412069       6.174689           0.000107
          202              C       0.496873      15.982956      11.688549       0.586855      23.087128 0.26055414E+03  0.54766480E+04                                 7.608581                            5.804559      -0.173421       1.996784                    0.999252      23.007918      65.898793       0.600921       0.484922      -1.008180       0.017741      -0.059131      -0.007140       0.062147       0.012889      -0.006523      -0.015002       0.039590       0.248265      -0.066070      -0.018811       0.084881              9.271690       8.658557      -1.257851       0.293595      14.375407      -0.787048       4.781107          -0.001256
          203              C      10.778749       4.702378       1.557019       0.596773      24.401756 0.25293445E+03  0.52363141E+04                                 7.728384                            5.623376       0.097683       2.093890                    0.999425      21.999326      60.964950       0.631060       0.468832      -1.024656      -0.053007       0.000968      -0.045033       0.069560      -0.000064      -0.015529      -0.053657      -0.168042      -0.103452      -0.076244      -0.043803       0.120047              9.476515      13.502612       0.244279       2.284438       4.746264       1.809896      10.180670          -0.000518
          204              C      12.035046       4.892678       2.411891      -0.009948      38.858277 0.42536498E+03  0.98456410E+04                                 9.836059                            6.774058       0.113654       2.041154                    0.999309      26.758776      73.845313       0.654119       0.404545      -1.082841       0.030400       0.014587       0.021709       0.040102       0.005520      -0.005717      -0.003700      -0.009105      -0.009064      -0.008897      -0.002264       0.011161             12.747476      18.211690       1.360788       4.139090       5.202555       0.321992      14.828183           0.004136
          205              C      13.236292       5.192855       1.759332      -0.119980      35.396732 0.44545241E+03  0.10564200E+05                                 9.463672                            7.116078      -0.055105       1.951367                    0.999480      29.729112      86.580805       0.605842       0.426296      -1.055202      -0.011779       0.029112       0.016551       0.035499      -0.017840       0.002031      -0.005929      -0.109417       0.011092      -0.059411       0.002993       0.056418             11.316843      18.397931       1.550206       0.838714       5.127199      -0.105945      10.425398          -0.001347
          206              C       0.276668       5.304972       2.513048      -0.003152      38.311086 0.41667033E+03  0.96043636E+04                                 9.762072                            6.724414       0.120056       2.043904                    0.999176      26.697999      73.766063       0.652954       0.406956      -1.080149      -0.033561       0.019666       0.027599       0.047695      -0.000739       0.008672       0.003173      -0.001570      -0.016939      -0.011897       0.003899       0.007997             12.551939      18.938790       1.862624      -2.493899       5.301460      -1.255439      13.415568           0.019116
          207              C       0.258317       5.109021       3.871720      -0.123742      34.071329 0.43734927E+03  0.10322649E+05                                 9.177186                            7.035052      -0.065687       1.948847                    0.999466      29.617113      85.997757       0.611513       0.424363      -1.056594      -0.018775       0.028799      -0.005952       0.034890      -0.003409       0.026562       0.016153      -0.045442      -0.103931      -0.052984       0.009493       0.043491             10.586966      12.097316       0.779374      -2.291897       5.113897      -1.415451      14.549687          -0.000306
          208              C      13.178418       4.793111       4.508412      -0.023320      39.839394 0.44435485E+03  0.10395886E+05                                 9.988550                            6.932580       0.162911       2.053359                    0.999359      27.081810      75.085501       0.645481       0.405594      -1.082372      -0.005485       0.019774      -0.039554       0.044560       0.015031       0.001818       0.000080       0.007527      -0.017439      -0.012751      -0.005741       0.018492             12.650439      12.999551       0.185604       1.051442       5.421288      -1.987681      19.530480           0.012031
          209              C      12.012461       4.691802       3.750729      -0.141860      35.807029 0.44593194E+03  0.10591510E+05                                 9.505799                            7.111935      -0.102968       1.930053                    0.999495      30.194962      88.360037       0.606287       0.425342      -1.054488       0.024251      -0.003121      -0.004067       0.024787       0.020624      -0.023662      -0.003196      -0.044749      -0.122365      -0.052382       0.000001       0.052381             11.319038      12.892592      -0.064579       3.539262       5.057971      -0.521243      16.006551          -0.002991
          210              C       1.568254       5.599786       1.779167       0.541374      25.911510 0.27528056E+03  0.58052920E+04                                 8.024707                            5.844891       0.009192       2.052224                    0.999484      22.625663      62.732847       0.624092       0.465381      -1.029299       0.058339       0.035971      -0.011290       0.069461      -0.017680       0.003157       0.016054      -0.147164      -0.122510      -0.056990      -0.040855       0.097845              9.923114      16.027416       1.525851      -2.198018       4.682677      -0.997644       9.059249          -0.010251
          211              C       1.283117       7.015049      12.934164       0.584780      24.201821 0.26597218E+03  0.55753599E+04                                 7.634904                            5.780373      -0.132927       2.010304                    0.999080      22.470647      62.642855       0.620244       0.471093      -1.023514       0.045046      -0.043104       0.044143       0.076392       0.048774      -0.059000      -0.070480      -0.018377      -0.004683      -0.071097      -0.048846       0.119943              8.652995       8.034578      -1.137546       2.794926       8.576647       2.798471       9.347760           0.003290
          212              C       8.590815      11.187441       8.919634       0.277314      23.402701 0.26931011E+03  0.56547696E+04                                 7.232384                            5.592302       0.445460       2.182000                    0.999667      24.210326      67.230486       0.669860       0.435472      -1.045344       0.034287       0.050335      -0.055494       0.082394      -0.041302       0.021474       0.029735      -0.131927      -0.013662      -0.086150       0.000046       0.086104              8.209046      13.922203       1.328700      -0.190294       4.489452      -0.567237       6.215485          -0.001525
          213              C       6.428290      10.576216       9.824094      -0.357149      26.365295 0.41494759E+03  0.96377993E+04                                 7.464312                            6.556249       0.349848       2.084886                    0.998674      30.455041      86.889690       0.678848       0.388462      -1.083365       0.037730       0.045276      -0.062413       0.085842       0.034543      -0.025552      -0.036656       0.018905       0.090671      -0.054024      -0.015122       0.069146              7.880136       9.310006       0.795156      -2.084144       6.839362      -0.393758       7.491039           0.000546
          214              C       6.635791      11.689093       7.634350      -0.352109      22.904355 0.36155531E+03  0.80700642E+04                                 6.734222                            6.113953       0.547097       2.164368                    0.999388      28.805189      79.165327       0.707788       0.387704      -1.089719       0.039884      -0.017056       0.078233       0.089454      -0.009073       0.039116      -0.060383       0.046703       0.154460      -0.078446      -0.017138       0.095584              6.856126       7.117558      -0.786646       0.864614       5.739062      -0.410195       7.711756           0.000244
          215              C       6.116333       4.236160       3.915357       0.586534      23.619492 0.25049279E+03  0.51806768E+04                                 7.550916                            5.602970       0.187115       2.123558                    0.999705      22.133427      61.596157       0.630147       0.469973      -1.022557      -0.005656       0.011720      -0.062950       0.064281       0.011557       0.007830       0.038857      -0.130034      -0.189128      -0.072664      -0.034043       0.106707              8.976181       9.415676      -0.070392      -0.644034       4.542155      -1.371765      12.970712          -0.000899
          216              C       5.046363       3.236193       0.384792       0.584931      24.683466 0.26003866E+03  0.54553602E+04                                 7.920643                            5.774688      -0.110893       2.021697                    0.999415      22.724968      64.725375       0.607114       0.480895      -1.011718      -0.000590       0.057019       0.026621       0.062930      -0.004850       0.036170      -0.097652      -0.015685       0.143964      -0.092247      -0.033086       0.125333              9.701096       9.390327      -0.536401      -2.120659      12.560704       4.181668       7.152256           0.001508
          217              C       5.527708       1.683556      19.372486      -0.019346      37.005105 0.43462067E+03  0.10166111E+05                                 9.651528                            6.945738      -0.023958       2.003156                    0.999073      27.200796      76.733944       0.629077       0.416253      -1.069651       0.023405      -0.033068      -0.021768       0.045990      -0.001490       0.009006      -0.005876       0.022006      -0.002695      -0.013642      -0.003177       0.016819             12.027468       8.840690      -0.321461      -3.300083      18.435091       4.021745       8.806623           0.001793
          218              C       6.587797       1.960495      18.475961      -0.117392      34.582450 0.48666959E+03  0.11872029E+05                                 9.538014                            7.589742      -0.362670       1.854599                    0.998621      30.828098      92.888346       0.565671       0.443865      -1.038253      -0.013193      -0.018801       0.007805       0.024258       0.001198       0.052270      -0.027749      -0.011549       0.044349      -0.059235      -0.003081       0.062317             10.869844       9.548929      -0.333974      -3.908471      13.852426       2.693342       9.208176          -0.001843
          219              C       7.167952       0.955121      17.718278      -0.020895      34.952045 0.44403728E+03  0.10438326E+05                                 9.268184                            7.023343      -0.058760       1.987399                    0.999157      27.438273      77.503689       0.625454       0.416581      -1.069835      -0.034737      -0.011966       0.018807       0.041274      -0.003549       0.030131       0.004755      -0.013180       0.050086      -0.034088      -0.000958       0.035046             10.745454      10.119060       1.263614      -4.504127      12.958344       1.141408       9.158958          -0.001256
          220              C       6.692253      -0.350986      17.882905      -0.099410      32.808225 0.46035827E+03  0.11040619E+05                                 9.079135                            7.306196      -0.199487       1.907945                    0.999254      30.058875      88.889916       0.587341       0.434828      -1.046876      -0.013614       0.016184       0.004480       0.021618      -0.021330       0.045308       0.015490       0.010583       0.060688      -0.056293       0.001577       0.054716             10.091883       8.549269       2.476124      -3.027707      14.047330       0.015558       7.679050           0.000248
          221              C       5.660396      17.242635      18.775464      -0.025330      37.054271 0.45353411E+03  0.10711302E+05                                 9.663588                            7.080476      -0.153309       1.951734                    0.998777      27.714016      78.301773       0.625644       0.414521      -1.071845       0.012854       0.043342      -0.002703       0.045289       0.000467      -0.000774       0.010637       0.006335       0.014333      -0.012265       0.000813       0.011452             11.972831       8.448074       1.390447      -2.860393      19.807750       0.883120       7.662668           0.006980
          222              C       5.067536       0.395708      19.519262      -0.123389      35.757760 0.46927808E+03  0.11298949E+05                                 9.577743                            7.340430      -0.104490       1.932560                    0.999451      30.363705      89.716093       0.590819       0.430570      -1.050357       0.023960      -0.002802      -0.009609       0.025967       0.008465       0.012510      -0.016002       0.059755       0.077824      -0.048274       0.012569       0.035705             11.424288       8.365281       0.302988      -2.353620      18.614458       2.663546       7.293125           0.000851
          223              C       5.324442      15.777999      19.080917       0.598864      23.356072 0.25780122E+03  0.53938235E+04                                 7.601280                            5.747916      -0.137301       2.010803                    0.999302      22.697452      64.445444       0.609154       0.480582      -1.012432      -0.017642      -0.062537       0.008951       0.065591       0.004030       0.063366       0.017937       0.095490       0.123390      -0.071736      -0.027709       0.099445              9.055921       7.352303       0.551553      -2.316283      13.691094       0.503650       6.124365          -0.000617
          224              C       8.669863       5.239941      18.436291       0.584497      24.190046 0.25806389E+03  0.53915720E+04                                 7.826221                            5.753366      -0.116960       2.025709                    0.999220      22.388396      63.172516       0.609495       0.481003      -1.013923       0.021979      -0.049868       0.024604       0.059793       0.078113       0.057257       0.061734       0.003162       0.086304      -0.092724      -0.039463       0.132188              9.587769       8.908019      -4.306882      -0.787804      13.422037      -2.368101       6.433252           0.000850
          225              C       7.678941       6.359014      18.327201      -0.005971      37.012166 0.43629789E+03  0.10204361E+05                                 9.677699                            6.959171      -0.005452       2.011367                    0.999078      27.006392      75.918754       0.629130       0.416259      -1.070781      -0.024560       0.032997       0.011440       0.042695       0.006735      -0.009915       0.006047      -0.005789       0.035053      -0.017750       0.001480       0.016270             12.349224      10.905366      -3.424967      -0.057604      20.294180      -2.901385       5.848125          -0.000431
          226              C       8.095354       7.674616      18.055466      -0.107452      33.863047 0.44765925E+03  0.10639554E+05                                 9.253634                            7.166736      -0.095927       1.945043                    0.999270      29.674058      86.777383       0.598968       0.430256      -1.051787      -0.009810      -0.001285       0.018689       0.021146       0.019104       0.001528       0.006040       0.058080       0.098769      -0.051561       0.017648       0.033913             11.159915       8.486723      -1.206944      -0.490555      19.245043      -2.359706       5.747979           0.001054
          227              C       7.143956       8.706105      18.111003      -0.036664      38.575274 0.48100736E+03  0.11536385E+05                                 9.971674                            7.307339      -0.124358       1.955673                    0.998966      28.177409      80.407554       0.613465       0.416292      -1.069963      -0.005732      -0.041591       0.029624       0.051383      -0.007422      -0.015523      -0.004511       0.027858      -0.036554      -0.022008      -0.005074       0.027082             12.826067      10.059912       1.244727      -0.260107      22.513986      -2.033427       5.904303           0.009412
          228              C       5.797318       8.402074      18.368854      -0.136227      34.689769 0.49450824E+03  0.12098891E+05                                 9.480772                            7.591263      -0.282881       1.870275                    0.999221      31.224403      93.900488       0.572860       0.437004      -1.043394       0.018668      -0.010326       0.027582       0.034870      -0.029227       0.005513       0.014384      -0.010508       0.083046      -0.046024       0.012756       0.033268             11.002413      10.258357       2.468636      -0.363127      16.502994      -2.854288       6.245889           0.003160
          229              C       5.397844       7.098628      18.575134      -0.019184      35.418953 0.45025720E+03  0.10634807E+05                                 9.373857                            7.081690      -0.085747       1.974085                    0.999215      27.710403      78.781583       0.620859       0.417681      -1.067784       0.041158       0.008754       0.004670       0.042337      -0.006253       0.013135       0.006695      -0.013049       0.030391      -0.021036       0.003877       0.017159             11.041961      12.321473       1.084051      -1.099100      14.921971      -2.718513       5.882440           0.016331
          230              C       6.340772       6.067925      18.565216      -0.126787      33.615878 0.48462794E+03  0.11816294E+05                                 9.362018                            7.573597      -0.382947       1.847723                    0.998613      30.960535      93.431475       0.565986       0.443841      -1.037697       0.006335       0.013932       0.006401       0.016589       0.017559       0.021415       0.018639      -0.055571       0.138714      -0.058445      -0.001239       0.059684             10.542758      11.467550      -1.611984      -0.419931      14.492726      -1.924623       5.667999          -0.000368
          231              C       3.955219       6.819267      18.930174       0.562655      23.949930 0.27014816E+03  0.56819675E+04                                 7.597771                            5.836709      -0.144965       2.009026                    0.998996      22.475836      62.653596       0.615806       0.472896      -1.023083      -0.056595      -0.033844       0.029878       0.072395       0.032152       0.009618       0.075523      -0.041689       0.169042      -0.076656      -0.034051       0.110707              8.605124      10.148565       0.380044      -0.528204       9.492102      -3.412076       6.174705           0.000104
          232              C       7.554723      10.165088      18.063400       0.586854      23.087146 0.26055436E+03  0.54766539E+04                                 7.608585                            5.804561      -0.173424       1.996782                    0.999252      23.007937      65.898862       0.600921       0.484922      -1.008180       0.017741       0.059131       0.007140       0.062147      -0.012889       0.006523      -0.015002       0.039591       0.248265      -0.066070      -0.018811       0.084880              9.271694       8.658567       1.257856      -0.293594      14.375408      -0.787049       4.781109          -0.001281
          233              C       3.720899       4.013637       8.360298       0.596771      24.401685 0.25293371E+03  0.52362940E+04                                 7.728365                            5.623364       0.097694       2.093894                    0.999425      21.999285      60.964767       0.631062       0.468832      -1.024657      -0.053007      -0.000967       0.045032       0.069560       0.000064       0.015528      -0.053656      -0.168044      -0.103451      -0.076244      -0.043803       0.120047              9.476489      13.502550      -0.244280      -2.284431       4.746256       1.809900      10.180662          -0.000512
          234              C       4.977196       3.823337       7.505425      -0.009953      38.858319 0.42536589E+03  0.98456658E+04                                 9.836061                            6.774062       0.113658       2.041155                    0.999309      26.758800      73.845356       0.654119       0.404545      -1.082841       0.030400      -0.014588      -0.021709       0.040103      -0.005520       0.005717      -0.003701      -0.009104      -0.009066      -0.008897      -0.002264       0.011161             12.747478      18.211676      -1.360791      -4.139098       5.202557       0.321997      14.828201           0.004135
          235              C       6.178442       3.523159       8.157985      -0.119981      35.396737 0.44545292E+03  0.10564214E+05                                 9.463673                            7.116082      -0.055103       1.951367                    0.999480      29.729118      86.580817       0.605842       0.426296      -1.055202      -0.011779      -0.029112      -0.016552       0.035499       0.017841      -0.002030      -0.005929      -0.109417       0.011093      -0.059411       0.002993       0.056418             11.316842      18.397924      -1.550205      -0.838726       5.127201      -0.105942      10.425402          -0.001346
          236              C       7.334518       3.411043       7.404268      -0.003152      38.311082 0.41667069E+03  0.96043736E+04                                 9.762071                            6.724417       0.120055       2.043903                    0.999176      26.698007      73.766081       0.652954       0.406956      -1.080149      -0.033561      -0.019666      -0.027599       0.047695       0.000739      -0.008671       0.003173      -0.001570      -0.016939      -0.011896       0.003899       0.007997             12.551935      18.938778      -1.862618       2.493888       5.301458      -1.255434      13.415568           0.019116
          237              C       7.316167       3.606993       6.045596      -0.123742      34.071308 0.43734892E+03  0.10322639E+05                                 9.177181                            7.035049      -0.065686       1.948847                    0.999466      29.617108      85.997728       0.611513       0.424363      -1.056594      -0.018775      -0.028799       0.005951       0.034890       0.003409      -0.026562       0.016153      -0.045444      -0.103930      -0.052985       0.009493       0.043492             10.586960      12.097313      -0.779374       2.291896       5.113893      -1.415446      14.549673          -0.000305
          238              C       6.120568       3.922903       5.408904      -0.023318      39.839314 0.44435368E+03  0.10395851E+05                                 9.988537                            6.932571       0.162913       2.053360                    0.999359      27.081771      75.085363       0.645481       0.405594      -1.082372      -0.005485      -0.019774       0.039553       0.044559      -0.015031      -0.001817       0.000080       0.007527      -0.017440      -0.012750      -0.005742       0.018492             12.650423      12.999536      -0.185606      -1.051443       5.421281      -1.987675      19.530452           0.012031
          239              C       4.954611       4.024213       6.166587      -0.141858      35.806947 0.44593066E+03  0.10591472E+05                                 9.505786                            7.111925      -0.102967       1.930054                    0.999495      30.194918      88.359875       0.606288       0.425342      -1.054488       0.024251       0.003120       0.004067       0.024786      -0.020623       0.023662      -0.003196      -0.044750      -0.122362      -0.052382       0.000001       0.052381             11.319023      12.892578       0.064578      -3.539262       5.057964      -0.521237      16.006526          -0.002989
          240              C       8.626104       3.116229       8.138150       0.541373      25.911463 0.27528016E+03  0.58052798E+04                                 8.024695                            5.844885       0.009206       2.052229                    0.999484      22.625615      62.732631       0.624093       0.465381      -1.029299       0.058338      -0.035971       0.011290       0.069460       0.017680      -0.003156       0.016054      -0.147161      -0.122512      -0.056988      -0.040856       0.097844              9.923100      16.027403      -1.525844       2.198011       4.682669      -0.997641       9.059229          -0.010249
          241              C       8.340967       1.266094      16.817785       0.584779      24.201825 0.26597240E+03  0.55753663E+04                                 7.634910                            5.780379      -0.132933       2.010303                    0.999080      22.470647      62.642887       0.620243       0.471094      -1.023514       0.045046       0.043105      -0.044144       0.076392      -0.048774       0.058999      -0.070481      -0.018379      -0.004685      -0.071098      -0.048846       0.119944              8.652999       8.034584       1.137535      -2.794937       8.576640       2.798470       9.347773           0.003288
          242              C       1.532965      15.395474       0.997682       0.277315      23.402667 0.26930980E+03  0.56547615E+04                                 7.232377                            5.592299       0.445461       2.182000                    0.999667      24.210313      67.230453       0.669860       0.435472      -1.045344       0.034287      -0.050335       0.055494       0.082394       0.041302      -0.021473       0.029735      -0.131928      -0.013660      -0.086151       0.000046       0.086104              8.209036      13.922177      -1.328689       0.190290       4.489447      -0.567237       6.215483          -0.001525
          243              C      13.486140      16.006699       0.093223      -0.357149      26.365274 0.41494725E+03  0.96377892E+04                                 7.464307                            6.556246       0.349849       2.084887                    0.998674      30.455032      86.889651       0.678848       0.388462      -1.083365       0.037730      -0.045277       0.062413       0.085842      -0.034544       0.025552      -0.036655       0.018905       0.090670      -0.054024      -0.015122       0.069146              7.880130       9.309997      -0.795156       2.084142       6.839358      -0.393757       7.491034           0.000546
          244              C      13.693641      14.893822       2.282966      -0.352109      22.904343 0.36155494E+03  0.80700522E+04                                 6.734216                            6.113947       0.547104       2.164371                    0.999388      28.805155      79.165169       0.707789       0.387704      -1.089719       0.039884       0.017056      -0.078234       0.089455       0.009073      -0.039116      -0.060383       0.046704       0.154459      -0.078446      -0.017138       0.095584              6.856120       7.117550       0.786644      -0.864617       5.739056      -0.410200       7.711753           0.000244
          245              C      10.998953      15.674422      16.389357      -0.376456      24.567733 0.40863427E+03  0.94901312E+04                                 7.296638                            6.660505      -0.078498       1.975501                    0.994803      29.785586      86.015125       0.647825       0.407109      -1.066760       0.018252       0.025394      -0.044697       0.054551       0.030693      -0.044709      -0.048693      -0.000411       0.062718      -0.046155      -0.040500       0.086655              7.642356       7.437945       0.971663      -1.785854       7.063513      -0.977818       8.425609           0.000047
          246              C      12.236900      -0.158464      15.865723      -0.364461      23.316029 0.39242536E+03  0.89963781E+04                                 6.976441                            6.476775       0.014082       2.010994                    0.995244      29.406871      83.594677       0.666505       0.400859      -1.073937      -0.032952      -0.050923      -0.034910       0.069983       0.036624       0.025696       0.027881      -0.081744      -0.101156      -0.055066      -0.027495       0.082560              7.115988       6.091199       0.731325      -0.063347       8.007898       1.523060       7.248867           0.000047
          247              C      12.800117      15.590855      14.822421      -0.372690      23.669167 0.39494239E+03  0.90950023E+04                                 7.085289                            6.506254      -0.163267       1.956895                    0.994397      29.733028      85.521996       0.661725       0.401938      -1.070096      -0.040793       0.031016       0.017020       0.053998      -0.063826      -0.047433       0.023337       0.061055      -0.079463      -0.059706      -0.045332       0.105038              7.426011       7.431435      -1.438014      -1.600263       7.077712       0.704710       7.768885          -0.000110
          248              C      10.718051      16.695439      14.233333      -0.359119      23.267048 0.39445794E+03  0.90515480E+04                                 6.995135                            6.509134      -0.024886       2.014208                    0.993593      29.007396      82.405527       0.662685       0.402788      -1.073018       0.038056      -0.011534       0.040742       0.056931      -0.020306       0.101144      -0.025729       0.078719       0.111322      -0.073153      -0.062786       0.135939              7.196572       6.706511      -0.021490      -0.181619       6.489027      -0.229152       8.394177          -0.000008
          249              C       3.941103      10.473621      13.362592      -0.376456      24.567726 0.40863413E+03  0.94901268E+04                                 7.296637                            6.660503      -0.078496       1.975502                    0.994803      29.785571      86.015066       0.647825       0.407109      -1.066760       0.018252      -0.025394       0.044697       0.054551      -0.030693       0.044709      -0.048694      -0.000411       0.062719      -0.046155      -0.040500       0.086655              7.642354       7.437943      -0.971658       1.785855       7.063508      -0.977816       8.425611           0.000047
          250              C       5.179050       8.439608      13.886227      -0.364462      23.316062 0.39242601E+03  0.89963966E+04                                 6.976449                            6.476782       0.014079       2.010993                    0.995244      29.406884      83.594727       0.666505       0.400859      -1.073937      -0.032952       0.050923       0.034910       0.069984      -0.036624      -0.025696       0.027881      -0.081743      -0.101156      -0.055066      -0.027494       0.082560              7.115996       6.091202      -0.731328       0.063346       8.007914       1.523067       7.248874           0.000047
          251              C       5.742267      10.557188      14.929528      -0.372690      23.669184 0.39494255E+03  0.90950067E+04                                 7.085292                            6.506255      -0.163264       1.956896                    0.994397      29.733026      85.521980       0.661725       0.401938      -1.070096      -0.040794      -0.031016      -0.017020       0.053998       0.063825       0.047433       0.023337       0.061054      -0.079462      -0.059705      -0.045332       0.105037              7.426015       7.431442       1.438020       1.600269       7.077716       0.704710       7.768888          -0.000109
          252              C       3.660201       9.452605      15.518617      -0.359119      23.267021 0.39445727E+03  0.90515292E+04                                 6.995129                            6.509128      -0.024885       2.014208                    0.993593      29.007391      82.405507       0.662685       0.402788      -1.073018       0.038056       0.011535      -0.040742       0.056931       0.020306      -0.101144      -0.025729       0.078719       0.111322      -0.073153      -0.062786       0.135939              7.196566       6.706508       0.021488       0.181620       6.489023      -0.229150       8.394167          -0.000007
          253              C       3.116747       1.757607       3.445276      -0.376456      24.567715 0.40863391E+03  0.94901201E+04                                 7.296634                            6.660502      -0.078495       1.975503                    0.994803      29.785564      86.015033       0.647826       0.407109      -1.066760      -0.018252      -0.025394       0.044697       0.054551       0.030693      -0.044709      -0.048694      -0.000411       0.062719      -0.046155      -0.040500       0.086655              7.642350       7.437941       0.971660      -1.785853       7.063507      -0.977815       8.425603           0.000047
          254              C       1.878800      17.590493       3.968910      -0.364462      23.316041 0.39242561E+03  0.89963854E+04                                 6.976444                            6.476777       0.014082       2.010994                    0.995244      29.406883      83.594723       0.666505       0.400859      -1.073937       0.032952       0.050923       0.034910       0.069984       0.036624       0.025696       0.027881      -0.081743      -0.101156      -0.055066      -0.027494       0.082560              7.115991       6.091201       0.731324      -0.063348       8.007902       1.523062       7.248870           0.000047
          255              C       1.315583       1.841174       5.012212      -0.372690      23.669168 0.39494238E+03  0.90950020E+04                                 7.085290                            6.506255      -0.163266       1.956895                    0.994397      29.733029      85.521999       0.661725       0.401939      -1.070096       0.040794      -0.031016      -0.017020       0.053998      -0.063826      -0.047433       0.023337       0.061054      -0.079462      -0.059706      -0.045332       0.105038              7.426012       7.431436      -1.438015      -1.600264       7.077714       0.704711       7.768885          -0.000109
          256              C       3.397649       0.736590       5.601300      -0.359119      23.267043 0.39445783E+03  0.90515445E+04                                 6.995134                            6.509133      -0.024883       2.014209                    0.993593      29.007387      82.405483       0.662685       0.402788      -1.073018      -0.038056       0.011535      -0.040742       0.056931      -0.020306       0.101144      -0.025729       0.078719       0.111323      -0.073153      -0.062786       0.135939              7.196570       6.706510      -0.021490      -0.181618       6.489025      -0.229149       8.394175          -0.000007
          257              C      10.174597       6.958408       6.472041      -0.376456      24.567725 0.40863410E+03  0.94901254E+04                                 7.296636                            6.660503      -0.078494       1.975503                    0.994803      29.785566      86.015035       0.647826       0.407109      -1.066760      -0.018252       0.025394      -0.044697       0.054551      -0.030693       0.044709      -0.048693      -0.000411       0.062718      -0.046155      -0.040500       0.086655              7.642353       7.437943      -0.971658       1.785855       7.063506      -0.977815       8.425609           0.000047
          258              C       8.936650       8.992421       5.948406      -0.364462      23.316061 0.39242597E+03  0.89963955E+04                                 6.976449                            6.476781       0.014080       2.010994                    0.995244      29.406882      83.594719       0.666505       0.400859      -1.073937       0.032952      -0.050923      -0.034910       0.069984      -0.036624      -0.025696       0.027881      -0.081743      -0.101156      -0.055066      -0.027494       0.082560              7.115996       6.091201      -0.731327       0.063347       8.007914       1.523066       7.248874           0.000046
          259              C       8.373433       6.874841       4.905105      -0.372690      23.669184 0.39494254E+03  0.90950065E+04                                 7.085293                            6.506256      -0.163266       1.956895                    0.994397      29.733029      85.522001       0.661725       0.401939      -1.070096       0.040793       0.031016       0.017020       0.053998       0.063826       0.047433       0.023337       0.061055      -0.079463      -0.059706      -0.045332       0.105038              7.426016       7.431442       1.438019       1.600269       7.077718       0.704712       7.768889          -0.000109
          260              C      10.455499       7.979424       4.316016      -0.359118      23.267016 0.39445723E+03  0.90515273E+04                                 6.995128                            6.509128      -0.024882       2.014209                    0.993593      29.007381      82.405455       0.662685       0.402788      -1.073018      -0.038056      -0.011535       0.040741       0.056931       0.020306      -0.101145      -0.025729       0.078720       0.111323      -0.073153      -0.062786       0.135939              7.196564       6.706506       0.021487       0.181617       6.489022      -0.229149       8.394163          -0.000007
          261              N       6.829176       6.308174      11.030039       0.077762      26.673912 0.32244331E+03  0.68590684E+04                                 7.354870                            5.707888       0.386453       2.228608                    0.998810      22.040910      55.489880       0.759916       0.378904      -1.117552       0.108293      -0.031177       0.008342       0.113000       0.021690      -0.008770      -0.098015       0.135904       0.149055      -0.143992       0.039238       0.104754              8.364107      12.918759       0.914409      -0.542709       4.646041      -1.527568       7.527522           0.001108
          262              N      13.887026       1.972970      18.721910       0.077761      26.673900 0.32244316E+03  0.68590647E+04                                 7.354869                            5.707888       0.386454       2.228609                    0.998810      22.040907      55.489880       0.759916       0.378904      -1.117552       0.108293       0.031177      -0.008342       0.113000      -0.021690       0.008771      -0.098016       0.135905       0.149056      -0.143993       0.039238       0.104754              8.364103      12.918749      -0.914401       0.542699       4.646039      -1.527567       7.527522           0.001109
          263              N       7.286524      11.123855       8.804594       0.077761      26.673918 0.32244340E+03  0.68590708E+04                                 7.354871                            5.707889       0.386453       2.228608                    0.998810      22.040914      55.489891       0.759916       0.378904      -1.117552      -0.108294       0.031176      -0.008342       0.113000       0.021690      -0.008770      -0.098015       0.135904       0.149055      -0.143992       0.039238       0.104754              8.364109      12.918762       0.914409      -0.542709       4.646041      -1.527568       7.527523           0.001108
          264              N       0.228674      15.459059       1.112723       0.077762      26.673878 0.32244285E+03  0.68590556E+04                                 7.354862                            5.707883       0.386456       2.228609                    0.998810      22.040897      55.489823       0.759917       0.378903      -1.117552      -0.108294      -0.031176       0.008342       0.113000      -0.021690       0.008770      -0.098015       0.135905       0.149055      -0.143992       0.039238       0.104754              8.364096      12.918739      -0.914401       0.542699       4.646035      -1.527566       7.527516           0.001108
          265              N      11.696269      16.411277      15.377791       0.347696      19.072984 0.28178047E+03  0.58136472E+04                                 6.075652                            5.514626      -0.130126       2.071669                    0.995908      20.261224      50.752882       0.733527       0.404718      -1.095847      -0.005509      -0.000713       0.005289       0.007670      -0.000576      -0.002371       0.001853      -0.006877      -0.019488      -0.007465       0.000407       0.007058              6.432429       6.143928       0.168538      -0.932436       6.423715       0.276239       6.729643           0.000022
          266              N       4.638419       9.736767      14.374159       0.347696      19.072984 0.28178038E+03  0.58136450E+04                                 6.075652                            5.514625      -0.130126       2.071669                    0.995908      20.261224      50.752883       0.733527       0.404718      -1.095847      -0.005509       0.000713      -0.005289       0.007670       0.000576       0.002371       0.001853      -0.006877      -0.019488      -0.007465       0.000407       0.007058              6.432429       6.143932      -0.168534       0.932437       6.423712       0.276241       6.729645           0.000022
          267              N       2.419431       1.020752       4.456842       0.347696      19.072985 0.28178049E+03  0.58136475E+04                                 6.075652                            5.514626      -0.130126       2.071669                    0.995908      20.261224      50.752881       0.733527       0.404718      -1.095847       0.005509       0.000713      -0.005289       0.007670      -0.000576      -0.002370       0.001853      -0.006877      -0.019488      -0.007465       0.000407       0.007058              6.432428       6.143928       0.168537      -0.932436       6.423715       0.276240       6.729642           0.000022
          268              N       9.477281       7.695262       5.460474       0.347696      19.072987 0.28178043E+03  0.58136462E+04                                 6.075652                            5.514625      -0.130127       2.071669                    0.995908      20.261225      50.752884       0.733527       0.404718      -1.095847       0.005509      -0.000713       0.005289       0.007670       0.000576       0.002371       0.001853      -0.006877      -0.019488      -0.007465       0.000407       0.007058              6.432430       6.143932      -0.168534       0.932438       6.423713       0.276242       6.729645           0.000022
          269              O      13.971720      12.902382      13.251518      -0.511052      38.562472 0.54138035E+03  0.13038062E+05                                 9.094684                            7.247137       0.296964       2.157151                    0.997493      27.037837      71.151702       0.699091       0.363799      -1.135136       0.021067      -0.014297       0.006318       0.026232      -0.008747       0.033876       0.025693      -0.043426      -0.142576      -0.070925       0.018824       0.052102             10.599295      11.701789      -0.454547       5.166511       6.238377      -0.039066      13.857718           0.039992
          270              O       2.094770      13.232532      13.350691      -0.547006      37.321703 0.56435210E+03  0.13710161E+05                                 8.810294                            7.335665       0.322947       2.149187                    0.997780      27.663753      72.716118       0.705105       0.357569      -1.141967      -0.025431       0.001048       0.012469       0.028343       0.022418      -0.033005       0.011510      -0.007104      -0.113234      -0.058687       0.014434       0.044253              9.861383      11.377416       0.839277      -3.715984       6.345702      -2.137965      11.861032           0.054551
          271              O       1.205481      12.930585      10.579793      -0.585787      46.891567 0.75573796E+03  0.19839251E+05                                10.434496                            8.588743      -0.217422       1.946172                    0.998528      29.919870      82.966060       0.637430       0.366032      -1.130205       0.011260      -0.035493      -0.043157       0.057001      -0.028232      -0.015266      -0.020702      -0.045371       0.029823      -0.050052       0.012045       0.038007             12.348270      12.349617      -3.514807      -0.572600      16.292714       2.987846       8.402478           0.069683
          272              O       3.183090      11.995501      10.772189      -0.511290      34.581658 0.53519720E+03  0.12813050E+05                                 8.381794                            7.142981       0.587521       2.252524                    0.996343      26.911340      69.909430       0.715634       0.357500      -1.143586      -0.013460       0.003692      -0.007042       0.015633       0.038607       0.019823      -0.052478       0.070150       0.053998      -0.090180       0.041730       0.048450              9.314857      13.219384      -0.020673       2.861066       7.773114       0.843575       6.952074           0.046611
          273              O       1.036092       6.210099       8.576495      -0.537539      40.615814 0.57587183E+03  0.14116583E+05                                 9.497243                            7.506667       0.113883       2.084120                    0.997314      27.878051      74.567158       0.680930       0.366944      -1.130124       0.020364       0.020468      -0.001444       0.028909       0.029044      -0.033666       0.020137       0.046924       0.075815      -0.062877       0.010300       0.052577             11.575398       8.072351       3.549445       1.875466      18.645548       4.436827       8.008297           0.030584
          274              O       2.656575       6.855900      10.006572      -0.564678      36.637327 0.60029380E+03  0.14852788E+05                                 8.756876                            7.626093       0.211437       2.102680                    0.997556      28.428422      76.124723       0.681381       0.363305      -1.134168      -0.019862       0.005127      -0.023890       0.031488      -0.018960       0.003742      -0.008530       0.070801       0.091693      -0.056069       0.021533       0.034537              9.425524      10.881638      -2.576276       3.335659       9.582532      -1.575853       7.812402           0.041854
          275              O      12.791647      13.430059       9.312360      -0.569264      45.567407 0.72751286E+03  0.18909191E+05                                10.240718                            8.422176      -0.181914       1.961329                    0.998483      29.509561      81.306432       0.644517       0.365628      -1.131010       0.021568       0.039373      -0.039790       0.059989      -0.031448      -0.021012      -0.004777      -0.024882      -0.005670      -0.042887       0.006235       0.036652             12.162938       9.027005       1.681848       0.656791      16.840960      -4.196837      10.620847           0.055051
          276              O      11.471829      14.331093       7.820796      -0.460278      24.267938 0.36446968E+03  0.79386405E+04                                 6.472945                            5.776278       0.766095       2.315971                    0.999124      25.629976      63.822626       0.819135       0.343294      -1.153486      -0.002490       0.006497       0.000828       0.007007      -0.022513       0.012071       0.066223       0.077465       0.012668      -0.093208       0.040617       0.052591              6.705909       7.701917       1.244576       1.983496       6.288033      -0.302102       6.127776           0.045004
          277              O       3.314366      14.804822       9.601946      -0.418005      34.973209 0.51313193E+03  0.12172988E+05                                 8.573272                            7.058741       0.341792       2.168509                    0.997945      26.569980      69.018946       0.709057       0.364130      -1.136772       0.047886       0.056396      -0.034803       0.081761       0.014920       0.029402      -0.029476       0.034146      -0.098393      -0.061685       0.016687       0.044998              9.938772       7.994970      -2.134675       1.389009      12.842052      -5.297696       8.979294           0.240822
          278              O       3.972158      16.770535       8.770875      -0.454169      23.200620 0.33008707E+03  0.70055439E+04                                 6.218710                            5.454437       1.044754       2.407417                    0.999749      25.131529      61.536595       0.853867       0.337989      -1.159355       0.003060      -0.033815       0.024026       0.041594       0.031696      -0.053026       0.043572      -0.059933       0.115822      -0.095969       0.019294       0.076676              6.549783       7.667409       2.232415      -1.138863       6.870431      -1.769137       5.111509           0.008222
          279              O      12.380880       1.669611       7.947737      -0.536299      32.946505 0.51252927E+03  0.12186980E+05                                 8.146819                            6.991631       0.390801       2.171354                    0.998425      27.540115      72.237218       0.720210       0.357659      -1.138894       0.012585      -0.016589      -0.008869       0.022633      -0.012180       0.010424      -0.009267       0.084620       0.040359      -0.051691       0.009574       0.042117              9.154262      11.572621      -4.334739       0.681292      10.258258      -0.782988       5.631905           0.050420
          280              O       0.410767       2.272919       8.300794      -0.550049      42.227407 0.63502879E+03  0.15956393E+05                                 9.772191                            7.917569       0.024380       2.051705                    0.996355      28.344209      76.826754       0.658481       0.370187      -1.127327      -0.020633      -0.020019       0.000178       0.028749       0.032042      -0.006527       0.001860       0.025949       0.111358      -0.053427       0.015154       0.038273             11.770811       9.191910       4.302309      -0.339527      19.141127       0.157447       6.979396           0.027622
          281              O       3.106866      12.950865      19.515295      -0.526855      36.082451 0.54035228E+03  0.12995790E+05                                 8.658792                            7.191888       0.340028       2.157047                    0.998480      27.433893      71.940285       0.709480       0.358955      -1.139939       0.014210      -0.041620      -0.017574       0.047360       0.005827      -0.013871       0.003939      -0.078959       0.065592      -0.053490       0.023113       0.030376              9.760312       8.535162       0.496791       2.199701       6.832743       3.586910      13.913030           0.011203
          282              O       4.439388      12.665652      17.692493      -0.515896      38.353072 0.53810461E+03  0.12915305E+05                                 9.026948                            7.181014       0.439620       2.201430                    0.997872      26.987196      70.465589       0.710121       0.359365      -1.140757      -0.014415       0.006240       0.014607       0.021450      -0.016163      -0.039254      -0.040640      -0.033715      -0.147536      -0.084303       0.027269       0.057034             10.616161      18.117413      -0.538367      -0.411586       6.180565       1.061515       7.550504           0.038845
          283              O      11.484534      11.746539      17.400924      -0.500293      33.826028 0.44994575E+03  0.10348519E+05                                 8.324165                            6.531017       0.475346       2.215478                    0.998429      26.523383      68.257452       0.749127       0.355494      -1.141464       0.021298      -0.031591       0.016680       0.041590      -0.009317       0.041040       0.007863       0.003362      -0.130907      -0.064545       0.020474       0.044071             10.004359      18.222047       0.395643       0.468066       5.265550      -0.191831       6.525480           0.052199
          284              O      12.634963      11.720220      19.334800      -0.347716      24.932899 0.38505362E+03  0.84880809E+04                                 6.703853                            6.031657       0.859903       2.363430                    0.998984      24.773569      61.706339       0.784214       0.354310      -1.146422      -0.043099      -0.026713      -0.026962       0.057429       0.026298      -0.016651      -0.007476       0.077404       0.047751      -0.054825       0.006006       0.048819              7.082636       7.192933       0.877715      -1.201972       4.765226      -1.045255       9.289750           0.217488
          285              O      12.145148      11.476455       7.146418      -0.545087      34.192806 0.52161051E+03  0.12453850E+05                                 8.292689                            7.050205       0.300411       2.129654                    0.998483      27.999874      73.523532       0.717894       0.357346      -1.139477       0.037561      -0.019499      -0.027093       0.050250      -0.018756      -0.061135       0.007677      -0.055074      -0.023856      -0.078145       0.019736       0.058409              8.932588       7.768503      -3.237584      -1.275187      11.181811       2.939157       7.847451          -0.033816
          286              O      12.579912       9.627700       5.984109      -0.499059      28.457693 0.38301077E+03  0.84265104E+04                                 7.248758                            5.898784       0.982604       2.375590                    0.999323      25.960128      64.465508       0.817192       0.340679      -1.158452       0.010692       0.036185       0.014727       0.040504       0.051218      -0.021274       0.009844      -0.094392       0.071634      -0.086560       0.028844       0.057716              8.222637       6.284860       1.867567       2.803203       7.904166       4.166320      10.478884          -0.059460
          287              O       4.735817       5.783094      11.754004      -0.423600      29.671376 0.42947239E+03  0.97648115E+04                                 7.618425                            6.421160       0.360203       2.188987                    0.997904      25.797122      66.041342       0.748263       0.360017      -1.137687       0.048308       0.019355      -0.064443       0.082832       0.026692      -0.068961       0.014618       0.004059      -0.092069      -0.087227       0.017423       0.069803              8.373819      12.373142       2.413079      -1.560604       5.702754      -0.078056       7.045560           0.030548
          288              O       6.913870      13.245662      16.500431      -0.511051      38.562526 0.54138120E+03  0.13038086E+05                                 9.094687                            7.247139       0.296977       2.157155                    0.997493      27.037868      71.151770       0.699092       0.363799      -1.135137       0.021065       0.014297      -0.006319       0.026231       0.008748      -0.033876       0.025694      -0.043427      -0.142582      -0.070927       0.018824       0.052103             10.599300      11.701794       0.454544      -5.166514       6.238378      -0.039063      13.857727           0.039996
          289              O       9.152620      12.915512      16.401258      -0.547005      37.321665 0.56435127E+03  0.13710137E+05                                 8.810292                            7.335663       0.322934       2.149183                    0.997780      27.663726      72.716064       0.705104       0.357570      -1.141966      -0.025431      -0.001049      -0.012469       0.028342      -0.022419       0.033005       0.011510      -0.007102      -0.113232      -0.058687       0.014433       0.044254              9.861382      11.377413      -0.839274       3.715986       6.345698      -2.137963      11.861036           0.054562
          290              O       8.263331      13.217458      19.172156      -0.585783      46.891527 0.75573725E+03  0.19839228E+05                                10.434490                            8.588739      -0.217419       1.946172                    0.998528      29.919861      82.966036       0.637431       0.366032      -1.130205       0.011261       0.035492       0.043158       0.057001       0.028231       0.015265      -0.020702      -0.045373       0.029824      -0.050051       0.012044       0.038007             12.348262      12.349609       3.514800       0.572597      16.292699       2.987846       8.402479           0.069687
          291              O      10.240940      14.152542      18.979760      -0.511283      34.581505 0.53519427E+03  0.12812963E+05                                 8.381769                            7.142961       0.587522       2.252526                    0.996343      26.911274      69.909211       0.715635       0.357500      -1.143586      -0.013460      -0.003692       0.007043       0.015633      -0.038607      -0.019823      -0.052476       0.070148       0.053996      -0.090178       0.041729       0.048448              9.314828      13.219340       0.020674      -2.861056       7.773088       0.843573       6.952057           0.046617
          292              O       8.093942       2.505916       1.340821      -0.537540      40.615876 0.57587221E+03  0.14116597E+05                                 9.497263                            7.506675       0.113860       2.084114                    0.997314      27.878039      74.567185       0.680929       0.366944      -1.130123       0.020364      -0.020467       0.001443       0.028908      -0.029045       0.033667       0.020138       0.046924       0.075813      -0.062878       0.010301       0.052577             11.575431       8.072363      -3.549458      -1.875466      18.645619       4.436847       8.008312           0.030587
          293              O       9.714425       1.425244      19.745377      -0.564682      36.637683 0.60030101E+03  0.14853008E+05                                 8.756929                            7.626137       0.211464       2.102685                    0.997556      28.428586      76.125225       0.681380       0.363305      -1.134168      -0.019860      -0.005130       0.023892       0.031489       0.018960      -0.003741      -0.008529       0.070800       0.091689      -0.056068       0.021534       0.034534              9.425582      10.881714       2.576294      -3.335684       9.582583      -1.575861       7.812450           0.041855
          294              O       5.733797      13.152855       0.604956      -0.569266      45.567637 0.72751747E+03  0.18909340E+05                                10.240754                            8.422205      -0.181902       1.961331                    0.998483      29.509640      81.306707       0.644516       0.365628      -1.131010       0.021568      -0.039373       0.039790       0.059989       0.031448       0.021013      -0.004777      -0.024881      -0.005674      -0.042887       0.006234       0.036653             12.162978       9.027029      -1.681847      -0.656792      16.841011      -4.196860      10.620894           0.055052
          295              O       4.413979      12.251821       2.096521      -0.460280      24.268021 0.36447117E+03  0.79386819E+04                                 6.472964                            5.776294       0.766091       2.315969                    0.999124      25.630005      63.822754       0.819133       0.343294      -1.153486      -0.002490      -0.006499      -0.000827       0.007009       0.022515      -0.012072       0.066222       0.077464       0.012671      -0.093207       0.040617       0.052590              6.705928       7.701941      -1.244576      -1.983507       6.288045      -0.302104       6.127799           0.045005
          296              O      10.372216      11.778093       0.315371      -0.417996      34.972898 0.51312674E+03  0.12172829E+05                                 8.573206                            7.058693       0.341817       2.168517                    0.997945      26.569909      69.018578       0.709062       0.364129      -1.136773       0.047887      -0.056397       0.034801       0.081761      -0.014921      -0.029401      -0.029477       0.034147      -0.098395      -0.061687       0.016688       0.044999              9.938690       7.994903       2.134651      -1.388991      12.841947      -5.297642       8.979220           0.240834
          297              O      11.030008       9.812380       1.146442      -0.454177      23.200551 0.33008581E+03  0.70055106E+04                                 6.218702                            5.454430       1.044751       2.407418                    0.999749      25.131473      61.536436       0.853867       0.337989      -1.159355       0.003063       0.033814      -0.024025       0.041593      -0.031698       0.053027       0.043573      -0.059933       0.115823      -0.095972       0.019295       0.076677              6.549773       7.667401      -2.232411       1.138863       6.870415      -1.769133       5.111504           0.008259
          298              O       5.323030       7.046403       1.969579      -0.536305      32.946882 0.51253650E+03  0.12187195E+05                                 8.146880                            6.991682       0.390810       2.171352                    0.998425      27.540310      72.237861       0.720207       0.357660      -1.138893       0.012585       0.016594       0.008871       0.022637       0.012177      -0.010424      -0.009266       0.084619       0.040365      -0.051691       0.009576       0.042115              9.154332      11.572716       4.334774      -0.681295      10.258337      -0.782995       5.631945           0.050420
          299              O       7.468617       6.443096       1.616523      -0.550048      42.227366 0.63502783E+03  0.15956365E+05                                 9.772189                            7.917565       0.024367       2.051702                    0.996354      28.344195      76.826739       0.658481       0.370188      -1.127327      -0.020632       0.020019      -0.000178       0.028748      -0.032043       0.006527       0.001860       0.025948       0.111359      -0.053429       0.015155       0.038273             11.770809       9.191909      -4.302317       0.339529      19.141122       0.157444       6.979396           0.027625
          300              O      10.164716      13.197178      10.236654      -0.526861      36.082554 0.54035377E+03  0.12995836E+05                                 8.658809                            7.191898       0.340016       2.157043                    0.998480      27.433928      71.940431       0.709480       0.358955      -1.139939       0.014208       0.041619       0.017572       0.047358      -0.005826       0.013873       0.003938      -0.078965       0.065598      -0.053494       0.023116       0.030378              9.760334       8.535183      -0.496796      -2.199713       6.832756       3.586921      13.913062           0.011211
          301              O      11.497238      13.482391      12.059457      -0.515895      38.352975 0.53810331E+03  0.12915266E+05                                 9.026934                            7.181006       0.439615       2.201429                    0.997872      26.987158      70.465466       0.710121       0.359365      -1.140757      -0.014415      -0.006240      -0.014608       0.021451       0.016162       0.039253      -0.040640      -0.033712      -0.147535      -0.084302       0.027269       0.057033             10.616140      18.117367       0.538368       0.411591       6.180556       1.061515       7.550498           0.038842
          302              O       4.426684      14.401504      12.351026      -0.500298      33.826248 0.44994951E+03  0.10348627E+05                                 8.324197                            6.531041       0.475359       2.215480                    0.998429      26.523492      68.257795       0.749126       0.355494      -1.141464       0.021298       0.031590      -0.016679       0.041590       0.009317      -0.041041       0.007862       0.003359      -0.130913      -0.064548       0.020477       0.044072             10.004398      18.222120      -0.395647      -0.468063       5.265569      -0.191834       6.525507           0.052187
          303              O       5.577113      14.427824      10.417149      -0.347716      24.932895 0.38505350E+03  0.84880782E+04                                 6.703856                            6.031659       0.859894       2.363428                    0.998984      24.773549      61.706304       0.784213       0.354310      -1.146421      -0.043100       0.026712       0.026963       0.057429      -0.026300       0.016651      -0.007475       0.077405       0.047750      -0.054827       0.006007       0.048820              7.082640       7.192937      -0.877718       1.201974       4.765229      -1.045258       9.289754           0.217491
          304              O       5.087298      15.106460       2.770898      -0.545074      34.192565 0.52160628E+03  0.12453720E+05                                 8.292638                            7.050167       0.300442       2.129663                    0.998483      27.999815      73.523222       0.717898       0.357345      -1.139478       0.037564       0.019500       0.027093       0.050253       0.018755       0.061135       0.007677      -0.055075      -0.023840      -0.078144       0.019735       0.058409              8.932530       7.768457       3.237557       1.275178      11.181732       2.939133       7.847400          -0.033809
          305              O       5.522062      16.955214       3.933208      -0.499055      28.457616 0.38300936E+03  0.84264720E+04                                 7.248746                            5.898773       0.982606       2.375592                    0.999323      25.960087      64.465385       0.817193       0.340679      -1.158452       0.010692      -0.036185      -0.014728       0.040504      -0.051217       0.021274       0.009843      -0.094397       0.071632      -0.086560       0.028843       0.057717              8.222622       6.284851      -1.867565      -2.803201       7.904147       4.166310      10.478869          -0.059463
          306              O      11.793667       2.498049      17.997946      -0.423603      29.671711 0.42947876E+03  0.97649931E+04                                 7.618481                            6.421208       0.360214       2.188985                    0.997905      25.797327      66.042005       0.748260       0.360017      -1.137687       0.048312      -0.019356       0.064443       0.082835      -0.026690       0.068959       0.014620       0.004061      -0.092063      -0.087224       0.017423       0.069801              8.373877      12.373232      -2.413090       1.560618       5.702790      -0.078055       7.045611           0.030545
          307              O       0.143980       4.529647       6.583115      -0.511052      38.562556 0.54138183E+03  0.13038104E+05                                 9.094691                            7.247142       0.296982       2.157156                    0.997493      27.037885      71.151816       0.699092       0.363799      -1.135137      -0.021064       0.014298      -0.006319       0.026231      -0.008748       0.033876       0.025694      -0.043428      -0.142584      -0.070928       0.018824       0.052104             10.599302      11.701798      -0.454547       5.166514       6.238383      -0.039065      13.857727           0.039997
          308              O      12.020930       4.199497       6.483942      -0.547010      37.321736 0.56435259E+03  0.13710179E+05                                 8.810312                            7.335679       0.322919       2.149179                    0.997780      27.663734      72.716145       0.705102       0.357570      -1.141965       0.025430      -0.001049      -0.012470       0.028342       0.022419      -0.033004       0.011511      -0.007103      -0.113233      -0.058687       0.014433       0.044254              9.861405      11.377436       0.839280      -3.715994       6.345714      -2.137972      11.861065           0.054565
          309              O      12.910219       4.501444       9.254840      -0.585785      46.891632 0.75573933E+03  0.19839295E+05                                10.434505                            8.588751      -0.217417       1.946172                    0.998528      29.919895      82.966146       0.637430       0.366032      -1.130205      -0.011260       0.035492       0.043159       0.057002      -0.028231      -0.015265      -0.020702      -0.045374       0.029825      -0.050052       0.012044       0.038008             12.348281      12.349622      -3.514807      -0.572599      16.292734       2.987850       8.402487           0.069690
          310              O      10.932610       5.436528       9.062444      -0.511287      34.581571 0.53519555E+03  0.12813001E+05                                 8.381780                            7.142970       0.587520       2.252525                    0.996343      26.911299      69.909295       0.715634       0.357500      -1.143586       0.013459      -0.003692       0.007043       0.015633       0.038607       0.019823      -0.052477       0.070150       0.053996      -0.090179       0.041730       0.048449              9.314841      13.219360      -0.020674       2.861059       7.773101       0.843572       6.952063           0.046621
          311              O      13.079608      11.221930      11.258138      -0.537536      40.615566 0.57586768E+03  0.14116457E+05                                 9.497210                            7.506643       0.113870       2.084118                    0.997314      27.877945      74.566821       0.680931       0.366944      -1.130124      -0.020363      -0.020467       0.001442       0.028907       0.029044      -0.033665       0.020137       0.046921       0.075810      -0.062875       0.010301       0.052574             11.575354       8.072325       3.549432       1.875460      18.645468       4.436808       8.008270           0.030577
          312              O      11.459125      10.576129       9.828061      -0.564680      36.637318 0.60029367E+03  0.14852785E+05                                 8.756877                            7.626094       0.211428       2.102678                    0.997556      28.428416      76.124722       0.681381       0.363305      -1.134167       0.019861      -0.005128       0.023889       0.031487      -0.018961       0.003742      -0.008530       0.070803       0.091694      -0.056070       0.021533       0.034537              9.425525      10.881637      -2.576277       3.335658       9.582535      -1.575854       7.812402           0.041855
          313              O       1.324053       4.001970      10.522273      -0.569261      45.567448 0.72751362E+03  0.18909213E+05                                10.240719                            8.422176      -0.181893       1.961335                    0.998483      29.509574      81.306431       0.644518       0.365627      -1.131010      -0.021567      -0.039374       0.039791       0.059990      -0.031447      -0.021013      -0.004777      -0.024881      -0.005676      -0.042886       0.006234       0.036652             12.162938       9.027003       1.681845       0.656789      16.840967      -4.196842      10.620846           0.055054
          314              O       2.643871       3.100936      12.013837      -0.460273      24.268014 0.36447109E+03  0.79386794E+04                                 6.472959                            5.776289       0.766090       2.315968                    0.999124      25.630018      63.822775       0.819134       0.343294      -1.153486       0.002489      -0.006497      -0.000830       0.007007      -0.022512       0.012070       0.066223       0.077464       0.012668      -0.093207       0.040616       0.052591              6.705923       7.701934       1.244581       1.983501       6.288047      -0.302102       6.127789           0.045006
          315              O      10.801334       2.627207      10.232687      -0.418003      34.973242 0.51313239E+03  0.12173001E+05                                 8.573275                            7.058742       0.341799       2.168510                    0.997945      26.570000      69.018997       0.709058       0.364130      -1.136772      -0.047887      -0.056397       0.034802       0.081762       0.014921       0.029401      -0.029476       0.034145      -0.098392      -0.061685       0.016688       0.044998              9.938776       7.994971      -2.134675       1.389009      12.842060      -5.297701       8.979298           0.240835
          316              O      10.143542       0.661494      11.063758      -0.454166      23.200695 0.33008837E+03  0.70055788E+04                                 6.218724                            5.454448       1.044750       2.407414                    0.999749      25.131568      61.536735       0.853866       0.337989      -1.159355      -0.003061       0.033815      -0.024025       0.041594       0.031696      -0.053028       0.043574      -0.059935       0.115825      -0.095972       0.019293       0.076679              6.549798       7.667428       2.232422      -1.138866       6.870447      -1.769143       5.111520           0.008264
          317              O       1.734820      15.762418      11.886896      -0.536302      32.946639 0.51253177E+03  0.12187055E+05                                 8.146844                            6.991650       0.390800       2.171353                    0.998425      27.540168      72.237422       0.720209       0.357660      -1.138893      -0.012583       0.016589       0.008871       0.022632      -0.012180       0.010424      -0.009268       0.084623       0.040365      -0.051694       0.009576       0.042118              9.154293      11.572659      -4.334759       0.681295      10.258298      -0.782992       5.631921           0.050405
          318              O      13.704933      15.159110      11.533839      -0.550048      42.227243 0.63502570E+03  0.15956298E+05                                 9.772172                            7.917554       0.024366       2.051703                    0.996354      28.344136      76.826536       0.658481       0.370188      -1.127327       0.020635       0.020018      -0.000177       0.028750       0.032040      -0.006526       0.001860       0.025946       0.111349      -0.053424       0.015154       0.038270             11.770787       9.191894       4.302302      -0.339525      19.141086       0.157448       6.979382           0.027614
          319              O      11.008834       4.481164       0.319338      -0.526846      36.082406 0.54035189E+03  0.12995776E+05                                 8.658780                            7.191883       0.340050       2.157053                    0.998480      27.433899      71.940241       0.709481       0.358955      -1.139940      -0.014210       0.041621       0.017575       0.047361       0.005828      -0.013870       0.003940      -0.078957       0.065586      -0.053487       0.023111       0.030376              9.760294       8.535146       0.496783       2.199687       6.832733       3.586899      13.913004           0.011211
          320              O       9.676312       4.766377       2.142140      -0.515894      38.353039 0.53810386E+03  0.12915283E+05                                 9.026945                            7.181010       0.439609       2.201427                    0.997872      26.987172      70.465530       0.710121       0.359365      -1.140756       0.014415      -0.006241      -0.014609       0.021451      -0.016163      -0.039253      -0.040640      -0.033713      -0.147536      -0.084303       0.027269       0.057034             10.616158      18.117414      -0.538364      -0.411583       6.180563       1.061512       7.550497           0.038847
          321              O       2.631166       5.685490       2.433709      -0.500301      33.826421 0.44995217E+03  0.10348703E+05                                 8.324224                            6.531063       0.475362       2.215479                    0.998429      26.523576      68.258061       0.749124       0.355494      -1.141464      -0.021302       0.031593      -0.016677       0.041593      -0.009318       0.041039       0.007863       0.003359      -0.130900      -0.064543       0.020475       0.044068             10.004430      18.222178       0.395648       0.468072       5.265585      -0.191835       6.525527           0.052201
          322              O       1.480737       5.711809       0.499833      -0.347721      24.933176 0.38505885E+03  0.84882264E+04                                 6.703907                            6.031700       0.859887       2.363423                    0.998984      24.773701      61.706813       0.784210       0.354310      -1.146421       0.043100       0.026713       0.026961       0.057429       0.026297      -0.016652      -0.007475       0.077398       0.047755      -0.054823       0.006006       0.048817              7.082697       7.192995       0.877730      -1.201995       4.765262      -1.045268       9.289834           0.217481
          323              O       1.970552       5.955574      12.688215      -0.545080      34.192667 0.52160799E+03  0.12453774E+05                                 8.292664                            7.050186       0.300415       2.129655                    0.998483      27.999826      73.523338       0.717895       0.357345      -1.139477      -0.037562       0.019499       0.027093       0.050251      -0.018756      -0.061134       0.007677      -0.055075      -0.023849      -0.078144       0.019735       0.058409              8.932560       7.768479      -3.237572      -1.275181      11.181777       2.939144       7.847423          -0.033825
          324              O       1.535788       7.804329      13.850524      -0.499053      28.457647 0.38301002E+03  0.84264898E+04                                 7.248749                            5.898776       0.982605       2.375591                    0.999323      25.960113      64.465450       0.817193       0.340679      -1.158452      -0.010692      -0.036185      -0.014728       0.040504       0.051218      -0.021274       0.009843      -0.094396       0.071634      -0.086561       0.028844       0.057717              8.222626       6.284854       1.867566       2.803201       7.904155       4.166313      10.478869          -0.059454
          325              O       9.379883      11.648935       8.080629      -0.423601      29.671380 0.42947243E+03  0.97648123E+04                                 7.618425                            6.421160       0.360205       2.188988                    0.997904      25.797124      66.041343       0.748264       0.360017      -1.137687      -0.048308      -0.019355       0.064443       0.082832       0.026692      -0.068962       0.014618       0.004059      -0.092069      -0.087227       0.017423       0.069804              8.373819      12.373144       2.413079      -1.560603       5.702753      -0.078056       7.045560           0.030549
          326              O       7.201830       4.186367       3.334202      -0.511050      38.562467 0.54138015E+03  0.13038055E+05                                 9.094683                            7.247134       0.296963       2.157151                    0.997493      27.037833      71.151682       0.699092       0.363799      -1.135136      -0.021065      -0.014298       0.006318       0.026231       0.008748      -0.033877       0.025694      -0.043427      -0.142582      -0.070928       0.018824       0.052104             10.599295      11.701787       0.454546      -5.166517       6.238377      -0.039062      13.857720           0.039998
          327              O       4.963080       4.516517       3.433375      -0.547013      37.322053 0.56435854E+03  0.13710357E+05                                 8.810354                            7.335713       0.322951       2.149184                    0.997781      27.663902      72.716632       0.705101       0.357570      -1.141966       0.025430       0.001047       0.012474       0.028343      -0.022419       0.033003       0.011511      -0.007104      -0.113235      -0.058687       0.014434       0.044253              9.861453      11.377498      -0.839279       3.716011       6.345739      -2.137978      11.861123           0.054564
          328              O       5.852369       4.214571       0.662477      -0.585783      46.891776 0.75574204E+03  0.19839380E+05                                10.434524                            8.588765      -0.217403       1.946176                    0.998528      29.919926      82.966200       0.637430       0.366032      -1.130205      -0.011257      -0.035495      -0.043161       0.057005       0.028232       0.015265      -0.020702      -0.045369       0.029823      -0.050051       0.012044       0.038007             12.348303      12.349644       3.514836       0.572613      16.292762       2.987848       8.402502           0.069688
          329              O       3.874760       3.279487       0.854873      -0.511288      34.581833 0.53520037E+03  0.12813146E+05                                 8.381826                            7.143005       0.587529       2.252524                    0.996343      26.911412      69.909683       0.715632       0.357501      -1.143586       0.013458       0.003688      -0.007045       0.015631      -0.038606      -0.019822      -0.052478       0.070151       0.053995      -0.090179       0.041730       0.048450              9.314895      13.219448       0.020671      -2.861082       7.773135       0.843575       6.952103           0.046620
          330              O       6.021758      14.926113      18.493812      -0.537537      40.615794 0.57587136E+03  0.14116568E+05                                 9.497238                            7.506662       0.113882       2.084120                    0.997314      27.878038      74.567104       0.680931       0.366944      -1.130124      -0.020364       0.020467      -0.001443       0.028908      -0.029044       0.033667       0.020138       0.046924       0.075815      -0.062877       0.010301       0.052577             11.575394       8.072346      -3.549446      -1.875464      18.645541       4.436828       8.008294           0.030584
          331              O       4.401275      16.006785       0.089256      -0.564683      36.637503 0.60029741E+03  0.14852901E+05                                 8.756909                            7.626121       0.211431       2.102677                    0.997556      28.428493      76.124999       0.681380       0.363306      -1.134167       0.019862       0.005128      -0.023890       0.031489       0.018960      -0.003742      -0.008529       0.070799       0.091690      -0.056068       0.021532       0.034536              9.425560      10.881681       2.576290      -3.335673       9.582567      -1.575862       7.812432           0.041857
          332              O       8.381903       4.279174      19.229677      -0.569252      45.567374 0.72751225E+03  0.18909163E+05                                10.240703                            8.422167      -0.181872       1.961342                    0.998483      29.509519      81.306167       0.644519       0.365627      -1.131011      -0.021568       0.039377      -0.039789       0.059991       0.031446       0.021011      -0.004777      -0.024877      -0.005673      -0.042883       0.006234       0.036650             12.162913       9.026964      -1.681811      -0.656783      16.840923      -4.196857      10.620852           0.055046
          333              O       9.701721       5.180208      17.738112      -0.460272      24.268257 0.36447554E+03  0.79388012E+04                                 6.473004                            5.776326       0.766086       2.315962                    0.999124      25.630165      63.823264       0.819131       0.343294      -1.153486       0.002488       0.006502       0.000828       0.007011       0.022516      -0.012070       0.066221       0.077462       0.012672      -0.093206       0.040615       0.052591              6.705970       7.701993      -1.244587      -1.983522       6.288081      -0.302103       6.127835           0.045005
          334              O       3.743484       5.653936      19.519262      -0.418001      34.973387 0.51313522E+03  0.12173082E+05                                 8.573288                            7.058754       0.341827       2.168516                    0.997945      26.570094      69.019236       0.709058       0.364129      -1.136773      -0.047890       0.056398      -0.034807       0.081766      -0.014921      -0.029402      -0.029475       0.034148      -0.098398      -0.061685       0.016685       0.045000              9.938792       7.994996       2.134691      -1.389023      12.842081      -5.297699       8.979300           0.240837
          335              O       3.085692       7.619649      18.688191      -0.454157      23.200673 0.33008796E+03  0.70055680E+04                                 6.218718                            5.454443       1.044748       2.407413                    0.999749      25.131563      61.536717       0.853867       0.337989      -1.159355      -0.003060      -0.033816       0.024025       0.041595      -0.031694       0.053027       0.043572      -0.059936       0.115822      -0.095970       0.019293       0.076677              6.549791       7.667421      -2.232417       1.138866       6.870434      -1.769139       5.111516           0.008262
          336              O       8.792670      10.385626      17.865054      -0.536297      32.946492 0.51252874E+03  0.12186964E+05                                 8.146819                            6.991629       0.390794       2.171353                    0.998425      27.540096      72.237175       0.720210       0.357660      -1.138893      -0.012585      -0.016588      -0.008870       0.022632       0.012180      -0.010424      -0.009267       0.084619       0.040357      -0.051691       0.009574       0.042117              9.154264      11.572627       4.334743      -0.681291      10.258261      -0.782988       5.631904           0.050417
          337              O       6.647083      10.988933      18.218110      -0.550049      42.227328 0.63502733E+03  0.15956347E+05                                 9.772177                            7.917559       0.024381       2.051706                    0.996355      28.344186      76.826665       0.658481       0.370187      -1.127327       0.020633      -0.020019       0.000177       0.028749      -0.032042       0.006527       0.001860       0.025949       0.111356      -0.053427       0.015154       0.038272             11.770791       9.191904      -4.302300       0.339527      19.141085       0.157446       6.979386           0.027621
          338              O       3.950984       4.234851       9.597979      -0.526858      36.082467 0.54035229E+03  0.12995793E+05                                 8.658801                            7.191893       0.340008       2.157041                    0.998480      27.433877      71.940290       0.709479       0.358956      -1.139939      -0.014209      -0.041619      -0.017573       0.047359      -0.005828       0.013873       0.003939      -0.078962       0.065595      -0.053492       0.023115       0.030377              9.760323       8.535173      -0.496793      -2.199707       6.832749       3.586915      13.913046           0.011211
          339              O       2.618462       3.949638       7.775176      -0.515896      38.353104 0.53810551E+03  0.12915331E+05                                 9.026950                            7.181018       0.439626       2.201431                    0.997872      26.987220      70.465649       0.710121       0.359365      -1.140757       0.014415       0.006240       0.014607       0.021450       0.016163       0.039254      -0.040640      -0.033715      -0.147537      -0.084304       0.027269       0.057035             10.616160      18.117404       0.538368       0.411590       6.180567       1.061517       7.550510           0.038846
          340              O       9.689016       3.030525       7.483607      -0.500299      33.826104 0.44994725E+03  0.10348562E+05                                 8.324178                            6.531029       0.475351       2.215479                    0.998429      26.523415      68.257565       0.749126       0.355494      -1.141464      -0.021298      -0.031591       0.016680       0.041591       0.009317      -0.041040       0.007863       0.003361      -0.130905      -0.064545       0.020475       0.044070             10.004373      18.222068      -0.395644      -0.468065       5.265558      -0.191833       6.525493           0.052200
          341              O       8.538587       3.004205       9.417484      -0.347714      24.932925 0.38505409E+03  0.84880931E+04                                 6.703854                            6.031657       0.859906       2.363431                    0.998984      24.773598      61.706407       0.784214       0.354310      -1.146422       0.043100      -0.026713      -0.026962       0.057429      -0.026297       0.016652      -0.007476       0.077403       0.047751      -0.054824       0.006005       0.048819              7.082638       7.192935      -0.877718       1.201974       4.765228      -1.045258       9.289750           0.217484
          342              O       9.028402       2.325569      17.063735      -0.545070      34.192604 0.52160743E+03  0.12453758E+05                                 8.292662                            7.050191       0.300423       2.129657                    0.998483      27.999786      73.523239       0.717894       0.357346      -1.139476      -0.037565      -0.019500      -0.027095       0.050254       0.018753       0.061130       0.007677      -0.055073      -0.023833      -0.078139       0.019734       0.058405              8.932554       7.768481       3.237562       1.275176      11.181764       2.939134       7.847416          -0.033870
          343              O       8.593638       0.476815      15.901425      -0.499044      28.457374 0.38300556E+03  0.84263665E+04                                 7.248701                            5.898741       0.982619       2.375597                    0.999323      25.959988      64.465029       0.817196       0.340679      -1.158452      -0.010692       0.036184       0.014729       0.040503      -0.051215       0.021274       0.009843      -0.094399       0.071627      -0.086559       0.028841       0.057717              8.222569       6.284815      -1.867553      -2.803179       7.904097       4.166276      10.478794          -0.059471
          344              O       2.322033      14.933980       1.836687      -0.423606      29.671529 0.42947525E+03  0.97648941E+04                                 7.618456                            6.421186       0.360195       2.188983                    0.997904      25.797191      66.041606       0.748261       0.360018      -1.137686      -0.048309       0.019355      -0.064442       0.082832      -0.026692       0.068960       0.014618       0.004059      -0.092065      -0.087225       0.017423       0.069803              8.373852      12.373196      -2.413086       1.560608       5.702773      -0.078054       7.045587           0.030546

******************************************************
Auxiliary information for the entire system
The total spin magnetic moment of the unit cell is   24.864942
The total net atomic charge of the unit cell is   -0.000002
Accuracy of reproducing the electrostatic potential in the unit cell:
  The inner radius (bohr) =    5.0000
  The outer radius (bohr) =   12.0000
  Valid grid points have density less than (e/(bohr^3)) =    0.0001
  The number of valid grid points were=       171026
  The rms potential error without charges in kcal/mol is=     10.96721
  The rms potential error with partial charges in kcal/mol is=      1.96918
  The RRMSE value at monopole order=      0.17955
  The rms potential error with partial charges and cloud penetration in kcal/mol is=      1.97211
  The RRMSE value at monopole order with cloud penetration is=      0.17982
  The rms potential error with partial charges and atomic dipoles in kcal/mol is=      0.48901
  The RRMSE value at dipole order=      0.04459
  The rms potential error with partial charges, atomic dipoles and cloud penetration in kcal/mol is=      0.47576
  The RRMSE value at dipole order with cloud penetration=      0.04338

******************************************************
The electron densities and ab initio electrostatic potential were computed in VASP using the PBE functional and
projector augmented wave method. See the main text of the journal article for a description of computational details.
The atomic charges, dipoles, and quadrupoles were computed with the DDEC6 method as described in
(a) T. A. Manz and N. Gabaldon Limas, RSC Adv. 6 (2016) 47771-47801 DOI: 10.1039/c6ra04656h
(b) N. Gabaldon Limas and T. A. Manz, RSC Adv. 8 (2018) 2678-2707 DOI: 10.1039/c7ra11829e.
For each atom in the material, the electron cloud parameters were fit to the spherically averaged atom-in-material
electron density using radial positions for which this density was between 10^-4 and 10^-2 electrons per cubic bohr.
The polarizabilities, dispersion coefficients, and quantum Drude oscillator (QDO) parameters were fit using the MCLF method.
The magnetic structure of the system was optimized in VASP from the default ferromagnetic initial guess using spin polarization.
The atomic spin moments (ASMs) were computed on this optimized magnetic structure using the DDEC6 partition as inputs
to the method of T. A. Manz and D. S. Sholl, J. Chem. Theory Comput. 7 (2011) 4146-4164 DOI: 10.1021/ct200539n.
The RMSE and RRMSE were computed using a uniform grid with Ewald summation.
