# Supplementary material for: A collection of forcefield precursors for metal–organic frameworks
Source: RSC Adv. 2019 Nov 13;9(63):36492–507. doi: 10.1039/c9ra07327b (PMC9075174; doi:10.1039/c9ra07327b)
Supplement: RA-009-C9RA07327B-s5733 [file RA-009-C9RA07327B-s5733.xyz]

  198
jmolscript: load "" {1 1 1} spacegroup "x,y,z" unitcell [{     12.073600     0.000000     0.000000 }, {     -4.024422    15.662740     0.000000 }, {      4.024532     7.831310    13.564334 }]
Cd     1.006190    13.869312    10.078300     0.913098
Cd     9.055282    17.456079    10.078300     0.912678
Cd     5.030749    15.662709     6.972068     0.913115
Cd    11.067520     9.624738     3.486034     0.913098
Cd     3.018428     6.037971     3.486034     0.912678
Cd     7.042961     7.831341     6.592266     0.913115
H     11.494537    13.707215     7.198592     0.116640
H      0.268512    13.563911     4.931992     0.134018
H      3.183061    10.840945     4.729883     0.137507
H      3.540449    11.465894     3.335470     0.139332
H      2.808801    13.446445     3.977063     0.120552
H      3.888173    12.922522     4.982180     0.106470
H      7.469994    15.043227    11.658545     0.116010
H      8.317542    13.151946    12.915959     0.133105
H      7.207575     6.507077     1.810839     0.136808
H      7.564942     4.987008     1.966828     0.139643
H     10.857820    12.383686    13.495156     0.120217
H     11.937208    13.516102    13.446324     0.106954
H      3.445498    18.237658     8.271531     0.117700
H      4.293075    20.272243     9.280717     0.134802
H     11.232084     6.146028     7.023612     0.136376
H     11.589464     7.041148     8.262036     0.139075
H      6.833365    21.157970     9.656449     0.120428
H      7.912744    20.549476     8.700164     0.107563
H     10.640559    17.618201     7.198592     0.116011
H     -2.280598    17.761525     4.931992     0.133110
H     10.902878     4.821754     4.729883     0.136796
H     10.545501     4.196816     3.335470     0.139652
H      7.252722    17.879000     3.977063     0.120210
H      6.173342    18.402914     4.982180     0.106950
H      2.591464    16.282150    11.658545     0.117696
H      1.743905    18.173420    12.915959     0.134799
H      6.878387     9.155647     1.810839     0.136372
H      6.521019    10.675715     1.966828     0.139068
H     11.277223    18.941675    13.495156     0.120423
H     10.197835    17.809259    13.446324     0.107549
H      6.615989    13.087749     8.271531     0.116648
H      5.768403    11.053155     9.280717     0.134063
H      2.853835     9.516650     7.023612     0.137509
H      2.496445     8.621519     8.262036     0.139322
H      3.228110    10.167425     9.656449     0.120546
H      2.148738    10.775927     8.700164     0.106469
H      0.579173     9.786835     6.365742     0.116640
H     11.805198     9.930139     8.632342     0.134018
H      8.890649    12.653105     8.834451     0.137507
H      8.533261    12.028156    10.228864     0.139332
H      9.264909    10.047605     9.587271     0.120552
H      8.185537    10.571528     8.582154     0.106470
H      4.603716     8.450823     1.905789     0.116010
H      3.756168    10.342104     0.648375     0.133105
H      4.866135    16.986973    11.753495     0.136808
H      4.508768    18.507042    11.597506     0.139643
H      1.215890    11.110364     0.069178     0.120217
H      0.136502     9.977948     0.118010     0.106954
H      8.628212     5.256392     5.292803     0.117700
H      7.780635     3.221807     4.283617     0.134802
H      0.841626    17.348022     6.540722     0.136376
H      0.484246    16.452902     5.302298     0.139075
H      5.240345     2.336080     3.907885     0.120429
H      4.160966     2.944574     4.864170     0.107563
H      1.433151     5.875849     6.365742     0.116011
H     14.354308     5.732525     8.632342     0.133110
H      1.170832    18.672296     8.834451     0.136796
H      1.528209    19.297234    10.228864     0.139652
H      4.820988     5.615050     9.587271     0.120211
H      5.900368     5.091136     8.582154     0.106950
H      9.482246     7.211900     1.905789     0.117696
H     10.329805     5.320630     0.648375     0.134799
H      5.195323    14.338403    11.753495     0.136372
H      5.552691    12.818335    11.597506     0.139067
H      0.796487     4.552375     0.069178     0.120423
H      1.875875     5.684791     0.118010     0.107548
H      5.457721    10.406301     5.292803     0.116648
H      6.305307    12.440895     4.283617     0.134063
H      9.219875    13.977400     6.540722     0.137509
H      9.577265    14.872531     5.302298     0.139322
H      8.845600    13.326625     3.907885     0.120546
H      9.924972    12.718123     4.864170     0.106469
C      2.356024    12.896669     7.104998     0.170914
C      0.290235    13.474624     6.963929    -0.034659
C      0.752659    13.399449     5.707872    -0.095847
C      2.912619    11.503481     4.076082    -0.334444
C      1.442055    11.129927     3.529440     0.626672
C      2.981446    12.783908     4.666131    -0.075245
C     10.405086    15.367442    12.407296     0.171292
C      8.339292    14.956297    11.977307    -0.032610
C      8.801700    13.906108    12.670444    -0.094734
C      6.937121     5.609603     1.563968    -0.334137
C      5.466552     5.322973     2.160798     0.626367
C      7.005946     5.480392     0.160059    -0.075705
C      6.380596    18.723989     7.616374     0.172675
C      4.314800    18.557178     8.187432    -0.035115
C      4.777224    19.682544     8.750352    -0.097023
C     10.961633     6.380965     7.924284    -0.332398
C      9.491074     7.041150     7.874096     0.625888
C     11.030441     5.229750     8.738144    -0.077658
C      7.705473    18.428748     7.104998     0.171293
C      9.771262    17.850794     6.963929    -0.032611
C      9.308849    17.925981     5.707872    -0.094753
C     11.173324     4.159223     4.076082    -0.334149
C      0.570294     4.532781     3.529440     0.626359
C     11.104493     2.878791     4.666131    -0.075680
C     11.729966    15.957928    12.407296     0.172640
C      1.722164    16.369077    11.977307    -0.035126
C      1.259750    17.419260    12.670444    -0.097031
C      7.148843    10.053123     1.563968    -0.332383
C      8.619407    10.339748     2.160798     0.625835
C      7.080031    10.182347     0.160059    -0.077619
C      3.680896    12.601424     7.616374     0.170915
C      5.746688    12.768229     8.187432    -0.034675
C      5.284258    11.642859     8.750352    -0.095871
C      3.124278     9.281705     7.924284    -0.334449
C      4.594838     8.621520     7.874096     0.626699
C      3.055463    10.432912     8.738144    -0.075210
C      9.717686    10.597381     6.459336     0.170914
C     11.783475    10.019426     6.600405    -0.034659
C     11.321051    10.094601     7.856462    -0.095847
C      9.161091    11.990569     9.488252    -0.334444
C     10.631655    12.364123    10.034894     0.626672
C      9.092264    10.710142     8.898203    -0.075245
C      1.668624     8.126608     1.157038     0.171292
C      3.734418     8.537753     1.587027    -0.032610
C      3.272010     9.587942     0.893890    -0.094734
C      5.136589    17.884447    12.000366    -0.334137
C      6.607158    18.171077    11.403536     0.626367
C      5.067764    18.013658    13.404275    -0.075705
C      5.693114     4.770061     5.947960     0.172675
C      7.758910     4.936872     5.376902    -0.035115
C      7.296486     3.811506     4.813982    -0.097024
C      1.112077    17.113085     5.640050    -0.332398
C      2.582636    16.452900     5.690238     0.625888
C      1.043269    18.264300     4.826190    -0.077658
C      4.368237     5.065302     6.459336     0.171293
C      2.302448     5.643256     6.600405    -0.032611
C      2.764861     5.568069     7.856462    -0.094753
C      0.900386    19.334827     9.488252    -0.334149
C     11.503416    18.961269    10.034894     0.626359
C      0.969217    20.615259     8.898203    -0.075680
C      0.343744     7.536122     1.157038     0.172640
C     10.351546     7.124973     1.587027    -0.035126
C     10.813960     6.074790     0.893890    -0.097031
C      4.924867    13.440927    12.000366    -0.332383
C      3.454303    13.154302    11.403536     0.625835
C      4.993679    13.311703    13.404275    -0.077619
C      8.392814    10.892626     5.947960     0.170915
C      6.327022    10.725821     5.376902    -0.034675
C      6.789452    11.851191     4.813982    -0.095871
C      8.949432    14.212345     5.640050    -0.334449
C      7.478872    14.872530     5.690238     0.626699
C      9.018247    13.061138     4.826190    -0.075210
N      1.282679    13.164498     7.845611    -0.328598
N      2.067471    13.032940     5.781119     0.049693
N      9.331749    15.874918    11.805040    -0.330983
N     10.116516    14.152795    12.951226     0.050166
N      5.307248    17.948684     7.478017    -0.329964
N      6.092042    19.802365     8.396323     0.049575
N      8.778811    18.160912     7.845611    -0.330977
N      7.994036    18.292488     5.781119     0.050164
N     12.803308    15.450458    11.805040    -0.329916
N     12.018532    17.172571    12.951226     0.049574
N      4.754245    13.376730     7.478017    -0.328619
N      3.969444    11.523041     8.396323     0.049677
N     10.791031    10.329552     5.718723    -0.328598
N     10.006239    10.461110     7.783215     0.049693
N      2.741961     7.619132     1.759294    -0.330983
N      1.957194     9.341255     0.613108     0.050166
N      6.766462     5.545366     6.086317    -0.329964
N      5.981668     3.691685     5.168011     0.049575
N      3.294899     5.333138     5.718723    -0.330977
N      4.079674     5.201562     7.783215     0.050164
N     -0.729598     8.043592     1.759294    -0.329916
N      0.055178     6.321479     0.613108     0.049574
N      7.319465    10.117320     6.086317    -0.328619
N      8.104266    11.971009     5.168011     0.049677
O      0.477380    11.623306     2.962451    -0.592773
O      1.337005     9.985763     3.910597    -0.596705
O      4.501867     4.585258     2.017016    -0.592902
O      5.361515     6.225143     2.961094    -0.595947
O      8.526392     7.285486     8.584867    -0.592038
O      9.386040     7.283144     6.692642    -0.596400
O      1.534973     4.039408     2.962451    -0.592898
O      0.675341     5.676943     3.910597    -0.595936
O      9.584094    11.077464     2.017016    -0.592002
O      8.724438     9.437571     2.961094    -0.596383
O      5.559514     8.377179     8.584867    -0.592787
O      4.699881     8.379536     6.692642    -0.596718
O     11.596330    11.870744    10.601883    -0.592773
O     10.736705    13.508287     9.653737    -0.596705
O      7.571843    18.908792    11.547318    -0.592902
O      6.712195    17.268907    10.603240    -0.595947
O      3.547318    16.208564     4.979467    -0.592038
O      2.687670    16.210906     6.871692    -0.596400
O     10.538737    19.454642    10.601883    -0.592898
O     11.398369    17.817107     9.653737    -0.595936
O      2.489616    12.416586    11.547318    -0.592002
O      3.349272    14.056479    10.603240    -0.596383
O      6.514196    15.116871     4.979467    -0.592788
O      7.373829    15.114514     6.871692    -0.596718

The following XYZ coordinates are in angstroms. Other properties are in atomic units.
The sperically averaged electron density of each atom fit to a function of the form exp(a - br)
eigen_1, eigen_2 and eigen_3 are the three eigenvalues of traceless quadrupole moment tensor
  atom number  atomic symbol              X              Y              Z     net charge C6 coefficient C8 coefficient C10 coefficient fluctuating dipole atomic polarizability isotropic forcefield polarizability              a              b squared Pearson coefficient          <r^3>          <r^4>         wp_QDO          m_QDO          q_QDO       dipole_x       dipole_y       dipole_z         dipole            Qxy            Qxz            Qyz     Q(x^2-y^2)  Q(3z^2 - R^2)        eigen_1        eigen_2        eigen_3 static polarizability      alpha(xx)      alpha(xy)      alpha(xz)      alpha(yy)      alpha(yz)      alpha(zz) atomic spin moment
            1             Cd       1.006190      13.869312      10.078300       0.913098     153.424949 0.42498862E+04  0.16031301E+06                                21.677796                           20.101916       1.215420       2.084716                    0.997601      77.389346     205.181072       0.455392       0.356557      -1.219183      -0.000171      -0.002123       0.001551       0.002635       0.024224       0.041165      -0.168933      -0.151988      -0.239198      -0.191790      -0.021473       0.213263             23.565771      23.358995       0.101590       0.175989      18.237062       9.410959      29.101256          -0.000002
            2             Cd       9.055282      17.456079      10.078300       0.912678     153.387071 0.42476027E+04  0.16020105E+06                                21.670584                           20.092706       1.221295       2.086226                    0.997666      77.394656     205.160623       0.455638       0.356422      -1.219331       0.000004       0.001896       0.001092       0.002188       0.023794      -0.041211       0.169900      -0.151848      -0.240484      -0.192695      -0.021406       0.214101             23.560053      23.350097       0.099894      -0.173081      18.230695      -9.412568      29.099368          -0.000002
            3             Cd       5.030749      15.662709       6.972068       0.913115     153.420801 0.42497250E+04  0.16030529E+06                                21.677346                           20.101467       1.215496       2.084744                    0.997600      77.388373     205.176911       0.455400       0.356555      -1.219186       0.000173       0.000292      -0.002610       0.002632      -0.047739      -0.000387       0.000242       0.140988       0.639779      -0.191767      -0.021493       0.213260             23.565300      23.358604      -0.203235       0.000048      34.534580       0.001192      12.802717          -0.000002
            4             Cd      11.067520       9.624738       3.486034       0.913098     153.424938 0.42498858E+04  0.16031300E+06                                21.677795                           20.101915       1.215420       2.084716                    0.997601      77.389344     205.181063       0.455392       0.356557      -1.219183       0.000171       0.002123      -0.001551       0.002635       0.024224       0.041165      -0.168933      -0.151988      -0.239198      -0.191790      -0.021473       0.213263             23.565770      23.358993       0.101590       0.175989      18.237061       9.410959      29.101254          -0.000002
            5             Cd       3.018428       6.037971       3.486034       0.912678     153.387067 0.42476026E+04  0.16020104E+06                                21.670584                           20.092706       1.221295       2.086226                    0.997666      77.394655     205.160621       0.455638       0.356422      -1.219331      -0.000004      -0.001895      -0.001092       0.002188       0.023794      -0.041211       0.169900      -0.151848      -0.240484      -0.192695      -0.021406       0.214101             23.560053      23.350097       0.099894      -0.173081      18.230695      -9.412567      29.099367          -0.000002
            6             Cd       7.042961       7.831341       6.592266       0.913115     153.420812 0.42497253E+04  0.16030530E+06                                21.677347                           20.101468       1.215497       2.084744                    0.997600      77.388375     205.176919       0.455400       0.356555      -1.219186      -0.000173      -0.000292       0.002610       0.002632      -0.047739      -0.000387       0.000242       0.140988       0.639779      -0.191767      -0.021493       0.213260             23.565302      23.358605      -0.203234       0.000048      34.534582       0.001192      12.802718          -0.000002
            7              H      11.494537      13.707215       7.198592       0.116640       0.983812 0.66930035E+01  0.63430761E+02                                 1.688165                            1.553548      -0.996905       2.408402                    0.998153       3.528231      10.005530       0.477934       1.352258      -0.692723      -0.040383       0.011341       0.010647       0.043275      -0.008313       0.003103       0.000494       0.021589       0.005559      -0.014684       0.001311       0.013372              1.771118       2.465309      -0.229241      -0.230076       1.410802       0.055294       1.437244           0.000000
            8              H       0.268512      13.563911       4.931992       0.134018       1.094840 0.80869608E+01  0.79492484E+02                                 1.751672                            1.665495      -0.919126       2.454457                    0.999184       3.370532       9.397838       0.484432       1.286271      -0.709040      -0.028435       0.008032      -0.033267       0.044495      -0.010249       0.006617      -0.008380       0.035201       0.014491      -0.024264       0.001896       0.022367              1.767999       1.856634      -0.079269       0.411359       1.510394      -0.036993       1.936969           0.000000
            9              H       3.183061      10.840945       4.729883       0.137507       0.915279 0.71745416E+01  0.69593426E+02                                 1.651302                            1.638831      -1.218876       2.313369                    0.993961       3.662793      10.712203       0.449808       1.403800      -0.682255       0.006962      -0.015093       0.020063       0.026054      -0.001982       0.003638      -0.003096      -0.001280       0.002888      -0.003899      -0.002108       0.006006              1.647982       1.582536      -0.113619       0.171974       1.673403      -0.204326       1.688007           0.000001
           10              H       3.540449      11.465894       3.335470       0.139332       1.015454 0.75324027E+01  0.72470759E+02                                 1.649753                            1.587052      -0.716751       2.539732                    0.999734       3.281682       8.944351       0.507688       1.253949      -0.716197       0.017330       0.004545      -0.016047       0.024052       0.002621      -0.005778      -0.004697      -0.004709       0.002835      -0.007080      -0.002022       0.009102              1.688742       1.697371      -0.084455      -0.379976       1.398695       0.257124       1.970161           0.000001
           11              H       2.808801      13.446445       3.977063       0.120552       1.239598 0.10110930E+02  0.10440842E+03                                 1.887115                            1.845464      -0.786182       2.514262                    0.998906       3.401322       9.514302       0.469581       1.263139      -0.716950      -0.004635       0.015826      -0.035102       0.038782      -0.005476      -0.008715      -0.005542       0.001316       0.027276      -0.014361       0.000518       0.013844              1.876231       1.555348      -0.104642       0.079306       2.131240      -0.315454       1.942106          -0.000000
           12              H       3.888173      12.922522       4.982180       0.106470       1.060049 0.79471671E+01  0.78823356E+02                                 1.796605                            1.703031      -1.190380       2.308188                    0.993552       3.812458      11.153598       0.451231       1.368561      -0.688879       0.034717      -0.001112       0.001098       0.034752       0.000310      -0.007226       0.003187       0.013082      -0.006408      -0.008730      -0.002812       0.011542              1.852749       2.425476       0.135951       0.335438       1.536877       0.156128       1.595895          -0.000000
           13              H       7.469994      15.043227      11.658545       0.116010       0.985017 0.67037787E+01  0.63577928E+02                                 1.691789                            1.556494      -1.002593       2.406331                    0.998079       3.534035      10.035589       0.476555       1.355209      -0.692134      -0.040579       0.003417      -0.015261       0.043488       0.006739       0.005571      -0.006369       0.011983      -0.023557      -0.014810       0.001519       0.013292              1.775169       2.472213      -0.085064       0.314912       1.385174      -0.039274       1.468121           0.000000
           14              H       8.317542      13.151946      12.915959       0.133105       1.099314 0.81281669E+01  0.79998073E+02                                 1.756189                            1.669524      -0.920498       2.453188                    0.999157       3.378137       9.424568       0.483944       1.285950      -0.709093      -0.028755      -0.032982       0.009386       0.044752       0.010908       0.005668      -0.006729       0.009084      -0.063374      -0.024442       0.002039       0.022402              1.772600       1.861472       0.397652      -0.137621       1.867512      -0.166990       1.588814           0.000000
           15              H       7.207575       6.507077       1.810839       0.136808       0.916773 0.71897968E+01  0.69778996E+02                                 1.653084                            1.640547      -1.220513       2.312441                    0.993913       3.667336      10.728656       0.449579       1.403758      -0.682254       0.006909       0.025416       0.003284       0.026542       0.004108      -0.000238       0.001180      -0.004243      -0.006972      -0.003906      -0.001976       0.005882              1.649776       1.584262       0.206136       0.012409       1.863435       0.096001       1.501631           0.000001
           16              H       7.564942       4.987008       1.966828       0.139643       1.015025 0.75292743E+01  0.72443865E+02                                 1.650448                            1.587662      -0.721659       2.538036                    0.999736       3.281024       8.947082       0.507065       1.255435      -0.715879       0.017275      -0.016219       0.003902       0.024015      -0.006227       0.000683       0.002783      -0.007868      -0.006864      -0.007062      -0.001853       0.008915              1.689488       1.698037      -0.287120       0.263324       1.605429      -0.376376       1.764998           0.000001
           17              H      10.857820      12.383686      13.495156       0.120217       1.238131 0.10093340E+02  0.10415834E+03                                 1.883862                            1.842422      -0.782900       2.515385                    0.998968       3.398682       9.496921       0.470622       1.261173      -0.717388      -0.004384      -0.038625       0.003465       0.039028      -0.004771       0.009186      -0.003573      -0.013940      -0.019263      -0.014379       0.000532       0.013848              1.872985       1.553127       0.120963       0.050938       2.258293       0.238939       1.807535          -0.000001
           18              H      11.937208      13.516102      13.446324       0.106954       1.059598 0.79470854E+01  0.78867077E+02                                 1.800377                            1.706399      -1.210375       2.300464                    0.993283       3.817940      11.193517       0.449194       1.373993      -0.687806       0.034668       0.001554       0.000555       0.034707      -0.006593       0.003252      -0.003118       0.013069      -0.005253      -0.008837      -0.002667       0.011503              1.856778       2.431378       0.223057      -0.286389       1.448513      -0.103946       1.690442          -0.000000
           19              H       3.445498      18.237658       8.271531       0.117700       0.980914 0.66728928E+01  0.63241760E+02                                 1.690486                            1.555525      -1.011506       2.403795                    0.998030       3.530664      10.038016       0.475275       1.359788      -0.691225      -0.040136      -0.014594       0.004469       0.042940       0.001359      -0.008521       0.005746       0.010598      -0.026545      -0.014652       0.001559       0.013093              1.773678       2.469431       0.314561      -0.083694       1.480444      -0.016221       1.371158           0.000000
           20              H       4.293075      20.272243       9.280717       0.134802       1.095167 0.80933039E+01  0.79605554E+02                                 1.755561                            1.668949      -0.929622       2.451003                    0.999142       3.371843       9.418057       0.482499       1.290600      -0.708132      -0.028534       0.024395       0.023507       0.044293      -0.000472      -0.012024       0.015041       0.023729      -0.019681      -0.024326       0.002151       0.022175              1.771992       1.860927      -0.317844      -0.275355       1.802421       0.204030       1.652629           0.000001
           21              H      11.232084       6.146028       7.023612       0.136376       0.917226 0.71911657E+01  0.69776212E+02                                 1.651798                            1.639191      -1.212619       2.315524                    0.994041       3.664458      10.709278       0.450512       1.401171      -0.682759       0.006651      -0.009925      -0.023724       0.026562      -0.002175      -0.003550       0.001846       0.000921       0.008423      -0.003821      -0.002079       0.005900              1.648499       1.582956      -0.092235      -0.184704       1.507613       0.108798       1.854927           0.000001
           22              H      11.589464       7.041148       8.262036       0.139075       1.018480 0.75591169E+01  0.72789095E+02                                 1.652613                            1.589462      -0.719442       2.537931                    0.999723       3.286336       8.959570       0.507517       1.253316      -0.716318       0.017511       0.011609       0.012037       0.024214       0.003792       0.005210       0.001785      -0.000058       0.016824      -0.007202      -0.001821       0.009023              1.691845       1.700656       0.372788       0.117310       2.054166       0.119419       1.320714           0.000001
           23              H       6.833365      21.157970       9.656449       0.120428       1.237616 0.10090198E+02  0.10412152E+03                                 1.883173                            1.842004      -0.780913       2.516050                    0.998983       3.400429       9.502710       0.470709       1.260994      -0.717388      -0.004271       0.022623       0.031576       0.039078       0.010211      -0.000567       0.008989      -0.004209       0.009104      -0.014356       0.000685       0.013670              1.872245       1.552677      -0.016017      -0.129243       1.713047       0.075092       2.351011          -0.000000
           24              H       7.912744      20.549476       8.700164       0.107563       1.050196 0.78552529E+01  0.77666364E+02                                 1.784262                            1.692363      -1.176254       2.315839                    0.993740       3.789036      11.058727       0.453080       1.367283      -0.689209       0.034768      -0.000071      -0.001697       0.034809       0.005995       0.004074      -0.000149       0.007241      -0.022199      -0.008839      -0.002519       0.011358              1.839472       2.405317      -0.354043      -0.049507       1.704697      -0.051981       1.408403          -0.000000
           25              H      10.640559      17.618201       7.198592       0.116011       0.985021 0.67038013E+01  0.63578298E+02                                 1.691805                            1.556505      -1.002579       2.406336                    0.998080       3.534054      10.035708       0.476549       1.355224      -0.692131       0.040579      -0.011502       0.010589       0.043486      -0.008196      -0.003052      -0.000680       0.021833       0.006011      -0.014809       0.001519       0.013291              1.775188       2.472247      -0.230197       0.231125       1.413384      -0.055556       1.439933           0.000000
           26              H      -2.280598      17.761525       4.931992       0.133110       1.099230 0.81273694E+01  0.79988043E+02                                 1.756083                            1.669430      -0.920415       2.453224                    0.999157       3.377980       9.423917       0.483964       1.285931      -0.709098       0.028760      -0.008360      -0.033248       0.044749      -0.010362      -0.006609       0.008387       0.035269       0.015196      -0.024442       0.002045       0.022397              1.772490       1.861349      -0.079633      -0.413143       1.513788       0.037179       1.942334           0.000000
           27              H      10.902878       4.821754       4.729883       0.136796       0.916812 0.71900484E+01  0.69781037E+02                                 1.653028                            1.640492      -1.220072       2.312607                    0.993920       3.667243      10.727846       0.449627       1.403614      -0.682282      -0.006917       0.015551       0.020386       0.026557      -0.001849      -0.003678       0.003010      -0.001069       0.002583      -0.003908      -0.001970       0.005878              1.649719       1.584200      -0.113806      -0.172304       1.675165       0.204665       1.689793           0.000001
           28              H      10.545501       4.196816       3.335470       0.139652       1.015026 0.75292787E+01  0.72443931E+02                                 1.650452                            1.587664      -0.721750       2.538001                    0.999735       3.280998       8.947018       0.507063       1.255438      -0.715878      -0.017273      -0.004730      -0.015994       0.024011       0.002521       0.005733       0.004581      -0.004755       0.002482      -0.007061      -0.001853       0.008914              1.689492       1.698043      -0.084489       0.380324       1.399157      -0.257289       1.971277           0.000001
           29              H       7.252722      17.879000       3.977063       0.120210       1.238178 0.10093789E+02  0.10416398E+03                                 1.883900                            1.842455      -0.782922       2.515369                    0.998968       3.398718       9.497023       0.470621       1.261162      -0.717391       0.004387      -0.016313      -0.035185       0.039030      -0.005567       0.008727       0.005400       0.001606       0.027362      -0.014377       0.000530       0.013847              1.873023       1.553150      -0.104596      -0.079292       2.127195       0.314672       1.938725          -0.000000
           30              H       6.173342      18.402914       4.982180       0.106950       1.059651 0.79475702E+01  0.78873059E+02                                 1.800431                            1.706445      -1.210445       2.300431                    0.993281       3.818035      11.193863       0.449190       1.373983      -0.687808      -0.034668       0.001254       0.001065       0.034707       0.000481       0.007339      -0.003251       0.012830      -0.005950      -0.008838      -0.002665       0.011503              1.856834       2.431466       0.136498      -0.336388       1.539977      -0.156737       1.599059          -0.000000
           31              H       2.591464      16.282150      11.658545       0.117696       0.980934 0.66730773E+01  0.63244047E+02                                 1.690518                            1.555553      -1.011515       2.403789                    0.998031       3.530740      10.038327       0.475267       1.359799      -0.691222       0.040139      -0.003426      -0.014875       0.042944       0.006700      -0.005435       0.006325       0.011599      -0.023532      -0.014649       0.001557       0.013092              1.773712       2.469481      -0.084806      -0.314276       1.384458       0.039215       1.467197           0.000000
           32              H       1.743905      18.173420      12.915959       0.134799       1.095285 0.80944286E+01  0.79619738E+02                                 1.755718                            1.669089      -0.929639       2.450996                    0.999142       3.372042       9.418935       0.482467       1.290637      -0.708124       0.028540       0.032554       0.009379       0.044298       0.010648      -0.005609       0.006645       0.009184      -0.063329      -0.024333       0.002156       0.022177              1.772153       1.861106       0.397449       0.137606       1.866944       0.166902       1.588411           0.000000
           33              H       6.878387       9.155647       1.810839       0.136372       0.917240 0.71913015E+01  0.69777809E+02                                 1.651810                            1.639202      -1.212635       2.315518                    0.994040       3.664485      10.709353       0.450513       1.401163      -0.682760      -0.006654      -0.025508       0.003268       0.026563       0.004161       0.000108      -0.001103      -0.004181      -0.006889      -0.003821      -0.002079       0.005900              1.648510       1.582962       0.206083      -0.012476       1.862346      -0.095995       1.500223           0.000001
           34              H       6.521019      10.675715       1.966828       0.139068       1.018504 0.75593708E+01  0.72792520E+02                                 1.652676                            1.589517      -0.719455       2.537935                    0.999724       3.286423       8.960016       0.507492       1.253360      -0.716308      -0.017511       0.016228       0.004034       0.024213      -0.006409      -0.000678      -0.002739      -0.007893      -0.006676      -0.007203      -0.001822       0.009025              1.691913       1.700717      -0.288007      -0.264211       1.607557       0.377335       1.767466           0.000001
           35              H      11.277223      18.941675      13.495156       0.120423       1.237726 0.10091381E+02  0.10413710E+03                                 1.883304                            1.842129      -0.780971       2.516019                    0.998982       3.400597       9.503426       0.470685       1.261017      -0.717383       0.004273       0.038658       0.003803       0.039079      -0.004614      -0.009126       0.003435      -0.013831      -0.019760      -0.014356       0.000685       0.013671              1.872376       1.552775       0.119948      -0.050756       2.256721      -0.238722       1.807632          -0.000000
           36              H      10.197835      17.809259      13.446324       0.107549       1.050247 0.78557316E+01  0.77672254E+02                                 1.784314                            1.692409      -1.176285       2.315815                    0.993739       3.789164      11.059171       0.453076       1.367274      -0.689210      -0.034769      -0.001506       0.000792       0.034811      -0.006527      -0.003150       0.003166       0.012982      -0.005001      -0.008839      -0.002520       0.011359              1.839528       2.405404       0.219905       0.281866       1.437495       0.102312       1.675684          -0.000000
           37              H       6.615989      13.087749       8.271531       0.116648       0.983749 0.66924904E+01  0.63424288E+02                                 1.688052                            1.553460      -0.996964       2.408379                    0.998153       3.528021      10.004604       0.477963       1.352209      -0.692734       0.040378       0.014889       0.004496       0.043269       0.001472       0.008753      -0.005628       0.010977      -0.026277      -0.014686       0.001313       0.013373              1.770989       2.465084       0.313830       0.083476       1.478431       0.016195       1.369453           0.000000
           38              H       5.768403      11.053155       9.280717       0.134063       1.094986 0.80886668E+01  0.79517462E+02                                 1.752244                            1.666000      -0.920573       2.453942                    0.999173       3.370805       9.400635       0.484190       1.286780      -0.708934       0.028416      -0.024765       0.023590       0.044466      -0.000605       0.012182      -0.014948       0.023826      -0.019676      -0.024266       0.001898       0.022368              1.768587       1.857271      -0.316799       0.274482       1.798897      -0.203327       1.649594           0.000000
           39              H       2.853835       9.516650       7.023612       0.137509       0.915265 0.71744051E+01  0.69591805E+02                                 1.651291                            1.638819      -1.218881       2.313367                    0.993961       3.662761      10.712104       0.449807       1.403807      -0.682253      -0.006963       0.009826      -0.023099       0.026049      -0.002161       0.003534      -0.001898       0.000789       0.009124      -0.003900      -0.002106       0.006005              1.647972       1.582530      -0.092124       0.184385       1.507394      -0.108485       1.853992           0.000001
           40              H       2.496445       8.621519       8.262036       0.139322       1.015470 0.75325403E+01  0.72472117E+02                                 1.649741                            1.587043      -0.716766       2.539718                    0.999734       3.281691       8.944258       0.507703       1.253912      -0.716205      -0.017338      -0.011626       0.011957       0.024057       0.003696      -0.005160      -0.001940       0.000061       0.017150      -0.007085      -0.002018       0.009103              1.688727       1.697360       0.371292      -0.116842       2.049945      -0.118882       1.318877           0.000001
           41              H       3.228110      10.167425       9.656449       0.120546       1.239764 0.10112687E+02  0.10443143E+03                                 1.887311                            1.845647      -0.786104       2.514296                    0.998908       3.401523       9.515187       0.469548       1.263170      -0.716943       0.004633      -0.022487       0.031256       0.038782       0.010286       0.000386      -0.008963      -0.004606       0.009515      -0.014364       0.000519       0.013845              1.876426       1.555482      -0.016360       0.130293       1.716367      -0.075841       2.357429          -0.000000
           42              H       2.148738      10.775927       8.700164       0.106469       1.060009 0.79467525E+01  0.78818047E+02                                 1.796549                            1.702980      -1.190274       2.308241                    0.993553       3.812331      11.153064       0.451242       1.368549      -0.688882      -0.034717       0.000392      -0.001516       0.034752       0.006103      -0.003883       0.000150       0.007825      -0.022209      -0.008735      -0.002811       0.011546              1.852689       2.425389      -0.358471       0.049986       1.716298       0.052505       1.416380          -0.000000
           43              H       0.579173       9.786835       6.365742       0.116640       0.983812 0.66930028E+01  0.63430755E+02                                 1.688166                            1.553548      -0.996905       2.408402                    0.998153       3.528231      10.005531       0.477934       1.352258      -0.692723       0.040383      -0.011341      -0.010647       0.043275      -0.008313       0.003103       0.000494       0.021589       0.005559      -0.014684       0.001311       0.013372              1.771118       2.465309      -0.229241      -0.230076       1.410802       0.055294       1.437244           0.000000
           44              H      11.805198       9.930139       8.632342       0.134018       1.094839 0.80869578E+01  0.79492452E+02                                 1.751672                            1.665495      -0.919126       2.454457                    0.999184       3.370531       9.397837       0.484432       1.286271      -0.709040       0.028435      -0.008032       0.033267       0.044495      -0.010249       0.006617      -0.008380       0.035201       0.014491      -0.024264       0.001896       0.022367              1.767999       1.856635      -0.079269       0.411359       1.510394      -0.036993       1.936969           0.000001
           45              H       8.890649      12.653105       8.834451       0.137507       0.915279 0.71745464E+01  0.69593480E+02                                 1.651302                            1.638831      -1.218877       2.313369                    0.993961       3.662794      10.712204       0.449808       1.403799      -0.682255      -0.006962       0.015093      -0.020063       0.026054      -0.001982       0.003638      -0.003096      -0.001280       0.002888      -0.003899      -0.002108       0.006006              1.647982       1.582536      -0.113619       0.171974       1.673403      -0.204326       1.688007           0.000001
           46              H       8.533261      12.028156      10.228864       0.139332       1.015454 0.75324027E+01  0.72470759E+02                                 1.649753                            1.587052      -0.716752       2.539732                    0.999734       3.281682       8.944351       0.507688       1.253949      -0.716197      -0.017330      -0.004545       0.016047       0.024052       0.002621      -0.005778      -0.004697      -0.004709       0.002836      -0.007080      -0.002022       0.009102              1.688742       1.697371      -0.084455      -0.379976       1.398695       0.257124       1.970161           0.000001
           47              H       9.264909      10.047605       9.587271       0.120552       1.239598 0.10110930E+02  0.10440842E+03                                 1.887115                            1.845464      -0.786182       2.514262                    0.998906       3.401322       9.514302       0.469581       1.263139      -0.716950       0.004635      -0.015826       0.035102       0.038782      -0.005476      -0.008715      -0.005542       0.001316       0.027276      -0.014361       0.000518       0.013844              1.876231       1.555348      -0.104642       0.079306       2.131240      -0.315454       1.942106          -0.000000
           48              H       8.185537      10.571528       8.582154       0.106470       1.060050 0.79471722E+01  0.78823413E+02                                 1.796605                            1.703031      -1.190380       2.308188                    0.993552       3.812459      11.153599       0.451232       1.368560      -0.688879      -0.034717       0.001112      -0.001098       0.034752       0.000310      -0.007226       0.003187       0.013082      -0.006408      -0.008730      -0.002812       0.011542              1.852749       2.425476       0.135951       0.335438       1.536877       0.156128       1.595895          -0.000000
           49              H       4.603716       8.450823       1.905789       0.116010       0.985017 0.67037779E+01  0.63577921E+02                                 1.691789                            1.556494      -1.002593       2.406331                    0.998079       3.534035      10.035590       0.476555       1.355209      -0.692134       0.040579      -0.003417       0.015261       0.043488       0.006739       0.005571      -0.006369       0.011983      -0.023557      -0.014810       0.001519       0.013292              1.775169       2.472213      -0.085064       0.314912       1.385174      -0.039274       1.468121           0.000000
           50              H       3.756168      10.342104       0.648375       0.133105       1.099314 0.81281669E+01  0.79998073E+02                                 1.756189                            1.669524      -0.920498       2.453187                    0.999157       3.378137       9.424568       0.483944       1.285950      -0.709093       0.028755       0.032982      -0.009386       0.044752       0.010908       0.005668      -0.006729       0.009084      -0.063373      -0.024442       0.002039       0.022402              1.772600       1.861472       0.397652      -0.137621       1.867512      -0.166990       1.588814           0.000001
           51              H       4.866135      16.986973      11.753495       0.136808       0.916773 0.71897968E+01  0.69778996E+02                                 1.653084                            1.640547      -1.220513       2.312441                    0.993913       3.667336      10.728656       0.449579       1.403758      -0.682254      -0.006909      -0.025416      -0.003284       0.026542       0.004108      -0.000238       0.001180      -0.004243      -0.006972      -0.003906      -0.001976       0.005882              1.649776       1.584262       0.206136       0.012409       1.863435       0.096001       1.501631           0.000001
           52              H       4.508768      18.507042      11.597506       0.139643       1.015025 0.75292743E+01  0.72443865E+02                                 1.650448                            1.587662      -0.721659       2.538036                    0.999736       3.281024       8.947082       0.507065       1.255435      -0.715879      -0.017275       0.016219      -0.003902       0.024015      -0.006227       0.000683       0.002783      -0.007868      -0.006864      -0.007062      -0.001853       0.008915              1.689488       1.698037      -0.287120       0.263324       1.605429      -0.376376       1.764998           0.000001
           53              H       1.215890      11.110364       0.069178       0.120217       1.238130 0.10093333E+02  0.10415825E+03                                 1.883861                            1.842421      -0.782900       2.515385                    0.998968       3.398681       9.496918       0.470622       1.261173      -0.717388       0.004384       0.038625      -0.003465       0.039028      -0.004771       0.009185      -0.003573      -0.013940      -0.019263      -0.014379       0.000532       0.013848              1.872985       1.553126       0.120963       0.050938       2.258293       0.238939       1.807534          -0.000000
           54              H       0.136502       9.977948       0.118010       0.106954       1.059598 0.79470850E+01  0.78867076E+02                                 1.800378                            1.706399      -1.210375       2.300464                    0.993283       3.817940      11.193519       0.449194       1.373993      -0.687806      -0.034668      -0.001554      -0.000555       0.034707      -0.006593       0.003252      -0.003118       0.013069      -0.005253      -0.008837      -0.002667       0.011503              1.856778       2.431378       0.223057      -0.286390       1.448514      -0.103946       1.690442          -0.000000
           55              H       8.628212       5.256392       5.292803       0.117700       0.980914 0.66728913E+01  0.63241746E+02                                 1.690486                            1.555525      -1.011506       2.403795                    0.998030       3.530664      10.038018       0.475275       1.359789      -0.691225       0.040136       0.014594      -0.004469       0.042940       0.001359      -0.008521       0.005746       0.010598      -0.026545      -0.014652       0.001559       0.013093              1.773678       2.469431       0.314561      -0.083694       1.480444      -0.016221       1.371159           0.000000
           56              H       7.780635       3.221807       4.283617       0.134802       1.095168 0.80933069E+01  0.79605584E+02                                 1.755561                            1.668949      -0.929622       2.451003                    0.999142       3.371844       9.418057       0.482500       1.290599      -0.708132       0.028534      -0.024395      -0.023507       0.044293      -0.000472      -0.012024       0.015041       0.023729      -0.019681      -0.024326       0.002151       0.022175              1.771992       1.860927      -0.317844      -0.275355       1.802421       0.204030       1.652628           0.000001
           57              H       0.841626      17.348022       6.540722       0.136376       0.917226 0.71911661E+01  0.69776219E+02                                 1.651798                            1.639191      -1.212619       2.315524                    0.994041       3.664458      10.709279       0.450512       1.401172      -0.682759      -0.006651       0.009925       0.023724       0.026562      -0.002175      -0.003550       0.001846       0.000921       0.008423      -0.003821      -0.002079       0.005900              1.648499       1.582956      -0.092235      -0.184704       1.507613       0.108798       1.854928           0.000001
           58              H       0.484246      16.452902       5.302298       0.139075       1.018480 0.75591169E+01  0.72789095E+02                                 1.652613                            1.589462      -0.719442       2.537931                    0.999723       3.286336       8.959570       0.507517       1.253316      -0.716318      -0.017511      -0.011609      -0.012037       0.024214       0.003792       0.005210       0.001785      -0.000058       0.016824      -0.007202      -0.001821       0.009023              1.691845       1.700656       0.372788       0.117310       2.054166       0.119419       1.320714           0.000001
           59              H       5.240345       2.336080       3.907885       0.120429       1.237615 0.10090186E+02  0.10412138E+03                                 1.883172                            1.842003      -0.780912       2.516050                    0.998983       3.400427       9.502705       0.470709       1.260994      -0.717388       0.004271      -0.022623      -0.031576       0.039078       0.010211      -0.000567       0.008989      -0.004209       0.009104      -0.014356       0.000685       0.013670              1.872244       1.552677      -0.016017      -0.129243       1.713046       0.075092       2.351010          -0.000000
           60              H       4.160966       2.944574       4.864170       0.107563       1.050196 0.78552521E+01  0.77666355E+02                                 1.784262                            1.692363      -1.176254       2.315839                    0.993740       3.789036      11.058728       0.453080       1.367283      -0.689209      -0.034768       0.000071       0.001697       0.034809       0.005995       0.004074      -0.000149       0.007241      -0.022199      -0.008839      -0.002519       0.011358              1.839472       2.405317      -0.354043      -0.049507       1.704697      -0.051981       1.408403          -0.000000
           61              H       1.433151       5.875849       6.365742       0.116011       0.985021 0.67038051E+01  0.63578340E+02                                 1.691805                            1.556505      -1.002580       2.406336                    0.998080       3.534055      10.035710       0.476549       1.355224      -0.692131      -0.040579       0.011502      -0.010589       0.043486      -0.008196      -0.003052      -0.000680       0.021833       0.006011      -0.014809       0.001519       0.013291              1.775188       2.472247      -0.230197       0.231125       1.413384      -0.055556       1.439933           0.000000
           62              H      14.354308       5.732525       8.632342       0.133110       1.099230 0.81273693E+01  0.79988043E+02                                 1.756084                            1.669430      -0.920415       2.453224                    0.999157       3.377980       9.423918       0.483964       1.285931      -0.709098      -0.028760       0.008360       0.033248       0.044749      -0.010362      -0.006609       0.008387       0.035269       0.015196      -0.024442       0.002045       0.022397              1.772491       1.861349      -0.079633      -0.413143       1.513788       0.037179       1.942334           0.000001
           63              H       1.170832      18.672296       8.834451       0.136796       0.916812 0.71900492E+01  0.69781045E+02                                 1.653028                            1.640492      -1.220072       2.312607                    0.993920       3.667243      10.727845       0.449628       1.403614      -0.682282       0.006917      -0.015551      -0.020386       0.026557      -0.001849      -0.003678       0.003010      -0.001069       0.002583      -0.003908      -0.001970       0.005878              1.649719       1.584200      -0.113806      -0.172304       1.675165       0.204665       1.689792           0.000001
           64              H       1.528209      19.297234      10.228864       0.139652       1.015027 0.75292820E+01  0.72443965E+02                                 1.650452                            1.587664      -0.721750       2.538001                    0.999735       3.280999       8.947019       0.507064       1.255437      -0.715878       0.017273       0.004730       0.015994       0.024011       0.002521       0.005733       0.004581      -0.004755       0.002482      -0.007061      -0.001853       0.008914              1.689492       1.698043      -0.084489       0.380324       1.399157      -0.257289       1.971277           0.000001
           65              H       4.820988       5.615050       9.587271       0.120211       1.238177 0.10093782E+02  0.10416389E+03                                 1.883899                            1.842454      -0.782922       2.515369                    0.998968       3.398717       9.497019       0.470622       1.261162      -0.717391      -0.004387       0.016313       0.035185       0.039030      -0.005567       0.008727       0.005400       0.001606       0.027362      -0.014377       0.000530       0.013847              1.873022       1.553150      -0.104596      -0.079292       2.127193       0.314671       1.938724          -0.000000
           66              H       5.900368       5.091136       8.582154       0.106950       1.059651 0.79475707E+01  0.78873066E+02                                 1.800431                            1.706445      -1.210445       2.300431                    0.993281       3.818035      11.193864       0.449190       1.373984      -0.687808       0.034668      -0.001254      -0.001065       0.034707       0.000481       0.007339      -0.003251       0.012830      -0.005950      -0.008838      -0.002665       0.011503              1.856834       2.431466       0.136498      -0.336388       1.539977      -0.156737       1.599059          -0.000000
           67              H       9.482246       7.211900       1.905789       0.117696       0.980935 0.66730822E+01  0.63244102E+02                                 1.690518                            1.555553      -1.011516       2.403789                    0.998031       3.530741      10.038329       0.475267       1.359799      -0.691222      -0.040139       0.003426       0.014875       0.042944       0.006700      -0.005435       0.006325       0.011599      -0.023532      -0.014649       0.001557       0.013092              1.773712       2.469482      -0.084806      -0.314276       1.384459       0.039215       1.467197           0.000000
           68              H      10.329805       5.320630       0.648375       0.134799       1.095285 0.80944283E+01  0.79619739E+02                                 1.755718                            1.669090      -0.929639       2.450995                    0.999142       3.372042       9.418937       0.482466       1.290638      -0.708124      -0.028540      -0.032554      -0.009379       0.044298       0.010648      -0.005609       0.006645       0.009184      -0.063329      -0.024333       0.002156       0.022177              1.772154       1.861106       0.397449       0.137606       1.866944       0.166902       1.588411           0.000001
           69              H       5.195323      14.338403      11.753495       0.136372       0.917240 0.71913020E+01  0.69777816E+02                                 1.651811                            1.639202      -1.212635       2.315518                    0.994040       3.664485      10.709354       0.450513       1.401164      -0.682760       0.006654       0.025508      -0.003268       0.026563       0.004161       0.000108      -0.001103      -0.004181      -0.006889      -0.003821      -0.002079       0.005900              1.648511       1.582963       0.206083      -0.012476       1.862346      -0.095995       1.500223           0.000001
           70              H       5.552691      12.818335      11.597506       0.139067       1.018504 0.75593705E+01  0.72792516E+02                                 1.652676                            1.589517      -0.719455       2.537935                    0.999724       3.286423       8.960016       0.507492       1.253361      -0.716308       0.017511      -0.016228      -0.004034       0.024213      -0.006409      -0.000678      -0.002739      -0.007893      -0.006676      -0.007203      -0.001822       0.009025              1.691914       1.700718      -0.288007      -0.264211       1.607557       0.377335       1.767466           0.000001
           71              H       0.796487       4.552375       0.069178       0.120423       1.237726 0.10091385E+02  0.10413716E+03                                 1.883305                            1.842130      -0.780972       2.516018                    0.998982       3.400597       9.503429       0.470685       1.261017      -0.717382      -0.004273      -0.038658      -0.003803       0.039079      -0.004614      -0.009126       0.003435      -0.013831      -0.019760      -0.014356       0.000685       0.013671              1.872377       1.552776       0.119948      -0.050756       2.256723      -0.238722       1.807633          -0.000000
           72              H       1.875875       5.684791       0.118010       0.107548       1.050247 0.78557302E+01  0.77672241E+02                                 1.784314                            1.692410      -1.176286       2.315815                    0.993739       3.789164      11.059173       0.453076       1.367275      -0.689210       0.034769       0.001506      -0.000792       0.034811      -0.006527      -0.003150       0.003166       0.012982      -0.005001      -0.008839      -0.002520       0.011359              1.839528       2.405405       0.219906       0.281866       1.437496       0.102312       1.675685          -0.000000
           73              H       5.457721      10.406301       5.292803       0.116648       0.983749 0.66924890E+01  0.63424275E+02                                 1.688052                            1.553460      -0.996964       2.408379                    0.998153       3.528021      10.004606       0.477963       1.352210      -0.692734      -0.040378      -0.014889      -0.004496       0.043269       0.001472       0.008753      -0.005628       0.010977      -0.026277      -0.014686       0.001313       0.013373              1.770989       2.465084       0.313830       0.083476       1.478431       0.016195       1.369453           0.000000
           74              H       6.305307      12.440895       4.283617       0.134063       1.094986 0.80886656E+01  0.79517445E+02                                 1.752244                            1.666000      -0.920573       2.453942                    0.999173       3.370805       9.400634       0.484191       1.286780      -0.708934      -0.028416       0.024765      -0.023590       0.044466      -0.000605       0.012182      -0.014948       0.023826      -0.019676      -0.024266       0.001898       0.022368              1.768587       1.857270      -0.316799       0.274482       1.798896      -0.203327       1.649593           0.000000
           75              H       9.219875      13.977400       6.540722       0.137509       0.915266 0.71744099E+01  0.69591859E+02                                 1.651292                            1.638819      -1.218881       2.313367                    0.993961       3.662762      10.712105       0.449807       1.403806      -0.682253       0.006963      -0.009826       0.023099       0.026049      -0.002161       0.003534      -0.001898       0.000789       0.009124      -0.003900      -0.002106       0.006005              1.647972       1.582530      -0.092124       0.184385       1.507394      -0.108485       1.853992           0.000001
           76              H       9.577265      14.872531       5.302298       0.139322       1.015470 0.75325403E+01  0.72472117E+02                                 1.649741                            1.587043      -0.716766       2.539718                    0.999734       3.281691       8.944258       0.507703       1.253912      -0.716205       0.017338       0.011626      -0.011957       0.024057       0.003696      -0.005160      -0.001940       0.000061       0.017150      -0.007085      -0.002018       0.009103              1.688727       1.697360       0.371292      -0.116842       2.049945      -0.118882       1.318877           0.000001
           77              H       8.845600      13.326625       3.907885       0.120546       1.239764 0.10112692E+02  0.10443151E+03                                 1.887312                            1.845648      -0.786104       2.514296                    0.998908       3.401523       9.515191       0.469547       1.263171      -0.716943      -0.004633       0.022487      -0.031256       0.038782       0.010286       0.000386      -0.008963      -0.004606       0.009514      -0.014364       0.000519       0.013845              1.876427       1.555483      -0.016360       0.130293       1.716368      -0.075841       2.357431          -0.000000
           78              H       9.924972      12.718123       4.864170       0.106469       1.060009 0.79467568E+01  0.78818096E+02                                 1.796549                            1.702980      -1.190275       2.308241                    0.993553       3.812332      11.153066       0.451242       1.368549      -0.688882       0.034717      -0.000392       0.001516       0.034752       0.006103      -0.003883       0.000150       0.007825      -0.022209      -0.008735      -0.002811       0.011546              1.852689       2.425390      -0.358471       0.049986       1.716298       0.052505       1.416380          -0.000000
           79              C       2.356024      12.896669       7.104998       0.170914      33.792322 0.37979947E+03  0.86913988E+04                                 9.465746                            6.774768      -0.140033       1.975259                    0.999430      26.458393      76.731073       0.590616       0.453175      -1.034868      -0.027679       0.027350       0.003282       0.039050       0.009640       0.012548      -0.012489      -0.015296      -0.043658      -0.027642       0.006704       0.020937             11.507770      18.439069      -3.157510       3.090071       5.932685      -0.346062      10.151557           0.000000
           80              C       0.290235      13.474624       6.963929      -0.034659      28.669894 0.40032827E+03  0.92949024E+04                                 8.352659                            6.810175      -0.000484       1.982252                    0.999180      28.916328      84.836907       0.607220       0.434442      -1.044458       0.040274      -0.013848       0.062982       0.076030      -0.005566       0.010792       0.002902       0.031400      -0.006986      -0.017317      -0.004815       0.022132              9.297176      13.992256      -1.838150      -0.950455       5.387901       0.487256       8.511370           0.000001
           81              C       0.752659      13.399449       5.707872      -0.095847      27.105324 0.39589378E+03  0.91213664E+04                                 7.900551                            6.687159       0.285140       2.085408                    0.998290      28.369675      81.590357       0.627609       0.423580      -1.056277       0.054273      -0.019991      -0.016834       0.060238      -0.016503       0.003763      -0.001560       0.067145      -0.008544      -0.035999      -0.003218       0.039217              8.445627      10.900790      -1.502145       0.760125       5.369610       0.329806       9.066481          -0.000000
           82              C       2.912619      11.503481       4.076082      -0.334444      30.471951 0.46364364E+03  0.11093197E+05                                 8.448426                            7.076506       0.043270       1.992018                    0.997679      30.710627      89.492279       0.632046       0.405028      -1.070042      -0.007992       0.045449       0.032364       0.056364       0.034297      -0.020579      -0.000636      -0.056936      -0.071966      -0.047464      -0.010218       0.057682              9.579430       9.202476       1.541676       1.221515      10.389783       3.994789       9.146030           0.000000
           83              C       1.442055      11.129927       3.529440       0.626672      18.139891 0.24227221E+03  0.50035266E+04                                 6.520026                            5.648730      -0.175336       2.008526                    0.999016      22.298569      63.428701       0.600488       0.493889      -1.002985      -0.027998      -0.027774       0.001107       0.039453      -0.007500      -0.035360       0.048088       0.010689       0.186478      -0.057770      -0.034695       0.092465              6.908771       8.720437       1.071148       2.539661       6.290930       0.558382       5.714947           0.000000
           84              C       2.981446      12.783908       4.666131      -0.075245      24.302203 0.33996514E+03  0.75899588E+04                                 7.425790                            6.174756      -0.035144       2.005425                    0.998677      27.528101      79.627730       0.652326       0.420568      -1.051218      -0.059913      -0.071593       0.022129       0.095942      -0.013282      -0.052564       0.002332       0.053347       0.063031      -0.044377      -0.027915       0.072292              8.276085       7.204651      -0.135637      -0.695418       9.025254       3.061357       8.598348           0.000001
           85              C      10.405086      15.367442      12.407296       0.171292      33.783180 0.37961006E+03  0.86867916E+04                                 9.467893                            6.775487      -0.139343       1.975436                    0.999439      26.458306      76.753003       0.590214       0.453497      -1.034588      -0.029118      -0.009645      -0.025988       0.040203       0.006096      -0.014724       0.018464      -0.003436      -0.008306      -0.027238       0.006752       0.020486             11.511611      18.447850       4.255590       1.191137       9.397561      -1.654004       6.689422           0.000000
           86              C       8.339292      14.956297      11.977307      -0.032610      28.623905 0.39948172E+03  0.92700738E+04                                 8.342273                            6.800747       0.004639       1.984160                    0.999202      28.886566      84.718022       0.607956       0.434158      -1.044658       0.039606       0.062123      -0.019282       0.076156       0.011801      -0.000346      -0.007036       0.025755      -0.026587      -0.017784      -0.004391       0.022174              9.286092      13.977045       0.094121       2.066440       7.298942      -1.594418       6.582289           0.000001
           87              C       8.801700      13.906108      12.670444      -0.094734      27.082554 0.39538711E+03  0.91067122E+04                                 7.895902                            6.682279       0.290724       2.087198                    0.998261      28.353257      81.527916       0.627927       0.423504      -1.056332       0.055350      -0.005633       0.026606       0.061670       0.013381       0.011948      -0.011684       0.044302      -0.076352      -0.035679      -0.004070       0.039749              8.440823      10.892956       1.410416       0.919337       7.854929      -1.766067       6.574584          -0.000000
           88              C       6.937121       5.609603       1.563968      -0.334137      30.462448 0.46346488E+03  0.11087706E+05                                 8.445306                            7.073760      -0.023213       1.975326                    0.998008      30.707384      89.474119       0.632362       0.404870      -1.070160      -0.007994       0.006149      -0.055671       0.056578      -0.034634      -0.018650       0.028483      -0.009686       0.071720      -0.047313      -0.009987       0.057300              9.575903       9.198948       0.286882      -1.945535       5.996345      -1.458847      13.532415           0.000000
           89              C       5.466552       5.322973       2.160798       0.626367      18.140748 0.24229105E+03  0.50039323E+04                                 6.520009                            5.648737      -0.181280       2.006859                    0.999008      22.298310      63.424740       0.600531       0.493852      -1.003020      -0.027703       0.013883       0.022468       0.038275      -0.026408       0.024359      -0.066855      -0.021907       0.086117      -0.057487      -0.034658       0.092145              6.908822       8.721062       1.664059      -2.197415       5.375373      -0.030150       6.630031           0.000000
           90              C       7.005946       5.480392       0.160059      -0.075705      24.321331 0.34031966E+03  0.75996965E+04                                 7.428474                            6.176784      -0.034004       2.005567                    0.998682      27.540942      79.669045       0.652421       0.420406      -1.051341      -0.060776       0.054457       0.051155       0.096313      -0.038416       0.038198      -0.026524       0.010198      -0.060880      -0.044775      -0.027309       0.072084              8.279424       7.209470      -0.534435       0.464880       6.053918      -1.346889      11.574883           0.000001
           91              C       6.380596      18.723989       7.616374       0.172675      33.768176 0.37939935E+03  0.86806093E+04                                 9.464931                            6.773231      -0.138511       1.975817                    0.999418      26.448213      76.713223       0.590372       0.453447      -1.034635      -0.028642      -0.016421       0.022293       0.039837      -0.015583       0.002376      -0.006110       0.014684       0.052550      -0.026335       0.006119       0.020216             11.508183      18.441981      -1.099056      -4.279338       8.796702       1.999832       7.285865           0.000000
           92              C       4.314800      18.557178       8.187432      -0.035115      28.686598 0.40071234E+03  0.93058727E+04                                 8.354169                            6.810646       0.004639       1.983599                    0.999178      28.931591      84.885760       0.607584       0.434085      -1.044692       0.041109      -0.046765      -0.043657       0.076045      -0.006831      -0.010284       0.003382       0.017409      -0.041998      -0.017313      -0.004064       0.021377              9.299445      13.996196       1.743229      -1.117161       8.154599       1.109379       5.747539           0.000001
           93              C       4.777224      19.682544       8.750352      -0.097023      27.113608 0.39603769E+03  0.91247918E+04                                 7.897898                            6.683953       0.292832       2.087603                    0.998258      28.378817      81.596124       0.628432       0.423021      -1.056709       0.055655       0.024973      -0.009087       0.061674       0.004954      -0.016459       0.012169       0.044793      -0.068931      -0.034587      -0.003775       0.038362              8.443144      10.896549       0.091192      -1.681843       8.426062       1.437195       6.006823          -0.000000
           94              C      10.961633       6.380965       7.924284      -0.332398      30.392914 0.46212529E+03  0.11047189E+05                                 8.431290                            7.062764      -0.023480       1.976030                    0.997993      30.664182      89.301530       0.632985       0.404782      -1.070264      -0.006275      -0.051594       0.022885       0.056789       0.000549       0.038911      -0.027736      -0.009977       0.078198      -0.047000      -0.010579       0.057579              9.558582       9.181877      -1.815792       0.720142      12.886266      -2.526495       6.607603           0.000000
           95              C       9.491074       7.041150       7.874096       0.625888      18.129941 0.24213440E+03  0.49996562E+04                                 6.515464                            5.645581      -0.173274       2.009361                    0.998952      22.292096      63.390832       0.600939       0.493619      -1.003184      -0.026860       0.011754      -0.023658       0.037674       0.034269       0.011075       0.018534      -0.105163      -0.161035      -0.057939      -0.034659       0.092598              6.903304       8.712956      -2.731153      -0.342707       6.337096      -0.527906       5.659861           0.000000
           96              C      11.030441       5.229750       8.738144      -0.077658      24.386024 0.34148483E+03  0.76326507E+04                                 7.447143                            6.192949      -0.037436       2.003920                    0.998697      27.581540      79.836963       0.650650       0.421168      -1.050808      -0.060879       0.016161      -0.072553       0.096080       0.051745       0.014332       0.024099       0.006221      -0.070979      -0.044293      -0.027065       0.071358              8.300821       7.218163       0.679805       0.231182      11.401626      -1.725136       6.282674           0.000001
           97              C       7.705473      18.428748       7.104998       0.171293      33.783095 0.37960857E+03  0.86867605E+04                                 9.467930                            6.775513      -0.139239       1.975465                    0.999438      26.458362      76.753519       0.590207       0.453502      -1.034583       0.029111      -0.027319       0.004638       0.040191       0.009689      -0.012630       0.011774      -0.015049      -0.043050      -0.027223       0.006737       0.020486             11.511648      18.447920      -3.159355      -3.089868       5.934070       0.345633      10.152953           0.000000
           98              C       9.771262      17.850794       6.963929      -0.032611      28.623873 0.39947976E+03  0.92700233E+04                                 8.342274                            6.800730       0.004535       1.984132                    0.999202      28.886626      84.718364       0.607956       0.434158      -1.044658      -0.039604       0.014354       0.063429       0.076143      -0.005601      -0.010392      -0.003336       0.032154      -0.007395      -0.017778      -0.004396       0.022173              9.286105      13.977116      -1.836675       0.951708       5.380650      -0.486914       8.500548           0.000001
           99              C       9.308849      17.925981       5.707872      -0.094753      27.083168 0.39539928E+03  0.91070598E+04                                 7.896015                            6.682386       0.290776       2.087205                    0.998262      28.353696      81.529394       0.627921       0.423505      -1.056332      -0.055360       0.020228      -0.018196       0.061685      -0.017031      -0.005619       0.001104       0.066435      -0.009947      -0.035673      -0.004074       0.039747              8.440941      10.893106      -1.501383      -0.761737       5.365296      -0.328683       9.064419          -0.000000
          100              C      11.173324       4.159223       4.076082      -0.334149      30.461347 0.46344546E+03  0.11087049E+05                                 8.444882                            7.073441      -0.022894       1.975427                    0.998012      30.706497      89.468723       0.632404       0.404850      -1.070181       0.008000      -0.045121       0.033164       0.056566       0.033458       0.020678       0.000821      -0.057626      -0.072115      -0.047317      -0.009988       0.057305              9.575387       9.198456       1.541336      -1.221079      10.384451      -3.992331       9.143255           0.000000
          101              C       0.570294       4.532781       3.529440       0.626359      18.141222 0.24229920E+03  0.50041430E+04                                 6.520124                            5.648841      -0.181287       2.006851                    0.999009      22.298666      63.426029       0.600524       0.493853      -1.003019       0.027700       0.026390       0.000791       0.038266      -0.007882       0.035047      -0.047345       0.011959       0.187569      -0.057518      -0.034631       0.092149              6.908939       8.721203       1.071037      -2.539849       6.290379      -0.558377       5.715236           0.000000
          102              C      11.104493       2.878791       4.666131      -0.075680      24.320442 0.34030445E+03  0.75992542E+04                                 7.428226                            6.176593      -0.033818       2.005629                    0.998683      27.540226      79.665829       0.652441       0.420399      -1.051348       0.060775       0.071539       0.021581       0.096319      -0.013873       0.052367      -0.002295       0.052147       0.065016      -0.044763      -0.027311       0.072074              8.279129       7.209283      -0.135351       0.695222       9.027853      -3.063885       8.600251           0.000001
          103              C      11.729966      15.957928      12.407296       0.172640      33.769178 0.37941203E+03  0.86809722E+04                                 9.465095                            6.773332      -0.138516       1.975807                    0.999418      26.448750      76.715112       0.590370       0.453445      -1.034636       0.028617       0.011109      -0.025363       0.039820       0.005743       0.014680      -0.017599      -0.005226      -0.007156      -0.026325       0.006123       0.020202             11.508406      18.442359       4.255665      -1.187854       9.395652       1.654180       6.687207           0.000000
          104              C       1.722164      16.369077      11.977307      -0.035126      28.687217 0.40072211E+03  0.93061614E+04                                 8.354306                            6.810737       0.004665       1.983600                    0.999179      28.931991      84.887361       0.607579       0.434086      -1.044691      -0.041098      -0.061189      -0.018673       0.076038       0.012313       0.000774       0.007009       0.023702      -0.023115      -0.017304      -0.004065       0.021369              9.299615      13.996451       0.095853      -2.068324       7.310193       1.597046       6.592201           0.000001
          105              C       1.259750      17.419260      12.670444      -0.097031      27.113403 0.39603131E+03  0.91246054E+04                                 7.897799                            6.683833       0.292882       2.087618                    0.998258      28.378818      81.595873       0.628447       0.423012      -1.056715      -0.055635       0.004634       0.026161       0.061653       0.011763      -0.012527       0.011303       0.043289      -0.073358      -0.034573      -0.003774       0.038347              8.443054      10.896457       1.410973      -0.919867       7.856221       1.766162       6.576482          -0.000000
          106              C       7.148843      10.053123       1.563968      -0.332383      30.391890 0.46210620E+03  0.11046596E+05                                 8.430991                            7.062520      -0.023387       1.976064                    0.997993      30.663550      89.298535       0.633010       0.404770      -1.070274       0.006269      -0.005967      -0.056112       0.056776      -0.033979       0.018988      -0.028623      -0.011544       0.073483      -0.047000      -0.010573       0.057573              9.558225       9.181489       0.284177       1.932412       5.989097       1.455405      13.504089           0.000000
          107              C       8.619407      10.339748       2.160798       0.625835      18.130972 0.24215286E+03  0.50001331E+04                                 6.515712                            5.645805      -0.173407       2.009308                    0.998952      22.292896      63.393742       0.600926       0.493621      -1.003183       0.026839      -0.014600       0.021998       0.037649      -0.026734      -0.024151       0.066906      -0.021408       0.090336      -0.057940      -0.034680       0.092620              6.903565       8.713306       1.662413       2.194001       5.372158       0.029309       6.625233           0.000000
          108              C       7.080031      10.182347       0.160059      -0.077619      24.385807 0.34148041E+03  0.76325708E+04                                 7.447262                            6.193030      -0.037699       2.003845                    0.998694      27.581694      79.839002       0.650623       0.421184      -1.050792       0.060875      -0.054763       0.050244       0.096069      -0.038285      -0.037637       0.026082       0.009652      -0.060704      -0.044277      -0.027081       0.071358              8.300960       7.218293      -0.540115      -0.473174       6.068513       1.354020      11.616075           0.000001
          109              C       3.680896      12.601424       7.616374       0.170915      33.791998 0.37979607E+03  0.86912953E+04                                 9.465652                            6.774708      -0.140001       1.975269                    0.999430      26.458272      76.730428       0.590623       0.453171      -1.034871       0.027704       0.016536       0.022062       0.039085      -0.015684      -0.002077       0.006537       0.017617       0.055137      -0.027643       0.006690       0.020953             11.507642      18.438830      -1.097375       4.279453       8.797055      -1.999842       7.287042           0.000000
          110              C       5.746688      12.768229       8.187432      -0.034675      28.670938 0.40035070E+03  0.92955647E+04                                 8.352942                            6.810460      -0.000527       1.982232                    0.999179      28.916992      84.839842       0.607194       0.434454      -1.044449      -0.040278       0.047640      -0.043487       0.076046      -0.006552       0.010217      -0.003830       0.019757      -0.041941      -0.017301      -0.004828       0.022129              9.297444      13.992425       1.742132       1.116636       8.152881      -1.108991       5.747027           0.000001
          111              C       5.284258      11.642859       8.750352      -0.095871      27.104261 0.39587192E+03  0.91206635E+04                                 7.899871                            6.686488       0.285769       2.085591                    0.998295      28.369266      81.586146       0.627714       0.423519      -1.056324      -0.054289      -0.024552      -0.008949       0.060250       0.004977       0.016141      -0.013453       0.046527      -0.070479      -0.035983      -0.003230       0.039213              8.444906      10.899729       0.092406       1.680993       8.427186      -1.435992       6.007805          -0.000000
          112              C       3.124278       9.281705       7.924284      -0.334449      30.472407 0.46365285E+03  0.11093482E+05                                 8.448555                            7.076625       0.043271       1.992017                    0.997678      30.710890      89.493567       0.632034       0.405033      -1.070037       0.007988       0.050726       0.023187       0.056343       0.000674      -0.040004       0.027587      -0.008053       0.074756      -0.047474      -0.010224       0.057698              9.579562       9.202590      -1.828676      -0.724392      12.916660       2.536110       6.619436           0.000000
          113              C       4.594838       8.621520       7.874096       0.626699      18.139524 0.24226649E+03  0.50033841E+04                                 6.519970                            5.648692      -0.175318       2.008533                    0.999017      22.298306      63.428014       0.600485       0.493894      -1.002981       0.028005      -0.012937      -0.024603       0.039459       0.034377      -0.011171      -0.018642      -0.104895      -0.160249      -0.057756      -0.034707       0.092463              6.908699       8.720333      -2.734925       0.342181       6.342437       0.528611       5.663327           0.000000
          114              C       3.055463      10.432912       8.738144      -0.075210      24.300674 0.33993913E+03  0.75892165E+04                                 7.425367                            6.174433      -0.034912       2.005507                    0.998680      27.527041      79.623251       0.652358       0.420556      -1.051228       0.059912      -0.016634      -0.073084       0.095955       0.052155      -0.014776      -0.024022       0.007688      -0.073923      -0.044369      -0.027908       0.072276              8.275570       7.204191       0.670015      -0.230169      11.355397       1.715415       6.267121           0.000001
          115              C       9.717686      10.597381       6.459336       0.170914      33.792322 0.37979948E+03  0.86913990E+04                                 9.465746                            6.774768      -0.140033       1.975259                    0.999430      26.458393      76.731071       0.590616       0.453175      -1.034868       0.027679      -0.027350      -0.003282       0.039050       0.009640       0.012548      -0.012489      -0.015296      -0.043658      -0.027642       0.006704       0.020937             11.507770      18.439068      -3.157510       3.090071       5.932685      -0.346062      10.151557           0.000000
          116              C      11.783475      10.019426       6.600405      -0.034659      28.669893 0.40032828E+03  0.92949024E+04                                 8.352659                            6.810175      -0.000484       1.982252                    0.999180      28.916328      84.836907       0.607220       0.434442      -1.044458      -0.040274       0.013848      -0.062982       0.076030      -0.005566       0.010792       0.002902       0.031400      -0.006986      -0.017317      -0.004815       0.022132              9.297176      13.992256      -1.838150      -0.950456       5.387901       0.487256       8.511370           0.000001
          117              C      11.321051      10.094601       7.856462      -0.095847      27.105325 0.39589381E+03  0.91213674E+04                                 7.900551                            6.687159       0.285140       2.085408                    0.998290      28.369676      81.590363       0.627609       0.423580      -1.056277      -0.054273       0.019991       0.016834       0.060238      -0.016503       0.003763      -0.001560       0.067145      -0.008544      -0.035999      -0.003218       0.039217              8.445628      10.900791      -1.502146       0.760125       5.369610       0.329807       9.066482          -0.000000
          118              C       9.161091      11.990569       9.488252      -0.334444      30.471953 0.46364366E+03  0.11093198E+05                                 8.448427                            7.076507       0.043270       1.992018                    0.997679      30.710629      89.492286       0.632046       0.405028      -1.070042       0.007992      -0.045449      -0.032364       0.056364       0.034297      -0.020579      -0.000636      -0.056936      -0.071966      -0.047464      -0.010218       0.057682              9.579430       9.202477       1.541677       1.221515      10.389783       3.994789       9.146030           0.000000
          119              C      10.631655      12.364123      10.034894       0.626672      18.139892 0.24227223E+03  0.50035270E+04                                 6.520027                            5.648730      -0.175336       2.008526                    0.999016      22.298570      63.428708       0.600488       0.493889      -1.002985       0.027998       0.027774      -0.001107       0.039453      -0.007500      -0.035360       0.048088       0.010689       0.186479      -0.057770      -0.034695       0.092465              6.908772       8.720438       1.071149       2.539661       6.290931       0.558382       5.714948           0.000000
          120              C       9.092264      10.710142       8.898203      -0.075245      24.302204 0.33996516E+03  0.75899594E+04                                 7.425791                            6.174756      -0.035145       2.005425                    0.998677      27.528103      79.627738       0.652326       0.420568      -1.051218       0.059913       0.071593      -0.022129       0.095942      -0.013282      -0.052564       0.002332       0.053347       0.063031      -0.044377      -0.027915       0.072292              8.276085       7.204652      -0.135637      -0.695418       9.025255       3.061357       8.598349           0.000001
          121              C       1.668624       8.126608       1.157038       0.171292      33.783178 0.37961005E+03  0.86867911E+04                                 9.467893                            6.775487      -0.139343       1.975436                    0.999439      26.458305      76.753000       0.590214       0.453497      -1.034588       0.029118       0.009645       0.025988       0.040203       0.006096      -0.014724       0.018464      -0.003436      -0.008305      -0.027238       0.006752       0.020486             11.511611      18.447849       4.255590       1.191137       9.397561      -1.654004       6.689422           0.000000
          122              C       3.734418       8.537753       1.587027      -0.032610      28.623907 0.39948174E+03  0.92700746E+04                                 8.342273                            6.800747       0.004639       1.984160                    0.999202      28.886567      84.718026       0.607956       0.434158      -1.044658      -0.039606      -0.062123       0.019282       0.076156       0.011801      -0.000346      -0.007036       0.025755      -0.026587      -0.017784      -0.004391       0.022174              9.286092      13.977045       0.094121       2.066440       7.298942      -1.594418       6.582290           0.000001
          123              C       3.272010       9.587942       0.893890      -0.094734      27.082558 0.39538718E+03  0.91067144E+04                                 7.895902                            6.682280       0.290724       2.087198                    0.998261      28.353260      81.527928       0.627927       0.423504      -1.056332      -0.055350       0.005633      -0.026606       0.061670       0.013381       0.011948      -0.011684       0.044302      -0.076351      -0.035679      -0.004070       0.039749              8.440824      10.892958       1.410416       0.919337       7.854930      -1.766068       6.574585          -0.000000
          124              C       5.136589      17.884447      12.000366      -0.334137      30.462448 0.46346487E+03  0.11087706E+05                                 8.445306                            7.073760      -0.023213       1.975326                    0.998008      30.707384      89.474119       0.632362       0.404870      -1.070160       0.007994      -0.006149       0.055672       0.056578      -0.034634      -0.018650       0.028483      -0.009686       0.071720      -0.047313      -0.009987       0.057300              9.575903       9.198948       0.286882      -1.945535       5.996345      -1.458848      13.532415           0.000000
          125              C       6.607158      18.171077      11.403536       0.626367      18.140747 0.24229104E+03  0.50039322E+04                                 6.520009                            5.648737      -0.181280       2.006859                    0.999008      22.298309      63.424738       0.600531       0.493852      -1.003020       0.027703      -0.013883      -0.022468       0.038275      -0.026408       0.024359      -0.066855      -0.021907       0.086117      -0.057487      -0.034658       0.092145              6.908822       8.721062       1.664060      -2.197415       5.375373      -0.030150       6.630031           0.000000
          126              C       5.067764      18.013658      13.404275      -0.075705      24.321333 0.34031971E+03  0.75996978E+04                                 7.428475                            6.176785      -0.034004       2.005567                    0.998682      27.540943      79.669047       0.652421       0.420406      -1.051341       0.060776      -0.054457      -0.051155       0.096313      -0.038416       0.038198      -0.026524       0.010198      -0.060880      -0.044775      -0.027309       0.072084              8.279424       7.209470      -0.534435       0.464880       6.053918      -1.346890      11.574884           0.000001
          127              C       5.693114       4.770061       5.947960       0.172675      33.768176 0.37939935E+03  0.86806093E+04                                 9.464931                            6.773231      -0.138511       1.975817                    0.999418      26.448213      76.713223       0.590372       0.453447      -1.034635       0.028642       0.016421      -0.022293       0.039837      -0.015583       0.002376      -0.006110       0.014684       0.052550      -0.026335       0.006119       0.020216             11.508183      18.441981      -1.099056      -4.279338       8.796702       1.999832       7.285865           0.000000
          128              C       7.758910       4.936872       5.376902      -0.035115      28.686599 0.40071236E+03  0.93058735E+04                                 8.354169                            6.810647       0.004639       1.983599                    0.999178      28.931592      84.885765       0.607584       0.434085      -1.044692      -0.041109       0.046765       0.043657       0.076045      -0.006831      -0.010284       0.003382       0.017409      -0.041998      -0.017313      -0.004064       0.021377              9.299445      13.996197       1.743229      -1.117162       8.154599       1.109379       5.747539           0.000001
          129              C       7.296486       3.811506       4.813982      -0.097024      27.113610 0.39603770E+03  0.91247921E+04                                 7.897898                            6.683954       0.292832       2.087603                    0.998258      28.378818      81.596126       0.628432       0.423021      -1.056709      -0.055655      -0.024973       0.009087       0.061674       0.004954      -0.016459       0.012169       0.044793      -0.068931      -0.034587      -0.003775       0.038362              8.443145      10.896549       0.091192      -1.681843       8.426062       1.437195       6.006823          -0.000000
          130              C       1.112077      17.113085       5.640050      -0.332398      30.392913 0.46212528E+03  0.11047189E+05                                 8.431290                            7.062764      -0.023480       1.976030                    0.997993      30.664182      89.301532       0.632985       0.404782      -1.070264       0.006275       0.051594      -0.022885       0.056789       0.000549       0.038911      -0.027736      -0.009977       0.078198      -0.047000      -0.010579       0.057579              9.558582       9.181877      -1.815792       0.720142      12.886266      -2.526495       6.607602           0.000000
          131              C       2.582636      16.452900       5.690238       0.625888      18.129941 0.24213440E+03  0.49996561E+04                                 6.515464                            5.645581      -0.173274       2.009361                    0.998952      22.292096      63.390832       0.600939       0.493619      -1.003184       0.026860      -0.011754       0.023658       0.037674       0.034269       0.011075       0.018534      -0.105163      -0.161036      -0.057939      -0.034659       0.092598              6.903304       8.712956      -2.731153      -0.342707       6.337096      -0.527906       5.659861           0.000000
          132              C       1.043269      18.264300       4.826190      -0.077658      24.386026 0.34148488E+03  0.76326519E+04                                 7.447143                            6.192950      -0.037436       2.003920                    0.998697      27.581540      79.836960       0.650650       0.421168      -1.050808       0.060879      -0.016161       0.072553       0.096080       0.051745       0.014332       0.024099       0.006221      -0.070979      -0.044293      -0.027065       0.071358              8.300821       7.218163       0.679805       0.231182      11.401626      -1.725136       6.282674           0.000001
          133              C       4.368237       5.065302       6.459336       0.171293      33.783096 0.37960857E+03  0.86867606E+04                                 9.467930                            6.775513      -0.139239       1.975465                    0.999438      26.458362      76.753519       0.590207       0.453502      -1.034583      -0.029111       0.027319      -0.004638       0.040191       0.009689      -0.012630       0.011774      -0.015049      -0.043050      -0.027223       0.006737       0.020486             11.511648      18.447920      -3.159355      -3.089868       5.934070       0.345633      10.152953           0.000001
          134              C       2.302448       5.643256       6.600405      -0.032611      28.623873 0.39947974E+03  0.92700229E+04                                 8.342274                            6.800730       0.004535       1.984132                    0.999202      28.886626      84.718367       0.607956       0.434158      -1.044658       0.039604      -0.014354      -0.063429       0.076143      -0.005601      -0.010392      -0.003336       0.032154      -0.007395      -0.017778      -0.004396       0.022173              9.286105      13.977117      -1.836676       0.951708       5.380650      -0.486914       8.500548           0.000001
          135              C       2.764861       5.568069       7.856462      -0.094753      27.083170 0.39539930E+03  0.91070604E+04                                 7.896015                            6.682386       0.290776       2.087205                    0.998262      28.353697      81.529397       0.627921       0.423505      -1.056332       0.055360      -0.020228       0.018196       0.061685      -0.017031      -0.005619       0.001104       0.066435      -0.009947      -0.035673      -0.004074       0.039747              8.440941      10.893107      -1.501383      -0.761737       5.365296      -0.328683       9.064420          -0.000000
          136              C       0.900386      19.334827       9.488252      -0.334149      30.461348 0.46344547E+03  0.11087049E+05                                 8.444882                            7.073442      -0.022894       1.975426                    0.998012      30.706498      89.468729       0.632404       0.404850      -1.070181      -0.008000       0.045121      -0.033164       0.056566       0.033458       0.020678       0.000821      -0.057626      -0.072115      -0.047317      -0.009988       0.057305              9.575388       9.198457       1.541336      -1.221079      10.384452      -3.992332       9.143256           0.000000
          137              C      11.503416      18.961269      10.034894       0.626359      18.141224 0.24229922E+03  0.50041436E+04                                 6.520124                            5.648841      -0.181287       2.006851                    0.999009      22.298667      63.426031       0.600524       0.493853      -1.003019      -0.027700      -0.026390      -0.000791       0.038266      -0.007882       0.035047      -0.047345       0.011959       0.187570      -0.057518      -0.034631       0.092149              6.908939       8.721204       1.071037      -2.539849       6.290379      -0.558377       5.715236           0.000000
          138              C       0.969217      20.615259       8.898203      -0.075680      24.320443 0.34030447E+03  0.75992547E+04                                 7.428226                            6.176593      -0.033817       2.005629                    0.998683      27.540226      79.665828       0.652441       0.420399      -1.051348      -0.060775      -0.071539      -0.021581       0.096319      -0.013873       0.052367      -0.002295       0.052147       0.065015      -0.044763      -0.027311       0.072074              8.279129       7.209283      -0.135351       0.695222       9.027853      -3.063886       8.600251           0.000001
          139              C       0.343744       7.536122       1.157038       0.172640      33.769178 0.37941204E+03  0.86809723E+04                                 9.465095                            6.773332      -0.138516       1.975807                    0.999418      26.448750      76.715111       0.590370       0.453445      -1.034636      -0.028617      -0.011109       0.025363       0.039820       0.005743       0.014680      -0.017599      -0.005226      -0.007156      -0.026325       0.006122       0.020202             11.508406      18.442359       4.255665      -1.187854       9.395652       1.654180       6.687207           0.000000
          140              C      10.351546       7.124973       1.587027      -0.035126      28.687219 0.40072213E+03  0.93061620E+04                                 8.354306                            6.810738       0.004665       1.983600                    0.999179      28.931993      84.887368       0.607579       0.434086      -1.044691       0.041098       0.061189       0.018673       0.076038       0.012313       0.000774       0.007009       0.023702      -0.023115      -0.017304      -0.004065       0.021369              9.299615      13.996452       0.095853      -2.068325       7.310193       1.597046       6.592201           0.000001
          141              C      10.813960       6.074790       0.893890      -0.097031      27.113404 0.39603133E+03  0.91246060E+04                                 7.897799                            6.683833       0.292882       2.087618                    0.998258      28.378819      81.595877       0.628447       0.423012      -1.056715       0.055635      -0.004634      -0.026161       0.061653       0.011763      -0.012527       0.011303       0.043289      -0.073358      -0.034573      -0.003774       0.038347              8.443054      10.896457       1.410973      -0.919867       7.856222       1.766162       6.576482          -0.000000
          142              C       4.924867      13.440927      12.000366      -0.332383      30.391888 0.46210617E+03  0.11046595E+05                                 8.430990                            7.062519      -0.023387       1.976064                    0.997993      30.663549      89.298531       0.633010       0.404770      -1.070274      -0.006269       0.005967       0.056112       0.056776      -0.033979       0.018988      -0.028623      -0.011544       0.073483      -0.047000      -0.010573       0.057573              9.558225       9.181488       0.284177       1.932412       5.989097       1.455404      13.504088           0.000000
          143              C       3.454303      13.154302      11.403536       0.625835      18.130973 0.24215286E+03  0.50001333E+04                                 6.515712                            5.645805      -0.173407       2.009308                    0.998952      22.292896      63.393741       0.600926       0.493621      -1.003183      -0.026839       0.014600      -0.021998       0.037649      -0.026734      -0.024151       0.066906      -0.021408       0.090336      -0.057940      -0.034680       0.092620              6.903565       8.713306       1.662413       2.194001       5.372158       0.029309       6.625233           0.000000
          144              C       4.993679      13.311703      13.404275      -0.077619      24.385803 0.34148035E+03  0.76325692E+04                                 7.447261                            6.193029      -0.037699       2.003845                    0.998694      27.581692      79.838996       0.650623       0.421184      -1.050792      -0.060875       0.054763      -0.050244       0.096069      -0.038285      -0.037637       0.026082       0.009652      -0.060704      -0.044277      -0.027081       0.071358              8.300959       7.218292      -0.540115      -0.473174       6.068512       1.354019      11.616073           0.000001
          145              C       8.392814      10.892626       5.947960       0.170915      33.791998 0.37979607E+03  0.86912954E+04                                 9.465652                            6.774708      -0.140001       1.975269                    0.999430      26.458272      76.730427       0.590623       0.453171      -1.034871      -0.027704      -0.016536      -0.022062       0.039085      -0.015684      -0.002077       0.006537       0.017617       0.055137      -0.027643       0.006690       0.020953             11.507642      18.438829      -1.097375       4.279453       8.797055      -1.999842       7.287042           0.000000
          146              C       6.327022      10.725821       5.376902      -0.034675      28.670940 0.40035073E+03  0.92955655E+04                                 8.352943                            6.810460      -0.000527       1.982232                    0.999179      28.916993      84.839846       0.607194       0.434454      -1.044449       0.040278      -0.047640       0.043487       0.076046      -0.006552       0.010217      -0.003830       0.019757      -0.041942      -0.017301      -0.004827       0.022129              9.297445      13.992426       1.742132       1.116636       8.152881      -1.108991       5.747027           0.000001
          147              C       6.789452      11.851191       4.813982      -0.095871      27.104261 0.39587192E+03  0.91206636E+04                                 7.899871                            6.686488       0.285769       2.085591                    0.998295      28.369266      81.586146       0.627714       0.423519      -1.056324       0.054289       0.024552       0.008949       0.060250       0.004977       0.016141      -0.013453       0.046526      -0.070479      -0.035983      -0.003230       0.039213              8.444906      10.899729       0.092406       1.680993       8.427186      -1.435992       6.007804          -0.000000
          148              C       8.949432      14.212345       5.640050      -0.334449      30.472406 0.46365282E+03  0.11093482E+05                                 8.448555                            7.076625       0.043271       1.992017                    0.997678      30.710890      89.493568       0.632034       0.405033      -1.070037      -0.007988      -0.050726      -0.023187       0.056343       0.000674      -0.040004       0.027587      -0.008053       0.074756      -0.047474      -0.010224       0.057698              9.579562       9.202590      -1.828676      -0.724392      12.916660       2.536111       6.619436           0.000000
          149              C       7.478872      14.872530       5.690238       0.626699      18.139523 0.24226647E+03  0.50033836E+04                                 6.519970                            5.648692      -0.175318       2.008533                    0.999017      22.298306      63.428016       0.600485       0.493894      -1.002981      -0.028005       0.012937       0.024603       0.039459       0.034377      -0.011171      -0.018642      -0.104895      -0.160249      -0.057756      -0.034707       0.092463              6.908699       8.720333      -2.734925       0.342181       6.342437       0.528611       5.663327           0.000000
          150              C       9.018247      13.061138       4.826190      -0.075210      24.300672 0.33993909E+03  0.75892155E+04                                 7.425367                            6.174432      -0.034912       2.005507                    0.998680      27.527041      79.623254       0.652358       0.420556      -1.051228      -0.059912       0.016634       0.073084       0.095955       0.052155      -0.014776      -0.024022       0.007688      -0.073923      -0.044369      -0.027908       0.072277              8.275569       7.204190       0.670015      -0.230169      11.355396       1.715414       6.267121           0.000001
          151              N       1.282679      13.164498       7.845611      -0.328598      39.174296 0.60891584E+03  0.15327283E+05                                 9.619821                            7.973967      -0.042029       1.979049                    0.997864      30.169720      85.191983       0.621406       0.391582      -1.098055      -0.030353       0.023745      -0.141973       0.147110      -0.023278       0.010153       0.010163       0.086691      -0.202372      -0.070571      -0.012722       0.083293             10.767430      14.333445      -2.228827      -0.713794       6.345486       1.204666      11.623358           0.000000
          152              N       2.067471      13.032940       5.781119       0.049693      27.303560 0.35310856E+03  0.77419542E+04                                 7.603519                            6.044933       0.141510       2.140876                    0.998705      23.149416      60.640216       0.719876       0.388066      -1.102571      -0.009991       0.000889      -0.049800       0.050800      -0.031609      -0.027284       0.017275       0.100961       0.124601      -0.081045       0.009574       0.071471              8.527519      10.032528      -1.999255      -1.893581       5.161939       1.703490      10.388090           0.000000
          153              N       9.331749      15.874918      11.805040      -0.330983      39.302599 0.61134921E+03  0.15405782E+05                                 9.644394                            7.992537      -0.046055       1.977039                    0.997914      30.234236      85.456334       0.620298       0.391842      -1.097737      -0.030307      -0.133662       0.049554       0.145739       0.019778       0.014997       0.020327       0.137560      -0.044224      -0.070283      -0.011956       0.082239             10.796577      14.374290       0.495869       2.294717       9.283383      -2.898014       8.732058           0.000000
          154              N      10.116516      14.152795      12.951226       0.050166      27.282208 0.35276279E+03  0.77323917E+04                                 7.600200                            6.042253       0.137935       2.139925                    0.998714      23.135765      60.594461       0.719994       0.388102      -1.102558      -0.008769      -0.043127       0.023764       0.050015      -0.007469       0.041315      -0.059090       0.028990      -0.084994      -0.082511       0.010265       0.072245              8.524077      10.030440      -0.639673       2.677937       7.601986      -3.112516       7.939805           0.000000
          155              N       5.307248      17.948684       7.478017      -0.329964      39.244495 0.61024908E+03  0.15370162E+05                                 9.632927                            7.983635      -0.048314       1.976630                    0.997935      30.206637      85.338744       0.620882       0.391675      -1.097924      -0.031051       0.110821       0.091466       0.147009       0.002678      -0.024995      -0.030339       0.119964      -0.095919      -0.070279      -0.011898       0.082177             10.783262      14.355806       1.735282      -1.576099      11.363993       1.685808       6.629987           0.000000
          156              N       6.092042      19.802365       8.396323       0.049575      27.299372 0.35299756E+03  0.77395172E+04                                 7.605338                            6.045717       0.133270       2.138438                    0.998697      23.147946      60.651837       0.719463       0.388289      -1.102326      -0.009764       0.043396       0.026871       0.051967       0.040363      -0.013392       0.040385       0.000706      -0.175053      -0.081406       0.008718       0.072688              8.529985      10.034114       2.638613      -0.786530      10.561535       1.411345       4.994306           0.000000
          157              N       8.778811      18.160912       7.845611      -0.330977      39.302790 0.61135247E+03  0.15405914E+05                                 9.644498                            7.992612      -0.046034       1.977044                    0.997915      30.234383      85.457439       0.620288       0.391847      -1.097731       0.030314      -0.023919      -0.140541       0.145749      -0.022891      -0.009634      -0.010041       0.084961      -0.202042      -0.070284      -0.011965       0.082249             10.796698      14.374424      -2.235246       0.717918       6.360213      -1.210334      11.655458           0.000000
          158              N       7.994036      18.292488       5.781119       0.050164      27.281876 0.35275796E+03  0.77322523E+04                                 7.600111                            6.042192       0.137926       2.139928                    0.998713      23.135606      60.593727       0.720001       0.388100      -1.102560       0.008782      -0.000982      -0.049236       0.050023      -0.032033       0.027145      -0.017427       0.101144       0.131519      -0.082494       0.010237       0.072258              8.523967      10.030320      -1.999286       1.892949       5.159770      -1.702522      10.381813           0.000000
          159              N      12.803308      15.450458      11.805040      -0.329916      39.242957 0.61021775E+03  0.15369168E+05                                 9.632672                            7.983422      -0.048172       1.976682                    0.997935      30.205849      85.335796       0.620892       0.391674      -1.097925       0.031039       0.134627       0.050264       0.147018       0.020311      -0.014832      -0.020366       0.137255      -0.044060      -0.070298      -0.011887       0.082186             10.782977      14.355432       0.497299      -2.290782       9.273188       2.892710       8.720312           0.000000
          160              N      12.018532      17.172571      12.951226       0.049574      27.300012 0.35300569E+03  0.77397723E+04                                 7.605582                            6.045872       0.133026       2.138359                    0.998697      23.148302      60.653899       0.719436       0.388300      -1.102314       0.009800       0.044940       0.024131       0.051942      -0.008551      -0.041634       0.057929       0.031111      -0.083744      -0.081385       0.008738       0.072647              8.530287      10.034513      -0.638174      -2.678486       7.608609       3.116487       7.947740           0.000000
          161              N       4.754245      13.376730       7.478017      -0.328619      39.175508 0.60894076E+03  0.15328113E+05                                 9.620134                            7.974216      -0.042066       1.979037                    0.997864      30.170364      85.195199       0.621384       0.391591      -1.098045       0.030366      -0.111071       0.091534       0.147097       0.002854       0.025258       0.030137       0.121255      -0.098698      -0.070582      -0.012724       0.083306             10.767780      14.333848       1.732631       1.573343      11.347600      -1.683112       6.621891           0.000000
          162              N       3.969444      11.523041       8.396323       0.049677      27.304546 0.35312547E+03  0.77424213E+04                                 7.603743                            6.045120       0.141442       2.140842                    0.998705      23.149887      60.641917       0.719857       0.388072      -1.102566       0.009981      -0.042675       0.025657       0.050784       0.039423       0.013718      -0.040191       0.001410      -0.174007      -0.081025       0.009567       0.071458              8.527762      10.032888       2.639487       0.784703      10.557044      -1.411272       4.993354           0.000000
          163              N      10.791031      10.329552       5.718723      -0.328598      39.174294 0.60891580E+03  0.15327282E+05                                 9.619821                            7.973966      -0.042029       1.979049                    0.997864      30.169719      85.191978       0.621406       0.391582      -1.098055       0.030353      -0.023745       0.141973       0.147110      -0.023278       0.010153       0.010163       0.086691      -0.202372      -0.070571      -0.012722       0.083293             10.767430      14.333445      -2.228827      -0.713793       6.345486       1.204666      11.623358           0.000000
          164              N      10.006239      10.461110       7.783215       0.049693      27.303562 0.35310859E+03  0.77419550E+04                                 7.603519                            6.044934       0.141510       2.140876                    0.998705      23.149417      60.640218       0.719876       0.388066      -1.102571       0.009991      -0.000889       0.049800       0.050800      -0.031609      -0.027284       0.017275       0.100961       0.124601      -0.081045       0.009574       0.071471              8.527519      10.032528      -1.999256      -1.893581       5.161939       1.703490      10.388090           0.000000
          165              N       2.741961       7.619132       1.759294      -0.330983      39.302595 0.61134914E+03  0.15405779E+05                                 9.644394                            7.992536      -0.046055       1.977039                    0.997914      30.234234      85.456327       0.620298       0.391842      -1.097737       0.030307       0.133662      -0.049554       0.145739       0.019778       0.014997       0.020327       0.137560      -0.044224      -0.070283      -0.011956       0.082239             10.796576      14.374289       0.495869       2.294717       9.283383      -2.898014       8.732057           0.000000
          166              N       1.957194       9.341255       0.613108       0.050166      27.282206 0.35276275E+03  0.77323908E+04                                 7.600200                            6.042252       0.137935       2.139925                    0.998714      23.135764      60.594459       0.719994       0.388102      -1.102558       0.008769       0.043127      -0.023764       0.050015      -0.007469       0.041315      -0.059090       0.028990      -0.084994      -0.082511       0.010265       0.072245              8.524077      10.030440      -0.639673       2.677937       7.601985      -3.112516       7.939805           0.000000
          167              N       6.766462       5.545366       6.086317      -0.329964      39.244495 0.61024908E+03  0.15370162E+05                                 9.632927                            7.983636      -0.048314       1.976630                    0.997935      30.206637      85.338745       0.620882       0.391675      -1.097924       0.031051      -0.110821      -0.091466       0.147009       0.002678      -0.024995      -0.030339       0.119964      -0.095919      -0.070279      -0.011898       0.082177             10.783262      14.355806       1.735282      -1.576099      11.363994       1.685807       6.629987           0.000000
          168              N       5.981668       3.691685       5.168011       0.049575      27.299370 0.35299753E+03  0.77395164E+04                                 7.605338                            6.045717       0.133271       2.138438                    0.998697      23.147945      60.651834       0.719463       0.388289      -1.102326       0.009764      -0.043396      -0.026871       0.051967       0.040363      -0.013392       0.040385       0.000706      -0.175053      -0.081406       0.008718       0.072688              8.529985      10.034114       2.638613      -0.786530      10.561535       1.411344       4.994306           0.000000
          169              N       3.294899       5.333138       5.718723      -0.330977      39.302788 0.61135243E+03  0.15405913E+05                                 9.644497                            7.992612      -0.046034       1.977044                    0.997915      30.234382      85.457433       0.620288       0.391847      -1.097731      -0.030314       0.023919       0.140541       0.145749      -0.022891      -0.009634      -0.010041       0.084961      -0.202042      -0.070284      -0.011965       0.082249             10.796697      14.374423      -2.235246       0.717918       6.360212      -1.210334      11.655457           0.000000
          170              N       4.079674       5.201562       7.783215       0.050164      27.281876 0.35275796E+03  0.77322523E+04                                 7.600111                            6.042192       0.137926       2.139928                    0.998713      23.135606      60.593727       0.720001       0.388100      -1.102560      -0.008782       0.000982       0.049236       0.050023      -0.032033       0.027145      -0.017427       0.101143       0.131519      -0.082494       0.010237       0.072258              8.523967      10.030320      -1.999287       1.892949       5.159770      -1.702522      10.381812           0.000000
          171              N      -0.729598       8.043592       1.759294      -0.329916      39.242957 0.61021775E+03  0.15369168E+05                                 9.632672                            7.983422      -0.048172       1.976682                    0.997935      30.205849      85.335796       0.620892       0.391674      -1.097925      -0.031039      -0.134627      -0.050264       0.147018       0.020311      -0.014832      -0.020366       0.137255      -0.044060      -0.070298      -0.011887       0.082186             10.782977      14.355432       0.497299      -2.290782       9.273188       2.892710       8.720312           0.000000
          172              N       0.055178       6.321479       0.613108       0.049574      27.300012 0.35300569E+03  0.77397723E+04                                 7.605582                            6.045872       0.133026       2.138359                    0.998697      23.148302      60.653900       0.719436       0.388300      -1.102314      -0.009800      -0.044940      -0.024131       0.051942      -0.008551      -0.041633       0.057929       0.031111      -0.083744      -0.081385       0.008738       0.072647              8.530287      10.034513      -0.638175      -2.678487       7.608609       3.116487       7.947740           0.000000
          173              N       7.319465      10.117320       6.086317      -0.328619      39.175507 0.60894076E+03  0.15328113E+05                                 9.620135                            7.974217      -0.042066       1.979037                    0.997864      30.170364      85.195202       0.621384       0.391591      -1.098045      -0.030366       0.111071      -0.091534       0.147097       0.002854       0.025258       0.030137       0.121255      -0.098698      -0.070582      -0.012724       0.083306             10.767780      14.333849       1.732631       1.573343      11.347601      -1.683112       6.621891           0.000000
          174              N       8.104266      11.971009       5.168011       0.049677      27.304546 0.35312547E+03  0.77424213E+04                                 7.603743                            6.045120       0.141442       2.140842                    0.998705      23.149887      60.641918       0.719857       0.388072      -1.102566      -0.009981       0.042675      -0.025657       0.050784       0.039423       0.013718      -0.040191       0.001410      -0.174007      -0.081025       0.009567       0.071458              8.527762      10.032889       2.639487       0.784703      10.557045      -1.411273       4.993354           0.000000
          175              O       0.477380      11.623306       2.962451      -0.592773      28.768851 0.48912803E+03  0.11509243E+05                                 7.317011                            6.804682       0.699154       2.255569                    0.998118      28.220385      73.923547       0.733259       0.354997      -1.139656      -0.026834      -0.055506       0.005398       0.061888      -0.043337       0.033070       0.034470       0.150739       0.087493      -0.113996       0.029942       0.084054              7.403879       8.880219      -0.767529       2.231231       5.960924       0.158174       7.370495           0.000000
          176              O       1.337005       9.985763       3.910597      -0.596705      29.985715 0.55648416E+03  0.13500792E+05                                 7.556273                            7.295894       0.451830       2.189889                    0.995093      28.026809      74.142190       0.703824       0.358703      -1.138600      -0.011275       0.034094      -0.018396       0.040348       0.015613      -0.048911       0.011924      -0.043442       0.059310      -0.066063       0.016602       0.049461              7.609735       7.140883       1.364637       0.131723       9.449697       0.398606       6.238624           0.000001
          177              O       4.501867       4.585258       2.017016      -0.592902      28.733514 0.48832956E+03  0.11485234E+05                                 7.309332                            6.797563       0.702968       2.257010                    0.998177      28.208544      73.864647       0.733930       0.354834      -1.139839      -0.027229       0.032602       0.045930       0.062561       0.049999       0.021045      -0.068690       0.090325      -0.089201      -0.113505       0.030269       0.083235              7.396054       8.870919       2.313663      -0.449808       6.874497      -0.688310       6.442747           0.000000
          178              O       5.361515       6.225143       2.961094      -0.595947      30.007496 0.55705927E+03  0.13518987E+05                                 7.562265                            7.301657       0.446163       2.188048                    0.995109      28.032983      74.183632       0.703219       0.358899      -1.138381      -0.011308      -0.034018      -0.020595       0.041343      -0.050055       0.011246      -0.009127      -0.038783       0.073509      -0.066122       0.016861       0.049262              7.616000       7.148083      -0.569335      -1.249322       6.700503       1.190853       8.999414           0.000001
          179              O       8.526392       7.285486       8.584867      -0.592038      28.775344 0.48929991E+03  0.11514540E+05                                 7.318981                            6.806807       0.696417       2.254639                    0.998102      28.220192      73.932127       0.732979       0.355094      -1.139554      -0.026158       0.023380      -0.052235       0.062924      -0.006544      -0.054708       0.034526       0.032718      -0.266541      -0.113483       0.029230       0.084253              7.405618       8.881180      -1.547901      -1.780835       7.157011       0.531300       6.178663           0.000000
          180              O       9.386040       7.283144       6.692642      -0.596400      30.042709 0.55797693E+03  0.13547318E+05                                 7.569418                            7.308869       0.443610       2.187111                    0.995045      28.049239      74.251992       0.702674       0.359017      -1.138247      -0.010929      -0.001127       0.039315       0.040822       0.034193       0.037760      -0.002624      -0.060710       0.009739      -0.065986       0.016695       0.049291              7.622897       7.154214      -0.797302       1.117233       7.400089      -1.592114       8.314389           0.000001
          181              O       1.534973       4.039408       2.962451      -0.592898      28.732690 0.48831048E+03  0.11484667E+05                                 7.309156                            6.797404       0.703044       2.257038                    0.998179      28.208257      73.863375       0.733943       0.354831      -1.139842       0.027224       0.056075       0.005270       0.062556      -0.043223      -0.032778      -0.034584       0.149396       0.088020      -0.113506       0.030270       0.083236              7.395871       8.870684      -0.767270      -2.228524       5.954456      -0.157200       7.362475           0.000000
          182              O       0.675341       5.676943       3.910597      -0.595936      30.006475 0.55703443E+03  0.13518215E+05                                 7.562046                            7.301456       0.446252       2.188084                    0.995109      28.032544      74.181692       0.703235       0.358896      -1.138386       0.011296      -0.034855      -0.019172       0.041352       0.015293       0.048964      -0.012079      -0.043864       0.058149      -0.066106       0.016847       0.049258              7.615766       7.147840       1.366549      -0.131551       9.455704      -0.399970       6.243755           0.000001
          183              O       9.584094      11.077464       2.017016      -0.592002      28.774123 0.48927286E+03  0.11513731E+05                                 7.318737                            6.806589       0.696500       2.254675                    0.998103      28.219564      73.929660       0.732997       0.355091      -1.139558       0.026147      -0.033584       0.046380       0.062950       0.050658      -0.021687       0.067862       0.090455      -0.093236      -0.113456       0.029205       0.084250              7.405368       8.880892       2.316105       0.450075       6.883125       0.689278       6.452087           0.000000
          184              O       8.724438       9.437571       2.961094      -0.596383      30.041736 0.55795412E+03  0.13546611E+05                                 7.569202                            7.308681       0.443719       2.187149                    0.995045      28.048851      74.250287       0.702689       0.359013      -1.138251       0.010911       0.033481      -0.020640       0.040817      -0.049805      -0.010710       0.009723      -0.039319       0.073901      -0.065990       0.016707       0.049284              7.622664       7.153977      -0.568910       1.249015       6.706847      -1.191918       9.007167           0.000001
          185              O       5.559514       8.377179       8.584867      -0.592787      28.767730 0.48910192E+03  0.11508445E+05                                 7.316711                            6.804406       0.699269       2.255601                    0.998121      28.220130      73.921659       0.733291       0.354987      -1.139666       0.026850      -0.023082      -0.050762       0.061891      -0.006968       0.054066      -0.034354       0.031569      -0.270053      -0.113995       0.029936       0.084059              7.403573       8.879839      -1.548454       1.780237       7.154793      -0.531240       6.176087           0.000000
          186              O       4.699881       8.379536       6.692642      -0.596718      29.986926 0.55651460E+03  0.13501741E+05                                 7.556550                            7.296154       0.451609       2.189820                    0.995090      28.027300      74.144531       0.703802       0.358709      -1.138593       0.011283       0.001117       0.038715       0.040341       0.034549      -0.037955       0.002526      -0.059745       0.010453      -0.066051       0.016593       0.049458              7.610024       7.141178      -0.796447      -1.115998       7.386873       1.589837       8.302023           0.000001
          187              O      11.596330      11.870744      10.601883      -0.592773      28.768848 0.48912797E+03  0.11509241E+05                                 7.317010                            6.804682       0.699154       2.255569                    0.998118      28.220385      73.923544       0.733259       0.354997      -1.139656       0.026834       0.055506      -0.005398       0.061888      -0.043338       0.033070       0.034470       0.150739       0.087493      -0.113996       0.029942       0.084054              7.403879       8.880218      -0.767529       2.231230       5.960923       0.158174       7.370495           0.000000
          188              O      10.736705      13.508287       9.653737      -0.596705      29.985716 0.55648419E+03  0.13500793E+05                                 7.556274                            7.295894       0.451830       2.189889                    0.995093      28.026810      74.142193       0.703824       0.358703      -1.138600       0.011276      -0.034094       0.018396       0.040348       0.015613      -0.048911       0.011924      -0.043442       0.059310      -0.066063       0.016602       0.049461              7.609735       7.140884       1.364638       0.131723       9.449697       0.398606       6.238624           0.000001
          189              O       7.571843      18.908792      11.547318      -0.592902      28.733503 0.48832931E+03  0.11485226E+05                                 7.309329                            6.797561       0.702969       2.257011                    0.998177      28.208541      73.864629       0.733930       0.354834      -1.139839       0.027229      -0.032601      -0.045930       0.062561       0.049999       0.021045      -0.068690       0.090325      -0.089201      -0.113504       0.030269       0.083235              7.396052       8.870915       2.313662      -0.449807       6.874495      -0.688310       6.442745           0.000000
          190              O       6.712195      17.268907      10.603240      -0.595947      30.007496 0.55705927E+03  0.13518986E+05                                 7.562265                            7.301657       0.446163       2.188048                    0.995109      28.032983      74.183631       0.703219       0.358899      -1.138381       0.011308       0.034018       0.020595       0.041343      -0.050055       0.011246      -0.009127      -0.038783       0.073509      -0.066122       0.016861       0.049262              7.616000       7.148083      -0.569335      -1.249323       6.700502       1.190853       8.999414           0.000001
          191              O       3.547318      16.208564       4.979467      -0.592038      28.775346 0.48929996E+03  0.11514541E+05                                 7.318982                            6.806808       0.696417       2.254639                    0.998102      28.220193      73.932131       0.732979       0.355094      -1.139554       0.026158      -0.023380       0.052235       0.062924      -0.006544      -0.054707       0.034526       0.032718      -0.266541      -0.113483       0.029230       0.084253              7.405619       8.881181      -1.547901      -1.780836       7.157011       0.531300       6.178663           0.000000
          192              O       2.687670      16.210906       6.871692      -0.596400      30.042708 0.55797691E+03  0.13547317E+05                                 7.569418                            7.308869       0.443610       2.187111                    0.995045      28.049238      74.251990       0.702674       0.359017      -1.138247       0.010929       0.001127      -0.039315       0.040822       0.034193       0.037760      -0.002624      -0.060710       0.009739      -0.065986       0.016695       0.049291              7.622897       7.154214      -0.797302       1.117233       7.400089      -1.592114       8.314389           0.000001
          193              O      10.538737      19.454642      10.601883      -0.592898      28.732688 0.48831042E+03  0.11484665E+05                                 7.309155                            6.797403       0.703044       2.257038                    0.998179      28.208257      73.863372       0.733943       0.354831      -1.139842      -0.027224      -0.056075      -0.005270       0.062556      -0.043223      -0.032778      -0.034584       0.149396       0.088020      -0.113506       0.030270       0.083236              7.395871       8.870683      -0.767270      -2.228524       5.954455      -0.157200       7.362474           0.000000
          194              O      11.398369      17.817107       9.653737      -0.595936      30.006475 0.55703442E+03  0.13518215E+05                                 7.562045                            7.301456       0.446252       2.188084                    0.995109      28.032544      74.181691       0.703235       0.358896      -1.138386      -0.011296       0.034855       0.019172       0.041352       0.015293       0.048964      -0.012079      -0.043864       0.058149      -0.066106       0.016847       0.049258              7.615766       7.147840       1.366549      -0.131551       9.455704      -0.399970       6.243755           0.000001
          195              O       2.489616      12.416586      11.547318      -0.592002      28.774121 0.48927280E+03  0.11513729E+05                                 7.318736                            6.806589       0.696500       2.254675                    0.998103      28.219564      73.929657       0.732997       0.355091      -1.139558      -0.026147       0.033584      -0.046380       0.062950       0.050658      -0.021687       0.067862       0.090455      -0.093236      -0.113456       0.029205       0.084251              7.405367       8.880891       2.316105       0.450075       6.883124       0.689278       6.452086           0.000000
          196              O       3.349272      14.056479      10.603240      -0.596383      30.041736 0.55795411E+03  0.13546611E+05                                 7.569202                            7.308680       0.443719       2.187149                    0.995045      28.048851      74.250286       0.702689       0.359013      -1.138251      -0.010911      -0.033481       0.020640       0.040817      -0.049805      -0.010710       0.009723      -0.039319       0.073901      -0.065990       0.016707       0.049284              7.622663       7.153976      -0.568910       1.249015       6.706847      -1.191918       9.007167           0.000001
          197              O       6.514196      15.116871       4.979467      -0.592788      28.767742 0.48910220E+03  0.11508453E+05                                 7.316714                            6.804409       0.699268       2.255600                    0.998121      28.220133      73.921677       0.733291       0.354987      -1.139666      -0.026850       0.023082       0.050762       0.061891      -0.006968       0.054066      -0.034354       0.031569      -0.270054      -0.113995       0.029936       0.084059              7.403576       8.879843      -1.548455       1.780238       7.154796      -0.531240       6.176089           0.000000
          198              O       7.373829      15.114514       6.871692      -0.596718      29.986927 0.55651463E+03  0.13501742E+05                                 7.556551                            7.296154       0.451609       2.189820                    0.995090      28.027300      74.144533       0.703802       0.358709      -1.138593      -0.011283      -0.001117      -0.038715       0.040341       0.034549      -0.037955       0.002526      -0.059745       0.010453      -0.066051       0.016593       0.049458              7.610025       7.141178      -0.796447      -1.115998       7.386873       1.589838       8.302023           0.000001

******************************************************
Auxiliary information for the entire system
The total spin magnetic moment of the unit cell is   0.000063
The total net atomic charge of the unit cell is   0.000006
Accuracy of reproducing the electrostatic potential in the unit cell:
  The inner radius (bohr) =    5.0000
  The outer radius (bohr) =   12.0000
  Valid grid points have density less than (e/(bohr^3)) =    0.0001
  The number of valid grid points were=        87978
  The rms potential error without charges in kcal/mol is=      3.55215
  The rms potential error with partial charges in kcal/mol is=      0.44702
  The RRMSE value at monopole order=      0.12584
  The rms potential error with partial charges and cloud penetration in kcal/mol is=      0.44830
  The RRMSE value at monopole order with cloud penetration is=      0.12620
  The rms potential error with partial charges and atomic dipoles in kcal/mol is=      0.39081
  The RRMSE value at dipole order=      0.11002
  The rms potential error with partial charges, atomic dipoles and cloud penetration in kcal/mol is=      0.39093
  The RRMSE value at dipole order with cloud penetration=      0.11005

******************************************************
The electron densities and ab initio electrostatic potential were computed in VASP using the PBE functional and
projector augmented wave method. See the main text of the journal article for a description of computational details.
The atomic charges, dipoles, and quadrupoles were computed with the DDEC6 method as described in
(a) T. A. Manz and N. Gabaldon Limas, RSC Adv. 6 (2016) 47771-47801 DOI: 10.1039/c6ra04656h
(b) N. Gabaldon Limas and T. A. Manz, RSC Adv. 8 (2018) 2678-2707 DOI: 10.1039/c7ra11829e.
For each atom in the material, the electron cloud parameters were fit to the spherically averaged atom-in-material
electron density using radial positions for which this density was between 10^-4 and 10^-2 electrons per cubic bohr.
The polarizabilities, dispersion coefficients, and quantum Drude oscillator (QDO) parameters were fit using the MCLF method.
The magnetic structure of the system was optimized in VASP from the default ferromagnetic initial guess using spin polarization.
The atomic spin moments (ASMs) were computed on this optimized magnetic structure using the DDEC6 partition as inputs
to the method of T. A. Manz and D. S. Sholl, J. Chem. Theory Comput. 7 (2011) 4146-4164 DOI: 10.1021/ct200539n.
The RMSE and RRMSE were computed using a uniform grid with Ewald summation.
