# Supplementary material for: A collection of forcefield precursors for metal–organic frameworks
Source: RSC Adv. 2019 Nov 13;9(63):36492–507. doi: 10.1039/c9ra07327b (PMC9075174; doi:10.1039/c9ra07327b)
Supplement: RA-009-C9RA07327B-s5734 [file RA-009-C9RA07327B-s5734.xyz]

  124
jmolscript: load "" {1 1 1} spacegroup "x,y,z" unitcell [{      9.294500     0.000000     0.000000 }, {      4.647206    18.866579     0.000000 }, {      4.647239     6.439292    17.733669 }]
Zn    10.714392    13.007471     9.115283     1.047977
Zn    10.714367    24.951336    17.485220     1.048571
Zn     7.874578     0.354535     0.248449     1.048571
Zn     7.874553    12.298400     8.618386     1.047977
H     12.192498    12.239698     5.078923     0.117152
H      3.455669    11.431916     2.968616     0.117809
H      8.939427    10.089751     2.509314     0.115085
H      8.396627    10.965227     4.593020     0.113671
H      7.545231    19.279816     3.787912     0.117449
H      8.102900    20.087598     5.898218     0.117111
H      8.939446     2.563185     6.357520     0.115042
H      8.396648     1.687709     4.273814     0.113087
H     11.043690    15.165082     0.904417     0.117440
H     10.486025    12.905792     0.865403     0.117109
H      9.649511    18.455272    17.494264     0.115041
H     10.192304    20.712663    17.605987     0.113081
H      6.396439    16.354433     7.962417     0.117151
H     15.133263    18.613722     8.001431     0.117809
H      9.649506    19.503535     9.106239     0.115084
H     10.192311    17.246144     8.994517     0.113676
H      6.396447    13.066173    12.654746     0.117152
H     15.133276    13.873955    14.765053     0.117809
H      9.649518    15.216120    15.224355     0.115085
H     10.192318    14.340644    13.140649     0.113671
H     11.043714     6.026055    13.945757     0.117449
H     10.486045     5.218273    11.835451     0.117111
H      9.649499    22.742686    11.376149     0.115042
H     10.192297    23.618162    13.459855     0.113087
H      7.545255    10.140789    16.829252     0.117440
H      8.102920    12.400079    16.868266     0.117109
H      8.939434     6.850599     0.239405     0.115041
H      8.396641     4.593208     0.127682     0.113081
H     12.192506     8.951438     9.771252     0.117151
H      3.455682     6.692149     9.732238     0.117809
H      8.939439     5.802336     8.627430     0.115084
H      8.396634     8.059727     8.739152     0.113676
H     10.364278     8.313591     1.597804     0.117002
H     10.364288     4.339345     7.269031     0.117003
H      8.224667    16.992280    16.135865     0.117002
H      8.224657    20.966526    10.464638     0.117003
C      9.912557    12.181194     6.426150     0.631143
C     10.232289    11.684221     5.043987    -0.034394
C     11.529801    11.813222     4.549218    -0.097933
C     11.866262    11.327841     3.302896    -0.147957
C     10.871752    10.672703     2.521196     0.088224
C      9.603054    10.536320     3.020576    -0.157897
C      9.284251    11.050756     4.266898    -0.092111
C     11.257475    10.071170     1.208550     0.023993
C      5.265290    19.338320     2.440685     0.633350
C      5.585020    19.835293     3.822847    -0.038127
C      6.882532    19.706292     4.317616    -0.096653
C      7.218992    20.191673     5.563939    -0.147051
C      6.224479    20.846812     6.345639     0.086880
C      9.603074     2.116615     5.846259    -0.155016
C     13.931479    20.468759     4.599936    -0.092086
C      6.610200    21.448345     7.658285     0.023751
C     13.323628    16.411443     0.389609     0.633374
C     13.003900    14.942656     0.394219    -0.038136
C     11.706389    14.521625     0.684342    -0.096650
C     11.369931    13.184478     0.653486    -0.147039
C      3.069945    12.226114     0.304487     0.086879
C      4.338643    12.648959     0.005852    -0.155022
C      4.657441    13.996023     0.064019    -0.092070
C      2.684226    10.786981     0.187090     0.023749
C      8.676382    15.108072     8.477226     0.631180
C      8.356648    16.576858     8.472615    -0.034397
C      7.059135    16.997889     8.182492    -0.097931
C      6.722671    18.335037     8.213349    -0.147956
C      7.717180    19.293401     8.562347     0.088219
C      8.985881    18.870556     8.860982    -0.157890
C      9.304685    17.523492     8.802816    -0.092117
C      7.331455    20.732533     8.679744     0.023994
C      8.676388    13.124677    11.307519     0.631143
C      8.356656    13.621650    12.689682    -0.034394
C      7.059144    13.492649    13.184451    -0.097933
C      6.722683    13.978030    14.430773    -0.147957
C      7.717193    14.633168    15.212473     0.088224
C      8.985891    14.769551    14.713093    -0.157897
C      9.304694    14.255115    13.466771    -0.092111
C      7.331470    15.234701    16.525119     0.023993
C     13.323655     5.967551    15.292984     0.633350
C     13.003925     5.470578    13.910822    -0.038127
C     11.706413     5.599579    13.416053    -0.096653
C     11.369953     5.114198    12.169730    -0.147051
C      3.069966     4.459059    11.388030     0.086880
C      4.338665     4.322677    11.887410    -0.155016
C      4.657466     4.837112    13.133733    -0.092086
C      2.684245     3.857526    10.075384     0.023751
C      5.265317     8.894428    17.344060     0.633374
C      5.585045    10.363215    17.339450    -0.038136
C      6.882556    10.784246    17.049327    -0.096650
C      7.219014    12.121393    17.080183    -0.147039
C      6.224500    13.079757    17.429182     0.086879
C      9.603063     6.217620    -0.005852    -0.155022
C     13.931504    11.309848    17.669650    -0.092070
C      6.610219    14.518890    17.546579     0.023749
C      9.912563    10.197799     9.256443     0.631180
C     10.232297     8.729013     9.261054    -0.034397
C     11.529810     8.307982     9.551177    -0.097931
C     11.866274     6.970834     9.520320    -0.147956
C     10.871765     6.012470     9.171322     0.088219
C      9.603064     6.435315     8.872687    -0.157890
C      9.284260     7.782379     8.930853    -0.092117
C     11.257490     4.573338     9.053925     0.023994
C     10.894993     8.765944     0.952298    -0.194004
C     10.895006     3.886991     7.914536    -0.194008
C      7.693952    16.539927    16.781371    -0.194004
C      7.693939    21.418880     9.819133    -0.194008
O     10.856878    12.593115     7.123083    -0.571633
O      8.707990    12.097891     6.762557    -0.590641
O      6.209612    18.926399     1.743752    -0.572573
O     13.355222    19.421624     2.104277    -0.590942
O     12.379305    17.207118     0.538926    -0.572586
O      5.233694    16.699218     0.196489    -0.590953
O      7.732063    14.312396     8.327908    -0.571664
O      9.880950    14.820296     8.670345    -0.590648
O      7.732067    12.712756    10.610586    -0.571633
O      9.880955    13.207980    10.971112    -0.590641
O     12.379333     6.379472    15.989917    -0.572573
O      5.233723     5.884247    15.629392    -0.590942
O      6.209640     8.098753    17.194743    -0.572586
O     13.355251     8.606653    17.537180    -0.590953
O     10.856882    10.993475     9.405761    -0.571664
O      8.707995    10.485575     9.063324    -0.590648

The following XYZ coordinates are in angstroms. Other properties are in atomic units.
The sperically averaged electron density of each atom fit to a function of the form exp(a - br)
eigen_1, eigen_2 and eigen_3 are the three eigenvalues of traceless quadrupole moment tensor
  atom number  atomic symbol              X              Y              Z     net charge C6 coefficient C8 coefficient C10 coefficient fluctuating dipole atomic polarizability isotropic forcefield polarizability              a              b squared Pearson coefficient          <r^3>          <r^4>         wp_QDO          m_QDO          q_QDO       dipole_x       dipole_y       dipole_z         dipole            Qxy            Qxz            Qyz     Q(x^2-y^2)  Q(3z^2 - R^2)        eigen_1        eigen_2        eigen_3 static polarizability      alpha(xx)      alpha(xy)      alpha(xz)      alpha(yy)      alpha(yz)      alpha(zz) atomic spin moment
            1             Zn      10.714392      13.007471       9.115283       1.047977      71.397297 0.12646400E+04  0.36490478E+05                                14.369719                           11.803593       0.352151       2.026965                    0.996619      41.180033     107.073317       0.513808       0.413136      -1.134630       0.215786       0.065555       0.045936       0.230154       0.070486       0.049392       0.015918       0.198230      -0.221341      -0.084937      -0.084641       0.169578             17.880619      11.764913      -3.964697      -2.778337      21.488970       1.516021      20.387972          -0.000001
            2             Zn      10.714367      24.951336      17.485220       1.048571      71.501871 0.12668283E+04  0.36571924E+05                                14.388321                           11.818106       0.343861       2.024370                    0.996538      41.188624     107.146435       0.513176       0.413437      -1.134345       0.215622      -0.065149      -0.045659       0.229830      -0.070367      -0.049312       0.015349       0.198409      -0.220699      -0.085065      -0.084323       0.169388             17.904675      11.780281       3.970216       2.782220      21.518402       1.518844      20.415343          -0.000001
            3             Zn       7.874578       0.354535       0.248449       1.048571      71.501866 0.12668282E+04  0.36571921E+05                                14.388320                           11.818106       0.343861       2.024370                    0.996538      41.188623     107.146431       0.513176       0.413437      -1.134345      -0.215622       0.065149       0.045659       0.229830      -0.070367      -0.049312       0.015349       0.198409      -0.220699      -0.085065      -0.084323       0.169388             17.904674      11.780280       3.970216       2.782220      21.518400       1.518844      20.415342          -0.000001
            4             Zn       7.874553      12.298400       8.618386       1.047977      71.397290 0.12646399E+04  0.36490472E+05                                14.369717                           11.803592       0.352152       2.026965                    0.996619      41.180032     107.073311       0.513808       0.413136      -1.134630      -0.215786      -0.065555      -0.045936       0.230154       0.070486       0.049392       0.015918       0.198230      -0.221341      -0.084937      -0.084642       0.169578             17.880617      11.764912      -3.964697      -2.778337      21.488969       1.516020      20.387970          -0.000001
            5              H      12.192498      12.239698       5.078923       0.117152       1.187464 0.87312345E+01  0.85789693E+02                                 1.713543                            1.622003      -1.002995       2.400822                    0.998110       3.275678       8.565693       0.551681       1.129949      -0.746867       0.030268       0.018374       0.020297       0.040813       0.009453       0.000895       0.006609       0.023843      -0.013854      -0.016069      -0.001880       0.017949              1.748625       1.815849       0.256367       0.267270       1.534820       0.288954       1.895207           0.000000
            6              H       3.455669      11.431916       2.968616       0.117809       1.243983 0.93784271E+01  0.94576943E+02                                 1.826382                            1.727411      -1.073839       2.367548                    0.997104       3.425052       9.317819       0.509047       1.193143      -0.730806       0.037800       0.007518      -0.009341       0.039656       0.007398      -0.000628       0.011675       0.024567      -0.009102      -0.020403       0.004119       0.016285              1.875434       2.275125       0.118481      -0.382118       1.476437      -0.025621       1.874739           0.000000
            7              H       8.939427      10.089751       2.509314       0.115085       1.201415 0.88210471E+01  0.86852235E+02                                 1.725558                            1.629913      -0.953353       2.420275                    0.998423       3.273432       8.555202       0.550814       1.129379      -0.747322      -0.027610      -0.016956      -0.017619       0.036882       0.008360      -0.001096       0.009561       0.024555       0.005442      -0.019899       0.005623       0.014276              1.759395       1.868151       0.243247       0.257997       1.611443       0.331171       1.798593           0.000000
            8              H       8.396627      10.965227       4.593020       0.113671       1.241212 0.91148430E+01  0.90517697E+02                                 1.765383                            1.656909      -1.009529       2.394035                    0.998031       3.323176       8.733430       0.546062       1.129483      -0.747019      -0.038902      -0.004045       0.012171       0.040962       0.008440      -0.000697       0.005910       0.027366      -0.011393      -0.016832      -0.001186       0.018019              1.814642       2.264123       0.042941      -0.371787       1.407188       0.061979       1.772615           0.000001
            9              H       7.545231      19.279816       3.787912       0.117449       1.190832 0.87617867E+01  0.86172242E+02                                 1.717386                            1.625290      -1.005426       2.399476                    0.998083       3.279324       8.581651       0.550847       1.130577      -0.746701       0.029930      -0.018808      -0.020160       0.040693      -0.009246      -0.001074       0.006373       0.024204      -0.013952      -0.015868      -0.002121       0.017989              1.752672       1.820188      -0.257524      -0.268589       1.538029       0.290201       1.899801           0.000000
           10              H       8.102900      20.087598       5.898218       0.117111       1.245563 0.93923998E+01  0.94741443E+02                                 1.826828                            1.727829      -1.072027       2.367835                    0.997106       3.427747       9.322561       0.509432       1.191945      -0.731080       0.038266      -0.007710       0.009484       0.040170      -0.007174       0.000570       0.011723       0.024584      -0.009282      -0.020372       0.004165       0.016207              1.875875       2.275752      -0.118541       0.382228       1.476750      -0.025649       1.875123           0.000001
           11              H       8.939446       2.563185       6.357520       0.115042       1.210963 0.89084331E+01  0.87961770E+02                                 1.737977                            1.640563      -0.977320       2.410155                    0.998252       3.282747       8.602164       0.547517       1.132964      -0.746452      -0.027275       0.016782       0.017593       0.036539      -0.008499       0.001158       0.009618       0.025114       0.004840      -0.020162       0.005514       0.014648              1.772462       1.882712      -0.246686      -0.261695       1.622548       0.335406       1.812125           0.000000
           12              H       8.396648       1.687709       4.273814       0.113087       1.234690 0.90565135E+01  0.89779089E+02                                 1.757908                            1.650657      -1.000420       2.398048                    0.998066       3.316200       8.702586       0.547656       1.128195      -0.747357      -0.039441       0.004222      -0.012620       0.041626      -0.008218       0.000479       0.005701       0.026698      -0.011852      -0.016268      -0.001441       0.017709              1.806589       2.252329      -0.042564       0.368749       1.402334       0.061620       1.765105           0.000001
           13              H      11.043690      15.165082       0.904417       0.117440       1.190889 0.87623125E+01  0.86178722E+02                                 1.717440                            1.625338      -1.005443       2.399465                    0.998083       3.279411       8.581949       0.550839       1.130576      -0.746701      -0.029938       0.025366       0.010802       0.040699      -0.004169      -0.008322       0.003247       0.015583      -0.039802      -0.015866      -0.002122       0.017988              1.752729       1.820248      -0.340374      -0.150397       2.043931       0.106534       1.394010           0.000000
           14              H      10.486025      12.905792       0.865403       0.117109       1.245589 0.93926239E+01  0.94744264E+02                                 1.826854                            1.727850      -1.072019       2.367838                    0.997106       3.427769       9.322647       0.509429       1.191945      -0.731080      -0.038266      -0.006283       0.010483       0.040171      -0.001912      -0.006939       0.006537       0.010302      -0.052129      -0.020372       0.004165       0.016207              1.875902       2.275791       0.318830      -0.241887       1.812285      -0.147481       1.539630           0.000001
           15              H       9.649511      18.455272      17.494264       0.115041       1.210945 0.89082723E+01  0.87959710E+02                                 1.737953                            1.640543      -0.977310       2.410159                    0.998252       3.282731       8.602075       0.547524       1.132956      -0.746454       0.027275      -0.022265      -0.009768       0.036539      -0.001813      -0.008385       0.002573       0.005710      -0.053372      -0.020162       0.005514       0.014648              1.772437       1.882684      -0.330168      -0.142551       2.005215       0.196439       1.429411           0.000000
           16              H      10.192304      20.712663      17.605987       0.113081       1.234696 0.90565497E+01  0.89779383E+02                                 1.757899                            1.650649      -1.000421       2.398045                    0.998066       3.316216       8.702576       0.547664       1.128179      -0.747361       0.039444       0.010424      -0.008280       0.041630      -0.002355      -0.007885       0.001995       0.016482      -0.042512      -0.016271      -0.001439       0.017710              1.806580       2.252317       0.332077      -0.165864       1.762374      -0.069117       1.405049           0.000001
           17              H       6.396439      16.354433       7.962417       0.117151       1.187460 0.87312046E+01  0.85789325E+02                                 1.713539                            1.622000      -1.003068       2.400788                    0.998108       3.275676       8.565684       0.551681       1.129949      -0.746867      -0.030268      -0.025349      -0.010344       0.040814       0.004068       0.008580       0.003467       0.015189      -0.039816      -0.016069      -0.001880       0.017949              1.748622       1.815845       0.338718       0.149751       2.038620       0.106017       1.391400           0.000000
           18              H      15.133263      18.613722       8.001431       0.117809       1.243979 0.93783887E+01  0.94576458E+02                                 1.826378                            1.727407      -1.073817       2.367557                    0.997104       3.425047       9.317800       0.509048       1.193143      -0.730806      -0.037800       0.006216      -0.010255       0.039657       0.001935       0.007167       0.006474       0.010245      -0.052071      -0.020403       0.004118       0.016285              1.875429       2.275120      -0.318732       0.241785       1.811896      -0.147431       1.539272           0.000001
           19              H       9.649506      19.503535       9.106239       0.115084       1.201428 0.88211620E+01  0.86853703E+02                                 1.725574                            1.629927      -0.953365       2.420269                    0.998423       3.273452       8.555288       0.550810       1.129384      -0.747320       0.027611       0.022349       0.009925       0.036882       0.001824       0.008232       0.002521       0.005169      -0.052716      -0.019899       0.005623       0.014276              1.759412       1.868168       0.325532       0.140586       1.989301       0.193979       1.420768           0.000000
           20              H      10.192311      17.246144       8.994517       0.113676       1.241212 0.91148574E+01  0.90517981E+02                                 1.765394                            1.656919      -1.009538       2.394031                    0.998030       3.323165       8.733441       0.546056       1.129494      -0.747016       0.038899      -0.010057       0.007952       0.040958       0.002225       0.008174       0.001968       0.016518      -0.043927      -0.016830      -0.001188       0.018018              1.814653       2.264138      -0.334808       0.167257       1.769824      -0.069695       1.409997           0.000001
           21              H       6.396447      13.066173      12.654746       0.117152       1.187464 0.87312338E+01  0.85789681E+02                                 1.713542                            1.622003      -1.002995       2.400822                    0.998110       3.275678       8.565692       0.551681       1.129949      -0.746867      -0.030268      -0.018374      -0.020297       0.040813       0.009453       0.000895       0.006609       0.023843      -0.013854      -0.016069      -0.001880       0.017949              1.748625       1.815848       0.256367       0.267269       1.534820       0.288954       1.895206           0.000000
           22              H      15.133276      13.873955      14.765053       0.117809       1.243983 0.93784237E+01  0.94576907E+02                                 1.826382                            1.727411      -1.073838       2.367548                    0.997104       3.425051       9.317818       0.509047       1.193144      -0.730806      -0.037799      -0.007518       0.009341       0.039656       0.007398      -0.000628       0.011675       0.024567      -0.009102      -0.020403       0.004119       0.016285              1.875434       2.275126       0.118481      -0.382118       1.476437      -0.025621       1.874739           0.000000
           23              H       9.649518      15.216120      15.224355       0.115085       1.201415 0.88210463E+01  0.86852223E+02                                 1.725557                            1.629913      -0.953353       2.420275                    0.998423       3.273432       8.555201       0.550815       1.129379      -0.747322       0.027610       0.016956       0.017619       0.036882       0.008360      -0.001096       0.009561       0.024555       0.005442      -0.019899       0.005623       0.014276              1.759395       1.868151       0.243247       0.257997       1.611442       0.331171       1.798592           0.000000
           24              H      10.192318      14.340644      13.140649       0.113671       1.241212 0.91148401E+01  0.90517657E+02                                 1.765383                            1.656909      -1.009529       2.394035                    0.998031       3.323176       8.733428       0.546063       1.129482      -0.747019       0.038902       0.004045      -0.012171       0.040962       0.008440      -0.000697       0.005910       0.027366      -0.011393      -0.016832      -0.001186       0.018018              1.814641       2.264122       0.042941      -0.371787       1.407188       0.061979       1.772614           0.000001
           25              H      11.043714       6.026055      13.945757       0.117449       1.190833 0.87617923E+01  0.86172315E+02                                 1.717387                            1.625290      -1.005426       2.399475                    0.998083       3.279325       8.581656       0.550847       1.130577      -0.746701      -0.029930       0.018808       0.020160       0.040693      -0.009246      -0.001074       0.006373       0.024204      -0.013952      -0.015868      -0.002121       0.017989              1.752673       1.820189      -0.257524      -0.268589       1.538030       0.290201       1.899802           0.000000
           26              H      10.486045       5.218273      11.835451       0.117111       1.245563 0.93923976E+01  0.94741411E+02                                 1.826828                            1.727828      -1.072026       2.367835                    0.997106       3.427747       9.322559       0.509433       1.191944      -0.731080      -0.038266       0.007710      -0.009484       0.040170      -0.007174       0.000570       0.011723       0.024584      -0.009282      -0.020372       0.004165       0.016207              1.875874       2.275751      -0.118540       0.382228       1.476749      -0.025649       1.875123           0.000001
           27              H       9.649499      22.742686      11.376149       0.115042       1.210963 0.89084348E+01  0.87961795E+02                                 1.737977                            1.640564      -0.977320       2.410155                    0.998252       3.282747       8.602166       0.547517       1.132964      -0.746452       0.027275      -0.016782      -0.017593       0.036539      -0.008499       0.001158       0.009618       0.025114       0.004840      -0.020162       0.005514       0.014648              1.772463       1.882713      -0.246686      -0.261696       1.622549       0.335407       1.812126           0.000000
           28              H      10.192297      23.618162      13.459855       0.113087       1.234690 0.90565193E+01  0.89779169E+02                                 1.757910                            1.650659      -1.000420       2.398048                    0.998066       3.316200       8.702590       0.547655       1.128196      -0.747357       0.039441      -0.004222       0.012620       0.041626      -0.008218       0.000479       0.005701       0.026698      -0.011852      -0.016268      -0.001441       0.017709              1.806591       2.252331      -0.042564       0.368749       1.402335       0.061620       1.765107           0.000001
           29              H       7.545255      10.140789      16.829252       0.117440       1.190891 0.87623254E+01  0.86178886E+02                                 1.717442                            1.625340      -1.005444       2.399464                    0.998083       3.279413       8.581958       0.550839       1.130577      -0.746701       0.029938      -0.025366      -0.010802       0.040699      -0.004169      -0.008322       0.003247       0.015583      -0.039802      -0.015866      -0.002122       0.017988              1.752731       1.820249      -0.340374      -0.150397       2.043933       0.106534       1.394011           0.000000
           30              H       8.102920      12.400079      16.868266       0.117109       1.245588 0.93926205E+01  0.94744227E+02                                 1.826854                            1.727850      -1.072019       2.367838                    0.997106       3.427768       9.322646       0.509429       1.191946      -0.731080       0.038266       0.006283      -0.010483       0.040171      -0.001912      -0.006939       0.006537       0.010302      -0.052129      -0.020372       0.004165       0.016207              1.875902       2.275791       0.318830      -0.241887       1.812285      -0.147481       1.539630           0.000001
           31              H       8.939434       6.850599       0.239405       0.115041       1.210945 0.89082694E+01  0.87959670E+02                                 1.737952                            1.640542      -0.977311       2.410159                    0.998252       3.282731       8.602073       0.547524       1.132955      -0.746454      -0.027275       0.022265       0.009768       0.036539      -0.001813      -0.008385       0.002573       0.005710      -0.053372      -0.020162       0.005514       0.014648              1.772436       1.882683      -0.330168      -0.142551       2.005214       0.196439       1.429410           0.000000
           32              H       8.396641       4.593208       0.127682       0.113081       1.234696 0.90565489E+01  0.89779370E+02                                 1.757899                            1.650648      -1.000421       2.398045                    0.998066       3.316216       8.702575       0.547664       1.128178      -0.747361      -0.039444      -0.010424       0.008280       0.041630      -0.002355      -0.007885       0.001995       0.016482      -0.042512      -0.016271      -0.001439       0.017710              1.806580       2.252316       0.332077      -0.165864       1.762373      -0.069117       1.405049           0.000001
           33              H      12.192506       8.951438       9.771252       0.117151       1.187460 0.87311986E+01  0.85789249E+02                                 1.713539                            1.622000      -1.003068       2.400788                    0.998108       3.275675       8.565680       0.551681       1.129949      -0.746867       0.030268       0.025349       0.010344       0.040814       0.004068       0.008580       0.003467       0.015189      -0.039816      -0.016069      -0.001880       0.017949              1.748621       1.815844       0.338718       0.149751       2.038619       0.106017       1.391400           0.000000
           34              H       3.455682       6.692149       9.732238       0.117809       1.243979 0.93783879E+01  0.94576443E+02                                 1.826377                            1.727407      -1.073817       2.367557                    0.997104       3.425047       9.317798       0.509048       1.193143      -0.730807       0.037800      -0.006216       0.010255       0.039657       0.001935       0.007167       0.006474       0.010245      -0.052071      -0.020403       0.004118       0.016285              1.875429       2.275119      -0.318732       0.241785       1.811896      -0.147431       1.539271           0.000000
           35              H       8.939439       5.802336       8.627430       0.115084       1.201428 0.88211595E+01  0.86853665E+02                                 1.725573                            1.629926      -0.953365       2.420268                    0.998423       3.273452       8.555285       0.550811       1.129383      -0.747320      -0.027611      -0.022349      -0.009925       0.036882       0.001824       0.008232       0.002521       0.005169      -0.052716      -0.019899       0.005623       0.014276              1.759411       1.868167       0.325532       0.140586       1.989300       0.193979       1.420767           0.000000
           36              H       8.396634       8.059727       8.739152       0.113676       1.241211 0.91148521E+01  0.90517916E+02                                 1.765394                            1.656919      -1.009538       2.394031                    0.998030       3.323164       8.733438       0.546056       1.129495      -0.747016      -0.038899       0.010057      -0.007952       0.040958       0.002225       0.008174       0.001968       0.016518      -0.043927      -0.016830      -0.001188       0.018018              1.814652       2.264137      -0.334808       0.167257       1.769823      -0.069695       1.409997           0.000001
           37              H      10.364278       8.313591       1.597804       0.117002       1.311135 0.10218734E+02  0.10555342E+03                                 1.905851                            1.812399      -1.238161       2.287054                    0.995428       3.590973       9.969485       0.491914       1.205429      -0.727088      -0.018781      -0.017684       0.025377       0.036186       0.005042      -0.007245      -0.004163      -0.007182       0.013468      -0.010257      -0.001532       0.011789              1.946004       1.730050       0.256734      -0.366224       2.034260      -0.054279       2.073701           0.000000
           38              H      10.364288       4.339345       7.269031       0.117003       1.311150 0.10218881E+02  0.10555531E+03                                 1.905865                            1.812411      -1.238167       2.287053                    0.995427       3.590985       9.969531       0.491913       1.205428      -0.727088      -0.018782       0.017816      -0.025283       0.036186      -0.005090       0.007212      -0.004201      -0.007290       0.013155      -0.010258      -0.001531       0.011789              1.946018       1.730064      -0.256612       0.366317       2.034294      -0.054286       2.073695           0.000000
           39              H       8.224667      16.992280      16.135865       0.117002       1.311134 0.10218726E+02  0.10555331E+03                                 1.905850                            1.812398      -1.238160       2.287055                    0.995428       3.590972       9.969479       0.491914       1.205429      -0.727088       0.018781       0.017684      -0.025377       0.036186       0.005042      -0.007245      -0.004163      -0.007182       0.013468      -0.010257      -0.001532       0.011789              1.946002       1.730049       0.256733      -0.366223       2.034259      -0.054279       2.073699           0.000000
           40              H       8.224657      20.966526      10.464638       0.117003       1.311150 0.10218880E+02  0.10555529E+03                                 1.905865                            1.812411      -1.238166       2.287053                    0.995427       3.590985       9.969531       0.491913       1.205428      -0.727088       0.018782      -0.017816       0.025283       0.036186      -0.005090       0.007212      -0.004201      -0.007290       0.013155      -0.010257      -0.001531       0.011789              1.946018       1.730064      -0.256612       0.366317       2.034294      -0.054286       2.073695           0.000000
           41              C       9.912557      12.181194       6.426150       0.631143      23.060748 0.24871167E+03  0.51446346E+04                                 7.627168                            5.656043      -0.106708       2.029967                    0.999438      22.001711      61.623281       0.613885       0.482348      -1.013967      -0.015690       0.026499       0.056861       0.064665      -0.016890       0.017736      -0.059158      -0.121094      -0.209199      -0.090919      -0.026741       0.117660              9.589151       7.991061      -0.297838      -2.369260       5.629207       3.420240      15.147183           0.000001
           42              C      10.232289      11.684221       5.043987      -0.034394      39.112342 0.43620728E+03  0.10177702E+05                                10.010715                            6.909248      -0.000299       2.004558                    0.999427      27.200055      75.785597       0.639660       0.410393      -1.077122       0.011335      -0.015813      -0.042362       0.046616      -0.000968      -0.002062       0.002681       0.016887      -0.005680      -0.008574      -0.001301       0.009875             13.416576      10.568160      -0.027637      -4.102198       7.419683       5.578046      22.261885          -0.000001
           43              C      11.529801      11.813222       4.549218      -0.097933      34.350047 0.42275806E+03  0.98782224E+04                                 9.232751                            6.886130       0.026501       1.977740                    0.999650      29.234724      84.022568       0.623203       0.420620      -1.060625      -0.015101      -0.009037      -0.018089       0.025237       0.019254       0.019002      -0.002354       0.010775      -0.044463      -0.029017      -0.002802       0.031819             11.269151      10.268911       0.206391      -3.713773       6.432896       3.685857      17.105646          -0.000000
           44              C      11.866262      11.327841       3.302896      -0.147957      35.348800 0.45153148E+03  0.10729892E+05                                 9.407412                            7.108693       0.081874       1.991643                    0.999637      30.014329      87.105512       0.614152       0.419684      -1.060797      -0.012468       0.010807       0.017327       0.023926       0.013032      -0.006293       0.000699       0.039474      -0.076728      -0.026508      -0.010475       0.036983             11.457340       9.494731       0.867472      -2.151358       7.239583       4.209670      17.637705          -0.000000
           45              C      10.871752      10.672703       2.521196       0.088224      39.016822 0.43179855E+03  0.10101207E+05                                10.178009                            7.010996      -0.264950       1.923510                    0.998887      26.894629      76.306433       0.613345       0.426884      -1.061082       0.002706      -0.003386       0.001974       0.004762      -0.000937      -0.008630       0.006574      -0.054667       0.044620      -0.036228       0.011241       0.024987             13.741099      10.647891       0.017249      -4.120892       9.442783       6.789497      21.132622           0.000000
           46              C       9.603054      10.536320       3.020576      -0.157897      35.547474 0.43026477E+03  0.10091338E+05                                 9.384402                            6.905520       0.154959       2.015902                    0.999711      29.663790      85.232640       0.628355       0.415612      -1.064504      -0.001812       0.007175       0.027663       0.028635       0.014195       0.017697       0.014478       0.012956      -0.029489      -0.022425      -0.010271       0.032697             11.489653      10.659050      -0.089172      -3.872792       7.093681       4.409571      16.716229          -0.000001
           47              C       9.284251      11.050756       4.266898      -0.092111      34.167967 0.41621724E+03  0.96862996E+04                                 9.176115                            6.819095      -0.009089       1.966522                    0.999642      29.130882      83.520437       0.628208       0.418952      -1.061816       0.023326      -0.002775      -0.021344       0.031739       0.004010      -0.011409      -0.009251       0.037871      -0.053883      -0.025143      -0.006356       0.031498             11.100353       9.538606       0.281677      -2.085669       6.894444       4.612144      16.868011          -0.000000
           48              C      11.257475      10.071170       1.208550       0.023993      46.384700 0.45064934E+03  0.10631605E+05                                11.270779                            7.081361      -0.120121       1.959371                    0.999210      27.537526      77.889975       0.622186       0.417278      -1.069526      -0.001276      -0.014855       0.012740       0.019611      -0.007977       0.001826       0.013302       0.024839       0.015876      -0.023544       0.009926       0.013618             16.197301       8.035436       1.471039      -4.419068      19.186880       7.008379      21.369587           0.000000
           49              C       5.265290      19.338320       2.440685       0.633350      23.023406 0.24820807E+03  0.51316585E+04                                 7.620042                            5.650998      -0.105898       2.030692                    0.999465      21.977107      61.540674       0.614043       0.482465      -1.013897      -0.015218      -0.025812      -0.056624       0.064063       0.017168      -0.018055      -0.059307      -0.120753      -0.208181      -0.090806      -0.026782       0.117588              9.579670       7.983987       0.297034       2.365490       5.624217       3.416599      15.130806           0.000001
           50              C       5.585020      19.835293       3.822847      -0.038127      39.220651 0.43764530E+03  0.10218539E+05                                10.021522                            6.915502       0.013851       2.008174                    0.999309      27.256329      75.942270       0.640152       0.409785      -1.077639       0.011654       0.015492       0.042620       0.046822       0.000781       0.002514       0.001410       0.015198      -0.007725      -0.006784      -0.002700       0.009485             13.432548      10.578528       0.028390       4.107726       7.427807       5.585980      22.291310          -0.000001
           51              C       6.882532      19.706292       4.317616      -0.096653      34.265147 0.42148766E+03  0.98407031E+04                                 9.215825                            6.874145       0.029328       1.979212                    0.999654      29.195029      83.863182       0.623995       0.420420      -1.060797      -0.016144       0.010689       0.017942       0.026397      -0.018916      -0.018616      -0.002124       0.009737      -0.042369      -0.028252      -0.002714       0.030966             11.246780      10.250915      -0.208678       3.700186       6.422097       3.678799      17.067328          -0.000000
           52              C       7.218992      20.191673       5.563939      -0.147051      35.332440 0.45125542E+03  0.10721623E+05                                 9.404854                            7.106804       0.082515       1.991892                    0.999599      30.005040      87.069743       0.614201       0.419718      -1.060783      -0.012340      -0.010814      -0.016379       0.023184      -0.013107       0.006042       0.001410       0.040797      -0.078642      -0.027245      -0.010565       0.037810             11.454330       9.491825      -0.867410       2.149924       7.238060       4.209108      17.633106          -0.000000
           53              C       6.224479      20.846812       6.345639       0.086880      39.068944 0.43247811E+03  0.10121004E+05                                10.186555                            7.016539      -0.269449       1.921948                    0.998922      26.914770      76.376364       0.613103       0.426887      -1.061088       0.003033       0.003509      -0.000985       0.004741       0.002001       0.008838       0.007144      -0.055093       0.044234      -0.036455       0.010593       0.025862             13.753141      10.659037      -0.018386       4.124728       9.450511       6.795154      21.149876          -0.000000
           54              C       9.603074       2.116615       5.846259      -0.155016      35.396364 0.42799313E+03  0.10024191E+05                                 9.352934                            6.882456       0.163211       2.019108                    0.999768      29.597054      84.965711       0.630104       0.415032      -1.064939      -0.000962      -0.007853      -0.029204       0.030256      -0.013922      -0.017662       0.015599       0.013869      -0.029709      -0.023415      -0.009729       0.033144             11.448404      10.623061       0.080209       3.841810       7.072361       4.395014      16.649790          -0.000001
           55              C      13.931479      20.468759       4.599936      -0.092086      34.260622 0.41758885E+03  0.97268967E+04                                 9.197170                            6.834242      -0.012301       1.965036                    0.999604      29.170520      83.690524       0.626928       0.419433      -1.061437       0.022983       0.001555       0.018699       0.029670      -0.004091       0.010657      -0.009445       0.038639      -0.057915      -0.026031      -0.006064       0.032096             11.127988       9.549282      -0.282276       2.084019       6.913171       4.630564      16.921511          -0.000000
           56              C       6.610200      21.448345       7.658285       0.023751      46.393647 0.45078720E+03  0.10635782E+05                                11.271923                            7.082508      -0.117772       1.960080                    0.999194      27.543055      77.911657       0.622120       0.417286      -1.069510      -0.001149       0.014257      -0.012353       0.018899       0.007257      -0.001685       0.013030       0.024159       0.013609      -0.022614       0.009549       0.013065             16.198135       8.035958      -1.471749       4.418711      19.189567       7.008013      21.368879           0.000000
           57              C      13.323628      16.411443       0.389609       0.633374      23.022971 0.24820263E+03  0.51315221E+04                                 7.619977                            5.650957      -0.105916       2.030689                    0.999465      21.976867      61.540017       0.614041       0.482468      -1.013895       0.015225       0.062032       0.004952       0.064065      -0.011109       0.022311       0.007282       0.062627       0.341916      -0.090818      -0.026779       0.117597              9.579574       7.983925       2.324786      -0.528153      16.215362      -0.429229       4.539436           0.000001
           58              C      13.003900      14.942656       0.394219      -0.038136      39.221071 0.43765092E+03  0.10218704E+05                                10.021591                            6.915545       0.013904       2.008188                    0.999309      27.256512      75.942927       0.640150       0.409785      -1.077639      -0.011656      -0.045353      -0.000015       0.046827       0.002637      -0.000127      -0.000117       0.010994      -0.020337      -0.006782      -0.002706       0.009488             13.432641      10.578598       3.870764      -1.375320      24.144130      -0.483846       5.575196          -0.000001
           59              C      11.706389      14.521625       0.684342      -0.096650      34.264879 0.42148341E+03  0.98405805E+04                                 9.215778                            6.874111       0.029337       1.979218                    0.999654      29.194916      83.862797       0.623996       0.420421      -1.060797       0.016141      -0.020492      -0.003927       0.026379      -0.023957      -0.011428       0.003600       0.025495       0.004944      -0.028247      -0.002717       0.030965             11.246711      10.250854       3.406696      -1.459041      18.187552      -0.593397       5.301729          -0.000000
           60              C      11.369931      13.184478       0.653486      -0.147039      35.331442 0.45123998E+03  0.10721146E+05                                 9.404611                            7.106629       0.082462       1.991876                    0.999599      30.004597      87.067547       0.614217       0.419712      -1.060788       0.012345       0.019093       0.004577       0.023193       0.001211      -0.014382       0.007152       0.056613      -0.031216      -0.027246      -0.010567       0.037813             11.454015       9.491608       1.724716      -1.549071      19.122270      -0.106390       5.748169          -0.000000
           61              C       3.069945      12.226114       0.304487       0.086879      39.068720 0.43247594E+03  0.10120932E+05                                10.186494                            7.016505      -0.269458       1.921947                    0.998922      26.914670      76.375796       0.613107       0.426885      -1.061091      -0.003032      -0.000271      -0.003631       0.004739       0.008998      -0.001138       0.007226      -0.054880       0.044878      -0.036459       0.010591       0.025867             13.753049      10.658957       3.870713      -1.425072      24.146787       1.458697       6.453402           0.000000
           62              C       4.338643      12.648959       0.005852      -0.155022      35.396827 0.42799970E+03  0.10024387E+05                                 9.353039                            6.882529       0.163178       2.019097                    0.999768      29.597241      84.966537       0.630098       0.415034      -1.064937       0.000966       0.030121      -0.002596       0.030248      -0.021345      -0.007057       0.014492       0.010867      -0.038775      -0.023405      -0.009730       0.033136             11.448543      10.623147       3.638549      -1.235851      18.354332       0.298503       5.368151          -0.000001
           63              C       4.657441      13.996023       0.064019      -0.092070      34.260172 0.41758148E+03  0.97266836E+04                                 9.197103                            6.834190      -0.012298       1.965042                    0.999605      29.170265      83.689656       0.626929       0.419435      -1.061436      -0.022984      -0.018110       0.004930       0.029674       0.008628      -0.007487      -0.004160       0.053221      -0.014180      -0.026040      -0.006063       0.032102             11.127906       9.549205       1.862498      -0.976606      18.726584       0.340934       5.107930          -0.000000
           64              C       2.684226      10.786981       0.187090       0.023749      46.393561 0.45078657E+03  0.10635762E+05                                11.271902                            7.082499      -0.117773       1.960079                    0.999195      27.543040      77.911559       0.622121       0.417286      -1.069510       0.001150       0.006745      -0.017618       0.018900       0.000895       0.007392       0.003935      -0.000878      -0.061526      -0.022612       0.009546       0.013066             16.198098       8.035923       3.651030      -2.891503      25.611447       4.676112      14.946922          -0.000000
           65              C       8.676382      15.108072       8.477226       0.631180      23.060542 0.24870888E+03  0.51445637E+04                                 7.627127                            5.656012      -0.106687       2.029975                    0.999438      22.001599      61.622946       0.613887       0.482348      -1.013967       0.015683      -0.062505      -0.005523       0.064678       0.010916      -0.021924       0.007620       0.062772       0.342420      -0.090927      -0.026739       0.117666              9.589096       7.991021      -2.328638       0.528691      16.232838      -0.430086       4.543430           0.000001
           66              C       8.356648      16.576858       8.472615      -0.034397      39.112538 0.43620952E+03  0.10177765E+05                                10.010739                            6.909260      -0.000307       2.004554                    0.999428      27.200125      75.785791       0.639661       0.410392      -1.077122      -0.011336       0.045217       0.000405       0.046618      -0.002262      -0.000211       0.000260       0.010220      -0.025688      -0.008573      -0.001301       0.009873             13.416614      10.568190      -3.865330       1.374133      24.111992      -0.483089       5.569660          -0.000001
           67              C       7.059135      16.997889       8.182492      -0.097931      34.350115 0.42275914E+03  0.98782538E+04                                 9.232765                            6.886140       0.026492       1.977737                    0.999650      29.234742      84.022639       0.623202       0.420620      -1.060625       0.015101       0.020088       0.002317       0.025237       0.024435       0.011609       0.003596       0.027173       0.004706      -0.029018      -0.002801       0.031819             11.269172      10.268940      -3.420357       1.461536      18.227333      -0.596826       5.311242          -0.000000
           68              C       6.722671      18.335037       8.213349      -0.147956      35.348962 0.45153424E+03  0.10729975E+05                                 9.407445                            7.108718       0.081879       1.991644                    0.999637      30.014397      87.105804       0.614151       0.419685      -1.060797       0.012467      -0.019975      -0.004244       0.023926      -0.001465       0.014395       0.006515       0.055483      -0.028698      -0.026510      -0.010471       0.036981             11.457382       9.494768      -1.726121       1.549661      19.127519      -0.106948       5.749860          -0.000000
           69              C       7.717180      19.293401       8.562347       0.088219      39.017052 0.43180227E+03  0.10101314E+05                                10.178037                            7.011019      -0.264930       1.923514                    0.998887      26.894733      76.306751       0.613345       0.426883      -1.061083      -0.002707      -0.000699       0.003857       0.004764      -0.008428       0.002058       0.006651      -0.054444       0.045281      -0.036225       0.011240       0.024984             13.741130      10.647935      -3.867571       1.422710      24.127204       1.457435       6.448250           0.000000
           70              C       8.985881      18.870556       8.860982      -0.157890      35.547228 0.43026147E+03  0.10091240E+05                                 9.384356                            6.905490       0.154978       2.015907                    0.999711      29.663670      85.232180       0.628357       0.415612      -1.064504       0.001806      -0.028447       0.002696       0.028632       0.021480       0.007303       0.013762       0.010970      -0.035447      -0.022430      -0.010269       0.032699             11.489589      10.659006      -3.670634       1.237990      18.424459       0.295200       5.385303          -0.000001
           71              C       9.304685      17.523492       8.802816      -0.092117      34.168155 0.41622033E+03  0.96863873E+04                                 9.176137                            6.819111      -0.009099       1.966517                    0.999642      29.130970      83.520697       0.628209       0.418951      -1.061817      -0.023330       0.021009      -0.004671       0.031741      -0.009354       0.007665      -0.004526       0.050881      -0.014856      -0.025142      -0.006357       0.031499             11.100380       9.538629      -1.864299       0.976618      18.665494       0.337963       5.097016          -0.000000
           72              C       7.331455      20.732533       8.679744       0.023994      46.384746 0.45065039E+03  0.10631636E+05                                11.270786                            7.081369      -0.120116       1.959371                    0.999210      27.537550      77.890047       0.622185       0.417278      -1.069526       0.001276      -0.006906       0.018311       0.019611      -0.001006      -0.008126       0.003674      -0.001686      -0.063678      -0.023544       0.009926       0.013619             16.197302       8.035461      -3.651626       2.890991      25.612014       4.675333      14.944432          -0.000000
           73              C       8.676388      13.124677      11.307519       0.631143      23.060749 0.24871169E+03  0.51446351E+04                                 7.627169                            5.656043      -0.106708       2.029967                    0.999438      22.001712      61.623285       0.613885       0.482348      -1.013967       0.015690      -0.026499      -0.056861       0.064665      -0.016890       0.017736      -0.059159      -0.121094      -0.209199      -0.090919      -0.026741       0.117660              9.589151       7.991062      -0.297838      -2.369261       5.629207       3.420240      15.147184           0.000001
           74              C       8.356656      13.621650      12.689682      -0.034394      39.112341 0.43620728E+03  0.10177702E+05                                10.010715                            6.909248      -0.000299       2.004558                    0.999427      27.200055      75.785595       0.639660       0.410393      -1.077122      -0.011335       0.015813       0.042362       0.046616      -0.000968      -0.002062       0.002681       0.016887      -0.005680      -0.008574      -0.001301       0.009875             13.416575      10.568159      -0.027638      -4.102198       7.419683       5.578046      22.261884          -0.000001
           75              C       7.059144      13.492649      13.184451      -0.097933      34.350047 0.42275805E+03  0.98782221E+04                                 9.232751                            6.886130       0.026501       1.977740                    0.999650      29.234724      84.022564       0.623203       0.420620      -1.060625       0.015101       0.009037       0.018089       0.025237       0.019254       0.019002      -0.002354       0.010775      -0.044463      -0.029017      -0.002802       0.031819             11.269150      10.268910       0.206390      -3.713773       6.432896       3.685857      17.105645          -0.000000
           76              C       6.722683      13.978030      14.430773      -0.147957      35.348798 0.45153146E+03  0.10729892E+05                                 9.407412                            7.108692       0.081875       1.991643                    0.999637      30.014328      87.105508       0.614152       0.419684      -1.060797       0.012468      -0.010807      -0.017327       0.023926       0.013032      -0.006293       0.000699       0.039474      -0.076728      -0.026508      -0.010474       0.036983             11.457339       9.494730       0.867472      -2.151359       7.239583       4.209669      17.637705          -0.000000
           77              C       7.717193      14.633168      15.212473       0.088224      39.016817 0.43179850E+03  0.10101206E+05                                10.178008                            7.010995      -0.264950       1.923510                    0.998887      26.894627      76.306423       0.613345       0.426884      -1.061082      -0.002706       0.003386      -0.001974       0.004762      -0.000937      -0.008630       0.006574      -0.054667       0.044620      -0.036228       0.011241       0.024987             13.741097      10.647890       0.017250      -4.120891       9.442781       6.789495      21.132619          -0.000000
           78              C       8.985891      14.769551      14.713093      -0.157897      35.547463 0.43026464E+03  0.10091334E+05                                 9.384399                            6.905519       0.154960       2.015903                    0.999711      29.663785      85.232616       0.628355       0.415612      -1.064504       0.001812      -0.007175      -0.027663       0.028635       0.014195       0.017697       0.014478       0.012956      -0.029489      -0.022425      -0.010271       0.032697             11.489650      10.659047      -0.089171      -3.872791       7.093679       4.409569      16.716224          -0.000001
           79              C       9.304694      14.255115      13.466771      -0.092111      34.167961 0.41621716E+03  0.96862974E+04                                 9.176114                            6.819094      -0.009088       1.966522                    0.999642      29.130879      83.520421       0.628208       0.418952      -1.061816      -0.023326       0.002775       0.021344       0.031739       0.004010      -0.011409      -0.009251       0.037871      -0.053883      -0.025143      -0.006356       0.031498             11.100351       9.538604       0.281678      -2.085668       6.894443       4.612143      16.868007          -0.000000
           80              C       7.331470      15.234701      16.525119       0.023993      46.384696 0.45064931E+03  0.10631605E+05                                11.270779                            7.081361      -0.120121       1.959371                    0.999210      27.537525      77.889971       0.622186       0.417278      -1.069526       0.001276       0.014855      -0.012740       0.019611      -0.007977       0.001826       0.013302       0.024839       0.015877      -0.023544       0.009926       0.013618             16.197300       8.035436       1.471038      -4.419068      19.186878       7.008378      21.369585           0.000000
           81              C      13.323655       5.967551      15.292984       0.633350      23.023407 0.24820808E+03  0.51316588E+04                                 7.620042                            5.650998      -0.105898       2.030692                    0.999465      21.977108      61.540675       0.614043       0.482465      -1.013897       0.015218       0.025812       0.056624       0.064063       0.017168      -0.018055      -0.059307      -0.120753      -0.208181      -0.090806      -0.026782       0.117588              9.579670       7.983986       0.297034       2.365490       5.624217       3.416599      15.130805           0.000001
           82              C      13.003925       5.470578      13.910822      -0.038127      39.220660 0.43764539E+03  0.10218542E+05                                10.021524                            6.915503       0.013850       2.008174                    0.999309      27.256332      75.942285       0.640152       0.409785      -1.077639      -0.011654      -0.015492      -0.042620       0.046822       0.000781       0.002514       0.001410       0.015198      -0.007725      -0.006784      -0.002700       0.009485             13.432551      10.578530       0.028390       4.107726       7.427808       5.585981      22.291314          -0.000001
           83              C      11.706413       5.599579      13.416053      -0.096653      34.265152 0.42148773E+03  0.98407051E+04                                 9.215826                            6.874145       0.029328       1.979212                    0.999654      29.195032      83.863198       0.623995       0.420420      -1.060797       0.016144      -0.010689      -0.017942       0.026397      -0.018916      -0.018616      -0.002124       0.009737      -0.042369      -0.028252      -0.002714       0.030966             11.246782      10.250917      -0.208679       3.700186       6.422098       3.678800      17.067331          -0.000000
           84              C      11.369953       5.114198      12.169730      -0.147051      35.332440 0.45125541E+03  0.10721622E+05                                 9.404855                            7.106805       0.082516       1.991892                    0.999599      30.005039      87.069741       0.614201       0.419718      -1.060783       0.012340       0.010814       0.016379       0.023184      -0.013107       0.006042       0.001410       0.040797      -0.078642      -0.027245      -0.010566       0.037810             11.454331       9.491824      -0.867410       2.149923       7.238061       4.209109      17.633108           0.000000
           85              C       3.069966       4.459059      11.388030       0.086880      39.068950 0.43247817E+03  0.10121006E+05                                10.186556                            7.016539      -0.269449       1.921948                    0.998922      26.914772      76.376373       0.613103       0.426887      -1.061088      -0.003033      -0.003509       0.000985       0.004741       0.002001       0.008838       0.007144      -0.055093       0.044234      -0.036455       0.010593       0.025862             13.753144      10.659038      -0.018385       4.124729       9.450513       6.795156      21.149880          -0.000000
           86              C       4.338665       4.322677      11.887410      -0.155016      35.396362 0.42799309E+03  0.10024190E+05                                 9.352934                            6.882456       0.163211       2.019108                    0.999768      29.597053      84.965708       0.630104       0.415032      -1.064939       0.000962       0.007853       0.029204       0.030256      -0.013922      -0.017662       0.015599       0.013870      -0.029709      -0.023415      -0.009729       0.033144             11.448404      10.623060       0.080209       3.841810       7.072361       4.395014      16.649789          -0.000001
           87              C       4.657466       4.837112      13.133733      -0.092086      34.260619 0.41758880E+03  0.97268954E+04                                 9.197170                            6.834241      -0.012301       1.965036                    0.999604      29.170519      83.690524       0.626928       0.419433      -1.061437      -0.022983      -0.001555      -0.018699       0.029670      -0.004091       0.010657      -0.009445       0.038639      -0.057915      -0.026031      -0.006064       0.032096             11.127987       9.549282      -0.282276       2.084019       6.913171       4.630564      16.921509          -0.000000
           88              C       2.684245       3.857526      10.075384       0.023751      46.393647 0.45078718E+03  0.10635782E+05                                11.271924                            7.082508      -0.117772       1.960080                    0.999194      27.543054      77.911658       0.622120       0.417286      -1.069510       0.001149      -0.014257       0.012353       0.018899       0.007257      -0.001685       0.013030       0.024159       0.013609      -0.022614       0.009549       0.013065             16.198136       8.035958      -1.471748       4.418712      19.189568       7.008014      21.368881           0.000000
           89              C       5.265317       8.894428      17.344060       0.633374      23.022972 0.24820264E+03  0.51315223E+04                                 7.619977                            5.650957      -0.105916       2.030689                    0.999465      21.976868      61.540018       0.614041       0.482468      -1.013895      -0.015225      -0.062032      -0.004952       0.064065      -0.011109       0.022311       0.007282       0.062627       0.341916      -0.090818      -0.026779       0.117597              9.579574       7.983925       2.324786      -0.528153      16.215362      -0.429229       4.539436           0.000001
           90              C       5.585045      10.363215      17.339450      -0.038136      39.221076 0.43765098E+03  0.10218706E+05                                10.021592                            6.915546       0.013904       2.008188                    0.999309      27.256514      75.942937       0.640150       0.409785      -1.077639       0.011656       0.045353       0.000015       0.046827       0.002637      -0.000127      -0.000117       0.010994      -0.020337      -0.006782      -0.002706       0.009488             13.432643      10.578599       3.870765      -1.375321      24.144133      -0.483846       5.575197          -0.000001
           91              C       6.882556      10.784246      17.049327      -0.096650      34.264886 0.42148349E+03  0.98405829E+04                                 9.215780                            6.874112       0.029337       1.979218                    0.999654      29.194920      83.862821       0.623996       0.420421      -1.060797      -0.016141       0.020492       0.003927       0.026379      -0.023957      -0.011428       0.003600       0.025495       0.004944      -0.028247      -0.002717       0.030965             11.246714      10.250856       3.406696      -1.459041      18.187557      -0.593396       5.301729          -0.000000
           92              C       7.219014      12.121393      17.080183      -0.147039      35.331447 0.45124006E+03  0.10721149E+05                                 9.404612                            7.106629       0.082461       1.991876                    0.999599      30.004600      87.067558       0.614217       0.419712      -1.060788      -0.012345      -0.019093      -0.004577       0.023193       0.001211      -0.014382       0.007152       0.056613      -0.031216      -0.027246      -0.010567       0.037813             11.454017       9.491608       1.724716      -1.549071      19.122273      -0.106390       5.748169          -0.000000
           93              C       6.224500      13.079757      17.429182       0.086879      39.068725 0.43247599E+03  0.10120934E+05                                10.186495                            7.016506      -0.269458       1.921946                    0.998922      26.914672      76.375806       0.613107       0.426885      -1.061090       0.003032       0.000271       0.003631       0.004739       0.008998      -0.001138       0.007226      -0.054880       0.044878      -0.036459       0.010591       0.025867             13.753051      10.658957       3.870713      -1.425072      24.146793       1.458698       6.453403          -0.000000
           94              C       9.603063       6.217620      -0.005852      -0.155022      35.396829 0.42799973E+03  0.10024388E+05                                 9.353040                            6.882529       0.163178       2.019097                    0.999768      29.597241      84.966541       0.630098       0.415034      -1.064937      -0.000966      -0.030121       0.002596       0.030248      -0.021345      -0.007057       0.014492       0.010867      -0.038775      -0.023405      -0.009730       0.033136             11.448545      10.623148       3.638550      -1.235851      18.354335       0.298503       5.368151          -0.000001
           95              C      13.931504      11.309848      17.669650      -0.092070      34.260179 0.41758157E+03  0.97266865E+04                                 9.197105                            6.834191      -0.012299       1.965042                    0.999605      29.170268      83.689672       0.626929       0.419435      -1.061436       0.022984       0.018110      -0.004930       0.029674       0.008628      -0.007487      -0.004160       0.053221      -0.014180      -0.026040      -0.006063       0.032102             11.127909       9.549206       1.862498      -0.976607      18.726588       0.340934       5.107931          -0.000001
           96              C       6.610219      14.518890      17.546579       0.023749      46.393568 0.45078662E+03  0.10635764E+05                                11.271903                            7.082499      -0.117773       1.960079                    0.999195      27.543042      77.911567       0.622121       0.417286      -1.069510      -0.001150      -0.006745       0.017618       0.018900       0.000895       0.007392       0.003935      -0.000878      -0.061526      -0.022612       0.009546       0.013066             16.198100       8.035924       3.651030      -2.891504      25.611451       4.676114      14.946925           0.000000
           97              C       9.912563      10.197799       9.256443       0.631180      23.060542 0.24870888E+03  0.51445637E+04                                 7.627127                            5.656013      -0.106687       2.029975                    0.999438      22.001599      61.622948       0.613887       0.482348      -1.013967      -0.015683       0.062505       0.005523       0.064678       0.010916      -0.021924       0.007620       0.062772       0.342420      -0.090927      -0.026739       0.117666              9.589097       7.991021      -2.328638       0.528691      16.232838      -0.430086       4.543430           0.000001
           98              C      10.232297       8.729013       9.261054      -0.034397      39.112541 0.43620956E+03  0.10177766E+05                                10.010739                            6.909260      -0.000307       2.004554                    0.999428      27.200126      75.785796       0.639661       0.410392      -1.077122       0.011336      -0.045217      -0.000405       0.046618      -0.002262      -0.000211       0.000260       0.010220      -0.025688      -0.008573      -0.001301       0.009873             13.416615      10.568190      -3.865330       1.374133      24.111994      -0.483090       5.569660          -0.000001
           99              C      11.529810       8.307982       9.551177      -0.097931      34.350114 0.42275914E+03  0.98782537E+04                                 9.232765                            6.886140       0.026492       1.977737                    0.999650      29.234741      84.022635       0.623202       0.420620      -1.060625      -0.015101      -0.020088      -0.002317       0.025237       0.024435       0.011609       0.003596       0.027173       0.004706      -0.029018      -0.002801       0.031819             11.269172      10.268940      -3.420358       1.461536      18.227333      -0.596826       5.311242          -0.000000
          100              C      11.866274       6.970834       9.520320      -0.147956      35.348960 0.45153422E+03  0.10729975E+05                                 9.407445                            7.108718       0.081879       1.991644                    0.999637      30.014397      87.105799       0.614151       0.419685      -1.060797      -0.012467       0.019975       0.004244       0.023926      -0.001465       0.014395       0.006515       0.055483      -0.028698      -0.026510      -0.010471       0.036981             11.457381       9.494767      -1.726121       1.549661      19.127517      -0.106949       5.749859          -0.000000
          101              C      10.871765       6.012470       9.171322       0.088219      39.017053 0.43180228E+03  0.10101314E+05                                10.178037                            7.011019      -0.264930       1.923514                    0.998887      26.894733      76.306750       0.613345       0.426883      -1.061083       0.002707       0.000699      -0.003857       0.004764      -0.008428       0.002058       0.006651      -0.054444       0.045281      -0.036225       0.011240       0.024984             13.741130      10.647935      -3.867571       1.422709      24.127204       1.457435       6.448250          -0.000000
          102              C       9.603064       6.435315       8.872687      -0.157890      35.547220 0.43026137E+03  0.10091237E+05                                 9.384354                            6.905489       0.154978       2.015907                    0.999711      29.663666      85.232159       0.628357       0.415612      -1.064504      -0.001806       0.028447      -0.002696       0.028632       0.021480       0.007303       0.013762       0.010970      -0.035446      -0.022430      -0.010269       0.032699             11.489587      10.659003      -3.670634       1.237989      18.424454       0.295199       5.385302          -0.000001
          103              C       9.284260       7.782379       8.930853      -0.092117      34.168151 0.41622029E+03  0.96863863E+04                                 9.176137                            6.819111      -0.009099       1.966517                    0.999642      29.130968      83.520688       0.628209       0.418951      -1.061817       0.023330      -0.021009       0.004671       0.031741      -0.009354       0.007665      -0.004526       0.050881      -0.014856      -0.025142      -0.006357       0.031498             11.100379       9.538628      -1.864299       0.976618      18.665492       0.337963       5.097016          -0.000001
          104              C      11.257490       4.573338       9.053925       0.023994      46.384743 0.45065036E+03  0.10631635E+05                                11.270785                            7.081369      -0.120116       1.959371                    0.999210      27.537549      77.890042       0.622185       0.417278      -1.069526      -0.001276       0.006906      -0.018311       0.019611      -0.001006      -0.008126       0.003674      -0.001686      -0.063678      -0.023544       0.009926       0.013619             16.197301       8.035460      -3.651626       2.890991      25.612012       4.675332      14.944431          -0.000000
          105              C      10.894993       8.765944       0.952298      -0.194004      44.153198 0.46866650E+03  0.11292279E+05                                11.025001                            7.292265      -0.103511       1.920172                    0.999324      31.368611      93.033773       0.597443       0.425493      -1.052382       0.014528       0.003442      -0.005357       0.015862      -0.001821       0.001506      -0.029568       0.038063       0.005941      -0.040575       0.017095       0.023481             15.198957       7.108452       1.488630      -2.124652      22.453022       8.838438      16.035398          -0.000001
          106              C      10.895006       3.886991       7.914536      -0.194008      44.153182 0.46866700E+03  0.11292287E+05                                11.024964                            7.292245      -0.103490       1.920176                    0.999324      31.368644      93.033668       0.597447       0.425490      -1.052385       0.014528      -0.003860       0.005063       0.015862       0.000798      -0.002228      -0.029739       0.037596       0.004537      -0.040577       0.017093       0.023484             15.198897       7.108446      -1.488983       2.124408      22.453831       8.838060      16.034414          -0.000001
          107              C       7.693952      16.539927      16.781371      -0.194004      44.153194 0.46866646E+03  0.11292278E+05                                11.025000                            7.292265      -0.103510       1.920172                    0.999324      31.368608      93.033760       0.597443       0.425493      -1.052382      -0.014528      -0.003442       0.005357       0.015862      -0.001821       0.001506      -0.029568       0.038063       0.005941      -0.040575       0.017095       0.023481             15.198956       7.108451       1.488630      -2.124651      22.453020       8.838437      16.035397          -0.000001
          108              C       7.693939      21.418880       9.819133      -0.194008      44.153186 0.46866703E+03  0.11292288E+05                                11.024965                            7.292245      -0.103490       1.920176                    0.999324      31.368644      93.033673       0.597447       0.425490      -1.052385      -0.014528       0.003860      -0.005063       0.015862       0.000798      -0.002228      -0.029739       0.037596       0.004537      -0.040577       0.017093       0.023484             15.198899       7.108447      -1.488983       2.124408      22.453835       8.838062      16.034416          -0.000001
          109              O      10.856878      12.593115       7.123083      -0.571633      30.285410 0.45883605E+03  0.10582916E+05                                 7.607612                            6.507046       0.524614       2.214221                    0.999012      27.154649      69.511739       0.767391       0.346052      -1.151541      -0.016036      -0.003329      -0.028598       0.032956       0.008283       0.065425      -0.010555      -0.070952      -0.025948      -0.087641       0.040013       0.047628              8.591375       6.619070       0.657067       1.020023       6.342693       2.614015      12.812362          -0.000001
          110              O       8.707990      12.097891       6.762557      -0.590641      32.130562 0.48532664E+03  0.11352968E+05                                 7.946470                            6.704056       0.509795       2.202874                    0.998910      27.604502      71.181397       0.753977       0.347274      -1.150438       0.022941       0.004979      -0.027395       0.036078      -0.014279      -0.042623      -0.040897      -0.002862      -0.177611      -0.091794       0.043797       0.047997              9.241311       9.926895      -1.044096      -4.375728       5.885682       1.425170      11.911354          -0.000000
          111              O       6.209612      18.926399       1.743752      -0.572573      30.302683 0.45913950E+03  0.10591432E+05                                 7.609529                            6.508366       0.522008       2.213359                    0.999015      27.164300      69.536419       0.767477       0.345964      -1.151640      -0.015058       0.002863       0.028793       0.032618      -0.007840      -0.065304      -0.010889      -0.071033      -0.026110      -0.087527       0.039616       0.047910              8.593975       6.620594      -0.657260      -1.020174       6.344129       2.615324      12.817202          -0.000001
          112              O      13.355222      19.421624       2.104277      -0.590942      32.139493 0.48544864E+03  0.11356551E+05                                 7.948246                            6.705042       0.512703       2.203601                    0.998853      27.605378      71.186253       0.753897       0.347289      -1.150425       0.022878      -0.004885       0.028003       0.036489       0.014037       0.042823      -0.041221      -0.003089      -0.176988      -0.091915       0.043426       0.048489              9.244061       9.929125       1.044636       4.377648       5.886864       1.426223      11.916195          -0.000000
          113              O      12.379305      17.207118       0.538926      -0.572586      30.302842 0.45914270E+03  0.10591520E+05                                 7.609536                            6.508373       0.522047       2.213370                    0.999014      27.164432      69.536703       0.767480       0.345962      -1.151642       0.015046      -0.028036       0.007135       0.032608      -0.064055       0.014924       0.007230      -0.021129       0.123607      -0.087526       0.039614       0.047912              8.593981       6.620605      -1.183256      -0.269597      13.741210      -0.070648       5.420129          -0.000001
          114              O       5.233694      16.699218       0.196489      -0.590953      32.140117 0.48545980E+03  0.11356884E+05                                 7.948365                            6.705132       0.512679       2.203590                    0.998853      27.605619      71.187228       0.753889       0.347290      -1.150423      -0.022873      -0.024649       0.014136       0.036477       0.045032      -0.001406      -0.002731       0.102914       0.140944      -0.091900       0.043438       0.048462              9.244214       9.929270       4.471407      -0.512217      12.129172      -0.840355       5.674199          -0.000000
          115              O       7.732063      14.312396       8.327908      -0.571664      30.286083 0.45884847E+03  0.10583275E+05                                 7.607721                            6.507130       0.524581       2.214207                    0.999013      27.154996      69.512880       0.767387       0.346052      -1.151541       0.015997       0.027990      -0.006622       0.032912       0.064288      -0.014522       0.007463      -0.021403       0.122827      -0.087613       0.040033       0.047580              8.591509       6.619156       1.183031       0.269478      13.736169      -0.070546       5.419201          -0.000001
          116              O       9.880950      14.820296       8.670345      -0.590648      32.130859 0.48533223E+03  0.11353133E+05                                 7.946522                            6.704097       0.509786       2.202871                    0.998910      27.604616      71.181807       0.753975       0.347274      -1.150438      -0.022935       0.024048      -0.014027       0.036070      -0.044930       0.001121      -0.002418       0.103096       0.140287      -0.091787       0.043795       0.047992              9.241376       9.926969      -4.469374       0.512075      12.123931      -0.839987       5.673229          -0.000000
          117              O       7.732067      12.712756      10.610586      -0.571633      30.285411 0.45883607E+03  0.10582917E+05                                 7.607612                            6.507046       0.524614       2.214221                    0.999012      27.154649      69.511740       0.767391       0.346052      -1.151541       0.016036       0.003329       0.028598       0.032956       0.008284       0.065425      -0.010555      -0.070952      -0.025948      -0.087640       0.040013       0.047628              8.591375       6.619071       0.657067       1.020023       6.342693       2.614015      12.812362          -0.000001
          118              O       9.880955      13.207980      10.971112      -0.590641      32.130561 0.48532662E+03  0.11352968E+05                                 7.946469                            6.704056       0.509795       2.202874                    0.998910      27.604501      71.181395       0.753977       0.347274      -1.150438      -0.022941      -0.004979       0.027395       0.036078      -0.014279      -0.042623      -0.040897      -0.002862      -0.177611      -0.091794       0.043797       0.047997              9.241310       9.926895      -1.044096      -4.375728       5.885682       1.425169      11.911354           0.000000
          119              O      12.379333       6.379472      15.989917      -0.572573      30.302685 0.45913953E+03  0.10591433E+05                                 7.609529                            6.508367       0.522008       2.213359                    0.999015      27.164301      69.536422       0.767477       0.345964      -1.151640       0.015058      -0.002863      -0.028793       0.032618      -0.007840      -0.065304      -0.010889      -0.071033      -0.026110      -0.087527       0.039616       0.047910              8.593976       6.620594      -0.657260      -1.020174       6.344129       2.615324      12.817203          -0.000001
          120              O       5.233723       5.884247      15.629392      -0.590942      32.139494 0.48544865E+03  0.11356551E+05                                 7.948246                            6.705042       0.512703       2.203601                    0.998853      27.605378      71.186252       0.753897       0.347289      -1.150425      -0.022878       0.004885      -0.028003       0.036489       0.014037       0.042823      -0.041221      -0.003089      -0.176988      -0.091915       0.043427       0.048489              9.244061       9.929125       1.044636       4.377648       5.886864       1.426223      11.916195          -0.000000
          121              O       6.209640       8.098753      17.194743      -0.572586      30.302850 0.45914283E+03  0.10591523E+05                                 7.609538                            6.508374       0.522048       2.213370                    0.999014      27.164433      69.536710       0.767480       0.345962      -1.151642      -0.015046       0.028036      -0.007135       0.032608      -0.064055       0.014924       0.007230      -0.021129       0.123607      -0.087526       0.039614       0.047912              8.593984       6.620606      -1.183256      -0.269597      13.741215      -0.070648       5.420130          -0.000000
          122              O      13.355251       8.606653      17.537180      -0.590953      32.140114 0.48545974E+03  0.11356882E+05                                 7.948365                            6.705131       0.512679       2.203590                    0.998853      27.605618      71.187223       0.753889       0.347290      -1.150423       0.022873       0.024649      -0.014136       0.036477       0.045032      -0.001406      -0.002731       0.102914       0.140944      -0.091900       0.043438       0.048462              9.244213       9.929269       4.471407      -0.512217      12.129171      -0.840355       5.674198          -0.000000
          123              O      10.856882      10.993475       9.405761      -0.571664      30.286078 0.45884838E+03  0.10583272E+05                                 7.607720                            6.507129       0.524582       2.214208                    0.999013      27.154995      69.512874       0.767387       0.346052      -1.151541      -0.015997      -0.027990       0.006622       0.032912       0.064288      -0.014522       0.007463      -0.021403       0.122827      -0.087613       0.040033       0.047580              8.591507       6.619156       1.183031       0.269478      13.736166      -0.070546       5.419200          -0.000001
          124              O       8.707995      10.485575       9.063324      -0.590648      32.130864 0.48533231E+03  0.11353135E+05                                 7.946523                            6.704098       0.509785       2.202870                    0.998910      27.604617      71.181813       0.753975       0.347274      -1.150438       0.022935      -0.024048       0.014026       0.036070      -0.044930       0.001121      -0.002418       0.103096       0.140286      -0.091787       0.043795       0.047992              9.241377       9.926970      -4.469374       0.512075      12.123933      -0.839987       5.673229          -0.000000

******************************************************
Auxiliary information for the entire system
The total spin magnetic moment of the unit cell is   -0.000006
The total net atomic charge of the unit cell is   0.000002
Accuracy of reproducing the electrostatic potential in the unit cell:
  The inner radius (bohr) =    5.0000
  The outer radius (bohr) =   12.0000
  Valid grid points have density less than (e/(bohr^3)) =    0.0001
  The number of valid grid points were=       296876
  The rms potential error without charges in kcal/mol is=      4.92934
  The rms potential error with partial charges in kcal/mol is=      1.12633
  The RRMSE value at monopole order=      0.22849
  The rms potential error with partial charges and cloud penetration in kcal/mol is=      1.12891
  The RRMSE value at monopole order with cloud penetration is=      0.22902
  The rms potential error with partial charges and atomic dipoles in kcal/mol is=      0.47534
  The RRMSE value at dipole order=      0.09643
  The rms potential error with partial charges, atomic dipoles and cloud penetration in kcal/mol is=      0.46568
  The RRMSE value at dipole order with cloud penetration=      0.09447

******************************************************
The electron densities and ab initio electrostatic potential were computed in VASP using the PBE functional and
projector augmented wave method. See the main text of the journal article for a description of computational details.
The atomic charges, dipoles, and quadrupoles were computed with the DDEC6 method as described in
(a) T. A. Manz and N. Gabaldon Limas, RSC Adv. 6 (2016) 47771-47801 DOI: 10.1039/c6ra04656h
(b) N. Gabaldon Limas and T. A. Manz, RSC Adv. 8 (2018) 2678-2707 DOI: 10.1039/c7ra11829e.
For each atom in the material, the electron cloud parameters were fit to the spherically averaged atom-in-material
electron density using radial positions for which this density was between 10^-4 and 10^-2 electrons per cubic bohr.
The polarizabilities, dispersion coefficients, and quantum Drude oscillator (QDO) parameters were fit using the MCLF method.
The magnetic structure of the system was optimized in VASP from the default ferromagnetic initial guess using spin polarization.
The atomic spin moments (ASMs) were computed on this optimized magnetic structure using the DDEC6 partition as inputs
to the method of T. A. Manz and D. S. Sholl, J. Chem. Theory Comput. 7 (2011) 4146-4164 DOI: 10.1021/ct200539n.
The RMSE and RRMSE were computed using a uniform grid with Ewald summation.
