# Supplementary material for: A collection of forcefield precursors for metal–organic frameworks
Source: RSC Adv. 2019 Nov 13;9(63):36492–507. doi: 10.1039/c9ra07327b (PMC9075174; doi:10.1039/c9ra07327b)
Supplement: RA-009-C9RA07327B-s5735 [file RA-009-C9RA07327B-s5735.xyz]

  168
jmolscript: load "" {1 1 1} spacegroup "x,y,z" unitcell [{      9.855200     0.000000     0.000000 }, {      0.000000    17.982800     0.000000 }, {      0.000000    -5.135373    20.732458 }]
Mn     1.165082     2.908259     2.516713     1.133004
Mn     1.038738     3.504499     6.094721     1.042374
Mn     2.785277     2.872246     9.175771     1.033017
Mn     6.092682    12.506854     7.849516     1.136433
Mn     5.966338    11.910615     4.271508     1.040250
Mn     7.712877    12.542868     1.190458     1.035600
Mn     8.690118     9.939168    18.215745     1.133093
Mn     8.816462     9.342928    14.637737     1.042321
Mn     7.069923     9.975181    11.556687     1.033017
Mn     3.762518     0.340573    12.882942     1.136356
Mn     3.888862     0.936812    16.460950     1.040142
Mn     2.142323     0.304559    19.542000     1.035594
H      8.339470    -0.335438     6.777441     0.132686
H      7.650592    15.307237     6.387670     0.118518
H      0.979607     6.447601     2.044220     0.118129
H      0.203017     8.681753     1.380782     0.132142
H      7.808275     3.354975     7.465758     0.146638
H      5.527782     2.986437     8.351034     0.130321
H      3.411870    15.750552     3.588788     0.132812
H      2.722992     0.107876     3.978559     0.118715
H      5.907207     8.967513     8.322009     0.118123
H      5.130617     6.733360     8.985447     0.132067
H      2.880675    12.060139     2.900471     0.146651
H      0.600182    12.428677     2.015195     0.130288
H      1.515730    13.182865    13.955017     0.132686
H      2.204608    -2.459810    14.344788     0.118518
H      8.875593     6.399826    18.688238     0.118128
H      9.652183     4.165674    19.351676     0.132142
H      2.046925     9.492452    13.266700     0.146639
H      4.327418     9.860990    12.381424     0.130321
H      6.443330    -2.903125    17.143670     0.132812
H      7.132208    12.739551    16.753899     0.118713
H      3.947993     3.879914    12.410449     0.118121
H      4.724583     6.114067    11.747011     0.132066
H      6.974525     0.787288    17.831987     0.146651
H      9.255018     0.418750    18.717263     0.130288
C      9.115074    -0.259707     4.895555    -0.121632
C      8.492226    -0.801294     5.964728    -0.106281
C      8.091119    15.842428     5.738537    -0.121149
C      8.405500    15.408144     4.498529    -0.110435
C      9.656125     1.111591     4.743379     0.647967
C      8.058597    14.105057     3.860591     0.631429
C      9.645284     6.511003     3.701988    -0.121742
C      0.351831     6.953391     2.546153    -0.113488
C      9.766503     8.233000     2.165920    -0.116164
C      8.873622     8.754996     3.051818    -0.113653
C      0.075885     5.283846     4.445454     0.619664
C      8.184744    10.073386     3.002889     0.634067
C      8.586836     2.370617     9.085378    -0.106099
C      7.624968     2.899520     8.280129    -0.091168
C      6.316198     2.693244     8.793465    -0.096918
C      6.307328     2.029852     9.991386    -0.132456
C      0.184292     2.450446     8.964922     0.608319
C      5.208473     1.639042    10.875833     0.619167
C      4.187474    15.674821     5.470674    -0.121617
C      3.564626    16.216407     4.401501    -0.105751
C      3.163519    -0.427314     4.627692    -0.121193
C      3.477900     0.006970     5.867700    -0.110271
C      4.728525    14.303522     5.622850     0.648733
C      3.130997     1.310057     6.505638     0.630664
C      4.717684     8.904110     6.664241    -0.121718
C      5.279431     8.461723     7.820076    -0.113597
C      4.838903     7.182114     8.200309    -0.116344
C      3.946022     6.660117     7.314411    -0.113942
C      5.003485    10.131267     5.920775     0.620016
C      3.257144     5.341727     7.363340     0.633834
C      3.659236    13.044497     1.280851    -0.105899
C      2.697368    12.515594     2.086100    -0.091426
C      1.388598    12.721870     1.572764    -0.097011
C      1.379728    13.385261     0.374843    -0.132801
C      5.111892    12.964668     1.401307     0.607856
C      0.280873     8.640699    20.222854     0.619201
C      0.740126    13.107134    15.836903    -0.121642
C      1.362974    13.648721    14.767730    -0.106279
C      1.764081    -2.995001    14.993921    -0.121148
C      1.449700    -2.560717    16.233929    -0.110429
C      0.199075    11.735836    15.989079     0.647976
C      1.796603    -1.257630    16.871867     0.631431
C      0.209916     6.336424    17.030470    -0.121742
C      9.503369     5.894036    18.186305    -0.113483
C      0.088697     4.614427    18.566538    -0.116159
C      0.981578     4.092431    17.680640    -0.113660
C      9.779315     7.563581    16.287004     0.619670
C      1.670456     2.774041    17.729569     0.634065
C      1.268364    10.476810    11.647080    -0.106107
C      2.230232     9.947907    12.452329    -0.091171
C      3.539002    10.154183    11.938993    -0.096920
C      3.547872    10.817575    10.741072    -0.132454
C      9.670908    10.396981    11.767536     0.608322
C      4.646727    11.208385     9.856625     0.619167
C      5.667726    -2.827394    15.261784    -0.121614
C      6.290574    -3.368980    16.330957    -0.105749
C      6.691681    13.274741    16.104766    -0.121192
C      6.377300    12.840457    14.864758    -0.110273
C      5.126675    -1.456095    15.109608     0.648731
C      6.724203    11.537370    14.226820     0.630664
C      5.137516     3.943317    14.068217    -0.121716
C      4.575769     4.385704    12.912382    -0.113591
C      5.016297     5.665313    12.532149    -0.116344
C      5.909178     6.187310    13.418047    -0.113943
C      4.851715     2.716160    14.811683     0.620018
C      6.598056     7.505700    13.369118     0.633834
C      6.195964    -0.197070    19.451607    -0.105901
C      7.157832     0.331833    18.646358    -0.091428
C      8.466602     0.125557    19.159694    -0.097016
C      8.475472    -0.537834    20.357615    -0.132796
C      4.743308    -0.117241    19.331151     0.607857
C      9.574327     4.206728     0.509604     0.619196
S      8.549879     7.675059     4.348011     0.165535
S      7.915105     1.642924    10.483367     0.149271
S      9.217667    16.610232     3.586923     0.136021
S      3.622279     7.740055     6.018218     0.165372
S      2.987505     8.636817    20.615320     0.148860
S      4.290067    -1.195119     6.779306     0.135851
S      1.305321     5.172368    16.384447     0.165534
S      1.940095    11.204503    10.249091     0.149279
S      0.637533    -3.762805    17.145535     0.136028
S      6.232921     5.107372    14.714240     0.165367
S      6.867695     4.210610     0.117138     0.148863
S      5.565133    14.042546    13.953152     0.135849
O      0.318224     1.379627     3.622790    -0.616088
O      9.590292     1.876573     5.727134    -0.537485
O      8.234907    14.006615     2.625973    -0.568719
O      7.584168    13.219960     4.620643    -0.588653
O      0.957827     4.472432     3.993279    -0.620432
O      9.378603     5.085247     5.549250    -0.515536
O      8.573630    10.870915     2.107040    -0.584718
O      7.297184    10.275157     3.859554    -0.546665
O      0.697453     3.293765     8.161539    -0.582052
O      0.891994     1.763238     9.734096    -0.555952
O      4.021217     1.957331    10.615226    -0.590702
O      5.523445     0.971389    11.888406    -0.540764
O      5.245824    14.035486     6.743439    -0.616627
O      4.662692    13.538541     4.639095    -0.537716
O      3.307307     1.408499     7.740256    -0.567886
O      2.656568     2.195153     5.745586    -0.587554
O      5.885427    10.942682     6.372950    -0.622805
O      4.451003    10.329866     4.816979    -0.515800
O      3.646030     4.544198     8.259189    -0.584077
O      2.369584     5.139957     6.506675    -0.546324
O      5.625053    12.121348     2.204690    -0.582382
O      5.819594    13.651875     0.632133    -0.556316
O      8.948817     8.322410    20.483461    -0.590901
O      0.595845     9.308352    19.210281    -0.540636
O      9.536976    11.467800    17.109668    -0.616107
O      0.264908    10.970854    15.005324    -0.537489
O      1.620293    -1.159188    18.106485    -0.568718
O      2.271032    -0.372533    16.111815    -0.588651
O      8.897373     8.374995    16.739179    -0.620446
O      0.476597     7.762180    15.183208    -0.515540
O      1.281570     1.976512    18.625418    -0.584716
O      2.558016     2.572270    16.872904    -0.546667
O      9.157747     9.553662    12.570919    -0.582051
O      8.963206    11.084189    10.998362    -0.555945
O      5.833983    10.890096    10.117232    -0.590704
O      4.331755    11.876038     8.844052    -0.540773
O      4.609376    -1.188059    13.989019    -0.616616
O      5.192508    -0.691114    16.093363    -0.537714
O      6.547893    11.438928    12.992202    -0.567884
O      7.198632    10.652274    14.986872    -0.587550
O      3.969773     1.904745    14.359508    -0.622794
O      5.404197     2.517561    15.915479    -0.515796
O      6.209170     8.303229    12.473269    -0.584075
O      7.485616     7.707470    14.225783    -0.546323
O      4.230147     0.726079    18.527768    -0.582371
O      4.035606    -0.804448    20.100325    -0.556309
O      0.906383     4.525017     0.248997    -0.590891
O      9.259355     3.539075     1.522177    -0.540622

The following XYZ coordinates are in angstroms. Other properties are in atomic units.
The sperically averaged electron density of each atom fit to a function of the form exp(a - br)
eigen_1, eigen_2 and eigen_3 are the three eigenvalues of traceless quadrupole moment tensor
  atom number  atomic symbol              X              Y              Z     net charge C6 coefficient C8 coefficient C10 coefficient fluctuating dipole atomic polarizability isotropic forcefield polarizability              a              b squared Pearson coefficient          <r^3>          <r^4>         wp_QDO          m_QDO          q_QDO       dipole_x       dipole_y       dipole_z         dipole            Qxy            Qxz            Qyz     Q(x^2-y^2)  Q(3z^2 - R^2)        eigen_1        eigen_2        eigen_3 static polarizability      alpha(xx)      alpha(xy)      alpha(xz)      alpha(yy)      alpha(yz)      alpha(zz) atomic spin moment
            1             Mn       1.165082       2.908259       2.516713       1.133004     134.767043 0.30031378E+04  0.10685184E+06                                20.858879                           17.474877       0.098929       1.868139                    0.999978      48.903085     138.143097       0.451456       0.381315      -1.165371       0.096352      -0.032696      -0.006925       0.101984       0.003380      -0.025173       0.079958       0.205917      -0.280079      -0.158448       0.006104       0.152344             24.717424      15.607532      -2.125703       2.433338      25.877655      -9.499118      32.667083           4.752921
            2             Mn       1.038738       3.504499       6.094721       1.042374     147.979989 0.31814537E+04  0.11565385E+06                                22.970075                           18.625784       0.125115       1.836308                    0.999948      53.440267     156.148401       0.412038       0.408917      -1.137134      -0.001294       0.022819       0.018802       0.029595       0.012781      -0.070812      -0.009389      -0.041168       0.001832      -0.081890       0.015246       0.066643             28.449873      23.481333       1.689267       6.814308      34.080372      -3.620069      27.787913          -4.600086
            3             Mn       2.785277       2.872246       9.175771       1.033017     154.167818 0.34849677E+04  0.12899051E+06                                22.608472                           18.660508       0.138355       1.843427                    0.999862      53.000508     153.852188       0.441639       0.374696      -1.167802       0.035303      -0.020610       0.042143       0.058712      -0.014330      -0.012535       0.038320      -0.017453      -0.076103      -0.047197      -0.003215       0.050413             27.230402      35.770509       0.678691       7.405404      20.438790      -0.816217      25.481907           4.722110
            4             Mn       6.092682      12.506854       7.849516       1.136433     135.722324 0.30284420E+04  0.10799936E+06                                20.971908                           17.561605       0.088334       1.863860                    0.999976      49.021861     138.725166       0.449742       0.381892      -1.164705       0.092072       0.031187       0.005189       0.097349      -0.007157       0.023479       0.079337       0.186989      -0.278996      -0.154412       0.012072       0.142340             24.858856      15.684081       2.137751      -2.447156      26.024690      -9.563154      32.867796           4.773639
            5             Mn       5.966338      11.910615       4.271508       1.040250     147.960086 0.31807636E+04  0.11563882E+06                                22.986316                           18.638255       0.119101       1.834523                    0.999951      53.458898     156.281719       0.411361       0.409553      -1.136531      -0.001201      -0.023289      -0.018470       0.029748      -0.012974       0.072037      -0.010219      -0.040494       0.000397      -0.082944       0.014783       0.068160             28.469856      23.495806      -1.682290      -6.820422      34.092986      -3.623960      27.820775           4.662013
            6             Mn       7.712877      12.542868       1.190458       1.035600     153.944110 0.34788788E+04  0.12870939E+06                                22.589826                           18.646492       0.136246       1.843156                    0.999861      52.952719     153.682278       0.441722       0.374789      -1.167725       0.035515       0.020715      -0.040986       0.058055       0.014475       0.012357       0.038598      -0.016381      -0.080528      -0.048478      -0.002161       0.050638             27.206457      35.737829      -0.680716      -7.397120      20.419732      -0.810074      25.461811           4.730234
            7             Mn       8.690118       9.939168      18.215745       1.133093     134.758156 0.30028889E+04  0.10684070E+06                                20.857950                           17.474124       0.098952       1.868159                    0.999978      48.901541     138.136947       0.451467       0.381314      -1.165373      -0.096345       0.032687       0.006918       0.101974       0.003394      -0.025176       0.079948       0.205924      -0.280064      -0.158439       0.006094       0.152345             24.716299      15.606885      -2.125580       2.433210      25.876520      -9.498641      32.665491           4.752978
            8             Mn       8.816462       9.342928      14.637737       1.042321     147.981875 0.31815069E+04  0.11565641E+06                                22.970394                           18.626043       0.125057       1.836287                    0.999948      53.440745     156.150870       0.412031       0.408921      -1.137129       0.001292      -0.022815      -0.018799       0.029591       0.012781      -0.070817      -0.009387      -0.041152       0.001847      -0.081890       0.015239       0.066650             28.450265      23.481660       1.689277       6.814435      34.080826      -3.620140      27.788308          -4.600255
            9             Mn       7.069923       9.975181      11.556687       1.033017     154.168882 0.34849920E+04  0.12899166E+06                                22.608588                           18.660582       0.138349       1.843424                    0.999862      53.000660     153.852891       0.441638       0.374697      -1.167801      -0.035304       0.020614      -0.042144       0.058715      -0.014329      -0.012536       0.038319      -0.017446      -0.076105      -0.047198      -0.003213       0.050410             27.230567      35.770729       0.678679       7.405485      20.438898      -0.816253      25.482072           4.722116
           10             Mn       3.762518       0.340573      12.882942       1.136356     135.725629 0.30285392E+04  0.10800371E+06                                20.972245                           17.561894       0.088322       1.863852                    0.999976      49.022473     138.727504       0.449738       0.381892      -1.164705      -0.092089      -0.031186      -0.005200       0.097366      -0.007193       0.023480       0.079338       0.186985      -0.279024      -0.154420       0.012077       0.142342             24.859245      15.684315       2.137794      -2.447202      26.025055      -9.563298      32.868367           4.773553
           11             Mn       3.888862       0.936812      16.460950       1.040142     147.966470 0.31809365E+04  0.11564688E+06                                22.987154                           18.638919       0.119063       1.834497                    0.999951      53.460706     156.289076       0.411348       0.409560      -1.136524       0.001202       0.023291       0.018475       0.029752      -0.012971       0.072045      -0.010220      -0.040491       0.000400      -0.082950       0.014783       0.068167             28.470904      23.496647      -1.682338      -6.820717      34.094224      -3.624111      27.821841           4.662066
           12             Mn       2.142323       0.304559      19.542000       1.035594     153.944707 0.34788966E+04  0.12871020E+06                                22.589872                           18.646530       0.136255       1.843158                    0.999861      52.952858     153.682727       0.441722       0.374788      -1.167725      -0.035516      -0.020714       0.040990       0.058057       0.014476       0.012361       0.038599      -0.016384      -0.080534      -0.048480      -0.002162       0.050643             27.206514      35.737881      -0.680700      -7.397158      20.419755      -0.810085      25.461907           4.730233
           13              H       8.339470      -0.335438       6.777441       0.132686       1.087494 0.79349457E+01  0.77813338E+02                                 1.761353                            1.661016      -0.889181       2.468522                    0.998816       3.401849       9.547567       0.479028       1.303872      -0.704962      -0.006188       0.018331       0.035732       0.040634       0.003823      -0.007105       0.002804      -0.012849       0.032888      -0.015168       0.001942       0.013225              1.792096       1.457077      -0.019277      -0.150371       1.815969       0.496572       2.103241          -0.000001
           14              H       7.650592      15.307237       6.387670       0.118518       1.260377 0.94977827E+01  0.97476297E+02                                 1.935928                            1.809690      -1.223100       2.295155                    0.995632       3.708521      10.667657       0.461543       1.293057      -0.706029      -0.016217      -0.017731       0.027082       0.036205       0.005387      -0.005469       0.000388      -0.010918       0.042539      -0.015673       0.000390       0.015283              1.983652       1.918861       0.428725      -0.378765       2.054075      -0.372798       1.978021           0.000801
           15              H       0.979607       6.447601       2.044220       0.118129       1.247046 0.93144291E+01  0.95310731E+02                                 1.940544                            1.805985      -1.123548       2.342652                    0.996254       3.691349      10.668503       0.455845       1.313117      -0.701982       0.025890      -0.016074      -0.019332       0.036088      -0.004661      -0.009390      -0.005155       0.003691       0.002744      -0.012826       0.002275       0.010551              2.008924       1.927280      -0.400972      -0.377190       2.050127       0.378968       2.049365           0.000818
           16              H       0.203017       8.681753       1.380782       0.132142       1.086688 0.77630875E+01  0.75322248E+02                                 1.725403                            1.615073      -0.875690       2.473015                    0.999054       3.322989       9.121499       0.500998       1.260030      -0.714698       0.014180       0.018014      -0.031479       0.038942      -0.003809      -0.010913      -0.006509      -0.002950       0.014696      -0.014740       0.001608       0.013132              1.774104       1.458047       0.095660      -0.260290       1.723350      -0.380093       2.140915          -0.000149
           17              H       7.808275       3.354975       7.465758       0.146638       1.009671 0.71307020E+01  0.67839638E+02                                 1.654017                            1.556796      -0.901664       2.477221                    0.998831       3.222460       8.804473       0.505117       1.274566      -0.711524       0.006171       0.022369      -0.037537       0.044131      -0.000975       0.003832      -0.012554       0.013493       0.016310      -0.016667       0.002626       0.014041              1.691774       1.539144       0.087809      -0.262815       1.521457      -0.335697       2.014721          -0.000020
           18              H       5.527782       2.986437       8.351034       0.130321       1.047361 0.72560194E+01  0.69909087E+02                                 1.734230                            1.595710      -1.121062       2.350148                    0.996521       3.540953      10.002591       0.483092       1.315954      -0.700048      -0.028925       0.014126      -0.025046       0.040786      -0.000002       0.001375      -0.011540       0.013140       0.036066      -0.017161       0.000472       0.016689              1.818358       2.346292      -0.286202       0.388689       1.517160      -0.135572       1.591621           0.000612
           19              H       3.411870      15.750552       3.588788       0.132812       1.087170 0.79315867E+01  0.77770991E+02                                 1.760957                            1.660630      -0.888974       2.468747                    0.998821       3.400540       9.542845       0.479106       1.303818      -0.704980      -0.006180      -0.018352      -0.035764       0.040670      -0.003821       0.007085       0.002829      -0.012755       0.032911      -0.015126       0.001895       0.013231              1.791689       1.456786       0.019330       0.150409       1.815383       0.496389       2.102897           0.000027
           20              H       2.722992       0.107876       3.978559       0.118715       1.255902 0.94534097E+01  0.96874621E+02                                 1.928742                            1.803460      -1.219939       2.296789                    0.995682       3.698668      10.619558       0.463264       1.290197      -0.706659      -0.016214       0.017784      -0.027144       0.036277      -0.005341       0.005463       0.000257      -0.011128       0.042619      -0.015713       0.000401       0.015312              1.976059       1.911612      -0.426055       0.376484       2.045977      -0.370670       1.970588           0.000946
           21              H       5.907207       8.967513       8.322009       0.118123       1.246037 0.93051847E+01  0.95191249E+02                                 1.939424                            1.805036      -1.122503       2.343162                    0.996267       3.689959      10.662633       0.455991       1.313040      -0.702001       0.025894       0.016105       0.019329       0.036103       0.004674       0.009435      -0.005127       0.003609       0.002651      -0.012850       0.002283       0.010566              2.007713       1.926171       0.400623       0.376783       2.048953       0.378562       2.048014           0.000964
           22              H       5.130617       6.733360       8.985447       0.132067       1.086928 0.77650320E+01  0.75343825E+02                                 1.725438                            1.615101      -0.875740       2.472916                    0.999052       3.323359       9.121885       0.501089       1.259758      -0.714756       0.014177      -0.018007       0.031471       0.038932       0.003829       0.010921      -0.006510      -0.002969       0.014668      -0.014762       0.001634       0.013128              1.774145       1.458072      -0.095664       0.260276       1.723433      -0.380130       2.140930          -0.000119
           23              H       2.880675      12.060139       2.900471       0.146651       1.009872 0.71329091E+01  0.67869456E+02                                 1.654589                            1.557314      -0.901651       2.477251                    0.998831       3.223280       8.808799       0.504872       1.275019      -0.711423       0.006211      -0.022358       0.037527       0.044122       0.000975      -0.003801      -0.012552       0.013615       0.016271      -0.016707       0.002697       0.014011              1.692363       1.539706      -0.087859       0.262978       1.521922      -0.335840       2.015461           0.000081
           24              H       0.600182      12.428677       2.015195       0.130288       1.047437 0.72567952E+01  0.69919802E+02                                 1.734441                            1.595890      -1.121454       2.349966                    0.996512       3.541519      10.005063       0.483013       1.316111      -0.700013      -0.028929      -0.014110       0.025062       0.040793      -0.000016      -0.001379      -0.011545       0.013203       0.036035      -0.017190       0.000510       0.016680              1.818589       2.346672       0.286236      -0.388756       1.517302      -0.135577       1.591793           0.000595
           25              H       1.515730      13.182865      13.955017       0.132686       1.087492 0.79349242E+01  0.77813067E+02                                 1.761350                            1.661013      -0.889175       2.468525                    0.998816       3.401844       9.547546       0.479029       1.303871      -0.704962       0.006188      -0.018331      -0.035732       0.040634       0.003822      -0.007105       0.002804      -0.012849       0.032889      -0.015168       0.001942       0.013226              1.792093       1.457075      -0.019278      -0.150371       1.815965       0.496570       2.103237          -0.000001
           26              H       2.204608      -2.459810      14.344788       0.118518       1.260379 0.94977915E+01  0.97476371E+02                                 1.935925                            1.809688      -1.223104       2.295153                    0.995632       3.708523      10.667648       0.461544       1.293052      -0.706030       0.016217       0.017730      -0.027081       0.036204       0.005387      -0.005470       0.000388      -0.010918       0.042538      -0.015673       0.000391       0.015283              1.983650       1.918858       0.428724      -0.378764       2.054072      -0.372797       1.978018           0.000802
           27              H       8.875593       6.399826      18.688238       0.118128       1.247054 0.93144984E+01  0.95311649E+02                                 1.940554                            1.805994      -1.123549       2.342651                    0.996254       3.691362      10.668564       0.455843       1.313120      -0.701981      -0.025890       0.016074       0.019331       0.036088      -0.004661      -0.009390      -0.005155       0.003691       0.002745      -0.012826       0.002275       0.010551              2.008935       1.927290      -0.400975      -0.377193       2.050138       0.378972       2.049376           0.000817
           28              H       9.652183       4.165674      19.351676       0.132142       1.086690 0.77631001E+01  0.75322396E+02                                 1.725405                            1.615074      -0.875689       2.473016                    0.999054       3.322991       9.121504       0.500999       1.260030      -0.714699      -0.014180      -0.018014       0.031479       0.038942      -0.003809      -0.010914      -0.006509      -0.002950       0.014696      -0.014740       0.001608       0.013132              1.774105       1.458048       0.095661      -0.260290       1.723351      -0.380094       2.140917          -0.000149
           29              H       2.046925       9.492452      13.266700       0.146639       1.009659 0.71305951E+01  0.67838361E+02                                 1.654004                            1.556785      -0.901641       2.477232                    0.998831       3.222437       8.804391       0.505119       1.274567      -0.711524      -0.006171      -0.022369       0.037537       0.044131      -0.000975       0.003832      -0.012554       0.013493       0.016310      -0.016667       0.002626       0.014041              1.691760       1.539132       0.087808      -0.262812       1.521445      -0.335693       2.014704          -0.000021
           30              H       4.327418       9.860990      12.381424       0.130321       1.047360 0.72560135E+01  0.69909025E+02                                 1.734230                            1.595710      -1.121067       2.350146                    0.996521       3.540952      10.002592       0.483092       1.315955      -0.700047       0.028925      -0.014126       0.025046       0.040786      -0.000002       0.001375      -0.011540       0.013141       0.036066      -0.017161       0.000472       0.016689              1.818358       2.346292      -0.286202       0.388689       1.517161      -0.135572       1.591621           0.000611
           31              H       6.443330      -2.903125      17.143670       0.132812       1.087170 0.79315851E+01  0.77770974E+02                                 1.760957                            1.660630      -0.888973       2.468747                    0.998821       3.400540       9.542846       0.479106       1.303818      -0.704979       0.006180       0.018352       0.035764       0.040670      -0.003821       0.007085       0.002829      -0.012755       0.032911      -0.015127       0.001895       0.013231              1.791689       1.456786       0.019330       0.150409       1.815384       0.496390       2.102897           0.000027
           32              H       7.132208      12.739551      16.753899       0.118713       1.255924 0.94536097E+01  0.96877198E+02                                 1.928764                            1.803480      -1.219956       2.296780                    0.995681       3.698700      10.619684       0.463261       1.290197      -0.706659       0.016214      -0.017784       0.027144       0.036276      -0.005340       0.005463       0.000257      -0.011127       0.042618      -0.015712       0.000400       0.015312              1.976082       1.911635      -0.426063       0.376492       2.046001      -0.370676       1.970611           0.000946
           33              H       3.947993       3.879914      12.410449       0.118121       1.246043 0.93052303E+01  0.95191787E+02                                 1.939426                            1.805037      -1.122499       2.343162                    0.996267       3.689964      10.662635       0.455992       1.313036      -0.702002      -0.025893      -0.016105      -0.019329       0.036103       0.004674       0.009435      -0.005128       0.003609       0.002651      -0.012850       0.002284       0.010566              2.007715       1.926173       0.400625       0.376784       2.048956       0.378563       2.048016           0.000964
           34              H       4.724583       6.114067      11.747011       0.132066       1.086937 0.77651179E+01  0.75344876E+02                                 1.725448                            1.615110      -0.875751       2.472909                    0.999052       3.323378       9.121954       0.501087       1.259758      -0.714756      -0.014177       0.018007      -0.031471       0.038932       0.003829       0.010922      -0.006510      -0.002968       0.014669      -0.014762       0.001634       0.013128              1.774156       1.458080      -0.095665       0.260279       1.723443      -0.380133       2.140943          -0.000119
           35              H       6.974525       0.787288      17.831987       0.146651       1.009870 0.71328922E+01  0.67869246E+02                                 1.654586                            1.557311      -0.901645       2.477253                    0.998831       3.223277       8.808784       0.504873       1.275018      -0.711424      -0.006211       0.022358      -0.037526       0.044121       0.000976      -0.003801      -0.012552       0.013616       0.016270      -0.016707       0.002697       0.014010              1.692360       1.539704      -0.087858       0.262977       1.521919      -0.335839       2.015457           0.000081
           36              H       9.255018       0.418750      18.717263       0.130288       1.047434 0.72567761E+01  0.69919565E+02                                 1.734438                            1.595888      -1.121452       2.349967                    0.996512       3.541514      10.005042       0.483013       1.316110      -0.700013       0.028929       0.014110      -0.025062       0.040793      -0.000016      -0.001379      -0.011545       0.013203       0.036035      -0.017190       0.000510       0.016680              1.818585       2.346667       0.286235      -0.388754       1.517300      -0.135576       1.591790           0.000595
           37              C       9.115074      -0.259707       4.895555      -0.121632      45.835584 0.53845182E+03  0.13278079E+05                                11.198724                            7.747212      -0.068137       1.954962                    0.999250      29.721221      85.884519       0.594213       0.417999      -1.069308      -0.016931      -0.036327       0.007914       0.040853      -0.007015      -0.000486       0.015630      -0.009242       0.028253      -0.016201      -0.005492       0.021693             14.482803      10.423486       8.354177      -2.034030      24.116601      -1.156211       8.908323           0.005515
           38              C       8.492226      -0.801294       5.964728      -0.106281      33.180578 0.43004219E+03  0.10127429E+05                                 9.070997                            6.958102       0.016109       1.975434                    0.999590      29.669709      86.608857       0.616050       0.422184      -1.055875      -0.002673      -0.020435      -0.008142       0.022159      -0.007811       0.014767      -0.001017       0.003197       0.011175      -0.015622      -0.002678       0.018300             10.467610       7.349848       3.822298      -1.460297      14.853095       1.847216       9.199889          -0.001698
           39              C       8.091119      15.842428       5.738537      -0.121149      34.520095 0.44970270E+03  0.10745561E+05                                 9.399227                            7.180039      -0.127789       1.923062                    0.999281      30.588096      90.935651       0.596270       0.429892      -1.047578       0.007364       0.024663      -0.002161       0.025830       0.000748       0.011480      -0.002590       0.012708       0.016622      -0.010639      -0.005523       0.016162             10.888116       7.793204       4.095119      -1.552920      15.366364       1.711968       9.504780           0.005452
           40              C       8.405500      15.408144       4.498529      -0.110435      44.769255 0.53576462E+03  0.13202593E+05                                11.033534                            7.738043      -0.073216       1.954396                    0.999239      29.671134      85.864715       0.593064       0.419102      -1.068013       0.004101       0.031719       0.018492       0.036944       0.002212      -0.001020      -0.019675      -0.001370      -0.019349      -0.021628       0.002218       0.019410             14.092542       8.015512       4.697113       0.306677      22.130392       7.445928      12.131721           0.001343
           41              C       9.656125       1.111591       4.743379       0.647967      23.537031 0.24062923E+03  0.49533834E+04                                 7.682182                            5.562588      -0.140366       2.016741                    0.999347      22.096602      62.431372       0.617044       0.482210      -1.010585       0.014413       0.058917      -0.021577       0.064378      -0.060962       0.039981      -0.020869       0.119788      -0.038953      -0.079232      -0.029346       0.108578              9.286392       6.111240       3.374166      -1.142515      12.987836       0.331798       8.760101          -0.005297
           42              C       8.058597      14.105057       3.860591       0.631429      23.525972 0.24354956E+03  0.50265165E+04                                 7.662125                            5.586465       0.014885       2.067491                    0.999515      22.196995      62.709759       0.617601       0.480527      -1.011896      -0.009411      -0.053361      -0.022456       0.058654      -0.065851       0.018597      -0.019063       0.124470      -0.119912      -0.073974      -0.040556       0.114531              9.212310       5.864381       2.673974      -0.897673      11.965356       2.527859       9.807192           0.019793
           43              C       9.645284       6.511003       3.701988      -0.121742      48.683919 0.55550619E+03  0.13870054E+05                                11.792691                            7.986374      -0.101926       1.947002                    0.998921      30.218613      89.208510       0.569738       0.430568      -1.056503       0.001557       0.034236      -0.018494       0.038943      -0.012934      -0.009370       0.006382       0.006260      -0.021223      -0.011830      -0.009519       0.021349             15.418172       8.461604      -4.644974       0.552429      23.071124      -8.945296      14.721787           0.004004
           44              C       0.351831       6.953391       2.546153      -0.113488      34.645188 0.44317235E+03  0.10552318E+05                                 9.425324                            7.129312      -0.044486       1.955079                    0.999344      30.283815      89.913232       0.598105       0.430085      -1.047316      -0.006881       0.024864       0.003499       0.026035       0.006962       0.010212       0.005817       0.018841      -0.006911      -0.011858      -0.007256       0.019114             11.031382       7.525712      -3.409694      -1.755357      14.853428      -1.877217      10.715006          -0.000735
           45              C       9.766503       8.233000       2.165920      -0.116164      34.078675 0.42861672E+03  0.10062318E+05                                 9.157757                            6.900650       0.108557       2.002670                    0.999664      29.540686      85.453072       0.626232       0.416622      -1.061820       0.008829      -0.016666       0.015333       0.024306       0.006451       0.003519       0.001563       0.006340      -0.013914      -0.005868      -0.004602       0.010470             10.732585       7.791431      -3.509514      -2.085492      14.609426      -1.693371       9.796899           0.002612
           46              C       8.873622       8.754996       3.051818      -0.113653      47.912850 0.53688942E+03  0.13210103E+05                                11.472064                            7.702104      -0.093169       1.945116                    0.999171      29.616074      85.067566       0.600786       0.414348      -1.073265       0.023761      -0.027745      -0.003795       0.036726       0.014696      -0.002778      -0.013652       0.000276       0.000862      -0.018816      -0.002618       0.021434             15.178894      12.256912      -9.602711      -2.246202      24.357949       0.337158       8.921822           0.001181
           47              C       0.075885       5.283846       4.445454       0.619664      24.870007 0.25562039E+03  0.53580447E+04                                 8.081345                            5.782485      -0.238536       1.979972                    0.999095      22.801204      65.644065       0.595704       0.490529      -1.003275       0.034611      -0.051009       0.015975       0.063680       0.059835       0.036980       0.050210       0.080791      -0.067142      -0.080017      -0.028360       0.108377              9.969573       6.358674      -2.909039      -0.015545      13.180590      -4.491898      10.369454          -0.003066
           48              C       8.184744      10.073386       3.002889       0.634067      25.181319 0.24108568E+03  0.49494543E+04                                 7.932467                            5.511918      -0.026130       2.051630                    0.999451      21.995452      61.424291       0.631328       0.472569      -1.018917      -0.014203       0.058033      -0.005461       0.059995       0.055598       0.059689       0.043172       0.076126       0.035054      -0.075439      -0.038443       0.113882              9.826537       8.828228      -3.710700      -2.852695      13.037950      -0.782411       7.613432           0.012761
           49              C       8.586836       2.370617       9.085378      -0.106099      47.185382 0.52946635E+03  0.13010498E+05                                11.449258                            7.713070      -0.128926       1.941917                    0.999026      29.435591      85.097309       0.591566       0.421354      -1.066450      -0.031059       0.004049      -0.004583       0.031655       0.003695      -0.009059      -0.013090      -0.027432       0.007597      -0.018945      -0.004340       0.023286             15.226233      29.539653       0.315991      -2.796356       6.593103      -1.327345       9.545944           0.002146
           50              C       7.624968       2.899520       8.280129      -0.091168      32.930736 0.41349900E+03  0.96057381E+04                                 8.962549                            6.782242       0.151849       2.031721                    0.999637      28.638877      81.992693       0.632043       0.417161      -1.063126      -0.018726      -0.002352       0.008257       0.020601       0.003945       0.009377       0.003672      -0.006798      -0.011126      -0.012066       0.000589       0.011477             10.576505      16.165595       0.124704      -2.578703       5.875740      -1.986515       9.688180          -0.001580
           51              C       6.316198       2.693244       8.793465      -0.096918      35.813493 0.44581096E+03  0.10583562E+05                                 9.574140                            7.116396      -0.030777       1.964607                    0.999387      29.573191      86.403563       0.605654       0.425991      -1.054520       0.026576       0.000950      -0.009299       0.028172       0.002535       0.004001       0.000512      -0.025260       0.039258      -0.019894       0.006229       0.013665             11.440413      17.484180      -0.166090      -1.619203       6.376137      -2.337628      10.460922           0.004298
           52              C       6.307328       2.029852       9.991386      -0.132456      47.045121 0.56130929E+03  0.14025758E+05                                11.459250                            7.987937      -0.080472       1.950765                    0.999063      30.250780      88.806325       0.575021       0.426283      -1.061085       0.021561       0.011164      -0.024816       0.034718      -0.007115       0.016830      -0.010581       0.033911      -0.023197      -0.022092      -0.009255       0.031347             14.640852      19.308818       2.758125      -8.193473       7.735278      -4.253698      16.878459          -0.003350
           53              C       0.184292       2.450446       8.964922       0.608319      25.176084 0.25183802E+03  0.52436854E+04                                 8.046115                            5.678320      -0.097118       2.024041                    0.999517      22.594916      64.213967       0.612690       0.480120      -1.011640       0.047170       0.007003      -0.021202       0.052188      -0.014758      -0.003170       0.068539      -0.130691       0.100961      -0.084057      -0.026861       0.110917             10.033515      16.732531       0.642138      -1.127977       5.936877      -2.016626       7.431138          -0.004980
           54              C       5.208473       1.639042      10.875833       0.619167      25.031603 0.24969820E+03  0.52026612E+04                                 8.026300                            5.689057      -0.114376       2.014404                    0.999662      22.817467      65.467069       0.604783       0.486067      -1.005699      -0.041188      -0.011384       0.030858       0.052709       0.000075       0.042317       0.068490      -0.107271       0.002663      -0.086956      -0.017250       0.104206              9.812606      11.445260       0.192020      -2.075673       6.201450      -3.282493      11.791108           0.013878
           55              C       4.187474      15.674821       5.470674      -0.121617      45.831334 0.53839080E+03  0.13276230E+05                                11.198149                            7.746945      -0.068455       1.954923                    0.999248      29.718537      85.876315       0.594202       0.418018      -1.069293      -0.016889       0.036428      -0.008005       0.040943       0.006997       0.000484       0.015715      -0.008802       0.028003      -0.016217      -0.005442       0.021659             14.481436      10.423014      -8.353261       2.034954      24.112843      -1.157709       8.908451          -0.000891
           56              C       3.564626      16.216407       4.401501      -0.105751      33.158993 0.42975157E+03  0.10118784E+05                                 9.067054                            6.956010       0.015952       1.975562                    0.999589      29.657119      86.561872       0.616114       0.422216      -1.055865      -0.002697       0.020374       0.008163       0.022114       0.007851      -0.014905      -0.001062       0.003562       0.011041      -0.015667      -0.002850       0.018518             10.461786       7.346255      -3.817889       1.460507      14.841000       1.846455       9.198104           0.004447
           57              C       3.163519      -0.427314       4.627692      -0.121193      34.502209 0.44953455E+03  0.10739456E+05                                 9.393957                            7.177961      -0.126440       1.923521                    0.999286      30.574873      90.857601       0.596508       0.429804      -1.047737       0.007346      -0.024639       0.002131       0.025799      -0.000715      -0.011432      -0.002762       0.012337       0.016851      -0.010634      -0.005441       0.016075             10.880636       7.787609      -4.089470       1.550172      15.354710       1.714056       9.499591          -0.001212
           58              C       3.477900       0.006970       5.867700      -0.110271      44.747751 0.53553690E+03  0.13195062E+05                                11.028491                            7.735348      -0.071796       1.954851                    0.999242      29.665213      85.830360       0.593311       0.418988      -1.068128       0.004115      -0.031664      -0.018472       0.036889      -0.002226       0.001073      -0.019648      -0.001513      -0.019155      -0.021545       0.002103       0.019442             14.085283       8.011887      -4.694167      -0.307475      22.119355       7.442416      12.124606           0.006481
           59              C       4.728525      14.303522       5.622850       0.648733      23.521558 0.24045712E+03  0.49490840E+04                                 7.678985                            5.560634      -0.140310       2.016832                    0.999348      22.091502      62.417500       0.617130       0.482217      -1.010555       0.014726      -0.058769       0.021791       0.064385       0.061112      -0.040036      -0.020972       0.120102      -0.039752      -0.079327      -0.029586       0.108914              9.281995       6.108784      -3.371914       1.142004      12.980573       0.331682       8.756628           0.015654
           60              C       3.130997       1.310057       6.505638       0.630664      23.538225 0.24370571E+03  0.50303435E+04                                 7.664173                            5.587958       0.013953       2.067151                    0.999512      22.200303      62.714650       0.617593       0.480476      -1.011963      -0.009476       0.053517       0.022379       0.058776       0.065696      -0.018515      -0.019179       0.124198      -0.119214      -0.073953      -0.040259       0.114213              9.214843       5.865754      -2.675217       0.897584      11.969758       2.528320       9.809015          -0.005768
           61              C       4.717684       8.904110       6.664241      -0.121718      48.688889 0.55551389E+03  0.13870300E+05                                11.793676                            7.986404      -0.101441       1.947121                    0.998928      30.218810      89.209370       0.569739       0.430565      -1.056505       0.001666      -0.034437       0.018478       0.039117       0.012899       0.009166       0.006536       0.006608      -0.021121      -0.011605      -0.009697       0.021301             15.420816       8.462925       4.648046      -0.553637      23.079418      -8.946710      14.720104          -0.000173
           62              C       5.279431       8.461723       7.820076      -0.113597      34.648014 0.44321738E+03  0.10553451E+05                                 9.425194                            7.129204      -0.043555       1.955303                    0.999350      30.284752      89.910502       0.598180       0.430028      -1.047371      -0.006804      -0.024885      -0.003531       0.026039      -0.006880      -0.010154       0.005900       0.018658      -0.006690      -0.011865      -0.007122       0.018987             11.031695       7.525293       3.410161       1.754046      14.856489      -1.879074      10.713305           0.003825
           63              C       4.838903       7.182114       8.200309      -0.116344      34.088500 0.42874893E+03  0.10066213E+05                                 9.159367                            6.901634       0.108202       2.002454                    0.999664      29.546796      85.474525       0.626197       0.416612      -1.061825       0.008795       0.016681      -0.015382       0.024336      -0.006378      -0.003422       0.001479       0.006271      -0.013806      -0.005803      -0.004517       0.010320             10.734885       7.792543       3.510218       2.085272      14.613832      -1.695107       9.798279          -0.000382
           64              C       3.946022       6.660117       7.314411      -0.113942      47.925422 0.53703754E+03  0.13214606E+05                                11.473533                            7.702814      -0.092738       1.945166                    0.999173      29.621433      85.084601       0.600802       0.414310      -1.073294       0.023755       0.027769       0.003850       0.036746      -0.014519       0.002886      -0.013742       0.000224       0.000771      -0.018682      -0.002753       0.021435             15.181800      12.258641       9.604802       2.245481      24.364242       0.335416       8.922518           0.002791
           65              C       5.003485      10.131267       5.920775       0.620016      24.855192 0.25544458E+03  0.53536318E+04                                 8.078480                            5.780559      -0.239095       1.979904                    0.999084      22.798731      65.640217       0.595772       0.490540      -1.003234       0.034972       0.050886      -0.016387       0.063883      -0.059818      -0.037439       0.049952       0.080825      -0.067842      -0.079679      -0.028938       0.108617              9.965821       6.356530       2.907925       0.015874      13.175976      -4.489039      10.364958           0.014527
           66              C       3.257144       5.341727       7.363340       0.633834      25.181471 0.24108034E+03  0.49492815E+04                                 7.932448                            5.511824      -0.026863       2.051435                    0.999449      21.994589      61.420037       0.631343       0.472564      -1.018928      -0.014401      -0.057951       0.005331       0.059951      -0.055621      -0.059569       0.043055       0.076186       0.035865      -0.075566      -0.038186       0.113753              9.826858       8.827914       3.710619       2.852032      13.039433      -0.783698       7.613227           0.001558
           67              C       3.659236      13.044497       1.280851      -0.105899      47.182280 0.52941832E+03  0.13009191E+05                                11.449277                            7.713061      -0.128296       1.942131                    0.999029      29.434443      85.097169       0.591519       0.421392      -1.066413      -0.031002      -0.004077       0.004595       0.031604      -0.003635       0.009122      -0.013125      -0.027346       0.007713      -0.018978      -0.004312       0.023290             15.226126      29.538612      -0.316658       2.797913       6.592921      -1.327596       9.546846          -0.001168
           68              C       2.697368      12.515594       2.086100      -0.091426      32.941570 0.41365282E+03  0.96103571E+04                                 8.964739                            6.783616       0.151324       2.031497                    0.999637      28.645185      82.019458       0.631953       0.417174      -1.063100      -0.018734       0.002317      -0.008285       0.020615      -0.003974      -0.009281       0.003547      -0.006426      -0.011177      -0.011895       0.000550       0.011345             10.579326      16.170593      -0.125046       2.580203       5.876589      -1.986911       9.690797           0.006374
           69              C       1.388598      12.721870       1.572764      -0.097011      35.822169 0.44593773E+03  0.10587437E+05                                 9.575689                            7.117386      -0.031094       1.964419                    0.999387      29.579049      86.427239       0.605608       0.425989      -1.054510       0.026631      -0.000941       0.009365       0.028245      -0.002551      -0.004099       0.000474      -0.025172       0.039266      -0.019880       0.006195       0.013685             11.442351      17.488173       0.166213       1.619166       6.376597      -2.337628      10.462284           0.002727
           70              C       1.379728      13.385261       0.374843      -0.132801      47.063933 0.56162010E+03  0.14035608E+05                                11.462035                            7.990189      -0.081094       1.950440                    0.999062      30.260831      88.845345       0.574930       0.426288      -1.061072       0.021619      -0.011117       0.024781       0.034715       0.007067      -0.016777      -0.010629       0.034084      -0.023246      -0.022181      -0.009179       0.031360             14.643682      19.312986      -2.758044       8.193964       7.736538      -4.254013      16.881521           0.004292
           71              C       5.111892      12.964668       1.401307       0.607856      25.186771 0.25195585E+03  0.52467942E+04                                 8.048775                            5.679969      -0.097698       2.023860                    0.999512      22.599958      64.233988       0.612545       0.480174      -1.011603       0.047161      -0.006731       0.021106       0.052105       0.014756       0.003201       0.068387      -0.130468       0.100946      -0.083941      -0.026766       0.110707             10.037032      16.738901      -0.642623       1.129333       5.938265      -2.017320       7.433928           0.025563
           72              C       0.280873       8.640699      20.222854       0.619201      25.032213 0.24972727E+03  0.52032014E+04                                 8.025245                            5.688729      -0.115191       2.014081                    0.999660      22.816239      65.454211       0.604931       0.485955      -1.005799      -0.041289       0.011427      -0.030733       0.052724      -0.000259      -0.042263       0.068430      -0.107299       0.002006      -0.086820      -0.017371       0.104191              9.810670      11.443509      -0.191402       2.074190       6.200384      -3.281306      11.788115           0.015657
           73              C       0.740126      13.107134      15.836903      -0.121642      45.835937 0.53845666E+03  0.13278231E+05                                11.198785                            7.747250      -0.068146       1.954958                    0.999250      29.721362      85.885084       0.594211       0.417999      -1.069307       0.016932       0.036327      -0.007916       0.040854      -0.007015      -0.000486       0.015630      -0.009239       0.028253      -0.016201      -0.005491       0.021692             14.482881      10.423544       8.354227      -2.034047      24.116725      -1.156224       8.908374           0.005498
           74              C       1.362974      13.648721      14.767730      -0.106279      33.180483 0.43004086E+03  0.10127391E+05                                 9.070982                            6.958093       0.016107       1.975434                    0.999590      29.669660      86.608694       0.616050       0.422184      -1.055875       0.002672       0.020435       0.008142       0.022159      -0.007812       0.014768      -0.001017       0.003199       0.011174      -0.015623      -0.002679       0.018303             10.467588       7.349837       3.822286      -1.460299      14.853049       1.847205       9.199877          -0.001692
           75              C       1.764081      -2.995001      14.993921      -0.121148      34.520091 0.44970269E+03  0.10745559E+05                                 9.399225                            7.180039      -0.127786       1.923063                    0.999281      30.588085      90.935582       0.596270       0.429892      -1.047578      -0.007365      -0.024663       0.002161       0.025830       0.000747       0.011480      -0.002590       0.012708       0.016622      -0.010638      -0.005524       0.016162             10.888111       7.793203       4.095117      -1.552922      15.366351       1.711960       9.504778           0.005450
           76              C       1.449700      -2.560717      16.233929      -0.110429      44.768890 0.53576025E+03  0.13202453E+05                                11.033466                            7.738004      -0.073204       1.954402                    0.999239      29.670995      85.864106       0.593066       0.419101      -1.068014      -0.004102      -0.031719      -0.018491       0.036944       0.002212      -0.001020      -0.019675      -0.001372      -0.019347      -0.021626       0.002217       0.019410             14.092443       8.015460       4.697068       0.306671      22.130217       7.445872      12.131651           0.001354
           77              C       0.199075      11.735836      15.989079       0.647976      23.536789 0.24062650E+03  0.49533124E+04                                 7.682123                            5.562551      -0.140348       2.016749                    0.999347      22.096473      62.430877       0.617047       0.482210      -1.010585      -0.014413      -0.058915       0.021581       0.064378      -0.060962       0.039981      -0.020868       0.119786      -0.038955      -0.079231      -0.029347       0.108578              9.286315       6.111194       3.374128      -1.142502      12.987713       0.331803       8.760037          -0.005251
           78              C       1.796603      -1.257630      16.871867       0.631431      23.525890 0.24354869E+03  0.50264928E+04                                 7.662105                            5.586453       0.014901       2.067498                    0.999515      22.196923      62.709463       0.617602       0.480527      -1.011896       0.009409       0.053362       0.022455       0.058654      -0.065851       0.018597      -0.019065       0.124471      -0.119909      -0.073976      -0.040554       0.114530              9.212282       5.864365       2.673965      -0.897672      11.965316       2.527844       9.807164           0.019789
           79              C       0.209916       6.336424      17.030470      -0.121742      48.683913 0.55550659E+03  0.13870067E+05                                11.792693                            7.986379      -0.101926       1.947002                    0.998921      30.218614      89.208525       0.569738       0.430568      -1.056503      -0.001556      -0.034236       0.018494       0.038943      -0.012934      -0.009371       0.006383       0.006260      -0.021223      -0.011831      -0.009519       0.021349             15.418167       8.461607      -4.644970       0.552425      23.071103      -8.945288      14.721793           0.003988
           80              C       9.503369       5.894036      18.186305      -0.113483      34.645126 0.44317147E+03  0.10552293E+05                                 9.425313                            7.129304      -0.044483       1.955080                    0.999344      30.283787      89.913146       0.598105       0.430084      -1.047316       0.006881      -0.024864      -0.003498       0.026035       0.006961       0.010213       0.005817       0.018839      -0.006912      -0.011858      -0.007256       0.019114             11.031367       7.525706      -3.409690      -1.755361      14.853397      -1.877206      10.714996          -0.000729
           81              C       0.088697       4.614427      18.566538      -0.116159      34.078539 0.42861477E+03  0.10062261E+05                                 9.157735                            6.900636       0.108557       2.002671                    0.999664      29.540611      85.452814       0.626232       0.416622      -1.061820      -0.008827       0.016664      -0.015333       0.024305       0.006450       0.003519       0.001564       0.006340      -0.013916      -0.005868      -0.004602       0.010470             10.732556       7.791410      -3.509498      -2.085488      14.609378      -1.693369       9.796879           0.002609
           82              C       0.981578       4.092431      17.680640      -0.113660      47.912962 0.53689141E+03  0.13210165E+05                                11.472084                            7.702122      -0.093170       1.945116                    0.999171      29.616126      85.067776       0.600784       0.414348      -1.073264      -0.023761       0.027746       0.003796       0.036726       0.014697      -0.002777      -0.013653       0.000275       0.000860      -0.018817      -0.002617       0.021434             15.178912      12.256927      -9.602716      -2.246208      24.357968       0.337156       8.921840           0.001190
           83              C       9.779315       7.563581      16.287004       0.619670      24.869818 0.25561831E+03  0.53579896E+04                                 8.081305                            5.782461      -0.238531       1.979976                    0.999095      22.801088      65.643636       0.595705       0.490529      -1.003275      -0.034613       0.051011      -0.015974       0.063682       0.059837       0.036982       0.050208       0.080787      -0.067146      -0.080014      -0.028364       0.108378              9.969518       6.358643      -2.909016      -0.015547      13.180506      -4.491871      10.369406          -0.003020
           84              C       1.670456       2.774041      17.729569       0.634065      25.181178 0.24108432E+03  0.49494165E+04                                 7.932425                            5.511894      -0.026098       2.051642                    0.999451      21.995359      61.423856       0.631331       0.472568      -1.018919       0.014203      -0.058031       0.005462       0.059993       0.055599       0.059688       0.043172       0.076129       0.035060      -0.075441      -0.038440       0.113882              9.826479       8.828180      -3.710669      -2.852683      13.037860      -0.782406       7.613396           0.012762
           85              C       1.268364      10.476810      11.647080      -0.106107      47.185661 0.52946965E+03  0.13010601E+05                                11.449308                            7.713097      -0.128927       1.941916                    0.999026      29.435686      85.097689       0.591564       0.421355      -1.066450       0.031059      -0.004050       0.004583       0.031656       0.003696      -0.009058      -0.013089      -0.027434       0.007594      -0.018945      -0.004340       0.023285             15.226311      29.539820       0.315997      -2.796382       6.593128      -1.327350       9.545984           0.002156
           86              C       2.230232       9.947907      12.452329      -0.091171      32.930614 0.41349742E+03  0.96056888E+04                                 8.962517                            6.782221       0.151872       2.031729                    0.999637      28.638813      81.992359       0.632045       0.417160      -1.063127       0.018728       0.002351      -0.008256       0.020602       0.003945       0.009377       0.003672      -0.006800      -0.011126      -0.012068       0.000589       0.011478             10.576465      16.165537       0.124702      -2.578688       5.875720      -1.986504       9.688139          -0.001585
           87              C       3.539002      10.154183      11.938993      -0.096920      35.813519 0.44581133E+03  0.10583572E+05                                 9.574146                            7.116400      -0.030781       1.964606                    0.999387      29.573196      86.403581       0.605653       0.425991      -1.054520      -0.026576      -0.000950       0.009299       0.028172       0.002535       0.004000       0.000511      -0.025260       0.039259      -0.019894       0.006229       0.013665             11.440423      17.484196      -0.166092      -1.619202       6.376142      -2.337631      10.460930           0.004306
           88              C       3.547872      10.817575      10.741072      -0.132454      47.045038 0.56130758E+03  0.14025703E+05                                11.459234                            7.987921      -0.080463       1.950768                    0.999063      30.250729      88.806100       0.575022       0.426283      -1.061085      -0.021560      -0.011162       0.024815       0.034716      -0.007115       0.016830      -0.010582       0.033909      -0.023197      -0.022092      -0.009254       0.031346             14.640842      19.308810       2.758128      -8.193474       7.735270      -4.253698      16.878444          -0.003354
           89              C       9.670908      10.396981      11.767536       0.608322      25.175990 0.25183687E+03  0.52436559E+04                                 8.046100                            5.678310      -0.097110       2.024044                    0.999517      22.594856      64.213779       0.612690       0.480120      -1.011639      -0.047169      -0.007005       0.021200       0.052186      -0.014758      -0.003170       0.068542      -0.130689       0.100951      -0.084054      -0.026866       0.110920             10.033498      16.732501       0.642138      -1.127976       5.936868      -2.016623       7.431125          -0.005008
           90              C       4.646727      11.208385       9.856625       0.619167      25.031613 0.24969816E+03  0.52026632E+04                                 8.026311                            5.689062      -0.114384       2.014401                    0.999662      22.817523      65.467362       0.604782       0.486068      -1.005698       0.041187       0.011386      -0.030859       0.052709       0.000073       0.042318       0.068491      -0.107270       0.002666      -0.086958      -0.017249       0.104207              9.812623      11.445278       0.192020      -2.075674       6.201460      -3.282500      11.791131           0.013882
           91              C       5.667726      -2.827394      15.261784      -0.121614      45.831155 0.53838890E+03  0.13276169E+05                                11.198116                            7.746929      -0.068452       1.954924                    0.999248      29.718478      85.876059       0.594203       0.418017      -1.069294       0.016889      -0.036429       0.008004       0.040943       0.006996       0.000484       0.015715      -0.008803       0.028002      -0.016217      -0.005443       0.021659             14.481383      10.422979      -8.353223       2.034943      24.112747      -1.157692       8.908424          -0.000891
           92              C       6.290574      -3.368980      16.330957      -0.105749      33.158952 0.42975088E+03  0.10118764E+05                                 9.067050                            6.956007       0.015953       1.975562                    0.999589      29.657085      86.561763       0.616114       0.422216      -1.055864       0.002696      -0.020374      -0.008163       0.022114       0.007851      -0.014905      -0.001062       0.003562       0.011043      -0.015668      -0.002850       0.018518             10.461781       7.346249      -3.817887       1.460504      14.840996       1.846460       9.198098           0.004453
           93              C       6.691681      13.274741      16.104766      -0.121192      34.502206 0.44953424E+03  0.10739450E+05                                 9.393961                            7.177960      -0.126442       1.923521                    0.999286      30.574894      90.857749       0.596508       0.429804      -1.047736      -0.007347       0.024639      -0.002130       0.025799      -0.000714      -0.011432      -0.002762       0.012339       0.016853      -0.010634      -0.005442       0.016076             10.880639       7.787612      -4.089471       1.550179      15.354703       1.714053       9.499603          -0.001216
           94              C       6.377300      12.840457      14.864758      -0.110273      44.747912 0.53553906E+03  0.13195132E+05                                11.028523                            7.735369      -0.071807       1.954847                    0.999242      29.665280      85.830675       0.593310       0.418989      -1.068127      -0.004115       0.031664       0.018473       0.036889      -0.002225       0.001072      -0.019648      -0.001513      -0.019157      -0.021546       0.002104       0.019442             14.085323       8.011906      -4.694172      -0.307472      22.119402       7.442449      12.124659           0.006488
           95              C       5.126675      -1.456095      15.109608       0.648731      23.521580 0.24045742E+03  0.49490897E+04                                 7.678981                            5.560632      -0.140289       2.016838                    0.999348      22.091484      62.417358       0.617131       0.482216      -1.010556      -0.014726       0.058768      -0.021791       0.064384       0.061112      -0.040036      -0.020970       0.120103      -0.039747      -0.079328      -0.029585       0.108913              9.281989       6.108780      -3.371911       1.142004      12.980563       0.331688       8.756624           0.015645
           96              C       6.724203      11.537370      14.226820       0.630664      23.538245 0.24370595E+03  0.50303497E+04                                 7.664178                            5.587960       0.013960       2.067153                    0.999512      22.200312      62.714683       0.617593       0.480476      -1.011963       0.009473      -0.053516      -0.022379       0.058775       0.065697      -0.018516      -0.019177       0.124198      -0.119217      -0.073953      -0.040261       0.114214              9.214847       5.865755      -2.675215       0.897584      11.969761       2.528326       9.809026          -0.005768
           97              C       5.137516       3.943317      14.068217      -0.121716      48.688881 0.55551385E+03  0.13870298E+05                                11.793672                            7.986402      -0.101439       1.947121                    0.998928      30.218810      89.209348       0.569740       0.430565      -1.056505      -0.001664       0.034439      -0.018478       0.039118       0.012900       0.009166       0.006535       0.006606      -0.021122      -0.011605      -0.009697       0.021301             15.420813       8.462918       4.648036      -0.553639      23.079408      -8.946720      14.720113          -0.000157
           98              C       4.575769       4.385704      12.912382      -0.113591      34.647980 0.44321659E+03  0.10553427E+05                                 9.425185                            7.129195      -0.043548       1.955304                    0.999350      30.284737      89.910424       0.598181       0.430028      -1.047371       0.006806       0.024885       0.003530       0.026040      -0.006878      -0.010153       0.005900       0.018656      -0.006685      -0.011865      -0.007120       0.018985             11.031685       7.525288       3.410160       1.754045      14.856475      -1.879070      10.713292           0.003816
           99              C       5.016297       5.665313      12.532149      -0.116344      34.088653 0.42875105E+03  0.10066279E+05                                 9.159402                            6.901657       0.108185       2.002447                    0.999664      29.546891      85.474968       0.626195       0.416613      -1.061824      -0.008794      -0.016683       0.015381       0.024336      -0.006378      -0.003422       0.001480       0.006271      -0.013802      -0.005801      -0.004519       0.010320             10.734928       7.792571       3.510234       2.085281      14.613894      -1.695116       9.798320          -0.000373
          100              C       5.909178       6.187310      13.418047      -0.113943      47.925677 0.53704024E+03  0.13214695E+05                                11.473585                            7.702842      -0.092758       1.945159                    0.999173      29.621522      85.085049       0.600799       0.414311      -1.073292      -0.023754      -0.027769      -0.003849       0.036745      -0.014520       0.002885      -0.013740       0.000224       0.000772      -0.018682      -0.002752       0.021434             15.181875      12.258691       9.604849       2.245486      24.364375       0.335406       8.922559           0.002772
          101              C       4.851715       2.716160      14.811683       0.620018      24.855206 0.25544467E+03  0.53536320E+04                                 8.078476                            5.780555      -0.239085       1.979907                    0.999084      22.798690      65.640003       0.595773       0.490539      -1.003234      -0.034972      -0.050886       0.016387       0.063883      -0.059816      -0.037437       0.049952       0.080829      -0.067839      -0.079679      -0.028935       0.108615              9.965819       6.356529       2.907929       0.015873      13.175975      -4.489041      10.364953           0.014535
          102              C       6.598056       7.505700      13.369118       0.633834      25.181596 0.24108157E+03  0.49493138E+04                                 7.932477                            5.511840      -0.026873       2.051430                    0.999449      21.994659      61.420310       0.631342       0.472564      -1.018927       0.014399       0.057951      -0.005331       0.059951      -0.055621      -0.059570       0.043055       0.076183       0.035861      -0.075565      -0.038189       0.113754              9.826897       8.827945       3.710639       2.852042      13.039492      -0.783702       7.613253           0.001567
          103              C       6.195964      -0.197070      19.451607      -0.105901      47.182383 0.52941992E+03  0.13009240E+05                                11.449291                            7.713072      -0.128297       1.942130                    0.999029      29.434496      85.097364       0.591519       0.421392      -1.066413       0.031002       0.004078      -0.004594       0.031605      -0.003635       0.009122      -0.013124      -0.027345       0.007713      -0.018977      -0.004312       0.023289             15.226138      29.538632      -0.316656       2.797913       6.592928      -1.327597       9.546856          -0.001176
          104              C       7.157832       0.331833      18.646358      -0.091428      32.941608 0.41365345E+03  0.96103747E+04                                 8.964740                            6.783617       0.151332       2.031498                    0.999637      28.645219      82.019547       0.631954       0.417174      -1.063101       0.018735      -0.002316       0.008286       0.020616      -0.003974      -0.009281       0.003547      -0.006425      -0.011175      -0.011894       0.000549       0.011345             10.579325      16.170589      -0.125046       2.580203       5.876591      -1.986911       9.690796           0.006377
          105              C       8.466602       0.125557      19.159694      -0.097016      35.822329 0.44594021E+03  0.10587511E+05                                 9.575716                            7.117406      -0.031092       1.964419                    0.999387      29.579139      86.427565       0.605607       0.425989      -1.054510      -0.026631       0.000943      -0.009364       0.028245      -0.002551      -0.004100       0.000474      -0.025171       0.039266      -0.019879       0.006194       0.013685             11.442383      17.488221       0.166210       1.619177       6.376614      -2.337634      10.462313           0.002724
          106              C       8.475472      -0.537834      20.357615      -0.132796      47.063839 0.56161884E+03  0.14035568E+05                                11.462017                            7.990178      -0.081091       1.950441                    0.999063      30.260803      88.845224       0.574930       0.426287      -1.061072      -0.021619       0.011118      -0.024781       0.034714       0.007066      -0.016777      -0.010629       0.034083      -0.023248      -0.022181      -0.009178       0.031359             14.643652      19.312946      -2.758039       8.193948       7.736525      -4.254003      16.881486           0.004296
          107              C       4.743308      -0.117241      19.331151       0.607857      25.186788 0.25195606E+03  0.52467988E+04                                 8.048777                            5.679971      -0.097690       2.023863                    0.999512      22.599943      64.233911       0.612545       0.480174      -1.011603      -0.047161       0.006734      -0.021105       0.052105       0.014755       0.003200       0.068388      -0.130466       0.100946      -0.083940      -0.026768       0.110708             10.037031      16.738896      -0.642623       1.129332       5.938267      -2.017322       7.433930           0.025578
          108              C       9.574327       4.206728       0.509604       0.619196      25.032401 0.24972939E+03  0.52032555E+04                                 8.025279                            5.688750      -0.115190       2.014080                    0.999660      22.816323      65.454471       0.604930       0.485954      -1.005799       0.041289      -0.011427       0.030732       0.052724      -0.000259      -0.042263       0.068429      -0.107298       0.002007      -0.086819      -0.017371       0.104190              9.810714      11.443561      -0.191408       2.074211       6.200408      -3.281325      11.788174           0.015646
          109              S       8.549879       7.675059       4.348011       0.165535     112.649840 0.27217681E+04  0.96253601E+05                                16.442142                           14.522371       0.986279       1.993053                    0.999348      65.750876     196.714753       0.596053       0.290573      -1.224423       0.044043      -0.001714      -0.061424       0.075602      -0.207631      -0.119252      -0.156776      -0.350931      -0.209054      -0.350308       0.019256       0.331052             17.940846      15.073378      -6.687319      -2.426651      23.984839      -2.701909      14.764320           0.000215
          110              S       7.915105       1.642924      10.483367       0.149271     111.198646 0.26387425E+04  0.92612342E+05                                16.254284                           14.231052       0.955884       1.981649                    0.999512      65.967261     196.717885       0.606354       0.287812      -1.227153      -0.041573       0.045966      -0.061185       0.087091       0.025423      -0.138486      -0.163803       0.538402      -0.070473      -0.344622      -0.002235       0.346857             17.933820      26.024960       0.994226      -5.174377      10.532253      -2.872510      17.244245           0.000605
          111              S       9.217667      16.610232       3.586923       0.136021     107.054680 0.26340314E+04  0.92278206E+05                                15.739107                           14.160490       1.070591       2.011693                    0.999034      65.878074     195.389296       0.612436       0.285474      -1.231356      -0.037438      -0.009889       0.096874       0.104326       0.187987      -0.083418       0.105667      -0.468595      -0.151536      -0.323884      -0.015812       0.339696             16.995590      12.867053       5.467531      -1.230071      24.072029       3.248655      14.047688           0.000659
          112              S       3.622279       7.740055       6.018218       0.165372     112.669245 0.27222160E+04  0.96273628E+05                                16.444189                           14.523551       0.985750       1.992876                    0.999349      65.756454     196.737229       0.596029       0.290572      -1.224420       0.044238       0.001972       0.061328       0.075644       0.207595       0.119035      -0.156942      -0.350765      -0.208283      -0.350176       0.019194       0.330981             17.944209      15.075737       6.689720       2.426174      23.991639      -2.703570      14.765251           0.002365
          113              S       2.987505       8.636817      20.615320       0.148860     111.203783 0.26389921E+04  0.92622696E+05                                16.253264                           14.230416       0.954707       1.981203                    0.999513      65.980598     196.755229       0.606455       0.287759      -1.227217      -0.041688      -0.046042       0.061406       0.087341      -0.025410       0.138466      -0.163816       0.538655      -0.071261      -0.344688      -0.002320       0.347008             17.932095      26.017853      -0.993394       5.171759      10.532237      -2.873544      17.246195           0.003785
          114              S       4.290067      -1.195119       6.779306       0.135851     107.121330 0.26361027E+04  0.92370196E+05                                15.747264                           14.167556       1.070004       2.011519                    0.999039      65.888459     195.449462       0.612178       0.285535      -1.231274      -0.037349       0.009839      -0.097022       0.104427      -0.188239       0.083203       0.105837      -0.468478      -0.151751      -0.323881      -0.016024       0.339904             17.005431      12.873737      -5.472733       1.228583      24.090888       3.253041      14.051667           0.000271
          115              S       1.305321       5.172368      16.384447       0.165534     112.649736 0.27217659E+04  0.96253506E+05                                16.442131                           14.522366       0.986280       1.993053                    0.999348      65.750852     196.714665       0.596053       0.290573      -1.224423      -0.044043       0.001716       0.061424       0.075601      -0.207629      -0.119251      -0.156778      -0.350930      -0.209047      -0.350306       0.019257       0.331050             17.940826      15.073370      -6.687301      -2.426657      23.984790      -2.701904      14.764319           0.000215
          116              S       1.940095      11.204503      10.249091       0.149279     111.198312 0.26387309E+04  0.92611835E+05                                16.254265                           14.231029       0.955880       1.981649                    0.999512      65.967065     196.717229       0.606354       0.287812      -1.227152       0.041572      -0.045962       0.061182       0.087086       0.025424      -0.138486      -0.163803       0.538399      -0.070479      -0.344620      -0.002235       0.346856             17.933811      26.024977       0.994235      -5.174396      10.532237      -2.872505      17.244219           0.000606
          117              S       0.637533      -3.762805      17.145535       0.136028     107.054507 0.26340263E+04  0.92277988E+05                                15.739100                           14.160484       1.070590       2.011694                    0.999034      65.877959     195.388946       0.612436       0.285475      -1.231356       0.037438       0.009892      -0.096872       0.104324       0.187987      -0.083417       0.105668      -0.468595      -0.151540      -0.323883      -0.015813       0.339697             16.995581      12.867043       5.467522      -1.230065      24.072011       3.248668      14.047688           0.000661
          118              S       6.232921       5.107372      14.714240       0.165367     112.669903 0.27222362E+04  0.96274531E+05                                16.444256                           14.523607       0.985735       1.992870                    0.999349      65.756649     196.738078       0.596027       0.290572      -1.224420      -0.044241      -0.001973      -0.061330       0.075647       0.207594       0.119035      -0.156940      -0.350768      -0.208282      -0.350175       0.019194       0.330981             17.944283      15.075785       6.689733       2.426180      23.991738      -2.703610      14.765326           0.002368
          119              S       6.867695       4.210610       0.117138       0.148863     111.203709 0.26389910E+04  0.92622653E+05                                16.253258                           14.230416       0.954703       1.981202                    0.999513      65.980581     196.755196       0.606455       0.287759      -1.227217       0.041687       0.046043      -0.061402       0.087339      -0.025411       0.138465      -0.163815       0.538651      -0.071266      -0.344685      -0.002321       0.347006             17.932080      26.017822      -0.993387       5.171744      10.532233      -2.873542      17.246185           0.003786
          120              S       5.565133      14.042546      13.953152       0.135849     107.121549 0.26361103E+04  0.92370531E+05                                15.747285                           14.167577       1.069994       2.011515                    0.999039      65.888543     195.449813       0.612178       0.285535      -1.231274       0.037349      -0.009838       0.097022       0.104427      -0.188238       0.083203       0.105836      -0.468478      -0.151747      -0.323879      -0.016023       0.339903             17.005448      12.873755      -5.472735       1.228587      24.090895       3.253048      14.051695           0.000272
          121              O       0.318224       1.379627       3.622790      -0.616088      41.847326 0.60509472E+03  0.15006430E+05                                 9.629094                            7.627850       0.230963       2.109185                    0.996022      28.814629      77.332960       0.684920       0.360589      -1.135918      -0.048773      -0.023517       0.046978       0.071685      -0.038923      -0.005317      -0.039544       0.080124       0.030534      -0.078023       0.024047       0.053976             11.225396       7.451786       2.446910      -2.839925      12.233378      -5.519736      13.991024           0.045032
          122              O       9.590292       1.876573       5.727134      -0.537485      35.136844 0.51361991E+03  0.12205600E+05                                 8.538792                            7.007630       0.306327       2.168109                    0.995092      26.925186      70.342911       0.718881       0.358535      -1.139485      -0.019194      -0.018180      -0.010363       0.028395      -0.040689       0.042710       0.038298       0.033772       0.021759      -0.082662       0.029238       0.053424              9.829934       6.590860       1.979652       0.486819      12.576463       4.948223      10.322479          -0.027899
          123              O       8.234907      14.006615       2.625973      -0.568719      39.005361 0.57613541E+03  0.14124678E+05                                 9.225001                            7.495206       0.155299       2.102860                    0.995141      27.992709      74.878493       0.683248       0.365657      -1.131115       0.000220       0.009196       0.030935       0.032273      -0.043794       0.005019       0.005921       0.096912       0.122800      -0.086203       0.040009       0.046194             10.507636       7.004478       0.235739      -1.567533       8.868348       4.647975      15.650082           0.056417
          124              O       7.584168      13.219960       4.620643      -0.588653      35.123453 0.53694031E+03  0.12936248E+05                                 8.552289                            7.174882       0.197415       2.105358                    0.996313      28.206566      74.839552       0.707113       0.359530      -1.135700       0.038720       0.018628      -0.021645       0.048111      -0.020724      -0.010802      -0.055119       0.025956      -0.183665      -0.092269       0.032776       0.059494              9.774795       8.922576       4.365623      -2.099929      12.985640      -2.051685       7.416171           0.049658
          125              O       0.957827       4.472432       3.993279      -0.620432      38.280796 0.60721790E+03  0.15089246E+05                                 9.069302                            7.636251       0.140242       2.081961                    0.994770      28.962028      78.092849       0.684441       0.360120      -1.135010      -0.013560       0.070648       0.030971       0.078321      -0.017931       0.020941       0.037836       0.053292      -0.160803      -0.078604       0.018747       0.059857             10.257070       7.891455      -3.666349       0.158773      12.994855       0.743688       9.884901           0.015045
          126              O       9.378603       5.085247       5.549250      -0.515536      30.921520 0.46103390E+03  0.10676370E+05                                 7.831353                            6.625871       0.512784       2.232731                    0.996617      26.692847      69.100137       0.740681       0.357095      -1.139317      -0.006952       0.014790      -0.001538       0.016415       0.063782       0.008265       0.003422       0.064225       0.146453      -0.095833       0.039038       0.056795              8.706119       6.739522      -0.298403      -1.516857       8.090438      -3.289465      11.288397          -0.022351
          127              O       8.573630      10.870915       2.107040      -0.584718      36.531504 0.53005783E+03  0.12654503E+05                                 8.595862                            7.013734       0.482098       2.207138                    0.997104      27.417599      71.034399       0.737187       0.348022      -1.151743       0.012890      -0.027071       0.054427       0.062139       0.051097       0.027478      -0.029288      -0.009438       0.031004      -0.075234       0.028615       0.046619              9.700717       6.930054       0.357078      -1.462059      13.247618      -4.438808       8.924480           0.049814
          128              O       7.297184      10.275157       3.859554      -0.546665      41.779675 0.55098088E+03  0.13353843E+05                                 9.718504                            7.340291       0.146421       2.109614                    0.995127      27.501063      73.066985       0.689152       0.366709      -1.130661       0.012772      -0.006947      -0.007843       0.016520       0.023785       0.004722       0.042889       0.112228       0.083737      -0.089447       0.032073       0.057374             11.866421      14.092427      -5.260284      -6.207417      10.971787       2.641814      10.535049           0.041483
          129              O       0.697453       3.293765       8.161539      -0.582052      37.016498 0.54890947E+03  0.13302373E+05                                 8.885263                            7.252318       0.059658       2.070723                    0.994243      28.078561      74.804313       0.703386       0.359322      -1.135466      -0.047612      -0.001447       0.021410       0.052224       0.027021      -0.023884       0.004598      -0.097648       0.006970      -0.065637       0.010948       0.054690             10.274264      11.485885       2.893305      -3.172223       7.978973      -3.159113      11.357933          -0.010205
          130              O       0.891994       1.763238       9.734096      -0.555952      32.709834 0.49534190E+03  0.11703953E+05                                 8.166849                            6.904272       0.401433       2.175532                    0.996818      27.754972      73.092969       0.718318       0.360879      -1.133853      -0.022340      -0.019348      -0.021440       0.036512      -0.052329       0.037352       0.033855      -0.027625       0.022077      -0.085136       0.033911       0.051225              9.088275      12.743565      -1.599650       2.362925       6.504124      -1.870825       8.017137           0.017483
          131              O       4.021217       1.957331      10.615226      -0.590702      42.863753 0.59515655E+03  0.14677640E+05                                 9.733780                            7.536875       0.314861       2.145998                    0.995470      28.247201      75.240464       0.693902       0.357917      -1.139687       0.049443      -0.001245      -0.028830       0.057248      -0.021731       0.044934       0.052220       0.015773      -0.095400      -0.089368       0.037693       0.051675             11.525567      16.264893      -2.506109       4.446111       6.975794      -1.700921      11.336015           0.048028
          132              O       5.523445       0.971389      11.888406      -0.540764      37.117802 0.51341740E+03  0.12240857E+05                                 8.978015                            7.059237       0.243591       2.138942                    0.995500      27.414417      72.534363       0.705811       0.363979      -1.131372       0.050301       0.025763      -0.005178       0.056752      -0.001372       0.033792      -0.010979      -0.092424       0.146989      -0.079612       0.018668       0.060944             10.736206       7.207316       0.438645      -1.557970       8.799687      -5.491465      16.201614           0.045022
          133              O       5.245824      14.035486       6.743439      -0.616627      41.981798 0.60730899E+03  0.15077592E+05                                 9.655511                            7.646642       0.222979       2.106434                    0.995985      28.845793      77.500108       0.683315       0.361046      -1.135371      -0.048722       0.023510      -0.047293       0.071856       0.038943       0.005526      -0.039909       0.079686       0.030445      -0.078195       0.024307       0.053888             11.258372       7.470729      -2.455685       2.847085      12.275141      -5.539160      14.029246           0.056432
          134              O       4.662692      13.538541       4.639095      -0.537716      35.132737 0.51359359E+03  0.12204769E+05                                 8.537895                            7.007364       0.305912       2.168052                    0.995089      26.923125      70.336002       0.718911       0.358526      -1.139496      -0.019039       0.017380       0.010004       0.027652       0.041328      -0.043025       0.038500       0.032580       0.022328      -0.083338       0.029863       0.053475              9.828147       6.589966      -1.977966      -0.485604      12.570810       4.947296      10.323665           0.040828
          135              O       3.307307       1.408499       7.740256      -0.567886      38.983322 0.57576974E+03  0.14113284E+05                                 9.220973                            7.492484       0.157425       2.103619                    0.995144      27.984651      74.847207       0.683428       0.365623      -1.131157       0.000333      -0.009556      -0.030996       0.032438       0.043853      -0.004991       0.005533       0.097011       0.121941      -0.086096       0.039704       0.046392             10.502553       7.001467      -0.235921       1.565226       8.865087       4.645846      15.641105           0.043009
          136              O       2.656568       2.195153       5.745586      -0.587554      35.025091 0.53513351E+03  0.12880832E+05                                 8.533556                            7.160498       0.200176       2.106661                    0.996304      28.175488      74.703185       0.708221       0.359299      -1.135973       0.039015      -0.018972       0.021265       0.048314       0.020651       0.010415      -0.055432       0.026648      -0.181020      -0.091924       0.032608       0.059316              9.751751       8.901561      -4.352327       2.094141      12.953390      -2.047860       7.400302          -0.036360
          137              O       5.885427      10.942682       6.372950      -0.622805      38.419355 0.60985097E+03  0.15173256E+05                                 9.095786                            7.656464       0.070909       2.059142                    0.994645      29.006472      78.297291       0.682947       0.360466      -1.134575      -0.013699      -0.070799      -0.030855       0.078436       0.017578      -0.021312       0.039022       0.052793      -0.155803      -0.078557       0.019857       0.058700             10.289408       7.912336       3.678709      -0.161310      13.038202       0.744788       9.917687           0.081130
          138              O       4.451003      10.329866       4.816979      -0.515800      30.939982 0.46136750E+03  0.10686190E+05                                 7.834914                            6.628682       0.512246       2.232497                    0.996611      26.698133      69.124008       0.740443       0.357140      -1.139264      -0.006645      -0.014361       0.001496       0.015895      -0.064344      -0.007822       0.003646       0.062731       0.146523      -0.096010       0.039399       0.056611              8.709961       6.742911       0.299220       1.518353       8.093448      -3.290043      11.293524           0.044887
          139              O       3.646030       4.544198       8.259189      -0.584077      36.507032 0.52959590E+03  0.12640457E+05                                 8.591520                            7.010094       0.482711       2.207444                    0.997111      27.408153      70.996631       0.737486       0.347964      -1.151815       0.012871       0.027164      -0.054215       0.061990      -0.051126      -0.027579      -0.029224      -0.008791       0.030766      -0.075245       0.028657       0.046588              9.696354       6.926294      -0.357424       1.460990      13.242125      -4.437788       8.920644           0.044238
          140              O       2.369584       5.139957       6.506675      -0.546324      41.787220 0.55109982E+03  0.13357584E+05                                 9.719944                            7.341346       0.146455       2.109471                    0.995154      27.504616      73.081235       0.689058       0.366735      -1.130629       0.013261       0.007443       0.008028       0.017196      -0.024044      -0.004920       0.042752       0.111571       0.083156      -0.089077       0.031602       0.057474             11.868297      14.094925       5.261808       6.207236      10.974937       2.641133      10.535027          -0.030775
          141              O       5.625053      12.121348       2.204690      -0.582382      37.030001 0.54913786E+03  0.13309589E+05                                 8.888406                            7.254554       0.058960       2.070559                    0.994240      28.080693      74.820176       0.703156       0.359394      -1.135383      -0.047784       0.001422      -0.021018       0.052222      -0.026934       0.023503       0.004423      -0.097642       0.008013      -0.065455       0.010979       0.054475             10.278363      11.491532      -2.894654       3.174656       7.980480      -3.159620      11.363078           0.074414
          142              O       5.819594      13.651875       0.632133      -0.556316      32.671493 0.49466096E+03  0.11683115E+05                                 8.157318                            6.896924       0.403044       2.175853                    0.996846      27.752516      73.056744       0.719152       0.360607      -1.134137      -0.022817       0.019606       0.021520       0.036988       0.052548      -0.037364       0.033118      -0.027770       0.022741      -0.084973       0.033844       0.051129              9.076726      12.724315       1.597780      -2.359831       6.497309      -1.868700       8.008554           0.043994
          143              O       8.948817       8.322410      20.483461      -0.590901      42.837958 0.59480493E+03  0.14666224E+05                                 9.728208                            7.533425       0.315073       2.146034                    0.995471      28.245336      75.218795       0.694258       0.357801      -1.139824       0.049569       0.001682       0.028621       0.057263       0.021204      -0.044695       0.051859       0.015360      -0.095919      -0.088782       0.037270       0.051511             11.517927      16.255733       2.503715      -4.441978       6.971356      -1.697745      11.326694           0.048817
          144              O       0.595845       9.308352      19.210281      -0.540636      37.082495 0.51287895E+03  0.12224361E+05                                 8.971491                            7.054940       0.243268       2.138864                    0.995516      27.406798      72.494608       0.706142       0.363918      -1.131462       0.049738      -0.025375       0.005280       0.056086       0.000829      -0.033594      -0.011145      -0.092210       0.146201      -0.079328       0.018673       0.060655             10.727438       7.201959      -0.437925       1.555370       8.793323      -5.486251      16.187032           0.045130
          145              O       9.536976      11.467800      17.109668      -0.616107      41.848203 0.60510988E+03  0.15006908E+05                                 9.629257                            7.627967       0.230921       2.109167                    0.996022      28.814922      77.334155       0.684912       0.360591      -1.135916       0.048775       0.023520      -0.046979       0.071688      -0.038924      -0.005316      -0.039543       0.080122       0.030530      -0.078022       0.024044       0.053978             11.225602       7.451903       2.446971      -2.839972      12.233641      -5.519863      13.991261           0.045005
          146              O       0.264908      10.970854      15.005324      -0.537489      35.136590 0.51361539E+03  0.12205466E+05                                 8.538757                            7.007604       0.306306       2.168107                    0.995092      26.925053      70.342485       0.718882       0.358536      -1.139484       0.019193       0.018176       0.010364       0.028393      -0.040691       0.042712       0.038295       0.033770       0.021752      -0.082662       0.029236       0.053426              9.829888       6.590831       1.979634       0.486814      12.576390       4.948199      10.322442          -0.027900
          147              O       1.620293      -1.159188      18.106485      -0.568718      39.005373 0.57613581E+03  0.14124693E+05                                 9.225008                            7.495214       0.155289       2.102857                    0.995141      27.992704      74.878519       0.683247       0.365657      -1.131115      -0.000223      -0.009198      -0.030933       0.032272      -0.043795       0.005019       0.005921       0.096912       0.122800      -0.086204       0.040009       0.046195             10.507643       7.004486       0.235743      -1.567533       8.868356       4.647974      15.650088           0.056414
          148              O       2.271032      -0.372533      16.111815      -0.588651      35.122987 0.53693177E+03  0.12935990E+05                                 8.552213                            7.174824       0.197405       2.105360                    0.996313      28.206355      74.838819       0.707116       0.359530      -1.135700      -0.038721      -0.018626       0.021645       0.048112      -0.020723      -0.010801      -0.055118       0.025956      -0.183664      -0.092269       0.032776       0.059493              9.774699       8.922486       4.365562      -2.099910      12.985495      -2.051671       7.416115           0.049660
          149              O       8.897373       8.374995      16.739179      -0.620446      38.280964 0.60722141E+03  0.15089360E+05                                 9.069349                            7.636289       0.140209       2.081951                    0.994769      28.962068      78.093104       0.684437       0.360121      -1.135008       0.013556      -0.070649      -0.030971       0.078322      -0.017931       0.020942       0.037834       0.053296      -0.160814      -0.078605       0.018744       0.059861             10.257126       7.891487      -3.666366       0.158784      12.994929       0.743682       9.884963           0.015028
          150              O       0.476597       7.762180      15.183208      -0.515540      30.921289 0.46102974E+03  0.10676249E+05                                 7.831317                            6.625843       0.512781       2.232734                    0.996617      26.692720      69.099714       0.740682       0.357096      -1.139317       0.006951      -0.014788       0.001536       0.016413       0.063785       0.008265       0.003422       0.064220       0.146454      -0.095834       0.039039       0.056796              8.706077       6.739493      -0.298399      -1.516852       8.090391      -3.289442      11.288346          -0.022362
          151              O       1.281570       1.976512      18.625418      -0.584716      36.531256 0.53005364E+03  0.12654377E+05                                 8.595823                            7.013707       0.482100       2.207141                    0.997104      27.417499      71.034039       0.737188       0.348022      -1.151743      -0.012892       0.027072      -0.054423       0.062137       0.051098       0.027477      -0.029288      -0.009437       0.031006      -0.075234       0.028615       0.046619              9.700670       6.930024       0.357078      -1.462052      13.247546      -4.438780       8.924440           0.049812
          152              O       2.558016       2.572270      16.872904      -0.546667      41.779270 0.55097490E+03  0.13353661E+05                                 9.718442                            7.340251       0.146403       2.109612                    0.995127      27.500918      73.066484       0.689154       0.366709      -1.130661      -0.012771       0.006946       0.007844       0.016519       0.023784       0.004722       0.042890       0.112228       0.083735      -0.089447       0.032073       0.057374             11.866334      14.092325      -5.260230      -6.207366      10.971699       2.641788      10.534978           0.041482
          153              O       9.157747       9.553662      12.570919      -0.582051      37.016172 0.54890355E+03  0.13302192E+05                                 8.885212                            7.252279       0.059646       2.070724                    0.994243      28.078406      74.803774       0.703388       0.359322      -1.135466       0.047613       0.001450      -0.021413       0.052227       0.027019      -0.023884       0.004598      -0.097647       0.006973      -0.065637       0.010949       0.054688             10.274204      11.485814       2.893287      -3.172201       7.978933      -3.159095      11.357864          -0.010170
          154              O       8.963206      11.084189      10.998362      -0.555945      32.709981 0.49534449E+03  0.11704034E+05                                 8.166892                            6.904305       0.401413       2.175528                    0.996818      27.754956      73.093079       0.718313       0.360881      -1.133851       0.022339       0.019348       0.021438       0.036510      -0.052330       0.037353       0.033854      -0.027626       0.022073      -0.085136       0.033911       0.051226              9.088330      12.743664      -1.599658       2.362937       6.504152      -1.870832       8.017174           0.017480
          155              O       5.833983      10.890096      10.117232      -0.590704      42.864433 0.59516684E+03  0.14677967E+05                                 9.733907                            7.536958       0.314821       2.145983                    0.995470      28.247390      75.241331       0.693896       0.357919      -1.139684      -0.049441       0.001246       0.028830       0.057247      -0.021733       0.044936       0.052222       0.015772      -0.095400      -0.089372       0.037695       0.051677             11.525734      16.265123      -2.506156       4.446207       6.975881      -1.700962      11.336199           0.048028
          156              O       4.331755      11.876038       8.844052      -0.540773      37.118547 0.51342889E+03  0.12241207E+05                                 8.978159                            7.059336       0.243555       2.138928                    0.995500      27.414620      72.535274       0.705803       0.363981      -1.131370      -0.050304      -0.025765       0.005177       0.056755      -0.001377       0.033792      -0.010977      -0.092424       0.147000      -0.079613       0.018667       0.060946             10.736398       7.207438       0.438658      -1.558014       8.799827      -5.491581      16.201927           0.045021
          157              O       4.609376      -1.188059      13.989019      -0.616616      41.981020 0.60729591E+03  0.15077180E+05                                 9.655379                            7.646551       0.222992       2.106442                    0.995985      28.845518      77.499042       0.683320       0.361046      -1.135372       0.048722      -0.023512       0.047288       0.071853       0.038942       0.005526      -0.039912       0.079685       0.030458      -0.078197       0.024311       0.053886             11.258200       7.470636      -2.455635       2.847043      12.274920      -5.539043      14.029044           0.056445
          158              O       5.192508      -0.691114      16.093363      -0.537714      35.132534 0.51358988E+03  0.12204661E+05                                 8.537870                            7.007345       0.305887       2.168048                    0.995089      26.923014      70.335697       0.718911       0.358527      -1.139496       0.019041      -0.017381      -0.010001       0.027653       0.041327      -0.043025       0.038502       0.032578       0.022328      -0.083339       0.029865       0.053474              9.828116       6.589946      -1.977952      -0.485599      12.570771       4.947278      10.323630           0.040824
          159              O       6.547893      11.438928      12.992202      -0.567884      38.983386 0.57577064E+03  0.14113311E+05                                 9.220981                            7.492487       0.157435       2.103622                    0.995144      27.984673      74.847270       0.683428       0.365623      -1.131157      -0.000334       0.009555       0.030996       0.032437       0.043853      -0.004991       0.005534       0.097011       0.121946      -0.086097       0.039705       0.046391             10.502565       7.001471      -0.235919       1.565229       8.865095       4.645857      15.641131           0.043003
          160              O       7.198632      10.652274      14.986872      -0.587550      35.024841 0.53512900E+03  0.12880696E+05                                 8.533516                            7.160468       0.200164       2.106661                    0.996304      28.175373      74.702798       0.708222       0.359299      -1.135973      -0.039016       0.018970      -0.021268       0.048316       0.020651       0.010415      -0.055432       0.026646      -0.181033      -0.091927       0.032608       0.059318              9.751699       8.901514      -4.352296       2.094128      12.953318      -2.047846       7.400267          -0.036350
          161              O       3.969773       1.904745      14.359508      -0.622794      38.418395 0.60983236E+03  0.15172668E+05                                 9.095615                            7.656330       0.070932       2.059156                    0.994645      29.006094      78.295783       0.682956       0.360464      -1.134577       0.013695       0.070799       0.030855       0.078435       0.017582      -0.021308       0.039020       0.052795      -0.155795      -0.078553       0.019852       0.058701             10.289202       7.912203       3.678634      -0.161292      13.037928       0.744782       9.917473           0.081131
          162              O       5.404197       2.517561      15.915479      -0.515796      30.939830 0.46136470E+03  0.10686110E+05                                 7.834894                            6.628666       0.512234       2.232496                    0.996610      26.698033      69.123718       0.740443       0.357141      -1.139264       0.006645       0.014360      -0.001494       0.015893      -0.064342      -0.007823       0.003642       0.062730       0.146524      -0.096008       0.039398       0.056610              8.709939       6.742892       0.299216       1.518346       8.093433      -3.290039      11.293492           0.044874
          163              O       6.209170       8.303229      12.473269      -0.584075      36.507287 0.52960009E+03  0.12640582E+05                                 8.591555                            7.010117       0.482714       2.207442                    0.997111      27.408266      70.996997       0.737485       0.347964      -1.151815      -0.012872      -0.027164       0.054217       0.061992      -0.051126      -0.027579      -0.029225      -0.008794       0.030764      -0.075245       0.028656       0.046589              9.696399       6.926316      -0.357422       1.460993      13.242201      -4.437816       8.920679           0.044225
          164              O       7.485616       7.707470      14.225783      -0.546323      41.786909 0.55109502E+03  0.13357435E+05                                 9.719886                            7.341305       0.146459       2.109475                    0.995154      27.504520      73.080831       0.689062       0.366734      -1.130630      -0.013264      -0.007439      -0.008028       0.017196      -0.024044      -0.004923       0.042754       0.111570       0.083155      -0.089077       0.031600       0.057477             11.868220      14.094834       5.261762       6.207197      10.974854       2.641114      10.534970          -0.030758
          165              O       4.230147       0.726079      18.527768      -0.582371      37.029436 0.54912778E+03  0.13309281E+05                                 8.888311                            7.254483       0.058962       2.070564                    0.994239      28.080458      74.819324       0.703160       0.359394      -1.135384       0.047786      -0.001423       0.021018       0.052223      -0.026933       0.023503       0.004421      -0.097638       0.008023      -0.065454       0.010981       0.054472             10.278245      11.491389      -2.894617       3.174611       7.980404      -3.159581      11.362942           0.074411
          166              O       4.035606      -0.804448      20.100325      -0.556309      32.671358 0.49465851E+03  0.11683041E+05                                 8.157291                            6.896903       0.403045       2.175854                    0.996846      27.752468      73.056538       0.719154       0.360607      -1.134138       0.022817      -0.019605      -0.021517       0.036986       0.052547      -0.037365       0.033119      -0.027769       0.022739      -0.084974       0.033844       0.051129              9.076693      12.724265       1.597778      -2.359825       6.497289      -1.868692       8.008526           0.043985
          167              O       0.906383       4.525017       0.248997      -0.590891      42.837687 0.59480076E+03  0.14666090E+05                                 9.728150                            7.533385       0.315104       2.146044                    0.995471      28.245261      75.218420       0.694262       0.357800      -1.139825      -0.049568      -0.001684      -0.028619       0.057261       0.021204      -0.044695       0.051857       0.015362      -0.095915      -0.088780       0.037269       0.051510             11.517854      16.255625       2.503692      -4.441933       6.971318      -1.697733      11.326619           0.048814
          168              O       9.259355       3.539075       1.522177      -0.540622      37.081935 0.51287011E+03  0.12224093E+05                                 8.971382                            7.054864       0.243293       2.138874                    0.995516      27.406637      72.493935       0.706148       0.363916      -1.131464      -0.049732       0.025375      -0.005281       0.056081       0.000827      -0.033591      -0.011146      -0.092207       0.146198      -0.079325       0.018672       0.060653             10.727294       7.201865      -0.437910       1.555331       8.793217      -5.486163      16.186799           0.045128

******************************************************
Auxiliary information for the entire system
The total spin magnetic moment of the unit cell is   39.926182
The total net atomic charge of the unit cell is   -0.000000
Accuracy of reproducing the electrostatic potential in the unit cell:
  The inner radius (bohr) =    5.0000
  The outer radius (bohr) =   12.0000
  Valid grid points have density less than (e/(bohr^3)) =    0.0001
  The number of valid grid points were=       180165
  The rms potential error without charges in kcal/mol is=      6.73733
  The rms potential error with partial charges in kcal/mol is=      2.00185
  The RRMSE value at monopole order=      0.29713
  The rms potential error with partial charges and cloud penetration in kcal/mol is=      1.99924
  The RRMSE value at monopole order with cloud penetration is=      0.29674
  The rms potential error with partial charges and atomic dipoles in kcal/mol is=      1.07263
  The RRMSE value at dipole order=      0.15921
  The rms potential error with partial charges, atomic dipoles and cloud penetration in kcal/mol is=      1.06810
  The RRMSE value at dipole order with cloud penetration=      0.15854

******************************************************
The electron densities and ab initio electrostatic potential were computed in VASP using the PBE functional and
projector augmented wave method. See the main text of the journal article for a description of computational details.
The atomic charges, dipoles, and quadrupoles were computed with the DDEC6 method as described in
(a) T. A. Manz and N. Gabaldon Limas, RSC Adv. 6 (2016) 47771-47801 DOI: 10.1039/c6ra04656h
(b) N. Gabaldon Limas and T. A. Manz, RSC Adv. 8 (2018) 2678-2707 DOI: 10.1039/c7ra11829e.
For each atom in the material, the electron cloud parameters were fit to the spherically averaged atom-in-material
electron density using radial positions for which this density was between 10^-4 and 10^-2 electrons per cubic bohr.
The polarizabilities, dispersion coefficients, and quantum Drude oscillator (QDO) parameters were fit using the MCLF method.
The magnetic structure of the system was optimized in VASP from the default ferromagnetic initial guess using spin polarization.
The atomic spin moments (ASMs) were computed on this optimized magnetic structure using the DDEC6 partition as inputs
to the method of T. A. Manz and D. S. Sholl, J. Chem. Theory Comput. 7 (2011) 4146-4164 DOI: 10.1021/ct200539n.
The RMSE and RRMSE were computed using a uniform grid with Ewald summation.
