# Supplementary material for: A collection of forcefield precursors for metal–organic frameworks
Source: RSC Adv. 2019 Nov 13;9(63):36492–507. doi: 10.1039/c9ra07327b (PMC9075174; doi:10.1039/c9ra07327b)
Supplement: RA-009-C9RA07327B-s5736 [file RA-009-C9RA07327B-s5736.xyz]

   52
jmolscript: load "" {1 1 1} spacegroup "x,y,z" unitcell [{      8.505000     0.000000     0.000000 }, {     -0.786342     9.503524     0.000000 }, {      0.000000     0.000000    13.145000 }]
Eu    -0.051164     4.680581    10.099961     1.488558
Eu     3.910493     0.071181     3.527461     1.488560
Eu     7.769822     4.822943     3.045039     1.488552
Eu     3.808165     9.432343     9.617539     1.488558
C      0.688813     1.183189    12.800601    -0.040891
C      8.199249     1.197444     0.646734    -0.027264
C      1.002390    -0.026610    12.170955    -0.026203
C      1.485145     2.444306    12.458831     0.607738
C      7.966127     2.431952     1.456466     0.568412
C      1.380326     9.405638    11.212685     0.570549
C      3.170516     3.568573     6.228101    -0.040888
C      4.165080     3.554318     7.219234    -0.027263
C      2.856939     4.778372     5.598456    -0.026201
C      2.374184     2.307456     5.886331     0.607722
C      4.398202     2.319810     8.028966     0.568410
C      1.692661     4.849648     4.640185     0.570552
C      7.029845     8.320335     0.344399    -0.040884
C     -0.480591     8.306080    12.498266    -0.027260
C      7.502610     0.026610     0.974044    -0.026202
C      6.233513     7.059218     0.686169     0.607714
C     -0.247469     7.071572    11.688534     0.568402
C      6.338332     0.097886     1.932315     0.570556
C      4.548142     5.934951     6.916899    -0.040894
C      3.553578     5.949206     5.925766    -0.027266
C      4.861719     4.725152     7.546545    -0.026201
C      5.344474     7.196068     7.258669     0.607739
C      3.320456     7.183714     5.116034     0.568417
C      6.025997     4.653876     8.504815     0.570549
O      0.999638     3.244503    11.643841    -0.607018
O      2.607188     2.554547    13.003034    -0.367241
O      7.790004     3.542914     0.880715    -0.506582
O      7.991979     2.355924     2.703926    -0.542274
O      2.336610     0.798296    10.354317    -0.534999
O      2.209952     8.455285    11.344135    -0.582780
O      2.859691     1.507259     5.071341    -0.607027
O      1.252141     2.197215     6.430534    -0.367239
O      4.574325     1.208848     7.453215    -0.506582
O      4.372350     2.395838     9.276426    -0.542275
O      1.522719     3.953466     3.781816    -0.535004
O      0.863035     5.800001     4.771635    -0.582784
O      6.719020     6.259021     1.501159    -0.607018
O      5.111470     6.948977     0.141966    -0.367242
O     -0.071346     5.960610    12.264285    -0.506568
O     -0.273321     7.147600    10.441073    -0.542268
O      5.382048     8.705228     2.790684    -0.535004
O      5.508706     1.048239     1.800865    -0.582783
O      4.858967     7.996265     8.073659    -0.607020
O      6.466517     7.306309     6.714466    -0.367227
O      3.144333     8.294676     5.691785    -0.506581
O      3.346308     7.107686     3.868574    -0.542273
O      6.195939     5.550058     9.363183    -0.535002
O      6.855623     3.703523     8.373365    -0.582779

The following XYZ coordinates are in angstroms. Other properties are in atomic units.
The sperically averaged electron density of each atom fit to a function of the form exp(a - br)
eigen_1, eigen_2 and eigen_3 are the three eigenvalues of traceless quadrupole moment tensor
  atom number  atomic symbol              X              Y              Z     net charge C6 coefficient C8 coefficient C10 coefficient fluctuating dipole atomic polarizability isotropic forcefield polarizability              a              b squared Pearson coefficient          <r^3>          <r^4>         wp_QDO          m_QDO          q_QDO       dipole_x       dipole_y       dipole_z         dipole            Qxy            Qxz            Qyz     Q(x^2-y^2)  Q(3z^2 - R^2)        eigen_1        eigen_2        eigen_3 static polarizability      alpha(xx)      alpha(xy)      alpha(xz)      alpha(yy)      alpha(yz)      alpha(zz) atomic spin moment
            1             Eu      -0.051164       4.680581      10.099961       1.488558     160.182474 0.44900161E+04  0.17036208E+06                                20.490419                           19.065476       0.732676       1.957928                    0.997399      87.431535     226.554980       0.531744       0.303584      -1.279280       0.023609      -0.010008       0.011821       0.028236       0.101686      -0.264925      -0.091476       0.226015      -0.007334      -0.216203      -0.149989       0.366192             21.802727      20.828988      -3.260434       6.794760      21.525805       0.248367      23.053389           0.010435
            2             Eu       3.910493       0.071181       3.527461       1.488560     160.183899 0.44900693E+04  0.17036463E+06                                20.490568                           19.065611       0.732674       1.957927                    0.997399      87.431741     226.556016       0.531741       0.303585      -1.279279      -0.023612       0.010013       0.011821       0.028241       0.101690       0.264927       0.091483       0.226006      -0.007333      -0.216207      -0.149989       0.366195             21.802892      20.829167      -3.260453      -6.794832      21.525952      -0.248388      23.053556           0.010439
            3             Eu       7.769822       4.822943       3.045039       1.488552     160.183988 0.44900728E+04  0.17036481E+06                                20.490583                           19.065626       0.732657       1.957923                    0.997399      87.431719     226.556031       0.531740       0.303585      -1.279279      -0.023612       0.010015      -0.011821       0.028241       0.101690      -0.264927      -0.091480       0.226007      -0.007334      -0.216206      -0.149989       0.366194             21.802907      20.829184      -3.260450       6.794840      21.525965       0.248393      23.053573           0.010422
            4             Eu       3.808165       9.432343       9.617539       1.488558     160.182487 0.44900150E+04  0.17036202E+06                                20.490422                           19.065475       0.732678       1.957929                    0.997399      87.431505     226.554900       0.531744       0.303584      -1.279280       0.023613      -0.010011      -0.011822       0.028241       0.101685       0.264924       0.091477       0.226013      -0.007334      -0.216202      -0.149988       0.366190             21.802735      20.828983      -3.260433      -6.794764      21.525812      -0.248377      23.053408           0.010430
            5              C       0.688813       1.183189      12.800601      -0.040891      41.809353 0.49244451E+03  0.11890792E+05                                10.470129                            7.437352      -0.190154       1.929858                    0.998984      28.546413      81.972769       0.602202       0.421222      -1.065875      -0.026143      -0.027533       0.001319       0.037991      -0.024943       0.042613      -0.010151       0.042656       0.064731      -0.045473      -0.019622       0.065095             12.649678      10.826716       1.534494      -5.360810      16.067658       1.359431      11.054661           0.073176
            6              C       8.199249       1.197444       0.646734      -0.027264      41.537065 0.46553434E+03  0.11093029E+05                                10.470879                            7.250650      -0.162306       1.950217                    0.998912      27.959382      79.964916       0.606980       0.423481      -1.063603      -0.004422      -0.021271      -0.023394       0.031926      -0.023412       0.041984      -0.032126       0.028938       0.048358      -0.040699      -0.029698       0.070397             12.928776      10.513847       1.691295      -5.000507      16.631941       2.941303      11.640541           0.059199
            7              C       1.002390      -0.026610      12.170955      -0.026203      41.829450 0.47086859E+03  0.11255941E+05                                10.542723                            7.304873      -0.182827       1.942690                    0.998836      28.089881      80.555018       0.602930       0.424969      -1.062312      -0.028276       0.000113       0.011936       0.030693      -0.023565       0.047048      -0.028273       0.006792       0.068299      -0.042540      -0.029830       0.072370             13.046362      12.565120       1.471963      -6.104629      15.550490       1.757878      11.023477           0.060310
            8              C       1.485145       2.444306      12.458831       0.607738      23.263977 0.26730647E+03  0.56544298E+04                                 7.654851                            5.942977      -0.529578       1.885072                    0.997889      22.937926      65.899981       0.584382       0.495484      -1.002799       0.012632       0.059995      -0.028288       0.067522      -0.022313      -0.075009       0.071603      -0.029795       0.071039      -0.089643      -0.031774       0.121417              8.592707       8.735869       0.775690       1.370330      10.015611      -2.608764       7.026640          -0.008783
            9              C       7.966127       2.431952       1.456466       0.568412      23.813547 0.26919227E+03  0.56881567E+04                                 7.685432                            5.861280      -0.202981       1.982093                    0.999312      23.074219      65.643733       0.605680       0.478579      -1.014417      -0.007479       0.021645       0.017502       0.028823       0.035068      -0.001439      -0.018804       0.166325      -0.150587      -0.077345      -0.038168       0.115513              8.851168       4.509890      -0.757645      -0.337259      12.315461       1.855999       9.728154          -0.007386
           10              C       1.380326       9.405638      11.212685       0.570549      23.947644 0.27532906E+03  0.58482928E+04                                 7.700198                            5.915966      -0.236837       1.965973                    0.999247      23.291514      66.345644       0.604921       0.476684      -1.015843       0.020568      -0.010255      -0.022791       0.032367       0.046057       0.062389       0.051447      -0.044612       0.015229      -0.074366      -0.033736       0.108102              8.834132       9.802022      -0.746309      -4.079050       7.902420      -1.661337       8.797956          -0.005971
           11              C       3.170516       3.568573       6.228101      -0.040888      41.808749 0.49243730E+03  0.11890565E+05                                10.470018                            7.437288      -0.190102       1.929878                    0.998984      28.546141      81.971611       0.602206       0.421221      -1.065877       0.026132       0.027529       0.001326       0.037980      -0.024927      -0.042609       0.010145       0.042664       0.064686      -0.045455      -0.019627       0.065082             12.649534      10.826608       1.534473       5.360734      16.067468      -1.359436      11.054526           0.073162
           12              C       4.165080       3.554318       7.219234      -0.027263      41.537077 0.46553437E+03  0.11093034E+05                                10.470904                            7.250667      -0.162326       1.950209                    0.998912      27.959360      79.964958       0.606977       0.423483      -1.063601       0.004426       0.021271      -0.023396       0.031929      -0.023416      -0.041991       0.032126       0.028940       0.048375      -0.040701      -0.029705       0.070406             12.928810      10.513860       1.691285       5.000505      16.632022      -2.941329      11.640550           0.059195
           13              C       2.856939       4.778372       5.598456      -0.026201      41.829493 0.47086876E+03  0.11255949E+05                                10.542744                            7.304885      -0.182830       1.942687                    0.998836      28.089882      80.555108       0.602928       0.424970      -1.062311       0.028278      -0.000110       0.011935       0.030694      -0.023568      -0.047053       0.028274       0.006802       0.068300      -0.042541      -0.029835       0.072377             13.046392      12.565157       1.471983       6.104651      15.550512      -1.757871      11.023507           0.060308
           14              C       2.374184       2.307456       5.886331       0.607722      23.262879 0.26729115E+03  0.56540211E+04                                 7.654619                            5.942805      -0.529587       1.885088                    0.997889      22.937163      65.897159       0.584391       0.495484      -1.002800      -0.012616      -0.059991      -0.028297       0.067519      -0.022293       0.074998      -0.071573      -0.029805       0.070976      -0.089633      -0.031739       0.121372              8.592443       8.735636       0.775651      -1.370318      10.015260       2.608664       7.026434          -0.008792
           15              C       4.398202       2.319810       8.028966       0.568410      23.813505 0.26919156E+03  0.56881367E+04                                 7.685412                            5.861264      -0.202997       1.982089                    0.999312      23.074192      65.643578       0.605683       0.478578      -1.014418       0.007480      -0.021645       0.017503       0.028824       0.035066       0.001436       0.018805       0.166318      -0.150578      -0.077344      -0.038163       0.115507              8.851146       4.509880      -0.757645       0.337256      12.315439      -1.855985       9.728118          -0.007390
           16              C       1.692661       4.849648       4.640185       0.570552      23.947593 0.27532833E+03  0.58482733E+04                                 7.700183                            5.915955      -0.236851       1.965969                    0.999247      23.291494      66.345559       0.604922       0.476683      -1.015843      -0.020569       0.010255      -0.022790       0.032367       0.046056      -0.062389      -0.051445      -0.044609       0.015233      -0.074365      -0.033735       0.108100              8.834114       9.801997      -0.746295       4.079042       7.902402       1.661341       8.797944          -0.005974
           17              C       7.029845       8.320335       0.344399      -0.040884      41.808657 0.49243566E+03  0.11890521E+05                                10.470021                            7.437288      -0.190133       1.929869                    0.998984      28.546093      81.971566       0.602204       0.421222      -1.065876       0.026136       0.027531      -0.001325       0.037984      -0.024931       0.042613      -0.010145       0.042667       0.064698      -0.045462      -0.019627       0.065089             12.649539      10.826612       1.534484      -5.360737      16.067476       1.359426      11.054529           0.073162
           18              C      -0.480591       8.306080      12.498266      -0.027260      41.536787 0.46553094E+03  0.11092930E+05                                10.470855                            7.250640      -0.162313       1.950215                    0.998912      27.959239      79.964491       0.606978       0.423482      -1.063601       0.004425       0.021270       0.023396       0.031927      -0.023416       0.041991      -0.032126       0.028940       0.048374      -0.040701      -0.029705       0.070407             12.928744      10.513821       1.691285      -5.000487      16.631911       2.941299      11.640500           0.059199
           19              C       7.502610       0.026610       0.974044      -0.026202      41.829521 0.47086923E+03  0.11255964E+05                                10.542751                            7.304890      -0.182834       1.942686                    0.998836      28.089891      80.555162       0.602928       0.424970      -1.062310       0.028277      -0.000111      -0.011935       0.030693      -0.023568       0.047052      -0.028274       0.006799       0.068302      -0.042542      -0.029834       0.072376             13.046401      12.565159       1.471989      -6.104650      15.550532       1.757871      11.023511           0.060313
           20              C       6.233513       7.059218       0.686169       0.607714      23.263336 0.26729749E+03  0.56541933E+04                                 7.654735                            5.942889      -0.529609       1.885073                    0.997889      22.937506      65.898542       0.584384       0.495486      -1.002798      -0.012622      -0.059992       0.028293       0.067519      -0.022301      -0.075005       0.071583      -0.029805       0.070999      -0.089639      -0.031751       0.121390              8.592576       8.735758       0.775669       1.370330      10.015432      -2.608712       7.026537          -0.008784
           21              C      -0.247469       7.071572      11.688534       0.568402      23.813551 0.26919246E+03  0.56881581E+04                                 7.685411                            5.861267      -0.202982       1.982094                    0.999312      23.074191      65.643497       0.605684       0.478576      -1.014419       0.007479      -0.021644      -0.017503       0.028823       0.035066      -0.001437      -0.018806       0.166315      -0.150572      -0.077344      -0.038161       0.115505              8.851143       4.509880      -0.757644      -0.337257      12.315429       1.855984       9.728119          -0.007399
           22              C       6.338332       0.097886       1.932315       0.570556      23.947622 0.27532879E+03  0.58482861E+04                                 7.700193                            5.915963      -0.236850       1.965969                    0.999247      23.291509      66.345637       0.604921       0.476684      -1.015843      -0.020569       0.010255       0.022791       0.032368       0.046056       0.062389       0.051446      -0.044612       0.015231      -0.074366      -0.033735       0.108101              8.834126       9.802010      -0.746298      -4.079048       7.902412      -1.661342       8.797955          -0.005975
           23              C       4.548142       5.934951       6.916899      -0.040894      41.809593 0.49244764E+03  0.11890883E+05                                10.470150                            7.437362      -0.190142       1.929861                    0.998984      28.546532      81.973101       0.602203       0.421220      -1.065877      -0.026141      -0.027531      -0.001319       0.037987      -0.024941      -0.042608       0.010151       0.042651       0.064729      -0.045469      -0.019620       0.065089             12.649707      10.826734       1.534498       5.360820      16.067705      -1.359432      11.054681           0.073170
           24              C       3.553578       5.949206       5.925766      -0.027266      41.537258 0.46553669E+03  0.11093100E+05                                10.470907                            7.250667      -0.162307       1.950215                    0.998912      27.959472      79.965237       0.606979       0.423480      -1.063603      -0.004422      -0.021271       0.023392       0.031925      -0.023411      -0.041983       0.032125       0.028938       0.048353      -0.040698      -0.029697       0.070395             12.928814      10.513875       1.691298       5.000524      16.631990      -2.941315      11.640575           0.059201
           25              C       4.861719       4.725152       7.546545      -0.026201      41.829453 0.47086860E+03  0.11255939E+05                                10.542713                            7.304866      -0.182817       1.942693                    0.998836      28.089895      80.555011       0.602932       0.424968      -1.062312      -0.028275       0.000112      -0.011937       0.030691      -0.023564      -0.047045       0.028272       0.006790       0.068297      -0.042538      -0.029829       0.072367             13.046351      12.565102       1.471959       6.104618      15.550490      -1.757879      11.023461           0.060310
           26              C       5.344474       7.196068       7.258669       0.607739      23.264130 0.26730855E+03  0.56544855E+04                                 7.654883                            5.943000      -0.529589       1.885067                    0.997889      22.938037      65.900395       0.584381       0.495484      -1.002799       0.012633       0.059994       0.028288       0.067521      -0.022312       0.075008      -0.071601      -0.029798       0.071035      -0.089642      -0.031772       0.121413              8.592744       8.735903       0.775695      -1.370332      10.015663       2.608778       7.026667          -0.008788
           27              C       3.320456       7.183714       5.116034       0.568417      23.813626 0.26919327E+03  0.56881825E+04                                 7.685442                            5.861286      -0.202971       1.982095                    0.999312      23.074270      65.643883       0.605681       0.478578      -1.014418      -0.007480       0.021646      -0.017502       0.028824       0.035067       0.001439       0.018805       0.166324      -0.150587      -0.077346      -0.038166       0.115512              8.851180       4.509895      -0.757647       0.337261      12.315478      -1.856004       9.728167          -0.007388
           28              C       6.025997       4.653876       8.504815       0.570549      23.947626 0.27532883E+03  0.58482867E+04                                 7.700196                            5.915965      -0.236842       1.965972                    0.999247      23.291501      66.345608       0.604921       0.476684      -1.015843       0.020567      -0.010255       0.022791       0.032366       0.046055      -0.062389      -0.051446      -0.044613       0.015232      -0.074366      -0.033735       0.108101              8.834130       9.802019      -0.746310       4.079048       7.902419       1.661337       8.797952          -0.005970
           29              O       0.999638       3.244503      11.643841      -0.607018      40.487594 0.57777820E+03  0.14122987E+05                                 9.284381                            7.395633       0.453722       2.173132                    0.998426      28.476510      75.151150       0.705862       0.354994      -1.143715       0.050408      -0.026724       0.074413       0.093767      -0.063803      -0.008343       0.019545      -0.008069       0.121622      -0.084637       0.022347       0.062290             10.548934       7.637409      -3.507971       2.517170      13.347425      -5.646240      10.661967           0.064422
           30              O       2.607188       2.554547      13.003034      -0.367241      24.533016 0.36733291E+03  0.80071696E+04                                 6.573889                            5.848490       0.965070       2.392155                    0.999593      24.811212      61.568557       0.804689       0.349188      -1.149951      -0.009855       0.043011      -0.042161       0.061030      -0.003923       0.009385      -0.000658       0.019275      -0.005164      -0.009877      -0.006279       0.016157              6.927841       9.973843       0.709957       2.317264       4.973310       0.313960       5.836372           0.323703
           31              O       7.790004       3.542914       0.880715      -0.506582      33.091588 0.50432115E+03  0.11930394E+05                                 8.216416                            6.991794       0.522906       2.233353                    0.996107      26.909243      70.149399       0.712290       0.363497      -1.135539       0.003422      -0.018717      -0.044932       0.048794       0.001144       0.000078      -0.051303      -0.007889      -0.101072      -0.064543       0.012883       0.051659              9.054934       5.359468      -1.416555       0.176482      14.295582      -2.014912       7.509752           0.139590
           32              O       7.991979       2.355924       2.703926      -0.542274      29.849350 0.47759986E+03  0.11130353E+05                                 7.540725                            6.708830       0.686680       2.272693                    0.998638      27.072215      69.736595       0.743705       0.353395      -1.145129       0.020234      -0.043873      -0.011515       0.049668       0.025965       0.014927      -0.011307       0.105536       0.125476      -0.081421       0.028492       0.052929              8.017464       5.305672       0.630109       0.645101       6.974835       1.508844      11.771886           0.094936
           33              O       2.336610       0.798296      10.354317      -0.534999      32.985750 0.50932037E+03  0.12085664E+05                                 8.192015                            7.015989       0.553028       2.233688                    0.997025      27.316911      71.461518       0.712211       0.362425      -1.135696      -0.032501       0.023804       0.018171       0.044194       0.045830       0.022791      -0.014788      -0.070161       0.043902      -0.073318       0.022584       0.050735              9.030121       7.436476       1.192502      -3.284399       8.957815      -3.732179      10.696071           0.089544
           34              O       2.209952       8.455285      11.344135      -0.582780      30.753384 0.51066067E+03  0.12089000E+05                                 7.637160                            6.907630       0.771652       2.283621                    0.998882      27.838035      72.027731       0.738399       0.350394      -1.148773      -0.049671      -0.024129       0.032801       0.064229      -0.034250       0.040771       0.008803      -0.042070      -0.108099      -0.070267       0.010114       0.060153              7.976011       9.899696      -2.617307      -0.931884       8.230826      -0.344198       5.797509           0.080925
           35              O       2.859691       1.507259       5.071341      -0.607027      40.487398 0.57777559E+03  0.14122910E+05                                 9.284383                            7.395636       0.453772       2.173146                    0.998426      28.476371      75.150796       0.705859       0.354996      -1.143714      -0.050410       0.026732       0.074421       0.093778      -0.063797       0.008317      -0.019539      -0.008016       0.121572      -0.084622       0.022363       0.062259             10.548937       7.637441      -3.507992      -2.517195      13.347397       5.646230      10.661972           0.064418
           36              O       1.252141       2.197215       6.430534      -0.367239      24.532352 0.36732009E+03  0.80068789E+04                                 6.574152                            5.848711       0.964828       2.392099                    0.999593      24.809109      61.564769       0.804601       0.349226      -1.149911       0.009878      -0.043014      -0.042179       0.061048      -0.003859      -0.009357       0.000850       0.018967      -0.005284      -0.009613      -0.006424       0.016037              6.928129       9.974282       0.709992      -2.317381       4.973502      -0.313972       5.836603           0.323684
           37              O       4.574325       1.208848       7.453215      -0.506582      33.091812 0.50432472E+03  0.11930508E+05                                 8.216490                            6.991851       0.522866       2.233340                    0.996107      26.909205      70.149560       0.712282       0.363501      -1.135536      -0.003422       0.018717      -0.044937       0.048799       0.001146      -0.000080       0.051300      -0.007891      -0.101041      -0.064533       0.012878       0.051656              9.055024       5.359511      -1.416571      -0.176484      14.295742       2.014934       7.509818           0.139563
           38              O       4.372350       2.395838       9.276426      -0.542275      29.849347 0.47759981E+03  0.11130354E+05                                 7.540735                            6.708838       0.686675       2.272692                    0.998638      27.072190      69.736587       0.743703       0.353396      -1.145128      -0.020235       0.043879      -0.011514       0.049673       0.025962      -0.014927       0.011311       0.105525       0.125469      -0.081415       0.028490       0.052925              8.017475       5.305678       0.630109      -0.645102       6.974846      -1.508842      11.771900           0.094930
           39              O       1.522719       3.953466       3.781816      -0.535004      32.986126 0.50932740E+03  0.12085875E+05                                 8.192081                            7.016041       0.553006       2.233677                    0.997025      27.317072      71.462113       0.712208       0.362425      -1.135695       0.032500      -0.023804       0.018170       0.044193       0.045833      -0.022793       0.014791      -0.070161       0.043906      -0.073322       0.022586       0.050737              9.030198       7.436539       1.192516       3.284433       8.957891       3.732219      10.696164           0.089530
           40              O       0.863035       5.800001       4.771635      -0.582784      30.753608 0.51066561E+03  0.12089151E+05                                 7.637211                            6.907676       0.771640       2.283617                    0.998882      27.838096      72.028071       0.738394       0.350396      -1.148771       0.049672       0.024129       0.032800       0.064229      -0.034248      -0.040770      -0.008804      -0.042073      -0.108088      -0.070265       0.010115       0.060150              7.976063       9.899763      -2.617317       0.931900       8.230877       0.344203       5.797549           0.080913
           41              O       6.719020       6.259021       1.501159      -0.607018      40.487189 0.57777158E+03  0.14122786E+05                                 9.284342                            7.395603       0.453768       2.173147                    0.998426      28.476296      75.150506       0.705862       0.354995      -1.143714      -0.050410       0.026728      -0.074419       0.093775      -0.063797      -0.008324       0.019541      -0.008025       0.121583      -0.084625       0.022358       0.062267             10.548889       7.637403      -3.507973       2.517181      13.347339      -5.646205      10.661925           0.064428
           42              O       5.111470       6.948977       0.141966      -0.367242      24.532812 0.36732891E+03  0.80071018E+04                                 6.574113                            5.848678       0.964904       2.392112                    0.999593      24.809915      61.566446       0.804626       0.349214      -1.149923       0.009876      -0.043012       0.042176       0.061044      -0.003874       0.009369      -0.000803       0.019051      -0.005259      -0.009680      -0.006394       0.016074              6.928085       9.974215       0.709988       2.317363       4.973473       0.313971       5.836568           0.323686
           43              O      -0.071346       5.960610      12.264285      -0.506568      33.091281 0.50431497E+03  0.11930222E+05                                 8.216417                            6.991795       0.522880       2.233348                    0.996107      26.908931      70.148713       0.712283       0.363502      -1.135535      -0.003423       0.018720       0.044942       0.048805       0.001145       0.000081      -0.051295      -0.007889      -0.101003      -0.064521       0.012872       0.051649              9.054937       5.359470      -1.416555       0.176482      14.295587      -2.014917       7.509752           0.139578
           44              O      -0.273321       7.147600      10.441073      -0.542268      29.849261 0.47759835E+03  0.11130314E+05                                 7.540735                            6.708840       0.686675       2.272693                    0.998638      27.072094      69.736373       0.743701       0.353397      -1.145127      -0.020237       0.043883       0.011515       0.049678       0.025958       0.014929      -0.011315       0.105513       0.125459      -0.081407       0.028485       0.052922              8.017474       5.305680       0.630110       0.645103       6.974845       1.508843      11.771895           0.094931
           45              O       5.382048       8.705228       2.790684      -0.535004      32.986117 0.50932738E+03  0.12085873E+05                                 8.192071                            7.016034       0.553010       2.233679                    0.997025      27.317097      71.462138       0.712209       0.362425      -1.135696       0.032498      -0.023804      -0.018170       0.044191       0.045839       0.022793      -0.014789      -0.070163       0.043920      -0.073329       0.022589       0.050739              9.030186       7.436531       1.192514      -3.284430       8.957877      -3.732211      10.696152           0.089522
           46              O       5.508706       1.048239       1.800865      -0.582783      30.753494 0.51066314E+03  0.12089073E+05                                 7.637172                            6.907642       0.771655       2.283622                    0.998882      27.838110      72.027950       0.738399       0.350394      -1.148773       0.049670       0.024130      -0.032798       0.064227      -0.034251       0.040775       0.008811      -0.042072      -0.108103      -0.070275       0.010121       0.060154              7.976021       9.899707      -2.617305      -0.931890       8.230838      -0.344200       5.797519           0.080915
           47              O       4.858967       7.996265       8.073659      -0.607020      40.487750 0.57778061E+03  0.14123062E+05                                 9.284405                            7.395648       0.453723       2.173132                    0.998426      28.476568      75.151363       0.705861       0.354994      -1.143715       0.050409      -0.026723      -0.074412       0.093768      -0.063805       0.008343      -0.019546      -0.008071       0.121626      -0.084639       0.022348       0.062292             10.548963       7.637425      -3.507982      -2.517174      13.347473       5.646260      10.661991           0.064422
           48              O       6.466517       7.306309       6.714466      -0.367227      24.532993 0.36733247E+03  0.80071552E+04                                 6.573865                            5.848469       0.965110       2.392165                    0.999593      24.811301      61.568693       0.804694       0.349186      -1.149953      -0.009862       0.043008       0.042163       0.061030      -0.003923      -0.009386       0.000664       0.019262      -0.005165      -0.009869      -0.006284       0.016153              6.927815       9.973804       0.709953      -2.317254       4.973291      -0.313958       5.836350           0.323775
           49              O       3.144333       8.294676       5.691785      -0.506581      33.091686 0.50432292E+03  0.11930443E+05                                 8.216413                            6.991792       0.522912       2.233355                    0.996107      26.909342      70.149605       0.712293       0.363496      -1.135541       0.003422      -0.018714       0.044930       0.048791       0.001145      -0.000077       0.051309      -0.007882      -0.101116      -0.064557       0.012894       0.051663              9.054932       5.359466      -1.416555      -0.176481      14.295582       2.014911       7.509748           0.139579
           50              O       3.346308       7.107686       3.868574      -0.542273      29.849393 0.47760062E+03  0.11130373E+05                                 7.540718                            6.708824       0.686688       2.272696                    0.998638      27.072289      69.736738       0.743707       0.353394      -1.145130       0.020234      -0.043872       0.011515       0.049666       0.025969      -0.014925       0.011304       0.105547       0.125482      -0.081428       0.028497       0.052931              8.017458       5.305668       0.630108      -0.645100       6.974827      -1.508843      11.771878           0.094933
           51              O       6.195939       5.550058       9.363183      -0.535002      32.985804 0.50932144E+03  0.12085697E+05                                 8.192027                            7.015999       0.553022       2.233686                    0.997025      27.316927      71.461597       0.712210       0.362425      -1.135696      -0.032503       0.023804      -0.018171       0.044196       0.045829      -0.022792       0.014788      -0.070164       0.043902      -0.073318       0.022584       0.050735              9.030134       7.436489       1.192503       3.284406       8.957828       3.732184      10.696086           0.089531
           52              O       6.855623       3.703523       8.373365      -0.582779      30.753270 0.51065826E+03  0.12088930E+05                                 7.637147                            6.907619       0.771652       2.283622                    0.998882      27.837951      72.027490       0.738399       0.350395      -1.148772      -0.049672      -0.024130      -0.032802       0.064231      -0.034248      -0.040770      -0.008801      -0.042070      -0.108089      -0.070263       0.010113       0.060150              7.975997       9.899679      -2.617304       0.931880       8.230815       0.344198       5.797498           0.080916

******************************************************
Auxiliary information for the entire system
The total spin magnetic moment of the unit cell is   3.896207
The total net atomic charge of the unit cell is   0.000001
Accuracy of reproducing the electrostatic potential in the unit cell:
  The inner radius (bohr) =    5.0000
  The outer radius (bohr) =   12.0000
  Valid grid points have density less than (e/(bohr^3)) =    0.0001
  The number of valid grid points were=        15288
  The rms potential error without charges in kcal/mol is=     16.96533
  The rms potential error with partial charges in kcal/mol is=      0.87476
  The RRMSE value at monopole order=      0.05156
  The rms potential error with partial charges and cloud penetration in kcal/mol is=      0.89533
  The RRMSE value at monopole order with cloud penetration is=      0.05277
  The rms potential error with partial charges and atomic dipoles in kcal/mol is=      0.79383
  The RRMSE value at dipole order=      0.04679
  The rms potential error with partial charges, atomic dipoles and cloud penetration in kcal/mol is=      0.76229
  The RRMSE value at dipole order with cloud penetration=      0.04493

******************************************************
The electron densities and ab initio electrostatic potential were computed in VASP using the PBE functional and
projector augmented wave method. See the main text of the journal article for a description of computational details.
The atomic charges, dipoles, and quadrupoles were computed with the DDEC6 method as described in
(a) T. A. Manz and N. Gabaldon Limas, RSC Adv. 6 (2016) 47771-47801 DOI: 10.1039/c6ra04656h
(b) N. Gabaldon Limas and T. A. Manz, RSC Adv. 8 (2018) 2678-2707 DOI: 10.1039/c7ra11829e.
For each atom in the material, the electron cloud parameters were fit to the spherically averaged atom-in-material
electron density using radial positions for which this density was between 10^-4 and 10^-2 electrons per cubic bohr.
The polarizabilities, dispersion coefficients, and quantum Drude oscillator (QDO) parameters were fit using the MCLF method.
The magnetic structure of the system was optimized in VASP from the default ferromagnetic initial guess using spin polarization.
The atomic spin moments (ASMs) were computed on this optimized magnetic structure using the DDEC6 partition as inputs
to the method of T. A. Manz and D. S. Sholl, J. Chem. Theory Comput. 7 (2011) 4146-4164 DOI: 10.1021/ct200539n.
The RMSE and RRMSE were computed using a uniform grid with Ewald summation.
