# Supplementary material for: A collection of forcefield precursors for metal–organic frameworks
Source: RSC Adv. 2019 Nov 13;9(63):36492–507. doi: 10.1039/c9ra07327b (PMC9075174; doi:10.1039/c9ra07327b)
Supplement: RA-009-C9RA07327B-s5737 [file RA-009-C9RA07327B-s5737.xyz]

  124
jmolscript: load "" {1 1 1} spacegroup "x,y,z" unitcell [{     11.947400     0.000000     0.000000 }, {      2.524843    11.677565     0.000000 }, {      4.948693     3.993071    14.949861 }]
Mn    11.736848     7.348565     0.710417     0.931783
Mn     7.283646     3.755303     6.764513     0.932299
Mn     7.684088     8.322071    14.239444     0.931770
Mn    12.137290    11.915333     8.185348     0.931986
H      4.282491     4.957472     3.350264     0.116077
H     13.522916     8.086956     7.096699     0.279656
H     11.804345     6.075561     7.308987     0.121512
H     12.809873     6.992958     3.883974     0.127256
H      3.570522     6.802701     6.848531     0.125414
H      9.540504     8.020160     4.804885     0.124975
H     11.994500     8.575441     4.951394     0.122817
H     11.689388     9.092759     6.398541     0.121814
H     10.138873     4.571673     7.567620     0.080102
H      7.956490     6.402691     5.075478     0.078795
H     11.196065    10.535993     4.124667     0.116065
H      6.184483     2.165618     0.378231     0.279658
H      8.513636     3.420307     0.165943     0.121491
H      7.404460     2.631363     3.590957     0.127238
H      9.542971    11.621833     0.626399     0.125413
H      7.091372     6.043971     2.670045     0.124955
H      6.030030     3.762746     2.523537     0.122801
H      5.588875     4.170291     1.076390     0.121820
H     15.284215     8.723418    14.857172     0.080098
H      9.007060     7.250390     2.399453     0.078779
H     15.138445    10.713164    11.599597     0.116069
H      5.898020     7.583680     7.853162     0.279646
H      7.616591     9.595075     7.640874     0.121476
H      6.611063     8.677678    11.065887     0.127250
H     15.850414     8.867935     8.101330     0.125383
H      9.880432     7.650476    10.144976     0.124964
H      7.426436     7.095195     9.998467     0.122813
H      7.731548     6.577877     8.551320     0.121798
H      9.282063    11.098963     7.382241     0.080090
H     11.464446     9.267945     9.874383     0.078785
H      8.224871     5.134643    10.825194     0.116064
H     13.236453    13.505018    14.571630     0.279652
H     10.907300    12.250329    14.783918     0.121474
H     12.016476    13.039273    11.358904     0.127242
H      9.877965     4.048803    14.323462     0.125400
H     12.329564     9.626665    12.279816     0.124948
H     13.390906    11.907890    12.426324     0.122801
H     13.832061    11.500345    13.873471     0.121814
H      4.136721     6.947218     0.092689     0.080091
H     10.413876     8.420246    12.550408     0.078774
C      3.733842     5.476871     3.891449    -0.181194
C      2.517956     5.941823     3.398103    -0.015493
C     14.033362     7.079782     5.507529     0.266868
C     11.009971     6.194239     6.839561    -0.200508
C      4.130956     5.785732     5.192087    -0.008782
C     13.636076     6.714868     4.206891    -0.236616
C      5.374797     5.204517     5.761676     0.559440
C     10.875153     7.259642     6.032269     0.175576
C      3.301417     6.589418     5.984429    -0.239188
C      2.074248     5.545237     2.018231     0.615638
C      9.708664     7.313287     5.384940    -0.205005
C     11.940815     8.310396     5.882770    -0.104768
C      9.997464     5.280851     6.983080     0.099836
C      8.743482     6.332041     5.567328     0.089792
C     10.804342    11.182015     3.583482    -0.181215
C     10.606844    12.468698     4.076827    -0.015533
C      7.061037     1.453855     1.967402     0.266879
C      8.565512     4.221821     0.635369    -0.200522
C     10.418535    10.859141     2.282844    -0.008763
C      7.501667     1.765051     3.268040    -0.236633
C     10.723762     9.520564     1.713254     0.559416
C      7.552663     4.578745     1.442662     0.175559
C      9.808307    11.839787     1.490501    -0.239174
C     11.088242    12.818574     5.456699     0.615676
C      7.746743     5.730225     2.089991    -0.205044
C      6.300434     3.759207     1.592160    -0.104765
C      9.672244     5.018433     0.491850     0.099825
C      8.909799     6.466242     1.907602     0.089765
C     15.687094    10.193765    11.058412    -0.181213
C     16.902980     9.728813    11.551758    -0.015512
C      5.387574     8.590854     9.442332     0.266868
C      8.410965     9.476397     8.110300    -0.200519
C     15.289980     9.884904     9.757774    -0.008788
C      5.784860     8.955768    10.742970    -0.236630
C     14.046139    10.466119     9.188185     0.559417
C      8.545783     8.410994     8.917592     0.175561
C     16.119519     9.081218     8.965432    -0.239215
C     17.346688    10.125399    12.931630     0.615639
C      9.712272     8.357349     9.564921    -0.205020
C      7.480121     7.360240     9.067091    -0.104766
C      9.423472    10.389785     7.966781     0.099806
C     10.677454     9.338595     9.382533     0.089782
C      8.616594     4.488621    11.366379    -0.181210
C      8.814092     3.201938    10.873034    -0.015537
C     12.359899    14.216781    12.982459     0.266874
C     10.855424    11.448815    14.314492    -0.200529
C      9.002401     4.811495    12.667017    -0.008772
C     11.919269    13.905585    11.681821    -0.236625
C      8.697174     6.150072    13.236607     0.559416
C     11.868273    11.091891    13.507199     0.175555
C      9.612629     3.830849    13.459360    -0.239185
C      8.332694     2.852062     9.493162     0.615685
C     11.674193     9.940411    12.859870    -0.205038
C     13.120502    11.911429    13.357701    -0.104766
C      9.748692    10.652203    14.458011     0.099807
C     10.511137     9.204394    13.042259     0.089764
N     13.237660     7.862568     6.317811    -0.362665
N      8.862718     5.327331     6.370136    -0.219075
N      6.464086     2.397012     1.157119    -0.362662
N      9.866620     6.137374     1.104795    -0.219010
N      6.183276     7.808068     8.632050    -0.362680
N     10.558218    10.343305     8.579725    -0.219045
N     12.956850    13.273624    13.792742    -0.362667
N      9.554316     9.533262    13.845066    -0.219013
O      5.693089     5.426640     6.956170    -0.559335
O      6.070038     4.440928     5.027638    -0.567520
O      2.887237     4.897866     1.317083    -0.547020
O     12.862482     5.861222     1.657940    -0.590128
O     10.439392     9.256402     0.518760    -0.559337
O     11.323180     8.679656     2.447292    -0.567533
O     11.549184    11.887138     6.157848    -0.547009
O      8.499517     2.340772     5.816991    -0.590177
O     13.727847    10.243996     7.993691    -0.559368
O     13.350898    11.229708     9.922223    -0.567524
O     16.533699    10.772770    13.632778    -0.547028
O      6.558454     9.809414    13.291921    -0.590131
O      8.981544     6.414234    14.431101    -0.559357
O      8.097756     6.990980    12.502569    -0.567528
O      7.871752     3.783498     8.792013    -0.547061
O     10.921419    13.329864     9.132870    -0.590149

The following XYZ coordinates are in angstroms. Other properties are in atomic units.
The sperically averaged electron density of each atom fit to a function of the form exp(a - br)
eigen_1, eigen_2 and eigen_3 are the three eigenvalues of traceless quadrupole moment tensor
  atom number  atomic symbol              X              Y              Z     net charge C6 coefficient C8 coefficient C10 coefficient fluctuating dipole atomic polarizability isotropic forcefield polarizability              a              b squared Pearson coefficient          <r^3>          <r^4>         wp_QDO          m_QDO          q_QDO       dipole_x       dipole_y       dipole_z         dipole            Qxy            Qxz            Qyz     Q(x^2-y^2)  Q(3z^2 - R^2)        eigen_1        eigen_2        eigen_3 static polarizability      alpha(xx)      alpha(xy)      alpha(xz)      alpha(yy)      alpha(yz)      alpha(zz) atomic spin moment
            1             Mn      11.736848       7.348565       0.710417       0.931783     164.169591 0.39922296E+04  0.15282553E+06                                23.367851                           19.869168       0.269441       1.853484                    0.999918      56.283097     165.988706       0.431470       0.370830      -1.171192       0.063738       0.020786      -0.011500       0.068020       0.019252       0.031680      -0.026232      -0.046662       0.035009      -0.058238       0.016271       0.041967             27.097681      27.597998      -7.186718      -1.609558      27.255434       5.770578      26.439610           4.751655
            2             Mn       7.283646       3.755303       6.764513       0.932299     164.104011 0.39902427E+04  0.15272829E+06                                23.360421                           19.863135       0.270082       1.853729                    0.999917      56.274205     165.943296       0.431577       0.370790      -1.171240      -0.033838      -0.057978       0.011513       0.068110       0.008061      -0.019024       0.036501       0.058444       0.034754      -0.058307       0.016347       0.041960             27.088736      24.293714      -6.471239       5.297876      30.541141      -2.791113      26.431352           4.752175
            3             Mn       7.684088       8.322071      14.239444       0.931770     164.170404 0.39922538E+04  0.15282678E+06                                23.368005                           19.869291       0.269428       1.853482                    0.999918      56.283057     165.989108       0.431466       0.370833      -1.171189      -0.063747      -0.020790       0.011498       0.068030       0.019264       0.031674      -0.026233      -0.046654       0.035033      -0.058240       0.016275       0.041965             27.097882      27.598264      -7.186894      -1.609545      27.255745       5.770528      26.439636           4.751613
            4             Mn      12.137290      11.915333       8.185348       0.931986     164.143712 0.39914483E+04  0.15278728E+06                                23.364907                           19.866782       0.269755       1.853599                    0.999917      56.279645     165.970947       0.431513       0.370814      -1.171211       0.033818       0.057944      -0.011496       0.068069       0.007986      -0.019002       0.036517       0.058418       0.034964      -0.058291       0.016303       0.041989             27.094130      24.298723      -6.472940       5.299266      30.547198      -2.792113      26.436470           4.751830
            5              H       4.282491       4.957472       3.350264       0.116077       1.112683 0.78792220E+01  0.77464736E+02                                 1.791328                            1.649941      -1.382742       2.216327                    0.994403       3.750366      10.688919       0.480840       1.295642      -0.703035       0.019126      -0.023115      -0.020483       0.036327      -0.004632      -0.004218       0.006733      -0.001559      -0.003731      -0.006808      -0.003778       0.010586              1.882272       2.069797      -0.445780      -0.328035       1.637767       0.347048       1.939252          -0.000224
            6              H      13.522916       8.086956       7.096699       0.279656       0.650155 0.41437817E+01  0.34959928E+02                                 1.308602                            1.243398      -1.004400       2.486462                    0.999979       2.714211       7.347504       0.518893       1.399118      -0.684400       0.012630       0.009099       0.031176       0.034846      -0.016192       0.007983       0.006579       0.030156       0.027228      -0.028928       0.008921       0.020007              1.352588       1.299709       0.027175       0.168338       1.199597       0.279689       1.558457          -0.000064
            7              H      11.804345       6.075561       7.308987       0.121512       1.110464 0.83314352E+01  0.81263788E+02                                 1.663923                            1.607697      -0.949895       2.422842                    0.999173       3.264192       8.627286       0.539771       1.163375      -0.738195       0.027580      -0.008722       0.016266       0.033186      -0.005484       0.012215      -0.010187       0.001338      -0.003834      -0.013900      -0.004874       0.018774              1.671580       2.107808       0.038060       0.256072       1.392407      -0.072801       1.514524           0.000174
            8              H      12.809873       6.992958       3.883974       0.127256       1.040215 0.75067131E+01  0.73670116E+02                                 1.782302                            1.664326      -1.413470       2.212392                    0.993001       3.853888      11.350130       0.451031       1.383751      -0.684470      -0.031152       0.008848      -0.013723       0.035172      -0.005007       0.004960       0.004696       0.015119      -0.008164      -0.011806       0.000437       0.011369              1.862987       2.309668      -0.398297       0.183602       1.536083       0.031119       1.743211          -0.000465
            9              H       3.570522       6.802701       6.848531       0.125414       1.131008 0.81945305E+01  0.80947816E+02                                 1.794512                            1.673107      -1.077389       2.374339                    0.996622       3.523110       9.899901       0.484028       1.281017      -0.708614       0.008899       0.005954       0.033018       0.034710      -0.003778       0.000686       0.006928       0.005113       0.024891      -0.010938      -0.000114       0.011053              1.858639       1.816519      -0.024421       0.342471       1.524036       0.345037       2.235363           0.000114
           10              H       9.540504       8.020160       4.804885       0.124975       1.104998 0.81965758E+01  0.80753668E+02                                 1.754188                            1.668132      -0.949100       2.434694                    0.998367       3.408326       9.480278       0.488334       1.273092      -0.711642      -0.001844       0.026959      -0.020477       0.033904       0.003459       0.010228      -0.010843       0.001184      -0.024050      -0.019255       0.007476       0.011779              1.789147       1.497931       0.005941       0.099644       1.950951      -0.441195       1.918560           0.000179
           11              H      11.994500       8.575441       4.951394       0.122817       1.044041 0.77048374E+01  0.75722732E+02                                 1.774517                            1.673943      -1.036996       2.387187                    0.996195       3.667751      10.631698       0.456977       1.363796      -0.690461       0.009716       0.009081      -0.031646       0.034327       0.004540      -0.003123      -0.005491       0.011338      -0.004551      -0.009204      -0.000952       0.010156              1.843654       1.570071      -0.098613      -0.048084       1.663049      -0.246718       2.297841          -0.000138
           12              H      11.689388       9.092759       6.398541       0.121814       0.981477 0.69116049E+01  0.66466004E+02                                 1.732171                            1.605525      -1.156804       2.326967                    0.994319       3.753749      10.955602       0.455406       1.398578      -0.682418      -0.001971       0.028213       0.016607       0.032797      -0.003715       0.002991       0.004608       0.003115      -0.012988      -0.008726       0.002533       0.006193              1.831566       1.569091      -0.254446      -0.180077       2.148565       0.479954       1.777043          -0.000310
           13              H      10.138873       4.571673       7.567620       0.080102       1.308009 0.95293356E+01  0.96761847E+02                                 1.910000                            1.755106      -0.921425       2.426833                    0.998328       3.543259       9.764193       0.497610       1.212203      -0.725819       0.009917      -0.033715       0.027821       0.044822       0.000050       0.012751      -0.013394       0.002904      -0.009040      -0.019481       0.001600       0.017881              1.984777       1.546456       0.047102       0.001068       2.384852      -0.679597       2.023025           0.000995
           14              H       7.956490       6.402691       5.075478       0.078795       1.258835 0.91817433E+01  0.92894485E+02                                 1.890964                            1.743559      -1.107553       2.337302                    0.996088       3.668483      10.279201       0.487598       1.241593      -0.717414      -0.036600       0.004296      -0.023777       0.043856      -0.003143       0.011361      -0.014126       0.004767      -0.015759      -0.019069      -0.000063       0.019133              1.969174       2.452747       0.122486       0.541012       1.484446       0.021469       1.970330           0.000253
           15              H      11.196065      10.535993       4.124667       0.116065       1.112722 0.78795991E+01  0.77469680E+02                                 1.791400                            1.650004      -1.382759       2.216312                    0.994403       3.750489      10.689495       0.480818       1.295679      -0.703028       0.018554      -0.023578       0.020479       0.036326      -0.004540       0.005692      -0.005547      -0.002405      -0.003718      -0.006810      -0.003778       0.010588              1.882351       1.472957      -0.316739       0.269900       2.234760      -0.393984       1.939336          -0.000226
           16              H       6.184483       2.165618       0.378231       0.279658       0.650151 0.41437536E+01  0.34959650E+02                                 1.308599                            1.243396      -1.004404       2.486461                    0.999979       2.714206       7.347499       0.518892       1.399123      -0.684399      -0.011561      -0.010420      -0.031176       0.034845      -0.008517       0.008116       0.006413      -0.040842       0.027226      -0.028927       0.008920       0.020007              1.352584       1.215293       0.045426       0.308946       1.284010       0.105428       1.558450          -0.000063
           17              H       8.513636       3.420307       0.165943       0.121491       1.110539 0.83321964E+01  0.81273461E+02                                 1.664038                            1.607802      -0.949929       2.422821                    0.999172       3.264319       8.627877       0.539734       1.163422      -0.738184       0.002697      -0.028800      -0.016266       0.033186      -0.004716      -0.007376       0.014091      -0.005749      -0.003838      -0.013901      -0.004871       0.018772              1.671696       1.440172       0.182454      -0.017044       2.060294       0.265700       1.514620           0.000177
           18              H       7.404460       2.631363       3.590957       0.127238       1.040302 0.75074685E+01  0.73679077E+02                                 1.782364                            1.664379      -1.413503       2.212359                    0.993001       3.854051      11.350576       0.451038       1.383701      -0.684479      -0.002061       0.032320       0.013715       0.035170      -0.001440       0.005642       0.003857      -0.017905      -0.008163      -0.011812       0.000442       0.011369              1.863056       1.406131      -0.202943       0.069222       2.439766       0.172886       1.743271          -0.000462
           19              H       9.542971      11.621833       0.626399       0.125413       1.131007 0.81945634E+01  0.80948722E+02                                 1.794561                            1.673151      -1.077423       2.374328                    0.996622       3.523142       9.900226       0.484001       1.281078      -0.708601      -0.007697      -0.007438      -0.033018       0.034710      -0.002380       0.006917      -0.000797      -0.007769       0.024893      -0.010933      -0.000121       0.011055              1.858691       1.527048       0.038175       0.409634       1.813600       0.261829       2.235426           0.000113
           20              H       7.091372       6.043971       2.670045       0.124955       1.105060 0.81971590E+01  0.80760668E+02                                 1.754234                            1.668175      -0.949046       2.434701                    0.998367       3.408447       9.480618       0.488336       1.273067      -0.711647      -0.025959       0.007500       0.020471       0.033900       0.003398      -0.008438       0.012287       0.001780      -0.024045      -0.019255       0.007478       0.011777              1.789195       1.933226      -0.088166      -0.410185       1.515749       0.190638       1.918610           0.000181
           21              H       6.030030       3.762746       2.523537       0.122801       1.044075 0.77051409E+01  0.75726263E+02                                 1.774535                            1.673961      -1.036925       2.387211                    0.996195       3.667803      10.631797       0.456982       1.363770      -0.690466      -0.010928      -0.007574       0.031644       0.034324       0.006476      -0.006029      -0.001889      -0.006577      -0.004538      -0.009207      -0.000946       0.010153              1.843673       1.618176      -0.109011      -0.251309       1.614980       0.005138       2.297862          -0.000136
           22              H       5.588875       4.170291       1.076390       0.121820       0.981461 0.69114688E+01  0.66464427E+02                                 1.732159                            1.605515      -1.156829       2.326960                    0.994319       3.753723      10.955536       0.455405       1.398587      -0.682417      -0.027159       0.007891      -0.016610       0.032799      -0.002739       0.005137       0.001949      -0.005907      -0.012984      -0.008727       0.002534       0.006193              1.831555       2.017559      -0.351411       0.431056       1.700075      -0.277436       1.777030          -0.000310
           23              H      15.284215       8.723418      14.857172       0.080098       1.308049 0.95297448E+01  0.96767792E+02                                 1.910104                            1.755195      -0.921465       2.426818                    0.998328       3.543354       9.764793       0.497572       1.212273      -0.725803       0.030860      -0.016813      -0.027818       0.044821       0.000649      -0.010396       0.015294      -0.002598      -0.009041      -0.019482       0.001604       0.017878              1.984890       2.367017      -0.130286      -0.664079       1.564517       0.144671       2.023137           0.000994
           24              H       9.007060       7.250390       2.399453       0.078779       1.258897 0.91823094E+01  0.92901620E+02                                 1.891020                            1.743607      -1.107604       2.337266                    0.996088       3.668615      10.279640       0.487594       1.241585      -0.717415       0.003540       0.036679       0.023770       0.043851      -0.001876      -0.011406       0.014088      -0.006932      -0.015753      -0.019068      -0.000062       0.019130              1.969236       1.578338       0.311573       0.135322       2.358982       0.524278       1.970387           0.000251
           25              H      15.138445      10.713164      11.599597       0.116069       1.112683 0.78792410E+01  0.77465136E+02                                 1.791344                            1.649957      -1.382752       2.216323                    0.994403       3.750406      10.689123       0.480831       1.295663      -0.703031      -0.019125       0.023116       0.020482       0.036327      -0.004631      -0.004219       0.006733      -0.001559      -0.003728      -0.006809      -0.003778       0.010586              1.882289       2.069815      -0.445781      -0.328035       1.637779       0.347050       1.939273          -0.000226
           26              H       5.898020       7.583680       7.853162       0.279646       0.650171 0.41439166E+01  0.34961325E+02                                 1.308620                            1.243415      -1.004365       2.486472                    0.999979       2.714250       7.347620       0.518892       1.399112      -0.684402      -0.012631      -0.009098      -0.031177       0.034847      -0.016192       0.007985       0.006583       0.030155       0.027228      -0.028929       0.008923       0.020006              1.352605       1.299728       0.027173       0.168339       1.199613       0.279693       1.558476          -0.000064
           27              H       7.616591       9.595075       7.640874       0.121476       1.110594 0.83327195E+01  0.81279920E+02                                 1.664103                            1.607861      -0.950005       2.422783                    0.999172       3.264398       8.628186       0.539720       1.163433      -0.738181      -0.027582       0.008723      -0.016263       0.033186      -0.005482       0.012213      -0.010187       0.001338      -0.003836      -0.013900      -0.004872       0.018772              1.671763       2.108072       0.038068       0.256116       1.392540      -0.072814       1.514677           0.000174
           28              H       6.611063       8.677678      11.065887       0.127250       1.040211 0.75066717E+01  0.73669616E+02                                 1.782300                            1.664323      -1.413456       2.212399                    0.993002       3.853882      11.350109       0.451030       1.383755      -0.684470       0.031153      -0.008847       0.013722       0.035172      -0.005008       0.004960       0.004696       0.015119      -0.008163      -0.011808       0.000438       0.011369              1.862987       2.309670      -0.398298       0.183604       1.536082       0.031118       1.743210          -0.000464
           29              H      15.850414       8.867935       8.101330       0.125383       1.131115 0.81955765E+01  0.80961670E+02                                 1.794717                            1.673287      -1.077455       2.374299                    0.996621       3.523377       9.901241       0.483965       1.281128      -0.708590      -0.008898      -0.005950      -0.033017       0.034709      -0.003778       0.000686       0.006932       0.005115       0.024890      -0.010941      -0.000114       0.011055              1.858860       1.816744      -0.024433       0.342530       1.524197       0.345093       2.235638           0.000113
           30              H       9.880432       7.650476      10.144976       0.124964       1.105030 0.81968791E+01  0.80757388E+02                                 1.754221                            1.668162      -0.949128       2.434675                    0.998367       3.408385       9.480479       0.488330       1.273090      -0.711643       0.001843      -0.026956       0.020478       0.033903       0.003460       0.010228      -0.010843       0.001185      -0.024049      -0.019255       0.007476       0.011779              1.789182       1.497958       0.005940       0.099649       1.950989      -0.441209       1.918599           0.000179
           31              H       7.426436       7.095195       9.998467       0.122813       1.044061 0.77050177E+01  0.75724925E+02                                 1.774537                            1.673960      -1.037032       2.387169                    0.996195       3.667789      10.631828       0.456975       1.363792      -0.690462      -0.009715      -0.009078       0.031647       0.034327       0.004540      -0.003123      -0.005491       0.011337      -0.004552      -0.009204      -0.000952       0.010155              1.843675       1.570089      -0.098615      -0.048084       1.663066      -0.246721       2.297869          -0.000136
           32              H       7.731548       6.577877       8.551320       0.121798       0.981538 0.69121240E+01  0.66472122E+02                                 1.732226                            1.605572      -1.156791       2.326959                    0.994318       3.753880      10.956012       0.455406       1.398554      -0.682423       0.001972      -0.028211      -0.016605       0.032794      -0.003716       0.002991       0.004608       0.003115      -0.012986      -0.008727       0.002533       0.006194              1.831627       1.569139      -0.254463      -0.180088       2.148644       0.479978       1.777098          -0.000310
           33              H       9.282063      11.098963       7.382241       0.080090       1.308042 0.95296212E+01  0.96765051E+02                                 1.909990                            1.755101      -0.921488       2.426792                    0.998328       3.543316       9.764227       0.497626       1.212159      -0.725829      -0.009916       0.033713      -0.027817       0.044818       0.000050       0.012751      -0.013394       0.002906      -0.009046      -0.019482       0.001601       0.017881              1.984766       1.546452       0.047107       0.001065       2.384834      -0.679587       2.023012           0.000995
           34              H      11.464446       9.267945       9.874383       0.078785       1.258840 0.91817890E+01  0.92895147E+02                                 1.890977                            1.743570      -1.107592       2.337283                    0.996088       3.668511      10.279321       0.487593       1.241602      -0.717412       0.036600      -0.004293       0.023777       0.043856      -0.003142       0.011360      -0.014126       0.004766      -0.015758      -0.019069      -0.000063       0.019132              1.969190       2.452773       0.122489       0.541019       1.484454       0.021469       1.970342           0.000251
           35              H       8.224871       5.134643      10.825194       0.116064       1.112722 0.78795509E+01  0.77468619E+02                                 1.791351                            1.649961      -1.382759       2.216310                    0.994403       3.750447      10.689123       0.480844       1.295619      -0.703040      -0.018553       0.023579      -0.020479       0.036326      -0.004539       0.005693      -0.005546      -0.002405      -0.003715      -0.006809      -0.003777       0.010587              1.882297       1.472920      -0.316728       0.269891       2.234691      -0.393973       1.939279          -0.000224
           36              H      13.236453      13.505018      14.571630       0.279652       0.650166 0.41438734E+01  0.34960893E+02                                 1.308615                            1.243410      -1.004389       2.486463                    0.999979       2.714243       7.347610       0.518891       1.399116      -0.684401       0.011561       0.010420       0.031176       0.034844      -0.008518       0.008117       0.006413      -0.040841       0.027226      -0.028927       0.008920       0.020007              1.352601       1.215307       0.045426       0.308951       1.284026       0.105429       1.558469          -0.000065
           37              H      10.907300      12.250329      14.783918       0.121474       1.110610 0.83328933E+01  0.81282194E+02                                 1.664132                            1.607889      -0.949995       2.422785                    0.999172       3.264432       8.628360       0.539708       1.163449      -0.738177      -0.002697       0.028800       0.016264       0.033185      -0.004715      -0.007376       0.014090      -0.005747      -0.003839      -0.013900      -0.004870       0.018771              1.671792       1.440248       0.182472      -0.017045       2.060428       0.265724       1.514701           0.000176
           38              H      12.016476      13.039273      11.358904       0.127242       1.040241 0.75069323E+01  0.73672660E+02                                 1.782318                            1.664339      -1.413453       2.212393                    0.993001       3.853930      11.350211       0.451035       1.383732      -0.684474       0.002062      -0.032321      -0.013718       0.035172      -0.001439       0.005642       0.003857      -0.017906      -0.008159      -0.011811       0.000442       0.011369              1.863007       1.406100      -0.202935       0.069217       2.439694       0.172884       1.743226          -0.000463
           39              H       9.877965       4.048803      14.323462       0.125400       1.131051 0.81949929E+01  0.80954343E+02                                 1.794639                            1.673219      -1.077438       2.374317                    0.996622       3.523246       9.900729       0.483979       1.281115      -0.708593       0.007697       0.007438       0.033017       0.034709      -0.002381       0.006919      -0.000797      -0.007770       0.024892      -0.010935      -0.000120       0.011055              1.858775       1.527108       0.038176       0.409659       1.813687       0.261847       2.235529           0.000114
           40              H      12.329564       9.626665      12.279816       0.124948       1.105059 0.81971455E+01  0.80760620E+02                                 1.754246                            1.668184      -0.949088       2.434684                    0.998367       3.408454       9.480688       0.488329       1.273083      -0.711644       0.025959      -0.007499      -0.020474       0.033901       0.003398      -0.008437       0.012288       0.001781      -0.024045      -0.019255       0.007478       0.011777              1.789208       1.933241      -0.088169      -0.410193       1.515757       0.190641       1.918625           0.000179
           41              H      13.390906      11.907890      12.426324       0.122801       1.044060 0.77050131E+01  0.75724793E+02                                 1.774531                            1.673956      -1.036956       2.387200                    0.996195       3.667786      10.631778       0.456978       1.363785      -0.690463       0.010928       0.007574      -0.031645       0.034325       0.006475      -0.006028      -0.001890      -0.006576      -0.004543      -0.009206      -0.000948       0.010154              1.843668       1.618171      -0.109011      -0.251311       1.614976       0.005141       2.297858          -0.000138
           42              H      13.832061      11.500345      13.873471       0.121814       0.981470 0.69115374E+01  0.66465187E+02                                 1.732162                            1.605518      -1.156798       2.326971                    0.994319       3.753732      10.955536       0.455407       1.398578      -0.682418       0.027159      -0.007891       0.016608       0.032798      -0.002740       0.005138       0.001950      -0.005908      -0.012985      -0.008728       0.002534       0.006193              1.831557       2.017562      -0.351413       0.431055       1.700078      -0.277436       1.777032          -0.000311
           43              H       4.136721       6.947218       0.092689       0.080091       1.308088 0.95301138E+01  0.96772524E+02                                 1.910144                            1.755230      -0.921496       2.426798                    0.998328       3.543426       9.765057       0.497566       1.212275      -0.725803      -0.030860       0.016814       0.027816       0.044819       0.000650      -0.010396       0.015293      -0.002599      -0.009041      -0.019483       0.001605       0.017878              1.984934       2.367075      -0.130287      -0.664099       1.564547       0.144674       2.023179           0.000994
           44              H      10.413876       8.420246      12.550408       0.078774       1.258893 0.91822727E+01  0.92901215E+02                                 1.891023                            1.743610      -1.107609       2.337266                    0.996088       3.668609      10.279643       0.487591       1.241594      -0.717414      -0.003541      -0.036678      -0.023772       0.043851      -0.001876      -0.011406       0.014088      -0.006933      -0.015752      -0.019068      -0.000062       0.019130              1.969240       1.578340       0.311574       0.135322       2.358989       0.524281       1.970391           0.000252
           45              C       3.733842       5.476871       3.891449      -0.181194      41.174138 0.49382838E+03  0.12056327E+05                                10.526928                            7.548764      -0.223911       1.878467                    0.999393      31.650537      94.521010       0.579776       0.432720      -1.047856      -0.025486      -0.000070       0.021747       0.033503      -0.002281      -0.028731       0.007770      -0.038766      -0.048338      -0.042801       0.012046       0.030755             12.801877      15.988869      -3.634334       4.124794       7.179992       1.425467      15.236770           0.004730
           46              C       2.517956       5.941823       3.398103      -0.015493      41.164589 0.43743912E+03  0.10217618E+05                                10.215427                            6.877786       0.008146       1.998533                    0.999306      27.400488      76.483003       0.646641       0.405519      -1.079923       0.004870       0.007890       0.057319       0.058064      -0.005542      -0.000587       0.003435       0.008161      -0.035933      -0.012804      -0.000243       0.013047             12.998706      13.989998      -3.409402       2.197996       7.540741       3.353043      17.465379          -0.000683
           47              C      14.033362       7.079782       5.507529       0.266868      33.435569 0.33988412E+03  0.75001860E+04                                 9.147805                            6.222613       0.121485       2.065942                    0.999470      24.499500      67.835481       0.649709       0.427215      -1.059323      -0.028139       0.030506       0.018959       0.045628      -0.031634       0.002295       0.021871       0.023474       0.007379      -0.043345       0.006924       0.036421             11.742976      15.888173      -5.365588      -1.361222       8.090667       3.313713      11.250087          -0.000621
           48              C      11.009971       6.194239       6.839561      -0.200508      29.848437 0.41851734E+03  0.97455842E+04                                 8.308085                            6.807107       0.217200       2.043744                    0.999740      29.318844      83.868308       0.633532       0.415186      -1.065054      -0.003154      -0.016203      -0.008986       0.018794      -0.012750       0.012065       0.007878       0.016944       0.030536      -0.025109       0.005710       0.019398              9.155493      11.193902       3.702855      -0.338462       9.666340      -2.582881       6.606239           0.001097
           49              C       4.130956       5.785732       5.192087      -0.008782      42.260523 0.43946675E+03  0.10282982E+05                                10.438498                            6.915548      -0.059428       1.976817                    0.999281      27.460322      76.866742       0.641438       0.408092      -1.077574      -0.050848       0.008111      -0.011186       0.052692      -0.006399      -0.001171       0.009308      -0.003863       0.024407      -0.012104      -0.002458       0.014563             13.745595      19.310967      -6.140810       3.617898       8.713723       1.208563      13.212097          -0.004471
           50              C      13.636076       6.714868       4.206891      -0.236616      41.016875 0.51695432E+03  0.12752589E+05                                10.481406                            7.707766      -0.239647       1.879671                    0.998542      31.894553      95.413291       0.576134       0.430959      -1.050041       0.014921      -0.014193      -0.014691       0.025296      -0.010040       0.006318      -0.008728      -0.003989      -0.116462      -0.040479       0.009182       0.031297             12.499300      13.253177      -4.050386      -1.397336       8.350605       4.380138      15.894117           0.004182
           51              C       5.374797       5.204517       5.761676       0.559440      26.729707 0.26561619E+03  0.55726360E+04                                 8.197894                            5.722690      -0.015793       2.035994                    0.999640      22.949718      64.253953       0.631426       0.462357      -1.027097       0.041959      -0.028348       0.018427       0.053886       0.073601      -0.038100      -0.014434      -0.050798      -0.064481      -0.077549      -0.020877       0.098426             10.394731      14.142200      -4.312805       3.041855       7.135494       0.632014       9.906498           0.010958
           52              C      10.875153       7.259642       6.032269       0.175576      27.770052 0.36028787E+03  0.80915923E+04                                 8.254353                            6.525290      -0.026337       2.027921                    0.999352      24.982163      70.476093       0.615376       0.443181      -1.046480       0.024539       0.014215      -0.011788       0.030711       0.003997      -0.016770       0.014523      -0.006585      -0.001415      -0.024727       0.004581       0.020146              9.555079      13.070577       4.024897       0.322704       9.147181      -1.961730       6.447479           0.001950
           53              C       3.301417       6.589418       5.984429      -0.239188      42.013909 0.48896579E+03  0.11861264E+05                                10.536550                            7.401131      -0.025484       1.944807                    0.999462      31.370095      92.188643       0.601042       0.420096      -1.059810       0.012879      -0.019289      -0.006917       0.024202       0.011888       0.000056       0.016793      -0.050682       0.119402      -0.048047       0.001172       0.046875             13.208185      19.469861      -6.315465       0.624387       9.202454       2.508652      10.952241           0.004664
           54              C       2.074248       5.545237       2.018231       0.615638      26.087620 0.24723508E+03  0.50985101E+04                                 8.052748                            5.562150      -0.023260       2.048084                    0.999389      22.117720      61.538843       0.632946       0.469252      -1.022565      -0.029099      -0.040278      -0.054427       0.073698       0.039862      -0.035864      -0.056898      -0.077602      -0.164521      -0.083450      -0.026471       0.109922              9.935658      11.498361      -2.438553       0.812701       5.772415       2.377510      12.536197           0.022697
           55              C       9.708664       7.313287       5.384940      -0.205005      30.820533 0.42747761E+03  0.10017222E+05                                 8.510642                            6.887996       0.215440       2.048114                    0.999334      29.402910      84.653871       0.628013       0.416202      -1.063327      -0.002046      -0.012294      -0.006718       0.014158      -0.003940      -0.012475      -0.012144      -0.041567       0.002298      -0.028407       0.002129       0.026278              9.507749      11.944127       3.455965       1.247950       9.123656      -1.816717       7.455463           0.001087
           56              C      11.940815       8.310396       5.882770      -0.104768      27.823565 0.37219218E+03  0.84871901E+04                                 8.212989                            6.506691      -0.311963       1.926299                    0.995561      27.827755      80.959247       0.629687       0.426564      -1.049053       0.081670      -0.061144       0.033381       0.107344      -0.011621       0.024399      -0.008635       0.059579      -0.072965      -0.033837      -0.018821       0.052658              9.704828      12.873591       0.230554      -0.772350       9.056261       0.321621       7.184633          -0.000002
           57              C       9.997464       5.280851       6.983080       0.099836      24.289518 0.30213799E+03  0.65118137E+04                                 7.341028                            5.832993       0.237180       2.096890                    0.999873      25.492444      71.100955       0.672978       0.422288      -1.056211      -0.026620       0.017644      -0.037654       0.049374      -0.032337      -0.007041       0.007644      -0.029349       0.089167      -0.050412       0.014001       0.036411              8.164936       9.267697       2.842661       0.494269       8.924181      -2.348954       6.302929           0.003816
           58              C       8.743482       6.332041       5.567328       0.089792      25.040443 0.31935238E+03  0.69801062E+04                                 7.509108                            6.011502       0.206700       2.081936                    0.999830      25.916115      72.834925       0.660370       0.424353      -1.054732       0.034398      -0.029800       0.028541       0.053720      -0.035414       0.002680       0.023483       0.022425       0.027053      -0.049121       0.010780       0.038341              8.369696       9.709264       2.772626       1.126320       8.327883      -1.949724       7.071939           0.003572
           59              C      10.804342      11.182015       3.583482      -0.181215      41.175954 0.49384902E+03  0.12056997E+05                                10.527353                            7.548996      -0.223962       1.878445                    0.999393      31.651275      94.524892       0.579756       0.432729      -1.047847       0.005475       0.024903      -0.021763       0.033522      -0.010086       0.001525      -0.029728       0.033403      -0.048356      -0.042803       0.012046       0.030757             12.802486       6.072222      -1.490245       2.265045      17.097773       3.730709      15.237465           0.004721
           60              C      10.606844      12.468698       4.076827      -0.015533      41.166310 0.43745784E+03  0.10218164E+05                                10.215662                            6.877896       0.008189       1.998536                    0.999306      27.401239      76.485497       0.646641       0.405514      -1.079926      -0.008719      -0.003088      -0.057337       0.058078      -0.003356       0.003255      -0.001293      -0.012031      -0.035863      -0.012793      -0.000248       0.013041             12.999065       6.420429      -1.772789       3.741894      15.110982       1.439861      17.465786          -0.000678
           61              C       7.061037       1.453855       1.967402       0.266879      33.435144 0.33987869E+03  0.75000376E+04                                 9.147756                            6.222574       0.121473       2.065943                    0.999470      24.499259      67.834724       0.649709       0.427216      -1.059322      -0.023848       0.033954      -0.018959       0.045618      -0.023959       0.021859      -0.002375      -0.047500       0.007362      -0.043337       0.006921       0.036416             11.742951       6.222281      -3.275710       2.951172      17.756595      -2.030758      11.249977          -0.000618
           62              C       8.565512       4.221821       0.635369      -0.200522      29.849026 0.41852633E+03  0.97458628E+04                                 8.308217                            6.807184       0.217203       2.043738                    0.999740      29.319345      83.870516       0.633527       0.415187      -1.065051       0.016500      -0.000337       0.008981       0.018789      -0.008113       0.010245       0.010133      -0.025974       0.030512      -0.025109       0.005707       0.019402              9.155660      11.264464       3.687735      -2.596124       9.596193       0.215039       6.606324           0.001099
           63              C      10.418535      10.859141       2.282844      -0.008763      42.260793 0.43946301E+03  0.10282911E+05                                10.438715                            6.915616      -0.059502       1.976801                    0.999281      27.460124      76.867191       0.641419       0.408104      -1.077562       0.002839       0.051417       0.011182       0.052696      -0.006610       0.008842      -0.003122      -0.001722       0.024398      -0.012075      -0.002484       0.014559             13.746016       6.650267      -3.403475       1.945832      21.375346       3.281096      13.212436          -0.004472
           64              C       7.501667       1.765051       3.268040      -0.236633      41.017841 0.51696711E+03  0.12752982E+05                                10.481516                            7.707822      -0.239664       1.879654                    0.998542      31.895257      95.415644       0.576137       0.430955      -1.050043       0.010750      -0.017585       0.014665       0.025295      -0.009977      -0.007180       0.008020      -0.004696      -0.116501      -0.040488       0.009175       0.031313             12.499455       6.896346      -2.676013       3.985925      14.707869      -2.291485      15.894150           0.004183
           65              C      10.723762       9.520564       1.713254       0.559416      26.730190 0.26561889E+03  0.55727441E+04                                 8.198156                            5.722814      -0.015905       2.035959                    0.999640      22.950201      64.257007       0.631400       0.462372      -1.027082       0.018864      -0.046998      -0.018434       0.053894       0.056525      -0.022176      -0.034159       0.107020      -0.064565      -0.077494      -0.020921       0.098415             10.395156       5.666910      -2.480422       1.260562      15.611735       2.839850       9.906822           0.010957
           66              C       7.552663       4.578745       1.442662       0.175559      27.770524 0.36029422E+03  0.80917702E+04                                 8.254419                            6.525324      -0.026331       2.027916                    0.999352      24.982502      70.477197       0.615378       0.443178      -1.046482      -0.019088      -0.020973       0.011775       0.030706       0.002288       0.010646      -0.019461       0.009298      -0.001455      -0.024731       0.004595       0.020136              9.555173      10.985239       4.475839      -1.849251      11.232760       0.730004       6.447521           0.001955
           67              C       9.808307      11.839787       1.490501      -0.239174      42.013594 0.48895887E+03  0.11861084E+05                                10.536629                            7.401156      -0.025485       1.944817                    0.999462      31.369654      92.188033       0.601030       0.420105      -1.059802       0.016147      -0.016658       0.006897       0.024203       0.000372       0.016410      -0.003503       0.056008       0.119343      -0.048054       0.001203       0.046851             13.208355       7.052051      -3.630641       2.583948      21.620732       0.080161      10.952283           0.004662
           68              C      11.088242      12.818574       5.456699       0.615676      26.087070 0.24722901E+03  0.50983559E+04                                 8.052667                            5.562100      -0.023361       2.048052                    0.999389      22.117404      61.537880       0.632945       0.469256      -1.022563       0.045549       0.019950       0.054427       0.073722       0.020281      -0.063205      -0.023047       0.103582      -0.164630      -0.083492      -0.026446       0.109937              9.935560       5.020692      -1.037963       2.495552      12.249853       0.291953      12.536135           0.022678
           69              C       7.746743       5.730225       2.089991      -0.205044      30.822150 0.42750401E+03  0.10017997E+05                                 8.510887                            6.888169       0.215503       2.048110                    0.999335      29.404140      84.658112       0.628010       0.416197      -1.063330       0.012438      -0.000588       0.006691       0.014135      -0.012173      -0.014522      -0.009615       0.034608       0.002286      -0.028405       0.002109       0.026296              9.508040      10.677661       3.730019      -1.511991      10.390823       1.603745       7.455637           0.001088
           70              C       6.300434       3.759207       1.592160      -0.104765      27.823679 0.37219358E+03  0.84872350E+04                                 8.213031                            6.506716      -0.311968       1.926294                    0.995561      27.827872      80.959800       0.629684       0.426566      -1.049051       0.042505      -0.092745      -0.033384       0.107344       0.001718      -0.003289       0.025678      -0.063878      -0.072925      -0.033831      -0.018834       0.052665              9.704902       9.322086       0.998483       0.151144      12.607983      -0.822911       7.184637           0.000002
           71              C       9.672244       5.018433       0.491850       0.099825      24.289818 0.30214148E+03  0.65119202E+04                                 7.341146                            5.833054       0.237135       2.096879                    0.999873      25.492559      71.101899       0.672968       0.422292      -1.056207      -0.011614       0.029748       0.037647       0.049367      -0.035499       0.005985      -0.008503       0.000025       0.089125      -0.050393       0.013989       0.036404              8.165095      10.114093       2.659806      -2.191514       8.078180       0.979525       6.303010           0.003818
           72              C       8.909799       6.466242       1.907602       0.089765      25.041267 0.31936390E+03  0.69804217E+04                                 7.509254                            6.011593       0.206739       2.081938                    0.999830      25.916692      72.836901       0.660368       0.424350      -1.054734       0.021852      -0.039902      -0.028552       0.053711      -0.027602       0.023525      -0.002343      -0.049674       0.027020      -0.049107       0.010776       0.038331              8.369882       9.535233       2.810420      -1.667710       8.502371       1.512946       7.072041           0.003573
           73              C      15.687094      10.193765      11.058412      -0.181213      41.175303 0.49384092E+03  0.12056742E+05                                10.527235                            7.548928      -0.223975       1.878446                    0.999393      31.650937      94.523452       0.579760       0.432728      -1.047848       0.025489       0.000079      -0.021750       0.033508      -0.002278      -0.028734       0.007769      -0.038762      -0.048342      -0.042804       0.012051       0.030753             12.802325      15.989430      -3.634436       4.125090       7.180165       1.425474      15.237379           0.004723
           74              C      16.902980       9.728813      11.551758      -0.015512      41.165448 0.43744741E+03  0.10217874E+05                                10.215609                            6.877876       0.008110       1.998519                    0.999306      27.400788      76.484421       0.646632       0.405522      -1.079920      -0.004866      -0.007884      -0.057325       0.058069      -0.005544      -0.000587       0.003437       0.008166      -0.035922      -0.012801      -0.000246       0.013048             12.998980      13.990324      -3.409447       2.198196       7.540834       3.353050      17.465783          -0.000684
           75              C       5.387574       8.590854       9.442332       0.266868      33.435773 0.33988428E+03  0.75001957E+04                                 9.147862                            6.222619       0.121449       2.065930                    0.999470      24.499561      67.835835       0.649708       0.427215      -1.059322       0.028151      -0.030495      -0.018965       0.045629      -0.031637       0.002290       0.021870       0.023475       0.007380      -0.043345       0.006919       0.036426             11.743108      15.888548      -5.365711      -1.361167       8.090710       3.313653      11.250067          -0.000619
           76              C       8.410965       9.476397       8.110300      -0.200519      29.848679 0.41851900E+03  0.97456472E+04                                 8.308127                            6.807106       0.217188       2.043735                    0.999740      29.319167      83.869749       0.633533       0.415185      -1.065053       0.003147       0.016211       0.009003       0.018808      -0.012750       0.012064       0.007875       0.016953       0.030524      -0.025107       0.005709       0.019398              9.155555      11.194104       3.702847      -0.338392       9.666298      -2.582874       6.606264           0.001096
           77              C      15.289980       9.884904       9.757774      -0.008788      42.262060 0.43947613E+03  0.10283308E+05                                10.438945                            6.915737      -0.059529       1.976788                    0.999281      27.460616      76.869243       0.641410       0.408106      -1.077560       0.050853      -0.008099       0.011181       0.052694      -0.006391      -0.001177       0.009303      -0.003868       0.024407      -0.012093      -0.002466       0.014560             13.746348      19.312175      -6.141202       3.618287       8.714097       1.208529      13.212771          -0.004475
           78              C       5.784860       8.955768      10.742970      -0.236630      41.017172 0.51695867E+03  0.12752727E+05                                10.481459                            7.707799      -0.239660       1.879665                    0.998542      31.894721      95.414001       0.576133       0.430959      -1.050040      -0.014917       0.014206       0.014687       0.025299      -0.010045       0.006319      -0.008727      -0.003979      -0.116458      -0.040478       0.009178       0.031300             12.499364      13.253360      -4.050430      -1.397255       8.350612       4.380075      15.894120           0.004185
           79              C      14.046139      10.466119       9.188185       0.559417      26.729968 0.26561573E+03  0.55726650E+04                                 8.198135                            5.722795      -0.015888       2.035965                    0.999640      22.950088      64.256757       0.631398       0.462374      -1.027080      -0.041955       0.028360      -0.018433       0.053892       0.073590      -0.038090      -0.014442      -0.050779      -0.064502      -0.077526      -0.020891       0.098417             10.395135      14.142884      -4.313044       3.042058       7.135731       0.631964       9.906790           0.010953
           80              C       8.545783       8.410994       8.917592       0.175561      27.770216 0.36028999E+03  0.80916495E+04                                 8.254366                            6.525296      -0.026306       2.027928                    0.999352      24.982269      70.476368       0.615378       0.443179      -1.046482      -0.024546      -0.014207       0.011800       0.030718       0.004000      -0.016770       0.014522      -0.006584      -0.001428      -0.024728       0.004586       0.020143              9.555096      13.070613       4.024851       0.322730       9.147168      -1.961759       6.447506           0.001951
           81              C      16.119519       9.081218       8.965432      -0.239215      42.016230 0.48899116E+03  0.11862095E+05                                10.537084                            7.401409      -0.025558       1.944778                    0.999462      31.371019      92.193739       0.601017       0.420106      -1.059799      -0.012872       0.019307       0.006909       0.024211       0.011886       0.000057       0.016797      -0.050670       0.119399      -0.048040       0.001164       0.046876             13.208981      19.471213      -6.315921       0.624532       9.202916       2.508732      10.952812           0.004662
           82              C      17.346688      10.125399      12.931630       0.615639      26.087631 0.24723475E+03  0.50985006E+04                                 8.052752                            5.562145      -0.023272       2.048080                    0.999389      22.117689      61.538709       0.632946       0.469252      -1.022565       0.029101       0.040284       0.054425       0.073700       0.039859      -0.035869      -0.056901      -0.077599      -0.164538      -0.083458      -0.026465       0.109923              9.935676      11.498377      -2.438539       0.812772       5.772404       2.377494      12.536248           0.022693
           83              C       9.712272       8.357349       9.564921      -0.205020      30.820849 0.42748217E+03  0.10017352E+05                                 8.510673                            6.888010       0.215486       2.048122                    0.999334      29.403165      84.654621       0.628015       0.416199      -1.063329       0.002039       0.012304       0.006729       0.014171      -0.003939      -0.012473      -0.012148      -0.041567       0.002299      -0.028406       0.002126       0.026281              9.507791      11.944221       3.455960       1.247977       9.123659      -1.816736       7.455494           0.001087
           84              C       7.480121       7.360240       9.067091      -0.104766      27.823845 0.37219579E+03  0.84872992E+04                                 8.213047                            6.506724      -0.311949       1.926296                    0.995562      27.828061      80.960461       0.629685       0.426564      -1.049052      -0.081665       0.061150      -0.033377       0.107343      -0.011631       0.024399      -0.008628       0.059568      -0.072959      -0.033830      -0.018826       0.052655              9.704916      12.873739       0.230476      -0.772393       9.056340       0.321620       7.184668           0.000000
           85              C       9.423472      10.389785       7.966781       0.099806      24.290187 0.30214699E+03  0.65120533E+04                                 7.341146                            5.833070       0.237180       2.096880                    0.999873      25.492894      71.102360       0.672975       0.422287      -1.056213       0.026617      -0.017636       0.037661       0.049374      -0.032333      -0.007044       0.007639      -0.029345       0.089153      -0.050406       0.014001       0.036404              8.165085       9.267994       2.842782       0.494281       8.924272      -2.348955       6.302991           0.003815
           86              C      10.677454       9.338595       9.382533       0.089782      25.040449 0.31935212E+03  0.69800962E+04                                 7.509102                            6.011493       0.206716       2.081942                    0.999830      25.916063      72.834656       0.660372       0.424352      -1.054733      -0.034399       0.029807      -0.028532       0.053720      -0.035406       0.002677       0.023483       0.022429       0.027048      -0.049113       0.010776       0.038336              8.369697       9.709317       2.772642       1.126321       8.327852      -1.949725       7.071921           0.003570
           87              C       8.616594       4.488621      11.366379      -0.181210      41.175150 0.49383905E+03  0.12056668E+05                                10.527135                            7.548867      -0.223931       1.878455                    0.999393      31.651014      94.523139       0.579769       0.432722      -1.047853      -0.005473      -0.024902       0.021763       0.033522      -0.010085       0.001528      -0.029728       0.033404      -0.048350      -0.042802       0.012045       0.030757             12.802190       6.072104      -1.490226       2.264973      17.097383       3.730594      15.237084           0.004726
           88              C       8.814092       3.201938      10.873034      -0.015537      41.165856 0.43745514E+03  0.10218075E+05                                10.215554                            6.877860       0.008217       1.998546                    0.999306      27.401129      76.484847       0.646645       0.405513      -1.079928       0.008724       0.003087       0.057333       0.058075      -0.003363       0.003255      -0.001293      -0.012034      -0.035855      -0.012791      -0.000254       0.013045             12.998879       6.420340      -1.772756       3.741782      15.110814       1.439909      17.465484          -0.000679
           89              C      12.359899      14.216781      12.982459       0.266874      33.435195 0.33987866E+03  0.75000422E+04                                 9.147790                            6.222589       0.121472       2.065944                    0.999470      24.499268      67.834934       0.649706       0.427218      -1.059320       0.023848      -0.033956       0.018959       0.045620      -0.023960       0.021857      -0.002374      -0.047502       0.007363      -0.043337       0.006921       0.036416             11.743004       6.222282      -3.275721       2.951139      17.756769      -2.030706      11.249959          -0.000621
           90              C      10.855424      11.448815      14.314492      -0.200529      29.849203 0.41852757E+03  0.97459066E+04                                 8.308251                            6.807186       0.217199       2.043734                    0.999740      29.319532      83.871332       0.633528       0.415186      -1.065051      -0.016504       0.000343      -0.008992       0.018798      -0.008112       0.010247       0.010134      -0.025973       0.030505      -0.025108       0.005707       0.019401              9.155714      11.264510       3.687771      -2.596126       9.596288       0.215074       6.606344           0.001098
           91              C       9.002401       4.811495      12.667017      -0.008772      42.261391 0.43946889E+03  0.10283093E+05                                10.438850                            6.915688      -0.059542       1.976787                    0.999281      27.460314      76.868152       0.641411       0.408107      -1.077559      -0.002838      -0.051417      -0.011184       0.052696      -0.006609       0.008842      -0.003122      -0.001725       0.024401      -0.012075      -0.002484       0.014559             13.746223       6.650347      -3.403559       1.945836      21.375757       3.281146      13.212566          -0.004469
           92              C      11.919269      13.905585      11.681821      -0.236625      41.017200 0.51695938E+03  0.12752747E+05                                10.481450                            7.707800      -0.239681       1.879656                    0.998542      31.894817      95.414271       0.576133       0.430959      -1.050041      -0.010745       0.017585      -0.014671       0.025296      -0.009977      -0.007184       0.008021      -0.004693      -0.116487      -0.040484       0.009173       0.031311             12.499340       6.896275      -2.675960       3.985834      14.707752      -2.291350      15.893993           0.004179
           93              C       8.697174       6.150072      13.236607       0.559416      26.730091 0.26561723E+03  0.55727083E+04                                 8.198173                            5.722818      -0.015919       2.035956                    0.999640      22.950198      64.257275       0.631395       0.462375      -1.027078      -0.018862       0.046999       0.018436       0.053894       0.056524      -0.022176      -0.034160       0.107019      -0.064562      -0.077495      -0.020920       0.098415             10.395192       5.666934      -2.480464       1.260562      15.611836       2.839817       9.906806           0.010959
           94              C      11.868273      11.091891      13.507199       0.175555      27.770425 0.36029273E+03  0.80917250E+04                                 8.254391                            6.525304      -0.026300       2.027927                    0.999352      24.982423      70.476822       0.615380       0.443177      -1.046483       0.019084       0.020978      -0.011784       0.030710       0.002287       0.010647      -0.019460       0.009302      -0.001451      -0.024731       0.004594       0.020137              9.555136      10.985193       4.475782      -1.849268      11.232694       0.730025       6.447522           0.001953
           95              C       9.612629       3.830849      13.459360      -0.239185      42.014462 0.48896864E+03  0.11861403E+05                                10.536828                            7.401263      -0.025510       1.944806                    0.999462      31.370024      92.190023       0.601020       0.420109      -1.059798      -0.016150       0.016658      -0.006896       0.024204       0.000370       0.016413      -0.003502       0.056000       0.119344      -0.048050       0.001198       0.046853             13.208651       7.052167      -3.630734       2.583972      21.621323       0.080211      10.952463           0.004664
           96              C       8.332694       2.852062       9.493162       0.615685      26.086986 0.24722942E+03  0.50983511E+04                                 8.052569                            5.562057      -0.023362       2.048049                    0.999389      22.117301      61.536905       0.632957       0.469248      -1.022570      -0.045540      -0.019926      -0.054428       0.073712       0.020268      -0.063213      -0.023051       0.103585      -0.164663      -0.083509      -0.026434       0.109943              9.935407       5.020613      -1.037947       2.495460      12.249736       0.292007      12.535871           0.022682
           97              C      11.674193       9.940411      12.859870      -0.205038      30.821708 0.42749642E+03  0.10017772E+05                                 8.510807                            6.888106       0.215503       2.048115                    0.999335      29.403822      84.656928       0.628014       0.416196      -1.063330      -0.012444       0.000597      -0.006704       0.014147      -0.012173      -0.014518      -0.009618       0.034611       0.002294      -0.028407       0.002114       0.026293              9.507948      10.677549       3.729946      -1.512002      10.390703       1.603746       7.455594           0.001087
           98              C      13.120502      11.911429      13.357701      -0.104766      27.823607 0.37219250E+03  0.84872034E+04                                 8.213015                            6.506706      -0.311969       1.926295                    0.995561      27.827813      80.959572       0.629685       0.426566      -1.049051      -0.042505       0.092744       0.033381       0.107343       0.001716      -0.003287       0.025680      -0.063874      -0.072944      -0.033835      -0.018831       0.052666              9.704880       9.322057       0.998463       0.151119      12.607958      -0.822888       7.184627          -0.000001
           99              C       9.748692      10.652203      14.458011       0.099807      24.290308 0.30214810E+03  0.65121030E+04                                 7.341252                            5.833120       0.237126       2.096868                    0.999873      25.492932      71.103317       0.672963       0.422292      -1.056206       0.011608      -0.029742      -0.037658       0.049371      -0.035500       0.005982      -0.008502       0.000025       0.089120      -0.050394       0.013992       0.036401              8.165227      10.114271       2.659885      -2.191542       8.078326       0.979542       6.303085           0.003817
          100              C      10.511137       9.204394      13.042259       0.089764      25.041045 0.31936060E+03  0.69803284E+04                                 7.509204                            6.011556       0.206761       2.081947                    0.999830      25.916515      72.836191       0.660371       0.424349      -1.054735      -0.021859       0.039909       0.028542       0.053714      -0.027601       0.023524      -0.002344      -0.049673       0.027029      -0.049107       0.010777       0.038331              8.369823       9.535152       2.810384      -1.667701       8.502316       1.512949       7.072002           0.003574
          101              N      13.237660       7.862568       6.317811      -0.362665      37.884998 0.44920924E+03  0.10544228E+05                                 9.642358                            6.926130      -0.197287       1.969636                    0.998535      28.066674      78.094261       0.651593       0.400464      -1.085184      -0.082028       0.012731      -0.085872       0.119435      -0.094407       0.047510       0.048782       0.163610       0.042903      -0.156419       0.032989       0.123430             12.192328      17.757355      -4.775765      -2.025000       8.907902       3.634323       9.911726          -0.000435
          102              N       8.862718       5.327331       6.370136      -0.219075      31.683619 0.46650379E+03  0.10986657E+05                                 8.375542                            7.031573      -0.039640       2.029681                    0.996906      27.077341      73.973500       0.654357       0.397449      -1.093910       0.121722       0.101866      -0.029778       0.161492      -0.076741       0.017334       0.009064      -0.009942       0.149181      -0.104077       0.046836       0.057241              9.177699       9.834230       1.989244       1.359115       9.809450      -2.489944       7.889416           0.037873
          103              N       6.464086       2.397012       1.157119      -0.362662      37.885002 0.44920913E+03  0.10544227E+05                                 9.642379                            6.926138      -0.197334       1.969622                    0.998535      28.066635      78.094218       0.651591       0.400465      -1.085183       0.004903       0.082874       0.085861       0.119433      -0.052186       0.057717       0.036120      -0.226987       0.042903      -0.156414       0.032990       0.123424             12.192394       7.330227      -2.521305       3.124300      19.335256      -2.747366       9.911700          -0.000438
          104              N       9.866620       6.137374       1.104795      -0.219010      31.681171 0.46645792E+03  0.10985316E+05                                 8.375161                            7.031257      -0.039716       2.029685                    0.996905      27.075917      73.968944       0.654367       0.397452      -1.093906      -0.125272      -0.097428       0.029765       0.161466      -0.071939       0.012517       0.015033      -0.054351       0.149154      -0.104072       0.046826       0.057246              9.177280      10.631757       1.816528      -2.146394       9.010998       1.854600       7.889085           0.037853
          105              N       6.183276       7.808068       8.632050      -0.362680      37.885463 0.44921446E+03  0.10544376E+05                                 9.642397                            6.926137      -0.197243       1.969644                    0.998535      28.066951      78.094997       0.651597       0.400460      -1.085187       0.082030      -0.012711       0.085870       0.119433      -0.094408       0.047519       0.048788       0.163608       0.042918      -0.156426       0.032996       0.123431             12.192428      17.757704      -4.775919      -2.025052       8.907936       3.634260       9.911642          -0.000433
          106              N      10.558218      10.343305       8.579725      -0.219045      31.682215 0.46647723E+03  0.10985874E+05                                 8.375300                            7.031373      -0.039641       2.029695                    0.996906      27.076542      73.970765       0.654366       0.397449      -1.093910      -0.121713      -0.101856       0.029784       0.161480      -0.076738       0.017334       0.009065      -0.009933       0.149178      -0.104073       0.046834       0.057239              9.177433       9.834043       1.989140       1.359117       9.809050      -2.489862       7.889205           0.037867
          107              N      12.956850      13.273624      13.792742      -0.362667      37.885114 0.44921054E+03  0.10544271E+05                                 9.642394                            6.926147      -0.197310       1.969627                    0.998535      28.066727      78.094552       0.651591       0.400465      -1.085183      -0.004905      -0.082874      -0.085862       0.119434      -0.052186       0.057719       0.036122      -0.226984       0.042905      -0.156414       0.032991       0.123423             12.192415       7.330217      -2.521311       3.124264      19.335365      -2.747339       9.911663          -0.000444
          108              N       9.554316       9.533262      13.845066      -0.219013      31.681067 0.46645556E+03  0.10985244E+05                                 8.375136                            7.031231      -0.039689       2.029695                    0.996905      27.075861      73.968675       0.654369       0.397451      -1.093907       0.125268       0.097432      -0.029775       0.161467      -0.071938       0.012519       0.015032      -0.054352       0.149156      -0.104071       0.046827       0.057244              9.177256      10.631697       1.816519      -2.146374       9.011008       1.854618       7.889062           0.037856
          109              O       5.693089       5.426640       6.956170      -0.559335      33.246874 0.48282375E+03  0.11303271E+05                                 8.196566                            6.769545       0.506989       2.218547                    0.995665      27.350126      71.033153       0.735070       0.355928      -1.141010      -0.011147       0.011063      -0.009520       0.018365       0.044067       0.036139      -0.002694      -0.032489       0.115439      -0.075032       0.017335       0.057697              9.356332       8.912968      -0.728164       3.334740       6.919168       1.896560      12.236860           0.034114
          110              O       6.070038       4.440928       5.027638      -0.567520      36.403573 0.53319894E+03  0.12787128E+05                                 8.744022                            7.137444       0.498477       2.215817                    0.994984      27.612534      72.416815       0.712845       0.358284      -1.139935      -0.018603       0.021648      -0.004786       0.028941      -0.015368      -0.044453       0.016813      -0.003875      -0.091902      -0.058766       0.004634       0.054132             10.125166      11.376693      -4.399638      -1.316499       9.301714       2.299297       9.697091           0.031626
          111              O       2.887237       4.897866       1.317083      -0.547020      39.019085 0.51094832E+03  0.12136357E+05                                 9.171520                            6.988837       0.188126       2.122861                    0.994448      27.218901      71.286304       0.719334       0.358479      -1.138584      -0.012376       0.002081       0.027865       0.030561      -0.006460      -0.051316      -0.008553      -0.051302      -0.015161      -0.067337       0.028710       0.038627             11.097587      11.111623      -3.257421      -4.534759       7.730598       4.142572      14.450541           0.040077
          112              O      12.862482       5.861222       1.657940      -0.590128      41.112994 0.54932104E+03  0.13298043E+05                                 9.449909                            7.240693       0.242704       2.116532                    0.997031      28.246478      74.901715       0.706935       0.357903      -1.138026       0.016725      -0.031039       0.039211       0.052732      -0.000693       0.007315      -0.055393       0.011015      -0.172391      -0.085968       0.033688       0.052279             11.287049      18.255702      -3.940307       4.147778       6.875461      -0.915440       8.729984           0.051532
          113              O      10.439392       9.256402       0.518760      -0.559337      33.251274 0.48289799E+03  0.11305519E+05                                 8.197554                            6.770280       0.506975       2.218548                    0.995665      27.350705      71.037789       0.734991       0.355950      -1.140985      -0.008401       0.013165       0.009525       0.018292       0.033420       0.005016       0.035915       0.065983       0.115443      -0.075037       0.017316       0.057721              9.357555       6.708199      -0.251394       2.558799       9.126086       2.859115      12.238381           0.034090
          114              O      11.323180       8.679656       2.447292      -0.567533      36.405651 0.53323347E+03  0.12788200E+05                                 8.744448                            7.137742       0.498595       2.215855                    0.994984      27.612809      72.418915       0.712818       0.358291      -1.139926      -0.017205       0.022718       0.004702       0.028883      -0.014807       0.007047      -0.047006      -0.009191      -0.091952      -0.058776       0.004624       0.054152             10.125714       7.577189      -3.578285       1.969256      13.102345      -1.772724       9.697607           0.031596
          115              O      11.549184      11.887138       6.157848      -0.547009      39.018284 0.51093592E+03  0.12135982E+05                                 9.171413                            6.988759       0.188042       2.122840                    0.994447      27.218615      71.285205       0.719337       0.358480      -1.138584       0.000590       0.012500      -0.027908       0.030586      -0.016467      -0.019216      -0.048344       0.041384      -0.015193      -0.067333       0.028702       0.038631             11.097460       6.535830      -2.268039       3.090679      12.306051      -5.307702      14.450499           0.040089
          116              O       8.499517       2.340772       5.816991      -0.590177      41.114490 0.54934708E+03  0.13298805E+05                                 9.450072                            7.240809       0.242724       2.116515                    0.997033      28.247411      74.904080       0.706939       0.357897      -1.138032       0.026851      -0.022920      -0.039284       0.052816       0.001648      -0.052613       0.018843      -0.010553      -0.172411      -0.085979       0.033680       0.052299             11.287258       5.755980      -1.237700      -0.018229      19.375581       4.247764       8.730212           0.051575
          117              O      13.727847      10.243996       7.993691      -0.559368      33.253092 0.48292937E+03  0.11306455E+05                                 8.197927                            6.770561       0.506989       2.218545                    0.995665      27.351240      71.040190       0.734964       0.355957      -1.140978       0.011132      -0.011027       0.009532       0.018341       0.044050       0.036160      -0.002683      -0.032484       0.115430      -0.075022       0.017309       0.057712              9.358018       8.914760      -0.728448       3.335523       6.920324       1.896859      12.238970           0.034103
          118              O      13.350898      11.229708       9.922223      -0.567524      36.404582 0.53321325E+03  0.12787584E+05                                 8.744275                            7.137600       0.498551       2.215849                    0.994984      27.612412      72.417330       0.712826       0.358290      -1.139928       0.018592      -0.021638       0.004755       0.028922      -0.015379      -0.044450       0.016813      -0.003866      -0.091911      -0.058762       0.004624       0.054138             10.125512      11.377086      -4.399833      -1.316576       9.302005       2.299420       9.697445           0.031615
          119              O      16.533699      10.772770      13.632778      -0.547028      39.018805 0.51094450E+03  0.12136232E+05                                 9.171434                            6.988778       0.188144       2.122865                    0.994448      27.218935      71.286081       0.719343       0.358476      -1.138588       0.012371      -0.002078      -0.027876       0.030569      -0.006460      -0.051314      -0.008556      -0.051300      -0.015157      -0.067335       0.028707       0.038628             11.097475      11.111468      -3.257360      -4.534679       7.730509       4.142527      14.450446           0.040071
          120              O       6.558454       9.809414      13.291921      -0.590131      41.112643 0.54931479E+03  0.13297849E+05                                 9.449846                            7.240639       0.242722       2.116539                    0.997031      28.246376      74.901223       0.706940       0.357902      -1.138027      -0.016722       0.031038      -0.039226       0.052741      -0.000694       0.007311      -0.055396       0.011016      -0.172391      -0.085970       0.033689       0.052281             11.286995      18.255609      -3.940273       4.147819       6.875414      -0.915452       8.729963           0.051533
          121              O       8.981544       6.414234      14.431101      -0.559357      33.253221 0.48293173E+03  0.11306530E+05                                 8.197961                            6.770590       0.506968       2.218540                    0.995665      27.351172      71.040205       0.734960       0.355958      -1.140976       0.008400      -0.013167      -0.009532       0.018298       0.033414       0.005021       0.035919       0.065980       0.115434      -0.075032       0.017310       0.057722              9.358050       6.708523      -0.251447       2.558929       9.126658       2.859299      12.238969           0.034097
          122              O       8.097756       6.990980      12.502569      -0.567528      36.405132 0.53322321E+03  0.12787890E+05                                 8.744371                            7.137671       0.498588       2.215858                    0.994984      27.612554      72.418025       0.712822       0.358290      -1.139927       0.017207      -0.022714      -0.004707       0.028882      -0.014808       0.007045      -0.047008      -0.009193      -0.091949      -0.058777       0.004624       0.054153             10.125636       7.577150      -3.578280       1.969277      13.102220      -1.772789       9.697540           0.031602
          123              O       7.871752       3.783498       8.792013      -0.547061      39.017572 0.51093107E+03  0.12135782E+05                                 9.171077                            6.988557       0.188069       2.122822                    0.994448      27.219346      71.285794       0.719377       0.358463      -1.138603      -0.000570      -0.012500       0.027945       0.030619      -0.016464      -0.019220      -0.048335       0.041390      -0.015183      -0.067326       0.028698       0.038628             11.096981       6.535564      -2.267906       3.090468      12.305549      -5.307388      14.449831           0.040103
          124              O      10.921419      13.329864       9.132870      -0.590149      41.111936 0.54930751E+03  0.13297593E+05                                 9.449619                            7.240503       0.242702       2.116518                    0.997033      28.246675      74.901152       0.706961       0.357893      -1.138037      -0.026812       0.022889       0.039285       0.052784       0.001650      -0.052623       0.018843      -0.010566      -0.172450      -0.085996       0.033692       0.052304             11.286672       5.755745      -1.237598      -0.018240      19.374487       4.247550       8.729786           0.051558

******************************************************
Auxiliary information for the entire system
The total spin magnetic moment of the unit cell is   20.000281
The total net atomic charge of the unit cell is   0.000002
Accuracy of reproducing the electrostatic potential in the unit cell:
  The inner radius (bohr) =    5.0000
  The outer radius (bohr) =   12.0000
  Valid grid points have density less than (e/(bohr^3)) =    0.0001
  The number of valid grid points were=       146860
  The rms potential error without charges in kcal/mol is=      4.06593
  The rms potential error with partial charges in kcal/mol is=      1.13633
  The RRMSE value at monopole order=      0.27948
  The rms potential error with partial charges and cloud penetration in kcal/mol is=      1.12838
  The RRMSE value at monopole order with cloud penetration is=      0.27752
  The rms potential error with partial charges and atomic dipoles in kcal/mol is=      0.40628
  The RRMSE value at dipole order=      0.09992
  The rms potential error with partial charges, atomic dipoles and cloud penetration in kcal/mol is=      0.39630
  The RRMSE value at dipole order with cloud penetration=      0.09747

******************************************************
The electron densities and ab initio electrostatic potential were computed in VASP using the PBE functional and
projector augmented wave method. See the main text of the journal article for a description of computational details.
The atomic charges, dipoles, and quadrupoles were computed with the DDEC6 method as described in
(a) T. A. Manz and N. Gabaldon Limas, RSC Adv. 6 (2016) 47771-47801 DOI: 10.1039/c6ra04656h
(b) N. Gabaldon Limas and T. A. Manz, RSC Adv. 8 (2018) 2678-2707 DOI: 10.1039/c7ra11829e.
For each atom in the material, the electron cloud parameters were fit to the spherically averaged atom-in-material
electron density using radial positions for which this density was between 10^-4 and 10^-2 electrons per cubic bohr.
The polarizabilities, dispersion coefficients, and quantum Drude oscillator (QDO) parameters were fit using the MCLF method.
The magnetic structure of the system was optimized in VASP from the default ferromagnetic initial guess using spin polarization.
The atomic spin moments (ASMs) were computed on this optimized magnetic structure using the DDEC6 partition as inputs
to the method of T. A. Manz and D. S. Sholl, J. Chem. Theory Comput. 7 (2011) 4146-4164 DOI: 10.1021/ct200539n.
The RMSE and RRMSE were computed using a uniform grid with Ewald summation.
