# Supplementary material for: A collection of forcefield precursors for metal–organic frameworks
Source: RSC Adv. 2019 Nov 13;9(63):36492–507. doi: 10.1039/c9ra07327b (PMC9075174; doi:10.1039/c9ra07327b)
Supplement: RA-009-C9RA07327B-s5738 [file RA-009-C9RA07327B-s5738.xyz]

  272
jmolscript: load "" {1 1 1} spacegroup "x,y,z" unitcell [{     10.218000     0.000000     0.000000 }, {      0.000000    22.101000     0.000000 }, {      0.000000    -0.318062    14.279458 }]
La     4.530457    16.160749    10.495259     1.895661
La     2.542851    16.266000    13.975734     1.830042
La     9.639457     5.463158    10.923928     1.895660
La     7.651851     5.357907     7.443453     1.830042
La     5.687543     5.622189     3.784199     1.895659
La     7.675149     5.516938     0.303724     1.830048
La     0.578543    16.319780     3.355530     1.895662
La     2.566149    16.425031     6.836005     1.830044
H      6.531346    11.516157    12.433124     0.113308
H      7.176101     9.449940    11.629191     0.114755
H      3.377049     8.274580    11.610627     0.114285
H      2.732293    10.347030    12.333168     0.110710
H      4.658386    12.638341    13.846790     0.162818
H      3.208452    12.369109    13.332730     0.157616
H      6.379097     7.360097    10.298345     0.148950
H      5.002733     6.768313    10.770995     0.156748
H      8.576989    19.712692    11.275060     0.108066
H      7.907710    21.634456    12.313177     0.107096
H      1.478545     0.691182    12.627325     0.108524
H      2.152933    20.845597    11.612055     0.111353
H      0.082766    18.368240    10.215524     0.162119
H      1.511242    18.995050    10.055594     0.153363
H      9.777604     1.720319    14.050987     0.168272
H      8.330735     1.520617    13.491232     0.167226
H      5.938702    11.623720     5.123470     0.107283
H      5.177461    12.280946     8.956076     0.116961
H      7.142382    13.553541     7.486720     0.146542
H      6.601850    13.696774     6.017364     0.151015
H      4.761588    21.355397    12.041867     0.107408
H      6.049056    20.494887     1.360832     0.106856
H      6.663158    18.900700    13.596900     0.162447
H      6.015337    19.293722    12.224644     0.158245
H      1.422346    10.107750     8.986063     0.113308
H      2.067101    12.173967     9.789996     0.114755
H      8.486049    13.349327     9.808560     0.114285
H      7.841293    11.276877     9.086019     0.110711
H      9.767386     8.985566     7.572397     0.162818
H      8.317452     9.254798     8.086457     0.157616
H      1.270097    14.263810    11.120842     0.148950
H     10.111733    14.855594    10.648192     0.156748
H      3.467989     1.911215    10.144127     0.108066
H      2.798710    -0.010549     9.106010     0.107096
H      6.587545    20.932725     8.791862     0.108525
H      7.261933     0.778310     9.807132     0.111353
H      5.191766     3.255667    11.203663     0.162119
H      6.620242     2.628857    11.363593     0.153363
H      4.668604    19.903588     7.368200     0.168272
H      3.221735    20.103290     7.927955     0.167226
H      0.829702    10.318249     2.016259     0.107283
H      0.068461     9.342961    12.463111     0.116962
H      2.033382     8.070366    13.932467     0.146542
H      1.492850     8.245195     1.122365     0.151015
H      9.870588     0.268510     9.377320     0.107408
H      0.940056     1.447082     5.778897     0.106856
H      1.554158     2.723207     7.822287     0.162447
H      0.906337     2.330185     9.194543     0.158245
H      3.686654    10.266781     1.846334     0.113308
H      3.041899    12.332998     2.650267     0.114754
H      6.840951    13.508358     2.668831     0.114286
H      7.485707    11.435908     1.946290     0.110711
H      5.559614     9.144597     0.432668     0.162818
H      7.009548     9.413829     0.946728     0.157616
H      3.838903    14.422841     3.981113     0.148950
H      5.215267    15.014625     3.508463     0.156748
H      1.641011     2.070246     3.004398     0.108066
H      2.310290     0.148482     1.966281     0.107096
H      8.739455    21.091756     1.652133     0.108525
H      8.065067     0.937341     2.667403     0.111353
H     10.135234     3.414698     4.063934     0.162119
H      8.706758     2.787888     4.223864     0.153363
H      0.440396    20.062619     0.228471     0.168272
H      1.887265    20.262321     0.788226     0.167226
H      4.279298    10.159218     9.155988     0.107283
H      5.040539     9.501992     5.323382     0.116961
H      3.075618     8.229397     6.792738     0.146542
H      3.616150     8.086164     8.262094     0.151015
H      5.456412     0.427541     2.237591     0.107408
H      4.168944     1.288051    12.918626     0.106856
H      3.554842     2.882238     0.682558     0.162447
H      4.202663     2.489216     2.054814     0.158245
H      8.795654    11.675188     5.293395     0.113308
H      8.150899     9.608971     4.489462     0.114755
H      1.731951     8.433611     4.470898     0.114285
H      2.376707    10.506061     5.193439     0.110711
H      0.450614    12.797372     6.707061     0.162818
H      1.900548    12.528140     6.193001     0.157616
H      8.947903     7.519128     3.158616     0.148950
H      0.106267     6.927344     3.631266     0.156748
H      6.750011    19.871723     4.135331     0.108066
H      7.419290    21.793487     5.173448     0.107096
H      3.630455     0.850213     5.487596     0.108525
H      2.956067    21.004628     4.472326     0.111353
H      5.026234    18.527271     3.075795     0.162119
H      3.597758    19.154081     2.915865     0.153363
H      5.549396     1.879350     6.911258     0.168272
H      6.996265     1.679648     6.351503     0.167226
H      9.388298    11.464689    12.263199     0.107283
H     10.149539    12.439977     1.816347     0.116962
H      8.184618    13.712572     0.346991     0.146542
H      8.725150    13.537743    13.157093     0.151015
H      0.347412    21.514428     4.902138     0.107408
H      9.277944    20.335856     8.500561     0.106856
H      8.663842    19.059731     6.457171     0.162446
H      9.311663    19.452753     5.084915     0.158244
C      4.573577    11.139009    12.497382     0.162260
C      5.888633    10.865689    12.266054    -0.148260
C      6.274874     9.621134    11.781981    -0.160416
C      5.350145     8.643365    11.524951     0.159628
C      4.020783     8.927640    11.760562    -0.171066
C      3.636586    10.161812    12.214648    -0.156565
C      4.132159    12.457148    13.051425    -0.419146
C      4.231274    13.648571    12.150391     0.714019
C      5.779301     7.274727    11.055156    -0.413507
C      6.473103     6.551463    12.171810     0.696880
C      0.333107    20.051425    11.347885     0.156680
C      9.217658    20.325317    11.553509    -0.165130
C      8.815069    21.491898    12.164670    -0.156412
C      9.700969     0.341430    12.553072     0.155083
C      0.840941     0.071830    12.353159    -0.150803
C      1.245574    20.999461    11.749138    -0.158438
C      0.817440    18.777408    10.698170    -0.415657
C      1.353885    17.807361    11.682025     0.715527
C      9.261595     1.614683    13.237058    -0.423018
C      9.410778     2.870850    12.405993     0.724717
C      5.677121    12.151051     7.048340     0.149630
C      5.612747    11.331379     5.944538    -0.159663
C      5.161112    11.718407     8.214972    -0.162698
C      6.343334    13.528215     6.936961    -0.418597
C      5.349123    14.605088     7.408183     0.748258
C      5.484001    20.546445    13.731127     0.156553
C      4.907705    21.523154    12.944329    -0.158267
C      5.673034    21.141495     0.808217    -0.160665
C      5.843674    19.206236    13.175656    -0.425632
C      4.770784    18.169476    13.384136     0.721022
C      9.682577    10.484898     8.921805     0.162260
C      0.779633    10.758218     9.153133    -0.148260
C      1.165874    12.002773     9.637206    -0.160417
C      0.241145    12.980542     9.894236     0.159628
C      9.129783    12.696267     9.658625    -0.171066
C      8.745586    11.462095     9.204539    -0.156565
C      9.241159     9.166759     8.367762    -0.419147
C      9.340274     7.975336     9.268796     0.714019
C      0.670301    14.349180    10.364031    -0.413508
C      1.364103    15.072444     9.247377     0.696880
C      5.442107     1.572482    10.071302     0.156680
C      4.108658     1.298590     9.865678    -0.165130
C      3.706069     0.132009     9.254517    -0.156412
C      4.591969    21.282477     8.866115     0.155082
C      5.949941    21.552077     9.066028    -0.150803
C      6.354574     0.624446     9.670049    -0.158438
C      5.926440     2.846499    10.721017    -0.415657
C      6.462885     3.816546     9.737162     0.715526
C      4.152595    20.009224     8.182129    -0.423016
C      4.301778    18.753057     9.013194     0.724716
C      0.568121     9.790918     0.091389     0.149630
C      0.503747    10.610590     1.195191    -0.159663
C      0.052112     9.905500    13.204215    -0.162698
C      1.234334     8.413754     0.202768    -0.418597
C      0.240123     7.018819    14.011004     0.748258
C      0.375001     1.077462     7.688060     0.156553
C     10.016705     0.100753     8.474858    -0.158266
C      0.564034     0.800474     6.331512    -0.160665
C      0.734674     2.417671     8.243531    -0.425633
C      9.879784     3.454431     8.035051     0.721022
C      5.644423    10.643929     1.782076     0.162261
C      4.329367    10.917249     2.013404    -0.148260
C      3.943126    12.161804     2.497477    -0.160416
C      4.867855    13.139573     2.754507     0.159628
C      6.197217    12.855298     2.518896    -0.171066
C      6.581414    11.621126     2.064810    -0.156565
C      6.085841     9.325790     1.228033    -0.419147
C      5.986726     8.134367     2.129067     0.714020
C      4.438699    14.508211     3.224302    -0.413508
C      3.744897    15.231475     2.107648     0.696880
C      9.884893     1.731513     2.931573     0.156680
C      1.000342     1.457621     2.725949    -0.165130
C      1.402931     0.291040     2.114788    -0.156412
C      0.517031    21.441508     1.726386     0.155083
C      9.377059    21.711108     1.926299    -0.150803
C      8.972426     0.783477     2.530320    -0.158438
C      9.400560     3.005530     3.581288    -0.415657
C      8.864115     3.975577     2.597433     0.715526
C      0.956405    20.168255     1.042400    -0.423017
C      0.807222    18.912088     1.873465     0.724717
C      4.540879     9.631887     7.231118     0.149630
C      4.605253    10.451559     8.334920    -0.159662
C      5.056888    10.064531     6.064486    -0.162697
C      3.874666     8.254723     7.342497    -0.418597
C      4.868877     7.177850     6.871275     0.748258
C      4.733999     1.236493     0.548331     0.156552
C      5.310295     0.259784     1.335129    -0.158266
C      4.544966     0.641443    13.471241    -0.160664
C      4.374326     2.576702     1.103802    -0.425633
C      5.447216     3.613462     0.895322     0.721022
C      0.535423    11.298040     5.357653     0.162260
C      9.438367    11.024720     5.126325    -0.148260
C      9.052126     9.780165     4.642252    -0.160417
C      9.976855     8.802396     4.385222     0.159628
C      1.088217     9.086671     4.620833    -0.171066
C      1.472414    10.320843     5.074919    -0.156565
C      0.976841    12.616179     5.911696    -0.419146
C      0.877726    13.807602     5.010662     0.714019
C      9.547699     7.433758     3.915427    -0.413508
C      8.853897     6.710494     5.032081     0.696880
C      4.775893    20.210456     4.208156     0.156680
C      6.109342    20.484348     4.413780    -0.165130
C      6.511931    21.650929     5.024941    -0.156412
C      5.626031     0.500461     5.413343     0.155083
C      4.268059     0.230861     5.213430    -0.150803
C      3.863426    21.158492     4.609409    -0.158437
C      4.291560    18.936439     3.558441    -0.415657
C      3.755115    17.966392     4.542296     0.715526
C      6.065405     1.773714     6.097329    -0.423017
C      5.916222     3.029881     5.266264     0.724716
C      9.649879    11.992020    14.188069     0.149630
C      9.714253    11.172348    13.084267    -0.159662
C     10.165888    11.877438     1.075243    -0.162697
C      8.983666    13.369184    14.076690    -0.418597
C      9.977877    14.764119     0.268454     0.748258
C      9.842999    20.705476     6.591398     0.156552
C      0.201295    21.682185     5.804600    -0.158265
C      9.653966    20.982464     7.947946    -0.160664
C      9.483326    19.365267     6.035927    -0.425632
C      0.338216    18.328507     6.244407     0.721022
O      4.999667    13.683778    11.165108    -0.607137
O      3.498643    14.646358    12.401709    -0.690405
O      7.728895     6.508103    12.233212    -0.680897
O      5.777257     5.998854    13.068560    -0.609118
O      2.375685    17.117191    11.412143    -0.694766
O      0.771459    17.643952    12.767263    -0.598220
O     10.014662     2.914405    11.343601    -0.600247
O      8.846744     3.933048    12.841517    -0.707062
O      4.422350    14.856057     6.658511    -0.619395
O      5.575963    15.191062     8.486282    -0.683995
O      4.860703    17.061964    12.800106    -0.701776
O      3.806205    18.400023    14.146659    -0.590974
O     10.108667     7.940129    10.254079    -0.607136
O      8.607643     6.977549     9.017478    -0.690405
O      2.619895    15.115804     9.185975    -0.680897
O      0.668257    15.625053     8.350627    -0.609117
O      7.484685     4.506716    10.007044    -0.694765
O      5.880459     3.979955     8.651924    -0.598220
O      4.905662    18.709502    10.075586    -0.600247
O      3.737744    17.690859     8.577670    -0.707061
O      9.531350     7.085912     0.481218    -0.619396
O      0.466963     6.432845    12.932905    -0.683995
O      9.969703     4.561943     8.619081    -0.701776
O      8.915205     3.223884     7.272528    -0.590974
O      5.218333     8.099160     3.114350    -0.607136
O      6.719357     7.136580     1.877749    -0.690405
O      2.489105    15.274835     2.046246    -0.680897
O      4.440743    15.784084     1.210898    -0.609117
O      7.842315     4.665747     2.867315    -0.694766
O      9.446541     4.138986     1.512195    -0.598221
O      0.203338    18.868533     2.935857    -0.600247
O      1.371256    17.849890     1.437941    -0.707062
O      5.795650     6.926881     7.620947    -0.619395
O      4.642037     6.591876     5.793176    -0.683995
O      5.357297     4.720974     1.479352    -0.701776
O      6.411795     3.382915     0.132799    -0.590974
O      0.109333    13.842809     4.025379    -0.607137
O      1.610357    14.805389     5.261980    -0.690405
O      7.598105     6.667134     5.093483    -0.680896
O      9.549743     6.157885     5.928831    -0.609117
O      2.733315    17.276222     4.272414    -0.694766
O      4.337541    17.802983     5.627534    -0.598220
O      5.312338     3.073436     4.203872    -0.600246
O      6.480256     4.092079     5.701788    -0.707061
O      0.686650    14.697026    13.798240    -0.619395
O      9.751037    15.350093     1.346553    -0.683995
O      0.248297    17.220995     5.660377    -0.701777
O      1.302795    18.559054     7.006930    -0.590974

The following XYZ coordinates are in angstroms. Other properties are in atomic units.
The sperically averaged electron density of each atom fit to a function of the form exp(a - br)
eigen_1, eigen_2 and eigen_3 are the three eigenvalues of traceless quadrupole moment tensor
  atom number  atomic symbol              X              Y              Z     net charge C6 coefficient C8 coefficient C10 coefficient fluctuating dipole atomic polarizability isotropic forcefield polarizability              a              b squared Pearson coefficient          <r^3>          <r^4>         wp_QDO          m_QDO          q_QDO       dipole_x       dipole_y       dipole_z         dipole            Qxy            Qxz            Qyz     Q(x^2-y^2)  Q(3z^2 - R^2)        eigen_1        eigen_2        eigen_3 static polarizability      alpha(xx)      alpha(xy)      alpha(xz)      alpha(yy)      alpha(yz)      alpha(zz) atomic spin moment
            1             La       4.530457      16.160749      10.495259       1.895661     205.565152 0.58646656E+04  0.24009663E+06                                24.906959                           22.424419       1.335965       2.007963                    0.999605     105.158561     291.733805       0.465300       0.321537      -1.249421       0.014249      -0.016008       0.001198       0.021465       0.022006       0.014439       0.027115       0.353284      -0.275707      -0.145101      -0.079680       0.224781             26.956124      19.264563      -1.435535      -1.219493      29.733879       0.943718      31.869929           0.000158
            2             La       2.542851      16.266000      13.975734       1.830042     210.983248 0.63126395E+04  0.26409808E+06                                27.270326                           24.974782       1.121298       1.939676                    0.999391     108.415357     307.309140       0.395119       0.370530      -1.201962      -0.025091      -0.007525       0.007408       0.027222      -0.016417       0.015659       0.081465      -0.066369       0.015643      -0.076941      -0.023440       0.100381             29.665503      22.708333      -0.180358      -1.435278      31.472845      -1.289500      34.815329           0.000204
            3             La       9.639457       5.463158      10.923928       1.895660     205.565436 0.58646760E+04  0.24009716E+06                                24.906984                           22.424441       1.335962       2.007962                    0.999605     105.158621     291.734069       0.465299       0.321537      -1.249421       0.014249       0.016008      -0.001197       0.021464      -0.022006      -0.014439       0.027116       0.353288      -0.275711      -0.145103      -0.079681       0.224784             26.956152      19.264581       1.435537       1.219494      29.733908       0.943720      31.869968           0.000170
            4             La       7.651851       5.357907       7.443453       1.830042     210.983281 0.63126409E+04  0.26409815E+06                                27.270330                           24.974786       1.121302       1.939677                    0.999391     108.415380     307.309231       0.395119       0.370530      -1.201962      -0.025092       0.007527      -0.007410       0.027224       0.016418      -0.015658       0.081464      -0.066360       0.015640      -0.076941      -0.023437       0.100377             29.665507      22.708337       0.180356       1.435279      31.472849      -1.289501      34.815336           0.000231
            5             La       5.687543       5.622189       3.784199       1.895659     205.565408 0.58646751E+04  0.24009712E+06                                24.906980                           22.424438       1.335962       2.007962                    0.999605     105.158627     291.734067       0.465300       0.321537      -1.249421      -0.014251       0.016008      -0.001196       0.021465       0.022006       0.014440       0.027116       0.353287      -0.275710      -0.145102      -0.079681       0.224783             26.956147      19.264580      -1.435536      -1.219495      29.733900       0.943719      31.869960           0.000155
            6             La       7.675149       5.516938       0.303724       1.830048     210.983061 0.63126308E+04  0.26409757E+06                                27.270289                           24.974748       1.121305       1.939679                    0.999391     108.415132     307.308206       0.395120       0.370530      -1.201963       0.025090       0.007526      -0.007409       0.027222      -0.016418       0.015660       0.081464      -0.066368       0.015644      -0.076941      -0.023439       0.100380             29.665464      22.708305      -0.180356      -1.435274      31.472807      -1.289495      34.815279           0.000240
            7             La       0.578543      16.319780       3.355530       1.895662     205.564966 0.58646585E+04  0.24009626E+06                                24.906945                           22.424406       1.335965       2.007963                    0.999605     105.158504     291.733596       0.465300       0.321537      -1.249421      -0.014248      -0.016009       0.001197       0.021464      -0.022006      -0.014440       0.027116       0.353286      -0.275713      -0.145102      -0.079681       0.224783             26.956109      19.264550       1.435534       1.219492      29.733863       0.943720      31.869914           0.000181
            8             La       2.566149      16.425031       6.836005       1.830044     210.983144 0.63126353E+04  0.26409785E+06                                27.270316                           24.974773       1.121295       1.939676                    0.999391     108.415298     307.308924       0.395119       0.370530      -1.201962       0.025092      -0.007525       0.007408       0.027223       0.016420      -0.015656       0.081464      -0.066361       0.015636      -0.076941      -0.023437       0.100378             29.665492      22.708326       0.180356       1.435280      31.472835      -1.289497      34.815316           0.000215
            9              H       6.531346      11.516157      12.433124       0.113308       0.925489 0.67403774E+01  0.63941618E+02                                 1.615454                            1.555601      -0.941469       2.434219                    0.997936       3.519268       9.959051       0.479582       1.346305      -0.694039       0.022123       0.025228       0.005085       0.033938       0.003947      -0.001802       0.011328      -0.002068      -0.038146      -0.018264       0.004739       0.013525              1.625135       1.856590       0.331276       0.114888       1.656147       0.117822       1.362668          -0.000003
           10              H       7.176101       9.449940      11.629191       0.114755       0.892314 0.63954191E+01  0.59870590E+02                                 1.575238                            1.513858      -0.894485       2.456007                    0.998422       3.477453       9.771980       0.486888       1.343793      -0.694445       0.034873      -0.007910      -0.007087       0.036455      -0.001707      -0.005258       0.008699       0.005738      -0.036589      -0.016775       0.004520       0.012255              1.596637       2.074979      -0.123980      -0.139532       1.382902       0.054226       1.332029          -0.000002
           11              H       3.377049       8.274580      11.610627       0.114285       1.026156 0.75583352E+01  0.73148097E+02                                 1.678734                            1.608135      -0.844702       2.476197                    0.999354       3.438571       9.554477       0.493264       1.283069      -0.708542      -0.025323      -0.021553      -0.002769       0.033369       0.000800      -0.002155       0.007550       0.001719      -0.046523      -0.018012       0.008769       0.009243              1.688991       1.906783       0.327253       0.023816       1.747158       0.100331       1.413031          -0.000001
           12              H       2.732293      10.347030      12.333168       0.110710       0.941627 0.67083197E+01  0.63789016E+02                                 1.651091                            1.562329      -1.075659       2.362357                    0.996991       3.660505      10.492698       0.472075       1.364466      -0.689253      -0.031875       0.004599       0.001512       0.032241       0.000918       0.000573       0.007875      -0.005432      -0.038004      -0.015226       0.003486       0.011740              1.694170       2.311788      -0.153944      -0.158917       1.398711       0.033221       1.372011          -0.000002
           13              H       4.658386      12.638341      13.846790       0.162818       0.926078 0.70814686E+01  0.68498989E+02                                 1.667911                            1.630635      -1.209759       2.322208                    0.994079       3.599788      10.529425       0.449701       1.408060      -0.681417       0.016019      -0.001238       0.016510       0.023038       0.000706       0.005317       0.002126       0.008685       0.000072      -0.005535      -0.002633       0.008168              1.680550       1.566251       0.006876       0.356143       1.442062       0.095510       2.033336          -0.000001
           14              H       3.208452      12.369109      13.332730       0.157616       0.852659 0.64530393E+01  0.60857473E+02                                 1.570968                            1.552405      -0.987435       2.432393                    0.997103       3.431918       9.843489       0.463745       1.400480      -0.683787      -0.024224      -0.007168       0.002638       0.025399       0.001967      -0.002511      -0.000006       0.005975      -0.016210      -0.005977      -0.000781       0.006758              1.571490       1.905897       0.006459      -0.155092       1.404930       0.000858       1.403643          -0.000002
           15              H       6.379097       7.360097      10.298345       0.148950       0.929034 0.69839924E+01  0.67722079E+02                                 1.702922                            1.642782      -1.356350       2.244358                    0.993590       3.812541      11.383396       0.435905       1.449064      -0.672552       0.014933       0.006975      -0.017627       0.024132       0.004916      -0.004190      -0.002271      -0.000402      -0.003724      -0.005283      -0.002568       0.007851              1.732593       1.695693      -0.019493      -0.395568       1.486107      -0.006711       2.015981          -0.000000
           16              H       5.002733       6.768313      10.770995       0.156748       1.029569 0.80186118E+01  0.78853157E+02                                 1.712991                            1.678480      -0.846685       2.497814                    0.998671       3.323864       9.346688       0.472739       1.317542      -0.703011      -0.018904      -0.008507      -0.006385       0.021691       0.004838       0.004158       0.002793       0.001392      -0.016148      -0.007138      -0.002132       0.009269              1.716361       1.818018       0.208742       0.172323       1.767500       0.143617       1.563564           0.000002
           17              H       8.576989      19.712692      11.275060       0.108066       1.036032 0.76562065E+01  0.74042285E+02                                 1.664460                            1.599205      -0.798366       2.492953                    0.999628       3.401700       9.328070       0.505608       1.252639      -0.715614      -0.023846      -0.020266      -0.008845       0.032520       0.002047       0.000464       0.011280      -0.000118      -0.037442      -0.017776       0.005499       0.012277              1.672804       1.921283       0.297303       0.103867       1.657545       0.143147       1.439585           0.000002
           18              H       7.907710      21.634456      12.313177       0.107096       0.946959 0.67551816E+01  0.64407794E+02                                 1.663066                            1.571804      -1.156470       2.323869                    0.995899       3.701686      10.658125       0.468397       1.371485      -0.687715      -0.030744       0.004508       0.005624       0.031577      -0.000567      -0.000933       0.010762      -0.003015      -0.034755      -0.016478       0.004202       0.012277              1.710333       2.349810      -0.115283      -0.163438       1.387710       0.040010       1.393480           0.000001
           19              H       1.478545       0.691182      12.627325       0.108524       1.007453 0.75443972E+01  0.73240022E+02                                 1.676611                            1.620820      -0.949845       2.423367                    0.998173       3.539044       9.964214       0.483176       1.305800      -0.702929       0.022342       0.023173       0.010745       0.033936       0.002270      -0.001898       0.013391      -0.004063      -0.034417      -0.018673       0.003914       0.014759              1.680016       1.918846       0.291257       0.168458       1.653593       0.163028       1.467609           0.000002
           20              H       2.152933      20.845597      11.612055       0.111353       0.909878 0.65458934E+01  0.61771757E+02                                 1.608005                            1.540323      -0.966124       2.418768                    0.997801       3.564224      10.128209       0.477528       1.359208      -0.690952       0.032137      -0.006596      -0.004701       0.033142      -0.004074      -0.002487       0.009895       0.001542      -0.036851      -0.016733       0.003419       0.013314              1.637715       2.182511      -0.107580      -0.120814       1.363706       0.044787       1.366928           0.000001
           21              H       0.082766      18.368240      10.215524       0.162119       0.999281 0.77362194E+01  0.75286896E+02                                 1.667500                            1.638869      -0.781142       2.526668                    0.999297       3.274882       9.117291       0.483420       1.301940      -0.706142      -0.019872      -0.004920      -0.010240       0.022890       0.003859       0.005455       0.002053       0.009464      -0.010638      -0.006000      -0.004328       0.010327              1.668603       1.730086       0.137282       0.257441       1.637236       0.153248       1.638487           0.000003
           22              H       1.511242      18.995050      10.055594       0.153363       0.841117 0.62264056E+01  0.58475151E+02                                 1.581457                            1.543030      -1.079454       2.386157                    0.995120       3.547483      10.312724       0.454810       1.433978      -0.676532       0.018997       0.008804      -0.013861       0.025110       0.005451      -0.007080      -0.003274       0.004666      -0.007616      -0.007203      -0.004268       0.011471              1.599111       1.670182       0.066376      -0.360977       1.410231      -0.094323       1.716921           0.000001
           23              H       9.777604       1.720319      14.050987       0.168272       0.965108 0.74149219E+01  0.72654682E+02                                 1.724092                            1.676265      -1.310580       2.279586                    0.993565       3.645320      10.780096       0.439885       1.421053      -0.678915       0.014492      -0.001542       0.018478       0.023534       0.000608       0.005044      -0.000946       0.008625      -0.004452      -0.005066      -0.002730       0.007797              1.744676       1.595810      -0.039149       0.352191       1.478293       0.059911       2.159925           0.000001
           24              H       8.330735       1.520617      13.491232       0.167226       0.842499 0.63266792E+01  0.59727450E+02                                 1.591016                            1.562120      -1.130310       2.368018                    0.995605       3.536428      10.348561       0.448564       1.446385      -0.674253      -0.023047      -0.007944       0.004961       0.024878       0.004246      -0.000945       0.000093       0.001934      -0.016489      -0.005641      -0.001499       0.007140              1.600371       1.964714      -0.029528      -0.166876       1.400759       0.020120       1.435642           0.000001
           25              H       5.938702      11.623720       5.123470       0.107283       0.963721 0.69365878E+01  0.66690154E+02                                 1.689448                            1.598291      -1.226830       2.288524                    0.995351       3.791850      11.024216       0.461310       1.381010      -0.685361       0.008912       0.006945      -0.028097       0.030284       0.006599      -0.004936       0.004719      -0.014630       0.009476      -0.013814       0.004070       0.009744              1.724969       1.492621       0.089413      -0.265427       1.459707      -0.242364       2.222578          -0.000002
           26              H       5.177461      12.280946       8.956076       0.116961       0.909337 0.65135622E+01  0.61674812E+02                                 1.633620                            1.556979      -1.057239       2.378005                    0.996867       3.651095      10.550594       0.463488       1.395655      -0.683234       0.000979       0.021339       0.027146       0.034542       0.009390      -0.004281       0.002345      -0.011126       0.005845      -0.013437       0.003496       0.009941              1.656656       1.372082      -0.003485      -0.045733       1.649296       0.364270       1.948590          -0.000002
           27              H       7.142382      13.553541       7.486720       0.146542       0.998373 0.74216932E+01  0.71975808E+02                                 1.697143                            1.625731      -1.009570       2.406170                    0.997774       3.491028       9.923557       0.472930       1.335445      -0.696841       0.014452       0.000842       0.014737       0.020657       0.002263       0.001112      -0.001798       0.003431       0.008140      -0.004787       0.001464       0.003323              1.729490       2.119073      -0.046856       0.412134       1.420528      -0.021820       1.648868          -0.000001
           28              H       6.601850      13.696774       6.017364       0.151015       0.965199 0.72062031E+01  0.68807158E+02                                 1.615720                            1.570045      -0.778414       2.520734                    0.999575       3.256006       8.941311       0.500069       1.282771      -0.709677       0.002414       0.000721      -0.020940       0.021091       0.001919       0.000036      -0.002403      -0.004998       0.009158      -0.004770       0.000013       0.004757              1.626104       1.451270       0.013338      -0.163658       1.420753      -0.103652       2.006288          -0.000000
           29              H       4.761588      21.355397      12.041867       0.107408       0.974203 0.70867090E+01  0.68688052E+02                                 1.718784                            1.628574      -1.304359       2.254150                    0.993417       3.874026      11.411072       0.450265       1.403465      -0.680726      -0.005640      -0.007079      -0.031665       0.032933      -0.005799       0.003633       0.004307      -0.016157       0.012988      -0.013426       0.003630       0.009797              1.761147       1.452822       0.008441       0.156115       1.446372       0.091670       2.384247           0.000001
           30              H       6.049056      20.494887       1.360832       0.106856       1.053064 0.78946585E+01  0.77469451E+02                                 1.724842                            1.655973      -0.956616       2.419972                    0.997782       3.568379      10.081729       0.479187       1.302579      -0.703774       0.010829      -0.024210       0.019967       0.033197      -0.008980       0.005181      -0.000221      -0.021801      -0.000276      -0.015578       0.001130       0.014448              1.740215       1.557099      -0.171418       0.197538       1.758793      -0.328115       1.904753           0.000002
           31              H       6.663158      18.900700      13.596900       0.162447       0.959301 0.71568977E+01  0.67956728E+02                                 1.591378                            1.551268      -0.691033       2.568193                    0.999905       3.136517       8.481754       0.511585       1.260899      -0.715487       0.019282      -0.002156       0.014106       0.023988      -0.003833       0.007468      -0.001671       0.003668      -0.003699      -0.007301      -0.002496       0.009797              1.601311       1.914129      -0.132864       0.229084       1.425009      -0.063358       1.464794           0.000003
           32              H       6.015337      19.293722      12.224644       0.158245       0.983925 0.73965809E+01  0.72230539E+02                                 1.726447                            1.658500      -1.251210       2.301827                    0.994491       3.633136      10.629696       0.449765       1.394540      -0.684004       0.000483       0.009781      -0.022823       0.024835       0.000545      -0.003627      -0.003156      -0.005175       0.008380      -0.005656      -0.000631       0.006287              1.754128       1.547808       0.068730      -0.124529       1.480535      -0.049662       2.234042           0.000001
           33              H       1.422346      10.107750       8.986063       0.113308       0.925489 0.67403769E+01  0.63941612E+02                                 1.615454                            1.555601      -0.941469       2.434219                    0.997936       3.519268       9.959050       0.479582       1.346305      -0.694039       0.022123      -0.025228      -0.005085       0.033938      -0.003947       0.001802       0.011328      -0.002068      -0.038146      -0.018264       0.004739       0.013525              1.625134       1.856589      -0.331276      -0.114888       1.656146       0.117822       1.362667          -0.000002
           34              H       2.067101      12.173967       9.789996       0.114755       0.892314 0.63954203E+01  0.59870605E+02                                 1.575238                            1.513858      -0.894487       2.456006                    0.998422       3.477454       9.771984       0.486888       1.343793      -0.694445       0.034873       0.007910       0.007087       0.036455       0.001707       0.005258       0.008699       0.005738      -0.036589      -0.016775       0.004520       0.012255              1.596637       2.074980       0.123980       0.139532       1.382902       0.054226       1.332030          -0.000002
           35              H       8.486049      13.349327       9.808560       0.114285       1.026156 0.75583364E+01  0.73148112E+02                                 1.678734                            1.608135      -0.844702       2.476197                    0.999354       3.438571       9.554477       0.493264       1.283069      -0.708542      -0.025323       0.021553       0.002769       0.033369      -0.000800       0.002155       0.007550       0.001719      -0.046523      -0.018013       0.008769       0.009243              1.688991       1.906783      -0.327253      -0.023816       1.747158       0.100331       1.413031          -0.000001
           36              H       7.841293      11.276877       9.086019       0.110711       0.941627 0.67083199E+01  0.63789012E+02                                 1.651090                            1.562329      -1.075658       2.362358                    0.996991       3.660504      10.492691       0.472076       1.364465      -0.689254      -0.031875      -0.004599      -0.001512       0.032241      -0.000918      -0.000573       0.007875      -0.005432      -0.038004      -0.015226       0.003486       0.011740              1.694169       2.311786       0.153944       0.158916       1.398710       0.033221       1.372011          -0.000002
           37              H       9.767386       8.985566       7.572397       0.162818       0.926079 0.70814766E+01  0.68499086E+02                                 1.667912                            1.630635      -1.209759       2.322207                    0.994079       3.599790      10.529432       0.449701       1.408060      -0.681417       0.016019       0.001238      -0.016510       0.023038      -0.000706      -0.005317       0.002126       0.008685       0.000072      -0.005535      -0.002633       0.008168              1.680551       1.566251      -0.006876      -0.356143       1.442063       0.095510       2.033337          -0.000001
           38              H       8.317452       9.254798       8.086457       0.157616       0.852658 0.64530322E+01  0.60857391E+02                                 1.570967                            1.552404      -0.987434       2.432394                    0.997103       3.431916       9.843483       0.463745       1.400480      -0.683786      -0.024224       0.007168      -0.002638       0.025399      -0.001967       0.002511      -0.000006       0.005975      -0.016210      -0.005977      -0.000781       0.006758              1.571489       1.905897      -0.006459       0.155092       1.404929       0.000858       1.403643          -0.000002
           39              H       1.270097      14.263810      11.120842       0.148950       0.929035 0.69839975E+01  0.67722145E+02                                 1.702923                            1.642783      -1.356350       2.244358                    0.993590       3.812543      11.383405       0.435905       1.449064      -0.672552       0.014933      -0.006975       0.017627       0.024132      -0.004916       0.004190      -0.002271      -0.000403      -0.003725      -0.005283      -0.002568       0.007851              1.732594       1.695694       0.019493       0.395568       1.486108      -0.006711       2.015982          -0.000000
           40              H      10.111733      14.855594      10.648192       0.156748       1.029569 0.80186114E+01  0.78853157E+02                                 1.712992                            1.678480      -0.846686       2.497813                    0.998671       3.323864       9.346690       0.472739       1.317543      -0.703011      -0.018904       0.008507       0.006385       0.021691      -0.004838      -0.004158       0.002793       0.001392      -0.016148      -0.007138      -0.002132       0.009269              1.716361       1.818019      -0.208742      -0.172323       1.767500       0.143617       1.563564           0.000002
           41              H       3.467989       1.911215      10.144127       0.108066       1.036033 0.76562115E+01  0.74042347E+02                                 1.664460                            1.599205      -0.798367       2.492952                    0.999628       3.401701       9.328074       0.505608       1.252639      -0.715614      -0.023846       0.020266       0.008845       0.032520      -0.002047      -0.000464       0.011280      -0.000118      -0.037442      -0.017776       0.005499       0.012277              1.672805       1.921284      -0.297303      -0.103867       1.657546       0.143147       1.439586           0.000002
           42              H       2.798710      -0.010549       9.106010       0.107096       0.946959 0.67551807E+01  0.64407785E+02                                 1.663066                            1.571804      -1.156470       2.323869                    0.995899       3.701686      10.658126       0.468397       1.371485      -0.687715      -0.030744      -0.004508      -0.005624       0.031577       0.000567       0.000934       0.010762      -0.003015      -0.034755      -0.016478       0.004202       0.012277              1.710334       2.349810       0.115283       0.163438       1.387710       0.040010       1.393480           0.000001
           43              H       6.587545      20.932725       8.791862       0.108525       1.007454 0.75444017E+01  0.73240077E+02                                 1.676611                            1.620821      -0.949845       2.423366                    0.998173       3.539045       9.964218       0.483176       1.305799      -0.702929       0.022342      -0.023173      -0.010745       0.033936      -0.002270       0.001898       0.013391      -0.004063      -0.034417      -0.018673       0.003914       0.014759              1.680016       1.918846      -0.291257      -0.168458       1.653593       0.163028       1.467609           0.000002
           44              H       7.261933       0.778310       9.807132       0.111353       0.909879 0.65458976E+01  0.61771806E+02                                 1.608005                            1.540323      -0.966124       2.418768                    0.997801       3.564225      10.128212       0.477528       1.359208      -0.690952       0.032137       0.006596       0.004701       0.033142       0.004074       0.002487       0.009895       0.001542      -0.036851      -0.016733       0.003419       0.013314              1.637715       2.182511       0.107580       0.120814       1.363706       0.044787       1.366928           0.000001
           45              H       5.191766       3.255667      11.203663       0.162119       0.999282 0.77362198E+01  0.75286896E+02                                 1.667499                            1.638869      -0.781141       2.526668                    0.999297       3.274882       9.117289       0.483420       1.301940      -0.706142      -0.019872       0.004920       0.010240       0.022890      -0.003859      -0.005455       0.002053       0.009464      -0.010638      -0.005999      -0.004328       0.010327              1.668603       1.730086      -0.137282      -0.257441       1.637236       0.153248       1.638486           0.000003
           46              H       6.620242       2.628857      11.363593       0.153363       0.841117 0.62264017E+01  0.58475108E+02                                 1.581457                            1.543030      -1.079453       2.386157                    0.995120       3.547482      10.312722       0.454809       1.433979      -0.676531       0.018997      -0.008805       0.013861       0.025110      -0.005451       0.007080      -0.003274       0.004666      -0.007615      -0.007203      -0.004268       0.011471              1.599111       1.670182      -0.066376       0.360977       1.410231      -0.094323       1.716921           0.000001
           47              H       4.668604      19.903588       7.368200       0.168272       0.965110 0.74149345E+01  0.72654839E+02                                 1.724093                            1.676267      -1.310583       2.279585                    0.993565       3.645323      10.780108       0.439885       1.421053      -0.678915       0.014493       0.001542      -0.018478       0.023534      -0.000608      -0.005044      -0.000946       0.008625      -0.004452      -0.005066      -0.002730       0.007797              1.744678       1.595811       0.039149      -0.352191       1.478294       0.059912       2.159927           0.000001
           48              H       3.221735      20.103290       7.927955       0.167226       0.842500 0.63266924E+01  0.59727605E+02                                 1.591017                            1.562121      -1.130313       2.368017                    0.995605       3.536432      10.348575       0.448563       1.446385      -0.674253      -0.023047       0.007944      -0.004961       0.024878      -0.004246       0.000945       0.000093       0.001934      -0.016489      -0.005641      -0.001499       0.007140              1.600373       1.964716       0.029528       0.166876       1.400760       0.020120       1.435643           0.000001
           49              H       0.829702      10.318249       2.016259       0.107283       0.963722 0.69365928E+01  0.66690210E+02                                 1.689448                            1.598291      -1.226830       2.288524                    0.995351       3.791851      11.024217       0.461311       1.381010      -0.685362       0.008912      -0.006945       0.028097       0.030284      -0.006599       0.004936       0.004719      -0.014630       0.009476      -0.013814       0.004070       0.009744              1.724969       1.492621      -0.089413       0.265427       1.459707      -0.242364       2.222578          -0.000002
           50              H       0.068461       9.342961      12.463111       0.116962       0.909336 0.65135574E+01  0.61674752E+02                                 1.633619                            1.556977      -1.057237       2.378006                    0.996867       3.651093      10.550585       0.463489       1.395654      -0.683234       0.000979      -0.021339      -0.027146       0.034542      -0.009389       0.004281       0.002345      -0.011126       0.005845      -0.013436       0.003496       0.009941              1.656655       1.372081       0.003485       0.045732       1.649294       0.364270       1.948588          -0.000001
           51              H       2.033382       8.070366      13.932467       0.146542       0.998375 0.74217039E+01  0.71975937E+02                                 1.697144                            1.625732      -1.009571       2.406169                    0.997774       3.491030       9.923564       0.472930       1.335444      -0.696842       0.014452      -0.000842      -0.014736       0.020657      -0.002263      -0.001112      -0.001798       0.003431       0.008140      -0.004787       0.001464       0.003323              1.729491       2.119075       0.046856      -0.412134       1.420528      -0.021820       1.648869          -0.000001
           52              H       1.492850       8.245195       1.122365       0.151015       0.965199 0.72062047E+01  0.68807175E+02                                 1.615720                            1.570045      -0.778414       2.520734                    0.999575       3.256006       8.941310       0.500069       1.282770      -0.709677       0.002414      -0.000721       0.020940       0.021091      -0.001919      -0.000036      -0.002403      -0.004998       0.009159      -0.004770       0.000012       0.004757              1.626104       1.451270      -0.013338       0.163658       1.420753      -0.103652       2.006288          -0.000000
           53              H       9.870588       0.268510       9.377320       0.107408       0.974204 0.70867168E+01  0.68688144E+02                                 1.718785                            1.628574      -1.304360       2.254150                    0.993417       3.874028      11.411078       0.450265       1.403464      -0.680726      -0.005640       0.007079       0.031665       0.032933       0.005799      -0.003633       0.004307      -0.016157       0.012988      -0.013426       0.003630       0.009797              1.761148       1.452822      -0.008441      -0.156116       1.446373       0.091670       2.384248           0.000001
           54              H       0.940056       1.447082       5.778897       0.106856       1.053065 0.78946665E+01  0.77469550E+02                                 1.724843                            1.655973      -0.956617       2.419971                    0.997782       3.568381      10.081736       0.479187       1.302579      -0.703774       0.010829       0.024210      -0.019967       0.033197       0.008980      -0.005181      -0.000221      -0.021801      -0.000276      -0.015578       0.001130       0.014448              1.740216       1.557099       0.171418      -0.197538       1.758794      -0.328116       1.904754           0.000002
           55              H       1.554158       2.723207       7.822287       0.162447       0.959301 0.71569005E+01  0.67956759E+02                                 1.591378                            1.551268      -0.691034       2.568193                    0.999905       3.136518       8.481756       0.511586       1.260898      -0.715487       0.019282       0.002157      -0.014106       0.023988       0.003833      -0.007468      -0.001671       0.003668      -0.003699      -0.007301      -0.002496       0.009797              1.601311       1.914129       0.132864      -0.229083       1.425009      -0.063358       1.464794           0.000003
           56              H       0.906337       2.330185       9.194543       0.158245       0.983925 0.73965854E+01  0.72230593E+02                                 1.726447                            1.658500      -1.251210       2.301826                    0.994491       3.633137      10.629699       0.449765       1.394540      -0.684004       0.000483      -0.009781       0.022823       0.024835      -0.000545       0.003627      -0.003156      -0.005175       0.008379      -0.005656      -0.000630       0.006287              1.754128       1.547808      -0.068730       0.124529       1.480535      -0.049662       2.234043           0.000001
           57              H       3.686654      10.266781       1.846334       0.113308       0.925489 0.67403774E+01  0.63941618E+02                                 1.615454                            1.555601      -0.941469       2.434219                    0.997936       3.519268       9.959051       0.479582       1.346305      -0.694039      -0.022123      -0.025228      -0.005085       0.033938       0.003947      -0.001802       0.011328      -0.002068      -0.038146      -0.018264       0.004739       0.013525              1.625135       1.856590       0.331276       0.114888       1.656147       0.117822       1.362668          -0.000002
           58              H       3.041899      12.332998       2.650267       0.114754       0.892315 0.63954245E+01  0.59870653E+02                                 1.575239                            1.513858      -0.894486       2.456006                    0.998422       3.477455       9.771987       0.486888       1.343793      -0.694445      -0.034873       0.007910       0.007087       0.036454      -0.001707      -0.005258       0.008699       0.005738      -0.036588      -0.016775       0.004520       0.012255              1.596638       2.074981      -0.123980      -0.139532       1.382902       0.054226       1.332030          -0.000002
           59              H       6.840951      13.508358       2.668831       0.114286       1.026156 0.75583354E+01  0.73148101E+02                                 1.678734                            1.608135      -0.844702       2.476197                    0.999354       3.438571       9.554478       0.493264       1.283069      -0.708542       0.025323       0.021553       0.002769       0.033369       0.000800      -0.002155       0.007550       0.001719      -0.046523      -0.018013       0.008769       0.009243              1.688991       1.906783       0.327253       0.023816       1.747158       0.100331       1.413031          -0.000001
           60              H       7.485707      11.435908       1.946290       0.110711       0.941627 0.67083183E+01  0.63788996E+02                                 1.651090                            1.562329      -1.075658       2.362357                    0.996991       3.660504      10.492693       0.472076       1.364465      -0.689253       0.031875      -0.004599      -0.001512       0.032241       0.000918       0.000573       0.007874      -0.005432      -0.038004      -0.015226       0.003486       0.011740              1.694169       2.311786      -0.153944      -0.158917       1.398711       0.033221       1.372011          -0.000002
           61              H       5.559614       9.144597       0.432668       0.162818       0.926079 0.70814722E+01  0.68499034E+02                                 1.667911                            1.630635      -1.209760       2.322207                    0.994079       3.599789      10.529429       0.449701       1.408060      -0.681417      -0.016019       0.001238      -0.016510       0.023038       0.000706       0.005317       0.002126       0.008685       0.000072      -0.005535      -0.002633       0.008168              1.680550       1.566251       0.006876       0.356143       1.442063       0.095510       2.033337          -0.000001
           62              H       7.009548       9.413829       0.946728       0.157616       0.852659 0.64530394E+01  0.60857481E+02                                 1.570969                            1.552405      -0.987437       2.432392                    0.997103       3.431919       9.843496       0.463745       1.400481      -0.683786       0.024224       0.007168      -0.002638       0.025399       0.001967      -0.002511      -0.000006       0.005975      -0.016210      -0.005977      -0.000781       0.006758              1.571491       1.905898       0.006459      -0.155092       1.404930       0.000858       1.403644          -0.000002
           63              H       3.838903      14.422841       3.981113       0.148950       0.929035 0.69839975E+01  0.67722144E+02                                 1.702923                            1.642783      -1.356351       2.244358                    0.993590       3.812543      11.383405       0.435905       1.449064      -0.672552      -0.014933      -0.006975       0.017627       0.024132       0.004916      -0.004190      -0.002271      -0.000403      -0.003724      -0.005283      -0.002568       0.007851              1.732594       1.695694      -0.019493      -0.395568       1.486108      -0.006711       2.015982          -0.000000
           64              H       5.215267      15.014625       3.508463       0.156748       1.029569 0.80186116E+01  0.78853157E+02                                 1.712992                            1.678480      -0.846686       2.497813                    0.998671       3.323864       9.346689       0.472739       1.317542      -0.703011       0.018904       0.008507       0.006385       0.021691       0.004838       0.004158       0.002793       0.001392      -0.016148      -0.007138      -0.002132       0.009269              1.716361       1.818019       0.208742       0.172323       1.767500       0.143617       1.563564           0.000002
           65              H       1.641011       2.070246       3.004398       0.108066       1.036032 0.76562113E+01  0.74042346E+02                                 1.664460                            1.599206      -0.798367       2.492952                    0.999628       3.401701       9.328075       0.505608       1.252639      -0.715614       0.023846       0.020266       0.008845       0.032520       0.002047       0.000464       0.011280      -0.000118      -0.037442      -0.017776       0.005499       0.012277              1.672805       1.921284       0.297303       0.103867       1.657546       0.143147       1.439586           0.000002
           66              H       2.310290       0.148482       1.966281       0.107096       0.946959 0.67551836E+01  0.64407815E+02                                 1.663066                            1.571804      -1.156470       2.323869                    0.995899       3.701686      10.658124       0.468397       1.371484      -0.687715       0.030744      -0.004508      -0.005624       0.031577      -0.000567      -0.000933       0.010762      -0.003015      -0.034755      -0.016478       0.004202       0.012277              1.710333       2.349810      -0.115283      -0.163438       1.387710       0.040010       1.393480           0.000001
           67              H       8.739455      21.091756       1.652133       0.108525       1.007453 0.75443943E+01  0.73239985E+02                                 1.676610                            1.620820      -0.949844       2.423367                    0.998173       3.539043       9.964210       0.483177       1.305799      -0.702929      -0.022342      -0.023173      -0.010745       0.033936       0.002270      -0.001898       0.013391      -0.004063      -0.034417      -0.018673       0.003914       0.014759              1.680015       1.918845       0.291257       0.168458       1.653593       0.163028       1.467608           0.000002
           68              H       8.065067       0.937341       2.667403       0.111353       0.909879 0.65459000E+01  0.61771828E+02                                 1.608005                            1.540323      -0.966123       2.418768                    0.997801       3.564225      10.128209       0.477529       1.359207      -0.690952      -0.032137       0.006596       0.004701       0.033142      -0.004074      -0.002487       0.009895       0.001542      -0.036851      -0.016733       0.003419       0.013314              1.637715       2.182511      -0.107580      -0.120814       1.363706       0.044787       1.366928           0.000001
           69              H      10.135234       3.414698       4.063934       0.162119       0.999282 0.77362278E+01  0.75286994E+02                                 1.667500                            1.638870      -0.781143       2.526667                    0.999297       3.274884       9.117296       0.483420       1.301939      -0.706142       0.019872       0.004920       0.010240       0.022890       0.003859       0.005455       0.002053       0.009464      -0.010638      -0.006000      -0.004328       0.010327              1.668603       1.730087       0.137282       0.257441       1.637237       0.153248       1.638487           0.000003
           70              H       8.706758       2.787888       4.223864       0.153363       0.841117 0.62264034E+01  0.58475124E+02                                 1.581457                            1.543030      -1.079452       2.386157                    0.995120       3.547482      10.312720       0.454810       1.433978      -0.676532      -0.018997      -0.008804       0.013861       0.025110       0.005451      -0.007080      -0.003274       0.004666      -0.007616      -0.007203      -0.004267       0.011471              1.599111       1.670182       0.066376      -0.360976       1.410231      -0.094322       1.716920           0.000001
           71              H       0.440396      20.062619       0.228471       0.168272       0.965110 0.74149352E+01  0.72654845E+02                                 1.724093                            1.676267      -1.310581       2.279585                    0.993565       3.645323      10.780107       0.439885       1.421052      -0.678915      -0.014492       0.001542      -0.018478       0.023534       0.000608       0.005044      -0.000946       0.008625      -0.004452      -0.005066      -0.002730       0.007797              1.744678       1.595811      -0.039149       0.352191       1.478294       0.059912       2.159927           0.000001
           72              H       1.887265      20.262321       0.788226       0.167226       0.842500 0.63266844E+01  0.59727508E+02                                 1.591016                            1.562120      -1.130310       2.368018                    0.995605       3.536429      10.348563       0.448564       1.446385      -0.674253       0.023047       0.007944      -0.004961       0.024878       0.004246      -0.000945       0.000093       0.001934      -0.016489      -0.005641      -0.001499       0.007140              1.600372       1.964715      -0.029528      -0.166876       1.400759       0.020120       1.435642           0.000001
           73              H       4.279298      10.159218       9.155988       0.107283       0.963722 0.69365914E+01  0.66690189E+02                                 1.689447                            1.598290      -1.226830       2.288524                    0.995351       3.791850      11.024212       0.461311       1.381009      -0.685362      -0.008912      -0.006945       0.028097       0.030284       0.006599      -0.004936       0.004719      -0.014630       0.009476      -0.013814       0.004070       0.009744              1.724968       1.492621       0.089413      -0.265427       1.459707      -0.242364       2.222577          -0.000002
           74              H       5.040539       9.501992       5.323382       0.116961       0.909337 0.65135631E+01  0.61674820E+02                                 1.633620                            1.556978      -1.057239       2.378005                    0.996867       3.651095      10.550593       0.463489       1.395654      -0.683234      -0.000979      -0.021339      -0.027146       0.034542       0.009390      -0.004281       0.002345      -0.011126       0.005845      -0.013437       0.003496       0.009941              1.656656       1.372082      -0.003485      -0.045732       1.649296       0.364271       1.948590          -0.000001
           75              H       3.075618       8.229397       6.792738       0.146542       0.998374 0.74217001E+01  0.71975896E+02                                 1.697144                            1.625732      -1.009571       2.406169                    0.997774       3.491030       9.923566       0.472929       1.335445      -0.696841      -0.014452      -0.000842      -0.014737       0.020657       0.002263       0.001112      -0.001798       0.003431       0.008140      -0.004787       0.001464       0.003323              1.729491       2.119075      -0.046856       0.412134       1.420528      -0.021820       1.648869          -0.000001
           76              H       3.616150       8.086164       8.262094       0.151015       0.965200 0.72062115E+01  0.68807256E+02                                 1.615720                            1.570046      -0.778415       2.520733                    0.999575       3.256008       8.941316       0.500069       1.282770      -0.709677      -0.002414      -0.000721       0.020940       0.021091       0.001919       0.000036      -0.002403      -0.004998       0.009159      -0.004770       0.000013       0.004757              1.626104       1.451270       0.013338      -0.163658       1.420754      -0.103652       2.006289          -0.000000
           77              H       5.456412       0.427541       2.237591       0.107408       0.974204 0.70867144E+01  0.68688114E+02                                 1.718784                            1.628574      -1.304359       2.254150                    0.993417       3.874027      11.411074       0.450265       1.403464      -0.680726       0.005640       0.007079       0.031665       0.032933      -0.005799       0.003633       0.004307      -0.016157       0.012988      -0.013426       0.003630       0.009797              1.761147       1.452822       0.008441       0.156116       1.446372       0.091670       2.384247           0.000001
           78              H       4.168944       1.288051      12.918626       0.106856       1.053065 0.78946688E+01  0.77469573E+02                                 1.724843                            1.655973      -0.956617       2.419971                    0.997782       3.568381      10.081734       0.479187       1.302579      -0.703774      -0.010829       0.024210      -0.019967       0.033197      -0.008980       0.005181      -0.000221      -0.021801      -0.000276      -0.015578       0.001130       0.014448              1.740216       1.557099      -0.171418       0.197538       1.758793      -0.328116       1.904754           0.000002
           79              H       3.554842       2.882238       0.682558       0.162447       0.959301 0.71569018E+01  0.67956772E+02                                 1.591378                            1.551268      -0.691033       2.568193                    0.999905       3.136518       8.481755       0.511586       1.260898      -0.715487      -0.019282       0.002156      -0.014106       0.023988      -0.003833       0.007468      -0.001671       0.003668      -0.003699      -0.007301      -0.002496       0.009797              1.601310       1.914129      -0.132864       0.229083       1.425009      -0.063358       1.464794           0.000003
           80              H       4.202663       2.489216       2.054814       0.158245       0.983925 0.73965809E+01  0.72230539E+02                                 1.726447                            1.658500      -1.251209       2.301827                    0.994491       3.633136      10.629696       0.449765       1.394540      -0.684004      -0.000483      -0.009781       0.022823       0.024835       0.000545      -0.003627      -0.003156      -0.005175       0.008379      -0.005656      -0.000630       0.006287              1.754128       1.547808       0.068730      -0.124529       1.480535      -0.049662       2.234042           0.000001
           81              H       8.795654      11.675188       5.293395       0.113308       0.925489 0.67403732E+01  0.63941570E+02                                 1.615454                            1.555601      -0.941469       2.434219                    0.997936       3.519267       9.959048       0.479582       1.346305      -0.694039      -0.022123       0.025228       0.005085       0.033938      -0.003947       0.001802       0.011328      -0.002068      -0.038146      -0.018264       0.004739       0.013525              1.625134       1.856589      -0.331276      -0.114888       1.656146       0.117822       1.362667          -0.000002
           82              H       8.150899       9.608971       4.489462       0.114755       0.892314 0.63954188E+01  0.59870584E+02                                 1.575238                            1.513857      -0.894486       2.456007                    0.998422       3.477453       9.771979       0.486888       1.343793      -0.694445      -0.034873      -0.007910      -0.007087       0.036455       0.001707       0.005258       0.008699       0.005738      -0.036589      -0.016775       0.004520       0.012255              1.596636       2.074979       0.123980       0.139532       1.382902       0.054226       1.332029          -0.000002
           83              H       1.731951       8.433611       4.470898       0.114285       1.026155 0.75583273E+01  0.73148002E+02                                 1.678733                            1.608134      -0.844701       2.476197                    0.999354       3.438569       9.554470       0.493264       1.283069      -0.708542       0.025323      -0.021553      -0.002769       0.033369      -0.000800       0.002155       0.007550       0.001719      -0.046523      -0.018013       0.008769       0.009243              1.688990       1.906782      -0.327253      -0.023816       1.747157       0.100331       1.413031          -0.000001
           84              H       2.376707      10.506061       5.193439       0.110711       0.941627 0.67083148E+01  0.63788954E+02                                 1.651089                            1.562328      -1.075658       2.362358                    0.996991       3.660503      10.492689       0.472076       1.364465      -0.689253       0.031875       0.004599       0.001512       0.032241      -0.000918      -0.000573       0.007875      -0.005432      -0.038003      -0.015226       0.003486       0.011740              1.694169       2.311786       0.153944       0.158916       1.398710       0.033221       1.372011          -0.000002
           85              H       0.450614      12.797372       6.707061       0.162818       0.926079 0.70814693E+01  0.68498997E+02                                 1.667911                            1.630635      -1.209758       2.322208                    0.994079       3.599788      10.529424       0.449701       1.408060      -0.681417      -0.016019      -0.001238       0.016510       0.023038      -0.000706      -0.005317       0.002126       0.008685       0.000072      -0.005535      -0.002633       0.008168              1.680550       1.566251      -0.006876      -0.356143       1.442062       0.095510       2.033336          -0.000001
           86              H       1.900548      12.528140       6.193001       0.157616       0.852659 0.64530329E+01  0.60857397E+02                                 1.570967                            1.552404      -0.987434       2.432394                    0.997103       3.431916       9.843482       0.463746       1.400480      -0.683787       0.024224      -0.007168       0.002638       0.025399      -0.001967       0.002511      -0.000006       0.005975      -0.016210      -0.005977      -0.000781       0.006758              1.571489       1.905896      -0.006459       0.155092       1.404929       0.000858       1.403643          -0.000002
           87              H       8.947903       7.519128       3.158616       0.148950       0.929036 0.69840073E+01  0.67722264E+02                                 1.702924                            1.642784      -1.356351       2.244357                    0.993590       3.812546      11.383417       0.435905       1.449064      -0.672552      -0.014933       0.006975      -0.017627       0.024132      -0.004916       0.004190      -0.002271      -0.000403      -0.003725      -0.005283      -0.002568       0.007851              1.732596       1.695695       0.019493       0.395569       1.486109      -0.006711       2.015983          -0.000000
           88              H       0.106267       6.927344       3.631266       0.156748       1.029569 0.80186059E+01  0.78853090E+02                                 1.712991                            1.678480      -0.846686       2.497813                    0.998671       3.323863       9.346687       0.472739       1.317543      -0.703011       0.018904      -0.008507      -0.006385       0.021691      -0.004838      -0.004158       0.002793       0.001392      -0.016148      -0.007138      -0.002132       0.009269              1.716360       1.818018      -0.208742      -0.172323       1.767500       0.143617       1.563563           0.000002
           89              H       6.750011      19.871723       4.135331       0.108066       1.036032 0.76562106E+01  0.74042333E+02                                 1.664460                            1.599205      -0.798367       2.492952                    0.999628       3.401701       9.328073       0.505608       1.252639      -0.715614       0.023846      -0.020266      -0.008845       0.032520      -0.002047      -0.000464       0.011280      -0.000118      -0.037442      -0.017776       0.005499       0.012277              1.672805       1.921283      -0.297303      -0.103867       1.657546       0.143147       1.439585           0.000002
           90              H       7.419290      21.793487       5.173448       0.107096       0.946958 0.67551798E+01  0.64407777E+02                                 1.663066                            1.571804      -1.156471       2.323868                    0.995899       3.701686      10.658127       0.468396       1.371485      -0.687715       0.030744       0.004508       0.005624       0.031577       0.000567       0.000934       0.010763      -0.003015      -0.034755      -0.016478       0.004202       0.012277              1.710334       2.349810       0.115283       0.163438       1.387710       0.040010       1.393481           0.000001
           91              H       3.630455       0.850213       5.487596       0.108525       1.007453 0.75443979E+01  0.73240031E+02                                 1.676611                            1.620820      -0.949845       2.423367                    0.998173       3.539044       9.964214       0.483176       1.305799      -0.702929      -0.022342       0.023173       0.010745       0.033936      -0.002270       0.001898       0.013391      -0.004063      -0.034417      -0.018673       0.003914       0.014759              1.680016       1.918846      -0.291257      -0.168458       1.653593       0.163028       1.467609           0.000002
           92              H       2.956067      21.004628       4.472326       0.111353       0.909879 0.65458992E+01  0.61771820E+02                                 1.608005                            1.540323      -0.966124       2.418768                    0.997801       3.564225      10.128210       0.477529       1.359207      -0.690952      -0.032137      -0.006596      -0.004701       0.033142       0.004074       0.002487       0.009895       0.001542      -0.036851      -0.016733       0.003419       0.013314              1.637715       2.182511       0.107580       0.120814       1.363706       0.044787       1.366928           0.000001
           93              H       5.026234      18.527271       3.075795       0.162119       0.999282 0.77362252E+01  0.75286961E+02                                 1.667500                            1.638869      -0.781141       2.526668                    0.999297       3.274883       9.117292       0.483420       1.301939      -0.706142       0.019872      -0.004920      -0.010240       0.022890      -0.003859      -0.005455       0.002053       0.009464      -0.010638      -0.005999      -0.004328       0.010327              1.668603       1.730086      -0.137282      -0.257441       1.637236       0.153248       1.638487           0.000003
           94              H       3.597758      19.154081       2.915865       0.153363       0.841116 0.62263983E+01  0.58475067E+02                                 1.581456                            1.543029      -1.079452       2.386157                    0.995120       3.547481      10.312718       0.454810       1.433979      -0.676531      -0.018997       0.008805      -0.013861       0.025110      -0.005451       0.007080      -0.003274       0.004666      -0.007616      -0.007203      -0.004268       0.011471              1.599111       1.670182      -0.066376       0.360976       1.410230      -0.094322       1.716920           0.000001
           95              H       5.549396       1.879350       6.911258       0.168272       0.965110 0.74149346E+01  0.72654836E+02                                 1.724093                            1.676266      -1.310582       2.279585                    0.993565       3.645323      10.780106       0.439885       1.421052      -0.678915      -0.014493      -0.001542       0.018478       0.023534      -0.000608      -0.005044      -0.000946       0.008625      -0.004452      -0.005066      -0.002730       0.007797              1.744677       1.595811       0.039149      -0.352191       1.478294       0.059912       2.159927           0.000001
           96              H       6.996265       1.679648       6.351503       0.167226       0.842500 0.63266858E+01  0.59727527E+02                                 1.591017                            1.562120      -1.130311       2.368018                    0.995605       3.536430      10.348568       0.448563       1.446385      -0.674253       0.023047      -0.007944       0.004961       0.024878      -0.004246       0.000945       0.000093       0.001934      -0.016489      -0.005641      -0.001499       0.007140              1.600372       1.964715       0.029528       0.166876       1.400759       0.020120       1.435642           0.000001
           97              H       9.388298      11.464689      12.263199       0.107283       0.963721 0.69365887E+01  0.66690163E+02                                 1.689448                            1.598291      -1.226830       2.288524                    0.995351       3.791850      11.024215       0.461311       1.381010      -0.685362      -0.008912       0.006945      -0.028097       0.030284      -0.006599       0.004936       0.004719      -0.014630       0.009476      -0.013814       0.004070       0.009744              1.724969       1.492621      -0.089413       0.265427       1.459707      -0.242364       2.222577          -0.000002
           98              H      10.149539      12.439977       1.816347       0.116962       0.909337 0.65135657E+01  0.61674846E+02                                 1.633619                            1.556978      -1.057238       2.378005                    0.996867       3.651095      10.550590       0.463489       1.395653      -0.683234      -0.000979       0.021339       0.027146       0.034542      -0.009389       0.004281       0.002345      -0.011126       0.005845      -0.013436       0.003496       0.009941              1.656655       1.372081       0.003485       0.045732       1.649295       0.364270       1.948589          -0.000002
           99              H       8.184618      13.712572       0.346991       0.146542       0.998373 0.74216928E+01  0.71975809E+02                                 1.697144                            1.625732      -1.009571       2.406170                    0.997774       3.491028       9.923560       0.472929       1.335445      -0.696841      -0.014452       0.000842       0.014737       0.020657      -0.002263      -0.001112      -0.001798       0.003431       0.008140      -0.004787       0.001464       0.003323              1.729490       2.119074       0.046856      -0.412134       1.420528      -0.021820       1.648868          -0.000001
          100              H       8.725150      13.537743      13.157093       0.151015       0.965199 0.72062072E+01  0.68807206E+02                                 1.615720                            1.570045      -0.778415       2.520734                    0.999575       3.256007       8.941314       0.500069       1.282770      -0.709677      -0.002414       0.000721      -0.020940       0.021091      -0.001919      -0.000036      -0.002403      -0.004998       0.009159      -0.004770       0.000013       0.004757              1.626104       1.451270      -0.013338       0.163658       1.420754      -0.103652       2.006289          -0.000000
          101              H       0.347412      21.514428       4.902138       0.107408       0.974204 0.70867150E+01  0.68688125E+02                                 1.718785                            1.628574      -1.304361       2.254149                    0.993417       3.874028      11.411080       0.450265       1.403465      -0.680726       0.005640      -0.007079      -0.031665       0.032933       0.005799      -0.003633       0.004307      -0.016157       0.012988      -0.013426       0.003630       0.009797              1.761148       1.452822      -0.008441      -0.156116       1.446373       0.091670       2.384248           0.000001
          102              H       9.277944      20.335856       8.500561       0.106856       1.053065 0.78946675E+01  0.77469557E+02                                 1.724843                            1.655973      -0.956617       2.419972                    0.997782       3.568381      10.081734       0.479187       1.302579      -0.703774      -0.010829      -0.024210       0.019967       0.033197       0.008980      -0.005181      -0.000221      -0.021801      -0.000276      -0.015578       0.001130       0.014448              1.740215       1.557099       0.171418      -0.197538       1.758793      -0.328116       1.904754           0.000002
          103              H       8.663842      19.059731       6.457171       0.162446       0.959302 0.71569106E+01  0.67956884E+02                                 1.591380                            1.551270      -0.691034       2.568192                    0.999905       3.136520       8.481765       0.511585       1.260899      -0.715487      -0.019282      -0.002157       0.014106       0.023988       0.003833      -0.007468      -0.001671       0.003668      -0.003699      -0.007301      -0.002496       0.009797              1.601312       1.914132       0.132864      -0.229084       1.425010      -0.063358       1.464795           0.000003
          104              H       9.311663      19.452753       5.084915       0.158244       0.983927 0.73966001E+01  0.72230773E+02                                 1.726449                            1.658502      -1.251212       2.301825                    0.994491       3.633141      10.629714       0.449764       1.394540      -0.684004      -0.000483       0.009781      -0.022823       0.024835      -0.000545       0.003627      -0.003156      -0.005175       0.008380      -0.005656      -0.000631       0.006287              1.754131       1.547809      -0.068731       0.124529       1.480536      -0.049663       2.234046           0.000001
          105              C       4.573577      11.139009      12.497382       0.162260      29.001687 0.38464942E+03  0.87653355E+04                                 8.380811                            6.674939      -0.053534       2.008706                    0.999377      25.544683      72.161990       0.618788       0.434371      -1.053649      -0.017327       0.054452       0.015107       0.059105      -0.021735      -0.009818       0.029966      -0.067721      -0.063835      -0.033335      -0.029370       0.062705              9.317535      10.063100      -1.804598      -0.712089      12.399266       2.490031       5.490238          -0.000008
          106              C       5.888633      10.865689      12.266054      -0.148260      31.043497 0.45062590E+03  0.10728726E+05                                 8.658410                            7.169783       0.070143       2.000158                    0.998862      29.725580      87.029277       0.601377       0.427787      -1.053207       0.016717      -0.027679      -0.023038       0.039703       0.012233       0.009969       0.008466      -0.038484      -0.007849      -0.024209      -0.003912       0.028121              9.327071      11.327749      -2.052381      -0.801263      10.838180       2.121075       5.815283          -0.000011
          107              C       6.274874       9.621134      11.781981      -0.160416      30.287541 0.45188372E+03  0.10745752E+05                                 8.454169                            7.135782       0.209187       2.043907                    0.999301      29.614888      86.117400       0.609549       0.422559      -1.058456      -0.003780       0.034905       0.008854       0.036209      -0.028079      -0.011339       0.002994       0.018624      -0.026694      -0.026284      -0.010393       0.036678              8.948719       9.626672      -0.646811      -0.611441      11.473240       2.276189       5.746246          -0.000010
          108              C       5.350145       8.643365      11.524951       0.159628      29.868507 0.39122777E+03  0.89475845E+04                                 8.554234                            6.723472       0.009023       2.026958                    0.999651      25.657201      72.464721       0.618075       0.433300      -1.054951       0.015613      -0.053491      -0.019583       0.059064      -0.024827      -0.011974       0.031268      -0.064271      -0.078469      -0.038447      -0.027409       0.065856              9.666544      10.455277      -2.670685      -0.804552      13.057740       2.288419       5.486614          -0.000007
          109              C       4.020783       8.927640      11.760562      -0.171066      31.730366 0.44574731E+03  0.10567743E+05                                 8.704178                            7.061934       0.246649       2.047848                    0.999671      29.904228      86.936790       0.615776       0.419556      -1.059936      -0.015514       0.034280       0.013761       0.040065       0.015389       0.003533       0.003515      -0.012805      -0.048888      -0.016982      -0.008406       0.025389              9.462666      11.913052      -2.306398      -1.267718      10.697221       2.062473       5.777725          -0.000010
          110              C       3.636586      10.161812      12.214648      -0.156565      30.914917 0.44819071E+03  0.10636228E+05                                 8.561737                            7.088536       0.256937       2.057560                    0.999433      29.587700      85.954355       0.613903       0.420418      -1.059788       0.006424      -0.035548      -0.017776       0.040260      -0.010538      -0.006228      -0.000413       0.019334      -0.015915      -0.012912      -0.005356       0.018268              9.148424      10.731968      -0.552411      -0.636450      11.034665       2.194949       5.678640          -0.000010
          111              C       4.132159      12.457148      13.051425      -0.419146      33.120138 0.50197232E+03  0.12259841E+05                                 8.955671                            7.392973      -0.318185       1.886197                    0.997055      31.599338      93.250215       0.614202       0.408310      -1.067126       0.019664      -0.045632      -0.040520       0.064116      -0.000583      -0.003410       0.017639       0.049446      -0.074928      -0.037441      -0.000010       0.037451              9.986347       7.140197      -2.386431       0.029805      14.317548      -0.624745       8.501295          -0.000012
          112              C       4.231274      13.648571      12.150391       0.714019      19.716736 0.21878640E+03  0.43957075E+04                                 6.845742                            5.331642       0.149778       2.131239                    0.999746      20.860263      58.133773       0.625698       0.487229      -1.008467      -0.014978       0.018461      -0.013986       0.027582       0.033908       0.069827       0.048242       0.072236      -0.018353      -0.073713      -0.038045       0.111758              7.708834       5.743904      -2.159574      -1.392135      10.286167      -1.452004       7.096431          -0.000000
          113              C       5.779301       7.274727      11.055156      -0.413507      33.286658 0.50175632E+03  0.12278785E+05                                 9.038263                            7.418216      -0.467583       1.836368                    0.996858      31.966072      95.069980       0.608564       0.411280      -1.062979      -0.016944       0.051572       0.016222       0.056656       0.014039      -0.002895       0.005835       0.009648      -0.081790      -0.028782       0.000287       0.028496             10.147367       8.086969      -3.180253       0.492882      12.764931      -0.123263       9.590200          -0.000008
          114              C       6.473103       6.551463      12.171810       0.696880      18.847741 0.23486998E+03  0.48190486E+04                                 6.719022                            5.575229      -0.061341       2.049431                    0.999702      21.722212      61.833728       0.601510       0.496283      -1.000551       0.023768      -0.000943       0.018934       0.030403       0.014313       0.004051       0.066467      -0.099628      -0.049177      -0.056404      -0.042055       0.098459              7.267611       7.515997      -1.390493       0.634339       6.763649      -2.788064       7.523188           0.000001
          115              C       0.333107      20.051425      11.347885       0.156680      30.265294 0.39961832E+03  0.91902820E+04                                 8.622957                            6.796854      -0.138633       1.976624                    0.999539      25.866298      73.315027       0.614357       0.433513      -1.054571       0.019725      -0.051411      -0.017099       0.057659      -0.026120      -0.010937       0.035465      -0.057681      -0.047637      -0.034545      -0.029477       0.064022              9.723436      10.846845      -2.833335      -0.854113      12.254639       2.777601       6.068824          -0.000002
          116              C       9.217658      20.325317      11.553509      -0.165130      31.710092 0.44474972E+03  0.10542274E+05                                 8.725224                            7.075871       0.196376       2.034626                    0.999220      29.861579      86.915311       0.612085       0.422158      -1.057888      -0.018426       0.035715       0.019648       0.044734       0.018274       0.010660       0.009441      -0.017807      -0.017423      -0.019227      -0.009466       0.028693              9.518994      12.316316      -2.444355      -1.145463       9.918836       2.465842       6.321830          -0.000003
          117              C       8.815069      21.491898      12.164670      -0.156412      30.566253 0.44078620E+03  0.10429723E+05                                 8.510983                            7.040074       0.226736       2.048541                    0.999338      29.613960      86.246229       0.613908       0.421655      -1.057721       0.009651      -0.041569      -0.016393       0.045715      -0.018859      -0.008898       0.001146       0.020714      -0.010167      -0.020623      -0.004955       0.025578              9.096064      10.760991      -0.579258      -0.611532      10.247442       2.753795       6.279759          -0.000002
          118              C       9.700969       0.341430      12.553072       0.155083      29.688186 0.39621870E+03  0.90909759E+04                                 8.503862                            6.766803      -0.094815       1.991669                    0.999342      25.780708      72.943616       0.615981       0.433375      -1.054850      -0.015153       0.052923       0.025622       0.060720      -0.024138      -0.013903       0.034830      -0.055545      -0.054311      -0.035478      -0.027672       0.063150              9.466501      10.150521      -1.907541      -0.737104      12.058029       3.183902       6.190954          -0.000002
          119              C       0.840941       0.071830      12.353159      -0.150803      31.244568 0.45962130E+03  0.10994803E+05                                 8.685895                            7.230769       0.051435       1.989925                    0.998782      30.004371      87.993576       0.600231       0.426580      -1.054171       0.012708      -0.028674      -0.012192       0.033651       0.014853       0.008645       0.009053      -0.031724      -0.012518      -0.021224      -0.006828       0.028051              9.347682      11.607778      -2.292655      -0.835170      10.081673       2.489397       6.353596          -0.000001
          120              C       1.245574      20.999461      11.749138      -0.158438      30.140779 0.45401664E+03  0.10823233E+05                                 8.455255                            7.173356       0.115767       2.014131                    0.998677      29.775179      87.059202       0.604528       0.425015      -1.055553      -0.007152       0.026926       0.021682       0.035303      -0.024224      -0.008031      -0.002680       0.020148      -0.022026      -0.025146      -0.005486       0.030632              8.931124      10.044192      -0.704256      -0.532185      10.438635       2.649074       6.310546          -0.000002
          121              C       0.817440      18.777408      10.698170      -0.415657      32.940438 0.49282254E+03  0.11980371E+05                                 8.933704                            7.325117      -0.311603       1.888360                    0.997160      31.480247      92.662840       0.617101       0.408291      -1.067207      -0.017690       0.042877       0.028702       0.054546       0.011388      -0.012887       0.017476       0.023980      -0.070817      -0.037524       0.008425       0.029099             10.054323       7.881353      -3.344678       0.153373      13.150782      -0.478024       9.130834          -0.000006
          122              C       1.353885      17.807361      11.682025       0.715527      18.719222 0.21621435E+03  0.43421920E+04                                 6.668266                            5.336103       0.096675       2.116858                    0.999889      20.942088      58.834202       0.617570       0.493850      -1.002527       0.016876      -0.021076       0.002922       0.027157       0.063770       0.026604       0.048668      -0.033259      -0.106819      -0.061773      -0.043332       0.105105              7.403779       6.422071      -2.825356      -0.410717       8.061075      -1.828436       7.728192           0.000002
          123              C       9.261595       1.614683      13.237058      -0.423018      33.185891 0.50699450E+03  0.12407443E+05                                 8.943354                            7.409764      -0.403825       1.862894                    0.996115      31.613002      93.239237       0.616297       0.406104      -1.069082       0.020001      -0.040104      -0.032461       0.055336      -0.000176      -0.004433       0.021691       0.020052      -0.066902      -0.035484       0.013340       0.022144              9.940556       7.228231      -2.358052      -0.380443      13.673976       0.047826       8.919461          -0.000006
          124              C       9.410778       2.870850      12.405993       0.724717      19.499357 0.21751152E+03  0.43697681E+04                                 6.827346                            5.343621      -0.011030       2.080594                    0.999815      20.867506      58.415772       0.619312       0.492289      -1.004472      -0.007449       0.025466      -0.002461       0.026647       0.022443       0.067322       0.036171       0.108146      -0.039327      -0.074063      -0.035654       0.109716              7.633233       5.037980      -1.574007      -1.640195      10.015497      -0.825151       7.846223           0.000003
          125              C       5.677121      12.151051       7.048340       0.149630      28.279315 0.38980018E+03  0.89058689E+04                                 8.183099                            6.696201      -0.009611       2.016852                    0.999444      25.780946      72.752577       0.621478       0.431366      -1.056241       0.020995       0.053036      -0.003340       0.057138       0.038592      -0.001408      -0.006969      -0.070691      -0.076164      -0.039803      -0.025753       0.065557              8.770585       5.735079       2.136449      -1.252013      10.997043       0.533893       9.579631          -0.000008
          126              C       5.612747      11.331379       5.944538      -0.159663      31.178939 0.45823409E+03  0.10942698E+05                                 8.611632                            7.173995       0.202645       2.036353                    0.999371      29.922290      87.399198       0.608980       0.421178      -1.058563      -0.020994      -0.038379      -0.001371       0.043768       0.004575      -0.012956      -0.011350      -0.007092       0.006882      -0.015452      -0.004726       0.020178              9.067725       6.037272       2.010670      -1.178087      10.519742       0.805332      10.646161          -0.000011
          127              C       5.161112      11.718407       8.214972      -0.162698      30.425332 0.44842739E+03  0.10673453E+05                                 8.536657                            7.154171       0.058193       1.996389                    0.998733      29.849290      87.650546       0.601223       0.428014      -1.052069      -0.016655      -0.033972       0.006905       0.038460       0.005089       0.011536       0.021895      -0.016098      -0.015104      -0.023229      -0.006203       0.029432              8.946533       6.327491       2.206709      -1.680556      10.461277      -0.445409      10.050831          -0.000011
          128              C       6.343334      13.528215       6.936961      -0.418597      32.153355 0.50365396E+03  0.12274033E+05                                 8.708144                            7.369893      -0.153410       1.930446                    0.998126      31.593300      92.215171       0.621484       0.404410      -1.072929      -0.020823      -0.048284      -0.000540       0.052586       0.027352       0.004811      -0.004625      -0.031304       0.059420      -0.042096       0.019373       0.022724              9.417519       9.584798      -1.097816      -0.454272      11.548512       0.493951       7.119245          -0.000008
          129              C       5.349123      14.605088       7.408183       0.748258      18.839663 0.21190257E+03  0.42291187E+04                                 6.678818                            5.289648      -0.168403       2.031992                    0.999246      20.631909      57.554985       0.619789       0.495163      -1.003071      -0.018632       0.026175       0.017640       0.036653       0.061273      -0.038655      -0.055048      -0.037694      -0.052207      -0.056119      -0.052557       0.108677              7.354769       6.986870      -2.526705       1.003561       7.596959       1.612927       7.480478           0.000000
          130              C       5.484001      20.546445      13.731127       0.156553      29.602393 0.39864825E+03  0.91489393E+04                                 8.426724                            6.751884      -0.085477       1.990332                    0.998962      25.784594      72.657671       0.622349       0.428836      -1.058990      -0.003463      -0.056542      -0.017941       0.059421      -0.022318      -0.009084       0.032409      -0.076646      -0.033156      -0.038829      -0.025978       0.064807              9.216350       5.369287      -1.241282       1.020884      11.912534       1.556139      10.367228          -0.000004
          131              C       4.907705      21.523154      12.944329      -0.158267      30.929729 0.45990679E+03  0.11016620E+05                                 8.629168                            7.235881       0.027103       1.982990                    0.998440      30.126564      88.761125       0.598940       0.426918      -1.052691      -0.016910       0.030208       0.014914       0.037695       0.015767      -0.001033       0.022634      -0.006806       0.017397      -0.027593      -0.001293       0.028887              9.098734       5.855884      -1.842534       1.093504      10.858448       0.214553      10.581869          -0.000001
          132              C       5.673034      21.141495       0.808217      -0.160665      31.294150 0.45981978E+03  0.10998240E+05                                 8.659792                            7.204473       0.063681       1.989543                    0.999164      30.162991      88.387915       0.604954       0.423300      -1.056447      -0.022166       0.027534       0.021922       0.041594      -0.005758       0.011522      -0.016512      -0.029688      -0.075791      -0.033039      -0.001338       0.034377              9.199236       5.689441      -1.108267       1.098142      10.061208       1.888265      11.847059          -0.000001
          133              C       5.843674      19.206236      13.175656      -0.425632      33.100895 0.49496664E+03  0.12042497E+05                                 8.934253                            7.334548      -0.347269       1.873452                    0.997319      31.724847      93.344074       0.617680       0.407570      -1.067951      -0.023464       0.047695       0.026101       0.059217      -0.025503       0.013409      -0.008855      -0.016776       0.049532      -0.035770       0.002926       0.032845              9.884184       9.281214       2.371132      -0.410936      12.707321       1.317196       7.664018          -0.000004
          134              C       4.770784      18.169476      13.384136       0.721022      19.705653 0.22259929E+03  0.44989173E+04                                 6.904185                            5.414374      -0.077869       2.055457                    0.999796      21.060264      59.176150       0.613646       0.493860      -1.003446      -0.008701      -0.025251       0.007562       0.027758      -0.043916       0.066844      -0.050569      -0.003594       0.104250      -0.067318      -0.046740       0.114058              7.747768       7.334644       2.412113      -1.466900       9.976984       1.501433       5.931677           0.000003
          135              C       9.682577      10.484898       8.921805       0.162260      29.001688 0.38464943E+03  0.87653357E+04                                 8.380810                            6.674939      -0.053534       2.008706                    0.999377      25.544683      72.161987       0.618788       0.434371      -1.053649      -0.017327      -0.054452      -0.015107       0.059105       0.021735       0.009818       0.029966      -0.067721      -0.063835      -0.033335      -0.029370       0.062705              9.317535      10.063099       1.804598       0.712089      12.399266       2.490032       5.490238          -0.000007
          136              C       0.779633      10.758218       9.153133      -0.148260      31.043491 0.45062579E+03  0.10728722E+05                                 8.658409                            7.169782       0.070143       2.000158                    0.998862      29.725576      87.029261       0.601377       0.427787      -1.053207       0.016717       0.027679       0.023039       0.039703      -0.012233      -0.009969       0.008466      -0.038484      -0.007849      -0.024208      -0.003913       0.028121              9.327070      11.327747       2.052381       0.801263      10.838180       2.121075       5.815283          -0.000011
          137              C       1.165874      12.002773       9.637206      -0.160417      30.287550 0.45188389E+03  0.10745757E+05                                 8.454172                            7.135784       0.209186       2.043907                    0.999301      29.614895      86.117436       0.609548       0.422559      -1.058456      -0.003780      -0.034905      -0.008854       0.036209       0.028079       0.011340       0.002994       0.018623      -0.026695      -0.026284      -0.010393       0.036678              8.948723       9.626675       0.646812       0.611441      11.473245       2.276191       5.746248          -0.000009
          138              C       0.241145      12.980542       9.894236       0.159628      29.868508 0.39122778E+03  0.89475849E+04                                 8.554234                            6.723472       0.009023       2.026958                    0.999651      25.657202      72.464726       0.618075       0.433300      -1.054951       0.015614       0.053491       0.019583       0.059064       0.024827       0.011974       0.031268      -0.064271      -0.078469      -0.038447      -0.027409       0.065856              9.666544      10.455277       2.670686       0.804552      13.057741       2.288420       5.486614          -0.000007
          139              C       9.129783      12.696267       9.658625      -0.171066      31.730354 0.44574709E+03  0.10567737E+05                                 8.704176                            7.061932       0.246650       2.047849                    0.999671      29.904220      86.936759       0.615776       0.419556      -1.059936      -0.015514      -0.034280      -0.013761       0.040065      -0.015389      -0.003533       0.003515      -0.012805      -0.048888      -0.016982      -0.008406       0.025389              9.462664      11.913049       2.306397       1.267718      10.697219       2.062473       5.777723          -0.000010
          140              C       8.745586      11.462095       9.204539      -0.156565      30.914916 0.44819067E+03  0.10636227E+05                                 8.561738                            7.088536       0.256936       2.057560                    0.999433      29.587698      85.954353       0.613903       0.420418      -1.059787       0.006423       0.035548       0.017776       0.040260       0.010538       0.006228      -0.000413       0.019334      -0.015915      -0.012912      -0.005356       0.018268              9.148425      10.731968       0.552411       0.636450      11.034666       2.194950       5.678640          -0.000011
          141              C       9.241159       9.166759       8.367762      -0.419147      33.120141 0.50197238E+03  0.12259843E+05                                 8.955672                            7.392974      -0.318185       1.886197                    0.997055      31.599341      93.250229       0.614202       0.408310      -1.067126       0.019664       0.045632       0.040520       0.064116       0.000583       0.003410       0.017639       0.049446      -0.074927      -0.037441      -0.000010       0.037451              9.986348       7.140197       2.386431      -0.029805      14.317551      -0.624745       8.501296          -0.000013
          142              C       9.340274       7.975336       9.268796       0.714019      19.716735 0.21878639E+03  0.43957072E+04                                 6.845742                            5.331642       0.149778       2.131239                    0.999746      20.860263      58.133776       0.625698       0.487229      -1.008467      -0.014978      -0.018461       0.013986       0.027582      -0.033908      -0.069827       0.048243       0.072236      -0.018353      -0.073713      -0.038045       0.111758              7.708834       5.743904       2.159575       1.392135      10.286167      -1.452004       7.096431          -0.000000
          143              C       0.670301      14.349180      10.364031      -0.413508      33.286678 0.50175669E+03  0.12278797E+05                                 9.038268                            7.418220      -0.467584       1.836368                    0.996858      31.966088      95.070053       0.608564       0.411280      -1.062979      -0.016944      -0.051572      -0.016222       0.056656      -0.014038       0.002895       0.005835       0.009648      -0.081791      -0.028782       0.000287       0.028495             10.147373       8.086973       3.180255      -0.492883      12.764939      -0.123263       9.590205          -0.000008
          144              C       1.364103      15.072444       9.247377       0.696880      18.847732 0.23486984E+03  0.48190454E+04                                 6.719022                            5.575229      -0.061344       2.049430                    0.999702      21.722207      61.833722       0.601510       0.496283      -1.000550       0.023768       0.000943      -0.018934       0.030403      -0.014313      -0.004051       0.066467      -0.099628      -0.049176      -0.056404      -0.042055       0.098459              7.267611       7.515997       1.390493      -0.634339       6.763649      -2.788064       7.523188           0.000000
          145              C       5.442107       1.572482      10.071302       0.156680      30.265291 0.39961828E+03  0.91902808E+04                                 8.622956                            6.796854      -0.138633       1.976624                    0.999539      25.866296      73.315020       0.614357       0.433513      -1.054571       0.019725       0.051411       0.017099       0.057659       0.026120       0.010937       0.035465      -0.057681      -0.047637      -0.034544      -0.029477       0.064022              9.723435      10.846845       2.833334       0.854112      12.254637       2.777600       6.068824          -0.000002
          146              C       4.108658       1.298590       9.865678      -0.165130      31.710089 0.44474967E+03  0.10542273E+05                                 8.725224                            7.075871       0.196376       2.034626                    0.999220      29.861578      86.915306       0.612085       0.422158      -1.057888      -0.018426      -0.035715      -0.019648       0.044734      -0.018274      -0.010660       0.009441      -0.017807      -0.017423      -0.019227      -0.009466       0.028693              9.518993      12.316315       2.444354       1.145463       9.918835       2.465842       6.321829          -0.000003
          147              C       3.706069       0.132009       9.254517      -0.156412      30.566253 0.44078622E+03  0.10429724E+05                                 8.510982                            7.040073       0.226736       2.048541                    0.999338      29.613961      86.246229       0.613909       0.421655      -1.057721       0.009651       0.041569       0.016393       0.045715       0.018859       0.008898       0.001146       0.020714      -0.010167      -0.020623      -0.004955       0.025578              9.096064      10.760990       0.579257       0.611532      10.247442       2.753795       6.279759          -0.000002
          148              C       4.591969      21.282477       8.866115       0.155082      29.688195 0.39621884E+03  0.90909800E+04                                 8.503864                            6.766805      -0.094816       1.991669                    0.999342      25.780713      72.943636       0.615981       0.433375      -1.054850      -0.015153      -0.052923      -0.025622       0.060720       0.024138       0.013903       0.034830      -0.055545      -0.054310      -0.035477      -0.027673       0.063150              9.466504      10.150524       1.907542       0.737105      12.058032       3.183903       6.190955          -0.000003
          149              C       5.949941      21.552077       9.066028      -0.150803      31.244566 0.45962126E+03  0.10994802E+05                                 8.685896                            7.230769       0.051435       1.989925                    0.998782      30.004371      87.993582       0.600231       0.426580      -1.054171       0.012708       0.028675       0.012192       0.033651      -0.014853      -0.008645       0.009053      -0.031724      -0.012518      -0.021224      -0.006828       0.028051              9.347683      11.607779       2.292655       0.835170      10.081674       2.489397       6.353596          -0.000001
          150              C       6.354574       0.624446       9.670049      -0.158438      30.140780 0.45401664E+03  0.10823233E+05                                 8.455255                            7.173357       0.115766       2.014130                    0.998677      29.775180      87.059210       0.604528       0.425015      -1.055553      -0.007153      -0.026926      -0.021682       0.035303       0.024224       0.008031      -0.002680       0.020148      -0.022025      -0.025147      -0.005486       0.030632              8.931125      10.044194       0.704256       0.532185      10.438636       2.649075       6.310546          -0.000002
          151              C       5.926440       2.846499      10.721017      -0.415657      32.940425 0.49282230E+03  0.11980363E+05                                 8.933701                            7.325115      -0.311602       1.888360                    0.997160      31.480237      92.662797       0.617102       0.408291      -1.067207      -0.017690      -0.042877      -0.028703       0.054546      -0.011388       0.012887       0.017476       0.023980      -0.070816      -0.037523       0.008425       0.029099             10.054319       7.881351       3.344677      -0.153373      13.150777      -0.478024       9.130830          -0.000005
          152              C       6.462885       3.816546       9.737162       0.715526      18.719231 0.21621447E+03  0.43421950E+04                                 6.668267                            5.336105       0.096675       2.116858                    0.999889      20.942094      58.834219       0.617570       0.493850      -1.002527       0.016876       0.021076      -0.002922       0.027157      -0.063770      -0.026604       0.048668      -0.033258      -0.106819      -0.061773      -0.043332       0.105105              7.403781       6.422072       2.825357       0.410718       8.061077      -1.828437       7.728194           0.000002
          153              C       4.152595      20.009224       8.182129      -0.423016      33.185861 0.50699392E+03  0.12407425E+05                                 8.943349                            7.409760      -0.403826       1.862894                    0.996115      31.612988      93.239189       0.616298       0.406104      -1.069082       0.020001       0.040104       0.032461       0.055336       0.000176       0.004433       0.021691       0.020052      -0.066902      -0.035483       0.013340       0.022143              9.940549       7.228228       2.358050       0.380442      13.673964       0.047825       8.919456          -0.000005
          154              C       4.301778      18.753057       9.013194       0.724716      19.499371 0.21751171E+03  0.43697729E+04                                 6.827349                            5.343623      -0.011029       2.080595                    0.999815      20.867517      58.415810       0.619312       0.492289      -1.004472      -0.007449      -0.025466       0.002461       0.026647      -0.022443      -0.067322       0.036171       0.108146      -0.039327      -0.074063      -0.035654       0.109717              7.633237       5.037982       1.574008       1.640196      10.015502      -0.825152       7.846226           0.000002
          155              C       0.568121       9.790918       0.091389       0.149630      28.279321 0.38980029E+03  0.89058720E+04                                 8.183101                            6.696202      -0.009612       2.016852                    0.999444      25.780950      72.752593       0.621478       0.431366      -1.056241       0.020995      -0.053036       0.003340       0.057138      -0.038592       0.001408      -0.006969      -0.070691      -0.076164      -0.039804      -0.025753       0.065557              8.770586       5.735080      -2.136449       1.252013      10.997046       0.533894       9.579632          -0.000007
          156              C       0.503747      10.610590       1.195191      -0.159663      31.178949 0.45823427E+03  0.10942704E+05                                 8.611635                            7.173997       0.202644       2.036352                    0.999371      29.922298      87.399235       0.608980       0.421178      -1.058563      -0.020994       0.038379       0.001371       0.043768      -0.004575       0.012956      -0.011350      -0.007092       0.006882      -0.015452      -0.004726       0.020178              9.067727       6.037274      -2.010671       1.178087      10.519745       0.805333      10.646163          -0.000011
          157              C       0.052112       9.905500      13.204215      -0.162698      30.425330 0.44842735E+03  0.10673451E+05                                 8.536657                            7.154171       0.058193       1.996390                    0.998733      29.849288      87.650539       0.601223       0.428014      -1.052069      -0.016655       0.033972      -0.006905       0.038460      -0.005089      -0.011536       0.021895      -0.016098      -0.015104      -0.023229      -0.006203       0.029432              8.946533       6.327491      -2.206709       1.680556      10.461277      -0.445410      10.050830          -0.000012
          158              C       1.234334       8.413754       0.202768      -0.418597      32.153344 0.50365370E+03  0.12274025E+05                                 8.708141                            7.369890      -0.153410       1.930446                    0.998126      31.593294      92.215143       0.621484       0.404409      -1.072929      -0.020823       0.048285       0.000540       0.052586      -0.027352      -0.004811      -0.004625      -0.031304       0.059420      -0.042096       0.019372       0.022724              9.417516       9.584796       1.097816       0.454271      11.548508       0.493951       7.119243          -0.000008
          159              C       0.240123       7.018819      14.011004       0.748258      18.839667 0.21190261E+03  0.42291200E+04                                 6.678820                            5.289649      -0.168405       2.031992                    0.999246      20.631914      57.555009       0.619789       0.495164      -1.003071      -0.018632      -0.026175      -0.017640       0.036653      -0.061273       0.038655      -0.055048      -0.037694      -0.052207      -0.056120      -0.052557       0.108677              7.354771       6.986872       2.526706      -1.003561       7.596961       1.612928       7.480480           0.000000
          160              C       0.375001       1.077462       7.688060       0.156553      29.602392 0.39864822E+03  0.91489387E+04                                 8.426725                            6.751885      -0.085478       1.990332                    0.998962      25.784594      72.657681       0.622349       0.428836      -1.058990      -0.003463       0.056542       0.017941       0.059421       0.022318       0.009084       0.032409      -0.076646      -0.033157      -0.038829      -0.025978       0.064807              9.216351       5.369288       1.241282      -1.020885      11.912537       1.556140      10.367229          -0.000004
          161              C      10.016705       0.100753       8.474858      -0.158266      30.929726 0.45990672E+03  0.11016618E+05                                 8.629168                            7.235881       0.027103       1.982990                    0.998440      30.126563      88.761126       0.598940       0.426918      -1.052691      -0.016910      -0.030208      -0.014914       0.037695      -0.015767       0.001033       0.022634      -0.006806       0.017397      -0.027593      -0.001293       0.028887              9.098734       5.855884       1.842534      -1.093504      10.858448       0.214553      10.581870          -0.000001
          162              C       0.564034       0.800474       6.331512      -0.160665      31.294155 0.45981984E+03  0.10998242E+05                                 8.659793                            7.204473       0.063681       1.989543                    0.999164      30.162995      88.387932       0.604954       0.423300      -1.056447      -0.022166      -0.027534      -0.021922       0.041594       0.005758      -0.011522      -0.016512      -0.029688      -0.075791      -0.033039      -0.001338       0.034377              9.199237       5.689442       1.108267      -1.098143      10.061210       1.888265      11.847061          -0.000001
          163              C       0.734674       2.417671       8.243531      -0.425633      33.100906 0.49496684E+03  0.12042503E+05                                 8.934256                            7.334550      -0.347269       1.873452                    0.997319      31.724856      93.344113       0.617680       0.407570      -1.067950      -0.023464      -0.047695      -0.026101       0.059217       0.025503      -0.013409      -0.008855      -0.016776       0.049532      -0.035770       0.002926       0.032845              9.884188       9.281218      -2.371134       0.410937      12.707326       1.317197       7.664020          -0.000004
          164              C       9.879784       3.454431       8.035051       0.721022      19.705651 0.22259925E+03  0.44989168E+04                                 6.904187                            5.414375      -0.077871       2.055457                    0.999796      21.060265      59.176167       0.613646       0.493860      -1.003446      -0.008701       0.025251      -0.007561       0.027758       0.043916      -0.066844      -0.050569      -0.003594       0.104250      -0.067318      -0.046740       0.114059              7.747770       7.334645      -2.412114       1.466900       9.976987       1.501434       5.931679           0.000003
          165              C       5.644423      10.643929       1.782076       0.162261      29.001686 0.38464938E+03  0.87653344E+04                                 8.380810                            6.674939      -0.053535       2.008706                    0.999377      25.544682      72.161986       0.618788       0.434371      -1.053649       0.017327      -0.054452      -0.015107       0.059105      -0.021735      -0.009818       0.029966      -0.067721      -0.063835      -0.033335      -0.029370       0.062705              9.317535      10.063099      -1.804598      -0.712089      12.399266       2.490032       5.490238          -0.000008
          166              C       4.329367      10.917249       2.013404      -0.148260      31.043502 0.45062598E+03  0.10728728E+05                                 8.658411                            7.169783       0.070143       2.000158                    0.998862      29.725583      87.029288       0.601377       0.427787      -1.053207      -0.016717       0.027679       0.023038       0.039703       0.012233       0.009969       0.008466      -0.038484      -0.007849      -0.024209      -0.003913       0.028121              9.327072      11.327750      -2.052382      -0.801263      10.838182       2.121076       5.815284          -0.000010
          167              C       3.943126      12.161804       2.497477      -0.160416      30.287545 0.45188378E+03  0.10745753E+05                                 8.454169                            7.135782       0.209187       2.043907                    0.999301      29.614892      86.117418       0.609549       0.422559      -1.058456       0.003780      -0.034905      -0.008854       0.036209      -0.028079      -0.011339       0.002994       0.018624      -0.026694      -0.026285      -0.010393       0.036678              8.948720       9.626674      -0.646812      -0.611441      11.473241       2.276190       5.746246          -0.000010
          168              C       4.867855      13.139573       2.754507       0.159628      29.868510 0.39122780E+03  0.89475854E+04                                 8.554235                            6.723472       0.009023       2.026958                    0.999651      25.657203      72.464730       0.618075       0.433300      -1.054951      -0.015613       0.053491       0.019583       0.059064      -0.024827      -0.011974       0.031268      -0.064271      -0.078469      -0.038447      -0.027409       0.065856              9.666545      10.455277      -2.670686      -0.804552      13.057742       2.288420       5.486615          -0.000007
          169              C       6.197217      12.855298       2.518896      -0.171066      31.730369 0.44574736E+03  0.10567745E+05                                 8.704179                            7.061935       0.246649       2.047848                    0.999671      29.904230      86.936801       0.615776       0.419556      -1.059936       0.015514      -0.034280      -0.013761       0.040065       0.015389       0.003533       0.003515      -0.012805      -0.048888      -0.016982      -0.008406       0.025389              9.462667      11.913054      -2.306398      -1.267719      10.697223       2.062474       5.777725          -0.000010
          170              C       6.581414      11.621126       2.064810      -0.156565      30.914920 0.44819074E+03  0.10636230E+05                                 8.561738                            7.088537       0.256937       2.057560                    0.999433      29.587701      85.954362       0.613903       0.420418      -1.059787      -0.006424       0.035548       0.017776       0.040260      -0.010538      -0.006228      -0.000413       0.019334      -0.015916      -0.012912      -0.005356       0.018268              9.148425      10.731969      -0.552411      -0.636450      11.034667       2.194950       5.678640          -0.000010
          171              C       6.085841       9.325790       1.228033      -0.419147      33.120161 0.50197275E+03  0.12259855E+05                                 8.955676                            7.392976      -0.318186       1.886197                    0.997055      31.599355      93.250285       0.614202       0.408310      -1.067126      -0.019664       0.045632       0.040520       0.064116      -0.000583      -0.003410       0.017639       0.049446      -0.074928      -0.037441      -0.000010       0.037451              9.986353       7.140201      -2.386434       0.029805      14.317558      -0.624745       8.501299          -0.000012
          172              C       5.986726       8.134367       2.129067       0.714020      19.716734 0.21878638E+03  0.43957069E+04                                 6.845740                            5.331641       0.149777       2.131239                    0.999746      20.860261      58.133761       0.625698       0.487229      -1.008467       0.014978      -0.018461       0.013986       0.027582       0.033908       0.069827       0.048242       0.072236      -0.018354      -0.073713      -0.038045       0.111758              7.708832       5.743903      -2.159574      -1.392135      10.286164      -1.452004       7.096430          -0.000000
          173              C       4.438699      14.508211       3.224302      -0.413508      33.286679 0.50175671E+03  0.12278797E+05                                 9.038267                            7.418219      -0.467584       1.836368                    0.996858      31.966088      95.070046       0.608564       0.411280      -1.062979       0.016944      -0.051572      -0.016222       0.056656       0.014039      -0.002895       0.005835       0.009648      -0.081790      -0.028782       0.000286       0.028496             10.147372       8.086972      -3.180255       0.492882      12.764938      -0.123263       9.590205          -0.000008
          174              C       3.744897      15.231475       2.107648       0.696880      18.847736 0.23486990E+03  0.48190467E+04                                 6.719022                            5.575229      -0.061342       2.049431                    0.999702      21.722208      61.833718       0.601510       0.496283      -1.000551      -0.023768       0.000943      -0.018934       0.030403       0.014313       0.004051       0.066467      -0.099628      -0.049177      -0.056404      -0.042055       0.098459              7.267611       7.515997      -1.390493       0.634339       6.763649      -2.788064       7.523188           0.000001
          175              C       9.884893       1.731513       2.931573       0.156680      30.265290 0.39961826E+03  0.91902804E+04                                 8.622956                            6.796854      -0.138633       1.976624                    0.999539      25.866296      73.315023       0.614357       0.433513      -1.054571      -0.019725       0.051411       0.017099       0.057659      -0.026120      -0.010937       0.035465      -0.057681      -0.047637      -0.034545      -0.029477       0.064022              9.723436      10.846845      -2.833334      -0.854112      12.254638       2.777600       6.068824          -0.000002
          176              C       1.000342       1.457621       2.725949      -0.165130      31.710093 0.44474975E+03  0.10542275E+05                                 8.725224                            7.075871       0.196376       2.034626                    0.999220      29.861581      86.915318       0.612085       0.422158      -1.057888       0.018426      -0.035715      -0.019649       0.044734       0.018274       0.010660       0.009441      -0.017807      -0.017423      -0.019227      -0.009466       0.028693              9.518994      12.316316      -2.444355      -1.145463       9.918836       2.465842       6.321830          -0.000003
          177              C       1.402931       0.291040       2.114788      -0.156412      30.566251 0.44078616E+03  0.10429722E+05                                 8.510982                            7.040073       0.226736       2.048541                    0.999338      29.613959      86.246221       0.613909       0.421655      -1.057721      -0.009652       0.041569       0.016393       0.045715      -0.018859      -0.008898       0.001146       0.020715      -0.010168      -0.020623      -0.004955       0.025578              9.096063      10.760989      -0.579257      -0.611532      10.247441       2.753795       6.279759          -0.000002
          178              C       0.517031      21.441508       1.726386       0.155083      29.688186 0.39621871E+03  0.90909761E+04                                 8.503862                            6.766804      -0.094815       1.991669                    0.999342      25.780708      72.943617       0.615981       0.433375      -1.054850       0.015153      -0.052923      -0.025622       0.060720      -0.024138      -0.013903       0.034830      -0.055545      -0.054311      -0.035477      -0.027673       0.063150              9.466502      10.150521      -1.907541      -0.737104      12.058029       3.183902       6.190954          -0.000002
          179              C       9.377059      21.711108       1.926299      -0.150803      31.244572 0.45962137E+03  0.10994805E+05                                 8.685896                            7.230770       0.051435       1.989925                    0.998782      30.004373      87.993588       0.600231       0.426580      -1.054171      -0.012708       0.028675       0.012192       0.033651       0.014853       0.008645       0.009053      -0.031724      -0.012518      -0.021224      -0.006828       0.028051              9.347684      11.607780      -2.292656      -0.835170      10.081675       2.489397       6.353597          -0.000002
          180              C       8.972426       0.783477       2.530320      -0.158438      30.140777 0.45401657E+03  0.10823231E+05                                 8.455254                            7.173356       0.115767       2.014131                    0.998677      29.775178      87.059198       0.604528       0.425015      -1.055553       0.007153      -0.026926      -0.021682       0.035303      -0.024224      -0.008031      -0.002680       0.020148      -0.022026      -0.025147      -0.005486       0.030632              8.931124      10.044192      -0.704256      -0.532185      10.438635       2.649074       6.310545          -0.000002
          181              C       9.400560       3.005530       3.581288      -0.415657      32.940433 0.49282243E+03  0.11980368E+05                                 8.933703                            7.325116      -0.311603       1.888360                    0.997160      31.480244      92.662827       0.617101       0.408291      -1.067207       0.017690      -0.042877      -0.028702       0.054546       0.011388      -0.012887       0.017476       0.023980      -0.070817      -0.037524       0.008425       0.029099             10.054322       7.881352      -3.344678       0.153373      13.150780      -0.478024       9.130833          -0.000005
          182              C       8.864115       3.975577       2.597433       0.715526      18.719227 0.21621441E+03  0.43421935E+04                                 6.668266                            5.336104       0.096675       2.116858                    0.999889      20.942093      58.834217       0.617570       0.493850      -1.002527      -0.016876       0.021076      -0.002922       0.027157       0.063770       0.026604       0.048668      -0.033259      -0.106819      -0.061773      -0.043332       0.105105              7.403780       6.422072      -2.825356      -0.410717       8.061076      -1.828436       7.728193           0.000002
          183              C       0.956405      20.168255       1.042400      -0.423017      33.185877 0.50699422E+03  0.12407435E+05                                 8.943352                            7.409762      -0.403825       1.862894                    0.996115      31.612996      93.239215       0.616297       0.406104      -1.069082      -0.020001       0.040104       0.032461       0.055336      -0.000176      -0.004433       0.021691       0.020052      -0.066902      -0.035484       0.013340       0.022144              9.940553       7.228229      -2.358051      -0.380442      13.673969       0.047826       8.919459          -0.000006
          184              C       0.807222      18.912088       1.873465       0.724717      19.499362 0.21751158E+03  0.43697696E+04                                 6.827347                            5.343621      -0.011029       2.080595                    0.999815      20.867509      58.415781       0.619312       0.492289      -1.004472       0.007449      -0.025466       0.002461       0.026647       0.022443       0.067322       0.036171       0.108146      -0.039327      -0.074063      -0.035653       0.109716              7.633234       5.037980      -1.574007      -1.640195      10.015499      -0.825151       7.846224           0.000003
          185              C       4.540879       9.631887       7.231118       0.149630      28.279315 0.38980019E+03  0.89058691E+04                                 8.183100                            6.696201      -0.009611       2.016852                    0.999444      25.780945      72.752574       0.621478       0.431366      -1.056241      -0.020995      -0.053036       0.003340       0.057138       0.038592      -0.001408      -0.006969      -0.070691      -0.076164      -0.039803      -0.025753       0.065557              8.770585       5.735080       2.136449      -1.252013      10.997045       0.533893       9.579631          -0.000008
          186              C       4.605253      10.451559       8.334920      -0.159662      31.178919 0.45823370E+03  0.10942686E+05                                 8.611628                            7.173992       0.202647       2.036353                    0.999371      29.922277      87.399143       0.608980       0.421178      -1.058563       0.020994       0.038379       0.001371       0.043768       0.004575      -0.012956      -0.011350      -0.007092       0.006882      -0.015452      -0.004726       0.020178              9.067720       6.037269       2.010670      -1.178086      10.519737       0.805332      10.646155          -0.000011
          187              C       5.056888      10.064531       6.064486      -0.162697      30.425311 0.44842697E+03  0.10673440E+05                                 8.536652                            7.154168       0.058194       1.996390                    0.998733      29.849275      87.650487       0.601223       0.428014      -1.052069       0.016655       0.033972      -0.006905       0.038460       0.005089       0.011536       0.021895      -0.016098      -0.015104      -0.023229      -0.006203       0.029432              8.946528       6.327487       2.206708      -1.680555      10.461272      -0.445409      10.050825          -0.000012
          188              C       3.874666       8.254723       7.342497      -0.418597      32.153362 0.50365407E+03  0.12274036E+05                                 8.708145                            7.369894      -0.153410       1.930445                    0.998126      31.593307      92.215200       0.621484       0.404410      -1.072929       0.020823       0.048285       0.000540       0.052586       0.027352       0.004811      -0.004625      -0.031304       0.059420      -0.042096       0.019372       0.022724              9.417520       9.584800      -1.097816      -0.454271      11.548514       0.493951       7.119247          -0.000008
          189              C       4.868877       7.177850       6.871275       0.748258      18.839669 0.21190264E+03  0.42291206E+04                                 6.678819                            5.289649      -0.168403       2.031992                    0.999246      20.631914      57.555004       0.619789       0.495163      -1.003071       0.018632      -0.026175      -0.017640       0.036653       0.061273      -0.038655      -0.055048      -0.037695      -0.052207      -0.056119      -0.052557       0.108677              7.354771       6.986872      -2.526706       1.003561       7.596961       1.612927       7.480479           0.000000
          190              C       4.733999       1.236493       0.548331       0.156552      29.602400 0.39864839E+03  0.91489431E+04                                 8.426725                            6.751885      -0.085478       1.990332                    0.998962      25.784598      72.657687       0.622349       0.428836      -1.058990       0.003463       0.056542       0.017941       0.059421      -0.022318      -0.009084       0.032410      -0.076646      -0.033157      -0.038829      -0.025978       0.064807              9.216352       5.369288      -1.241282       1.020885      11.912537       1.556140      10.367230          -0.000004
          191              C       5.310295       0.259784       1.335129      -0.158266      30.929704 0.45990631E+03  0.11016606E+05                                 8.629163                            7.235877       0.027105       1.982991                    0.998440      30.126548      88.761058       0.598940       0.426918      -1.052692       0.016910      -0.030208      -0.014914       0.037695       0.015767      -0.001033       0.022634      -0.006806       0.017397      -0.027593      -0.001293       0.028887              9.098728       5.855881      -1.842533       1.093503      10.858440       0.214553      10.581863          -0.000001
          192              C       4.544966       0.641443      13.471241      -0.160664      31.294129 0.45981937E+03  0.10998228E+05                                 8.659787                            7.204469       0.063682       1.989544                    0.999164      30.162979      88.387865       0.604954       0.423300      -1.056447       0.022166      -0.027534      -0.021922       0.041594      -0.005758       0.011522      -0.016512      -0.029688      -0.075791      -0.033039      -0.001338       0.034377              9.199231       5.689439      -1.108267       1.098142      10.061203       1.888263      11.847052          -0.000001
          193              C       4.374326       2.576702       1.103802      -0.425633      33.100900 0.49496675E+03  0.12042500E+05                                 8.934254                            7.334549      -0.347269       1.873452                    0.997319      31.724852      93.344091       0.617680       0.407570      -1.067951       0.023464      -0.047695      -0.026101       0.059217      -0.025503       0.013409      -0.008855      -0.016776       0.049532      -0.035770       0.002926       0.032845              9.884185       9.281216       2.371133      -0.410937      12.707322       1.317196       7.664019          -0.000004
          194              C       5.447216       3.613462       0.895322       0.721022      19.705654 0.22259931E+03  0.44989177E+04                                 6.904185                            5.414374      -0.077869       2.055457                    0.999796      21.060265      59.176151       0.613646       0.493860      -1.003446       0.008701       0.025251      -0.007561       0.027758      -0.043916       0.066844      -0.050569      -0.003594       0.104250      -0.067318      -0.046740       0.114058              7.747768       7.334644       2.412113      -1.466900       9.976985       1.501433       5.931677           0.000003
          195              C       0.535423      11.298040       5.357653       0.162260      29.001688 0.38464944E+03  0.87653359E+04                                 8.380810                            6.674939      -0.053534       2.008706                    0.999377      25.544683      72.161985       0.618788       0.434371      -1.053649       0.017327       0.054452       0.015107       0.059105       0.021735       0.009818       0.029966      -0.067721      -0.063835      -0.033335      -0.029370       0.062705              9.317534      10.063099       1.804598       0.712089      12.399265       2.490031       5.490238          -0.000008
          196              C       9.438367      11.024720       5.126325      -0.148260      31.043492 0.45062582E+03  0.10728723E+05                                 8.658409                            7.169782       0.070143       2.000158                    0.998862      29.725576      87.029258       0.601377       0.427786      -1.053207      -0.016717      -0.027679      -0.023038       0.039703      -0.012233      -0.009969       0.008466      -0.038484      -0.007849      -0.024208      -0.003913       0.028121              9.327069      11.327746       2.052381       0.801262      10.838179       2.121075       5.815283          -0.000011
          197              C       9.052126       9.780165       4.642252      -0.160417      30.287543 0.45188377E+03  0.10745753E+05                                 8.454170                            7.135783       0.209186       2.043907                    0.999301      29.614890      86.117412       0.609548       0.422559      -1.058456       0.003780       0.034905       0.008854       0.036209       0.028079       0.011340       0.002994       0.018623      -0.026695      -0.026284      -0.010393       0.036677              8.948721       9.626673       0.646811       0.611441      11.473242       2.276190       5.746247          -0.000010
          198              C       9.976855       8.802396       4.385222       0.159628      29.868511 0.39122783E+03  0.89475863E+04                                 8.554235                            6.723472       0.009022       2.026957                    0.999651      25.657204      72.464735       0.618075       0.433300      -1.054951      -0.015614      -0.053491      -0.019583       0.059064       0.024827       0.011974       0.031268      -0.064271      -0.078469      -0.038447      -0.027409       0.065856              9.666545      10.455277       2.670687       0.804552      13.057743       2.288420       5.486615          -0.000007
          199              C       1.088217       9.086671       4.620833      -0.171066      31.730361 0.44574724E+03  0.10567741E+05                                 8.704177                            7.061933       0.246650       2.047849                    0.999671      29.904224      86.936770       0.615776       0.419556      -1.059936       0.015514       0.034280       0.013761       0.040065      -0.015389      -0.003533       0.003515      -0.012805      -0.048889      -0.016983      -0.008406       0.025389              9.462665      11.913050       2.306398       1.267718      10.697220       2.062473       5.777724          -0.000010
          200              C       1.472414      10.320843       5.074919      -0.156565      30.914918 0.44819072E+03  0.10636229E+05                                 8.561738                            7.088536       0.256936       2.057560                    0.999433      29.587699      85.954353       0.613903       0.420418      -1.059787      -0.006423      -0.035548      -0.017776       0.040260       0.010538       0.006228      -0.000413       0.019335      -0.015915      -0.012912      -0.005356       0.018268              9.148425      10.731968       0.552411       0.636450      11.034666       2.194949       5.678640          -0.000011
          201              C       0.976841      12.616179       5.911696      -0.419146      33.120133 0.50197222E+03  0.12259838E+05                                 8.955670                            7.392972      -0.318185       1.886197                    0.997055      31.599333      93.250194       0.614202       0.408310      -1.067126      -0.019664      -0.045632      -0.040520       0.064116       0.000583       0.003410       0.017639       0.049446      -0.074927      -0.037441      -0.000010       0.037451              9.986346       7.140196       2.386431      -0.029805      14.317547      -0.624745       8.501294          -0.000012
          202              C       0.877726      13.807602       5.010662       0.714019      19.716739 0.21878644E+03  0.43957085E+04                                 6.845742                            5.331642       0.149778       2.131239                    0.999746      20.860267      58.133787       0.625698       0.487229      -1.008467       0.014978       0.018461      -0.013986       0.027582      -0.033908      -0.069827       0.048242       0.072236      -0.018353      -0.073713      -0.038045       0.111758              7.708834       5.743904       2.159575       1.392135      10.286167      -1.452004       7.096431          -0.000000
          203              C       9.547699       7.433758       3.915427      -0.413508      33.286683 0.50175678E+03  0.12278800E+05                                 9.038268                            7.418220      -0.467585       1.836368                    0.996858      31.966092      95.070067       0.608564       0.411280      -1.062979       0.016944       0.051572       0.016222       0.056656      -0.014039       0.002895       0.005835       0.009647      -0.081791      -0.028782       0.000287       0.028496             10.147373       8.086973       3.180255      -0.492882      12.764939      -0.123263       9.590207          -0.000008
          204              C       8.853897       6.710494       5.032081       0.696880      18.847732 0.23486984E+03  0.48190453E+04                                 6.719022                            5.575229      -0.061343       2.049430                    0.999702      21.722206      61.833716       0.601510       0.496283      -1.000550      -0.023768      -0.000943       0.018934       0.030403      -0.014313      -0.004051       0.066467      -0.099628      -0.049176      -0.056404      -0.042055       0.098459              7.267611       7.515997       1.390493      -0.634339       6.763649      -2.788064       7.523188           0.000000
          205              C       4.775893      20.210456       4.208156       0.156680      30.265288 0.39961824E+03  0.91902796E+04                                 8.622955                            6.796854      -0.138633       1.976624                    0.999539      25.866294      73.315011       0.614357       0.433513      -1.054571      -0.019725      -0.051411      -0.017099       0.057659       0.026120       0.010937       0.035465      -0.057681      -0.047637      -0.034545      -0.029477       0.064022              9.723434      10.846844       2.833333       0.854112      12.254636       2.777600       6.068823          -0.000002
          206              C       6.109342      20.484348       4.413780      -0.165130      31.710088 0.44474965E+03  0.10542272E+05                                 8.725224                            7.075871       0.196376       2.034626                    0.999220      29.861577      86.915303       0.612085       0.422158      -1.057888       0.018426       0.035715       0.019648       0.044734      -0.018274      -0.010660       0.009441      -0.017807      -0.017423      -0.019227      -0.009466       0.028693              9.518993      12.316315       2.444354       1.145463       9.918834       2.465842       6.321829          -0.000003
          207              C       6.511931      21.650929       5.024941      -0.156412      30.566254 0.44078624E+03  0.10429724E+05                                 8.510982                            7.040073       0.226736       2.048541                    0.999338      29.613961      86.246229       0.613909       0.421655      -1.057721      -0.009652      -0.041569      -0.016393       0.045715       0.018859       0.008898       0.001146       0.020714      -0.010167      -0.020623      -0.004955       0.025578              9.096064      10.760990       0.579257       0.611532      10.247441       2.753794       6.279759          -0.000002
          208              C       5.626031       0.500461       5.413343       0.155083      29.688187 0.39621872E+03  0.90909767E+04                                 8.503863                            6.766804      -0.094816       1.991669                    0.999342      25.780709      72.943625       0.615981       0.433375      -1.054850       0.015153       0.052923       0.025622       0.060720       0.024138       0.013903       0.034830      -0.055545      -0.054310      -0.035477      -0.027673       0.063150              9.466503      10.150523       1.907541       0.737104      12.058030       3.183902       6.190955          -0.000002
          209              C       4.268059       0.230861       5.213430      -0.150803      31.244571 0.45962135E+03  0.10994804E+05                                 8.685896                            7.230770       0.051435       1.989925                    0.998782      30.004373      87.993585       0.600231       0.426580      -1.054171      -0.012708      -0.028675      -0.012192       0.033651      -0.014853      -0.008645       0.009053      -0.031724      -0.012518      -0.021224      -0.006828       0.028051              9.347683      11.607779       2.292655       0.835170      10.081674       2.489397       6.353596          -0.000002
          210              C       3.863426      21.158492       4.609409      -0.158437      30.140776 0.45401656E+03  0.10823231E+05                                 8.455254                            7.173355       0.115767       2.014131                    0.998677      29.775177      87.059193       0.604528       0.425015      -1.055553       0.007153       0.026926       0.021682       0.035303       0.024224       0.008031      -0.002680       0.020148      -0.022025      -0.025146      -0.005486       0.030632              8.931124      10.044192       0.704256       0.532185      10.438633       2.649074       6.310545          -0.000002
          211              C       4.291560      18.936439       3.558441      -0.415657      32.940422 0.49282226E+03  0.11980362E+05                                 8.933700                            7.325114      -0.311602       1.888361                    0.997160      31.480235      92.662786       0.617102       0.408291      -1.067207       0.017690       0.042878       0.028702       0.054546      -0.011388       0.012887       0.017476       0.023980      -0.070817      -0.037523       0.008425       0.029099             10.054318       7.881350       3.344676      -0.153373      13.150775      -0.478023       9.130829          -0.000005
          212              C       3.755115      17.966392       4.542296       0.715526      18.719226 0.21621442E+03  0.43421935E+04                                 6.668265                            5.336103       0.096677       2.116859                    0.999889      20.942089      58.834195       0.617570       0.493850      -1.002527      -0.016876      -0.021076       0.002922       0.027157      -0.063770      -0.026604       0.048668      -0.033258      -0.106819      -0.061773      -0.043332       0.105105              7.403779       6.422071       2.825355       0.410718       8.061074      -1.828436       7.728191           0.000002
          213              C       6.065405       1.773714       6.097329      -0.423017      33.185873 0.50699416E+03  0.12407433E+05                                 8.943351                            7.409761      -0.403825       1.862894                    0.996115      31.612994      93.239206       0.616297       0.406104      -1.069082      -0.020001      -0.040104      -0.032461       0.055336       0.000176       0.004433       0.021691       0.020052      -0.066902      -0.035484       0.013340       0.022144              9.940551       7.228229       2.358050       0.380442      13.673968       0.047826       8.919458          -0.000005
          214              C       5.916222       3.029881       5.266264       0.724716      19.499365 0.21751162E+03  0.43697706E+04                                 6.827348                            5.343622      -0.011028       2.080595                    0.999815      20.867510      58.415783       0.619312       0.492289      -1.004472       0.007449       0.025466      -0.002461       0.026647      -0.022443      -0.067322       0.036171       0.108146      -0.039327      -0.074063      -0.035654       0.109717              7.633235       5.037981       1.574007       1.640195      10.015500      -0.825151       7.846224           0.000002
          215              C       9.649879      11.992020      14.188069       0.149630      28.279324 0.38980035E+03  0.89058736E+04                                 8.183101                            6.696202      -0.009612       2.016852                    0.999444      25.780951      72.752593       0.621478       0.431366      -1.056241      -0.020995       0.053036      -0.003340       0.057138      -0.038592       0.001408      -0.006969      -0.070692      -0.076164      -0.039804      -0.025753       0.065557              8.770586       5.735081      -2.136450       1.252013      10.997046       0.533893       9.579632          -0.000008
          216              C       9.714253      11.172348      13.084267      -0.159662      31.178928 0.45823387E+03  0.10942692E+05                                 8.611630                            7.173993       0.202646       2.036353                    0.999371      29.922283      87.399171       0.608980       0.421178      -1.058563       0.020994      -0.038379      -0.001371       0.043768      -0.004575       0.012956      -0.011350      -0.007092       0.006882      -0.015452      -0.004726       0.020178              9.067722       6.037270      -2.010670       1.178087      10.519739       0.805331      10.646157          -0.000011
          217              C      10.165888      11.877438       1.075243      -0.162697      30.425310 0.44842694E+03  0.10673439E+05                                 8.536652                            7.154168       0.058194       1.996390                    0.998733      29.849275      87.650487       0.601223       0.428014      -1.052069       0.016655      -0.033972       0.006905       0.038460      -0.005089      -0.011536       0.021895      -0.016098      -0.015105      -0.023229      -0.006203       0.029432              8.946528       6.327487      -2.206708       1.680555      10.461272      -0.445409      10.050825          -0.000012
          218              C       8.983666      13.369184      14.076690      -0.418597      32.153354 0.50365392E+03  0.12274032E+05                                 8.708143                            7.369892      -0.153410       1.930446                    0.998126      31.593300      92.215169       0.621484       0.404409      -1.072929       0.020823      -0.048285      -0.000540       0.052586      -0.027352      -0.004811      -0.004625      -0.031304       0.059421      -0.042096       0.019373       0.022724              9.417518       9.584797       1.097816       0.454271      11.548511       0.493951       7.119245          -0.000008
          219              C       9.977877      14.764119       0.268454       0.748258      18.839665 0.21190259E+03  0.42291191E+04                                 6.678818                            5.289648      -0.168403       2.031992                    0.999246      20.631911      57.554990       0.619789       0.495163      -1.003071       0.018632       0.026175       0.017640       0.036653      -0.061273       0.038655      -0.055048      -0.037694      -0.052207      -0.056119      -0.052557       0.108677              7.354769       6.986870       2.526705      -1.003561       7.596959       1.612927       7.480478           0.000000
          220              C       9.842999      20.705476       6.591398       0.156552      29.602404 0.39864842E+03  0.91489444E+04                                 8.426727                            6.751887      -0.085478       1.990331                    0.998962      25.784600      72.657703       0.622349       0.428836      -1.058990       0.003463      -0.056542      -0.017941       0.059421       0.022318       0.009084       0.032410      -0.076646      -0.033157      -0.038829      -0.025978       0.064807              9.216354       5.369289       1.241283      -1.020884      11.912542       1.556141      10.367232          -0.000003
          221              C       0.201295      21.682185       5.804600      -0.158265      30.929704 0.45990630E+03  0.11016605E+05                                 8.629163                            7.235877       0.027104       1.982991                    0.998440      30.126548      88.761062       0.598940       0.426918      -1.052692       0.016910       0.030208       0.014914       0.037695      -0.015767       0.001033       0.022634      -0.006806       0.017397      -0.027593      -0.001293       0.028887              9.098728       5.855881       1.842533      -1.093503      10.858441       0.214554      10.581863          -0.000001
          222              C       9.653966      20.982464       7.947946      -0.160664      31.294132 0.45981941E+03  0.10998229E+05                                 8.659787                            7.204469       0.063682       1.989544                    0.999164      30.162980      88.387869       0.604954       0.423300      -1.056447       0.022166       0.027534       0.021922       0.041594       0.005758      -0.011522      -0.016512      -0.029688      -0.075791      -0.033039      -0.001338       0.034377              9.199232       5.689439       1.108267      -1.098142      10.061204       1.888264      11.847053          -0.000001
          223              C       9.483326      19.365267       6.035927      -0.425632      33.100895 0.49496662E+03  0.12042497E+05                                 8.934253                            7.334548      -0.347270       1.873452                    0.997319      31.724854      93.344108       0.617680       0.407570      -1.067950       0.023464       0.047695       0.026101       0.059217       0.025503      -0.013409      -0.008855      -0.016776       0.049532      -0.035770       0.002926       0.032845              9.884185       9.281216      -2.371132       0.410937      12.707321       1.317196       7.664019          -0.000004
          224              C       0.338216      18.328507       6.244407       0.721022      19.705656 0.22259932E+03  0.44989184E+04                                 6.904187                            5.414375      -0.077871       2.055457                    0.999796      21.060270      59.176184       0.613646       0.493860      -1.003446       0.008701      -0.025251       0.007562       0.027758       0.043916      -0.066844      -0.050569      -0.003594       0.104250      -0.067318      -0.046740       0.114059              7.747771       7.334647      -2.412115       1.466900       9.976988       1.501433       5.931679           0.000003
          225              O       4.999667      13.683778      11.165108      -0.607137      31.515485 0.50795454E+03  0.11978016E+05                                 7.706631                            6.854068       0.916070       2.347628                    0.998423      27.328185      69.977941       0.748933       0.346819      -1.154699      -0.005937      -0.058570      -0.003755       0.058989       0.036369      -0.004960       0.025644       0.089600       0.160949      -0.089202       0.030356       0.058846              8.060477       7.334596      -0.951562      -2.828596       6.935010      -0.269725       9.911824          -0.000018
          226              O       3.498643      14.646358      12.401709      -0.690405      47.935014 0.73592743E+03  0.19123969E+05                                10.496738                            8.443282      -0.015760       2.024929                    0.993356      29.735166      81.099459       0.648850       0.363261      -1.136343      -0.000450      -0.061854      -0.007899       0.062358      -0.012270       0.045452       0.035578       0.024217      -0.102406      -0.075201       0.021433       0.053768             12.101325       9.822637      -5.551406      -1.531029      17.500065       2.185288       8.981272          -0.000021
          227              O       7.728895       6.508103      12.233212      -0.680897      39.191360 0.71028995E+03  0.18314054E+05                                 9.140064                            8.317099       0.021907       2.036230                    0.993362      29.736973      81.065393       0.650456       0.365207      -1.133636      -0.039428       0.046052       0.002165       0.060664       0.000612       0.016550       0.046596       0.010817      -0.136154      -0.072258       0.025949       0.046309              9.487850      13.119113      -1.966954       0.276916       7.623825      -0.337137       7.720610          -0.000024
          228              O       5.777257       5.998854      13.068560      -0.609118      29.533286 0.49577523E+03  0.11646559E+05                                 7.402126                            6.789030       0.757884       2.298013                    0.996923      27.450523      70.681180       0.747879       0.348628      -1.150578      -0.025883       0.008298      -0.014566       0.030838       0.033903      -0.054438       0.004200      -0.109837       0.102613      -0.102685       0.040574       0.062110              7.643024       6.149238       0.741182      -1.452836       7.587785      -2.808652       9.192050          -0.000021
          229              O       2.375685      17.117191      11.412143      -0.694766      43.622296 0.74827166E+03  0.19502743E+05                                 9.790702                            8.496818       0.057564       2.046360                    0.992841      29.808937      81.108434       0.649509       0.361813      -1.138821      -0.060710       0.022889      -0.015407       0.066686       0.010820       0.021993       0.042607      -0.002669      -0.165144      -0.075513       0.017409       0.058103             10.635341      11.692445      -4.772672      -1.628770      11.413893       1.220995       8.799686          -0.000018
          230              O       0.771459      17.643952      12.767263      -0.598220      29.980467 0.49698046E+03  0.11693555E+05                                 7.518636                            6.834505       0.613045       2.254954                    0.996573      27.311840      70.608770       0.738572       0.352457      -1.146303      -0.026017       0.012847      -0.011106       0.031069       0.069216      -0.016863       0.021365      -0.010582       0.165855      -0.101671       0.040872       0.060798              7.819469       5.901757      -0.380316      -1.707928       6.629075      -1.288658      10.927575          -0.000016
          231              O      10.014662       2.914405      11.343601      -0.600247      31.272327 0.49007692E+03  0.11471584E+05                                 7.712953                            6.753650       0.875920       2.340907                    0.997963      27.120462      69.550183       0.749726       0.349015      -1.151050      -0.010618      -0.049761      -0.002194       0.050928       0.033069       0.019238       0.011910       0.117196       0.163333      -0.094809       0.024583       0.070226              8.163246       6.459479      -0.763154      -2.811173       6.715417      -0.189553      11.314841          -0.000012
          232              O       8.846744       3.933048      12.841517      -0.707062      48.097129 0.76135859E+03  0.19983883E+05                                10.564633                            8.620819      -0.136594       1.978700                    0.993390      30.336388      83.567599       0.637494       0.366049      -1.132453       0.006011      -0.064335       0.009966       0.065379      -0.022012       0.034297       0.033946       0.025621      -0.101323      -0.070301       0.023921       0.046380             11.999829       8.560913      -4.416273      -2.233677      16.746653       3.251960      10.691921          -0.000022
          233              O       4.422350      14.856057       6.658511      -0.619395      35.371883 0.56377836E+03  0.13682670E+05                                 8.432565                            7.320766       0.419079       2.195574                    0.994735      27.569409      72.258404       0.707958       0.356481      -1.143679       0.037791      -0.022963      -0.005410       0.044550       0.028432       0.012655      -0.047398       0.032946      -0.023757      -0.067554       0.023248       0.044307              8.928711      10.117694      -2.921206       3.329263       7.684002      -1.237398       8.984437          -0.000015
          234              O       5.575963      15.191062       8.486282      -0.683995      35.821989 0.55538495E+03  0.13436114E+05                                 8.476621                            7.206959       0.649622       2.236388                    0.997941      28.794760      75.489324       0.721914       0.350704      -1.147709       0.011787      -0.027407      -0.064032       0.070641       0.059768      -0.029146      -0.004344      -0.074948       0.096926      -0.091212       0.025907       0.065304              9.125012       6.442925      -0.588708      -0.023840       8.725133       4.093948      12.206976          -0.000013
          235              O       4.860703      17.061964      12.800106      -0.701776      39.335131 0.61256501E+03  0.15210952E+05                                 9.104200                            7.607650       0.176512       2.073949                    0.996389      29.596906      79.016646       0.696180       0.354307      -1.142976       0.031731       0.018942       0.068382       0.077729      -0.030026       0.054191      -0.002615      -0.095632       0.017934      -0.088130       0.025818       0.062312             10.123532       6.385172       0.953911       0.111125      14.570893       4.249285       9.414531          -0.000020
          236              O       3.806205      18.400023      14.146659      -0.590974      32.583899 0.56086704E+03  0.13557204E+05                                 7.925687                            7.260121       0.561650       2.248564                    0.994784      27.135215      70.344567       0.719013       0.352419      -1.150107       0.015524       0.033064       0.009052       0.037632      -0.038628      -0.008409      -0.031575       0.111584       0.097891      -0.092680       0.040965       0.051716              8.200548       9.186241       0.313281      -3.181935       7.074169       0.735752       8.341236          -0.000015
          237              O      10.108667       7.940129      10.254079      -0.607136      31.515495 0.50795474E+03  0.11978022E+05                                 7.706633                            6.854070       0.916069       2.347627                    0.998423      27.328189      69.977956       0.748933       0.346819      -1.154699      -0.005937       0.058570       0.003755       0.058990      -0.036369       0.004960       0.025644       0.089599       0.160950      -0.089202       0.030356       0.058846              8.060479       7.334597       0.951562       2.828597       6.935012      -0.269725       9.911826          -0.000018
          238              O       8.607643       6.977549       9.017478      -0.690405      47.935015 0.73592744E+03  0.19123969E+05                                10.496738                            8.443282      -0.015759       2.024929                    0.993356      29.735167      81.099460       0.648850       0.363261      -1.136343      -0.000451       0.061855       0.007899       0.062359       0.012270      -0.045452       0.035578       0.024217      -0.102407      -0.075201       0.021432       0.053769             12.101325       9.822636       5.551406       1.531029      17.500065       2.185288       8.981272          -0.000020
          239              O       2.619895      15.115804       9.185975      -0.680897      39.191376 0.71029034E+03  0.18314067E+05                                 9.140065                            8.317100       0.021909       2.036231                    0.993362      29.736982      81.065421       0.650456       0.365207      -1.133636      -0.039429      -0.046052      -0.002165       0.060664      -0.000611      -0.016550       0.046596       0.010818      -0.136154      -0.072258       0.025949       0.046309              9.487852      13.119116       1.966954      -0.276916       7.623827      -0.337137       7.720612          -0.000023
          240              O       0.668257      15.625053       8.350627      -0.609117      29.533273 0.49577494E+03  0.11646550E+05                                 7.402123                            6.789028       0.757884       2.298013                    0.996923      27.450514      70.681151       0.747879       0.348628      -1.150578      -0.025883      -0.008298       0.014565       0.030837      -0.033903       0.054438       0.004200      -0.109837       0.102614      -0.102685       0.040574       0.062111              7.643022       6.149236      -0.741183       1.452835       7.587783      -2.808651       9.192048          -0.000020
          241              O       7.484685       4.506716      10.007044      -0.694765      43.622287 0.74827145E+03  0.19502736E+05                                 9.790700                            8.496817       0.057563       2.046359                    0.992841      29.808933      81.108420       0.649509       0.361813      -1.138821      -0.060710      -0.022890       0.015407       0.066686      -0.010820      -0.021993       0.042607      -0.002669      -0.165144      -0.075513       0.017409       0.058103             10.635340      11.692444       4.772671       1.628770      11.413891       1.220995       8.799684          -0.000018
          242              O       5.880459       3.979955       8.651924      -0.598220      29.980460 0.49698032E+03  0.11693550E+05                                 7.518634                            6.834503       0.613046       2.254954                    0.996573      27.311840      70.608763       0.738572       0.352457      -1.146303      -0.026017      -0.012847       0.011106       0.031069      -0.069215       0.016863       0.021365      -0.010582       0.165854      -0.101670       0.040872       0.060798              7.819467       5.901755       0.380316       1.707927       6.629073      -1.288658      10.927572          -0.000017
          243              O       4.905662      18.709502      10.075586      -0.600247      31.272351 0.49007739E+03  0.11471598E+05                                 7.712957                            6.753654       0.875918       2.340906                    0.997963      27.120471      69.550222       0.749726       0.349015      -1.151050      -0.010618       0.049761       0.002194       0.050929      -0.033069      -0.019238       0.011910       0.117196       0.163333      -0.094809       0.024583       0.070226              8.163251       6.459482       0.763155       2.811175       6.715422      -0.189553      11.314848          -0.000012
          244              O       3.737744      17.690859       8.577670      -0.707061      48.097093 0.76135785E+03  0.19983860E+05                                10.564630                            8.620817      -0.136599       1.978699                    0.993390      30.336370      83.567557       0.637494       0.366049      -1.132453       0.006011       0.064335      -0.009966       0.065379       0.022012      -0.034297       0.033946       0.025620      -0.101322      -0.070301       0.023922       0.046379             11.999827       8.560912       4.416273       2.233677      16.746650       3.251959      10.691918          -0.000023
          245              O       9.531350       7.085912       0.481218      -0.619396      35.371948 0.56377966E+03  0.13682710E+05                                 8.432576                            7.320775       0.419078       2.195573                    0.994735      27.569437      72.258508       0.707958       0.356481      -1.143678       0.037791       0.022963       0.005410       0.044550      -0.028433      -0.012655      -0.047399       0.032946      -0.023758      -0.067555       0.023248       0.044307              8.928723      10.117707       2.921212      -3.329268       7.684013      -1.237400       8.984449          -0.000015
          246              O       0.466963       6.432845      12.932905      -0.683995      35.821982 0.55538479E+03  0.13436109E+05                                 8.476620                            7.206957       0.649621       2.236388                    0.997941      28.794757      75.489312       0.721914       0.350704      -1.147709       0.011787       0.027407       0.064032       0.070641      -0.059768       0.029146      -0.004343      -0.074948       0.096925      -0.091212       0.025907       0.065304              9.125010       6.442924       0.588708       0.023840       8.725131       4.093947      12.206975          -0.000012
          247              O       9.969703       4.561943       8.619081      -0.701776      39.335140 0.61256515E+03  0.15210956E+05                                 9.104201                            7.607651       0.176511       2.073949                    0.996389      29.596908      79.016654       0.696180       0.354307      -1.142976       0.031731      -0.018942      -0.068382       0.077729       0.030026      -0.054191      -0.002615      -0.095632       0.017934      -0.088130       0.025818       0.062312             10.123534       6.385173      -0.953911      -0.111125      14.570896       4.249286       9.414532          -0.000021
          248              O       8.915205       3.223884       7.272528      -0.590974      32.583926 0.56086765E+03  0.13557222E+05                                 7.925691                            7.260125       0.561650       2.248563                    0.994784      27.135228      70.344614       0.719013       0.352419      -1.150107       0.015524      -0.033064      -0.009052       0.037632       0.038628       0.008409      -0.031575       0.111585       0.097892      -0.092681       0.040965       0.051716              8.200553       9.186246      -0.313281       3.181937       7.074173       0.735752       8.341240          -0.000015
          249              O       5.218333       8.099160       3.114350      -0.607136      31.515454 0.50795390E+03  0.11977997E+05                                 7.706625                            6.854063       0.916072       2.347628                    0.998423      27.328174      69.977893       0.748933       0.346819      -1.154699       0.005937       0.058570       0.003755       0.058989       0.036369      -0.004960       0.025644       0.089600       0.160949      -0.089202       0.030357       0.058846              8.060470       7.334590      -0.951560      -2.828594       6.935004      -0.269725       9.911816          -0.000017
          250              O       6.719357       7.136580       1.877749      -0.690405      47.935048 0.73592808E+03  0.19123990E+05                                10.496743                            8.443286      -0.015760       2.024929                    0.993356      29.735178      81.099503       0.648850       0.363261      -1.136343       0.000450       0.061854       0.007899       0.062358      -0.012270       0.045452       0.035578       0.024217      -0.102407      -0.075201       0.021433       0.053768             12.101331       9.822641      -5.551410      -1.531030      17.500075       2.185288       8.981277          -0.000020
          251              O       2.489105      15.274835       2.046246      -0.680897      39.191348 0.71028966E+03  0.18314044E+05                                 9.140061                            8.317096       0.021907       2.036231                    0.993362      29.736968      81.065371       0.650456       0.365207      -1.133636       0.039428      -0.046052      -0.002165       0.060664       0.000611       0.016550       0.046596       0.010817      -0.136154      -0.072258       0.025949       0.046309              9.487847      13.119110      -1.966953       0.276916       7.623823      -0.337137       7.720608          -0.000025
          252              O       4.440743      15.784084       1.210898      -0.609117      29.533276 0.49577502E+03  0.11646552E+05                                 7.402124                            6.789028       0.757884       2.298013                    0.996923      27.450518      70.681162       0.747879       0.348628      -1.150578       0.025883      -0.008298       0.014566       0.030837       0.033903      -0.054438       0.004200      -0.109837       0.102613      -0.102685       0.040574       0.062110              7.643022       6.149236       0.741182      -1.452835       7.587783      -2.808651       9.192048          -0.000020
          253              O       7.842315       4.665747       2.867315      -0.694766      43.622307 0.74827185E+03  0.19502749E+05                                 9.790704                            8.496820       0.057564       2.046359                    0.992841      29.808941      81.108448       0.649509       0.361813      -1.138821       0.060710      -0.022890       0.015407       0.066686       0.010820       0.021993       0.042607      -0.002669      -0.165143      -0.075513       0.017409       0.058103             10.635343      11.692447      -4.772673      -1.628771      11.413895       1.220996       8.799687          -0.000019
          254              O       9.446541       4.138986       1.512195      -0.598221      29.980498 0.49698111E+03  0.11693574E+05                                 7.518642                            6.834510       0.613043       2.254953                    0.996573      27.311856      70.608826       0.738572       0.352457      -1.146303       0.026017      -0.012847       0.011106       0.031069       0.069215      -0.016863       0.021365      -0.010582       0.165855      -0.101671       0.040872       0.060798              7.819475       5.901761      -0.380317      -1.707929       6.629080      -1.288660      10.927584          -0.000017
          255              O       0.203338      18.868533       2.935857      -0.600247      31.272342 0.49007720E+03  0.11471592E+05                                 7.712956                            6.753653       0.875919       2.340907                    0.997963      27.120467      69.550206       0.749726       0.349015      -1.151050       0.010618       0.049761       0.002194       0.050928       0.033069       0.019238       0.011910       0.117196       0.163333      -0.094809       0.024583       0.070226              8.163249       6.459481      -0.763154      -2.811174       6.715420      -0.189553      11.314847          -0.000013
          256              O       1.371256      17.849890       1.437941      -0.707062      48.097096 0.76135794E+03  0.19983861E+05                                10.564628                            8.620816      -0.136595       1.978700                    0.993390      30.336375      83.567556       0.637494       0.366049      -1.132453      -0.006011       0.064335      -0.009966       0.065379      -0.022012       0.034297       0.033946       0.025621      -0.101322      -0.070301       0.023921       0.046380             11.999824       8.560910      -4.416271      -2.233676      16.746646       3.251959      10.691916          -0.000022
          257              O       5.795650       6.926881       7.620947      -0.619395      35.371888 0.56377845E+03  0.13682673E+05                                 8.432566                            7.320767       0.419078       2.195573                    0.994735      27.569410      72.258413       0.707958       0.356481      -1.143678      -0.037790       0.022963       0.005410       0.044550       0.028432       0.012655      -0.047398       0.032946      -0.023758      -0.067554       0.023248       0.044307              8.928712      10.117696      -2.921207       3.329264       7.684003      -1.237398       8.984438          -0.000014
          258              O       4.642037       6.591876       5.793176      -0.683995      35.821991 0.55538496E+03  0.13436114E+05                                 8.476621                            7.206959       0.649621       2.236388                    0.997941      28.794760      75.489325       0.721914       0.350704      -1.147709      -0.011787       0.027407       0.064032       0.070641       0.059767      -0.029146      -0.004343      -0.074948       0.096926      -0.091212       0.025908       0.065304              9.125012       6.442925      -0.588708      -0.023840       8.725133       4.093948      12.206977          -0.000013
          259              O       5.357297       4.720974       1.479352      -0.701776      39.335106 0.61256450E+03  0.15210936E+05                                 9.104195                            7.607646       0.176515       2.073950                    0.996389      29.596899      79.016608       0.696181       0.354307      -1.142976      -0.031731      -0.018942      -0.068382       0.077729      -0.030026       0.054190      -0.002616      -0.095632       0.017933      -0.088130       0.025818       0.062312             10.123526       6.385168       0.953910       0.111125      14.570884       4.249282       9.414525          -0.000021
          260              O       6.411795       3.382915       0.132799      -0.590974      32.583925 0.56086763E+03  0.13557222E+05                                 7.925692                            7.260126       0.561649       2.248563                    0.994784      27.135227      70.344612       0.719013       0.352419      -1.150107      -0.015524      -0.033064      -0.009052       0.037632      -0.038628      -0.008409      -0.031575       0.111585       0.097892      -0.092680       0.040965       0.051716              8.200553       9.186246       0.313282      -3.181937       7.074173       0.735752       8.341241          -0.000015
          261              O       0.109333      13.842809       4.025379      -0.607137      31.515519 0.50795521E+03  0.11978037E+05                                 7.706638                            6.854074       0.916066       2.347626                    0.998423      27.328198      69.977994       0.748932       0.346819      -1.154698       0.005937      -0.058570      -0.003755       0.058990      -0.036369       0.004960       0.025644       0.089599       0.160950      -0.089202       0.030356       0.058846              8.060484       7.334602       0.951563       2.828599       6.935017      -0.269725       9.911832          -0.000018
          262              O       1.610357      14.805389       5.261980      -0.690405      47.935030 0.73592771E+03  0.19123978E+05                                10.496740                            8.443284      -0.015760       2.024929                    0.993356      29.735172      81.099479       0.648850       0.363261      -1.136343       0.000450      -0.061855      -0.007899       0.062359       0.012270      -0.045452       0.035579       0.024217      -0.102406      -0.075201       0.021433       0.053768             12.101328       9.822638       5.551408       1.531030      17.500069       2.185290       8.981275          -0.000022
          263              O       7.598105       6.667134       5.093483      -0.680896      39.191348 0.71028968E+03  0.18314045E+05                                 9.140061                            8.317096       0.021909       2.036231                    0.993362      29.736969      81.065374       0.650456       0.365207      -1.133636       0.039429       0.046052       0.002165       0.060664      -0.000611      -0.016550       0.046596       0.010818      -0.136153      -0.072258       0.025948       0.046309              9.487847      13.119109       1.966953      -0.276916       7.623823      -0.337137       7.720608          -0.000022
          264              O       9.549743       6.157885       5.928831      -0.609117      29.533278 0.49577504E+03  0.11646553E+05                                 7.402124                            6.789029       0.757884       2.298013                    0.996923      27.450516      70.681160       0.747879       0.348628      -1.150578       0.025883       0.008298      -0.014565       0.030837      -0.033903       0.054438       0.004200      -0.109837       0.102614      -0.102685       0.040574       0.062111              7.643023       6.149237      -0.741183       1.452835       7.587784      -2.808652       9.192049          -0.000019
          265              O       2.733315      17.276222       4.272414      -0.694766      43.622293 0.74827161E+03  0.19502741E+05                                 9.790701                            8.496818       0.057563       2.046359                    0.992841      29.808936      81.108429       0.649509       0.361813      -1.138821       0.060710       0.022890      -0.015407       0.066686      -0.010820      -0.021993       0.042607      -0.002669      -0.165143      -0.075512       0.017409       0.058103             10.635340      11.692445       4.772671       1.628770      11.413892       1.220995       8.799685          -0.000019
          266              O       4.337541      17.802983       5.627534      -0.598220      29.980440 0.49697989E+03  0.11693538E+05                                 7.518631                            6.834500       0.613046       2.254955                    0.996573      27.311830      70.608726       0.738572       0.352457      -1.146303       0.026018       0.012847      -0.011106       0.031070      -0.069216       0.016863       0.021365      -0.010582       0.165854      -0.101670       0.040873       0.060798              7.819463       5.901753       0.380316       1.707926       6.629070      -1.288656      10.927567          -0.000017
          267              O       5.312338       3.073436       4.203872      -0.600246      31.272316 0.49007671E+03  0.11471577E+05                                 7.712951                            6.753649       0.875919       2.340907                    0.997963      27.120456      69.550164       0.749727       0.349015      -1.151050       0.010618      -0.049761      -0.002195       0.050929      -0.033069      -0.019238       0.011910       0.117196       0.163333      -0.094809       0.024583       0.070226              8.163244       6.459477       0.763153       2.811172       6.715416      -0.189553      11.314838          -0.000012
          268              O       6.480256       4.092079       5.701788      -0.707061      48.097075 0.76135755E+03  0.19983850E+05                                10.564627                            8.620815      -0.136597       1.978700                    0.993390      30.336365      83.567534       0.637494       0.366049      -1.132453      -0.006011      -0.064335       0.009966       0.065379       0.022012      -0.034297       0.033946       0.025620      -0.101322      -0.070301       0.023922       0.046380             11.999823       8.560910       4.416271       2.233675      16.746644       3.251958      10.691914          -0.000022
          269              O       0.686650      14.697026      13.798240      -0.619395      35.371899 0.56377867E+03  0.13682680E+05                                 8.432568                            7.320768       0.419078       2.195573                    0.994735      27.569414      72.258429       0.707958       0.356481      -1.143678      -0.037790      -0.022963      -0.005410       0.044550      -0.028432      -0.012655      -0.047399       0.032947      -0.023758      -0.067555       0.023248       0.044307              8.928715      10.117698       2.921208      -3.329265       7.684005      -1.237399       8.984441          -0.000015
          270              O       9.751037      15.350093       1.346553      -0.683995      35.822004 0.55538521E+03  0.13436122E+05                                 8.476623                            7.206960       0.649622       2.236388                    0.997941      28.794767      75.489348       0.721914       0.350704      -1.147709      -0.011787      -0.027407      -0.064032       0.070641      -0.059768       0.029146      -0.004344      -0.074948       0.096925      -0.091212       0.025907       0.065304              9.125014       6.442927       0.588708       0.023840       8.725135       4.093949      12.206980          -0.000013
          271              O       0.248297      17.220995       5.660377      -0.701777      39.335176 0.61256586E+03  0.15210979E+05                                 9.104208                            7.607656       0.176510       2.073948                    0.996389      29.596922      79.016710       0.696180       0.354307      -1.142976      -0.031731       0.018943       0.068382       0.077729       0.030026      -0.054191      -0.002616      -0.095632       0.017935      -0.088131       0.025819       0.062312             10.123541       6.385177      -0.953912      -0.111125      14.570907       4.249290       9.414539          -0.000022
          272              O       1.302795      18.559054       7.006930      -0.590974      32.583938 0.56086788E+03  0.13557229E+05                                 7.925693                            7.260127       0.561650       2.248563                    0.994784      27.135233      70.344632       0.719013       0.352419      -1.150107      -0.015524       0.033064       0.009052       0.037632       0.038628       0.008409      -0.031575       0.111585       0.097892      -0.092681       0.040965       0.051716              8.200555       9.186248      -0.313281       3.181939       7.074175       0.735753       8.341243          -0.000015

******************************************************
Auxiliary information for the entire system
The total spin magnetic moment of the unit cell is   0.000157
The total net atomic charge of the unit cell is   -0.000005
Accuracy of reproducing the electrostatic potential in the unit cell:
  The inner radius (bohr) =    5.0000
  The outer radius (bohr) =   12.0000
  Valid grid points have density less than (e/(bohr^3)) =    0.0001
  The number of valid grid points were=        11248
  The rms potential error without charges in kcal/mol is=     10.39570
  The rms potential error with partial charges in kcal/mol is=      0.69278
  The RRMSE value at monopole order=      0.06664
  The rms potential error with partial charges and cloud penetration in kcal/mol is=      0.70811
  The RRMSE value at monopole order with cloud penetration is=      0.06812
  The rms potential error with partial charges and atomic dipoles in kcal/mol is=      0.47218
  The RRMSE value at dipole order=      0.04542
  The rms potential error with partial charges, atomic dipoles and cloud penetration in kcal/mol is=      0.44318
  The RRMSE value at dipole order with cloud penetration=      0.04263

******************************************************
The electron densities and ab initio electrostatic potential were computed in VASP using the PBE functional and
projector augmented wave method. See the main text of the journal article for a description of computational details.
The atomic charges, dipoles, and quadrupoles were computed with the DDEC6 method as described in
(a) T. A. Manz and N. Gabaldon Limas, RSC Adv. 6 (2016) 47771-47801 DOI: 10.1039/c6ra04656h
(b) N. Gabaldon Limas and T. A. Manz, RSC Adv. 8 (2018) 2678-2707 DOI: 10.1039/c7ra11829e.
For each atom in the material, the electron cloud parameters were fit to the spherically averaged atom-in-material
electron density using radial positions for which this density was between 10^-4 and 10^-2 electrons per cubic bohr.
The polarizabilities, dispersion coefficients, and quantum Drude oscillator (QDO) parameters were fit using the MCLF method.
The magnetic structure of the system was optimized in VASP from the default ferromagnetic initial guess using spin polarization.
The atomic spin moments (ASMs) were computed on this optimized magnetic structure using the DDEC6 partition as inputs
to the method of T. A. Manz and D. S. Sholl, J. Chem. Theory Comput. 7 (2011) 4146-4164 DOI: 10.1021/ct200539n.
The RMSE and RRMSE were computed using a uniform grid with Ewald summation.
