# Supplementary material for: A collection of forcefield precursors for metal–organic frameworks
Source: RSC Adv. 2019 Nov 13;9(63):36492–507. doi: 10.1039/c9ra07327b (PMC9075174; doi:10.1039/c9ra07327b)
Supplement: RA-009-C9RA07327B-s5739 [file RA-009-C9RA07327B-s5739.xyz]

  272
jmolscript: load "" {1 1 1} spacegroup "x,y,z" unitcell [{      9.971900     0.000000     0.000000 }, {      0.000000    21.620000     0.000000 }, {      0.000000    -0.388247    14.039933 }]
Er     4.322220    15.748358    10.198046     2.083926
Er     2.450295    15.838079    13.677282     2.066626
Er     9.308170     5.289271    10.861854     2.083926
Er     7.436245     5.199551     7.382618     2.066627
Er     5.649680     5.483395     3.841887     2.083926
Er     7.521605     5.393674     0.362651     2.066626
Er     0.663730    15.942482     3.178079     2.083926
Er     2.535655    16.032202     6.657315     2.066627
H      6.421904    11.284955    12.143138     0.114838
H      7.008251     9.177309    11.428505     0.115829
H      3.198986     8.051814    11.552057     0.114798
H      2.599674    10.144521    12.259669     0.109818
H      3.162089    12.165988    13.276161     0.155787
H      4.656877    12.483481    13.600483     0.166790
H      6.124741     7.033603    10.219667     0.157157
H      4.789504     6.469961    10.821980     0.156626
H      8.192913    19.305318    11.150515     0.106780
H      7.653433    21.228629    12.276517     0.108509
H      1.517723     0.610736    12.393049     0.105869
H      2.074155    20.281508    11.344266     0.109272
H      1.063005    18.542104     9.587870     0.157209
H      9.728586    17.861571    10.117176     0.158403
H      8.227815     1.543941    13.437620     0.165469
H      9.708642     1.688450    13.919190     0.167822
H      5.840542    11.279539     4.989792     0.106243
H      5.054756    12.044368     8.839542     0.122776
H      6.348112    13.451606     5.798492     0.150333
H      7.015232    13.287114     7.212314     0.148283
H      4.488352    20.851932    11.825836     0.106812
H      5.948238    19.969733     1.274826     0.106324
H      5.685977    18.788141    11.870763     0.162000
H      6.422901    18.328360    13.173669     0.164378
H      1.435954     9.752674     8.916761     0.114838
H      2.022301    11.860321     9.631394     0.115829
H      8.184936    12.985815     9.507843     0.114798
H      7.585624    10.893109     8.800230     0.109819
H      8.148039     8.871642     7.783739     0.155787
H      9.642827     8.554148     7.459416     0.166790
H      1.138791    14.004026    10.840232     0.157156
H      9.775454    14.567668    10.237919     0.156625
H      3.206963     1.732311     9.909385     0.106780
H      2.667483    -0.190999     8.783382     0.108509
H      6.503673    20.426893     8.666851     0.105869
H      7.060105     0.756121     9.715634     0.109272
H      6.048955     2.495525    11.472029     0.157209
H      4.742636     3.176058    10.942724     0.158402
H      3.241865    19.493689     7.622280     0.165469
H      4.722692    19.349180     7.140710     0.167822
H      0.854592    10.146337     2.030174     0.106244
H      0.068806     8.993262    12.220358     0.122776
H      1.362162     7.974271     1.221474     0.150334
H      2.029282     7.750516    13.847586     0.148283
H      9.474302     0.185698     9.234064     0.106812
H      0.962288     1.456143     5.745141     0.106324
H      0.700027     2.249488     9.189136     0.162000
H      1.436951     2.709270     7.886230     0.164378
H      3.549996     9.946798     1.896795     0.114838
H      2.963649    12.054444     2.611428     0.115830
H      6.772914    13.179939     2.487876     0.114798
H      7.372226    11.087232     1.780264     0.109819
H      6.809811     9.065765     0.763772     0.155787
H      5.315023     8.748272     0.439450     0.166790
H      3.847159    14.198150     3.820266     0.157157
H      5.182396    14.761792     3.217953     0.156625
H      1.778987     1.926435     2.889418     0.106780
H      2.318467     0.003124     1.763416     0.108510
H      8.454177    20.621017     1.646884     0.105870
H      7.897745     0.950245     2.695667     0.109272
H      8.908895     2.689649     4.452063     0.157209
H      0.243314     3.370182     3.922757     0.158403
H      1.744085    19.687812     0.602313     0.165469
H      0.263258    19.543303     0.120743     0.167822
H      4.131358     9.952214     9.050141     0.106243
H      4.917144     9.187385     5.200391     0.122775
H      3.623788     7.780147     8.241441     0.150333
H      2.956668     7.944639     6.827619     0.148283
H      5.483548     0.379821     2.214097     0.106811
H      4.023662     1.262020    12.765107     0.106325
H      4.285923     2.443612     2.169170     0.162000
H      3.548999     2.903393     0.866264     0.164378
H      8.535946    11.479079     5.123172     0.114839
H      7.949599     9.371432     4.408539     0.115830
H      1.786964     8.245938     4.532090     0.114798
H      2.386276    10.338644     5.239703     0.109818
H      1.823861    12.360111     6.256194     0.155787
H      0.329073    12.677605     6.580517     0.166790
H      8.833109     7.227727     3.199701     0.157156
H      0.196446     6.664085     3.802014     0.156626
H      6.764937    19.499442     4.130548     0.106780
H      7.304417    21.422752     5.256551     0.108510
H      3.468227     0.804860     5.373082     0.105870
H      2.911795    20.475632     4.324299     0.109272
H      3.922945    18.736228     2.567904     0.157209
H      5.229264    18.055695     3.097209     0.158402
H      6.730035     1.738064     6.417653     0.165469
H      5.249208     1.882573     6.899223     0.167822
H      9.117308    11.085416    12.009759     0.106243
H      9.903094    12.238491     1.819575     0.122775
H      8.609738    13.257482    12.818459     0.150334
H      7.942618    13.481237     0.192347     0.148283
H      0.497598    21.046055     4.805869     0.106811
H      9.009612    19.775610     8.294792     0.106324
H      9.271873    18.982265     4.850797     0.162000
H      8.534949    18.522483     6.153703     0.164378
C      4.452453    10.934726    12.298981     0.158604
C      5.766750    10.635098    12.032223    -0.148150
C      6.114769     9.369276    11.601197    -0.156217
C      5.173422     8.390419    11.425697     0.162294
C      3.854139     8.701361    11.674204    -0.169040
C      3.496148     9.952166    12.101018    -0.155714
C      4.042608    12.267701    12.881639    -0.417916
C      3.999729    13.415365    11.956407     0.750163
C      5.581272     6.994138    11.021347    -0.413551
C      6.351103     6.332745    12.109442     0.725330
C      0.208413    19.572060    11.121031     0.155013
C      8.870005    19.890601    11.407446    -0.166505
C      8.542927    21.057207    12.064514    -0.162196
C      9.504218     0.344344    12.409897     0.160268
C      0.843623     0.021013    12.140330    -0.151240
C      1.179676    20.471468    11.511341    -0.152093
C      0.572387    18.308020    10.390954    -0.421503
C      1.404044    17.345071    11.203867     0.759290
C      9.145229     1.617265    13.131549    -0.419350
C      9.278853     2.886519    12.343909     0.756503
C      5.529419    11.899741     6.876759     0.150943
C      5.491525    11.016883     5.809724    -0.166687
C      5.024840    11.474486     8.103849    -0.158888
C      6.170612    13.270085     6.733552    -0.411470
C      5.245219    14.324745     7.295149     0.773585
C      5.299068    20.000352    13.458680     0.155660
C      4.697762    21.002361    12.718775    -0.155645
C      5.565317    20.637061     0.753944    -0.158121
C      5.583267    18.668736    12.826883    -0.425244
C      4.506302    17.654255    13.079602     0.747306
C      9.438403    10.102904     8.760918     0.158604
C      0.780800    10.402531     9.027677    -0.148151
C      1.128819    11.668354     9.458703    -0.156217
C      0.187472    12.647211     9.634202     0.162292
C      8.840089    12.336269     9.385695    -0.169041
C      8.482098    11.085464     8.958881    -0.155714
C      9.028558     8.769928     8.178261    -0.417917
C      8.985679     7.622265     9.103493     0.750164
C      0.595322    14.043491    10.038552    -0.413547
C      1.365153    14.704885     8.950457     0.725329
C      5.194363     1.465570     9.938869     0.155013
C      3.884055     1.147028     9.652454    -0.166505
C      3.556977    -0.019578     8.995385    -0.162196
C      4.518268    20.693285     8.650003     0.160269
C      5.829573    21.016617     8.919569    -0.151240
C      6.165626     0.566161     9.548558    -0.152093
C      5.558337     2.729609    10.668945    -0.421502
C      6.389994     3.692559     9.856033     0.759289
C      4.159279    19.420365     7.928350    -0.419350
C      4.292903    18.151110     8.715990     0.756503
C      0.543469     9.526136     0.143207     0.150944
C      0.505575    10.408993     1.210242    -0.166688
C      0.038890     9.563144    12.956050    -0.158888
C      1.184662     8.155792     0.286415    -0.411472
C      0.259269     6.712885    13.764750     0.773585
C      0.313118     1.037277     7.601220     0.155659
C      9.683712     0.035268     8.341124    -0.155644
C      0.579367     0.788815     6.266022    -0.158120
C      0.597317     2.368894     8.233017    -0.425243
C      9.492252     3.383374     7.980298     0.747307
C      5.519447    10.297027     1.740952     0.158604
C      4.205150    10.596655     2.007710    -0.148150
C      3.857131    11.862477     2.438736    -0.156217
C      4.798478    12.841334     2.614236     0.162293
C      6.117761    12.530392     2.365729    -0.169040
C      6.475752    11.279587     1.938915    -0.155715
C      5.929292     8.964052     1.158294    -0.417915
C      5.972171     7.816388     2.083526     0.750163
C      4.390628    14.237615     3.018586    -0.413548
C      3.620797    14.899008     1.930491     0.725329
C      9.763487     1.659693     2.918902     0.155014
C      1.101895     1.341152     2.632487    -0.166505
C      1.428973     0.174546     1.975419    -0.162196
C      0.467682    20.887409     1.630036     0.160269
C      9.128277    21.210740     1.899603    -0.151240
C      8.792224     0.760285     2.528592    -0.152094
C      9.399513     2.923733     3.648979    -0.421504
C      8.567856     3.886682     2.836066     0.759290
C      0.826671    19.614488     0.908384    -0.419350
C      0.693047    18.345234     1.696024     0.756503
C      4.442481     9.332012     7.163174     0.150943
C      4.480375    10.214870     8.230209    -0.166683
C      4.947060     9.757267     5.936084    -0.158883
C      3.801288     7.961668     7.306381    -0.411471
C      4.726681     6.907008     6.744784     0.773584
C      4.672832     1.231401     0.581253     0.155658
C      5.274138     0.229392     1.321158    -0.155639
C      4.406583     0.594692    13.285989    -0.158115
C      4.388633     2.563017     1.213050    -0.425243
C      5.465598     3.577498     0.960331     0.747306
C      0.533497    11.128849     5.279015     0.158604
C      9.191100    10.829222     5.012256    -0.148151
C      8.843081     9.563399     4.581230    -0.156217
C      9.784428     8.584542     4.405731     0.162293
C      1.131811     8.895484     4.654238    -0.169041
C      1.489802    10.146289     5.081052    -0.155714
C      0.943342    12.461825     5.861672    -0.417915
C      0.986221    13.609488     4.936440     0.750163
C      9.376578     7.188262     4.001381    -0.413548
C      8.606747     6.526868     5.089476     0.725329
C      4.777537    19.766183     4.101064     0.155013
C      6.087845    20.084725     4.387479    -0.166505
C      6.414923    21.251331     5.044548    -0.162196
C      5.453632     0.538468     5.389930     0.160268
C      4.142327     0.215136     5.120364    -0.151241
C      3.806274    20.665592     4.491375    -0.152093
C      4.413563    18.502144     3.370988    -0.421502
C      3.581906    17.539194     4.183900     0.759289
C      5.812621     1.811388     6.111583    -0.419350
C      5.678997     3.080643     5.323943     0.756503
C      9.428431    11.705617    13.896726     0.150943
C      9.466325    10.822760    12.829691    -0.166683
C      9.933010    11.668609     1.083883    -0.158883
C      8.787238    13.075961    13.753518    -0.411471
C      9.712631    14.518868     0.275183     0.773585
C      9.658782    20.194476     6.438713     0.155659
C      0.288188    21.196485     5.698809    -0.155639
C      9.392533    20.442938     7.773911    -0.158115
C      9.374583    18.862859     5.806916    -0.425243
C      0.479648    17.848379     6.059635     0.747307
O      4.798478    13.560210    11.018539    -0.649795
O      3.147132    14.324882    12.137522    -0.767167
O      7.614543     6.362004    12.145946    -0.745571
O      5.729854     5.819622    13.073986    -0.649290
O      2.331430    16.778169    10.673157    -0.713617
O      1.065996    17.119924    12.387433    -0.675858
O      9.832293     2.946838    11.257218    -0.638486
O      8.776269     3.949607    12.835307    -0.790291
O      4.350740    14.728423     6.535589    -0.678043
O      5.447649    14.707547     8.463272    -0.713051
O      4.511288    16.580926    12.411301    -0.795155
O      3.656696    17.820479    13.948673    -0.617793
O      9.784428     7.477420    10.041360    -0.649795
O      8.133082     6.712747     8.922377    -0.767167
O      2.628593    14.675626     8.913953    -0.745571
O      0.743904    15.218007     7.985914    -0.649291
O      7.317380     4.259461    10.386742    -0.713617
O      6.051946     3.917706     8.672467    -0.675858
O      4.846343    18.090792     9.802681    -0.638486
O      3.790319    17.088023     8.224593    -0.790290
O      9.336690     6.697453     0.484378    -0.678042
O      0.461699     6.330083    12.596628    -0.713052
O      9.497238     4.456704     8.648599    -0.795155
O      8.642646     3.217151     7.111226    -0.617793
O      5.173422     7.671543     3.021394    -0.649795
O      6.824768     6.906871     1.902411    -0.767167
O      2.357357    14.869749     1.893987    -0.745571
O      4.242046    15.412131     0.965947    -0.649290
O      7.640470     4.453584     3.366776    -0.713617
O      8.905904     4.111829     1.652500    -0.675858
O      0.139607    18.284915     2.782715    -0.638486
O      1.195631    17.282146     1.204626    -0.790291
O      5.621160     6.503330     7.504344    -0.678042
O      4.524251     6.524206     5.576661    -0.713052
O      5.460612     4.650827     1.628632    -0.795155
O      6.315204     3.411274     0.091260    -0.617793
O      0.187472    13.754333     3.998573    -0.649795
O      1.838818    14.519006     5.117556    -0.767167
O      7.343307     6.556127     5.125980    -0.745571
O      9.227996     6.013746     6.054019    -0.649290
O      2.654520    16.972292     3.653191    -0.713617
O      3.919954    17.314047     5.367466    -0.675858
O      5.125557     3.140961     4.237252    -0.638486
O      6.181581     4.143730     5.815340    -0.790291
O      0.635210    14.534300    13.555555    -0.678042
O      9.510201    14.901670     1.443305    -0.713052
O      0.474662    16.775049     5.391334    -0.795156
O      1.329254    18.014602     6.928707    -0.617793

The following XYZ coordinates are in angstroms. Other properties are in atomic units.
The sperically averaged electron density of each atom fit to a function of the form exp(a - br)
eigen_1, eigen_2 and eigen_3 are the three eigenvalues of traceless quadrupole moment tensor
  atom number  atomic symbol              X              Y              Z     net charge C6 coefficient C8 coefficient C10 coefficient fluctuating dipole atomic polarizability isotropic forcefield polarizability              a              b squared Pearson coefficient          <r^3>          <r^4>         wp_QDO          m_QDO          q_QDO       dipole_x       dipole_y       dipole_z         dipole            Qxy            Qxz            Qyz     Q(x^2-y^2)  Q(3z^2 - R^2)        eigen_1        eigen_2        eigen_3 static polarizability      alpha(xx)      alpha(xy)      alpha(xz)      alpha(yy)      alpha(yz)      alpha(zz) atomic spin moment
            1             Er       4.322220      15.748358      10.198046       2.083926      94.213841 0.20294454E+04  0.62190629E+05                                13.566475                           12.099445       2.285916       2.501105                    0.999866      67.342653     149.272407       0.738880       0.270511      -1.336746       0.004912      -0.012010       0.000413       0.012982      -0.002926       0.037739       0.012759       0.247839      -0.185850      -0.098591      -0.062686       0.161277             14.788207      10.796222      -1.086663      -0.753538      16.581128       0.488973      16.987270           0.000025
            2             Er       2.450295      15.838079      13.677282       2.066626     120.454997 0.28435659E+04  0.94015080E+05                                15.700198                           14.162148       2.353807       2.529774                    0.999873      67.558010     151.351387       0.700399       0.264500      -1.355574      -0.033857      -0.009803      -0.010229       0.036702      -0.008706      -0.008934       0.043315      -0.013077       0.197922      -0.047103      -0.037070       0.084173             17.200671      14.308366      -0.061969      -1.048863      18.762946      -0.289099      18.530701           0.000013
            3             Er       9.308170       5.289271      10.861854       2.083926      94.213873 0.20294460E+04  0.62190650E+05                                13.566478                           12.099446       2.285915       2.501105                    0.999866      67.342652     149.272408       0.738880       0.270511      -1.336746       0.004908       0.012009      -0.000412       0.012980       0.002926      -0.037739       0.012759       0.247839      -0.185851      -0.098590      -0.062687       0.161277             14.788211      10.796225       1.086662       0.753541      16.581128       0.488976      16.987280           0.000027
            4             Er       7.436245       5.199551       7.382618       2.066627     120.454906 0.28435625E+04  0.94014937E+05                                15.700190                           14.162139       2.353807       2.529774                    0.999873      67.557986     151.351302       0.700399       0.264500      -1.355574      -0.033854       0.009801       0.010227       0.036698       0.008706       0.008935       0.043315      -0.013076       0.197919      -0.047102      -0.037070       0.084172             17.200663      14.308356       0.061967       1.048864      18.762939      -0.289097      18.530696           0.000015
            5             Er       5.649680       5.483395       3.841887       2.083926      94.213858 0.20294457E+04  0.62190638E+05                                13.566478                           12.099446       2.285915       2.501105                    0.999866      67.342643     149.272388       0.738880       0.270511      -1.336746      -0.004908       0.012009      -0.000412       0.012980      -0.002926       0.037739       0.012759       0.247839      -0.185850      -0.098590      -0.062687       0.161277             14.788210      10.796224      -1.086664      -0.753539      16.581131       0.488974      16.987275           0.000026
            6             Er       7.521605       5.393674       0.362651       2.066626     120.455078 0.28435683E+04  0.94015180E+05                                15.700206                           14.162154       2.353807       2.529774                    0.999873      67.558025     151.351444       0.700399       0.264500      -1.355574       0.033857       0.009802       0.010227       0.036701      -0.008706      -0.008935       0.043315      -0.013077       0.197923      -0.047103      -0.037070       0.084173             17.200680      14.308374      -0.061970      -1.048864      18.762954      -0.289100      18.530712           0.000013
            7             Er       0.663730      15.942482       3.178079       2.083926      94.213870 0.20294460E+04  0.62190649E+05                                13.566478                           12.099447       2.285915       2.501105                    0.999866      67.342648     149.272400       0.738880       0.270511      -1.336746      -0.004912      -0.012009       0.000412       0.012982       0.002926      -0.037739       0.012759       0.247838      -0.185850      -0.098590      -0.062686       0.161277             14.788211      10.796225       1.086662       0.753539      16.581129       0.488975      16.987279           0.000024
            8             Er       2.535655      16.032202       6.657315       2.066627     120.454954 0.28435640E+04  0.94014999E+05                                15.700194                           14.162143       2.353806       2.529774                    0.999873      67.557991     151.351326       0.700399       0.264500      -1.355574       0.033855      -0.009799      -0.010226       0.036698       0.008706       0.008934       0.043315      -0.013077       0.197922      -0.047103      -0.037070       0.084173             17.200669      14.308359       0.061968       1.048864      18.762945      -0.289097      18.530701           0.000015
            9              H       6.421904      11.284955      12.143138       0.114838       0.915658 0.66584750E+01  0.63009866E+02                                 1.606873                            1.548256      -0.948402       2.431713                    0.997842       3.522864       9.976624       0.479435       1.350026      -0.693143       0.023527       0.025976       0.002865       0.035164       0.004254      -0.002237       0.009562      -0.003445      -0.040802      -0.017732       0.004345       0.013386              1.615322       1.863102       0.337549       0.082699       1.645859       0.089263       1.337006          -0.000000
           10              H       7.008251       9.177309      11.428505       0.115829       0.867089 0.62031655E+01  0.57762520E+02                                 1.559582                            1.502064      -0.921462       2.446930                    0.997977       3.484925       9.840844       0.482257       1.363938      -0.690272       0.034706      -0.009601      -0.008143       0.036918      -0.002766      -0.005929       0.008147       0.004517      -0.038653      -0.016959       0.003675       0.013284              1.578730       2.030484      -0.136597      -0.151870       1.383902       0.054743       1.321805          -0.000001
           11              H       3.198986       8.051814      11.552057       0.114798       1.007389 0.73986323E+01  0.71406750E+02                                 1.674043                            1.603000      -0.916114       2.444342                    0.998608       3.466314       9.700456       0.487272       1.302408      -0.704063      -0.026599      -0.021623      -0.003353       0.034443       0.000798      -0.001904       0.006498       0.002395      -0.046599      -0.017461       0.008255       0.009206              1.684999       1.932599       0.335390       0.002899       1.726099       0.076757       1.396299           0.000001
           12              H       2.599674      10.144521      12.259669       0.109818       0.937211 0.67087763E+01  0.63883653E+02                                 1.652456                            1.567340      -1.175464       2.314276                    0.996277       3.711513      10.695145       0.468431       1.373139      -0.687201      -0.030789       0.006297       0.003840       0.031660      -0.000449      -0.000016       0.008378      -0.009356      -0.038235      -0.015399       0.001680       0.013720              1.691855       2.301278      -0.148577      -0.190803       1.400049       0.036534       1.374237          -0.000001
           13              H       3.162089      12.165988      13.276161       0.155787       0.853035 0.65263658E+01  0.61884271E+02                                 1.584747                            1.571704      -1.057281       2.398837                    0.995842       3.514936      10.195498       0.455089       1.419389      -0.679723      -0.024652      -0.006208       0.005088       0.025926       0.001141      -0.003010       0.000581       0.006832      -0.013006      -0.005363      -0.001178       0.006540              1.581131       1.843157       0.022368      -0.216987       1.424726      -0.008406       1.475511          -0.000002
           14              H       4.656877      12.483481      13.600483       0.166790       0.901561 0.69148923E+01  0.66587038E+02                                 1.647242                            1.618587      -1.232060       2.314529                    0.993973       3.595476      10.542823       0.447696       1.420752      -0.678908       0.017426      -0.000372       0.014725       0.022818       0.002422       0.003395       0.001728       0.008629      -0.003982      -0.004624      -0.002615       0.007239              1.653780       1.620482       0.020856       0.361638       1.438006       0.108106       1.902851           0.000001
           15              H       6.124741       7.033603      10.219667       0.157157       0.889148 0.65924418E+01  0.63131642E+02                                 1.667616                            1.606938      -1.352224       2.253042                    0.992982       3.760129      11.227589       0.435434       1.468869      -0.668980       0.014946       0.005386      -0.019927       0.025485       0.004841      -0.003707      -0.002923       0.000154       0.001591      -0.005184      -0.002486       0.007669              1.697846       1.619271      -0.046346      -0.387724       1.446893       0.020916       2.027373           0.000004
           16              H       4.789504       6.469961      10.821980       0.156626       0.997158 0.77047759E+01  0.74877117E+02                                 1.664210                            1.635163      -0.780027       2.527841                    0.999274       3.267141       9.078558       0.484310       1.301348      -0.706482      -0.017772      -0.009320      -0.004057       0.020474       0.004521       0.002923       0.001919       0.000945      -0.013586      -0.005578      -0.002204       0.007782              1.663176       1.794187       0.212741       0.117710       1.726330       0.103288       1.469011           0.000004
           17              H       8.192913      19.305318      11.150515       0.106780       1.014922 0.74608333E+01  0.71902374E+02                                 1.656718                            1.589060      -0.827736       2.475566                    0.999377       3.463710       9.574508       0.500755       1.269185      -0.711145      -0.025621      -0.018687      -0.008712       0.032886       0.002401      -0.000243       0.010641       0.002267      -0.034133      -0.016775       0.005863       0.010912              1.669280       1.979493       0.309022       0.088650       1.608011       0.123153       1.420336           0.000008
           18              H       7.653433      21.228629      12.276517       0.108509       0.933039 0.66740760E+01  0.63475269E+02                                 1.648754                            1.564338      -1.154274       2.324384                    0.996187       3.705006      10.672253       0.468373       1.374995      -0.686922      -0.030338       0.006512       0.008726       0.032232      -0.002196      -0.002100       0.011579      -0.004827      -0.028840      -0.015554       0.001696       0.013858              1.689862       2.279801      -0.122425      -0.207958       1.381194       0.055031       1.408590           0.000008
           19              H       1.517723       0.610736      12.393049       0.105869       0.993559 0.74171193E+01  0.71838615E+02                                 1.671461                            1.614278      -0.971728       2.410812                    0.997751       3.587352      10.152995       0.479988       1.317507      -0.699997       0.021832       0.021584       0.009344       0.032091       0.002691      -0.001920       0.012608      -0.005458      -0.035230      -0.018165       0.003313       0.014852              1.677197       1.975369       0.296110       0.159284       1.611671       0.140284       1.444549           0.000009
           20              H       2.074155      20.281508      11.344266       0.109272       0.898889 0.64408656E+01  0.60452165E+02                                 1.585685                            1.520721      -0.914460       2.439818                    0.998261       3.538394       9.982661       0.484677       1.346436      -0.693538       0.032320      -0.008956      -0.005180       0.033935      -0.005678      -0.002622       0.011529       0.000785      -0.034480      -0.017350       0.001932       0.015419              1.613382       2.126465      -0.131427      -0.133954       1.359245       0.048491       1.354436           0.000008
           21              H       1.063005      18.542104       9.587870       0.157209       0.840531 0.62157234E+01  0.58357188E+02                                 1.580697                            1.541621      -1.098596       2.377176                    0.995613       3.543419      10.303627       0.454997       1.433820      -0.676464       0.017035       0.006778      -0.017233       0.025162       0.003962      -0.007135      -0.002219       0.008411      -0.007760      -0.006747      -0.004379       0.011126              1.600293       1.477727       0.027591      -0.285448       1.415765      -0.138261       1.907386           0.000008
           22              H       9.728586      17.861571      10.117176       0.158403       0.973174 0.75119913E+01  0.72366189E+02                                 1.620122                            1.600629      -0.727073       2.549431                    0.999677       3.219249       8.835800       0.497127       1.278962      -0.711282      -0.019276      -0.005703      -0.004522       0.020605       0.003918       0.001493       0.001879       0.005667      -0.011087      -0.004694      -0.002434       0.007128              1.614933       1.773844       0.168026       0.144123       1.623858       0.091931       1.447098           0.000007
           23              H       8.227815       1.543941      13.437620       0.165469       0.836398 0.62917315E+01  0.59392824E+02                                 1.589626                            1.562505      -1.166402       2.349565                    0.995007       3.579439      10.518775       0.445901       1.455136      -0.672359      -0.024280      -0.005666       0.005038       0.025436       0.004198      -0.001368      -0.000140       0.002501      -0.013440      -0.004790      -0.001955       0.006745              1.597676       1.933540      -0.046354      -0.199753       1.411455       0.029332       1.448035           0.000007
           24              H       9.708642       1.688450      13.919190       0.167822       0.982599 0.76354074E+01  0.75323390E+02                                 1.740265                            1.697001      -1.337642       2.264747                    0.993200       3.675269      10.885788       0.438980       1.414371      -0.680092       0.014007      -0.001230       0.016338       0.021555       0.001752       0.005102      -0.000302       0.005297      -0.008639      -0.005837      -0.001189       0.007026              1.757580       1.650776      -0.060485       0.375829       1.493085       0.009624       2.128878           0.000009
           25              H       5.840542      11.279539       4.989792       0.106243       0.953476 0.69259592E+01  0.66644237E+02                                 1.684066                            1.601911      -1.257164       2.274689                    0.994148       3.832487      11.191873       0.458137       1.389403      -0.683484       0.011735       0.005176      -0.027712       0.030537       0.006254      -0.006014       0.005355      -0.012638       0.007033      -0.013730       0.004292       0.009438              1.711891       1.518646       0.080818      -0.278850       1.442066      -0.205929       2.174959          -0.000001
           26              H       5.054756      12.044368       8.839542       0.122776       0.883321 0.63278659E+01  0.59576784E+02                                 1.612014                            1.542528      -1.076218       2.373640                    0.996614       3.633301      10.522325       0.461367       1.410068      -0.680429       0.001995       0.021891       0.028198       0.035754       0.008316      -0.004163       0.002771      -0.008997       0.007317      -0.012360       0.004111       0.008249              1.631140       1.364070      -0.004076      -0.031379       1.659665       0.351704       1.869685           0.000002
           27              H       6.348112      13.451606       5.798492       0.150333       0.962011 0.71648433E+01  0.68396231E+02                                 1.619315                            1.570853      -0.788257       2.516587                    0.999422       3.273706       9.024314       0.496804       1.291504      -0.707621      -0.000779       0.002791      -0.021107       0.021305       0.001308       0.001107      -0.003165      -0.006377       0.009628      -0.005436      -0.000229       0.005665              1.629411       1.422393      -0.007269      -0.114681       1.424097      -0.110942       2.041743           0.000001
           28              H       7.015232      13.287114       7.212314       0.148283       0.978598 0.72110968E+01  0.69361841E+02                                 1.669476                            1.598087      -0.982998       2.419675                    0.998068       3.440135       9.706751       0.479464       1.328100      -0.698508       0.015209       0.001428       0.013842       0.020615       0.002526       0.000610      -0.000307       0.003027       0.003148      -0.003540       0.001019       0.002521              1.702897       2.154555      -0.064302       0.363883       1.392292      -0.022153       1.561844           0.000000
           29              H       4.488352      20.851932      11.825836       0.106812       0.959703 0.69765240E+01  0.67340785E+02                                 1.699898                            1.614630      -1.295328       2.258298                    0.993664       3.858991      11.335088       0.452824       1.401322      -0.681137      -0.008073      -0.006909      -0.031619       0.033357      -0.004899       0.004841       0.006114      -0.015057       0.010928      -0.013346       0.002448       0.010899              1.738309       1.471853       0.017207       0.207389       1.430094       0.072719       2.312980           0.000008
           30              H       5.948238      19.969733       1.274826       0.106324       1.040085 0.77797052E+01  0.76079205E+02                                 1.711319                            1.644140      -0.956976       2.420183                    0.997587       3.566848      10.067518       0.480682       1.303004      -0.703558       0.010512      -0.025618       0.019111       0.033645      -0.008964       0.006038      -0.000182      -0.022239       0.001460      -0.016421       0.002010       0.014410              1.725755       1.560326      -0.164937       0.186741       1.771824      -0.330192       1.845116           0.000009
           31              H       5.685977      18.788141      11.870763       0.162000       0.953597 0.70879081E+01  0.68687713E+02                                 1.707754                            1.636120      -1.296548       2.281657                    0.993986       3.663272      10.781726       0.446274       1.416262      -0.679330      -0.001058       0.008197      -0.023636       0.025040       0.000859      -0.001978      -0.003123      -0.003396       0.004867      -0.003359      -0.001607       0.004966              1.738188       1.497526       0.072190      -0.060183       1.469187      -0.059144       2.247850           0.000006
           32              H       6.422901      18.328360      13.173669       0.164378       0.933418 0.69311215E+01  0.65232252E+02                                 1.556860                            1.521913      -0.678347       2.574849                    0.999960       3.097917       8.317251       0.519326       1.253162      -0.717197       0.018766      -0.003324       0.011458       0.022238      -0.004664       0.007363      -0.001452       0.002418      -0.007508      -0.008139      -0.001809       0.009948              1.563812       1.891517      -0.136816       0.182681       1.402930      -0.060005       1.396990           0.000007
           33              H       1.435954       9.752674       8.916761       0.114838       0.915656 0.66584573E+01  0.63009657E+02                                 1.606871                            1.548254      -0.948402       2.431714                    0.997842       3.522859       9.976607       0.479436       1.350027      -0.693143       0.023527      -0.025976      -0.002865       0.035164      -0.004254       0.002237       0.009562      -0.003445      -0.040802      -0.017732       0.004345       0.013386              1.615320       1.863099      -0.337548      -0.082699       1.645857       0.089263       1.337005          -0.000000
           34              H       2.022301      11.860321       9.631394       0.115829       0.867089 0.62031652E+01  0.57762515E+02                                 1.559581                            1.502064      -0.921462       2.446930                    0.997977       3.484925       9.840843       0.482257       1.363938      -0.690272       0.034706       0.009601       0.008143       0.036919       0.002766       0.005929       0.008147       0.004517      -0.038654      -0.016959       0.003675       0.013284              1.578730       2.030484       0.136597       0.151869       1.383901       0.054743       1.321805          -0.000000
           35              H       8.184936      12.985815       9.507843       0.114798       1.007388 0.73986279E+01  0.71406702E+02                                 1.674043                            1.603000      -0.916116       2.444341                    0.998608       3.466314       9.700458       0.487272       1.302409      -0.704063      -0.026599       0.021623       0.003353       0.034443      -0.000798       0.001904       0.006498       0.002395      -0.046600      -0.017461       0.008255       0.009206              1.684999       1.932600      -0.335390      -0.002899       1.726098       0.076757       1.396299           0.000000
           36              H       7.585624      10.893109       8.800230       0.109819       0.937211 0.67087715E+01  0.63883600E+02                                 1.652456                            1.567340      -1.175465       2.314275                    0.996277       3.711512      10.695144       0.468430       1.373139      -0.687201      -0.030789      -0.006297      -0.003840       0.031660       0.000449       0.000016       0.008378      -0.009356      -0.038235      -0.015399       0.001679       0.013720              1.691854       2.301277       0.148577       0.190803       1.400049       0.036534       1.374237          -0.000001
           37              H       8.148039       8.871642       7.783739       0.155787       0.853035 0.65263641E+01  0.61884253E+02                                 1.584747                            1.571704      -1.057283       2.398836                    0.995842       3.514936      10.195499       0.455088       1.419389      -0.679723      -0.024652       0.006208      -0.005089       0.025926      -0.001141       0.003010       0.000581       0.006832      -0.013006      -0.005363      -0.001178       0.006540              1.581131       1.843157      -0.022368       0.216987       1.424727      -0.008406       1.475511          -0.000002
           38              H       9.642827       8.554148       7.459416       0.166790       0.901561 0.69148961E+01  0.66587082E+02                                 1.647242                            1.618588      -1.232060       2.314529                    0.993973       3.595476      10.542823       0.447696       1.420752      -0.678908       0.017426       0.000372      -0.014725       0.022817      -0.002423      -0.003395       0.001728       0.008629      -0.003982      -0.004624      -0.002615       0.007239              1.653780       1.620482      -0.020856      -0.361638       1.438006       0.108107       1.902852           0.000000
           39              H       1.138791      14.004026      10.840232       0.157156       0.889151 0.65924695E+01  0.63131972E+02                                 1.667620                            1.606941      -1.352227       2.253040                    0.992982       3.760137      11.227618       0.435434       1.468869      -0.668980       0.014947      -0.005386       0.019927       0.025485      -0.004841       0.003707      -0.002923       0.000154       0.001590      -0.005184      -0.002486       0.007669              1.697849       1.619275       0.046346       0.387726       1.446896       0.020916       2.027378           0.000004
           40              H       9.775454      14.567668      10.237919       0.156625       0.997158 0.77047752E+01  0.74877101E+02                                 1.664210                            1.635163      -0.780024       2.527843                    0.999274       3.267140       9.078552       0.484310       1.301347      -0.706482      -0.017772       0.009320       0.004056       0.020474      -0.004521      -0.002923       0.001919       0.000946      -0.013586      -0.005579      -0.002204       0.007782              1.663175       1.794187      -0.212741      -0.117710       1.726329       0.103288       1.469010           0.000003
           41              H       3.206963       1.732311       9.909385       0.106780       1.014920 0.74608187E+01  0.71902199E+02                                 1.656716                            1.589059      -0.827733       2.475567                    0.999377       3.463707       9.574498       0.500755       1.269185      -0.711145      -0.025621       0.018687       0.008712       0.032887      -0.002401       0.000243       0.010641       0.002267      -0.034133      -0.016775       0.005863       0.010912              1.669278       1.979491      -0.309021      -0.088650       1.608010       0.123153       1.420335           0.000008
           42              H       2.667483      -0.190999       8.783382       0.108509       0.933039 0.66740684E+01  0.63475179E+02                                 1.648753                            1.564337      -1.154272       2.324385                    0.996187       3.705004      10.672246       0.468373       1.374995      -0.686922      -0.030338      -0.006512      -0.008726       0.032232       0.002196       0.002100       0.011579      -0.004827      -0.028840      -0.015554       0.001696       0.013858              1.689861       2.279800       0.122424       0.207958       1.381193       0.055031       1.408589           0.000008
           43              H       6.503673      20.426893       8.666851       0.105869       0.993559 0.74171205E+01  0.71838636E+02                                 1.671462                            1.614279      -0.971730       2.410811                    0.997751       3.587352      10.152999       0.479988       1.317508      -0.699997       0.021832      -0.021585      -0.009345       0.032091      -0.002691       0.001920       0.012608      -0.005458      -0.035230      -0.018166       0.003313       0.014852              1.677197       1.975370      -0.296110      -0.159283       1.611672       0.140284       1.444550           0.000009
           44              H       7.060105       0.756121       9.715634       0.109272       0.898889 0.64408688E+01  0.60452204E+02                                 1.585685                            1.520721      -0.914461       2.439817                    0.998261       3.538395       9.982665       0.484677       1.346437      -0.693538       0.032320       0.008956       0.005180       0.033936       0.005678       0.002622       0.011529       0.000785      -0.034480      -0.017350       0.001932       0.015419              1.613382       2.126465       0.131427       0.133955       1.359246       0.048492       1.354437           0.000008
           45              H       6.048955       2.495525      11.472029       0.157209       0.840531 0.62157211E+01  0.58357165E+02                                 1.580697                            1.541621      -1.098597       2.377175                    0.995613       3.543419      10.303630       0.454997       1.433821      -0.676464       0.017035      -0.006778       0.017234       0.025162      -0.003962       0.007135      -0.002219       0.008411      -0.007759      -0.006747      -0.004379       0.011126              1.600293       1.477728      -0.027591       0.285448       1.415765      -0.138260       1.907387           0.000008
           46              H       4.742636       3.176058      10.942724       0.158402       0.973176 0.75120101E+01  0.72366417E+02                                 1.620125                            1.600632      -0.727074       2.549431                    0.999677       3.219253       8.835815       0.497127       1.278963      -0.711282      -0.019276       0.005703       0.004522       0.020605      -0.003918      -0.001493       0.001879       0.005667      -0.011088      -0.004694      -0.002434       0.007128              1.614936       1.773846      -0.168026      -0.144124       1.623860       0.091932       1.447101           0.000008
           47              H       3.241865      19.493689       7.622280       0.165469       0.836398 0.62917307E+01  0.59392812E+02                                 1.589626                            1.562504      -1.166402       2.349565                    0.995007       3.579439      10.518773       0.445901       1.455136      -0.672359      -0.024280       0.005666      -0.005038       0.025436      -0.004198       0.001368      -0.000140       0.002500      -0.013440      -0.004790      -0.001955       0.006745              1.597676       1.933540       0.046355       0.199753       1.411455       0.029332       1.448034           0.000007
           48              H       4.722692      19.349180       7.140710       0.167822       0.982598 0.76353928E+01  0.75323217E+02                                 1.740264                            1.697000      -1.337643       2.264747                    0.993200       3.675267      10.885783       0.438980       1.414372      -0.680092       0.014007       0.001230      -0.016338       0.021555      -0.001752      -0.005102      -0.000302       0.005297      -0.008640      -0.005837      -0.001189       0.007026              1.757578       1.650775       0.060485      -0.375829       1.493084       0.009624       2.128876           0.000008
           49              H       0.854592      10.146337       2.030174       0.106244       0.953476 0.69259569E+01  0.66644207E+02                                 1.684065                            1.601911      -1.257164       2.274689                    0.994148       3.832486      11.191868       0.458137       1.389403      -0.683484       0.011735      -0.005176       0.027712       0.030537      -0.006254       0.006014       0.005355      -0.012638       0.007033      -0.013730       0.004292       0.009438              1.711890       1.518645      -0.080818       0.278850       1.442066      -0.205929       2.174958          -0.000001
           50              H       0.068806       8.993262      12.220358       0.122776       0.883320 0.63278622E+01  0.59576743E+02                                 1.612014                            1.542528      -1.076219       2.373640                    0.996614       3.633301      10.522326       0.461367       1.410069      -0.680429       0.001995      -0.021891      -0.028198       0.035754      -0.008316       0.004163       0.002771      -0.008997       0.007316      -0.012360       0.004111       0.008249              1.631140       1.364070       0.004076       0.031379       1.659665       0.351705       1.869685           0.000002
           51              H       1.362162       7.974271       1.221474       0.150334       0.962011 0.71648425E+01  0.68396233E+02                                 1.619315                            1.570854      -0.788259       2.516586                    0.999422       3.273708       9.024325       0.496803       1.291505      -0.707620      -0.000779      -0.002791       0.021107       0.021305      -0.001308      -0.001107      -0.003165      -0.006377       0.009629      -0.005436      -0.000229       0.005665              1.629412       1.422394       0.007269       0.114681       1.424098      -0.110942       2.041744           0.000001
           52              H       2.029282       7.750516      13.847586       0.148283       0.978597 0.72110889E+01  0.69361747E+02                                 1.669475                            1.598086      -0.982996       2.419675                    0.998068       3.440134       9.706748       0.479464       1.328101      -0.698508       0.015209      -0.001428      -0.013842       0.020615      -0.002526      -0.000610      -0.000307       0.003027       0.003148      -0.003540       0.001019       0.002521              1.702896       2.154554       0.064302      -0.363883       1.392291      -0.022153       1.561844           0.000000
           53              H       9.474302       0.185698       9.234064       0.106812       0.959702 0.69765175E+01  0.67340707E+02                                 1.699897                            1.614629      -1.295327       2.258298                    0.993664       3.858987      11.335075       0.452823       1.401323      -0.681137      -0.008073       0.006910       0.031619       0.033357       0.004899      -0.004841       0.006114      -0.015057       0.010928      -0.013346       0.002448       0.010899              1.738309       1.471853      -0.017207      -0.207389       1.430094       0.072719       2.312980           0.000008
           54              H       0.962288       1.456143       5.745141       0.106324       1.040086 0.77797107E+01  0.76079279E+02                                 1.711320                            1.644141      -0.956978       2.420182                    0.997587       3.566850      10.067528       0.480681       1.303005      -0.703558       0.010512       0.025618      -0.019111       0.033645       0.008964      -0.006038      -0.000182      -0.022238       0.001460      -0.016421       0.002010       0.014410              1.725757       1.560327       0.164938      -0.186741       1.771827      -0.330193       1.845116           0.000009
           55              H       0.700027       2.249488       9.189136       0.162000       0.953594 0.70878847E+01  0.68687439E+02                                 1.707752                            1.636118      -1.296547       2.281658                    0.993986       3.663268      10.781715       0.446274       1.416263      -0.679330      -0.001058      -0.008197       0.023636       0.025040      -0.000859       0.001979      -0.003123      -0.003396       0.004867      -0.003359      -0.001607       0.004966              1.738186       1.497524      -0.072190       0.060183       1.469186      -0.059145       2.247847           0.000006
           56              H       1.436951       2.709270       7.886230       0.164378       0.933417 0.69311156E+01  0.65232183E+02                                 1.556860                            1.521912      -0.678345       2.574850                    0.999960       3.097915       8.317245       0.519326       1.253163      -0.717197       0.018767       0.003324      -0.011458       0.022238       0.004664      -0.007363      -0.001452       0.002419      -0.007508      -0.008139      -0.001809       0.009948              1.563812       1.891517       0.136816      -0.182681       1.402929      -0.060005       1.396990           0.000007
           57              H       3.549996       9.946798       1.896795       0.114838       0.915658 0.66584712E+01  0.63009824E+02                                 1.606873                            1.548256      -0.948402       2.431713                    0.997842       3.522863       9.976622       0.479435       1.350027      -0.693143      -0.023527      -0.025976      -0.002865       0.035164       0.004254      -0.002237       0.009562      -0.003445      -0.040802      -0.017732       0.004345       0.013386              1.615322       1.863101       0.337549       0.082699       1.645859       0.089262       1.337006           0.000000
           58              H       2.963649      12.054444       2.611428       0.115830       0.867089 0.62031632E+01  0.57762493E+02                                 1.559581                            1.502063      -0.921462       2.446930                    0.997977       3.484924       9.840840       0.482257       1.363938      -0.690272      -0.034706       0.009601       0.008143       0.036918      -0.002766      -0.005929       0.008147       0.004517      -0.038653      -0.016959       0.003675       0.013284              1.578730       2.030483      -0.136597      -0.151870       1.383901       0.054743       1.321805          -0.000000
           59              H       6.772914      13.179939       2.487876       0.114798       1.007389 0.73986392E+01  0.71406838E+02                                 1.674044                            1.603001      -0.916117       2.444340                    0.998608       3.466316       9.700465       0.487271       1.302408      -0.704063       0.026599       0.021623       0.003353       0.034443       0.000798      -0.001904       0.006498       0.002395      -0.046600      -0.017461       0.008255       0.009206              1.685000       1.932601       0.335391       0.002899       1.726100       0.076757       1.396300           0.000001
           60              H       7.372226      11.087232       1.780264       0.109819       0.937212 0.67087825E+01  0.63883729E+02                                 1.652457                            1.567341      -1.175465       2.314275                    0.996277       3.711515      10.695154       0.468430       1.373139      -0.687201       0.030789      -0.006297      -0.003840       0.031660      -0.000449      -0.000016       0.008378      -0.009356      -0.038234      -0.015399       0.001679       0.013720              1.691855       2.301279      -0.148577      -0.190803       1.400049       0.036534       1.374238          -0.000001
           61              H       6.809811       9.065765       0.763772       0.155787       0.853035 0.65263611E+01  0.61884215E+02                                 1.584746                            1.571703      -1.057282       2.398837                    0.995842       3.514935      10.195494       0.455089       1.419389      -0.679723       0.024652       0.006208      -0.005089       0.025926       0.001141      -0.003010       0.000581       0.006832      -0.013006      -0.005363      -0.001178       0.006541              1.581131       1.843157       0.022368      -0.216987       1.424726      -0.008406       1.475510          -0.000002
           62              H       5.315023       8.748272       0.439450       0.166790       0.901561 0.69149008E+01  0.66587140E+02                                 1.647243                            1.618588      -1.232060       2.314529                    0.993973       3.595478      10.542831       0.447696       1.420752      -0.678908      -0.017426       0.000372      -0.014725       0.022818       0.002423       0.003395       0.001728       0.008629      -0.003982      -0.004624      -0.002615       0.007239              1.653781       1.620483       0.020856       0.361639       1.438007       0.108107       1.902853           0.000000
           63              H       3.847159      14.198150       3.820266       0.157157       0.889151 0.65924645E+01  0.63131909E+02                                 1.667619                            1.606940      -1.352225       2.253041                    0.992982       3.760135      11.227609       0.435434       1.468868      -0.668980      -0.014947      -0.005386       0.019927       0.025485       0.004841      -0.003707      -0.002923       0.000154       0.001591      -0.005184      -0.002485       0.007669              1.697848       1.619274      -0.046346      -0.387725       1.446895       0.020916       2.027376           0.000004
           64              H       5.182396      14.761792       3.217953       0.156625       0.997158 0.77047688E+01  0.74877017E+02                                 1.664209                            1.635161      -0.780023       2.527843                    0.999274       3.267139       9.078545       0.484311       1.301346      -0.706482       0.017772       0.009320       0.004056       0.020474       0.004521       0.002923       0.001919       0.000946      -0.013586      -0.005578      -0.002204       0.007782              1.663174       1.794185       0.212741       0.117709       1.726328       0.103287       1.469009           0.000004
           65              H       1.778987       1.926435       2.889418       0.106780       1.014921 0.74608254E+01  0.71902287E+02                                 1.656718                            1.589060      -0.827737       2.475566                    0.999377       3.463709       9.574508       0.500755       1.269186      -0.711145       0.025621       0.018687       0.008712       0.032886       0.002401      -0.000243       0.010641       0.002267      -0.034133      -0.016775       0.005862       0.010912              1.669280       1.979493       0.309022       0.088650       1.608011       0.123153       1.420336           0.000008
           66              H       2.318467       0.003124       1.763416       0.108510       0.933039 0.66740747E+01  0.63475258E+02                                 1.648754                            1.564338      -1.154276       2.324383                    0.996187       3.705006      10.672256       0.468372       1.374996      -0.686922       0.030338      -0.006512      -0.008726       0.032232      -0.002196      -0.002100       0.011579      -0.004827      -0.028840      -0.015554       0.001696       0.013858              1.689862       2.279801      -0.122425      -0.207958       1.381195       0.055031       1.408590           0.000008
           67              H       8.454177      20.621017       1.646884       0.105870       0.993557 0.74171031E+01  0.71838423E+02                                 1.671460                            1.614277      -0.971726       2.410813                    0.997751       3.587348      10.152983       0.479988       1.317507      -0.699997      -0.021831      -0.021585      -0.009345       0.032091       0.002691      -0.001920       0.012608      -0.005458      -0.035230      -0.018165       0.003313       0.014852              1.677195       1.975367       0.296109       0.159284       1.611670       0.140284       1.444548           0.000009
           68              H       7.897745       0.950245       2.695667       0.109272       0.898888 0.64408565E+01  0.60452063E+02                                 1.585684                            1.520720      -0.914461       2.439818                    0.998261       3.538392       9.982656       0.484677       1.346437      -0.693538      -0.032320       0.008956       0.005180       0.033935      -0.005678      -0.002622       0.011529       0.000785      -0.034480      -0.017350       0.001932       0.015419              1.613381       2.126464      -0.131427      -0.133954       1.359245       0.048491       1.354435           0.000008
           69              H       8.908895       2.689649       4.452063       0.157209       0.840531 0.62157223E+01  0.58357175E+02                                 1.580696                            1.541621      -1.098596       2.377176                    0.995613       3.543419      10.303627       0.454997       1.433820      -0.676464      -0.017035      -0.006778       0.017233       0.025162       0.003962      -0.007135      -0.002219       0.008411      -0.007760      -0.006747      -0.004379       0.011126              1.600293       1.477727       0.027591      -0.285447       1.415765      -0.138260       1.907386           0.000008
           70              H       0.243314       3.370182       3.922757       0.158403       0.973175 0.75120019E+01  0.72366319E+02                                 1.620124                            1.600631      -0.727075       2.549430                    0.999677       3.219252       8.835811       0.497127       1.278962      -0.711282       0.019276       0.005703       0.004522       0.020604       0.003918       0.001493       0.001879       0.005666      -0.011088      -0.004694      -0.002434       0.007128              1.614934       1.773845       0.168026       0.144123       1.623859       0.091931       1.447099           0.000008
           71              H       1.744085      19.687812       0.602313       0.165469       0.836398 0.62917354E+01  0.59392868E+02                                 1.589626                            1.562505      -1.166403       2.349565                    0.995007       3.579440      10.518777       0.445901       1.455136      -0.672359       0.024280       0.005666      -0.005038       0.025436       0.004198      -0.001368      -0.000140       0.002500      -0.013440      -0.004790      -0.001955       0.006745              1.597677       1.933540      -0.046354      -0.199753       1.411455       0.029332       1.448035           0.000007
           72              H       0.263258      19.543303       0.120743       0.167822       0.982598 0.76353954E+01  0.75323238E+02                                 1.740263                            1.697000      -1.337641       2.264748                    0.993200       3.675266      10.885775       0.438981       1.414371      -0.680092      -0.014007       0.001230      -0.016338       0.021555       0.001752       0.005102      -0.000302       0.005298      -0.008640      -0.005837      -0.001189       0.007026              1.757578       1.650775      -0.060485       0.375828       1.493084       0.009624       2.128875           0.000008
           73              H       4.131358       9.952214       9.050141       0.106243       0.953477 0.69259643E+01  0.66644291E+02                                 1.684066                            1.601911      -1.257164       2.274689                    0.994148       3.832487      11.191870       0.458137       1.389402      -0.683484      -0.011735      -0.005176       0.027712       0.030537       0.006254      -0.006014       0.005355      -0.012638       0.007033      -0.013730       0.004292       0.009438              1.711891       1.518646       0.080818      -0.278851       1.442066      -0.205930       2.174960          -0.000000
           74              H       4.917144       9.187385       5.200391       0.122775       0.883322 0.63278777E+01  0.59576921E+02                                 1.612016                            1.542529      -1.076219       2.373640                    0.996614       3.633304      10.522335       0.461367       1.410068      -0.680429      -0.001995      -0.021891      -0.028198       0.035754       0.008316      -0.004163       0.002771      -0.008997       0.007316      -0.012360       0.004111       0.008249              1.631142       1.364071      -0.004076      -0.031379       1.659667       0.351706       1.869687           0.000002
           75              H       3.623788       7.780147       8.241441       0.150333       0.962011 0.71648416E+01  0.68396214E+02                                 1.619315                            1.570853      -0.788258       2.516587                    0.999422       3.273706       9.024315       0.496804       1.291504      -0.707621       0.000779      -0.002791       0.021108       0.021305       0.001308       0.001107      -0.003165      -0.006377       0.009629      -0.005436      -0.000229       0.005665              1.629411       1.422393      -0.007269      -0.114681       1.424097      -0.110942       2.041743           0.000001
           76              H       2.956668       7.944639       6.827619       0.148283       0.978598 0.72110955E+01  0.69361826E+02                                 1.669476                            1.598087      -0.982998       2.419675                    0.998068       3.440135       9.706751       0.479464       1.328100      -0.698508      -0.015209      -0.001428      -0.013842       0.020615       0.002526       0.000610      -0.000307       0.003027       0.003148      -0.003540       0.001019       0.002521              1.702897       2.154555      -0.064302       0.363883       1.392291      -0.022153       1.561844           0.000000
           77              H       5.483548       0.379821       2.214097       0.106811       0.959705 0.69765387E+01  0.67340961E+02                                 1.699900                            1.614631      -1.295330       2.258297                    0.993664       3.858995      11.335102       0.452823       1.401322      -0.681137       0.008073       0.006910       0.031619       0.033357      -0.004899       0.004841       0.006114      -0.015057       0.010928      -0.013347       0.002448       0.010899              1.738312       1.471855       0.017207       0.207390       1.430096       0.072719       2.312985           0.000008
           78              H       4.023662       1.262020      12.765107       0.106325       1.040086 0.77797069E+01  0.76079225E+02                                 1.711319                            1.644140      -0.956975       2.420183                    0.997587       3.566847      10.067515       0.480682       1.303004      -0.703558      -0.010512       0.025619      -0.019111       0.033646      -0.008964       0.006038      -0.000182      -0.022239       0.001461      -0.016421       0.002010       0.014410              1.725756       1.560326      -0.164937       0.186741       1.771825      -0.330193       1.845116           0.000009
           79              H       4.285923       2.443612       2.169170       0.162000       0.953595 0.70878983E+01  0.68687600E+02                                 1.707753                            1.636120      -1.296547       2.281658                    0.993986       3.663270      10.781721       0.446274       1.416263      -0.679330       0.001058      -0.008197       0.023636       0.025040       0.000859      -0.001978      -0.003123      -0.003396       0.004867      -0.003359      -0.001607       0.004966              1.738187       1.497525       0.072190      -0.060183       1.469187      -0.059144       2.247849           0.000006
           80              H       3.548999       2.903393       0.866264       0.164378       0.933416 0.69310984E+01  0.65231979E+02                                 1.556858                            1.521911      -0.678344       2.574851                    0.999960       3.097912       8.317234       0.519326       1.253163      -0.717197      -0.018767       0.003325      -0.011458       0.022238      -0.004664       0.007363      -0.001452       0.002418      -0.007508      -0.008139      -0.001809       0.009948              1.563810       1.891514      -0.136816       0.182681       1.402928      -0.060005       1.396988           0.000007
           81              H       8.535946      11.479079       5.123172       0.114839       0.915656 0.66584568E+01  0.63009655E+02                                 1.606871                            1.548255      -0.948402       2.431714                    0.997842       3.522859       9.976609       0.479435       1.350027      -0.693143      -0.023527       0.025976       0.002865       0.035164      -0.004254       0.002237       0.009562      -0.003445      -0.040802      -0.017732       0.004345       0.013386              1.615320       1.863099      -0.337548      -0.082699       1.645857       0.089263       1.337005          -0.000000
           82              H       7.949599       9.371432       4.408539       0.115830       0.867089 0.62031625E+01  0.57762486E+02                                 1.559581                            1.502063      -0.921461       2.446930                    0.997977       3.484924       9.840841       0.482257       1.363938      -0.690272      -0.034706      -0.009601      -0.008143       0.036918       0.002766       0.005929       0.008147       0.004517      -0.038654      -0.016959       0.003675       0.013284              1.578730       2.030484       0.136597       0.151869       1.383901       0.054743       1.321804          -0.000000
           83              H       1.786964       8.245938       4.532090       0.114798       1.007387 0.73986212E+01  0.71406624E+02                                 1.674043                            1.603000      -0.916117       2.444341                    0.998608       3.466313       9.700455       0.487272       1.302409      -0.704063       0.026599      -0.021623      -0.003353       0.034443      -0.000798       0.001904       0.006498       0.002395      -0.046600      -0.017461       0.008255       0.009206              1.684998       1.932599      -0.335390      -0.002899       1.726097       0.076757       1.396299           0.000000
           84              H       2.386276      10.338644       5.239703       0.109818       0.937211 0.67087772E+01  0.63883669E+02                                 1.652457                            1.567341      -1.175465       2.314275                    0.996277       3.711514      10.695152       0.468430       1.373140      -0.687201       0.030789       0.006297       0.003840       0.031660       0.000449       0.000016       0.008378      -0.009356      -0.038235      -0.015399       0.001680       0.013720              1.691855       2.301279       0.148577       0.190803       1.400049       0.036534       1.374238          -0.000001
           85              H       1.823861      12.360111       6.256194       0.155787       0.853036 0.65263735E+01  0.61884360E+02                                 1.584747                            1.571705      -1.057281       2.398837                    0.995842       3.514938      10.195504       0.455089       1.419388      -0.679723       0.024652      -0.006208       0.005088       0.025926      -0.001141       0.003010       0.000581       0.006832      -0.013006      -0.005363      -0.001178       0.006541              1.581132       1.843158      -0.022368       0.216987       1.424727      -0.008406       1.475511          -0.000002
           86              H       0.329073      12.677605       6.580517       0.166790       0.901561 0.69148990E+01  0.66587119E+02                                 1.647243                            1.618588      -1.232060       2.314529                    0.993973       3.595477      10.542828       0.447696       1.420752      -0.678908      -0.017426      -0.000372       0.014725       0.022818      -0.002423      -0.003395       0.001728       0.008629      -0.003982      -0.004624      -0.002615       0.007239              1.653781       1.620482      -0.020856      -0.361639       1.438007       0.108107       1.902853           0.000000
           87              H       8.833109       7.227727       3.199701       0.157156       0.889151 0.65924650E+01  0.63131920E+02                                 1.667619                            1.606941      -1.352225       2.253040                    0.992982       3.760136      11.227615       0.435434       1.468869      -0.668980      -0.014947       0.005386      -0.019926       0.025485      -0.004841       0.003707      -0.002923       0.000154       0.001591      -0.005184      -0.002486       0.007669              1.697849       1.619275       0.046346       0.387726       1.446895       0.020916       2.027377           0.000003
           88              H       0.196446       6.664085       3.802014       0.156626       0.997159 0.77047815E+01  0.74877186E+02                                 1.664211                            1.635164      -0.780027       2.527842                    0.999274       3.267142       9.078562       0.484310       1.301348      -0.706482       0.017772      -0.009320      -0.004056       0.020474      -0.004521      -0.002923       0.001919       0.000946      -0.013586      -0.005578      -0.002204       0.007782              1.663176       1.794188      -0.212742      -0.117710       1.726330       0.103288       1.469011           0.000004
           89              H       6.764937      19.499442       4.130548       0.106780       1.014920 0.74608190E+01  0.71902206E+02                                 1.656717                            1.589060      -0.827735       2.475566                    0.999377       3.463707       9.574500       0.500755       1.269185      -0.711145       0.025620      -0.018687      -0.008712       0.032886      -0.002401       0.000243       0.010641       0.002267      -0.034133      -0.016775       0.005862       0.010912              1.669279       1.979491      -0.309022      -0.088650       1.608010       0.123153       1.420335           0.000008
           90              H       7.304417      21.422752       5.256551       0.108510       0.933038 0.66740647E+01  0.63475139E+02                                 1.648753                            1.564337      -1.154272       2.324385                    0.996187       3.705003      10.672245       0.468373       1.374996      -0.686922       0.030338       0.006512       0.008726       0.032232       0.002196       0.002100       0.011578      -0.004827      -0.028840      -0.015554       0.001696       0.013858              1.689861       2.279799       0.122424       0.207958       1.381193       0.055031       1.408589           0.000008
           91              H       3.468227       0.804860       5.373082       0.105870       0.993557 0.74171086E+01  0.71838488E+02                                 1.671460                            1.614277      -0.971728       2.410812                    0.997751       3.587349      10.152986       0.479988       1.317507      -0.699997      -0.021832       0.021585       0.009345       0.032091      -0.002691       0.001920       0.012608      -0.005458      -0.035230      -0.018166       0.003313       0.014852              1.677195       1.975368      -0.296110      -0.159283       1.611671       0.140284       1.444548           0.000008
           92              H       2.911795      20.475632       4.324299       0.109272       0.898889 0.64408627E+01  0.60452134E+02                                 1.585684                            1.520720      -0.914460       2.439818                    0.998261       3.538393       9.982659       0.484677       1.346437      -0.693538      -0.032320      -0.008956      -0.005180       0.033935       0.005678       0.002622       0.011529       0.000785      -0.034480      -0.017350       0.001932       0.015419              1.613382       2.126464       0.131427       0.133954       1.359245       0.048492       1.354436           0.000008
           93              H       3.922945      18.736228       2.567904       0.157209       0.840530 0.62157117E+01  0.58357052E+02                                 1.580695                            1.541620      -1.098597       2.377176                    0.995613       3.543416      10.303617       0.454997       1.433821      -0.676464      -0.017035       0.006778      -0.017234       0.025162      -0.003962       0.007135      -0.002219       0.008411      -0.007759      -0.006747      -0.004379       0.011126              1.600292       1.477727      -0.027591       0.285447       1.415764      -0.138260       1.907385           0.000008
           94              H       5.229264      18.055695       3.097209       0.158402       0.973177 0.75120160E+01  0.72366477E+02                                 1.620124                            1.600631      -0.727073       2.549431                    0.999677       3.219254       8.835813       0.497128       1.278961      -0.711283       0.019276      -0.005703      -0.004522       0.020605      -0.003918      -0.001493       0.001879       0.005667      -0.011088      -0.004694      -0.002434       0.007128              1.614935       1.773845      -0.168026      -0.144124       1.623860       0.091932       1.447100           0.000008
           95              H       6.730035       1.738064       6.417653       0.165469       0.836398 0.62917321E+01  0.59392831E+02                                 1.589626                            1.562505      -1.166404       2.349564                    0.995007       3.579440      10.518778       0.445901       1.455136      -0.672359       0.024280      -0.005666       0.005038       0.025436      -0.004198       0.001368      -0.000140       0.002500      -0.013440      -0.004790      -0.001955       0.006745              1.597676       1.933540       0.046355       0.199753       1.411455       0.029332       1.448034           0.000007
           96              H       5.249208       1.882573       6.899223       0.167822       0.982599 0.76354041E+01  0.75323348E+02                                 1.740264                            1.697000      -1.337642       2.264747                    0.993200       3.675269      10.885786       0.438981       1.414370      -0.680092      -0.014007      -0.001230       0.016338       0.021555      -0.001752      -0.005102      -0.000302       0.005297      -0.008639      -0.005837      -0.001189       0.007026              1.757579       1.650776       0.060485      -0.375829       1.493084       0.009624       2.128876           0.000008
           97              H       9.117308      11.085416      12.009759       0.106243       0.953478 0.69259712E+01  0.66644375E+02                                 1.684067                            1.601912      -1.257165       2.274689                    0.994148       3.832489      11.191877       0.458137       1.389402      -0.683484      -0.011735       0.005176      -0.027712       0.030536      -0.006254       0.006014       0.005355      -0.012638       0.007033      -0.013730       0.004292       0.009438              1.711892       1.518647      -0.080818       0.278851       1.442067      -0.205930       2.174961          -0.000001
           98              H       9.903094      12.238491       1.819575       0.122775       0.883322 0.63278709E+01  0.59576846E+02                                 1.612015                            1.542529      -1.076220       2.373639                    0.996614       3.633304      10.522337       0.461366       1.410069      -0.680429      -0.001995       0.021891       0.028198       0.035754      -0.008316       0.004163       0.002771      -0.008997       0.007317      -0.012360       0.004111       0.008249              1.631141       1.364071       0.004076       0.031379       1.659667       0.351706       1.869687           0.000002
           99              H       8.609738      13.257482      12.818459       0.150334       0.962009 0.71648300E+01  0.68396080E+02                                 1.619314                            1.570852      -0.788257       2.516587                    0.999422       3.273705       9.024313       0.496804       1.291505      -0.707621       0.000779       0.002791      -0.021108       0.021306      -0.001308      -0.001107      -0.003166      -0.006377       0.009629      -0.005436      -0.000229       0.005666              1.629410       1.422392       0.007269       0.114681       1.424096      -0.110942       2.041742           0.000001
          100              H       7.942618      13.481237       0.192347       0.148283       0.978598 0.72111025E+01  0.69361913E+02                                 1.669477                            1.598088      -0.982999       2.419674                    0.998068       3.440137       9.706760       0.479464       1.328101      -0.698508      -0.015209       0.001428       0.013842       0.020615      -0.002526      -0.000610      -0.000307       0.003027       0.003149      -0.003540       0.001019       0.002521              1.702898       2.154557       0.064302      -0.363884       1.392292      -0.022153       1.561845          -0.000000
          101              H       0.497598      21.046055       4.805869       0.106811       0.959705 0.69765397E+01  0.67340970E+02                                 1.699900                            1.614631      -1.295328       2.258297                    0.993664       3.858993      11.335094       0.452823       1.401322      -0.681137       0.008073      -0.006910      -0.031619       0.033357       0.004899      -0.004841       0.006114      -0.015057       0.010928      -0.013347       0.002448       0.010899              1.738312       1.471855      -0.017207      -0.207390       1.430096       0.072720       2.312985           0.000008
          102              H       9.009612      19.775610       8.294792       0.106324       1.040087 0.77797136E+01  0.76079306E+02                                 1.711320                            1.644141      -0.956976       2.420183                    0.997587       3.566849      10.067521       0.480682       1.303004      -0.703558      -0.010512      -0.025618       0.019111       0.033646       0.008964      -0.006038      -0.000182      -0.022239       0.001461      -0.016421       0.002010       0.014410              1.725756       1.560327       0.164938      -0.186741       1.771827      -0.330193       1.845116           0.000009
          103              H       9.271873      18.982265       4.850797       0.162000       0.953594 0.70878839E+01  0.68687431E+02                                 1.707752                            1.636118      -1.296549       2.281657                    0.993986       3.663268      10.781716       0.446274       1.416264      -0.679330       0.001058       0.008197      -0.023636       0.025040      -0.000859       0.001979      -0.003123      -0.003396       0.004867      -0.003359      -0.001607       0.004966              1.738186       1.497525      -0.072190       0.060183       1.469186      -0.059145       2.247847           0.000006
          104              H       8.534949      18.522483       6.153703       0.164378       0.933419 0.69311276E+01  0.65232314E+02                                 1.556860                            1.521913      -0.678345       2.574850                    0.999960       3.097918       8.317250       0.519326       1.253161      -0.717197      -0.018766      -0.003324       0.011458       0.022238       0.004664      -0.007363      -0.001452       0.002419      -0.007507      -0.008139      -0.001809       0.009948              1.563812       1.891517       0.136816      -0.182681       1.402930      -0.060005       1.396990           0.000007
          105              C       4.452453      10.934726      12.298981       0.158604      29.135430 0.39176957E+03  0.89589982E+04                                 8.391924                            6.727044       0.009634       2.029425                    0.999476      25.554141      72.062502       0.618341       0.433161      -1.055516      -0.014459       0.055187       0.017312       0.059619      -0.021146      -0.011506       0.028477      -0.071565      -0.074851      -0.036848      -0.027614       0.064461              9.303553       9.982753      -1.767911      -0.869927      12.507967       2.358393       5.419938           0.000006
          106              C       5.766750      10.635098      12.032223      -0.148150      30.743212 0.44992304E+03  0.10701795E+05                                 8.584289                            7.152808       0.103903       2.012115                    0.998623      29.628477      86.544630       0.603867       0.426428      -1.054637       0.013368      -0.029255      -0.018235       0.036974       0.014372       0.006992       0.003839      -0.037869      -0.001156      -0.024809      -0.000525       0.025335              9.202569      11.166772      -1.920594      -0.898557      10.834215       1.877581       5.606721          -0.000022
          107              C       6.114769       9.369276      11.601197      -0.156217      29.758154 0.44875402E+03  0.10658405E+05                                 8.371364                            7.127173       0.182786       2.038417                    0.998928      29.507075      85.899336       0.607526       0.424480      -1.056701      -0.002301       0.033560       0.011050       0.035407      -0.032268      -0.010818       0.002560       0.013989      -0.011987      -0.031891      -0.005569       0.037460              8.809705       9.451025      -0.587754      -0.693435      11.480854       1.888159       5.497237          -0.000019
          108              C       5.173422       8.390419      11.425697       0.162294      29.492562 0.38804336E+03  0.88535775E+04                                 8.475113                            6.694638       0.031910       2.036603                    0.999672      25.507071      71.873432       0.619815       0.433117      -1.055428       0.018961      -0.055734      -0.016385       0.061108      -0.023753      -0.011567       0.030025      -0.069054      -0.088999      -0.040593      -0.026776       0.067369              9.537737      10.461931      -2.680907      -0.830867      12.908736       1.861129       5.242544           0.000006
          109              C       3.854139       8.701361      11.674204      -0.169040      31.453161 0.44337585E+03  0.10493237E+05                                 8.637016                            7.030508       0.285861       2.062625                    0.999557      29.753746      86.309150       0.619065       0.418054      -1.061318      -0.017201       0.035389       0.011917       0.041113       0.017847       0.003924       0.001585      -0.006310      -0.047229      -0.016684      -0.009644       0.026328              9.368995      11.934152      -2.231307      -1.262465      10.580435       1.842761       5.592399          -0.000014
          110              C       3.496148       9.952166      12.101018      -0.155714      30.732454 0.45360200E+03  0.10805567E+05                                 8.553568                            7.155113       0.192348       2.036674                    0.999195      29.746685      86.805106       0.607497       0.423243      -1.057175       0.004424      -0.039032      -0.013128       0.041418      -0.012416      -0.003632       0.002984       0.017226      -0.009912      -0.013555      -0.004214       0.017769              9.081049      10.689253      -0.448789      -0.790956      11.035982       1.903557       5.517913          -0.000022
          111              C       4.042608      12.267701      12.881639      -0.417916      32.948357 0.49820373E+03  0.12148564E+05                                 8.919533                            7.360641      -0.374828       1.872577                    0.996566      31.470457      92.887974       0.615932       0.407808      -1.067132       0.016793      -0.051351      -0.038997       0.066631       0.001263      -0.009410       0.016450       0.055689      -0.079742      -0.038976      -0.003459       0.042436              9.942582       7.036205      -2.525154       0.180553      14.230006      -0.755120       8.561535          -0.000017
          112              C       3.999729      13.415365      11.956407       0.750163      18.702294 0.20748817E+03  0.41385437E+04                                 6.736324                            5.275664      -0.048329       2.071894                    0.999811      20.810696      58.927659       0.610464       0.503028      -0.994476      -0.021087       0.012626      -0.018796       0.030941       0.043763       0.069288       0.060776       0.066805      -0.011966      -0.081292      -0.040478       0.121771              7.544242       5.840368      -2.182058      -1.092415       9.715876      -1.951828       7.076482           0.000027
          113              C       5.581272       6.994138      11.021347      -0.413551      32.642750 0.49113534E+03  0.11940961E+05                                 8.890752                            7.319610      -0.332319       1.878910                    0.995321      31.485146      92.984242       0.615832       0.409078      -1.065636      -0.016025       0.056010       0.016221       0.060474       0.018695      -0.008855       0.006862       0.011953      -0.071880      -0.029435      -0.002354       0.031790              9.932847       8.103023      -3.200341       0.596283      12.421281      -0.237369       9.274237          -0.000005
          114              C       6.351103       6.332745      12.109442       0.725330      18.168226 0.22758976E+03  0.46498690E+04                                 6.626035                            5.535731      -0.160505       2.018748                    0.999684      21.723641      62.440868       0.593731       0.504927      -0.992639       0.019288       0.002248       0.016928       0.025761       0.021574      -0.006162       0.065791      -0.105763      -0.072692      -0.068385      -0.033345       0.101730              7.145496       7.296210      -1.389063       0.678589       6.403380      -2.596235       7.736899           0.000035
          115              C       0.208413      19.572060      11.121031       0.155013      30.181469 0.40068062E+03  0.92166779E+04                                 8.583621                            6.795641      -0.153098       1.972024                    0.999570      25.857483      73.190098       0.616079       0.432209      -1.055841       0.016649      -0.050267      -0.022107       0.057382      -0.020354      -0.008736       0.034555      -0.059334      -0.038554      -0.031655      -0.028185       0.059840              9.622740      10.541020      -2.463191      -1.033812      11.852894       3.183970       6.474307           0.000015
          116              C       8.870005      19.890601      11.407446      -0.166505      31.488418 0.44537302E+03  0.10554369E+05                                 8.660371                            7.063448       0.245230       2.051088                    0.999145      29.794700      86.538754       0.615257       0.420089      -1.059829      -0.015906       0.038705       0.017205       0.045245       0.018370       0.010727       0.006573      -0.011059      -0.014584      -0.018827      -0.007265       0.026092              9.406303      12.079886      -2.084692      -1.347757       9.614361       2.611870       6.524663           0.000002
          117              C       8.542927      21.057207      12.064514      -0.162196      30.715338 0.45359377E+03  0.10811402E+05                                 8.553679                            7.159167       0.143380       2.019753                    0.999013      29.878609      87.374823       0.606460       0.423730      -1.056277       0.005753      -0.038960      -0.016876       0.042846      -0.020998      -0.007354       0.002693       0.009742      -0.012539      -0.019887      -0.005628       0.025514              9.076621      10.720911      -0.224517      -0.682006      10.018064       2.784096       6.490888          -0.000004
          118              C       9.504218       0.344344      12.409897       0.160268      29.216987 0.38833410E+03  0.88668763E+04                                 8.409389                            6.697431      -0.094645       1.994476                    0.999407      25.586369      72.257160       0.619297       0.433154      -1.054809      -0.012277       0.052563       0.027073       0.060387      -0.018678      -0.011970       0.035297      -0.062520      -0.052886      -0.035393      -0.027122       0.062516              9.353943       9.980542      -1.711593      -0.866721      11.853259       3.234393       6.228028           0.000012
          119              C       0.843623       0.021013      12.140330      -0.151240      30.808150 0.44834413E+03  0.10669572E+05                                 8.612982                            7.150801       0.008579       1.979711                    0.998416      29.869986      87.665837       0.601785       0.427690      -1.052406       0.011102      -0.028384      -0.013820       0.033465       0.017241       0.009213       0.002703      -0.033461      -0.011839      -0.024796      -0.002431       0.027227              9.264754      11.400071      -2.165033      -1.020744       9.987914       2.594228       6.406278          -0.000000
          120              C       1.179676      20.471468      11.511341      -0.152093      29.845164 0.45068231E+03  0.10728023E+05                                 8.416992                            7.167275       0.064323       2.000292                    0.998447      29.658517      86.761742       0.601988       0.427434      -1.053658      -0.003859       0.024182       0.020306       0.031812      -0.025131      -0.012088       0.002068       0.010104      -0.010366      -0.025729      -0.005022       0.030751              8.866205       9.932228      -0.563313      -0.487182      10.238483       2.710636       6.427905          -0.000005
          121              C       0.572387      18.308020      10.390954      -0.421503      33.314911 0.49933113E+03  0.12157305E+05                                 8.963365                            7.347172      -0.264110       1.902321                    0.997394      31.430635      92.063416       0.620547       0.405399      -1.070967      -0.008616       0.040333       0.035697       0.054546       0.011121      -0.021033       0.021353       0.022190      -0.054067      -0.041868       0.012332       0.029536             10.077437       8.194782      -3.677100       0.229375      13.170294       0.048335       8.867234           0.000008
          122              C       1.404044      17.345071      11.203867       0.759290      17.814311 0.19671859E+03  0.38711045E+04                                 6.502986                            5.139272       0.036868       2.111173                    0.999787      20.385663      57.302185       0.618198       0.503488      -0.994427       0.015174      -0.021208       0.009833       0.027870       0.080246       0.011986       0.037618      -0.035604      -0.114988      -0.071119      -0.039431       0.110550              7.254733       6.330592      -2.826764      -0.576965       7.342682      -1.083329       8.090925           0.000024
          123              C       9.145229       1.617265      13.131549      -0.419350      32.896478 0.49622776E+03  0.12079968E+05                                 8.880549                            7.319518      -0.394085       1.870253                    0.995622      31.336748      92.205770       0.621450       0.404870      -1.069806       0.012559      -0.038079      -0.037708       0.055042       0.001829      -0.003142       0.024262       0.026242      -0.069178      -0.039063       0.014202       0.024861              9.913822       6.966576      -2.256474      -0.337619      14.029096       0.076841       8.745795          -0.000005
          124              C       9.278853       2.886519      12.343909       0.756503      19.001747 0.20679733E+03  0.41154217E+04                                 6.777843                            5.254517      -0.057140       2.072301                    0.999798      20.615598      58.036619       0.614731       0.500670      -0.997073      -0.006818       0.025374      -0.000606       0.026281       0.022714       0.070862       0.044421       0.136651      -0.053990      -0.090729      -0.033680       0.124409              7.629677       4.765375      -1.511170      -1.510085      10.169145      -0.790992       7.954511           0.000034
          125              C       5.529419      11.899741       6.876759       0.150943      28.669546 0.40369175E+03  0.92921068E+04                                 8.251133                            6.812606       0.073989       2.043638                    0.999550      25.822941      72.828632       0.617211       0.431130      -1.057778       0.021037       0.054118      -0.005403       0.058314       0.037892      -0.004237      -0.011199      -0.075580      -0.059939      -0.043532      -0.021655       0.065187              8.796027       5.641634       1.859760      -1.209880      11.412564       0.742776       9.333883          -0.000005
          126              C       5.491525      11.016883       5.809724      -0.166687      31.228318 0.46433247E+03  0.11132957E+05                                 8.623110                            7.229274       0.110488       2.004223                    0.999013      30.216012      88.640336       0.605248       0.422077      -1.057246      -0.016235      -0.039989      -0.000085       0.043159       0.004241      -0.012448      -0.010020       0.005655       0.016343      -0.012704      -0.007160       0.019864              9.028625       6.115569       1.875024      -1.239987      10.752995       1.032236      10.217310          -0.000021
          127              C       5.024840      11.474486       8.103849      -0.158888      30.521850 0.46279471E+03  0.11090494E+05                                 8.549872                            7.267815       0.056650       1.997099                    0.998311      29.877485      87.718253       0.597163       0.428007      -1.053223      -0.013722      -0.031737       0.011339       0.036388       0.005323       0.008432       0.020619      -0.008808      -0.028795      -0.023655      -0.002079       0.025734              8.887490       6.325467       2.042529      -1.524616      10.575283      -0.318938       9.761720          -0.000024
          128              C       6.170612      13.270085       6.733552      -0.411470      31.525028 0.48218507E+03  0.11622208E+05                                 8.569449                            7.184977      -0.133985       1.941388                    0.998479      31.110544      90.273408       0.632941       0.401484      -1.075003      -0.024598      -0.048388       0.002330       0.054331       0.023280       0.008435      -0.008617      -0.029178       0.065995      -0.040612       0.015191       0.025421              9.321869       9.390180      -1.419227      -0.658300      11.417729       0.706788       7.157698           0.000000
          129              C       5.245219      14.324745       7.295149       0.773585      18.774102 0.20674813E+03  0.41067490E+04                                 6.688150                            5.239796      -0.251363       2.008857                    0.999139      20.427467      57.114131       0.619200       0.497988      -1.000224      -0.021996       0.027943       0.021535       0.041574       0.073202      -0.028984      -0.048038      -0.032428      -0.088963      -0.064050      -0.047674       0.111724              7.427750       6.936194      -2.964463       0.683788       7.590482       1.230922       7.756574           0.000031
          130              C       5.299068      20.000352      13.458680       0.155660      29.223034 0.39422101E+03  0.90184886E+04                                 8.350213                            6.711594      -0.030461       2.011399                    0.999117      25.592053      71.905701       0.624841       0.428492      -1.059628      -0.002954      -0.056416      -0.021139       0.060319      -0.016215      -0.007919       0.034144      -0.076984      -0.031047      -0.036679      -0.026875       0.063554              9.126989       5.403869      -0.853768       1.334108      11.665650       1.736217      10.311447           0.000007
          131              C       4.697762      21.002361      12.718775      -0.155645      30.452450 0.45631525E+03  0.10905828E+05                                 8.535767                            7.205663       0.034960       1.988027                    0.998376      29.958538      88.077438       0.600618       0.426692      -1.053155      -0.014072       0.030626       0.015406       0.037058       0.017311       0.000469       0.021058      -0.000225       0.013369      -0.027492      -0.000088       0.027580              8.976132       5.877798      -1.600744       1.347798      10.776365       0.320093      10.274234          -0.000002
          132              C       5.565317      20.637061       0.753944      -0.158121      30.719688 0.44970128E+03  0.10701870E+05                                 8.561247                            7.133159       0.030010       1.982486                    0.998952      29.964846      87.727485       0.606596       0.424298      -1.055300      -0.020211       0.026288       0.023156       0.040444      -0.005180       0.011195      -0.015254      -0.026986      -0.076604      -0.032580       0.000172       0.032409              9.084041       5.707721      -0.791651       1.428971       9.912948       1.804618      11.631455          -0.000001
          133              C       5.583267      18.668736      12.826883      -0.425244      32.928712 0.48936776E+03  0.11862215E+05                                 8.894254                            7.284498      -0.290760       1.897299                    0.996855      31.358194      91.834968       0.621413       0.406626      -1.069493      -0.021873       0.044742       0.029385       0.057825      -0.024845       0.016886      -0.005159      -0.027823       0.042420      -0.038420       0.006348       0.032072              9.869111       9.216707       2.729869      -0.390805      12.576544       1.312382       7.814082           0.000007
          134              C       4.506302      17.654255      13.079602       0.747306      18.850064 0.20920970E+03  0.41773426E+04                                 6.768917                            5.292405      -0.110068       2.053723                    0.999657      20.784299      58.692885       0.610987       0.502060      -0.995948      -0.004704      -0.025367       0.000445       0.025803      -0.066508       0.072920      -0.050059       0.000473       0.066165      -0.082668      -0.045187       0.127855              7.610635       7.005781       2.694629      -1.493627       9.406494       1.346893       6.419629           0.000036
          135              C       9.438403      10.102904       8.760918       0.158604      29.135417 0.39176949E+03  0.89589958E+04                                 8.391922                            6.727044       0.009633       2.029424                    0.999476      25.554137      72.062493       0.618341       0.433161      -1.055516      -0.014458      -0.055187      -0.017312       0.059619       0.021146       0.011506       0.028476      -0.071565      -0.074851      -0.036848      -0.027614       0.064461              9.303550       9.982750       1.767906       0.869926      12.507965       2.358389       5.419936           0.000006
          136              C       0.780800      10.402531       9.027677      -0.148151      30.743232 0.44992366E+03  0.10701813E+05                                 8.584295                            7.152814       0.103899       2.012114                    0.998623      29.628484      86.544669       0.603867       0.426429      -1.054637       0.013368       0.029255       0.018235       0.036974      -0.014372      -0.006992       0.003838      -0.037869      -0.001155      -0.024809      -0.000525       0.025335              9.202575      11.166778       1.920593       0.898557      10.834220       1.877582       5.606726          -0.000022
          137              C       1.128819      11.668354       9.458703      -0.156217      29.758155 0.44875421E+03  0.10658411E+05                                 8.371364                            7.127174       0.182787       2.038418                    0.998928      29.507077      85.899340       0.607526       0.424480      -1.056701      -0.002302      -0.033560      -0.011050       0.035408       0.032267       0.010819       0.002560       0.013989      -0.011988      -0.031891      -0.005569       0.037460              8.809705       9.451027       0.587750       0.693433      11.480851       1.888155       5.497236          -0.000019
          138              C       0.187472      12.647211       9.634202       0.162292      29.492578 0.38804349E+03  0.88535813E+04                                 8.475115                            6.694639       0.031909       2.036602                    0.999672      25.507083      71.873470       0.619815       0.433117      -1.055428       0.018961       0.055733       0.016384       0.061108       0.023753       0.011566       0.030025      -0.069054      -0.089000      -0.040593      -0.026776       0.067369              9.537741      10.461937       2.680911       0.830869      12.908740       1.861130       5.242545           0.000005
          139              C       8.840089      12.336269       9.385695      -0.169041      31.453176 0.44337605E+03  0.10493245E+05                                 8.637022                            7.030512       0.285856       2.062623                    0.999557      29.753763      86.309240       0.619064       0.418055      -1.061318      -0.017201      -0.035389      -0.011917       0.041113      -0.017847      -0.003924       0.001585      -0.006310      -0.047228      -0.016684      -0.009644       0.026328              9.369003      11.934165       2.231312       1.262465      10.580441       1.842765       5.592403          -0.000013
          140              C       8.482098      11.085464       8.958881      -0.155714      30.732470 0.45360225E+03  0.10805574E+05                                 8.553572                            7.155116       0.192345       2.036673                    0.999195      29.746694      86.805149       0.607497       0.423243      -1.057175       0.004424       0.039032       0.013128       0.041418       0.012416       0.003632       0.002984       0.017225      -0.009911      -0.013555      -0.004214       0.017769              9.081054      10.689256       0.448789       0.790957      11.035989       1.903558       5.517916          -0.000022
          141              C       9.028558       8.769928       8.178261      -0.417917      32.948384 0.49820415E+03  0.12148576E+05                                 8.919538                            7.360645      -0.374829       1.872576                    0.996566      31.470463      92.887999       0.615931       0.407808      -1.067132       0.016794       0.051351       0.038997       0.066631      -0.001264       0.009410       0.016450       0.055689      -0.079742      -0.038976      -0.003459       0.042436              9.942589       7.036205       2.525154      -0.180555      14.230019      -0.755129       8.561542          -0.000016
          142              C       8.985679       7.622265       9.103493       0.750164      18.702286 0.20748800E+03  0.41385395E+04                                 6.736322                            5.275661      -0.048328       2.071895                    0.999811      20.810687      58.927623       0.610464       0.503028      -0.994476      -0.021087      -0.012626       0.018797       0.030942      -0.043763      -0.069288       0.060776       0.066805      -0.011966      -0.081292      -0.040478       0.121771              7.544239       5.840366       2.182056       1.092417       9.715871      -1.951827       7.076481           0.000027
          143              C       0.595322      14.043491      10.038552      -0.413547      32.642675 0.49113382E+03  0.11940914E+05                                 8.890736                            7.319596      -0.332316       1.878911                    0.995321      31.485099      92.984051       0.615833       0.409078      -1.065636      -0.016025      -0.056010      -0.016221       0.060473      -0.018695       0.008855       0.006862       0.011954      -0.071882      -0.029436      -0.002354       0.031790              9.932829       8.103009       3.200334      -0.596276      12.421260      -0.237367       9.274219          -0.000005
          144              C       1.365153      14.704885       8.950457       0.725329      18.168228 0.22758978E+03  0.46498695E+04                                 6.626035                            5.535731      -0.160505       2.018748                    0.999684      21.723651      62.440898       0.593731       0.504927      -0.992639       0.019288      -0.002248      -0.016928       0.025761      -0.021573       0.006162       0.065791      -0.105763      -0.072692      -0.068385      -0.033345       0.101730              7.145495       7.296209       1.389063      -0.678585       6.403379      -2.596235       7.736897           0.000035
          145              C       5.194363       1.465570       9.938869       0.155013      30.181493 0.40068080E+03  0.92166833E+04                                 8.583626                            6.795643      -0.153099       1.972024                    0.999570      25.857489      73.190125       0.616079       0.432209      -1.055841       0.016649       0.050267       0.022106       0.057382       0.020354       0.008735       0.034556      -0.059334      -0.038554      -0.031656      -0.028185       0.059841              9.622748      10.541016       2.463200       1.033815      11.852914       3.183979       6.474313           0.000015
          146              C       3.884055       1.147028       9.652454      -0.166505      31.488431 0.44537334E+03  0.10554379E+05                                 8.660374                            7.063451       0.245230       2.051088                    0.999145      29.794702      86.538763       0.615257       0.420089      -1.059829      -0.015906      -0.038705      -0.017205       0.045245      -0.018370      -0.010727       0.006574      -0.011058      -0.014583      -0.018827      -0.007266       0.026093              9.406307      12.079886       2.084697       1.347759       9.614366       2.611874       6.524669           0.000003
          147              C       3.556977      -0.019578       8.995385      -0.162196      30.715349 0.45359400E+03  0.10811409E+05                                 8.553683                            7.159170       0.143378       2.019752                    0.999013      29.878617      87.374866       0.606459       0.423730      -1.056277       0.005753       0.038961       0.016876       0.042846       0.020998       0.007353       0.002693       0.009743      -0.012539      -0.019887      -0.005628       0.025514              9.076625      10.720917       0.224511       0.682007      10.018066       2.784097       6.490893          -0.000004
          148              C       4.518268      20.693285       8.650003       0.160269      29.216988 0.38833398E+03  0.88668730E+04                                 8.409388                            6.697430      -0.094645       1.994476                    0.999407      25.586370      72.257165       0.619297       0.433154      -1.054809      -0.012277      -0.052563      -0.027073       0.060386       0.018678       0.011970       0.035297      -0.062520      -0.052887      -0.035394      -0.027122       0.062516              9.353944       9.980544       1.711596       0.866724      11.853259       3.234395       6.228030           0.000011
          149              C       5.829573      21.016617       8.919569      -0.151240      30.808166 0.44834414E+03  0.10669573E+05                                 8.612985                            7.150801       0.008578       1.979710                    0.998416      29.869993      87.665871       0.601785       0.427690      -1.052406       0.011102       0.028384       0.013820       0.033465      -0.017241      -0.009213       0.002703      -0.033461      -0.011841      -0.024796      -0.002432       0.027228              9.264759      11.400075       2.165038       1.020747       9.987921       2.594231       6.406281           0.000001
          150              C       6.165626       0.566161       9.548558      -0.152093      29.845189 0.45068269E+03  0.10728035E+05                                 8.416997                            7.167278       0.064321       2.000291                    0.998447      29.658530      86.761799       0.601988       0.427434      -1.053657      -0.003859      -0.024182      -0.020307       0.031812       0.025131       0.012088       0.002068       0.010104      -0.010367      -0.025729      -0.005022       0.030751              8.866212       9.932227       0.563318       0.487186      10.238495       2.710643       6.427913          -0.000006
          151              C       5.558337       2.729609      10.668945      -0.421502      33.314913 0.49933073E+03  0.12157293E+05                                 8.963365                            7.347169      -0.264110       1.902321                    0.997394      31.430632      92.063412       0.620547       0.405399      -1.070967      -0.008616      -0.040333      -0.035697       0.054546      -0.011121       0.021033       0.021352       0.022190      -0.054068      -0.041868       0.012332       0.029536             10.077439       8.194783       3.677104      -0.229374      13.170305       0.048340       8.867229           0.000005
          152              C       6.389994       3.692559       9.856033       0.759289      17.814317 0.19671863E+03  0.38711057E+04                                 6.502988                            5.139272       0.036869       2.111173                    0.999787      20.385670      57.302209       0.618198       0.503488      -0.994427       0.015174       0.021208      -0.009833       0.027870      -0.080246      -0.011986       0.037618      -0.035604      -0.114988      -0.071119      -0.039431       0.110550              7.254735       6.330596       2.826769       0.576965       7.342690      -1.083329       8.090920           0.000025
          153              C       4.159279      19.420365       7.928350      -0.419350      32.896472 0.49622782E+03  0.12079970E+05                                 8.880550                            7.319520      -0.394086       1.870252                    0.995622      31.336760      92.205824       0.621450       0.404870      -1.069806       0.012559       0.038079       0.037707       0.055042      -0.001829       0.003142       0.024263       0.026242      -0.069179      -0.039063       0.014202       0.024861              9.913822       6.966579       2.256475       0.337618      14.029094       0.076849       8.745794          -0.000004
          154              C       4.292903      18.151110       8.715990       0.756503      19.001738 0.20679720E+03  0.41154181E+04                                 6.777838                            5.254514      -0.057138       2.072301                    0.999798      20.615594      58.036589       0.614731       0.500670      -0.997074      -0.006818      -0.025374       0.000606       0.026281      -0.022714      -0.070862       0.044421       0.136651      -0.053990      -0.090729      -0.033680       0.124409              7.629672       4.765374       1.511173       1.510085      10.169140      -0.790984       7.954501           0.000034
          155              C       0.543469       9.526136       0.143207       0.150944      28.669524 0.40369133E+03  0.92920944E+04                                 8.251129                            6.812602       0.073990       2.043638                    0.999550      25.822931      72.828593       0.617212       0.431130      -1.057778       0.021037      -0.054119       0.005403       0.058314      -0.037892       0.004237      -0.011199      -0.075580      -0.059939      -0.043532      -0.021655       0.065187              8.796022       5.641630      -1.859759       1.209880      11.412555       0.742774       9.333881          -0.000007
          156              C       0.505575      10.408993       1.210242      -0.166688      31.228331 0.46433266E+03  0.11132963E+05                                 8.623113                            7.229276       0.110486       2.004223                    0.999013      30.216027      88.640396       0.605247       0.422077      -1.057246      -0.016235       0.039989       0.000085       0.043159      -0.004241       0.012448      -0.010020       0.005655       0.016342      -0.012704      -0.007160       0.019864              9.028628       6.115570      -1.875026       1.239985      10.753001       1.032241      10.217313          -0.000021
          157              C       0.038890       9.563144      12.956050      -0.158888      30.521826 0.46279422E+03  0.11090479E+05                                 8.549870                            7.267812       0.056648       1.997099                    0.998311      29.877478      87.718238       0.597163       0.428007      -1.053223      -0.013722       0.031737      -0.011339       0.036388      -0.005323      -0.008433       0.020619      -0.008807      -0.028796      -0.023656      -0.002078       0.025734              8.887487       6.325464      -2.042528       1.524613      10.575282      -0.318934       9.761715          -0.000023
          158              C       1.184662       8.155792       0.286415      -0.411472      31.525049 0.48218554E+03  0.11622222E+05                                 8.569454                            7.184981      -0.133985       1.941387                    0.998479      31.110570      90.273513       0.632940       0.401484      -1.075003      -0.024598       0.048388      -0.002330       0.054331      -0.023281      -0.008435      -0.008617      -0.029177       0.065995      -0.040612       0.015191       0.025421              9.321875       9.390182       1.419226       0.658304      11.417738       0.706790       7.157704           0.000002
          159              C       0.259269       6.712885      13.764750       0.773585      18.774105 0.20674819E+03  0.41067512E+04                                 6.688155                            5.239799      -0.251367       2.008856                    0.999139      20.427477      57.114194       0.619199       0.497988      -1.000224      -0.021997      -0.027943      -0.021535       0.041574      -0.073202       0.028984      -0.048038      -0.032428      -0.088963      -0.064050      -0.047674       0.111723              7.427755       6.936194       2.964464      -0.683785       7.590489       1.230925       7.756581           0.000032
          160              C       0.313118       1.037277       7.601220       0.155659      29.223058 0.39422159E+03  0.90185046E+04                                 8.350216                            6.711598      -0.030460       2.011399                    0.999117      25.592061      71.905719       0.624841       0.428492      -1.059628      -0.002954       0.056417       0.021139       0.060319       0.016215       0.007919       0.034144      -0.076984      -0.031047      -0.036679      -0.026875       0.063554              9.126992       5.403872       0.853769      -1.334108      11.665659       1.736214      10.311445           0.000008
          161              C       9.683712       0.035268       8.341124      -0.155644      30.452429 0.45631467E+03  0.10905810E+05                                 8.535760                            7.205657       0.034963       1.988028                    0.998376      29.958520      88.077355       0.600618       0.426691      -1.053155      -0.014072      -0.030626      -0.015406       0.037058      -0.017312      -0.000469       0.021058      -0.000225       0.013369      -0.027492      -0.000088       0.027580              8.976125       5.877793       1.600744      -1.347795      10.776362       0.320097      10.274222          -0.000002
          162              C       0.579367       0.788815       6.266022      -0.158120      30.719655 0.44970074E+03  0.10701854E+05                                 8.561240                            7.133154       0.030012       1.982487                    0.998952      29.964841      87.727462       0.606596       0.424298      -1.055300      -0.020211      -0.026288      -0.023156       0.040444       0.005181      -0.011195      -0.015254      -0.026987      -0.076604      -0.032580       0.000171       0.032409              9.084033       5.707718       0.791655      -1.428968       9.912947       1.804611      11.631435          -0.000000
          163              C       0.597317       2.368894       8.233017      -0.425243      32.928691 0.48936736E+03  0.11862202E+05                                 8.894249                            7.284494      -0.290759       1.897299                    0.996855      31.358179      91.834905       0.621413       0.406626      -1.069493      -0.021873      -0.044742      -0.029384       0.057825       0.024845      -0.016886      -0.005159      -0.027823       0.042419      -0.038419       0.006348       0.032072              9.869105       9.216705      -2.729871       0.390805      12.576535       1.312373       7.814076           0.000007
          164              C       9.492252       3.383374       7.980298       0.747307      18.850080 0.20920989E+03  0.41773474E+04                                 6.768922                            5.292409      -0.110071       2.053722                    0.999657      20.784300      58.692897       0.610987       0.502060      -0.995948      -0.004704       0.025366      -0.000444       0.025803       0.066508      -0.072920      -0.050059       0.000473       0.066165      -0.082668      -0.045188       0.127855              7.610641       7.005788      -2.694636       1.493629       9.406500       1.346889       6.419634           0.000036
          165              C       5.519447      10.297027       1.740952       0.158604      29.135431 0.39176959E+03  0.89589986E+04                                 8.391924                            6.727044       0.009634       2.029425                    0.999476      25.554142      72.062503       0.618341       0.433161      -1.055516       0.014459      -0.055187      -0.017312       0.059618      -0.021147      -0.011506       0.028476      -0.071566      -0.074852      -0.036848      -0.027614       0.064462              9.303552       9.982752      -1.767910      -0.869926      12.507967       2.358392       5.419938           0.000006
          166              C       4.205150      10.596655       2.007710      -0.148150      30.743207 0.44992295E+03  0.10701792E+05                                 8.584287                            7.152806       0.103904       2.012115                    0.998623      29.628473      86.544609       0.603868       0.426428      -1.054637      -0.013368       0.029255       0.018236       0.036974       0.014372       0.006992       0.003839      -0.037869      -0.001156      -0.024809      -0.000526       0.025335              9.202567      11.166770      -1.920593      -0.898556      10.834212       1.877580       5.606720          -0.000023
          167              C       3.857131      11.862477       2.438736      -0.156217      29.758154 0.44875406E+03  0.10658407E+05                                 8.371365                            7.127174       0.182785       2.038417                    0.998928      29.507076      85.899347       0.607526       0.424480      -1.056701       0.002301      -0.033560      -0.011050       0.035407      -0.032268      -0.010818       0.002559       0.013989      -0.011987      -0.031892      -0.005569       0.037460              8.809706       9.451027      -0.587754      -0.693434      11.480855       1.888159       5.497238          -0.000019
          168              C       4.798478      12.841334       2.614236       0.162293      29.492571 0.38804352E+03  0.88535818E+04                                 8.475114                            6.694639       0.031911       2.036603                    0.999672      25.507076      71.873447       0.619815       0.433117      -1.055428      -0.018961       0.055734       0.016385       0.061108      -0.023753      -0.011566       0.030025      -0.069054      -0.089000      -0.040594      -0.026776       0.067369              9.537739      10.461935      -2.680909      -0.830868      12.908737       1.861130       5.242545           0.000004
          169              C       6.117761      12.530392       2.365729      -0.169040      31.453166 0.44337592E+03  0.10493240E+05                                 8.637018                            7.030509       0.285858       2.062624                    0.999557      29.753752      86.309186       0.619064       0.418054      -1.061318       0.017201      -0.035389      -0.011917       0.041113       0.017847       0.003923       0.001586      -0.006311      -0.047229      -0.016684      -0.009644       0.026328              9.368998      11.934155      -2.231308      -1.262465      10.580438       1.842762       5.592400          -0.000015
          170              C       6.475752      11.279587       1.938915      -0.155715      30.732483 0.45360254E+03  0.10805584E+05                                 8.553576                            7.155120       0.192343       2.036672                    0.999195      29.746708      86.805216       0.607496       0.423243      -1.057175      -0.004424       0.039032       0.013128       0.041418      -0.012416      -0.003632       0.002983       0.017226      -0.009910      -0.013556      -0.004213       0.017769              9.081058      10.689263      -0.448789      -0.790957      11.035993       1.903559       5.517918          -0.000021
          171              C       5.929292       8.964052       1.158294      -0.417915      32.948350 0.49820359E+03  0.12148559E+05                                 8.919530                            7.360639      -0.374827       1.872577                    0.996566      31.470451      92.887941       0.615932       0.407808      -1.067132      -0.016794       0.051351       0.038997       0.066631       0.001263      -0.009410       0.016450       0.055689      -0.079742      -0.038976      -0.003459       0.042436              9.942578       7.036202      -2.525152       0.180554      14.230000      -0.755120       8.561533          -0.000018
          172              C       5.972171       7.816388       2.083526       0.750163      18.702295 0.20748819E+03  0.41385441E+04                                 6.736324                            5.275664      -0.048327       2.071895                    0.999811      20.810697      58.927658       0.610464       0.503028      -0.994476       0.021087      -0.012626       0.018797       0.030941       0.043763       0.069288       0.060776       0.066805      -0.011966      -0.081292      -0.040478       0.121771              7.544241       5.840368      -2.182058      -1.092415       9.715875      -1.951828       7.076482           0.000028
          173              C       4.390628      14.237615       3.018586      -0.413548      32.642702 0.49113444E+03  0.11940933E+05                                 8.890742                            7.319602      -0.332316       1.878911                    0.995321      31.485115      92.984115       0.615832       0.409078      -1.065636       0.016025      -0.056010      -0.016221       0.060474       0.018695      -0.008855       0.006862       0.011954      -0.071882      -0.029436      -0.002354       0.031790              9.932836       8.103015      -3.200336       0.596280      12.421265      -0.237369       9.274228          -0.000004
          174              C       3.620797      14.899008       1.930491       0.725329      18.168236 0.22758991E+03  0.46498727E+04                                 6.626037                            5.535732      -0.160506       2.018748                    0.999684      21.723647      62.440884       0.593731       0.504927      -0.992639      -0.019288      -0.002248      -0.016928       0.025761       0.021574      -0.006162       0.065791      -0.105763      -0.072692      -0.068385      -0.033345       0.101730              7.145498       7.296211      -1.389064       0.678589       6.403381      -2.596236       7.736901           0.000035
          175              C       9.763487       1.659693       2.918902       0.155014      30.181452 0.40068031E+03  0.92166694E+04                                 8.583619                            6.795639      -0.153099       1.972024                    0.999570      25.857475      73.190080       0.616079       0.432209      -1.055840      -0.016649       0.050267       0.022107       0.057382      -0.020354      -0.008736       0.034555      -0.059334      -0.038554      -0.031655      -0.028185       0.059841              9.622739      10.541018      -2.463191      -1.033812      11.852892       3.183970       6.474305           0.000015
          176              C       1.101895       1.341152       2.632487      -0.166505      31.488442 0.44537346E+03  0.10554383E+05                                 8.660377                            7.063452       0.245226       2.051087                    0.999145      29.794716      86.538825       0.615257       0.420089      -1.059829       0.015906      -0.038705      -0.017205       0.045245       0.018370       0.010727       0.006573      -0.011059      -0.014585      -0.018827      -0.007265       0.026092              9.406310      12.079894      -2.084695      -1.347758       9.614368       2.611873       6.524668           0.000003
          177              C       1.428973       0.174546       1.975419      -0.162196      30.715364 0.45359427E+03  0.10811418E+05                                 8.553686                            7.159172       0.143376       2.019751                    0.999013      29.878629      87.374916       0.606459       0.423730      -1.056277      -0.005753       0.038960       0.016877       0.042846      -0.020998      -0.007353       0.002693       0.009742      -0.012539      -0.019887      -0.005628       0.025514              9.076628      10.720919      -0.224518      -0.682007      10.018073       2.784099       6.490894          -0.000004
          178              C       0.467682      20.887409       1.630036       0.160269      29.216976 0.38833393E+03  0.88668715E+04                                 8.409387                            6.697430      -0.094645       1.994476                    0.999407      25.586364      72.257147       0.619297       0.433154      -1.054809       0.012277      -0.052563      -0.027072       0.060386      -0.018678      -0.011970       0.035297      -0.062520      -0.052886      -0.035394      -0.027122       0.062516              9.353942       9.980540      -1.711593      -0.866721      11.853257       3.234393       6.228027           0.000011
          179              C       9.128277      21.210740       1.899603      -0.151240      30.808149 0.44834412E+03  0.10669572E+05                                 8.612982                            7.150801       0.008579       1.979711                    0.998416      29.869983      87.665826       0.601785       0.427690      -1.052406      -0.011102       0.028384       0.013821       0.033465       0.017241       0.009213       0.002703      -0.033462      -0.011840      -0.024796      -0.002431       0.027228              9.264754      11.400071      -2.165033      -1.020744       9.987913       2.594228       6.406278           0.000000
          180              C       8.792224       0.760285       2.528592      -0.152094      29.845183 0.45068273E+03  0.10728036E+05                                 8.416997                            7.167279       0.064320       2.000291                    0.998447      29.658531      86.761806       0.601988       0.427434      -1.053657       0.003859      -0.024182      -0.020306       0.031812      -0.025131      -0.012088       0.002068       0.010103      -0.010366      -0.025729      -0.005022       0.030751              8.866211       9.932233      -0.563313      -0.487182      10.238490       2.710637       6.427909          -0.000005
          181              C       9.399513       2.923733       3.648979      -0.421504      33.314943 0.49933168E+03  0.12157323E+05                                 8.963374                            7.347179      -0.264114       1.902319                    0.997394      31.430658      92.063527       0.620546       0.405400      -1.070967       0.008616      -0.040333      -0.035697       0.054546       0.011122      -0.021033       0.021352       0.022189      -0.054068      -0.041868       0.012332       0.029536             10.077448       8.194790      -3.677106       0.229375      13.170310       0.048335       8.867243           0.000006
          182              C       8.567856       3.886682       2.836066       0.759290      17.814310 0.19671857E+03  0.38711042E+04                                 6.502987                            5.139272       0.036868       2.111173                    0.999787      20.385664      57.302192       0.618198       0.503488      -0.994427      -0.015174       0.021208      -0.009833       0.027870       0.080246       0.011986       0.037618      -0.035604      -0.114988      -0.071119      -0.039431       0.110550              7.254733       6.330592      -2.826764      -0.576965       7.342682      -1.083329       8.090925           0.000024
          183              C       0.826671      19.614488       0.908384      -0.419350      32.896496 0.49622809E+03  0.12079978E+05                                 8.880554                            7.319521      -0.394085       1.870252                    0.995622      31.336758      92.205811       0.621450       0.404870      -1.069806      -0.012559       0.038079       0.037707       0.055042       0.001829      -0.003142       0.024263       0.026242      -0.069180      -0.039064       0.014202       0.024861              9.913827       6.966578      -2.256476      -0.337620      14.029106       0.076843       8.745798          -0.000004
          184              C       0.693047      18.345234       1.696024       0.756503      19.001743 0.20679728E+03  0.41154201E+04                                 6.777840                            5.254515      -0.057138       2.072302                    0.999798      20.615591      58.036581       0.614731       0.500670      -0.997074       0.006818      -0.025374       0.000606       0.026281       0.022714       0.070862       0.044421       0.136651      -0.053991      -0.090729      -0.033680       0.124409              7.629674       4.765373      -1.511169      -1.510084      10.169141      -0.790992       7.954507           0.000033
          185              C       4.442481       9.332012       7.163174       0.150943      28.669575 0.40369229E+03  0.92921216E+04                                 8.251138                            6.812609       0.073989       2.043637                    0.999550      25.822954      72.828669       0.617211       0.431130      -1.057778      -0.021037      -0.054119       0.005403       0.058315       0.037892      -0.004237      -0.011199      -0.075580      -0.059939      -0.043532      -0.021655       0.065187              8.796032       5.641636       1.859761      -1.209880      11.412573       0.742776       9.333887          -0.000005
          186              C       4.480375      10.214870       8.230209      -0.166683      31.228224 0.46433062E+03  0.11132900E+05                                 8.623089                            7.229256       0.110494       2.004226                    0.999013      30.215949      88.640074       0.605249       0.422077      -1.057247       0.016235       0.039989       0.000085       0.043159       0.004241      -0.012448      -0.010020       0.005655       0.016343      -0.012704      -0.007160       0.019863              9.028604       6.115555       1.875020      -1.239985      10.752969       1.032231      10.217287          -0.000021
          187              C       4.947060       9.757267       5.936084      -0.158883      30.521749 0.46279271E+03  0.11090433E+05                                 8.549851                            7.267796       0.056655       1.997102                    0.998311      29.877418      87.717983       0.597164       0.428006      -1.053223       0.013722       0.031737      -0.011339       0.036388       0.005323       0.008433       0.020619      -0.008809      -0.028795      -0.023655      -0.002079       0.025734              8.887467       6.325450       2.042524      -1.524610      10.575257      -0.318934       9.761695          -0.000023
          188              C       3.801288       7.961668       7.306381      -0.411471      31.525055 0.48218556E+03  0.11622223E+05                                 8.569454                            7.184981      -0.133985       1.941387                    0.998479      31.110563      90.273482       0.632940       0.401484      -1.075003       0.024599       0.048388      -0.002330       0.054332       0.023280       0.008435      -0.008617      -0.029177       0.065996      -0.040612       0.015190       0.025421              9.321875       9.390186      -1.419230      -0.658302      11.417737       0.706789       7.157702          -0.000002
          189              C       4.726681       6.907008       6.744784       0.773584      18.774109 0.20674820E+03  0.41067512E+04                                 6.688154                            5.239798      -0.251365       2.008857                    0.999139      20.427477      57.114181       0.619200       0.497988      -1.000224       0.021997      -0.027943      -0.021535       0.041574       0.073201      -0.028984      -0.048038      -0.032429      -0.088963      -0.064050      -0.047674       0.111723              7.427754       6.936198      -2.964466       0.683788       7.590486       1.230923       7.756577           0.000033
          190              C       4.672832       1.231401       0.581253       0.155658      29.223095 0.39422208E+03  0.90185187E+04                                 8.350223                            6.711602      -0.030462       2.011398                    0.999117      25.592084      71.905800       0.624840       0.428492      -1.059628       0.002954       0.056417       0.021139       0.060319      -0.016215      -0.007919       0.034144      -0.076985      -0.031046      -0.036680      -0.026875       0.063555              9.126999       5.403875      -0.853768       1.334110      11.665665       1.736220      10.311458           0.000007
          191              C       5.274138       0.229392       1.321158      -0.155639      30.452332 0.45631291E+03  0.10905756E+05                                 8.535739                            7.205640       0.034967       1.988030                    0.998376      29.958458      88.077102       0.600620       0.426691      -1.053156       0.014072      -0.030626      -0.015406       0.037058       0.017311       0.000469       0.021058      -0.000226       0.013370      -0.027492      -0.000089       0.027580              8.976103       5.877779      -1.600737       1.347794      10.776327       0.320094      10.274204          -0.000002
          192              C       4.406583       0.594692      13.285989      -0.158115      30.719570 0.44969907E+03  0.10701803E+05                                 8.561220                            7.133137       0.030018       1.982490                    0.998952      29.964768      87.727159       0.606598       0.424297      -1.055301       0.020211      -0.026288      -0.023156       0.040445      -0.005181       0.011195      -0.015253      -0.026987      -0.076603      -0.032580       0.000171       0.032409              9.084012       5.707704      -0.791651       1.428967       9.912917       1.804608      11.631415          -0.000000
          193              C       4.388633       2.563017       1.213050      -0.425243      32.928692 0.48936742E+03  0.11862205E+05                                 8.894251                            7.284497      -0.290760       1.897299                    0.996855      31.358177      91.834910       0.621413       0.406626      -1.069493       0.021873      -0.044741      -0.029385       0.057825      -0.024846       0.016885      -0.005159      -0.027824       0.042419      -0.038420       0.006348       0.032072              9.869107       9.216704       2.729869      -0.390806      12.576539       1.312381       7.814079           0.000007
          194              C       5.465598       3.577498       0.960331       0.747306      18.850056 0.20920960E+03  0.41773403E+04                                 6.768917                            5.292405      -0.110070       2.053723                    0.999657      20.784295      58.692882       0.610987       0.502060      -0.995948       0.004704       0.025366      -0.000445       0.025803      -0.066508       0.072919      -0.050059       0.000473       0.066165      -0.082668      -0.045187       0.127855              7.610634       7.005781       2.694629      -1.493628       9.406493       1.346892       6.419629           0.000036
          195              C       0.533497      11.128849       5.279015       0.158604      29.135426 0.39176963E+03  0.89589999E+04                                 8.391924                            6.727045       0.009633       2.029424                    0.999476      25.554142      72.062511       0.618341       0.433161      -1.055516       0.014458       0.055188       0.017312       0.059619       0.021146       0.011506       0.028476      -0.071566      -0.074851      -0.036847      -0.027614       0.064461              9.303552       9.982752       1.767907       0.869926      12.507968       2.358390       5.419937           0.000006
          196              C       9.191100      10.829222       5.012256      -0.148151      30.743238 0.44992377E+03  0.10701817E+05                                 8.584297                            7.152816       0.103898       2.012114                    0.998623      29.628489      86.544696       0.603867       0.426429      -1.054637      -0.013368      -0.029255      -0.018236       0.036974      -0.014372      -0.006992       0.003838      -0.037869      -0.001156      -0.024809      -0.000525       0.025334              9.202577      11.166781       1.920594       0.898557      10.834223       1.877582       5.606727          -0.000021
          197              C       8.843081       9.563399       4.581230      -0.156217      29.758160 0.44875431E+03  0.10658414E+05                                 8.371366                            7.127175       0.182785       2.038417                    0.998928      29.507080      85.899357       0.607526       0.424480      -1.056701       0.002301       0.033560       0.011050       0.035408       0.032267       0.010818       0.002560       0.013989      -0.011988      -0.031891      -0.005569       0.037460              8.809706       9.451028       0.587751       0.693433      11.480855       1.888156       5.497237          -0.000020
          198              C       9.784428       8.584542       4.405731       0.162293      29.492568 0.38804332E+03  0.88535766E+04                                 8.475114                            6.694638       0.031910       2.036603                    0.999672      25.507077      71.873456       0.619815       0.433117      -1.055428      -0.018961      -0.055734      -0.016385       0.061108       0.023753       0.011566       0.030025      -0.069054      -0.088999      -0.040593      -0.026776       0.067369              9.537740      10.461935       2.680911       0.830869      12.908740       1.861130       5.242544           0.000005
          199              C       1.131811       8.895484       4.654238      -0.169041      31.453162 0.44337580E+03  0.10493237E+05                                 8.637019                            7.030509       0.285858       2.062624                    0.999557      29.753751      86.309184       0.619064       0.418054      -1.061318       0.017201       0.035389       0.011917       0.041113      -0.017847      -0.003923       0.001585      -0.006310      -0.047229      -0.016684      -0.009644       0.026328              9.368999      11.934159       2.231311       1.262465      10.580436       1.842764       5.592401          -0.000014
          200              C       1.489802      10.146289       5.081052      -0.155714      30.732460 0.45360206E+03  0.10805569E+05                                 8.553569                            7.155114       0.192346       2.036673                    0.999195      29.746688      86.805123       0.607497       0.423243      -1.057175      -0.004424      -0.039032      -0.013128       0.041418       0.012416       0.003632       0.002983       0.017225      -0.009912      -0.013555      -0.004214       0.017769              9.081051      10.689255       0.448789       0.790957      11.035985       1.903557       5.517914          -0.000022
          201              C       0.943342      12.461825       5.861672      -0.417915      32.948374 0.49820395E+03  0.12148570E+05                                 8.919534                            7.360642      -0.374827       1.872577                    0.996566      31.470457      92.887967       0.615932       0.407808      -1.067132      -0.016794      -0.051351      -0.038997       0.066631      -0.001263       0.009410       0.016450       0.055689      -0.079743      -0.038977      -0.003459       0.042436              9.942584       7.036203       2.525152      -0.180555      14.230011      -0.755129       8.561539          -0.000018
          202              C       0.986221      13.609488       4.936440       0.750163      18.702295 0.20748812E+03  0.41385424E+04                                 6.736324                            5.275663      -0.048327       2.071895                    0.999811      20.810696      58.927656       0.610464       0.503028      -0.994476       0.021087       0.012625      -0.018796       0.030941      -0.043763      -0.069288       0.060776       0.066805      -0.011966      -0.081292      -0.040478       0.121771              7.544242       5.840367       2.182057       1.092417       9.715875      -1.951828       7.076484           0.000028
          203              C       9.376578       7.188262       4.001381      -0.413548      32.642700 0.49113430E+03  0.11940930E+05                                 8.890742                            7.319601      -0.332317       1.878911                    0.995321      31.485118      92.984134       0.615832       0.409078      -1.065636       0.016025       0.056010       0.016221       0.060474      -0.018695       0.008856       0.006862       0.011954      -0.071881      -0.029436      -0.002354       0.031790              9.932836       8.103014       3.200337      -0.596278      12.421270      -0.237368       9.274224          -0.000003
          204              C       8.606747       6.526868       5.089476       0.725329      18.168227 0.22758976E+03  0.46498689E+04                                 6.626034                            5.535730      -0.160504       2.018748                    0.999684      21.723649      62.440889       0.593731       0.504927      -0.992639      -0.019288       0.002248       0.016928       0.025761      -0.021573       0.006162       0.065791      -0.105763      -0.072692      -0.068385      -0.033345       0.101730              7.145495       7.296209       1.389063      -0.678586       6.403379      -2.596234       7.736897           0.000033
          205              C       4.777537      19.766183       4.101064       0.155013      30.181482 0.40068062E+03  0.92166783E+04                                 8.583624                            6.795642      -0.153099       1.972024                    0.999570      25.857483      73.190107       0.616079       0.432209      -1.055840      -0.016649      -0.050267      -0.022107       0.057382       0.020354       0.008735       0.034555      -0.059334      -0.038555      -0.031656      -0.028185       0.059841              9.622746      10.541015       2.463199       1.033814      11.852912       3.183978       6.474312           0.000016
          206              C       6.087845      20.084725       4.387479      -0.166505      31.488442 0.44537355E+03  0.10554385E+05                                 8.660376                            7.063452       0.245228       2.051087                    0.999145      29.794710      86.538791       0.615257       0.420089      -1.059829       0.015907       0.038705       0.017205       0.045245      -0.018370      -0.010726       0.006574      -0.011059      -0.014584      -0.018827      -0.007266       0.026092              9.406308      12.079888       2.084697       1.347759       9.614367       2.611875       6.524670           0.000002
          207              C       6.414923      21.251331       5.044548      -0.162196      30.715352 0.45359408E+03  0.10811412E+05                                 8.553684                            7.159172       0.143376       2.019751                    0.999013      29.878620      87.374887       0.606459       0.423730      -1.056277      -0.005753      -0.038960      -0.016876       0.042846       0.020997       0.007354       0.002693       0.009742      -0.012538      -0.019887      -0.005627       0.025514              9.076627      10.720918       0.224511       0.682007      10.018068       2.784098       6.490895          -0.000004
          208              C       5.453632       0.538468       5.389930       0.160268      29.216981 0.38833386E+03  0.88668700E+04                                 8.409389                            6.697430      -0.094647       1.994475                    0.999407      25.586367      72.257165       0.619296       0.433154      -1.054809       0.012277       0.052563       0.027073       0.060387       0.018678       0.011970       0.035296      -0.062520      -0.052885      -0.035393      -0.027122       0.062515              9.353945       9.980544       1.711597       0.866724      11.853260       3.234396       6.228030           0.000012
          209              C       4.142327       0.215136       5.120364      -0.151241      30.808167 0.44834420E+03  0.10669574E+05                                 8.612985                            7.150802       0.008578       1.979710                    0.998416      29.869992      87.665862       0.601785       0.427690      -1.052406      -0.011102      -0.028384      -0.013820       0.033465      -0.017241      -0.009213       0.002703      -0.033461      -0.011840      -0.024796      -0.002431       0.027227              9.264759      11.400075       2.165039       1.020747       9.987921       2.594231       6.406281           0.000000
          210              C       3.806274      20.665592       4.491375      -0.152093      29.845186 0.45068266E+03  0.10728035E+05                                 8.416998                            7.167279       0.064319       2.000291                    0.998447      29.658528      86.761802       0.601988       0.427434      -1.053657       0.003859       0.024182       0.020306       0.031812       0.025131       0.012087       0.002068       0.010104      -0.010366      -0.025729      -0.005022       0.030751              8.866213       9.932229       0.563318       0.487186      10.238495       2.710643       6.427914          -0.000005
          211              C       4.413563      18.502144       3.370988      -0.421502      33.314906 0.49933061E+03  0.12157289E+05                                 8.963364                            7.347168      -0.264111       1.902321                    0.997394      31.430625      92.063380       0.620547       0.405399      -1.070967       0.008616       0.040334       0.035697       0.054546      -0.011122       0.021032       0.021352       0.022190      -0.054068      -0.041868       0.012332       0.029536             10.077437       8.194782       3.677104      -0.229374      13.170303       0.048340       8.867227           0.000004
          212              C       3.581906      17.539194       4.183900       0.759289      17.814311 0.19671855E+03  0.38711037E+04                                 6.502986                            5.139271       0.036868       2.111173                    0.999787      20.385664      57.302186       0.618198       0.503488      -0.994427      -0.015174      -0.021208       0.009833       0.027870      -0.080247      -0.011986       0.037618      -0.035604      -0.114989      -0.071119      -0.039431       0.110550              7.254733       6.330595       2.826768       0.576965       7.342688      -1.083328       8.090917           0.000025
          213              C       5.812621       1.811388       6.111583      -0.419350      32.896468 0.49622774E+03  0.12079968E+05                                 8.880549                            7.319519      -0.394085       1.870252                    0.995622      31.336759      92.205819       0.621450       0.404870      -1.069806      -0.012559      -0.038079      -0.037707       0.055042      -0.001829       0.003142       0.024263       0.026242      -0.069179      -0.039063       0.014203       0.024861              9.913821       6.966578       2.256474       0.337618      14.029093       0.076849       8.745793          -0.000004
          214              C       5.678997       3.080643       5.323943       0.756503      19.001729 0.20679709E+03  0.41154156E+04                                 6.777837                            5.254513      -0.057138       2.072302                    0.999798      20.615590      58.036581       0.614731       0.500670      -0.997073       0.006818       0.025374      -0.000606       0.026281      -0.022714      -0.070862       0.044421       0.136651      -0.053991      -0.090729      -0.033680       0.124409              7.629670       4.765373       1.511172       1.510084      10.169138      -0.790985       7.954500           0.000033
          215              C       9.428431      11.705617      13.896726       0.150943      28.669570 0.40369217E+03  0.92921184E+04                                 8.251136                            6.812608       0.073991       2.043638                    0.999550      25.822955      72.828669       0.617211       0.431129      -1.057778      -0.021037       0.054118      -0.005403       0.058314      -0.037892       0.004237      -0.011199      -0.075580      -0.059939      -0.043532      -0.021655       0.065187              8.796030       5.641635      -1.859762       1.209881      11.412567       0.742775       9.333888          -0.000007
          216              C       9.466325      10.822760      12.829691      -0.166683      31.228217 0.46433039E+03  0.11132893E+05                                 8.623087                            7.229254       0.110495       2.004226                    0.999013      30.215950      88.640074       0.605249       0.422076      -1.057247       0.016235      -0.039989      -0.000085       0.043159      -0.004241       0.012448      -0.010020       0.005655       0.016341      -0.012704      -0.007159       0.019863              9.028602       6.115553      -1.875020       1.239983      10.752966       1.032234      10.217286          -0.000021
          217              C       9.933010      11.668609       1.083883      -0.158883      30.521742 0.46279253E+03  0.11090428E+05                                 8.549851                            7.267796       0.056652       1.997101                    0.998311      29.877424      87.718019       0.597164       0.428007      -1.053223       0.013722      -0.031737       0.011338       0.036388      -0.005323      -0.008433       0.020619      -0.008808      -0.028796      -0.023656      -0.002079       0.025734              8.887467       6.325450      -2.042524       1.524609      10.575259      -0.318930       9.761693          -0.000023
          218              C       8.787238      13.075961      13.753518      -0.411471      31.525042 0.48218542E+03  0.11622219E+05                                 8.569452                            7.184980      -0.133985       1.941387                    0.998479      31.110567      90.273501       0.632940       0.401484      -1.075003       0.024598      -0.048388       0.002330       0.054331      -0.023281      -0.008435      -0.008618      -0.029178       0.065995      -0.040612       0.015191       0.025422              9.321873       9.390182       1.419226       0.658302      11.417734       0.706789       7.157702          -0.000000
          219              C       9.712631      14.518868       0.275183       0.773585      18.774108 0.20674824E+03  0.41067522E+04                                 6.688154                            5.239799      -0.251366       2.008856                    0.999139      20.427477      57.114186       0.619200       0.497988      -1.000224       0.021996       0.027943       0.021535       0.041574      -0.073202       0.028984      -0.048038      -0.032428      -0.088963      -0.064050      -0.047674       0.111723              7.427754       6.936194       2.964464      -0.683786       7.590488       1.230925       7.756580           0.000033
          220              C       9.658782      20.194476       6.438713       0.155659      29.223089 0.39422214E+03  0.90185203E+04                                 8.350223                            6.711604      -0.030462       2.011399                    0.999117      25.592075      71.905771       0.624840       0.428492      -1.059628       0.002954      -0.056416      -0.021139       0.060319       0.016215       0.007919       0.034144      -0.076984      -0.031047      -0.036679      -0.026875       0.063554              9.126999       5.403875       0.853769      -1.334109      11.665671       1.736216      10.311451           0.000008
          221              C       0.288188      21.196485       5.698809      -0.155639      30.452327 0.45631263E+03  0.10905748E+05                                 8.535737                            7.205637       0.034969       1.988031                    0.998376      29.958452      88.077072       0.600620       0.426691      -1.053156       0.014072       0.030626       0.015406       0.037058      -0.017311      -0.000469       0.021058      -0.000225       0.013370      -0.027492      -0.000088       0.027580              8.976101       5.877776       1.600739      -1.347791      10.776331       0.320099      10.274196          -0.000002
          222              C       9.392533      20.442938       7.773911      -0.158115      30.719550 0.44969876E+03  0.10701794E+05                                 8.561215                            7.133134       0.030020       1.982490                    0.998952      29.964770      87.727157       0.606598       0.424297      -1.055301       0.020211       0.026288       0.023156       0.040445       0.005181      -0.011195      -0.015253      -0.026987      -0.076603      -0.032580       0.000171       0.032409              9.084006       5.707702       0.791655      -1.428964       9.912918       1.804602      11.631397          -0.000001
          223              C       9.374583      18.862859       5.806916      -0.425243      32.928709 0.48936767E+03  0.11862212E+05                                 8.894253                            7.284498      -0.290761       1.897298                    0.996855      31.358194      91.834968       0.621413       0.406626      -1.069493       0.021873       0.044742       0.029385       0.057825       0.024845      -0.016886      -0.005159      -0.027823       0.042420      -0.038420       0.006348       0.032072              9.869110       9.216710      -2.729874       0.390805      12.576543       1.312373       7.814077           0.000005
          224              C       0.479648      17.848379       6.059635       0.747307      18.850087 0.20920999E+03  0.41773497E+04                                 6.768922                            5.292409      -0.110070       2.053722                    0.999657      20.784306      58.692912       0.610987       0.502060      -0.995948       0.004704      -0.025366       0.000444       0.025803       0.066508      -0.072919      -0.050059       0.000473       0.066166      -0.082667      -0.045187       0.127855              7.610641       7.005789      -2.694637       1.493630       9.406502       1.346889       6.419634           0.000036
          225              O       4.798478      13.560210      11.018539      -0.649795      34.081333 0.55358820E+03  0.13381227E+05                                 8.219310                            7.230304       0.635758       2.243520                    0.997523      28.318196      74.197884       0.715549       0.354126      -1.144976      -0.001244      -0.078379       0.004258       0.078505       0.044842      -0.004557       0.032981       0.080680       0.174334      -0.096036       0.028991       0.067045              8.629199       7.687636      -0.776065      -2.908792       7.596149      -1.016244      10.603811          -0.000023
          226              O       3.147132      14.324882      12.137522      -0.767167      51.076122 0.84003188E+03  0.22587523E+05                                10.953179                            9.048221      -0.069618       1.974562                    0.995783      31.626966      88.051678       0.623263       0.365479      -1.133402      -0.009933      -0.084384      -0.032146       0.090844      -0.003630       0.059052       0.053117       0.050950      -0.155305      -0.103078       0.019730       0.083348             12.376925      10.933928      -5.572227      -1.519681      16.428277       2.161537       9.768571          -0.000011
          227              O       7.614543       6.362004      12.145946      -0.745571      43.275391 0.82230814E+03  0.22015224E+05                                 9.808974                            8.993897      -0.055932       1.981396                    0.995152      31.546442      87.921710       0.620190       0.368886      -1.129654      -0.039339       0.079950       0.006699       0.089356       0.016615       0.027417       0.049287      -0.005899      -0.210398      -0.092408       0.018816       0.073593             10.168660      13.894676      -1.789712       0.009546       8.217670      -0.067341       8.393633          -0.000018
          228              O       5.729854       5.819622      13.073986      -0.649290      31.578428 0.54012841E+03  0.12974195E+05                                 7.790462                            7.125401       0.653243       2.254306                    0.996343      28.169756      73.548231       0.723385       0.352495      -1.146439      -0.056530       0.019919      -0.019317       0.062972       0.037814      -0.062845       0.013364      -0.120729       0.093314      -0.114934       0.052972       0.061961              8.084566       6.136035       0.422479      -1.287025       7.789030      -3.011220      10.328633          -0.000010
          229              O       2.331430      16.778169      10.673157      -0.713617      44.744257 0.75480698E+03  0.19771324E+05                                10.005737                            8.612883       0.042238       2.028459                    0.995466      30.342137      83.527632       0.634474       0.368547      -1.130406      -0.073196       0.037523      -0.011180       0.083009       0.065157       0.003978       0.049438      -0.025349      -0.135715      -0.078381      -0.022400       0.100781             10.851264      11.595568      -4.182629      -3.408372      10.642547       2.580918      10.315676          -0.000001
          230              O       1.065996      17.119924      12.387433      -0.675858      36.556144 0.58711466E+03  0.14405904E+05                                 8.661552                            7.470767       0.386682       2.162222                    0.995729      28.669941      75.755383       0.700245       0.356483      -1.142751      -0.057986       0.028197      -0.022825       0.068399       0.067716      -0.019013       0.012134      -0.021835       0.148746      -0.096793       0.042878       0.053915              9.384289       5.927347      -0.672979      -0.851066       7.721274      -2.366977      14.504247           0.000001
          231              O       9.832293       2.946838      11.257218      -0.638486      33.551137 0.53035297E+03  0.12683894E+05                                 8.146956                            7.069033       0.657390       2.254518                    0.997725      28.009079      73.017139       0.724824       0.353335      -1.145527      -0.008301      -0.079262      -0.001876       0.079717       0.018469       0.026385       0.018504       0.149767       0.178236      -0.108253       0.025048       0.083204              8.678842       6.554048      -0.964173      -2.731511       7.167693      -0.206799      12.314785          -0.000004
          232              O       8.776269       3.949607      12.835307      -0.790291      55.111112 0.86393136E+03  0.23430485E+05                                11.564226                            9.202518      -0.205749       1.919901                    0.996571      32.390788      91.032885       0.614382       0.367591      -1.129990       0.028095      -0.076953       0.021691       0.084744      -0.008311       0.067565       0.041412       0.045532      -0.123362      -0.096013       0.013053       0.082959             13.332040       9.029764      -4.618650      -2.579053      18.376725       4.089736      12.589630          -0.000001
          233              O       4.350740      14.728423       6.535589      -0.678043      40.232804 0.62907442E+03  0.15696026E+05                                 9.225850                            7.753579       0.333713       2.142289                    0.996574      28.831968      76.694131       0.684991       0.358372      -1.141833       0.062795      -0.031941      -0.011587       0.071398       0.045827       0.021212      -0.041317      -0.003087      -0.046498      -0.072872       0.015060       0.057812              9.980731      11.091452      -4.167041       3.433664       9.301810      -1.868852       9.548930          -0.000013
          234              O       5.447649      14.707547       8.463272      -0.713051      38.734475 0.61249802E+03  0.15221325E+05                                 9.028826                            7.664151       0.339318       2.126612                    0.996896      29.724042      79.599977       0.685336       0.359629      -1.137792       0.014985      -0.050035      -0.063113       0.081922       0.061218      -0.022588      -0.034055      -0.055390       0.050991      -0.075693      -0.008026       0.083718              9.723449       7.072466      -1.114758      -0.426157       8.486928       3.568398      13.610953          -0.000012
          235              O       4.511288      16.580926      12.411301      -0.795155      46.273907 0.74748305E+03  0.19538752E+05                                10.204841                            8.465108      -0.014880       1.982120                    0.997879      31.986430      88.064638       0.651802       0.359497      -1.137050       0.059872       0.025526       0.073133       0.097901      -0.042566       0.075729      -0.013982      -0.099188      -0.064976      -0.109560       0.015395       0.094165             11.416833       6.914119       1.711471       0.336823      15.670998       5.044187      11.665383          -0.000002
          236              O       3.656696      17.820479      13.948673      -0.617793      34.173948 0.58539760E+03  0.14320760E+05                                 8.228938                            7.452165       0.507460       2.219324                    0.995997      27.664461      72.450601       0.703794       0.355750      -1.145934       0.030359       0.051108       0.019506       0.062564      -0.060200      -0.007047      -0.032305       0.102918       0.116136      -0.105783       0.043056       0.062728              8.584352       8.736885       0.639903      -3.336612       7.426881       0.696872       9.589291          -0.000004
          237              O       9.784428       7.477420      10.041360      -0.649795      34.081294 0.55358724E+03  0.13381198E+05                                 8.219303                            7.230297       0.635761       2.243522                    0.997523      28.318184      74.197833       0.715550       0.354126      -1.144976      -0.001244       0.078379      -0.004258       0.078504      -0.044842       0.004557       0.032980       0.080681       0.174334      -0.096037       0.028991       0.067045              8.629191       7.687630       0.776063       2.908791       7.596141      -1.016244      10.603803          -0.000023
          238              O       8.133082       6.712747       8.922377      -0.767167      51.076138 0.84003205E+03  0.22587528E+05                                10.953181                            9.048222      -0.069619       1.974562                    0.995783      31.626958      88.051646       0.623263       0.365479      -1.133402      -0.009933       0.084384       0.032147       0.090845       0.003629      -0.059052       0.053117       0.050949      -0.155305      -0.103078       0.019730       0.083348             12.376930      10.933926       5.572229       1.519683      16.428289       2.161543       9.768575          -0.000011
          239              O       2.628593      14.675626       8.913953      -0.745571      43.275416 0.82230870E+03  0.22015243E+05                                 9.808978                            8.993901      -0.055932       1.981395                    0.995152      31.546452      87.921751       0.620190       0.368886      -1.129654      -0.039339      -0.079950      -0.006699       0.089356      -0.016615      -0.027416       0.049287      -0.005900      -0.210398      -0.092408       0.018815       0.073593             10.168664      13.894682       1.789713      -0.009542       8.217673      -0.067341       8.393638          -0.000016
          240              O       0.743904      15.218007       7.985914      -0.649291      31.578420 0.54012805E+03  0.12974185E+05                                 7.790460                            7.125398       0.653243       2.254306                    0.996343      28.169764      73.548252       0.723386       0.352495      -1.146439      -0.056529      -0.019919       0.019317       0.062972      -0.037814       0.062845       0.013364      -0.120730       0.093314      -0.114934       0.052973       0.061961              8.084563       6.136035      -0.422480       1.287028       7.789025      -3.011218      10.328629          -0.000011
          241              O       7.317380       4.259461      10.386742      -0.713617      44.744233 0.75480622E+03  0.19771299E+05                                10.005734                            8.612879       0.042238       2.028459                    0.995466      30.342129      83.527603       0.634474       0.368547      -1.130406      -0.073196      -0.037523       0.011180       0.083009      -0.065158      -0.003978       0.049438      -0.025348      -0.135715      -0.078381      -0.022400       0.100781             10.851260      11.595568       4.182629       3.408371      10.642544       2.580917      10.315669          -0.000001
          242              O       6.051946       3.917706       8.672467      -0.675858      36.556140 0.58711470E+03  0.14405905E+05                                 8.661551                            7.470767       0.386682       2.162222                    0.995729      28.669943      75.755389       0.700245       0.356483      -1.142751      -0.057986      -0.028196       0.022825       0.068399      -0.067717       0.019012       0.012134      -0.021836       0.148747      -0.096794       0.042879       0.053915              9.384288       5.927347       0.672979       0.851067       7.721274      -2.366977      14.504242           0.000001
          243              O       4.846343      18.090792       9.802681      -0.638486      33.551089 0.53035203E+03  0.12683865E+05                                 8.146946                            7.069025       0.657392       2.254519                    0.997725      28.009066      73.017073       0.724824       0.353334      -1.145527      -0.008301       0.079261       0.001875       0.079717      -0.018470      -0.026385       0.018504       0.149767       0.178234      -0.108253       0.025048       0.083204              8.678831       6.554042       0.964174       2.731509       7.167684      -0.206793      12.314767          -0.000003
          244              O       3.790319      17.088023       8.224593      -0.790290      55.111040 0.86392959E+03  0.23430424E+05                                11.564214                            9.202507      -0.205748       1.919901                    0.996571      32.390774      91.032814       0.614383       0.367591      -1.129990       0.028095       0.076953      -0.021691       0.084744       0.008311      -0.067565       0.041412       0.045532      -0.123363      -0.096013       0.013054       0.082959             13.332025       9.029757       4.618649       2.579048      18.376711       4.089730      12.589609          -0.000002
          245              O       9.336690       6.697453       0.484378      -0.678042      40.232843 0.62907540E+03  0.15696057E+05                                 9.225859                            7.753587       0.333709       2.142288                    0.996574      28.831970      76.694163       0.684990       0.358372      -1.141833       0.062794       0.031942       0.011586       0.071398      -0.045827      -0.021212      -0.041317      -0.003088      -0.046500      -0.072872       0.015060       0.057812              9.980740      11.091456       4.167045      -3.433667       9.301822      -1.868855       9.548943          -0.000013
          246              O       0.461699       6.330083      12.596628      -0.713052      38.734582 0.61249996E+03  0.15221387E+05                                 9.028846                            7.664166       0.339312       2.126609                    0.996896      29.724078      79.600146       0.685335       0.359629      -1.137792       0.014984       0.050036       0.063113       0.081923      -0.061217       0.022588      -0.034055      -0.055390       0.050992      -0.075692      -0.008025       0.083718              9.723472       7.072482       1.114763       0.426158       8.486950       3.568409      13.610984          -0.000011
          247              O       9.497238       4.456704       8.648599      -0.795155      46.273939 0.74748395E+03  0.19538782E+05                                10.204846                            8.465113      -0.014882       1.982119                    0.997879      31.986438      88.064669       0.651802       0.359497      -1.137050       0.059871      -0.025526      -0.073133       0.097901       0.042566      -0.075729      -0.013982      -0.099189      -0.064977      -0.109560       0.015395       0.094165             11.416839       6.914123      -1.711474      -0.336825      15.671004       5.044186      11.665389          -0.000002
          248              O       8.642646       3.217151       7.111226      -0.617793      34.173987 0.58539848E+03  0.14320787E+05                                 8.228945                            7.452171       0.507462       2.219324                    0.995997      27.664474      72.450647       0.703794       0.355750      -1.145934       0.030359      -0.051108      -0.019505       0.062563       0.060200       0.007047      -0.032305       0.102918       0.116135      -0.105784       0.043056       0.062728              8.584360       8.736889      -0.639906       3.336615       7.426886       0.696870       9.589305          -0.000004
          249              O       5.173422       7.671543       3.021394      -0.649795      34.081355 0.55358863E+03  0.13381240E+05                                 8.219315                            7.230308       0.635757       2.243520                    0.997523      28.318201      74.197912       0.715549       0.354126      -1.144976       0.001244       0.078379      -0.004258       0.078504       0.044842      -0.004557       0.032981       0.080681       0.174334      -0.096037       0.028991       0.067045              8.629204       7.687640      -0.776066      -2.908794       7.596154      -1.016245      10.603818          -0.000022
          250              O       6.824768       6.906871       1.902411      -0.767167      51.076109 0.84003159E+03  0.22587513E+05                                10.953177                            9.048220      -0.069618       1.974562                    0.995783      31.626961      88.051659       0.623263       0.365479      -1.133402       0.009933       0.084384       0.032147       0.090845      -0.003630       0.059052       0.053117       0.050950      -0.155304      -0.103078       0.019730       0.083348             12.376923      10.933926      -5.572226      -1.519681      16.428273       2.161538       9.768570          -0.000010
          251              O       2.357357      14.869749       1.893987      -0.745571      43.275391 0.82230820E+03  0.22015226E+05                                 9.808974                            8.993898      -0.055932       1.981396                    0.995152      31.546443      87.921718       0.620190       0.368886      -1.129654       0.039339      -0.079950      -0.006699       0.089356       0.016615       0.027417       0.049287      -0.005899      -0.210398      -0.092408       0.018816       0.073593             10.168660      13.894676      -1.789712       0.009545       8.217671      -0.067341       8.393634          -0.000016
          252              O       4.242046      15.412131       0.965947      -0.649290      31.578413 0.54012807E+03  0.12974185E+05                                 7.790459                            7.125398       0.653243       2.254306                    0.996343      28.169752      73.548211       0.723386       0.352495      -1.146439       0.056529      -0.019919       0.019317       0.062972       0.037814      -0.062845       0.013364      -0.120729       0.093314      -0.114934       0.052972       0.061961              8.084563       6.136033       0.422479      -1.287025       7.789027      -3.011218      10.328628          -0.000011
          253              O       7.640470       4.453584       3.366776      -0.713617      44.744256 0.75480691E+03  0.19771322E+05                                10.005738                            8.612883       0.042238       2.028459                    0.995466      30.342135      83.527629       0.634474       0.368547      -1.130406       0.073195      -0.037523       0.011180       0.083009       0.065157       0.003978       0.049439      -0.025349      -0.135716      -0.078381      -0.022400       0.100781             10.851265      11.595570      -4.182630      -3.408373      10.642547       2.580918      10.315677          -0.000001
          254              O       8.905904       4.111829       1.652500      -0.675858      36.556163 0.58711501E+03  0.14405915E+05                                 8.661556                            7.470770       0.386681       2.162221                    0.995729      28.669946      75.755407       0.700244       0.356483      -1.142751       0.057986      -0.028197       0.022825       0.068399       0.067716      -0.019013       0.012134      -0.021835       0.148746      -0.096793       0.042879       0.053915              9.384293       5.927349      -0.672979      -0.851066       7.721277      -2.366979      14.504255           0.000001
          255              O       0.139607      18.284915       2.782715      -0.638486      33.551089 0.53035202E+03  0.12683864E+05                                 8.146946                            7.069025       0.657393       2.254520                    0.997725      28.009064      73.017068       0.724824       0.353334      -1.145527       0.008301       0.079261       0.001876       0.079717       0.018469       0.026385       0.018504       0.149766       0.178235      -0.108253       0.025048       0.083204              8.678831       6.554041      -0.964171      -2.731508       7.167684      -0.206800      12.314769          -0.000003
          256              O       1.195631      17.282146       1.204626      -0.790291      55.111088 0.86393094E+03  0.23430470E+05                                11.564222                            9.202515      -0.205748       1.919901                    0.996571      32.390782      91.032852       0.614382       0.367591      -1.129990      -0.028095       0.076953      -0.021691       0.084744      -0.008311       0.067565       0.041412       0.045532      -0.123363      -0.096013       0.013053       0.082959             13.332034       9.029760      -4.618648      -2.579050      18.376719       4.089733      12.589623          -0.000002
          257              O       5.621160       6.503330       7.504344      -0.678042      40.232820 0.62907470E+03  0.15696036E+05                                 9.225854                            7.753582       0.333711       2.142288                    0.996574      28.831970      76.694151       0.684990       0.358372      -1.141833      -0.062795       0.031941       0.011587       0.071398       0.045827       0.021212      -0.041317      -0.003087      -0.046499      -0.072872       0.015060       0.057812              9.980735      11.091456      -4.167043       3.433667       9.301813      -1.868853       9.548935          -0.000011
          258              O       4.524251       6.524206       5.576661      -0.713052      38.734558 0.61249963E+03  0.15221376E+05                                 9.028842                            7.664163       0.339314       2.126610                    0.996896      29.724065      79.600087       0.685335       0.359629      -1.137792      -0.014984       0.050035       0.063113       0.081923       0.061217      -0.022588      -0.034056      -0.055391       0.050991      -0.075692      -0.008026       0.083718              9.723467       7.072478      -1.114761      -0.426159       8.486944       3.568406      13.610978          -0.000012
          259              O       5.460612       4.650827       1.628632      -0.795155      46.273930 0.74748353E+03  0.19538769E+05                                10.204845                            8.465111      -0.014882       1.982119                    0.997879      31.986437      88.064669       0.651802       0.359497      -1.137050      -0.059872      -0.025526      -0.073133       0.097901      -0.042566       0.075729      -0.013982      -0.099188      -0.064976      -0.109560       0.015395       0.094165             11.416837       6.914122       1.711471       0.336823      15.671002       5.044189      11.665388          -0.000002
          260              O       6.315204       3.411274       0.091260      -0.617793      34.173957 0.58539781E+03  0.14320767E+05                                 8.228940                            7.452167       0.507460       2.219323                    0.995997      27.664465      72.450618       0.703794       0.355750      -1.145934      -0.030359      -0.051108      -0.019506       0.062564      -0.060200      -0.007047      -0.032305       0.102918       0.116136      -0.105783       0.043056       0.062728              8.584354       8.736886       0.639903      -3.336613       7.426882       0.696873       9.589294          -0.000003
          261              O       0.187472      13.754333       3.998573      -0.649795      34.081324 0.55358784E+03  0.13381217E+05                                 8.219310                            7.230302       0.635756       2.243520                    0.997523      28.318191      74.197876       0.715549       0.354126      -1.144976       0.001244      -0.078379       0.004258       0.078504      -0.044842       0.004557       0.032981       0.080680       0.174334      -0.096037       0.028991       0.067046              8.629199       7.687636       0.776064       2.908793       7.596148      -1.016245      10.603811          -0.000023
          262              O       1.838818      14.519006       5.117556      -0.767167      51.076152 0.84003229E+03  0.22587536E+05                                10.953183                            9.048224      -0.069619       1.974562                    0.995783      31.626963      88.051666       0.623263       0.365479      -1.133402       0.009933      -0.084384      -0.032146       0.090844       0.003630      -0.059052       0.053116       0.050949      -0.155305      -0.103078       0.019730       0.083348             12.376932      10.933928       5.572230       1.519683      16.428293       2.161544       9.768576          -0.000010
          263              O       7.343307       6.556127       5.125980      -0.745571      43.275408 0.82230849E+03  0.22015236E+05                                 9.808977                            8.993900      -0.055933       1.981395                    0.995152      31.546448      87.921736       0.620190       0.368886      -1.129654       0.039339       0.079950       0.006699       0.089356      -0.016615      -0.027416       0.049287      -0.005900      -0.210398      -0.092408       0.018816       0.073592             10.168663      13.894682       1.789713      -0.009543       8.217672      -0.067341       8.393636          -0.000018
          264              O       9.227996       6.013746       6.054019      -0.649290      31.578405 0.54012772E+03  0.12974175E+05                                 7.790457                            7.125396       0.653245       2.254307                    0.996343      28.169756      73.548222       0.723386       0.352495      -1.146439       0.056529       0.019919      -0.019317       0.062972      -0.037813       0.062845       0.013364      -0.120729       0.093314      -0.114934       0.052972       0.061961              8.084560       6.136033      -0.422480       1.287027       7.789022      -3.011216      10.328625          -0.000010
          265              O       2.654520      16.972292       3.653191      -0.713617      44.744236 0.75480632E+03  0.19771302E+05                                10.005734                            8.612879       0.042238       2.028459                    0.995466      30.342131      83.527609       0.634474       0.368547      -1.130406       0.073196       0.037523      -0.011180       0.083009      -0.065158      -0.003978       0.049438      -0.025349      -0.135714      -0.078381      -0.022400       0.100781             10.851261      11.595568       4.182630       3.408370      10.642545       2.580916      10.315669          -0.000001
          266              O       3.919954      17.314047       5.367466      -0.675858      36.556125 0.58711443E+03  0.14405897E+05                                 8.661548                            7.470765       0.386683       2.162222                    0.995729      28.669941      75.755372       0.700245       0.356483      -1.142751       0.057986       0.028196      -0.022825       0.068399      -0.067717       0.019012       0.012134      -0.021836       0.148747      -0.096794       0.042879       0.053915              9.384283       5.927345       0.672979       0.851066       7.721271      -2.366975      14.504234           0.000001
          267              O       5.125557       3.140961       4.237252      -0.638486      33.551107 0.53035240E+03  0.12683876E+05                                 8.146950                            7.069028       0.657391       2.254519                    0.997725      28.009067      73.017092       0.724824       0.353335      -1.145527       0.008300      -0.079261      -0.001876       0.079717      -0.018469      -0.026385       0.018504       0.149767       0.178235      -0.108253       0.025048       0.083205              8.678836       6.554046       0.964175       2.731511       7.167688      -0.206793      12.314774          -0.000003
          268              O       6.181581       4.143730       5.815340      -0.790291      55.111076 0.86393031E+03  0.23430450E+05                                11.564221                            9.202513      -0.205749       1.919900                    0.996571      32.390783      91.032864       0.614382       0.367591      -1.129990      -0.028096      -0.076953       0.021692       0.084744       0.008311      -0.067565       0.041412       0.045532      -0.123362      -0.096013       0.013053       0.082959             13.332034       9.029762       4.618652       2.579050      18.376722       4.089732      12.589618          -0.000002
          269              O       0.635210      14.534300      13.555555      -0.678042      40.232847 0.62907547E+03  0.15696060E+05                                 9.225859                            7.753588       0.333709       2.142287                    0.996574      28.831973      76.694171       0.684990       0.358372      -1.141833      -0.062794      -0.031942      -0.011586       0.071397      -0.045827      -0.021212      -0.041317      -0.003088      -0.046499      -0.072872       0.015060       0.057812              9.980741      11.091457       4.167045      -3.433667       9.301822      -1.868855       9.548942          -0.000012
          270              O       9.510201      14.901670       1.443305      -0.713052      38.734523 0.61249881E+03  0.15221351E+05                                 9.028835                            7.664158       0.339314       2.126610                    0.996896      29.724060      79.600065       0.685336       0.359629      -1.137792      -0.014984      -0.050035      -0.063113       0.081922      -0.061217       0.022588      -0.034055      -0.055391       0.050992      -0.075693      -0.008025       0.083718              9.723460       7.072473       1.114761       0.426157       8.486939       3.568403      13.610967          -0.000012
          271              O       0.474662      16.775049       5.391334      -0.795156      46.273975 0.74748465E+03  0.19538804E+05                                10.204850                            8.465116      -0.014882       1.982119                    0.997879      31.986457      88.064728       0.651802       0.359497      -1.137050      -0.059871       0.025526       0.073133       0.097901       0.042566      -0.075729      -0.013982      -0.099189      -0.064976      -0.109560       0.015395       0.094165             11.416844       6.914126      -1.711476      -0.336825      15.671012       5.044189      11.665393          -0.000002
          272              O       1.329254      18.014602       6.928707      -0.617793      34.173978 0.58539825E+03  0.14320781E+05                                 8.228944                            7.452170       0.507460       2.219323                    0.995997      27.664468      72.450633       0.703794       0.355750      -1.145934      -0.030359       0.051108       0.019506       0.062563       0.060200       0.007047      -0.032305       0.102918       0.116137      -0.105784       0.043056       0.062727              8.584359       8.736888      -0.639906       3.336615       7.426885       0.696869       9.589304          -0.000005

******************************************************
Auxiliary information for the entire system
The total spin magnetic moment of the unit cell is   0.000516
The total net atomic charge of the unit cell is   -0.000000
Accuracy of reproducing the electrostatic potential in the unit cell:
  The inner radius (bohr) =    5.0000
  The outer radius (bohr) =   12.0000
  Valid grid points have density less than (e/(bohr^3)) =    0.0001
  The number of valid grid points were=         7736
  The rms potential error without charges in kcal/mol is=      8.21249
  The rms potential error with partial charges in kcal/mol is=      1.49550
  The RRMSE value at monopole order=      0.18210
  The rms potential error with partial charges and cloud penetration in kcal/mol is=      1.47857
  The RRMSE value at monopole order with cloud penetration is=      0.18004
  The rms potential error with partial charges and atomic dipoles in kcal/mol is=      0.85002
  The RRMSE value at dipole order=      0.10350
  The rms potential error with partial charges, atomic dipoles and cloud penetration in kcal/mol is=      0.82308
  The RRMSE value at dipole order with cloud penetration=      0.10022

******************************************************
The electron densities and ab initio electrostatic potential were computed in VASP using the PBE functional and
projector augmented wave method. See the main text of the journal article for a description of computational details.
The atomic charges, dipoles, and quadrupoles were computed with the DDEC6 method as described in
(a) T. A. Manz and N. Gabaldon Limas, RSC Adv. 6 (2016) 47771-47801 DOI: 10.1039/c6ra04656h
(b) N. Gabaldon Limas and T. A. Manz, RSC Adv. 8 (2018) 2678-2707 DOI: 10.1039/c7ra11829e.
For each atom in the material, the electron cloud parameters were fit to the spherically averaged atom-in-material
electron density using radial positions for which this density was between 10^-4 and 10^-2 electrons per cubic bohr.
The polarizabilities, dispersion coefficients, and quantum Drude oscillator (QDO) parameters were fit using the MCLF method.
The magnetic structure of the system was optimized in VASP from the default ferromagnetic initial guess using spin polarization.
The atomic spin moments (ASMs) were computed on this optimized magnetic structure using the DDEC6 partition as inputs
to the method of T. A. Manz and D. S. Sholl, J. Chem. Theory Comput. 7 (2011) 4146-4164 DOI: 10.1021/ct200539n.
The RMSE and RRMSE were computed using a uniform grid with Ewald summation.
