# Supplementary material for: A collection of forcefield precursors for metal–organic frameworks
Source: RSC Adv. 2019 Nov 13;9(63):36492–507. doi: 10.1039/c9ra07327b (PMC9075174; doi:10.1039/c9ra07327b)
Supplement: RA-009-C9RA07327B-s5740 [file RA-009-C9RA07327B-s5740.xyz]

  190
jmolscript: load "" {1 1 1} spacegroup "x,y,z" unitcell [{     15.512000     0.000000     0.000000 }, {     -7.756000    13.433786     0.000000 }, {      0.000000     0.000000    15.645000 }]
Pr     0.000000     8.955768    11.733750     1.884885
Pr     7.756000     4.478018    11.733750     1.884885
Pr     7.756000     4.478018     3.911250     1.884887
Pr     0.000000     8.955768     3.911250     1.884887
Mn     3.878000     6.716893     0.000000     1.168378
Mn    -3.878000     6.716893     0.000000     1.168373
Mn     7.756000     0.000000     0.000000     1.168367
Mn    -3.878000     6.716893     7.822500     1.168389
Mn     3.878000     6.716893     7.822500     1.168396
Mn     7.756000     0.000000     7.822500     1.168367
H      1.390651     3.846093    13.163703     0.125147
H     -5.120511    10.306401    13.163703     0.125144
H      3.729860    12.715078    13.163703     0.125147
H      6.365349     9.587693    13.163703     0.125147
H     12.876511     3.127385    13.163703     0.125144
H      4.026140     0.718708    13.163703     0.125146
H      9.146651     9.587693    10.303797     0.125148
H      2.635489     3.127385    10.303797     0.125147
H     11.485860     0.718708    10.303797     0.125145
H     -1.390651     3.846093    10.303797     0.125148
H      5.120511    10.306401    10.303797     0.125146
H     -3.729860    12.715078    10.303797     0.125144
H      6.365349     9.587693     2.481297     0.125147
H     12.876511     3.127385     2.481297     0.125144
H      4.026140     0.718708     2.481297     0.125147
H      1.390651     3.846093     2.481297     0.125147
H     -5.120511    10.306401     2.481297     0.125144
H      3.729860    12.715078     2.481297     0.125147
H     -1.390651     3.846093     5.341203     0.125148
H      5.120511    10.306401     5.341203     0.125147
H     -3.729860    12.715078     5.341203     0.125145
H      9.146651     9.587693     5.341203     0.125148
H      2.635489     3.127385     5.341203     0.125146
H     11.485860     0.718708     5.341203     0.125144
H      0.000000     2.696161    11.733750     0.097420
H     -5.421056    12.085706    11.733750     0.097416
H      5.421056    12.085706    11.733750     0.097420
H      7.756000    10.737625    11.733750     0.097418
H     13.177056     1.348080    11.733750     0.097414
H      2.334944     1.348080    11.733750     0.097418
H      7.756000    10.737625     3.911250     0.097420
H     13.177056     1.348080     3.911250     0.097416
H      2.334944     1.348080     3.911250     0.097420
H      0.000000     2.696161     3.911250     0.097418
H     -5.421056    12.085706     3.911250     0.097414
H      5.421056    12.085706     3.911250     0.097418
C      0.798868     5.690552    12.569193     0.138107
C      1.666764     6.548971    13.464087     0.595735
C      0.823687     4.304185    12.584838    -0.138267
C     -3.227272     9.896670    12.569193     0.138102
C     -2.917807     8.715840    13.464087     0.595739
C     -4.440310    10.568359    12.584838    -0.138274
C      2.428404    11.280350    12.569193     0.138113
C      1.251043    11.602761    13.464087     0.595723
C      3.616623    11.995028    12.584838    -0.138266
C      6.957132     7.743234    12.569193     0.138107
C      6.089236     6.884815    13.464087     0.595735
C      6.932313     9.129601    12.584838    -0.138267
C     10.983272     3.537116    12.569193     0.138102
C     10.673807     4.717946    13.464087     0.595739
C     12.196310     2.865427    12.584838    -0.138274
C      5.327596     2.153436    12.569193     0.138113
C      6.504957     1.831025    13.464087     0.595723
C      4.139377     1.438758    12.584838    -0.138266
C      8.554868     7.743234    10.898307     0.138109
C      9.422764     6.884815    10.003413     0.595730
C      8.579687     9.129601    10.882662    -0.138268
C      4.528728     3.537116    10.898307     0.138101
C      4.838193     4.717946    10.003413     0.595745
C      3.315690     2.865427    10.882662    -0.138273
C     10.184404     2.153436    10.898307     0.138110
C      9.007043     1.831025    10.003413     0.595728
C     11.372623     1.438758    10.882662    -0.138272
C     -0.798868     5.690552    10.898307     0.138109
C     -1.666764     6.548971    10.003413     0.595730
C     -0.823687     4.304185    10.882662    -0.138267
C      3.227272     9.896670    10.898307     0.138101
C      2.917807     8.715840    10.003413     0.595745
C      4.440310    10.568359    10.882662    -0.138273
C     -2.428404    11.280350    10.898307     0.138110
C     -1.251043    11.602761    10.003413     0.595728
C     -3.616623    11.995028    10.882662    -0.138272
C      6.957132     7.743234     3.075807     0.138107
C      6.089236     6.884815     2.180913     0.595735
C      6.932313     9.129601     3.060162    -0.138267
C     10.983272     3.537116     3.075807     0.138102
C     10.673807     4.717946     2.180913     0.595740
C     12.196310     2.865427     3.060162    -0.138274
C      5.327596     2.153436     3.075807     0.138113
C      6.504957     1.831025     2.180913     0.595723
C      4.139377     1.438758     3.060162    -0.138266
C      0.798868     5.690552     3.075807     0.138107
C      1.666764     6.548971     2.180913     0.595735
C      0.823687     4.304185     3.060162    -0.138267
C     -3.227272     9.896670     3.075807     0.138102
C     -2.917807     8.715840     2.180913     0.595739
C     -4.440310    10.568359     3.060162    -0.138274
C      2.428404    11.280350     3.075807     0.138113
C      1.251043    11.602761     2.180913     0.595723
C      3.616623    11.995028     3.060162    -0.138266
C     -0.798868     5.690552     4.746693     0.138109
C     -1.666764     6.548971     5.641587     0.595731
C     -0.823687     4.304185     4.762338    -0.138267
C      3.227272     9.896670     4.746693     0.138101
C      2.917807     8.715840     5.641587     0.595745
C      4.440310    10.568359     4.762338    -0.138273
C     -2.428404    11.280350     4.746693     0.138110
C     -1.251043    11.602761     5.641587     0.595728
C     -3.616623    11.995028     4.762338    -0.138272
C      8.554868     7.743234     4.746693     0.138109
C      9.422764     6.884815     5.641587     0.595731
C      8.579687     9.129601     4.762338    -0.138267
C      4.528728     3.537116     4.746693     0.138101
C      4.838193     4.717946     5.641587     0.595745
C      3.315690     2.865427     4.762338    -0.138273
C     10.184404     2.153436     4.746693     0.138110
C      9.007043     1.831025     5.641587     0.595728
C     11.372623     1.438758     4.762338    -0.138271
C      0.000000     3.625779    11.733750    -0.043318
C     -4.615983    11.620897    11.733750    -0.043328
C      4.615983    11.620897    11.733750    -0.043323
C      7.756000     9.808007    11.733750    -0.043317
C     12.371983     1.812889    11.733750    -0.043327
C      3.140017     1.812889    11.733750    -0.043322
C      7.756000     9.808007     3.911250    -0.043318
C     12.371983     1.812889     3.911250    -0.043328
C      3.140017     1.812889     3.911250    -0.043323
C      0.000000     3.625779     3.911250    -0.043317
C     -4.615983    11.620897     3.911250    -0.043327
C      4.615983    11.620897     3.911250    -0.043322
N      0.000000     6.372988    11.733750    -0.332299
N     -2.236830    10.247292    11.733750    -0.332279
N      2.236830    10.247292    11.733750    -0.332277
N      7.756000     7.060798    11.733750    -0.332299
N      9.992830     3.186494    11.733750    -0.332279
N      5.519170     3.186494    11.733750    -0.332277
N      7.756000     7.060798     3.911250    -0.332299
N      9.992830     3.186494     3.911250    -0.332279
N      5.519170     3.186494     3.911250    -0.332277
N      0.000000     6.372988     3.911250    -0.332299
N     -2.236830    10.247292     3.911250    -0.332279
N      2.236830    10.247292     3.911250    -0.332277
O      2.499759     5.965944    14.157161    -0.564662
O      1.451148     7.801000    13.412458    -0.623199
O     -3.839220     8.285959    14.157161    -0.564667
O     -1.725710     8.276556    13.412458    -0.623212
O      1.339461    12.615668    14.157161    -0.564669
O      0.274562    10.790017    13.412458    -0.623180
O      5.256241     7.467842    14.157161    -0.564662
O      6.304852     5.632786    13.412458    -0.623199
O     11.595220     5.147827    14.157161    -0.564668
O      9.481710     5.157230    13.412458    -0.623212
O      6.416539     0.818118    14.157161    -0.564669
O      7.481438     2.643769    13.412458    -0.623180
O     10.255759     7.467842     9.310339    -0.564667
O      9.207148     5.632786    10.055041    -0.623204
O      3.916780     5.147827     9.310339    -0.564663
O      6.030290     5.157230    10.055041    -0.623199
O      9.095461     0.818118     9.310339    -0.564673
O      8.030562     2.643769    10.055041    -0.623188
O     -2.499759     5.965944     9.310339    -0.564667
O     -1.451148     7.801000    10.055041    -0.623204
O      3.839220     8.285959     9.310339    -0.564662
O      1.725710     8.276556    10.055041    -0.623199
O     -1.339461    12.615668     9.310339    -0.564673
O     -0.274562    10.790017    10.055041    -0.623189
O      5.256241     7.467842     1.487839    -0.564662
O      6.304852     5.632786     2.232541    -0.623199
O     11.595220     5.147827     1.487839    -0.564668
O      9.481710     5.157230     2.232541    -0.623212
O      6.416539     0.818118     1.487839    -0.564669
O      7.481438     2.643769     2.232541    -0.623180
O      2.499759     5.965944     1.487839    -0.564662
O      1.451148     7.801000     2.232541    -0.623199
O     -3.839220     8.285959     1.487839    -0.564667
O     -1.725710     8.276556     2.232541    -0.623212
O      1.339461    12.615668     1.487839    -0.564669
O      0.274562    10.790017     2.232541    -0.623180
O     -2.499759     5.965944     6.334661    -0.564667
O     -1.451148     7.801000     5.589958    -0.623204
O      3.839220     8.285959     6.334661    -0.564663
O      1.725710     8.276556     5.589958    -0.623199
O     -1.339461    12.615668     6.334661    -0.564673
O     -0.274562    10.790017     5.589958    -0.623189
O     10.255759     7.467842     6.334661    -0.564667
O      9.207148     5.632786     5.589958    -0.623204
O      3.916780     5.147827     6.334661    -0.564663
O      6.030290     5.157230     5.589958    -0.623199
O      9.095461     0.818118     6.334661    -0.564673
O      8.030562     2.643769     5.589958    -0.623189

The following XYZ coordinates are in angstroms. Other properties are in atomic units.
The sperically averaged electron density of each atom fit to a function of the form exp(a - br)
eigen_1, eigen_2 and eigen_3 are the three eigenvalues of traceless quadrupole moment tensor
  atom number  atomic symbol              X              Y              Z     net charge C6 coefficient C8 coefficient C10 coefficient fluctuating dipole atomic polarizability isotropic forcefield polarizability              a              b squared Pearson coefficient          <r^3>          <r^4>         wp_QDO          m_QDO          q_QDO       dipole_x       dipole_y       dipole_z         dipole            Qxy            Qxz            Qyz     Q(x^2-y^2)  Q(3z^2 - R^2)        eigen_1        eigen_2        eigen_3 static polarizability      alpha(xx)      alpha(xy)      alpha(xz)      alpha(yy)      alpha(yz)      alpha(zz) atomic spin moment
            1             Pr       0.000000       8.955768      11.733750       1.884885     222.063948 0.60647910E+04  0.24577082E+06                                24.962322                           21.967833       2.652495       2.414606                    0.998106      96.067743     249.540116       0.506526       0.298394      -1.296852       0.000000      -0.000035      -0.000000       0.000035       0.000001      -0.000025      -0.000002       0.000270       0.793919      -0.132455      -0.132185       0.264640             27.239667      30.851155      -0.000076      -0.000256      30.851669      -0.000092      20.016178           0.000691
            2             Pr       7.756000       4.478018      11.733750       1.884885     222.063948 0.60647909E+04  0.24577082E+06                                24.962322                           21.967833       2.652495       2.414606                    0.998106      96.067744     249.540124       0.506526       0.298394      -1.296852      -0.000000       0.000035      -0.000000       0.000035       0.000001       0.000025       0.000002       0.000270       0.793919      -0.132455      -0.132185       0.264640             27.239669      30.851157      -0.000076       0.000256      30.851670       0.000092      20.016178           0.000690
            3             Pr       7.756000       4.478018       3.911250       1.884887     222.064002 0.60647925E+04  0.24577086E+06                                24.962306                           21.967819       2.652507       2.414610                    0.998106      96.067685     249.539830       0.506527       0.298393      -1.296852      -0.000000       0.000035       0.000000       0.000035       0.000001      -0.000025      -0.000002       0.000270       0.793919      -0.132455      -0.132185       0.264640             27.239650      30.851136      -0.000076      -0.000256      30.851649      -0.000092      20.016166           0.000690
            4             Pr       0.000000       8.955768       3.911250       1.884887     222.064002 0.60647924E+04  0.24577086E+06                                24.962306                           21.967819       2.652507       2.414610                    0.998106      96.067685     249.539831       0.506527       0.298393      -1.296852       0.000000      -0.000035       0.000000       0.000035       0.000001       0.000025       0.000002       0.000270       0.793919      -0.132455      -0.132185       0.264640             27.239651      30.851136      -0.000076       0.000256      30.851650       0.000092      20.016166           0.000691
            5             Mn       3.878000       6.716893       0.000000       1.168378     149.917437 0.29963549E+04  0.10651132E+06                                22.290352                           17.482310       0.032833       1.856948                    0.998553      48.496983     136.768789       0.450472       0.382504      -1.164891       0.000000      -0.000000       0.000000       0.000000      -0.078260       0.000000      -0.000000      -0.351223      -0.429557      -0.143186      -0.120668       0.263853             27.790088      33.370704       1.487694       0.000001      11.289368      -0.000000      38.710192           4.811677
            6             Mn      -3.878000       6.716893       0.000000       1.168373     149.919919 0.29964373E+04  0.10651507E+06                                22.290635                           17.482606       0.032787       1.856933                    0.998553      48.497387     136.770808       0.450466       0.382506      -1.164888       0.000000       0.000000       0.000000       0.000000      -0.112974      -0.000000      -0.000000       0.311164      -0.429574      -0.143191      -0.120677       0.263868             27.790285      15.521518       8.817660      -0.000000      29.138876      -0.000000      38.710462           4.811707
            7             Mn       7.756000       0.000000       0.000000       1.168367     149.913023 0.29962653E+04  0.10650719E+06                                22.289782                           17.481938       0.032811       1.856941                    0.998553      48.496702     136.766763       0.450482       0.382499      -1.164896       0.000000      -0.000000       0.000000       0.000000       0.191250      -0.000000      -0.000000       0.040075      -0.429611      -0.143204      -0.120695       0.263899             27.789262      18.097770     -10.305095       0.000000      26.561204       0.000000      38.708812           4.811703
            8             Mn      -3.878000       6.716893       7.822500       1.168389     149.906868 0.29961221E+04  0.10650068E+06                                22.289094                           17.481439       0.032886       1.856969                    0.998553      48.495934     136.763092       0.450492       0.382495      -1.164900      -0.000000      -0.000000      -0.000000       0.000000       0.078286       0.000000       0.000000      -0.351310      -0.429650      -0.143217      -0.120702       0.263919             27.788380      33.368743      -1.487678       0.000000      11.288817       0.000000      38.707581           4.811752
            9             Mn       3.878000       6.716893       7.822500       1.168396     149.922658 0.29964622E+04  0.10651620E+06                                22.290920                           17.482673       0.032802       1.856933                    0.998553      48.497605     136.771697       0.450465       0.382506      -1.164888      -0.000000      -0.000000       0.000000       0.000000       0.112935      -0.000000      -0.000000       0.311062      -0.429453      -0.143151      -0.120633       0.263784             27.790876      15.521721      -8.817926       0.000000      29.139496      -0.000001      38.711410           4.811691
           10             Mn       7.756000       0.000000       7.822500       1.168367     149.921515 0.29964719E+04  0.10651665E+06                                22.290829                           17.482739       0.032752       1.856922                    0.998553      48.497539     136.771679       0.450463       0.382508      -1.164886       0.000000       0.000000      -0.000000       0.000000      -0.191230      -0.000000      -0.000000       0.040102      -0.429580      -0.143193      -0.120682       0.263875             27.790534      18.098490      10.305515       0.000000      26.562456       0.000000      38.710656           4.811737
           11              H       1.390651       3.846093      13.163703       0.125147       1.189030 0.87983218E+01  0.87435697E+02                                 1.775049                            1.675305      -1.128508       2.348804                    0.996838       3.392110       9.199905       0.515227       1.196242      -0.729381       0.021482      -0.018025       0.023967       0.036889      -0.002685       0.010112      -0.008462      -0.010934      -0.001509      -0.013853      -0.001274       0.015126              1.813248       1.926529      -0.333709       0.390910       1.732522      -0.212665       1.780693          -0.000129
           12              H      -5.120511      10.306401      13.163703       0.125144       1.189124 0.87992244E+01  0.87447341E+02                                 1.775179                            1.675419      -1.128526       2.348792                    0.996838       3.392265       9.200615       0.515193       1.196282      -0.729371      -0.026350      -0.009592       0.023965       0.036887      -0.003392      -0.012382      -0.004528       0.010117      -0.001520      -0.013851      -0.001271       0.015123              1.813385       2.070190       0.250893      -0.379674       1.589138      -0.232235       1.780826          -0.000130
           13              H       3.729860      12.715078      13.163703       0.125147       1.189079 0.87987876E+01  0.87441691E+02                                 1.775115                            1.675362      -1.128529       2.348793                    0.996838       3.392191       9.200268       0.515211       1.196260      -0.729377       0.004868       0.027616       0.023966       0.036888       0.006076       0.002270       0.012987       0.000816      -0.001514      -0.013851      -0.001272       0.015123              1.813317       1.492072       0.082851      -0.011283       2.167120       0.444900       1.780761          -0.000130
           14              H       6.365349       9.587693      13.163703       0.125147       1.189030 0.87983218E+01  0.87435696E+02                                 1.775049                            1.675305      -1.128508       2.348804                    0.996838       3.392110       9.199905       0.515227       1.196242      -0.729381      -0.021482       0.018025       0.023967       0.036889      -0.002685      -0.010112       0.008462      -0.010934      -0.001509      -0.013853      -0.001274       0.015126              1.813248       1.926529      -0.333709      -0.390910       1.732522       0.212665       1.780693          -0.000129
           15              H      12.876511       3.127385      13.163703       0.125144       1.189124 0.87992259E+01  0.87447362E+02                                 1.775179                            1.675419      -1.128526       2.348792                    0.996838       3.392265       9.200616       0.515193       1.196283      -0.729371       0.026350       0.009592       0.023965       0.036887      -0.003392       0.012382       0.004528       0.010117      -0.001520      -0.013851      -0.001271       0.015123              1.813385       2.070190       0.250893       0.379674       1.589139       0.232235       1.780826          -0.000130
           16              H       4.026140       0.718708      13.163703       0.125146       1.189079 0.87987915E+01  0.87441736E+02                                 1.775115                            1.675362      -1.128529       2.348793                    0.996838       3.392192       9.200270       0.515211       1.196260      -0.729377      -0.004868      -0.027616       0.023966       0.036888       0.006076      -0.002270      -0.012987       0.000816      -0.001514      -0.013851      -0.001272       0.015123              1.813318       1.492072       0.082851       0.011283       2.167120      -0.444900       1.780761          -0.000130
           17              H       9.146651       9.587693      10.303797       0.125148       1.189054 0.87985522E+01  0.87438663E+02                                 1.775082                            1.675333      -1.128512       2.348803                    0.996838       3.392147       9.200077       0.515218       1.196251      -0.729379       0.021482       0.018025      -0.023966       0.036888       0.002685      -0.010112      -0.008460      -0.010933      -0.001513      -0.013851      -0.001272       0.015124              1.813283       1.926568       0.333721      -0.390923       1.732555      -0.212673       1.780727          -0.000127
           18              H       2.635489       3.127385      10.303797       0.125147       1.189054 0.87985522E+01  0.87438554E+02                                 1.775069                            1.675324      -1.128528       2.348790                    0.996838       3.392157       9.200061       0.515225       1.196238      -0.729382      -0.026351       0.009591      -0.023967       0.036888       0.003392       0.012384      -0.004526       0.010119      -0.001510      -0.013853      -0.001274       0.015126              1.813269       2.070048      -0.250866       0.379633       1.589046      -0.232210       1.780714          -0.000127
           19              H      11.485860       0.718708      10.303797       0.125145       1.189118 0.87991585E+01  0.87446480E+02                                 1.775169                            1.675410      -1.128531       2.348791                    0.996838       3.392252       9.200554       0.515196       1.196278      -0.729372       0.004868      -0.027616      -0.023965       0.036887      -0.006077      -0.002270       0.012986       0.000816      -0.001519      -0.013851      -0.001271       0.015123              1.813375       1.492113      -0.082853       0.011285       2.167194       0.444922       1.780816          -0.000127
           20              H      -1.390651       3.846093      10.303797       0.125148       1.189055 0.87985589E+01  0.87438745E+02                                 1.775083                            1.675334      -1.128512       2.348803                    0.996838       3.392148       9.200080       0.515218       1.196251      -0.729379      -0.021482      -0.018025      -0.023966       0.036888       0.002685       0.010112       0.008460      -0.010932      -0.001513      -0.013851      -0.001272       0.015124              1.813284       1.926568       0.333722       0.390923       1.732555       0.212673       1.780727          -0.000127
           21              H       5.120511      10.306401      10.303797       0.125146       1.189054 0.87985561E+01  0.87438600E+02                                 1.775070                            1.675324      -1.128528       2.348790                    0.996838       3.392158       9.200063       0.515225       1.196237      -0.729382       0.026351      -0.009591      -0.023967       0.036888       0.003392      -0.012384       0.004526       0.010119      -0.001510      -0.013853      -0.001274       0.015126              1.813270       2.070049      -0.250866      -0.379634       1.589046       0.232210       1.780714          -0.000127
           22              H      -3.729860      12.715078      10.303797       0.125144       1.189118 0.87991627E+01  0.87446532E+02                                 1.775170                            1.675410      -1.128531       2.348791                    0.996838       3.392253       9.200557       0.515196       1.196278      -0.729372      -0.004868       0.027616      -0.023965       0.036887      -0.006077       0.002270      -0.012986       0.000816      -0.001519      -0.013851      -0.001271       0.015123              1.813375       1.492114      -0.082853      -0.011285       2.167195      -0.444923       1.780817          -0.000127
           23              H       6.365349       9.587693       2.481297       0.125147       1.189030 0.87983216E+01  0.87435691E+02                                 1.775049                            1.675304      -1.128508       2.348804                    0.996838       3.392110       9.199904       0.515227       1.196241      -0.729381      -0.021482       0.018025      -0.023967       0.036889      -0.002685       0.010112      -0.008462      -0.010934      -0.001509      -0.013853      -0.001274       0.015126              1.813248       1.926529      -0.333709       0.390910       1.732522      -0.212665       1.780693          -0.000129
           24              H      12.876511       3.127385       2.481297       0.125144       1.189124 0.87992244E+01  0.87447342E+02                                 1.775179                            1.675419      -1.128526       2.348792                    0.996838       3.392265       9.200615       0.515193       1.196282      -0.729371       0.026350       0.009592      -0.023965       0.036887      -0.003392      -0.012382      -0.004528       0.010117      -0.001520      -0.013851      -0.001271       0.015123              1.813385       2.070190       0.250893      -0.379674       1.589138      -0.232235       1.780826          -0.000130
           25              H       4.026140       0.718708       2.481297       0.125147       1.189079 0.87987876E+01  0.87441691E+02                                 1.775115                            1.675362      -1.128529       2.348793                    0.996838       3.392191       9.200268       0.515211       1.196260      -0.729377      -0.004868      -0.027616      -0.023966       0.036888       0.006076       0.002270       0.012987       0.000816      -0.001514      -0.013851      -0.001272       0.015123              1.813317       1.492072       0.082851      -0.011283       2.167120       0.444900       1.780761          -0.000130
           26              H       1.390651       3.846093       2.481297       0.125147       1.189030 0.87983234E+01  0.87435718E+02                                 1.775049                            1.675305      -1.128509       2.348804                    0.996838       3.392110       9.199906       0.515226       1.196242      -0.729381       0.021482      -0.018025      -0.023967       0.036889      -0.002685      -0.010112       0.008462      -0.010934      -0.001509      -0.013853      -0.001274       0.015126              1.813248       1.926530      -0.333709      -0.390910       1.732522       0.212665       1.780693          -0.000129
           27              H      -5.120511      10.306401       2.481297       0.125144       1.189124 0.87992294E+01  0.87447401E+02                                 1.775179                            1.675419      -1.128526       2.348792                    0.996838       3.392266       9.200617       0.515193       1.196282      -0.729372      -0.026350      -0.009592      -0.023966       0.036887      -0.003392       0.012382       0.004528       0.010117      -0.001520      -0.013851      -0.001271       0.015123              1.813385       2.070190       0.250893       0.379674       1.589138       0.232235       1.780826          -0.000130
           28              H       3.729860      12.715078       2.481297       0.125147       1.189079 0.87987892E+01  0.87441712E+02                                 1.775115                            1.675362      -1.128529       2.348793                    0.996838       3.392191       9.200269       0.515210       1.196260      -0.729377       0.004868       0.027616      -0.023966       0.036888       0.006076      -0.002270      -0.012987       0.000816      -0.001514      -0.013851      -0.001272       0.015123              1.813318       1.492072       0.082851       0.011283       2.167120      -0.444900       1.780761          -0.000130
           29              H      -1.390651       3.846093       5.341203       0.125148       1.189055 0.87985570E+01  0.87438717E+02                                 1.775082                            1.675333      -1.128512       2.348803                    0.996838       3.392148       9.200078       0.515219       1.196250      -0.729379      -0.021482      -0.018025       0.023966       0.036888       0.002685      -0.010112      -0.008460      -0.010933      -0.001513      -0.013851      -0.001272       0.015124              1.813283       1.926568       0.333721      -0.390923       1.732555      -0.212673       1.780727          -0.000127
           30              H       5.120511      10.306401       5.341203       0.125147       1.189054 0.87985542E+01  0.87438571E+02                                 1.775069                            1.675323      -1.128528       2.348790                    0.996838       3.392158       9.200061       0.515225       1.196237      -0.729382       0.026351      -0.009591       0.023967       0.036888       0.003392       0.012384      -0.004526       0.010119      -0.001510      -0.013853      -0.001274       0.015126              1.813268       2.070047      -0.250866       0.379633       1.589045      -0.232210       1.780713          -0.000127
           31              H      -3.729860      12.715078       5.341203       0.125145       1.189118 0.87991604E+01  0.87446508E+02                                 1.775170                            1.675410      -1.128531       2.348791                    0.996838       3.392252       9.200556       0.515196       1.196278      -0.729372      -0.004868       0.027616       0.023965       0.036887      -0.006077      -0.002270       0.012986       0.000816      -0.001519      -0.013851      -0.001271       0.015123              1.813375       1.492114      -0.082853       0.011285       2.167195       0.444923       1.780817          -0.000127
           32              H       9.146651       9.587693       5.341203       0.125148       1.189055 0.87985589E+01  0.87438745E+02                                 1.775083                            1.675334      -1.128512       2.348803                    0.996838       3.392148       9.200080       0.515218       1.196251      -0.729379       0.021482       0.018025       0.023966       0.036888       0.002685       0.010112       0.008460      -0.010933      -0.001513      -0.013851      -0.001272       0.015124              1.813284       1.926568       0.333722       0.390923       1.732555       0.212673       1.780727          -0.000127
           33              H       2.635489       3.127385       5.341203       0.125146       1.189054 0.87985561E+01  0.87438600E+02                                 1.775070                            1.675324      -1.128528       2.348790                    0.996838       3.392158       9.200063       0.515225       1.196237      -0.729382      -0.026351       0.009591       0.023967       0.036888       0.003392      -0.012384       0.004526       0.010119      -0.001510      -0.013853      -0.001274       0.015126              1.813270       2.070049      -0.250866      -0.379634       1.589046       0.232210       1.780714          -0.000127
           34              H      11.485860       0.718708       5.341203       0.125144       1.189118 0.87991643E+01  0.87446554E+02                                 1.775170                            1.675410      -1.128531       2.348791                    0.996838       3.392253       9.200558       0.515196       1.196278      -0.729372       0.004868      -0.027616       0.023965       0.036887      -0.006077       0.002270      -0.012986       0.000816      -0.001519      -0.013851      -0.001271       0.015123              1.813376       1.492114      -0.082854      -0.011285       2.167196      -0.444923       1.780817          -0.000127
           35              H       0.000000       2.696161      11.733750       0.097420       1.091645 0.76722776E+01  0.73119043E+02                                 1.625143                            1.522591      -0.709200       2.529425                    0.999875       3.246208       8.409570       0.567187       1.133114      -0.744997      -0.000000      -0.033453       0.000000       0.033453       0.000000       0.009083       0.000000      -0.015543      -0.005447      -0.013766       0.005087       0.008679              1.666766       1.529618       0.000000       0.021419       2.216804       0.000000       1.253876           0.000019
           36              H      -5.421056      12.085706      11.733750       0.097416       1.091658 0.76724237E+01  0.73120974E+02                                 1.625177                            1.522623      -0.709200       2.529422                    0.999875       3.246230       8.409729       0.567170       1.133139      -0.744991      -0.028970       0.016726       0.000000       0.033452      -0.006730      -0.004541      -0.007866       0.007771      -0.005448      -0.013767       0.005088       0.008679              1.666800       2.045049      -0.297566      -0.010710       1.701451      -0.018551       1.253900           0.000018
           37              H       5.421056      12.085706      11.733750       0.097420       1.091654 0.76723642E+01  0.73120076E+02                                 1.625151                            1.522599      -0.709200       2.529423                    0.999875       3.246228       8.409634       0.567186       1.133113      -0.744998       0.028970       0.016727      -0.000000       0.033452       0.006730      -0.004542       0.007866       0.007771      -0.005447      -0.013767       0.005088       0.008679              1.666774       2.045016       0.297561      -0.010710       1.701424       0.018550       1.253882           0.000019
           38              H       7.756000      10.737625      11.733750       0.097418       1.091648 0.76723053E+01  0.73119378E+02                                 1.625147                            1.522595      -0.709200       2.529424                    0.999875       3.246213       8.409589       0.567186       1.133115      -0.744997       0.000000       0.033453       0.000000       0.033453       0.000000      -0.009083      -0.000000      -0.015543      -0.005447      -0.013766       0.005087       0.008679              1.666770       1.529622       0.000000      -0.021419       2.216811      -0.000000       1.253879           0.000018
           39              H      13.177056       1.348080      11.733750       0.097414       1.091661 0.76724511E+01  0.73121302E+02                                 1.625180                            1.522626      -0.709200       2.529422                    0.999875       3.246235       8.409747       0.567169       1.133140      -0.744991       0.028970      -0.016726       0.000000       0.033452      -0.006730       0.004541       0.007866       0.007771      -0.005448      -0.013767       0.005088       0.008679              1.666804       2.045055      -0.297567       0.010710       1.701455       0.018551       1.253902           0.000018
           40              H       2.334944       1.348080      11.733750       0.097418       1.091657 0.76723899E+01  0.73120394E+02                                 1.625156                            1.522603      -0.709201       2.529422                    0.999875       3.246232       8.409653       0.567184       1.133115      -0.744997      -0.028970      -0.016727      -0.000000       0.033452       0.006730       0.004542      -0.007866       0.007771      -0.005447      -0.013767       0.005088       0.008679              1.666779       2.045023       0.297563       0.010710       1.701429      -0.018550       1.253885           0.000019
           41              H       7.756000      10.737625       3.911250       0.097420       1.091645 0.76722776E+01  0.73119043E+02                                 1.625143                            1.522591      -0.709200       2.529425                    0.999875       3.246208       8.409570       0.567187       1.133114      -0.744997       0.000000       0.033453      -0.000000       0.033453       0.000000       0.009083       0.000000      -0.015543      -0.005447      -0.013766       0.005087       0.008679              1.666766       1.529618       0.000000       0.021419       2.216804       0.000000       1.253876           0.000018
           42              H      13.177056       1.348080       3.911250       0.097416       1.091658 0.76724223E+01  0.73120955E+02                                 1.625176                            1.522622      -0.709200       2.529422                    0.999875       3.246230       8.409728       0.567170       1.133139      -0.744991       0.028970      -0.016726      -0.000000       0.033452      -0.006730      -0.004541      -0.007866       0.007771      -0.005448      -0.013767       0.005088       0.008679              1.666800       2.045049      -0.297566      -0.010710       1.701451      -0.018551       1.253900           0.000018
           43              H       2.334944       1.348080       3.911250       0.097420       1.091654 0.76723645E+01  0.73120082E+02                                 1.625152                            1.522599      -0.709200       2.529423                    0.999875       3.246228       8.409635       0.567186       1.133113      -0.744998      -0.028970      -0.016727       0.000000       0.033452       0.006730      -0.004542       0.007866       0.007771      -0.005447      -0.013767       0.005088       0.008679              1.666774       2.045016       0.297561      -0.010710       1.701424       0.018550       1.253882           0.000019
           44              H       0.000000       2.696161       3.911250       0.097418       1.091648 0.76723049E+01  0.73119372E+02                                 1.625147                            1.522595      -0.709200       2.529424                    0.999875       3.246213       8.409588       0.567186       1.133115      -0.744997      -0.000000      -0.033453      -0.000000       0.033453       0.000000      -0.009083      -0.000000      -0.015543      -0.005447      -0.013766       0.005087       0.008679              1.666770       1.529621       0.000000      -0.021419       2.216811      -0.000000       1.253878           0.000018
           45              H      -5.421056      12.085706       3.911250       0.097414       1.091661 0.76724511E+01  0.73121302E+02                                 1.625180                            1.522626      -0.709200       2.529422                    0.999875       3.246235       8.409747       0.567169       1.133140      -0.744991      -0.028970       0.016726      -0.000000       0.033452      -0.006730       0.004541       0.007866       0.007771      -0.005448      -0.013767       0.005088       0.008679              1.666804       2.045055      -0.297567       0.010710       1.701455       0.018551       1.253902           0.000018
           46              H       5.421056      12.085706       3.911250       0.097418       1.091657 0.76723899E+01  0.73120394E+02                                 1.625156                            1.522603      -0.709201       2.529422                    0.999875       3.246232       8.409653       0.567184       1.133115      -0.744997       0.028970       0.016727       0.000000       0.033452       0.006730       0.004542      -0.007866       0.007771      -0.005447      -0.013767       0.005088       0.008679              1.666779       2.045023       0.297563       0.010710       1.701429      -0.018550       1.253885           0.000019
           47              C       0.798868       5.690552      12.569193       0.138107      31.376351 0.38182430E+03  0.86753405E+04                                 8.800124                            6.643508       0.034141       2.041075                    0.999391      25.620063      72.007813       0.621900       0.433474      -1.055360      -0.053028      -0.009912      -0.053913       0.076268      -0.014923      -0.047928      -0.006446       0.079880       0.062759      -0.057161      -0.016522       0.073683             10.177875       9.758749       0.949256       4.942353      11.424308       1.327506       9.350568           0.000886
           48              C       1.666764       6.548971      13.464087       0.595735      22.919631 0.24652089E+03  0.50793314E+04                                 7.395804                            5.556908       0.039674       2.075150                    0.999394      22.063951      61.331786       0.632862       0.469725      -1.022464       0.047590       0.041191       0.056201       0.084381       0.002579      -0.104629      -0.010207       0.078961       0.106742      -0.077529      -0.056410       0.133939              8.532759       8.823780      -0.407785       4.326891       8.551988       0.100392       8.222509           0.005171
           49              C       0.823687       4.304185      12.584838      -0.138267      29.658717 0.41087819E+03  0.95372098E+04                                 8.322155                            6.785368       0.093933       2.010339                    0.999630      28.949399      83.062088       0.627961       0.420209      -1.060357      -0.012007       0.002416      -0.015474       0.019735      -0.008119      -0.017098      -0.018169       0.037405       0.052501      -0.037851       0.005021       0.032830              8.983046       8.840235       0.155544       3.294181      10.792976       0.774824       7.315926           0.000606
           50              C      -3.227272       9.896670      12.569193       0.138102      31.375940 0.38181968E+03  0.86751851E+04                                 8.799968                            6.643414       0.034085       2.041056                    0.999391      25.619842      72.006331       0.621914       0.433467      -1.055367       0.017932       0.050881      -0.053909       0.076267       0.042049       0.018384       0.044732      -0.014093       0.062769      -0.057160      -0.016525       0.073686             10.177671      10.185656      -1.195867      -1.321462      10.997004      -4.943821       9.350354           0.000884
           51              C      -2.917807       8.715840      13.464087       0.595739      22.919182 0.24651513E+03  0.50791693E+04                                 7.395634                            5.556794       0.039685       2.075154                    0.999394      22.063622      61.330058       0.632879       0.469717      -1.022471       0.011878      -0.061806       0.056204       0.084380       0.032906       0.043475       0.095722      -0.043951       0.106747      -0.077534      -0.056414       0.133948              8.532542       8.972936       0.321489      -2.076411       8.402444      -3.797229       8.222246           0.005169
           52              C      -4.440310      10.568359      12.584838      -0.138274      29.658890 0.41087971E+03  0.95372595E+04                                 8.322174                            6.785356       0.093932       2.010336                    0.999630      28.949626      83.062966       0.627965       0.420206      -1.060358       0.008100       0.009191      -0.015474       0.019737       0.020258      -0.007181       0.023889      -0.004638       0.052495      -0.037848       0.005021       0.032827              8.983084      10.170087      -0.923271      -0.976132       9.463170      -3.240319       7.315994           0.000605
           53              C       2.428404      11.280350      12.569193       0.138113      31.376217 0.38182200E+03  0.86752649E+04                                 8.800071                            6.643469       0.034109       2.041065                    0.999391      25.619939      72.007093       0.621905       0.433471      -1.055363       0.035094      -0.040965      -0.053915       0.076267      -0.027126       0.029550      -0.038285      -0.065783       0.062760      -0.057161      -0.016524       0.073684             10.177817      11.829877       0.246537      -3.620828       9.353033       3.616453       9.350543           0.000885
           54              C       1.251043      11.602761      13.464087       0.595723      22.919885 0.24652408E+03  0.50794081E+04                                 7.395831                            5.556928       0.039639       2.075135                    0.999394      22.064042      61.331878       0.632865       0.469723      -1.022466      -0.059465       0.020623       0.056196       0.084376      -0.035481       0.061157      -0.085503      -0.035014       0.106746      -0.077528      -0.056409       0.133937              8.532785       8.266857       0.086211      -2.250423       9.108989       3.696970       8.222508           0.005170
           55              C       3.616623      11.995028      12.584838      -0.138266      29.658679 0.41087729E+03  0.95371818E+04                                 8.322118                            6.785332       0.093938       2.010341                    0.999630      28.949492      83.062276       0.627967       0.420205      -1.060359       0.003908      -0.011606      -0.015477       0.019736      -0.012140       0.024282      -0.005724      -0.032763       0.052504      -0.037850       0.005019       0.032831              8.983011      10.439369       0.767757      -2.318097       9.193728       2.465475       7.315935           0.000606
           56              C       6.957132       7.743234      12.569193       0.138107      31.376353 0.38182433E+03  0.86753413E+04                                 8.800125                            6.643509       0.034141       2.041075                    0.999391      25.620064      72.007818       0.621900       0.433474      -1.055360       0.053028       0.009912      -0.053913       0.076268      -0.014923       0.047928       0.006446       0.079880       0.062759      -0.057161      -0.016522       0.073683             10.177876       9.758750       0.949256      -4.942353      11.424309      -1.327507       9.350569           0.000885
           57              C       6.089236       6.884815      13.464087       0.595735      22.919631 0.24652089E+03  0.50793315E+04                                 7.395805                            5.556909       0.039674       2.075150                    0.999394      22.063951      61.331788       0.632862       0.469725      -1.022464      -0.047590      -0.041191       0.056201       0.084381       0.002579       0.104629       0.010207       0.078961       0.106742      -0.077529      -0.056410       0.133939              8.532759       8.823780      -0.407785      -4.326891       8.551989      -0.100392       8.222510           0.005171
           58              C       6.932313       9.129601      12.584838      -0.138267      29.658721 0.41087826E+03  0.95372115E+04                                 8.322155                            6.785368       0.093934       2.010340                    0.999630      28.949401      83.062090       0.627961       0.420209      -1.060357       0.012007      -0.002417      -0.015474       0.019735      -0.008119       0.017098       0.018169       0.037405       0.052501      -0.037851       0.005021       0.032830              8.983046       8.840235       0.155545      -3.294180      10.792977      -0.774825       7.315926           0.000606
           59              C      10.983272       3.537116      12.569193       0.138102      31.375942 0.38181971E+03  0.86751859E+04                                 8.799968                            6.643414       0.034085       2.041056                    0.999391      25.619843      72.006335       0.621914       0.433467      -1.055367      -0.017932      -0.050881      -0.053909       0.076267       0.042049      -0.018384      -0.044732      -0.014093       0.062769      -0.057161      -0.016525       0.073686             10.177672      10.185657      -1.195867       1.321462      10.997005       4.943822       9.350355           0.000884
           60              C      10.673807       4.717946      13.464087       0.595739      22.919183 0.24651515E+03  0.50791697E+04                                 7.395634                            5.556794       0.039685       2.075154                    0.999394      22.063623      61.330061       0.632879       0.469717      -1.022471      -0.011878       0.061806       0.056204       0.084380       0.032906      -0.043475      -0.095722      -0.043951       0.106747      -0.077534      -0.056414       0.133948              8.532542       8.972936       0.321489       2.076411       8.402444       3.797229       8.222246           0.005169
           61              C      12.196310       2.865427      12.584838      -0.138274      29.658891 0.41087973E+03  0.95372599E+04                                 8.322173                            6.785356       0.093932       2.010336                    0.999630      28.949627      83.062962       0.627965       0.420206      -1.060358      -0.008100      -0.009191      -0.015474       0.019737       0.020258       0.007181      -0.023889      -0.004638       0.052495      -0.037848       0.005021       0.032827              8.983083      10.170086      -0.923272       0.976132       9.463170       3.240319       7.315994           0.000605
           62              C       5.327596       2.153436      12.569193       0.138113      31.376220 0.38182203E+03  0.86752657E+04                                 8.800071                            6.643469       0.034109       2.041065                    0.999391      25.619940      72.007099       0.621905       0.433471      -1.055363      -0.035094       0.040965      -0.053915       0.076267      -0.027126      -0.029550       0.038285      -0.065783       0.062760      -0.057161      -0.016524       0.073684             10.177819      11.829879       0.246538       3.620829       9.353034      -3.616453       9.350543           0.000885
           63              C       6.504957       1.831025      13.464087       0.595723      22.919885 0.24652408E+03  0.50794080E+04                                 7.395831                            5.556928       0.039639       2.075135                    0.999394      22.064042      61.331878       0.632865       0.469723      -1.022466       0.059465      -0.020623       0.056196       0.084376      -0.035481      -0.061157       0.085503      -0.035014       0.106746      -0.077528      -0.056409       0.133937              8.532785       8.266857       0.086211       2.250423       9.108989      -3.696970       8.222508           0.005170
           64              C       4.139377       1.438758      12.584838      -0.138266      29.658682 0.41087732E+03  0.95371827E+04                                 8.322118                            6.785332       0.093939       2.010341                    0.999630      28.949493      83.062278       0.627967       0.420205      -1.060359      -0.003908       0.011606      -0.015477       0.019736      -0.012140      -0.024282       0.005724      -0.032763       0.052504      -0.037850       0.005019       0.032831              8.983011      10.439371       0.767758       2.318097       9.193728      -2.465475       7.315935           0.000606
           65              C       8.554868       7.743234      10.898307       0.138109      31.376196 0.38182254E+03  0.86752878E+04                                 8.800089                            6.643490       0.034144       2.041078                    0.999391      25.619988      72.007481       0.621901       0.433473      -1.055360      -0.053026       0.009912       0.053915       0.076268       0.014923       0.047928      -0.006447       0.079879       0.062762      -0.057161      -0.016521       0.073682             10.177824       9.758697      -0.949212      -4.942313      11.424264       1.327473       9.350511           0.000886
           66              C       9.422764       6.884815      10.003413       0.595730      22.919633 0.24652125E+03  0.50793387E+04                                 7.395809                            5.556918       0.039665       2.075148                    0.999394      22.063890      61.331540       0.632861       0.469726      -1.022463       0.047593      -0.041189      -0.056200       0.084380      -0.002580       0.104630      -0.010209       0.078959       0.106742      -0.077531      -0.056409       0.133939              8.532754       8.823774       0.407794      -4.326875       8.552000       0.100396       8.222488           0.005171
           67              C       8.579687       9.129601      10.882662      -0.138268      29.658610 0.41087624E+03  0.95371482E+04                                 8.322105                            6.785326       0.093937       2.010341                    0.999630      28.949387      83.061846       0.627967       0.420205      -1.060359      -0.012006      -0.002417       0.015476       0.019735       0.008117       0.017100      -0.018168       0.037407       0.052503      -0.037850       0.005018       0.032832              8.982991       8.840184      -0.155494      -3.294165      10.792902       0.774784       7.315886           0.000609
           68              C       4.528728       3.537116      10.898307       0.138101      31.376693 0.38182868E+03  0.86754622E+04                                 8.800176                            6.643537       0.034057       2.041045                    0.999391      25.620211      72.008252       0.621900       0.433472      -1.055361       0.017931      -0.050881       0.053911       0.076268      -0.042048      -0.018383       0.044730      -0.014092       0.062756      -0.057158      -0.016524       0.073682             10.177952      10.185821       1.195867       1.321487      10.997373      -4.944053       9.350661           0.000887
           69              C       4.838193       4.717946      10.003413       0.595745      22.919837 0.24652240E+03  0.50793747E+04                                 7.395858                            5.556931       0.039655       2.075141                    0.999394      22.064108      61.332468       0.632859       0.469726      -1.022462       0.011881       0.061808      -0.056202       0.084380      -0.032904      -0.043473       0.095714      -0.043949       0.106743      -0.077527      -0.056411       0.133939              8.532835       8.973176      -0.321534       2.076498       8.402761      -3.797424       8.222567           0.005172
           70              C       3.315690       2.865427      10.882662      -0.138273      29.659094 0.41088435E+03  0.95373921E+04                                 8.322224                            6.785417       0.093919       2.010330                    0.999630      28.949705      83.063246       0.627959       0.420208      -1.060357       0.008099      -0.009192       0.015474       0.019736      -0.020256       0.007187       0.023890      -0.004636       0.052499      -0.037850       0.005023       0.032827              8.983128      10.170117       0.923339       0.976065       9.463258      -3.240326       7.316009           0.000610
           71              C      10.184404       2.153436      10.898307       0.138110      31.375776 0.38181644E+03  0.86750912E+04                                 8.799936                            6.643385       0.034123       2.041070                    0.999391      25.619714      72.005836       0.621915       0.433466      -1.055367       0.035095       0.040966       0.053913       0.076266       0.027127      -0.029550      -0.038288      -0.065785       0.062770      -0.057163      -0.016526       0.073688             10.177642      11.829715      -0.246586       3.620734       9.352866       3.616352       9.350346           0.000885
           72              C       9.007043       1.831025      10.003413       0.595728      22.919269 0.24651673E+03  0.50792060E+04                                 7.395623                            5.556791       0.039665       2.075146                    0.999394      22.063691      61.330099       0.632883       0.469713      -1.022474      -0.059463      -0.020622      -0.056198       0.084377       0.035484      -0.061161      -0.085508      -0.035018       0.106750      -0.077532      -0.056413       0.133945              8.532528       8.266632      -0.086247       2.250324       9.108716       3.696824       8.222235           0.005170
           73              C      11.372623       1.438758      10.882662      -0.138272      29.658751 0.41087746E+03  0.95371917E+04                                 8.322143                            6.785335       0.093932       2.010337                    0.999630      28.949537      83.062569       0.627966       0.420205      -1.060359       0.003908       0.011607       0.015476       0.019736       0.012139      -0.024280      -0.005726      -0.032766       0.052498      -0.037848       0.005019       0.032829              8.983049      10.439409      -0.767733       2.318126       9.193762       2.465510       7.315976           0.000609
           74              C      -0.798868       5.690552      10.898307       0.138109      31.376195 0.38182254E+03  0.86752878E+04                                 8.800088                            6.643490       0.034145       2.041078                    0.999391      25.619988      72.007478       0.621901       0.433473      -1.055360       0.053026      -0.009912       0.053915       0.076268       0.014923      -0.047928       0.006447       0.079879       0.062762      -0.057161      -0.016521       0.073682             10.177823       9.758696      -0.949212       4.942312      11.424263      -1.327473       9.350510           0.000886
           75              C      -1.666764       6.548971      10.003413       0.595730      22.919634 0.24652127E+03  0.50793393E+04                                 7.395809                            5.556919       0.039665       2.075148                    0.999394      22.063891      61.331542       0.632861       0.469726      -1.022463      -0.047593       0.041189      -0.056200       0.084380      -0.002580      -0.104630       0.010209       0.078959       0.106742      -0.077531      -0.056409       0.133939              8.532754       8.823774       0.407794       4.326875       8.552000      -0.100396       8.222488           0.005171
           76              C      -0.823687       4.304185      10.882662      -0.138267      29.658602 0.41087609E+03  0.95371441E+04                                 8.322103                            6.785324       0.093936       2.010341                    0.999630      28.949383      83.061835       0.627967       0.420205      -1.060359       0.012006       0.002417       0.015476       0.019735       0.008117      -0.017100       0.018168       0.037407       0.052503      -0.037850       0.005018       0.032832              8.982989       8.840183      -0.155493       3.294165      10.792899      -0.774782       7.315886           0.000610
           77              C       3.227272       9.896670      10.898307       0.138101      31.376691 0.38182866E+03  0.86754616E+04                                 8.800176                            6.643537       0.034057       2.041045                    0.999391      25.620210      72.008248       0.621900       0.433472      -1.055361      -0.017931       0.050881       0.053911       0.076268      -0.042048       0.018383      -0.044730      -0.014092       0.062756      -0.057158      -0.016524       0.073682             10.177951      10.185820       1.195867      -1.321487      10.997372       4.944052       9.350661           0.000887
           78              C       2.917807       8.715840      10.003413       0.595745      22.919838 0.24652242E+03  0.50793753E+04                                 7.395859                            5.556931       0.039655       2.075141                    0.999394      22.064109      61.332471       0.632859       0.469726      -1.022462      -0.011881      -0.061808      -0.056202       0.084380      -0.032904       0.043473      -0.095714      -0.043949       0.106744      -0.077527      -0.056411       0.133939              8.532835       8.973176      -0.321535      -2.076498       8.402761       3.797425       8.222567           0.005172
           79              C       4.440310      10.568359      10.882662      -0.138273      29.659085 0.41088419E+03  0.95373877E+04                                 8.322223                            6.785416       0.093919       2.010330                    0.999630      28.949700      83.063232       0.627959       0.420209      -1.060357      -0.008099       0.009192       0.015474       0.019736      -0.020256      -0.007187      -0.023890      -0.004636       0.052499      -0.037850       0.005023       0.032827              8.983126      10.170116       0.923338      -0.976067       9.463255       3.240325       7.316008           0.000610
           80              C      -2.428404      11.280350      10.898307       0.138110      31.375774 0.38181642E+03  0.86750906E+04                                 8.799936                            6.643385       0.034123       2.041070                    0.999391      25.619713      72.005833       0.621915       0.433466      -1.055367      -0.035095      -0.040966       0.053913       0.076266       0.027127       0.029550       0.038288      -0.065785       0.062770      -0.057163      -0.016526       0.073688             10.177642      11.829714      -0.246586      -3.620733       9.352866      -3.616352       9.350345           0.000885
           81              C      -1.251043      11.602761      10.003413       0.595728      22.919271 0.24651675E+03  0.50792066E+04                                 7.395623                            5.556791       0.039665       2.075146                    0.999394      22.063692      61.330101       0.632883       0.469713      -1.022474       0.059463       0.020622      -0.056198       0.084377       0.035484       0.061161       0.085508      -0.035018       0.106750      -0.077532      -0.056413       0.133945              8.532527       8.266631      -0.086247      -2.250324       9.108716      -3.696824       8.222235           0.005170
           82              C      -3.616623      11.995028      10.882662      -0.138272      29.658742 0.41087731E+03  0.95371875E+04                                 8.322141                            6.785333       0.093931       2.010337                    0.999630      28.949533      83.062555       0.627966       0.420205      -1.060359      -0.003908      -0.011607       0.015476       0.019736       0.012139       0.024280       0.005726      -0.032766       0.052498      -0.037848       0.005019       0.032829              8.983047      10.439406      -0.767733      -2.318125       9.193762      -2.465511       7.315975           0.000609
           83              C       6.957132       7.743234       3.075807       0.138107      31.376354 0.38182434E+03  0.86753415E+04                                 8.800125                            6.643509       0.034141       2.041075                    0.999391      25.620064      72.007820       0.621900       0.433474      -1.055360       0.053029       0.009912       0.053913       0.076268      -0.014923      -0.047928      -0.006446       0.079880       0.062759      -0.057161      -0.016522       0.073683             10.177877       9.758751       0.949256       4.942354      11.424309       1.327507       9.350570           0.000885
           84              C       6.089236       6.884815       2.180913       0.595735      22.919623 0.24652082E+03  0.50793296E+04                                 7.395803                            5.556908       0.039674       2.075150                    0.999394      22.063948      61.331778       0.632862       0.469725      -1.022464      -0.047590      -0.041191      -0.056201       0.084381       0.002579      -0.104629      -0.010207       0.078961       0.106742      -0.077529      -0.056410       0.133939              8.532758       8.823778      -0.407783       4.326889       8.551987       0.100396       8.222507           0.005171
           85              C       6.932313       9.129601       3.060162      -0.138267      29.658716 0.41087817E+03  0.95372090E+04                                 8.322155                            6.785368       0.093933       2.010339                    0.999630      28.949398      83.062085       0.627961       0.420209      -1.060357       0.012007      -0.002417       0.015474       0.019735      -0.008119      -0.017098      -0.018169       0.037405       0.052501      -0.037851       0.005021       0.032830              8.983046       8.840235       0.155544       3.294180      10.792976       0.774824       7.315926           0.000606
           86              C      10.983272       3.537116       3.075807       0.138102      31.375945 0.38181974E+03  0.86751868E+04                                 8.799969                            6.643414       0.034085       2.041056                    0.999391      25.619844      72.006339       0.621914       0.433467      -1.055367      -0.017932      -0.050881       0.053909       0.076267       0.042049       0.018384       0.044732      -0.014093       0.062769      -0.057161      -0.016525       0.073686             10.177672      10.185656      -1.195867      -1.321462      10.997005      -4.943822       9.350356           0.000884
           87              C      10.673807       4.717946       2.180913       0.595740      22.919176 0.24651508E+03  0.50791679E+04                                 7.395632                            5.556793       0.039685       2.075154                    0.999394      22.063620      61.330050       0.632879       0.469717      -1.022471      -0.011878       0.061806      -0.056204       0.084380       0.032906       0.043475       0.095722      -0.043951       0.106747      -0.077534      -0.056414       0.133948              8.532540       8.972933       0.321488      -2.076408       8.402443      -3.797229       8.222244           0.005169
           88              C      12.196310       2.865427       3.060162      -0.138274      29.658886 0.41087964E+03  0.95372576E+04                                 8.322173                            6.785356       0.093932       2.010336                    0.999630      28.949624      83.062957       0.627965       0.420206      -1.060358      -0.008100      -0.009191       0.015474       0.019737       0.020258      -0.007181       0.023889      -0.004638       0.052495      -0.037848       0.005021       0.032827              8.983083      10.170085      -0.923271      -0.976132       9.463169      -3.240319       7.315994           0.000604
           89              C       5.327596       2.153436       3.075807       0.138113      31.376222 0.38182206E+03  0.86752665E+04                                 8.800072                            6.643469       0.034109       2.041065                    0.999391      25.619941      72.007102       0.621905       0.433471      -1.055363      -0.035094       0.040965       0.053915       0.076267      -0.027126       0.029550      -0.038285      -0.065783       0.062760      -0.057161      -0.016524       0.073684             10.177819      11.829878       0.246537      -3.620829       9.353034       3.616454       9.350545           0.000885
           90              C       6.504957       1.831025       2.180913       0.595723      22.919877 0.24652401E+03  0.50794062E+04                                 7.395829                            5.556927       0.039639       2.075135                    0.999394      22.064039      61.331868       0.632865       0.469723      -1.022466       0.059465      -0.020623      -0.056196       0.084376      -0.035481       0.061157      -0.085503      -0.035014       0.106746      -0.077528      -0.056409       0.133937              8.532783       8.266856       0.086210      -2.250425       9.108986       3.696967       8.222506           0.005170
           91              C       4.139377       1.438758       3.060162      -0.138266      29.658678 0.41087726E+03  0.95371812E+04                                 8.322118                            6.785332       0.093938       2.010341                    0.999630      28.949491      83.062275       0.627967       0.420205      -1.060359      -0.003908       0.011606       0.015477       0.019736      -0.012140       0.024282      -0.005724      -0.032763       0.052504      -0.037850       0.005019       0.032831              8.983011      10.439369       0.767757      -2.318097       9.193728       2.465475       7.315935           0.000606
           92              C       0.798868       5.690552       3.075807       0.138107      31.376358 0.38182438E+03  0.86753428E+04                                 8.800125                            6.643509       0.034141       2.041075                    0.999391      25.620066      72.007824       0.621900       0.433474      -1.055360      -0.053028      -0.009912       0.053913       0.076268      -0.014923       0.047928       0.006446       0.079880       0.062759      -0.057161      -0.016522       0.073683             10.177877       9.758751       0.949256      -4.942354      11.424309      -1.327506       9.350570           0.000885
           93              C       1.666764       6.548971       2.180913       0.595735      22.919625 0.24652084E+03  0.50793302E+04                                 7.395803                            5.556908       0.039674       2.075150                    0.999394      22.063949      61.331779       0.632862       0.469725      -1.022464       0.047590       0.041191      -0.056201       0.084381       0.002579       0.104629       0.010207       0.078961       0.106742      -0.077529      -0.056410       0.133939              8.532757       8.823778      -0.407783      -4.326889       8.551987      -0.100396       8.222507           0.005171
           94              C       0.823687       4.304185       3.060162      -0.138267      29.658716 0.41087817E+03  0.95372089E+04                                 8.322154                            6.785367       0.093934       2.010340                    0.999630      28.949398      83.062079       0.627961       0.420209      -1.060357      -0.012007       0.002417       0.015474       0.019735      -0.008119       0.017098       0.018169       0.037405       0.052501      -0.037851       0.005021       0.032830              8.983045       8.840234       0.155544      -3.294180      10.792976      -0.774824       7.315925           0.000606
           95              C      -3.227272       9.896670       3.075807       0.138102      31.375945 0.38181974E+03  0.86751868E+04                                 8.799969                            6.643414       0.034084       2.041056                    0.999391      25.619844      72.006340       0.621914       0.433467      -1.055367       0.017932       0.050881       0.053909       0.076267       0.042049      -0.018384      -0.044732      -0.014093       0.062769      -0.057161      -0.016525       0.073686             10.177673      10.185657      -1.195867       1.321462      10.997005       4.943822       9.350356           0.000884
           96              C      -2.917807       8.715840       2.180913       0.595739      22.919176 0.24651508E+03  0.50791680E+04                                 7.395633                            5.556794       0.039685       2.075154                    0.999394      22.063620      61.330051       0.632879       0.469717      -1.022471       0.011878      -0.061806      -0.056204       0.084380       0.032906      -0.043475      -0.095722      -0.043951       0.106747      -0.077534      -0.056414       0.133948              8.532540       8.972934       0.321488       2.076408       8.402443       3.797229       8.222244           0.005169
           97              C      -4.440310      10.568359       3.060162      -0.138274      29.658885 0.41087962E+03  0.95372566E+04                                 8.322172                            6.785355       0.093933       2.010336                    0.999630      28.949623      83.062948       0.627965       0.420206      -1.060358       0.008100       0.009191       0.015474       0.019737       0.020258       0.007181      -0.023889      -0.004638       0.052495      -0.037848       0.005021       0.032827              8.983082      10.170085      -0.923272       0.976131       9.463169       3.240318       7.315993           0.000605
           98              C       2.428404      11.280350       3.075807       0.138113      31.376224 0.38182208E+03  0.86752673E+04                                 8.800072                            6.643470       0.034108       2.041065                    0.999391      25.619942      72.007106       0.621905       0.433471      -1.055363       0.035094      -0.040965       0.053915       0.076267      -0.027126      -0.029550       0.038285      -0.065783       0.062760      -0.057161      -0.016524       0.073684             10.177820      11.829879       0.246538       3.620829       9.353035      -3.616454       9.350545           0.000885
           99              C       1.251043      11.602761       2.180913       0.595723      22.919877 0.24652401E+03  0.50794062E+04                                 7.395829                            5.556927       0.039639       2.075135                    0.999394      22.064039      61.331868       0.632865       0.469723      -1.022466      -0.059465       0.020623      -0.056196       0.084376      -0.035481      -0.061157       0.085503      -0.035014       0.106746      -0.077528      -0.056409       0.133937              8.532783       8.266857       0.086210       2.250425       9.108986      -3.696967       8.222506           0.005170
          100              C       3.616623      11.995028       3.060162      -0.138266      29.658678 0.41087726E+03  0.95371810E+04                                 8.322117                            6.785331       0.093939       2.010341                    0.999630      28.949491      83.062268       0.627967       0.420205      -1.060359       0.003908      -0.011606       0.015477       0.019736      -0.012140      -0.024282       0.005724      -0.032763       0.052504      -0.037850       0.005019       0.032831              8.983010      10.439369       0.767758       2.318097       9.193727      -2.465475       7.315934           0.000606
          101              C      -0.798868       5.690552       4.746693       0.138109      31.376198 0.38182259E+03  0.86752893E+04                                 8.800089                            6.643490       0.034144       2.041078                    0.999391      25.619990      72.007487       0.621901       0.433473      -1.055360       0.053026      -0.009912      -0.053915       0.076268       0.014923       0.047928      -0.006447       0.079879       0.062762      -0.057161      -0.016521       0.073682             10.177824       9.758697      -0.949212      -4.942312      11.424265       1.327473       9.350510           0.000886
          102              C      -1.666764       6.548971       5.641587       0.595731      22.919633 0.24652122E+03  0.50793380E+04                                 7.395808                            5.556918       0.039665       2.075148                    0.999394      22.063888      61.331531       0.632861       0.469726      -1.022464      -0.047593       0.041189       0.056200       0.084380      -0.002580       0.104630      -0.010209       0.078959       0.106742      -0.077531      -0.056409       0.133939              8.532754       8.823774       0.407795      -4.326875       8.551999       0.100392       8.222488           0.005171
          103              C      -0.823687       4.304185       4.762338      -0.138267      29.658602 0.41087609E+03  0.95371440E+04                                 8.322103                            6.785324       0.093937       2.010342                    0.999630      28.949382      83.061828       0.627967       0.420205      -1.060359       0.012006       0.002417      -0.015476       0.019735       0.008117       0.017100      -0.018168       0.037407       0.052503      -0.037850       0.005018       0.032832              8.982989       8.840182      -0.155494      -3.294164      10.792901       0.774783       7.315885           0.000610
          104              C       3.227272       9.896670       4.746693       0.138101      31.376694 0.38182870E+03  0.86754629E+04                                 8.800176                            6.643537       0.034057       2.041045                    0.999391      25.620212      72.008255       0.621900       0.433472      -1.055361      -0.017931       0.050881      -0.053911       0.076268      -0.042048      -0.018383       0.044730      -0.014092       0.062756      -0.057158      -0.016524       0.073682             10.177952      10.185821       1.195867       1.321487      10.997374      -4.944052       9.350661           0.000887
          105              C       2.917807       8.715840       5.641587       0.595745      22.919837 0.24652238E+03  0.50793743E+04                                 7.395858                            5.556931       0.039655       2.075141                    0.999394      22.064107      61.332463       0.632860       0.469726      -1.022462      -0.011881      -0.061808       0.056202       0.084380      -0.032904      -0.043473       0.095714      -0.043949       0.106743      -0.077527      -0.056411       0.133939              8.532835       8.973177      -0.321535       2.076501       8.402760      -3.797423       8.222567           0.005172
          106              C       4.440310      10.568359       4.762338      -0.138273      29.659088 0.41088424E+03  0.95373890E+04                                 8.322224                            6.785417       0.093919       2.010331                    0.999630      28.949701      83.063231       0.627959       0.420208      -1.060357      -0.008099       0.009192      -0.015474       0.019736      -0.020256       0.007187       0.023890      -0.004636       0.052499      -0.037850       0.005023       0.032827              8.983127      10.170116       0.923339       0.976065       9.463257      -3.240326       7.316008           0.000610
          107              C      -2.428404      11.280350       4.746693       0.138110      31.375779 0.38181649E+03  0.86750926E+04                                 8.799937                            6.643385       0.034122       2.041069                    0.999391      25.619716      72.005844       0.621915       0.433466      -1.055367      -0.035095      -0.040966      -0.053913       0.076266       0.027127      -0.029550      -0.038288      -0.065785       0.062770      -0.057163      -0.016526       0.073688             10.177643      11.829716      -0.246587       3.620733       9.352867       3.616352       9.350345           0.000885
          108              C      -1.251043      11.602761       5.641587       0.595728      22.919268 0.24651670E+03  0.50792051E+04                                 7.395623                            5.556791       0.039665       2.075146                    0.999394      22.063689      61.330093       0.632883       0.469713      -1.022474       0.059463       0.020622       0.056198       0.084377       0.035484      -0.061161      -0.085508      -0.035018       0.106750      -0.077532      -0.056413       0.133945              8.532528       8.266630      -0.086247       2.250322       9.108717       3.696826       8.222236           0.005170
          109              C      -3.616623      11.995028       4.762338      -0.138272      29.658745 0.41087736E+03  0.95371887E+04                                 8.322141                            6.785333       0.093932       2.010337                    0.999630      28.949534      83.062555       0.627967       0.420205      -1.060359      -0.003908      -0.011607      -0.015476       0.019736       0.012139      -0.024280      -0.005726      -0.032766       0.052498      -0.037848       0.005019       0.032829              8.983048      10.439407      -0.767733       2.318126       9.193761       2.465510       7.315975           0.000609
          110              C       8.554868       7.743234       4.746693       0.138109      31.376197 0.38182259E+03  0.86752893E+04                                 8.800089                            6.643490       0.034145       2.041078                    0.999391      25.619990      72.007485       0.621901       0.433473      -1.055360      -0.053026       0.009912      -0.053915       0.076268       0.014923      -0.047928       0.006447       0.079879       0.062762      -0.057161      -0.016521       0.073682             10.177823       9.758697      -0.949212       4.942312      11.424265      -1.327473       9.350509           0.000886
          111              C       9.422764       6.884815       5.641587       0.595731      22.919632 0.24652121E+03  0.50793379E+04                                 7.395808                            5.556918       0.039665       2.075148                    0.999394      22.063888      61.331533       0.632861       0.469726      -1.022463       0.047593      -0.041189       0.056200       0.084380      -0.002580      -0.104630       0.010209       0.078959       0.106742      -0.077531      -0.056409       0.133939              8.532754       8.823774       0.407795       4.326875       8.551999      -0.100392       8.222488           0.005171
          112              C       8.579687       9.129601       4.762338      -0.138267      29.658598 0.41087601E+03  0.95371419E+04                                 8.322103                            6.785324       0.093936       2.010341                    0.999630      28.949380      83.061825       0.627967       0.420205      -1.060359      -0.012006      -0.002417      -0.015476       0.019735       0.008117      -0.017100       0.018168       0.037407       0.052503      -0.037850       0.005018       0.032832              8.982989       8.840182      -0.155493       3.294164      10.792899      -0.774782       7.315885           0.000609
          113              C       4.528728       3.537116       4.746693       0.138101      31.376693 0.38182871E+03  0.86754629E+04                                 8.800176                            6.643537       0.034057       2.041045                    0.999391      25.620212      72.008254       0.621900       0.433472      -1.055361       0.017931      -0.050881      -0.053911       0.076268      -0.042048       0.018383      -0.044730      -0.014092       0.062756      -0.057158      -0.016524       0.073682             10.177951      10.185820       1.195867      -1.321487      10.997373       4.944052       9.350660           0.000887
          114              C       4.838193       4.717946       5.641587       0.595745      22.919839 0.24652240E+03  0.50793748E+04                                 7.395859                            5.556931       0.039655       2.075141                    0.999394      22.064108      61.332467       0.632860       0.469726      -1.022462       0.011881       0.061808       0.056202       0.084380      -0.032904       0.043473      -0.095714      -0.043949       0.106743      -0.077527      -0.056411       0.133939              8.532835       8.973177      -0.321535      -2.076501       8.402761       3.797424       8.222568           0.005172
          115              C       3.315690       2.865427       4.762338      -0.138273      29.659083 0.41088416E+03  0.95373868E+04                                 8.322223                            6.785416       0.093919       2.010330                    0.999630      28.949699      83.063229       0.627959       0.420209      -1.060357       0.008099      -0.009192      -0.015474       0.019736      -0.020256      -0.007187      -0.023890      -0.004636       0.052499      -0.037850       0.005023       0.032827              8.983126      10.170116       0.923338      -0.976066       9.463255       3.240325       7.316008           0.000610
          116              C      10.184404       2.153436       4.746693       0.138110      31.375778 0.38181649E+03  0.86750927E+04                                 8.799936                            6.643385       0.034123       2.041069                    0.999391      25.619716      72.005842       0.621915       0.433466      -1.055367       0.035095       0.040966      -0.053913       0.076266       0.027127       0.029550       0.038288      -0.065785       0.062770      -0.057163      -0.016526       0.073688             10.177642      11.829715      -0.246587      -3.620733       9.352866      -3.616352       9.350345           0.000885
          117              C       9.007043       1.831025       5.641587       0.595728      22.919268 0.24651670E+03  0.50792051E+04                                 7.395623                            5.556791       0.039665       2.075146                    0.999394      22.063689      61.330093       0.632883       0.469713      -1.022474      -0.059463      -0.020622       0.056198       0.084377       0.035484       0.061161       0.085508      -0.035018       0.106750      -0.077532      -0.056413       0.133945              8.532528       8.266630      -0.086247      -2.250322       9.108717      -3.696826       8.222236           0.005170
          118              C      11.372623       1.438758       4.762338      -0.138271      29.658739 0.41087726E+03  0.95371861E+04                                 8.322141                            6.785333       0.093931       2.010337                    0.999630      28.949531      83.062552       0.627966       0.420205      -1.060359       0.003908       0.011607      -0.015476       0.019736       0.012139       0.024280       0.005726      -0.032766       0.052498      -0.037848       0.005019       0.032829              8.983047      10.439405      -0.767733      -2.318125       9.193762      -2.465511       7.315975           0.000609
          119              C       0.000000       3.625779      11.733750      -0.043318      28.169043 0.37594447E+03  0.85158980E+04                                 8.029061                            6.473932       0.264290       2.077761                    0.999790      27.431374      77.195753       0.646778       0.418065      -1.064049      -0.000001       0.029194       0.000000       0.029194      -0.000001      -0.017768       0.000000      -0.009650      -0.012640      -0.021249       0.006932       0.014318              8.780328       9.579701       0.000017       3.480102       9.761170       0.000009       7.000112           0.000096
          120              C      -4.615983      11.620897      11.733750      -0.043328      28.169333 0.37594796E+03  0.85160173E+04                                 8.029203                            6.474024       0.264291       2.077756                    0.999790      27.431524      77.196968       0.646763       0.418073      -1.064041       0.025285      -0.014597       0.000001       0.029196      -0.004180       0.008884       0.015386       0.004828      -0.012649      -0.021250       0.006935       0.014314              8.780505       9.715920      -0.078503      -1.740125       9.625302      -3.013992       7.000295           0.000095
          121              C       4.615983      11.620897      11.733750      -0.043323      28.169358 0.37594888E+03  0.85160241E+04                                 8.029116                            6.473965       0.264293       2.077758                    0.999790      27.431583      77.196493       0.646777       0.418064      -1.064049      -0.025285      -0.014596      -0.000002       0.029196       0.004180       0.008883      -0.015386       0.004828      -0.012645      -0.021250       0.006935       0.014315              8.780400       9.715820       0.078557      -1.740069       9.625190       3.013925       7.000191           0.000096
          122              C       7.756000       9.808007      11.733750      -0.043317      28.169017 0.37594400E+03  0.85158846E+04                                 8.029055                            6.473927       0.264290       2.077761                    0.999790      27.431360      77.195700       0.646779       0.418065      -1.064049       0.000001      -0.029194       0.000000       0.029194      -0.000001       0.017768      -0.000001      -0.009651      -0.012641      -0.021249       0.006932       0.014317              8.780322       9.579692       0.000017      -3.480098       9.761167      -0.000009       7.000106           0.000096
          123              C      12.371983       1.812889      11.733750      -0.043327      28.169310 0.37594751E+03  0.85160046E+04                                 8.029198                            6.474019       0.264291       2.077757                    0.999790      27.431511      77.196917       0.646763       0.418073      -1.064041      -0.025285       0.014597       0.000001       0.029196      -0.004181      -0.008884      -0.015385       0.004828      -0.012649      -0.021250       0.006936       0.014314              8.780500       9.715916      -0.078506       1.740123       9.625294       3.013989       7.000289           0.000095
          124              C       3.140017       1.812889      11.733750      -0.043322      28.169334 0.37594844E+03  0.85160115E+04                                 8.029111                            6.473961       0.264293       2.077759                    0.999790      27.431570      77.196447       0.646778       0.418064      -1.064049       0.025285       0.014596      -0.000002       0.029196       0.004180      -0.008883       0.015386       0.004829      -0.012646      -0.021250       0.006935       0.014315              8.780395       9.715816       0.078560       1.740067       9.625183      -3.013921       7.000185           0.000096
          125              C       7.756000       9.808007       3.911250      -0.043318      28.169045 0.37594453E+03  0.85158995E+04                                 8.029061                            6.473933       0.264290       2.077761                    0.999790      27.431376      77.195760       0.646778       0.418065      -1.064049       0.000001      -0.029194      -0.000001       0.029194      -0.000001      -0.017768       0.000001      -0.009650      -0.012640      -0.021249       0.006932       0.014318              8.780328       9.579702       0.000017       3.480102       9.761170       0.000009       7.000113           0.000096
          126              C      12.371983       1.812889       3.911250      -0.043328      28.169337 0.37594802E+03  0.85160192E+04                                 8.029204                            6.474025       0.264291       2.077756                    0.999790      27.431526      77.196977       0.646763       0.418073      -1.064041      -0.025285       0.014597      -0.000001       0.029196      -0.004180       0.008884       0.015386       0.004828      -0.012649      -0.021250       0.006935       0.014314              8.780507       9.715921      -0.078503      -1.740125       9.625303      -3.013993       7.000296           0.000095
          127              C       3.140017       1.812889       3.911250      -0.043323      28.169361 0.37594894E+03  0.85160256E+04                                 8.029117                            6.473966       0.264292       2.077758                    0.999790      27.431585      77.196505       0.646777       0.418064      -1.064049       0.025285       0.014596       0.000002       0.029196       0.004180       0.008883      -0.015386       0.004828      -0.012645      -0.021250       0.006935       0.014315              8.780401       9.715821       0.078557      -1.740069       9.625192       3.013925       7.000192           0.000096
          128              C       0.000000       3.625779       3.911250      -0.043317      28.169021 0.37594406E+03  0.85158862E+04                                 8.029055                            6.473928       0.264290       2.077761                    0.999790      27.431362      77.195705       0.646779       0.418065      -1.064049      -0.000001       0.029194      -0.000000       0.029194      -0.000001       0.017768      -0.000001      -0.009651      -0.012641      -0.021249       0.006932       0.014317              8.780322       9.579692       0.000017      -3.480098       9.761167      -0.000009       7.000107           0.000096
          129              C      -4.615983      11.620897       3.911250      -0.043327      28.169312 0.37594755E+03  0.85160057E+04                                 8.029199                            6.474020       0.264291       2.077757                    0.999790      27.431512      77.196922       0.646763       0.418073      -1.064041       0.025285      -0.014597      -0.000001       0.029196      -0.004181      -0.008884      -0.015385       0.004828      -0.012649      -0.021250       0.006936       0.014314              8.780500       9.715916      -0.078506       1.740123       9.625295       3.013989       7.000290           0.000095
          130              C       4.615983      11.620897       3.911250      -0.043322      28.169337 0.37594849E+03  0.85160130E+04                                 8.029112                            6.473961       0.264293       2.077758                    0.999790      27.431572      77.196453       0.646778       0.418064      -1.064049      -0.025285      -0.014596       0.000002       0.029196       0.004180      -0.008883       0.015386       0.004829      -0.012646      -0.021250       0.006935       0.014315              8.780395       9.715817       0.078560       1.740067       9.625183      -3.013921       7.000185           0.000096
          131              N       0.000000       6.372988      11.733750      -0.332299      43.468133 0.61423462E+03  0.15504888E+05                                10.340284                            8.095792      -0.111743       1.954931                    0.998877      30.215052      85.622066       0.606396       0.400143      -1.091424      -0.000002      -0.183099       0.000002       0.183099      -0.000001      -0.028297       0.000000       0.190207       0.209657      -0.130046       0.036311       0.093735             11.890521      13.094473       0.000017       6.823088      10.432021       0.000006      12.145069           0.001122
          132              N      -2.236830      10.247292      11.733750      -0.332279      43.466001 0.61420072E+03  0.15503760E+05                                10.339847                            8.095501      -0.111594       1.954991                    0.998876      30.214035      85.617374       0.606416       0.400137      -1.091433      -0.158574       0.091557       0.000002       0.183108       0.082372       0.014148       0.024506      -0.095116       0.209665      -0.130060       0.036319       0.093740             11.889974      11.096950       1.152880      -3.411367      12.428387      -5.908720      12.144584           0.001121
          133              N       2.236830      10.247292      11.733750      -0.332277      43.466429 0.61420639E+03  0.15503961E+05                                10.339964                            8.095569      -0.111600       1.954989                    0.998876      30.214219      85.618459       0.606410       0.400140      -1.091429       0.158573       0.091558      -0.000003       0.183107      -0.082373       0.014148      -0.024505      -0.095115       0.209654      -0.130058       0.036320       0.093738             11.890144      11.097035      -1.152948      -3.411437      12.428594       5.908865      12.144801           0.001123
          134              N       7.756000       7.060798      11.733750      -0.332299      43.468131 0.61423458E+03  0.15504887E+05                                10.340283                            8.095792      -0.111743       1.954931                    0.998877      30.215051      85.622063       0.606396       0.400143      -1.091424       0.000002       0.183099       0.000002       0.183099      -0.000001       0.028297      -0.000000       0.190207       0.209657      -0.130046       0.036311       0.093735             11.890521      13.094473       0.000017      -6.823088      10.432021      -0.000006      12.145069           0.001122
          135              N       9.992830       3.186494      11.733750      -0.332279      43.466002 0.61420071E+03  0.15503759E+05                                10.339847                            8.095501      -0.111594       1.954991                    0.998876      30.214035      85.617373       0.606416       0.400137      -1.091433       0.158574      -0.091557       0.000002       0.183108       0.082372      -0.014148      -0.024506      -0.095116       0.209665      -0.130060       0.036319       0.093740             11.889974      11.096950       1.152880       3.411367      12.428387       5.908720      12.144584           0.001121
          136              N       5.519170       3.186494      11.733750      -0.332277      43.466430 0.61420639E+03  0.15503961E+05                                10.339964                            8.095569      -0.111600       1.954989                    0.998876      30.214219      85.618460       0.606410       0.400140      -1.091429      -0.158573      -0.091558      -0.000003       0.183107      -0.082373      -0.014148       0.024505      -0.095115       0.209654      -0.130058       0.036320       0.093738             11.890144      11.097036      -1.152948       3.411437      12.428595      -5.908865      12.144801           0.001123
          137              N       7.756000       7.060798       3.911250      -0.332299      43.468135 0.61423466E+03  0.15504889E+05                                10.340284                            8.095792      -0.111743       1.954931                    0.998877      30.215053      85.622070       0.606396       0.400143      -1.091424       0.000002       0.183099      -0.000002       0.183099      -0.000001      -0.028297       0.000000       0.190207       0.209657      -0.130046       0.036311       0.093735             11.890522      13.094474       0.000017       6.823089      10.432021       0.000005      12.145070           0.001122
          138              N       9.992830       3.186494       3.911250      -0.332279      43.466008 0.61420083E+03  0.15503763E+05                                10.339848                            8.095502      -0.111594       1.954991                    0.998876      30.214038      85.617383       0.606416       0.400137      -1.091433       0.158574      -0.091557      -0.000002       0.183108       0.082372       0.014148       0.024506      -0.095116       0.209665      -0.130060       0.036319       0.093740             11.889975      11.096951       1.152880      -3.411369      12.428388      -5.908720      12.144585           0.001121
          139              N       5.519170       3.186494       3.911250      -0.332277      43.466434 0.61420647E+03  0.15503963E+05                                10.339965                            8.095569      -0.111600       1.954989                    0.998876      30.214221      85.618466       0.606410       0.400140      -1.091429      -0.158573      -0.091558       0.000003       0.183108      -0.082373       0.014148      -0.024505      -0.095115       0.209654      -0.130058       0.036320       0.093738             11.890144      11.097036      -1.152948      -3.411436      12.428595       5.908866      12.144802           0.001123
          140              N       0.000000       6.372988       3.911250      -0.332299      43.468138 0.61423470E+03  0.15504890E+05                                10.340285                            8.095793      -0.111743       1.954931                    0.998877      30.215054      85.622076       0.606396       0.400143      -1.091424      -0.000002      -0.183099      -0.000002       0.183099      -0.000001       0.028297      -0.000000       0.190207       0.209657      -0.130046       0.036311       0.093735             11.890523      13.094475       0.000017      -6.823089      10.432022      -0.000005      12.145070           0.001122
          141              N      -2.236830      10.247292       3.911250      -0.332279      43.466011 0.61420087E+03  0.15503764E+05                                10.339848                            8.095502      -0.111594       1.954991                    0.998876      30.214039      85.617387       0.606416       0.400137      -1.091433      -0.158574       0.091557      -0.000002       0.183108       0.082372      -0.014148      -0.024506      -0.095116       0.209665      -0.130060       0.036319       0.093740             11.889976      11.096952       1.152881       3.411369      12.428389       5.908720      12.144586           0.001121
          142              N       2.236830      10.247292       3.911250      -0.332277      43.466436 0.61420651E+03  0.15503965E+05                                10.339965                            8.095570      -0.111600       1.954989                    0.998876      30.214222      85.618471       0.606410       0.400140      -1.091429       0.158573       0.091558       0.000003       0.183108      -0.082373      -0.014148       0.024505      -0.095115       0.209654      -0.130058       0.036320       0.093738             11.890145      11.097037      -1.152948       3.411436      12.428596      -5.908866      12.144803           0.001123
          143              O       2.499759       5.965944      14.157161      -0.564662      35.392667 0.48429945E+03  0.11312647E+05                                 8.458699                            6.705620       0.615045       2.250707                    0.998716      27.027188      69.435991       0.753114       0.348173      -1.150741      -0.033664       0.019543      -0.029891       0.049078      -0.027481      -0.025157      -0.033807       0.088753       0.082968      -0.080616       0.026177       0.054439              9.886115      11.866134      -1.581129       5.915134       6.180490      -1.156976      11.611722           0.033503
          144              O       1.451148       7.801000      13.412458      -0.623199      37.388199 0.61309631E+03  0.15224222E+05                                 8.815601                            7.689762       0.337945       2.130327                    0.998339      29.041089      77.479343       0.681980       0.361683      -1.137344       0.007982      -0.024004       0.040686       0.047909      -0.042798      -0.090299      -0.028662      -0.056435      -0.080165      -0.126338       0.050209       0.076129              9.286115       7.227158      -1.636208       1.210908      13.654030      -1.197127       6.977158           0.006430
          145              O      -3.839220       8.285959      14.157161      -0.564667      35.392654 0.48430076E+03  0.11312683E+05                                 8.458685                            6.705630       0.615051       2.250708                    0.998716      27.027212      69.436023       0.753113       0.348173      -1.150742       0.033757       0.019386      -0.029892       0.049080       0.052176      -0.016697       0.038691       0.003215       0.082970      -0.080620       0.026175       0.054444              9.886068       8.971182       3.252467      -3.959495       9.075370      -4.544119      11.611653           0.033501
          146              O      -1.725710       8.276556      13.412458      -0.623212      37.388022 0.61308712E+03  0.15223921E+05                                 8.815543                            7.689678       0.337939       2.130326                    0.998338      29.041006      77.478683       0.681987       0.361681      -1.137347      -0.024781       0.005090       0.040684       0.047908      -0.003051       0.020324       0.092549       0.102356      -0.080169      -0.126358       0.050231       0.076127              9.286082      13.464401      -1.964913      -1.642222       7.416766      -0.450029       6.977078           0.006429
          147              O       1.339461      12.615668      14.157161      -0.564669      35.392349 0.48429583E+03  0.11312536E+05                                 8.458624                            6.705580       0.615030       2.250699                    0.998716      27.027212      69.435869       0.753119       0.348171      -1.150743      -0.000092      -0.038925      -0.029893       0.049080      -0.024694       0.041857      -0.004882      -0.091974       0.082974      -0.080619       0.026178       0.054441              9.886007       6.232572      -1.671384      -1.955587      11.813880       5.701045      11.611568           0.033501
          148              O       0.274562      10.790017      13.412458      -0.623180      37.386356 0.61305605E+03  0.15222946E+05                                 8.815268                            7.689472       0.337937       2.130335                    0.998338      29.040392      77.476353       0.681999       0.361680      -1.137349       0.016794       0.018909       0.040660       0.047884       0.045852       0.069975      -0.063851      -0.045916      -0.080167      -0.126338       0.050222       0.076116              9.285759      10.630022       3.600942       0.431252      10.250483       1.647026       6.976772           0.006429
          149              O       5.256241       7.467842      14.157161      -0.564662      35.392667 0.48429945E+03  0.11312647E+05                                 8.458699                            6.705620       0.615045       2.250707                    0.998716      27.027188      69.435991       0.753114       0.348173      -1.150741       0.033664      -0.019543      -0.029891       0.049078      -0.027481       0.025157       0.033807       0.088753       0.082968      -0.080616       0.026177       0.054439              9.886115      11.866134      -1.581128      -5.915134       6.180490       1.156976      11.611722           0.033503
          150              O       6.304852       5.632786      13.412458      -0.623199      37.388198 0.61309628E+03  0.15224221E+05                                 8.815600                            7.689761       0.337945       2.130327                    0.998339      29.041089      77.479340       0.681980       0.361683      -1.137344      -0.007982       0.024004       0.040685       0.047908      -0.042798       0.090299       0.028662      -0.056435      -0.080165      -0.126338       0.050209       0.076129              9.286115       7.227157      -1.636208      -1.210908      13.654029       1.197126       6.977158           0.006431
          151              O      11.595220       5.147827      14.157161      -0.564668      35.392658 0.48430083E+03  0.11312685E+05                                 8.458686                            6.705630       0.615051       2.250708                    0.998716      27.027213      69.436028       0.753113       0.348173      -1.150742      -0.033757      -0.019386      -0.029892       0.049080       0.052176       0.016697      -0.038691       0.003215       0.082970      -0.080620       0.026176       0.054444              9.886070       8.971183       3.252467       3.959496       9.075371       4.544119      11.611654           0.033501
          152              O       9.481710       5.157230      13.412458      -0.623212      37.388023 0.61308714E+03  0.15223922E+05                                 8.815543                            7.689678       0.337939       2.130326                    0.998338      29.041007      77.478685       0.681987       0.361681      -1.137347       0.024781      -0.005091       0.040684       0.047908      -0.003051      -0.020324      -0.092549       0.102356      -0.080169      -0.126358       0.050231       0.076127              9.286082      13.464402      -1.964913       1.642222       7.416766       0.450029       6.977078           0.006429
          153              O       6.416539       0.818118      14.157161      -0.564669      35.392350 0.48429584E+03  0.11312536E+05                                 8.458624                            6.705580       0.615030       2.250699                    0.998716      27.027212      69.435870       0.753119       0.348171      -1.150743       0.000092       0.038925      -0.029893       0.049080      -0.024694      -0.041857       0.004882      -0.091974       0.082974      -0.080619       0.026178       0.054441              9.886007       6.232572      -1.671384       1.955587      11.813881      -5.701045      11.611569           0.033501
          154              O       7.481438       2.643769      13.412458      -0.623180      37.386357 0.61305607E+03  0.15222947E+05                                 8.815268                            7.689472       0.337937       2.130335                    0.998338      29.040392      77.476354       0.681998       0.361680      -1.137349      -0.016794      -0.018909       0.040660       0.047884       0.045852      -0.069975       0.063851      -0.045916      -0.080167      -0.126338       0.050222       0.076116              9.285760      10.630023       3.600942      -0.431252      10.250483      -1.647026       6.976772           0.006429
          155              O      10.255759       7.467842       9.310339      -0.564667      35.391719 0.48428541E+03  0.11312225E+05                                 8.458512                            6.705495       0.615063       2.250713                    0.998716      27.027004      69.434998       0.753126       0.348170      -1.150745      -0.033667      -0.019539       0.029895       0.049081       0.027481       0.025158      -0.033808       0.088751       0.082965      -0.080616       0.026177       0.054440              9.885871      11.865849       1.581093      -5.914946       6.180367      -1.156946      11.611396           0.033505
          156              O       9.207148       5.632786      10.055041      -0.623204      37.387156 0.61307520E+03  0.15223550E+05                                 8.815388                            7.689588       0.337951       2.130329                    0.998339      29.040857      77.478080       0.681993       0.361679      -1.137349       0.007986       0.024000      -0.040684       0.047906       0.042794       0.090296      -0.028655      -0.056439      -0.080165      -0.126331       0.050205       0.076126              9.285881       7.226983       1.636150      -1.210845      13.653692      -1.197051       6.976967           0.006431
          157              O       3.916780       5.147827       9.310339      -0.564663      35.393846 0.48431786E+03  0.11313194E+05                                 8.458906                            6.705764       0.614996       2.250685                    0.998716      27.027563      69.437508       0.753102       0.348175      -1.150739       0.033761      -0.019377       0.029885       0.049076      -0.052174       0.016698       0.038690       0.003211       0.082978      -0.080618       0.026175       0.054443              9.886378       8.971417      -3.252604       3.959655       9.075660      -4.544323      11.612057           0.033503
          158              O       6.030290       5.157230      10.055041      -0.623199      37.388954 0.61310615E+03  0.15224527E+05                                 8.815718                            7.689820       0.337934       2.130322                    0.998338      29.041280      77.480006       0.681977       0.361683      -1.137345      -0.024784      -0.005092      -0.040684       0.047910       0.003049      -0.020323       0.092542       0.102364      -0.080170      -0.126353       0.050226       0.076126              9.286270      13.464673       1.964944       1.642271       7.416913      -0.450049       6.977224           0.006433
          159              O       9.095461       0.818118       9.310339      -0.564673      35.392950 0.48430593E+03  0.11312838E+05                                 8.458743                            6.705676       0.615037       2.250702                    0.998716      27.027313      69.436464       0.753109       0.348174      -1.150740      -0.000090       0.038927       0.029895       0.049081       0.024697      -0.041856      -0.004884      -0.091980       0.082976      -0.080621       0.026177       0.054444              9.886138       6.232659       1.671392       1.955615      11.814032       5.701121      11.611723           0.033505
          160              O       8.030562       2.643769      10.055041      -0.623188      37.387129 0.61307156E+03  0.15223434E+05                                 8.815420                            7.689596       0.337918       2.130327                    0.998338      29.040588      77.477247       0.681989       0.361682      -1.137347       0.016800      -0.018908      -0.040659       0.047884      -0.045850      -0.069989      -0.063854      -0.045920      -0.080169      -0.126350       0.050231       0.076119              9.285932      10.630198      -3.601033      -0.431278      10.250698       1.647096       6.976900           0.006431
          161              O      -2.499759       5.965944       9.310339      -0.564667      35.391716 0.48428536E+03  0.11312224E+05                                 8.458512                            6.705494       0.615063       2.250713                    0.998716      27.027003      69.434994       0.753126       0.348170      -1.150745       0.033667       0.019539       0.029895       0.049081       0.027481      -0.025158       0.033808       0.088751       0.082965      -0.080616       0.026177       0.054440              9.885870      11.865848       1.581093       5.914946       6.180367       1.156946      11.611395           0.033505
          162              O      -1.451148       7.801000      10.055041      -0.623204      37.387154 0.61307517E+03  0.15223549E+05                                 8.815388                            7.689588       0.337951       2.130329                    0.998339      29.040857      77.478078       0.681993       0.361679      -1.137349      -0.007986      -0.024000      -0.040684       0.047906       0.042794      -0.090296       0.028655      -0.056439      -0.080165      -0.126331       0.050205       0.076126              9.285880       7.226983       1.636150       1.210844      13.653691       1.197051       6.976966           0.006431
          163              O       3.839220       8.285959       9.310339      -0.564662      35.393843 0.48431781E+03  0.11313192E+05                                 8.458905                            6.705763       0.614996       2.250685                    0.998716      27.027563      69.437505       0.753102       0.348175      -1.150739      -0.033761       0.019377       0.029885       0.049076      -0.052174      -0.016698      -0.038690       0.003211       0.082978      -0.080618       0.026175       0.054443              9.886377       8.971416      -3.252604      -3.959654       9.075659       4.544322      11.612056           0.033503
          164              O       1.725710       8.276556      10.055041      -0.623199      37.388953 0.61310613E+03  0.15224526E+05                                 8.815717                            7.689820       0.337934       2.130322                    0.998338      29.041280      77.480005       0.681978       0.361683      -1.137345       0.024784       0.005092      -0.040684       0.047910       0.003049       0.020323      -0.092542       0.102364      -0.080170      -0.126353       0.050226       0.076126              9.286269      13.464672       1.964943      -1.642271       7.416912       0.450049       6.977224           0.006433
          165              O      -1.339461      12.615668       9.310339      -0.564673      35.392947 0.48430589E+03  0.11312836E+05                                 8.458742                            6.705675       0.615037       2.250702                    0.998716      27.027312      69.436460       0.753109       0.348174      -1.150740       0.000090      -0.038927       0.029895       0.049081       0.024697       0.041856       0.004884      -0.091980       0.082976      -0.080621       0.026177       0.054444              9.886137       6.232658       1.671392      -1.955615      11.814031      -5.701121      11.611722           0.033505
          166              O      -0.274562      10.790017      10.055041      -0.623189      37.387130 0.61307158E+03  0.15223435E+05                                 8.815420                            7.689596       0.337918       2.130327                    0.998338      29.040589      77.477249       0.681989       0.361682      -1.137347      -0.016800       0.018908      -0.040659       0.047884      -0.045850       0.069989       0.063854      -0.045921      -0.080169      -0.126350       0.050231       0.076119              9.285932      10.630198      -3.601033       0.431278      10.250698      -1.647096       6.976900           0.006431
          167              O       5.256241       7.467842       1.487839      -0.564662      35.392665 0.48429947E+03  0.11312647E+05                                 8.458699                            6.705620       0.615045       2.250707                    0.998716      27.027189      69.435993       0.753114       0.348173      -1.150741       0.033664      -0.019543       0.029891       0.049078      -0.027481      -0.025157      -0.033807       0.088753       0.082968      -0.080616       0.026177       0.054439              9.886114      11.866133      -1.581129       5.915133       6.180490      -1.156975      11.611720           0.033503
          168              O       6.304852       5.632786       2.232541      -0.623199      37.388202 0.61309647E+03  0.15224226E+05                                 8.815601                            7.689763       0.337945       2.130327                    0.998339      29.041093      77.479354       0.681980       0.361683      -1.137344      -0.007982       0.024004      -0.040686       0.047908      -0.042798      -0.090299      -0.028662      -0.056435      -0.080165      -0.126338       0.050209       0.076129              9.286115       7.227157      -1.636208       1.210907      13.654028      -1.197122       6.977159           0.006431
          169              O      11.595220       5.147827       1.487839      -0.564668      35.392655 0.48430083E+03  0.11312685E+05                                 8.458685                            6.705630       0.615051       2.250708                    0.998716      27.027213      69.436028       0.753113       0.348173      -1.150742      -0.033757      -0.019386       0.029892       0.049080       0.052176      -0.016697       0.038691       0.003215       0.082969      -0.080620       0.026176       0.054444              9.886069       8.971183       3.252467      -3.959495       9.075370      -4.544119      11.611652           0.033501
          170              O       9.481710       5.157230       2.232541      -0.623212      37.388026 0.61308731E+03  0.15223927E+05                                 8.815544                            7.689680       0.337939       2.130326                    0.998338      29.041010      77.478697       0.681987       0.361681      -1.137347       0.024781      -0.005090      -0.040684       0.047908      -0.003051       0.020324       0.092549       0.102356      -0.080169      -0.126358       0.050231       0.076127              9.286082      13.464401      -1.964912      -1.642218       7.416766      -0.450031       6.977078           0.006429
          171              O       6.416539       0.818118       1.487839      -0.564669      35.392348 0.48429587E+03  0.11312537E+05                                 8.458624                            6.705580       0.615030       2.250699                    0.998716      27.027213      69.435872       0.753119       0.348171      -1.150743       0.000092       0.038925       0.029893       0.049080      -0.024694       0.041857      -0.004882      -0.091974       0.082974      -0.080619       0.026178       0.054441              9.886006       6.232572      -1.671383      -1.955587      11.813880       5.701044      11.611567           0.033501
          172              O       7.481438       2.643769       2.232541      -0.623180      37.386359 0.61305624E+03  0.15222952E+05                                 8.815269                            7.689474       0.337937       2.130335                    0.998338      29.040395      77.476366       0.681998       0.361680      -1.137349      -0.016794      -0.018909      -0.040660       0.047884       0.045852       0.069975      -0.063851      -0.045916      -0.080167      -0.126338       0.050222       0.076116              9.285760      10.630022       3.600942       0.431249      10.250484       1.647023       6.976773           0.006429
          173              O       2.499759       5.965944       1.487839      -0.564662      35.392662 0.48429942E+03  0.11312646E+05                                 8.458698                            6.705620       0.615045       2.250707                    0.998716      27.027188      69.435989       0.753114       0.348173      -1.150741      -0.033664       0.019543       0.029891       0.049078      -0.027481       0.025157       0.033807       0.088753       0.082968      -0.080616       0.026177       0.054439              9.886114      11.866132      -1.581128      -5.915133       6.180489       1.156975      11.611719           0.033503
          174              O       1.451148       7.801000       2.232541      -0.623199      37.388198 0.61309640E+03  0.15224224E+05                                 8.815600                            7.689763       0.337945       2.130327                    0.998339      29.041091      77.479349       0.681980       0.361683      -1.137344       0.007982      -0.024004      -0.040686       0.047909      -0.042798       0.090299       0.028662      -0.056435      -0.080165      -0.126338       0.050209       0.076129              9.286115       7.227157      -1.636208      -1.210907      13.654028       1.197122       6.977158           0.006431
          175              O      -3.839220       8.285959       1.487839      -0.564667      35.392652 0.48430078E+03  0.11312683E+05                                 8.458684                            6.705630       0.615052       2.250708                    0.998716      27.027213      69.436025       0.753113       0.348173      -1.150742       0.033757       0.019386       0.029892       0.049080       0.052176       0.016697      -0.038691       0.003215       0.082970      -0.080620       0.026176       0.054444              9.886067       8.971182       3.252467       3.959494       9.075369       4.544118      11.611651           0.033501
          176              O      -1.725710       8.276556       2.232541      -0.623212      37.388024 0.61308727E+03  0.15223926E+05                                 8.815544                            7.689679       0.337939       2.130326                    0.998338      29.041009      77.478694       0.681987       0.361681      -1.137347      -0.024781       0.005090      -0.040684       0.047908      -0.003051      -0.020324      -0.092549       0.102356      -0.080169      -0.126358       0.050231       0.076127              9.286082      13.464401      -1.964912       1.642218       7.416766       0.450031       6.977078           0.006429
          177              O       1.339461      12.615668       1.487839      -0.564669      35.392347 0.48429585E+03  0.11312536E+05                                 8.458624                            6.705580       0.615030       2.250699                    0.998716      27.027213      69.435871       0.753119       0.348171      -1.150743      -0.000092      -0.038925       0.029893       0.049080      -0.024694      -0.041857       0.004882      -0.091974       0.082974      -0.080619       0.026178       0.054441              9.886006       6.232572      -1.671383       1.955587      11.813880      -5.701044      11.611566           0.033501
          178              O       0.274562      10.790017       2.232541      -0.623180      37.386357 0.61305618E+03  0.15222950E+05                                 8.815268                            7.689473       0.337937       2.130335                    0.998338      29.040394      77.476362       0.681998       0.361680      -1.137349       0.016794       0.018909      -0.040660       0.047884       0.045852      -0.069975       0.063851      -0.045916      -0.080167      -0.126338       0.050222       0.076116              9.285759      10.630022       3.600942      -0.431249      10.250483      -1.647023       6.976773           0.006429
          179              O      -2.499759       5.965944       6.334661      -0.564667      35.391720 0.48428537E+03  0.11312224E+05                                 8.458512                            6.705495       0.615063       2.250713                    0.998716      27.027003      69.434995       0.753126       0.348170      -1.150745       0.033667       0.019539      -0.029895       0.049081       0.027481       0.025158      -0.033808       0.088751       0.082965      -0.080616       0.026177       0.054440              9.885871      11.865849       1.581093      -5.914947       6.180367      -1.156946      11.611398           0.033505
          180              O      -1.451148       7.801000       5.589958      -0.623204      37.387169 0.61307536E+03  0.15223555E+05                                 8.815390                            7.689589       0.337951       2.130329                    0.998339      29.040861      77.478092       0.681993       0.361679      -1.137349      -0.007986      -0.024000       0.040684       0.047906       0.042794       0.090296      -0.028655      -0.056439      -0.080165      -0.126331       0.050205       0.076126              9.285883       7.226985       1.636150      -1.210846      13.653696      -1.197056       6.976968           0.006431
          181              O       3.839220       8.285959       6.334661      -0.564663      35.393852 0.48431790E+03  0.11313195E+05                                 8.458908                            6.705764       0.614996       2.250685                    0.998716      27.027564      69.437512       0.753102       0.348175      -1.150739      -0.033761       0.019377      -0.029885       0.049076      -0.052174       0.016698       0.038690       0.003211       0.082978      -0.080618       0.026175       0.054443              9.886380       8.971418      -3.252605       3.959656       9.075661      -4.544324      11.612060           0.033503
          182              O       1.725710       8.276556       5.589958      -0.623199      37.388965 0.61310626E+03  0.15224530E+05                                 8.815719                            7.689820       0.337935       2.130322                    0.998338      29.041283      77.480015       0.681977       0.361683      -1.137345       0.024784       0.005092       0.040684       0.047910       0.003049      -0.020323       0.092542       0.102364      -0.080170      -0.126353       0.050226       0.076126              9.286272      13.464676       1.964944       1.642276       7.416915      -0.450048       6.977225           0.006433
          183              O      -1.339461      12.615668       6.334661      -0.564673      35.392953 0.48430594E+03  0.11312838E+05                                 8.458744                            6.705676       0.615037       2.250702                    0.998716      27.027313      69.436464       0.753109       0.348174      -1.150740       0.000090      -0.038927      -0.029895       0.049081       0.024697      -0.041856      -0.004884      -0.091980       0.082976      -0.080621       0.026177       0.054444              9.886139       6.232659       1.671393       1.955615      11.814032       5.701123      11.611726           0.033505
          184              O      -0.274562      10.790017       5.589958      -0.623189      37.387144 0.61307175E+03  0.15223440E+05                                 8.815422                            7.689598       0.337919       2.130327                    0.998338      29.040592      77.477261       0.681989       0.361682      -1.137347      -0.016800       0.018908       0.040659       0.047884      -0.045850      -0.069989      -0.063854      -0.045920      -0.080169      -0.126350       0.050231       0.076119              9.285935      10.630202      -3.601034      -0.431281      10.250701       1.647100       6.976902           0.006431
          185              O      10.255759       7.467842       6.334661      -0.564667      35.391723 0.48428541E+03  0.11312225E+05                                 8.458513                            6.705495       0.615063       2.250713                    0.998716      27.027004      69.434998       0.753126       0.348170      -1.150745      -0.033667      -0.019539      -0.029895       0.049081       0.027481      -0.025158       0.033808       0.088751       0.082965      -0.080616       0.026177       0.054440              9.885872      11.865850       1.581093       5.914947       6.180368       1.156946      11.611398           0.033505
          186              O       9.207148       5.632786       5.589958      -0.623204      37.387172 0.61307543E+03  0.15223557E+05                                 8.815391                            7.689590       0.337951       2.130329                    0.998339      29.040862      77.478097       0.681993       0.361679      -1.137349       0.007986       0.024000       0.040684       0.047906       0.042794      -0.090296       0.028655      -0.056439      -0.080165      -0.126331       0.050205       0.076126              9.285884       7.226986       1.636150       1.210846      13.653697       1.197056       6.976969           0.006431
          187              O       3.916780       5.147827       6.334661      -0.564663      35.393852 0.48431790E+03  0.11313195E+05                                 8.458907                            6.705764       0.614996       2.250685                    0.998716      27.027565      69.437512       0.753102       0.348175      -1.150739       0.033761      -0.019377      -0.029885       0.049076      -0.052174      -0.016698      -0.038690       0.003211       0.082978      -0.080618       0.026175       0.054443              9.886379       8.971417      -3.252605      -3.959656       9.075660       4.544324      11.612059           0.033503
          188              O       6.030290       5.157230       5.589958      -0.623199      37.388966 0.61310630E+03  0.15224532E+05                                 8.815720                            7.689821       0.337935       2.130322                    0.998338      29.041283      77.480017       0.681977       0.361683      -1.137345      -0.024784      -0.005092       0.040684       0.047910       0.003049       0.020323      -0.092542       0.102364      -0.080170      -0.126353       0.050226       0.076126              9.286273      13.464677       1.964944      -1.642276       7.416915       0.450048       6.977225           0.006433
          189              O       9.095461       0.818118       6.334661      -0.564673      35.392953 0.48430594E+03  0.11312838E+05                                 8.458744                            6.705676       0.615037       2.250702                    0.998716      27.027313      69.436464       0.753109       0.348174      -1.150740      -0.000090       0.038927      -0.029895       0.049081       0.024697       0.041856       0.004884      -0.091980       0.082976      -0.080621       0.026177       0.054444              9.886139       6.232659       1.671393      -1.955615      11.814032      -5.701123      11.611725           0.033505
          190              O       8.030562       2.643769       5.589958      -0.623189      37.387144 0.61307176E+03  0.15223440E+05                                 8.815422                            7.689598       0.337918       2.130327                    0.998338      29.040592      77.477261       0.681989       0.361682      -1.137347       0.016800      -0.018908       0.040659       0.047884      -0.045850       0.069989       0.063854      -0.045920      -0.080169      -0.126350       0.050231       0.076119              9.285935      10.630202      -3.601034       0.431281      10.250701      -1.647100       6.976902           0.006431

******************************************************
Auxiliary information for the entire system
The total spin magnetic moment of the unit cell is   30.003097
The total net atomic charge of the unit cell is   0.000002
Accuracy of reproducing the electrostatic potential in the unit cell:
  The inner radius (bohr) =    5.0000
  The outer radius (bohr) =   12.0000
  Valid grid points have density less than (e/(bohr^3)) =    0.0001
  The number of valid grid points were=        86244
  The rms potential error without charges in kcal/mol is=     12.09630
  The rms potential error with partial charges in kcal/mol is=      0.54712
  The RRMSE value at monopole order=      0.04523
  The rms potential error with partial charges and cloud penetration in kcal/mol is=      0.52628
  The RRMSE value at monopole order with cloud penetration is=      0.04351
  The rms potential error with partial charges and atomic dipoles in kcal/mol is=      1.64108
  The RRMSE value at dipole order=      0.13567
  The rms potential error with partial charges, atomic dipoles and cloud penetration in kcal/mol is=      1.59239
  The RRMSE value at dipole order with cloud penetration=      0.13164

******************************************************
The electron densities and ab initio electrostatic potential were computed in VASP using the PBE functional and
projector augmented wave method. See the main text of the journal article for a description of computational details.
The atomic charges, dipoles, and quadrupoles were computed with the DDEC6 method as described in
(a) T. A. Manz and N. Gabaldon Limas, RSC Adv. 6 (2016) 47771-47801 DOI: 10.1039/c6ra04656h
(b) N. Gabaldon Limas and T. A. Manz, RSC Adv. 8 (2018) 2678-2707 DOI: 10.1039/c7ra11829e.
For each atom in the material, the electron cloud parameters were fit to the spherically averaged atom-in-material
electron density using radial positions for which this density was between 10^-4 and 10^-2 electrons per cubic bohr.
The polarizabilities, dispersion coefficients, and quantum Drude oscillator (QDO) parameters were fit using the MCLF method.
The magnetic structure of the system was optimized in VASP from the default ferromagnetic initial guess using spin polarization.
The atomic spin moments (ASMs) were computed on this optimized magnetic structure using the DDEC6 partition as inputs
to the method of T. A. Manz and D. S. Sholl, J. Chem. Theory Comput. 7 (2011) 4146-4164 DOI: 10.1021/ct200539n.
The RMSE and RRMSE were computed using a uniform grid with Ewald summation.
