# Supplementary material for: A collection of forcefield precursors for metal–organic frameworks
Source: RSC Adv. 2019 Nov 13;9(63):36492–507. doi: 10.1039/c9ra07327b (PMC9075174; doi:10.1039/c9ra07327b)
Supplement: RA-009-C9RA07327B-s5741 [file RA-009-C9RA07327B-s5741.xyz]

  190
jmolscript: load "" {1 1 1} spacegroup "x,y,z" unitcell [{     15.307000     0.000000     0.000000 }, {     -7.653500    13.256251     0.000000 }, {      0.000000     0.000000    15.695000 }]
Gd    -0.000000     8.837412    11.771250     1.799510
Gd     7.653500     4.418839    11.771250     1.799510
Gd     7.653500     4.418839     3.923750     1.799510
Gd    -0.000000     8.837412     3.923750     1.799510
Mn     3.826750     6.628126     0.000000     1.156221
Mn    -3.826750     6.628126     0.000000     1.156147
Mn     7.653500     0.000000     0.000000     1.156079
Mn    -3.826750     6.628126     7.847500     1.156079
Mn     3.826750     6.628126     7.847500     1.156289
Mn     7.653500     0.000000     7.847500     1.156394
H      1.374569     3.836359    13.227746     0.127277
H     -5.018400    10.147660    13.227746     0.127286
H      3.643831    12.528483    13.227746     0.127275
H      6.278931     9.419892    13.227746     0.127276
H     12.671900     3.108591    13.227746     0.127286
H      4.009669     0.727768    13.227746     0.127275
H      9.028069     9.419892    10.314754     0.127264
H      2.635100     3.108591    10.314754     0.127270
H     11.297331     0.727768    10.314754     0.127285
H     -1.374569     3.836359    10.314754     0.127264
H      5.018400    10.147660    10.314754     0.127270
H     -3.643831    12.528483    10.314754     0.127284
H      6.278931     9.419892     2.467254     0.127276
H     12.671900     3.108591     2.467254     0.127285
H      4.009669     0.727768     2.467254     0.127275
H      1.374569     3.836359     2.467254     0.127276
H     -5.018400    10.147660     2.467254     0.127285
H      3.643831    12.528483     2.467254     0.127275
H     -1.374569     3.836359     5.380246     0.127264
H      5.018400    10.147660     5.380246     0.127269
H     -3.643831    12.528483     5.380246     0.127284
H      9.028069     9.419892     5.380246     0.127264
H      2.635100     3.108591     5.380246     0.127269
H     11.297331     0.727768     5.380246     0.127284
H      0.000000     2.664506    11.771250     0.097769
H     -5.345970    11.923998    11.771250     0.097772
H      5.345970    11.923998    11.771250     0.097766
H      7.653500    10.591745    11.771250     0.097768
H     12.999470     1.332253    11.771250     0.097772
H      2.307530     1.332253    11.771250     0.097766
H      7.653500    10.591745     3.923750     0.097769
H     12.999470     1.332253     3.923750     0.097772
H      2.307530     1.332253     3.923750     0.097766
H      0.000000     2.664506     3.923750     0.097768
H     -5.345970    11.923998     3.923750     0.097772
H      5.345970    11.923998     3.923750     0.097766
C      1.626369     6.528704    13.491422     0.596518
C      0.792137     5.659094    12.609363     0.142841
C      0.816628     4.288397    12.636045    -0.135677
C     -2.812661     8.583423    13.491422     0.596519
C     -3.148650     9.740693    12.609363     0.142846
C     -4.347953    10.404831    12.636045    -0.135676
C      1.186292    11.400376    13.491422     0.596510
C      2.356513    11.112715    12.609363     0.142846
C      3.531325    11.819273    12.636045    -0.135682
C      6.027131     6.727547    13.491422     0.596518
C      6.861363     7.597157    12.609363     0.142841
C      6.836872     8.967854    12.636045    -0.135676
C     10.466161     4.672828    13.491422     0.596519
C     10.802150     3.515558    12.609363     0.142846
C     12.001453     2.851420    12.636045    -0.135676
C      6.467207     1.855875    13.491422     0.596510
C      5.296987     2.143536    12.609363     0.142846
C      4.122175     1.436978    12.636045    -0.135682
C      9.279869     6.727547    10.051078     0.596510
C      8.445637     7.597157    10.933137     0.142845
C      8.470128     8.967854    10.906456    -0.135676
C      4.840839     4.672828    10.051078     0.596529
C      4.504850     3.515558    10.933137     0.142826
C      3.305547     2.851420    10.906456    -0.135684
C      8.839792     1.855875    10.051078     0.596544
C     10.010013     2.143536    10.933137     0.142844
C     11.184825     1.436978    10.906456    -0.135680
C     -1.626369     6.528704    10.051078     0.596510
C     -0.792137     5.659094    10.933137     0.142845
C     -0.816628     4.288397    10.906456    -0.135676
C      2.812661     8.583423    10.051078     0.596529
C      3.148650     9.740693    10.933137     0.142826
C      4.347953    10.404831    10.906456    -0.135684
C     -1.186293    11.400376    10.051078     0.596544
C     -2.356513    11.112715    10.933137     0.142844
C     -3.531325    11.819273    10.906456    -0.135680
C      6.027131     6.727547     2.203578     0.596518
C      6.861363     7.597157     3.085637     0.142841
C      6.836872     8.967854     3.058955    -0.135676
C     10.466161     4.672828     2.203578     0.596519
C     10.802150     3.515558     3.085637     0.142845
C     12.001453     2.851420     3.058955    -0.135676
C      6.467207     1.855875     2.203578     0.596510
C      5.296987     2.143536     3.085637     0.142846
C      4.122175     1.436978     3.058955    -0.135682
C      1.626369     6.528704     2.203578     0.596518
C      0.792137     5.659094     3.085637     0.142841
C      0.816628     4.288397     3.058955    -0.135676
C     -2.812661     8.583423     2.203578     0.596519
C     -3.148650     9.740693     3.085637     0.142845
C     -4.347953    10.404831     3.058955    -0.135676
C      1.186292    11.400376     2.203578     0.596510
C      2.356513    11.112715     3.085637     0.142846
C      3.531325    11.819273     3.058955    -0.135682
C     -1.626369     6.528704     5.643922     0.596510
C     -0.792137     5.659094     4.761863     0.142845
C     -0.816628     4.288397     4.788544    -0.135676
C      2.812661     8.583423     5.643922     0.596529
C      3.148650     9.740693     4.761863     0.142827
C      4.347953    10.404831     4.788544    -0.135684
C     -1.186293    11.400376     5.643922     0.596544
C     -2.356513    11.112715     4.761863     0.142844
C     -3.531325    11.819273     4.788544    -0.135680
C      9.279869     6.727547     5.643922     0.596510
C      8.445637     7.597157     4.761863     0.142845
C      8.470128     8.967854     4.788544    -0.135676
C      4.840839     4.672828     5.643922     0.596529
C      4.504850     3.515558     4.761863     0.142827
C      3.305547     2.851420     4.788544    -0.135684
C      8.839792     1.855875     5.643922     0.596544
C     10.010013     2.143536     4.761863     0.142844
C     11.184825     1.436978     4.788544    -0.135680
C      0.000000     3.593770    11.771250    -0.045925
C     -4.541204    11.459366    11.771250    -0.045923
C      4.541204    11.459366    11.771250    -0.045935
C      7.653500     9.662481    11.771250    -0.045925
C     12.194704     1.796885    11.771250    -0.045923
C      3.112296     1.796885    11.771250    -0.045935
C      7.653500     9.662481     3.923750    -0.045925
C     12.194704     1.796885     3.923750    -0.045923
C      3.112296     1.796885     3.923750    -0.045935
C      0.000000     3.593770     3.923750    -0.045925
C     -4.541204    11.459366     3.923750    -0.045923
C      4.541204    11.459366     3.923750    -0.045935
N      0.000000     6.346298    11.771250    -0.336193
N     -2.157445    10.083102    11.771250    -0.336162
N      2.157445    10.083102    11.771250    -0.336177
N      7.653500     6.909953    11.771250    -0.336193
N      9.810945     3.173149    11.771250    -0.336162
N      5.496055     3.173149    11.771250    -0.336177
N      7.653500     6.909953     3.923750    -0.336193
N      9.810945     3.173149     3.923750    -0.336162
N      5.496055     3.173149     3.923750    -0.336177
N      0.000000     6.346298     3.923750    -0.336193
N     -2.157445    10.083102     3.923750    -0.336162
N      2.157445    10.083102     3.923750    -0.336177
O      1.435567     7.767235    13.431938    -0.602326
O      2.445599     5.947550    14.228616    -0.575419
O     -1.644661     8.129396    13.431938    -0.602327
O     -3.725571     8.164525    14.228616    -0.575412
O      0.209094    10.615871    13.431938    -0.602367
O      1.279971    12.400427    14.228616    -0.575423
O      6.217933     5.489016    13.431938    -0.602326
O      5.207901     7.308701    14.228616    -0.575419
O      9.298161     5.126855    13.431938    -0.602327
O     11.379071     5.091726    14.228616    -0.575412
O      7.444406     2.640380    13.431938    -0.602366
O      6.373529     0.855824    14.228616    -0.575423
O      9.089067     5.489016    10.110562    -0.602338
O     10.099099     7.308701     9.313884    -0.575407
O      6.008839     5.126855    10.110562    -0.602334
O      3.927929     5.091726     9.313884    -0.575425
O      7.862594     2.640380    10.110562    -0.602344
O      8.933471     0.855824     9.313884    -0.575442
O     -1.435567     7.767235    10.110562    -0.602338
O     -2.445599     5.947550     9.313884    -0.575407
O      1.644661     8.129396    10.110562    -0.602334
O      3.725571     8.164525     9.313884    -0.575425
O     -0.209094    10.615871    10.110562    -0.602344
O     -1.279971    12.400427     9.313884    -0.575442
O      6.217933     5.489016     2.263062    -0.602325
O      5.207901     7.308701     1.466384    -0.575419
O      9.298161     5.126855     2.263062    -0.602327
O     11.379071     5.091726     1.466384    -0.575412
O      7.444406     2.640380     2.263062    -0.602367
O      6.373529     0.855824     1.466384    -0.575423
O      1.435567     7.767235     2.263062    -0.602326
O      2.445599     5.947550     1.466384    -0.575419
O     -1.644661     8.129396     2.263062    -0.602327
O     -3.725571     8.164525     1.466384    -0.575412
O      0.209094    10.615871     2.263062    -0.602366
O      1.279971    12.400427     1.466384    -0.575423
O     -1.435567     7.767235     5.584438    -0.602338
O     -2.445599     5.947550     6.381116    -0.575407
O      1.644661     8.129396     5.584438    -0.602334
O      3.725571     8.164525     6.381116    -0.575425
O     -0.209094    10.615871     5.584438    -0.602344
O     -1.279971    12.400427     6.381116    -0.575442
O      9.089067     5.489016     5.584438    -0.602338
O     10.099099     7.308701     6.381116    -0.575407
O      6.008839     5.126855     5.584438    -0.602334
O      3.927929     5.091726     6.381116    -0.575425
O      7.862594     2.640380     5.584438    -0.602344
O      8.933471     0.855824     6.381116    -0.575442

The following XYZ coordinates are in angstroms. Other properties are in atomic units.
The sperically averaged electron density of each atom fit to a function of the form exp(a - br)
eigen_1, eigen_2 and eigen_3 are the three eigenvalues of traceless quadrupole moment tensor
  atom number  atomic symbol              X              Y              Z     net charge C6 coefficient C8 coefficient C10 coefficient fluctuating dipole atomic polarizability isotropic forcefield polarizability              a              b squared Pearson coefficient          <r^3>          <r^4>         wp_QDO          m_QDO          q_QDO       dipole_x       dipole_y       dipole_z         dipole            Qxy            Qxz            Qyz     Q(x^2-y^2)  Q(3z^2 - R^2)        eigen_1        eigen_2        eigen_3 static polarizability      alpha(xx)      alpha(xy)      alpha(xz)      alpha(yy)      alpha(yz)      alpha(zz) atomic spin moment
            1             Gd      -0.000000       8.837412      11.771250       1.799510     170.734894 0.42553618E+04  0.15898934E+06                                22.164797                           19.366330       1.765089       2.222631                    0.996023      86.788525     221.714163       0.496004       0.330514      -1.254884       0.000003       0.000128       0.000002       0.000128      -0.000010      -0.000011      -0.000007      -0.000123       0.695337      -0.115951      -0.115827       0.231779             24.350327      27.509618       0.000007      -0.000153      27.510277      -0.000096      18.031087           0.001064
            2             Gd       7.653500       4.418839      11.771250       1.799510     170.734890 0.42553617E+04  0.15898934E+06                                22.164797                           19.366330       1.765089       2.222631                    0.996023      86.788525     221.714165       0.496004       0.330514      -1.254884      -0.000003      -0.000128       0.000002       0.000128      -0.000010       0.000011       0.000007      -0.000123       0.695337      -0.115951      -0.115827       0.231779             24.350327      27.509617       0.000008       0.000153      27.510277       0.000097      18.031086           0.001064
            3             Gd       7.653500       4.418839       3.923750       1.799510     170.734894 0.42553619E+04  0.15898935E+06                                22.164798                           19.366330       1.765089       2.222630                    0.996023      86.788529     221.714180       0.496004       0.330514      -1.254884      -0.000003      -0.000128      -0.000002       0.000128      -0.000010      -0.000011      -0.000007      -0.000123       0.695337      -0.115951      -0.115827       0.231779             24.350328      27.509618       0.000008      -0.000153      27.510278      -0.000097      18.031087           0.001064
            4             Gd      -0.000000       8.837412       3.923750       1.799510     170.734888 0.42553617E+04  0.15898934E+06                                22.164798                           19.366330       1.765089       2.222630                    0.996023      86.788528     221.714180       0.496004       0.330514      -1.254884       0.000003       0.000128      -0.000002       0.000128      -0.000010       0.000011       0.000007      -0.000123       0.695337      -0.115951      -0.115827       0.231779             24.350328      27.509619       0.000007       0.000153      27.510277       0.000096      18.031087           0.001064
            5             Mn       3.826750       6.628126       0.000000       1.156221     155.441290 0.29849757E+04  0.10606461E+06                                22.718477                           17.404314       0.021420       1.850720                    0.998772      48.855368     138.001264       0.452973       0.380544      -1.165743      -0.000000       0.000000      -0.000000       0.000000      -0.060113      -0.000000      -0.000000      -0.353161      -0.418499      -0.139500      -0.116782       0.256282             28.729612      34.332794       0.888234       0.000000      11.265063      -0.000000      40.590980           4.792296
            6             Mn      -3.826750       6.628126       0.000000       1.156147     155.453522 0.29852845E+04  0.10607863E+06                                22.719842                           17.405414       0.021288       1.850669                    0.998772      48.856961     138.009030       0.452949       0.380552      -1.165733       0.000000       0.000000      -0.000000       0.000000      -0.122867      -0.000000      -0.000000       0.280651      -0.418443      -0.139481      -0.116774       0.256255             28.731189      16.263748       9.545002      -0.000000      29.336514      -0.000000      40.593306           4.792178
            7             Mn       7.653500       0.000000       0.000000       1.156079     155.445529 0.29851102E+04  0.10607059E+06                                22.718864                           17.404715       0.021285       1.850667                    0.998772      48.856285     138.004692       0.452967       0.380544      -1.165742      -0.000000      -0.000000      -0.000000       0.000000       0.183025       0.000000      -0.000000       0.072452      -0.418593      -0.139531      -0.116810       0.256341             28.729945      17.801531     -10.432852      -0.000000      27.797033       0.000001      40.591269           4.792714
            8             Mn      -3.826750       6.628126       7.847500       1.156079     155.452354 0.29852435E+04  0.10607659E+06                                22.719525                           17.405114       0.021353       1.850675                    0.998773      48.857214     138.008445       0.452961       0.380544      -1.165741       0.000000       0.000000      -0.000000       0.000000       0.060066      -0.000000       0.000000      -0.353045      -0.418337      -0.139446      -0.116739       0.256185             28.730910      34.334450      -0.888204       0.000000      11.265555       0.000000      40.592726           4.792356
            9             Mn       3.826750       6.628126       7.847500       1.156289     155.435574 0.29848395E+04  0.10605842E+06                                22.717810                           17.403807       0.021463       1.850739                    0.998771      48.854745     137.998011       0.452984       0.380539      -1.165748      -0.000000       0.000000       0.000000       0.000000       0.122888      -0.000000      -0.000000       0.280751      -0.418560      -0.139520      -0.116806       0.256326             28.728755      16.262274      -9.544184       0.000000      29.334240      -0.000000      40.589751           4.792450
           10             Mn       7.653500       0.000000       7.847500       1.156394     155.435812 0.29848447E+04  0.10605870E+06                                22.717833                           17.403834       0.021448       1.850737                    0.998771      48.854767     137.998341       0.452983       0.380539      -1.165747       0.000000      -0.000000       0.000000       0.000000      -0.182998       0.000000      -0.000000       0.072525      -0.418524      -0.139508      -0.116802       0.256311             28.728703      17.800842      10.432479      -0.000000      27.795770      -0.000000      40.589497           4.792540
           11              H       1.374569       3.836359      13.227746       0.127277       1.189256 0.88092034E+01  0.87564022E+02                                 1.774379                            1.675663      -1.146653       2.341193                    0.996766       3.390124       9.193223       0.515524       1.195276      -0.729586       0.020691      -0.016623       0.024063       0.035825      -0.002892       0.009788      -0.009618      -0.010959      -0.001143      -0.013791      -0.002280       0.016070              1.811121       1.907491      -0.328619       0.390347       1.735986      -0.219130       1.789886          -0.000145
           12              H      -5.018400      10.147660      13.227746       0.127286       1.189328 0.88098918E+01  0.87572834E+02                                 1.774469                            1.675742      -1.146660       2.341187                    0.996766       3.390238       9.193724       0.515504       1.195295      -0.729581      -0.024739      -0.009607       0.024060       0.035822      -0.003299      -0.013221      -0.003666       0.010487      -0.001152      -0.013788      -0.002278       0.016067              1.811215       2.063570       0.238594      -0.384979       1.580098      -0.228506       1.789979          -0.000146
           13              H       3.643831      12.528483      13.227746       0.127275       1.189285 0.88094671E+01  0.87567317E+02                                 1.774407                            1.675688      -1.146672       2.341182                    0.996766       3.390170       9.193389       0.515520       1.195276      -0.729586       0.004050       0.026228       0.024063       0.035824       0.006190       0.003435       0.013283       0.000471      -0.001145      -0.013788      -0.002279       0.016067              1.811151       1.494290       0.090048      -0.005402       2.149248       0.447629       1.789915          -0.000147
           14              H       6.278931       9.419892      13.227746       0.127276       1.189256 0.88092053E+01  0.87564050E+02                                 1.774380                            1.675664      -1.146653       2.341193                    0.996766       3.390124       9.193225       0.515524       1.195277      -0.729586      -0.020691       0.016623       0.024063       0.035825      -0.002892      -0.009788       0.009618      -0.010959      -0.001143      -0.013791      -0.002280       0.016070              1.811122       1.907492      -0.328620      -0.390348       1.735987       0.219130       1.789887          -0.000145
           15              H      12.671900       3.108591      13.227746       0.127286       1.189328 0.88098921E+01  0.87572840E+02                                 1.774469                            1.675742      -1.146660       2.341187                    0.996766       3.390238       9.193725       0.515504       1.195295      -0.729581       0.024739       0.009607       0.024060       0.035822      -0.003299       0.013221       0.003666       0.010487      -0.001152      -0.013788      -0.002278       0.016067              1.811216       2.063570       0.238594       0.384979       1.580098       0.228506       1.789979          -0.000146
           16              H       4.009669       0.727768      13.227746       0.127275       1.189285 0.88094690E+01  0.87567344E+02                                 1.774408                            1.675689      -1.146672       2.341182                    0.996766       3.390170       9.193391       0.515520       1.195276      -0.729586      -0.004050      -0.026228       0.024063       0.035824       0.006190      -0.003435      -0.013283       0.000470      -0.001145      -0.013788      -0.002279       0.016067              1.811152       1.494291       0.090048       0.005402       2.149249      -0.447629       1.789916          -0.000147
           17              H       9.028069       9.419892      10.314754       0.127264       1.189329 0.88099024E+01  0.87573058E+02                                 1.774484                            1.675755      -1.146704       2.341167                    0.996765       3.390244       9.193778       0.515496       1.195312      -0.729577       0.020690       0.016622      -0.024063       0.035824       0.002892      -0.009786      -0.009616      -0.010957      -0.001146      -0.013788      -0.002279       0.016067              1.811231       1.907610       0.328652      -0.390385       1.736090      -0.219152       1.789992          -0.000143
           18              H       2.635100       3.108591      10.314754       0.127270       1.189276 0.88094171E+01  0.87566891E+02                                 1.774419                            1.675700      -1.146650       2.341193                    0.996766       3.390167       9.193452       0.515510       1.195299      -0.729580      -0.024741       0.009608      -0.024062       0.035825       0.003300       0.013224      -0.003669       0.010487      -0.001143      -0.013792      -0.002278       0.016070              1.811162       2.063504      -0.238581       0.384957       1.580057      -0.228493       1.789925          -0.000142
           19              H      11.297331       0.727768      10.314754       0.127285       1.189344 0.88100642E+01  0.87575218E+02                                 1.774507                            1.675776      -1.146637       2.341197                    0.996766       3.390273       9.193937       0.515489       1.195320      -0.729575       0.004050      -0.026228      -0.024060       0.035822      -0.006190      -0.003433       0.013283       0.000473      -0.001153      -0.013789      -0.002276       0.016065              1.811255       1.494367      -0.090055       0.005404       2.149383       0.447670       1.790017          -0.000141
           20              H      -1.374569       3.836359      10.314754       0.127264       1.189329 0.88099027E+01  0.87573064E+02                                 1.774484                            1.675756      -1.146704       2.341167                    0.996765       3.390244       9.193779       0.515496       1.195313      -0.729577      -0.020689      -0.016622      -0.024063       0.035824       0.002892       0.009786       0.009616      -0.010957      -0.001146      -0.013788      -0.002279       0.016067              1.811231       1.907611       0.328652       0.390386       1.736090       0.219152       1.789992          -0.000143
           21              H       5.018400      10.147660      10.314754       0.127270       1.189276 0.88094206E+01  0.87566929E+02                                 1.774419                            1.675700      -1.146650       2.341193                    0.996766       3.390168       9.193453       0.515510       1.195298      -0.729581       0.024741      -0.009608      -0.024062       0.035825       0.003300      -0.013224       0.003669       0.010487      -0.001143      -0.013792      -0.002278       0.016070              1.811162       2.063504      -0.238581      -0.384957       1.580057       0.228493       1.789925          -0.000142
           22              H      -3.643831      12.528483      10.314754       0.127284       1.189344 0.88100659E+01  0.87575240E+02                                 1.774507                            1.675777      -1.146637       2.341197                    0.996766       3.390273       9.193938       0.515489       1.195321      -0.729575      -0.004050       0.026228      -0.024060       0.035822      -0.006190       0.003433      -0.013283       0.000473      -0.001153      -0.013789      -0.002276       0.016065              1.811256       1.494367      -0.090055      -0.005404       2.149384      -0.447670       1.790017          -0.000141
           23              H       6.278931       9.419892       2.467254       0.127276       1.189257 0.88092085E+01  0.87564094E+02                                 1.774380                            1.675665      -1.146653       2.341193                    0.996766       3.390124       9.193227       0.515523       1.195277      -0.729585      -0.020691       0.016623      -0.024063       0.035825      -0.002892       0.009788      -0.009618      -0.010959      -0.001143      -0.013791      -0.002280       0.016070              1.811123       1.907493      -0.328620       0.390348       1.735988      -0.219130       1.789888          -0.000145
           24              H      12.671900       3.108591       2.467254       0.127285       1.189329 0.88099010E+01  0.87572956E+02                                 1.774471                            1.675744      -1.146661       2.341186                    0.996766       3.390239       9.193731       0.515503       1.195296      -0.729580       0.024739       0.009607      -0.024061       0.035822      -0.003299      -0.013221      -0.003666       0.010487      -0.001152      -0.013788      -0.002278       0.016067              1.811217       2.063572       0.238595      -0.384980       1.580099      -0.228507       1.789981          -0.000146
           25              H       4.009669       0.727768       2.467254       0.127275       1.189285 0.88094725E+01  0.87567382E+02                                 1.774408                            1.675689      -1.146672       2.341182                    0.996766       3.390171       9.193392       0.515520       1.195275      -0.729586      -0.004050      -0.026228      -0.024063       0.035824       0.006190       0.003435       0.013283       0.000471      -0.001145      -0.013788      -0.002279       0.016067              1.811152       1.494291       0.090048      -0.005402       2.149248       0.447629       1.789916          -0.000147
           26              H       1.374569       3.836359       2.467254       0.127276       1.189257 0.88092107E+01  0.87564116E+02                                 1.774380                            1.675664      -1.146653       2.341193                    0.996766       3.390125       9.193228       0.515524       1.195277      -0.729586       0.020691      -0.016623      -0.024063       0.035825      -0.002892      -0.009788       0.009618      -0.010959      -0.001143      -0.013791      -0.002280       0.016070              1.811122       1.907493      -0.328620      -0.390348       1.735987       0.219130       1.789887          -0.000145
           27              H      -5.018400      10.147660       2.467254       0.127285       1.189330 0.88099045E+01  0.87572994E+02                                 1.774471                            1.675744      -1.146661       2.341186                    0.996766       3.390240       9.193732       0.515504       1.195296      -0.729581      -0.024739      -0.009607      -0.024061       0.035822      -0.003299       0.013221       0.003666       0.010487      -0.001152      -0.013788      -0.002278       0.016067              1.811217       2.063572       0.238595       0.384980       1.580099       0.228506       1.789981          -0.000146
           28              H       3.643831      12.528483       2.467254       0.127275       1.189285 0.88094741E+01  0.87567404E+02                                 1.774408                            1.675689      -1.146673       2.341182                    0.996766       3.390171       9.193393       0.515520       1.195276      -0.729586       0.004050       0.026228      -0.024063       0.035824       0.006190      -0.003435      -0.013283       0.000470      -0.001145      -0.013788      -0.002279       0.016067              1.811152       1.494291       0.090048       0.005402       2.149249      -0.447629       1.789916          -0.000147
           29              H      -1.374569       3.836359       5.380246       0.127264       1.189329 0.88099009E+01  0.87573036E+02                                 1.774483                            1.675755      -1.146704       2.341167                    0.996765       3.390244       9.193777       0.515496       1.195312      -0.729577      -0.020689      -0.016622       0.024063       0.035824       0.002892      -0.009786      -0.009616      -0.010957      -0.001146      -0.013788      -0.002279       0.016067              1.811230       1.907610       0.328652      -0.390385       1.736089      -0.219152       1.789992          -0.000143
           30              H       5.018400      10.147660       5.380246       0.127269       1.189277 0.88094226E+01  0.87566958E+02                                 1.774420                            1.675701      -1.146651       2.341193                    0.996766       3.390168       9.193455       0.515509       1.195299      -0.729580       0.024741      -0.009608       0.024062       0.035825       0.003300       0.013224      -0.003669       0.010487      -0.001143      -0.013792      -0.002278       0.016070              1.811163       2.063505      -0.238581       0.384958       1.580057      -0.228493       1.789926          -0.000142
           31              H      -3.643831      12.528483       5.380246       0.127284       1.189345 0.88100734E+01  0.87575340E+02                                 1.774509                            1.675778      -1.146638       2.341197                    0.996766       3.390274       9.193944       0.515489       1.195321      -0.729575      -0.004050       0.026228       0.024060       0.035822      -0.006190      -0.003433       0.013283       0.000473      -0.001153      -0.013789      -0.002276       0.016065              1.811257       1.494368      -0.090055       0.005404       2.149385       0.447670       1.790019          -0.000141
           32              H       9.028069       9.419892       5.380246       0.127264       1.189328 0.88099006E+01  0.87573030E+02                                 1.774483                            1.675755      -1.146704       2.341167                    0.996765       3.390244       9.193776       0.515496       1.195312      -0.729577       0.020689       0.016622       0.024063       0.035824       0.002892       0.009786       0.009616      -0.010957      -0.001146      -0.013788      -0.002279       0.016067              1.811230       1.907610       0.328652       0.390385       1.736089       0.219152       1.789991          -0.000143
           33              H       2.635100       3.108591       5.380246       0.127269       1.189277 0.88094226E+01  0.87566958E+02                                 1.774420                            1.675701      -1.146651       2.341193                    0.996766       3.390168       9.193455       0.515509       1.195299      -0.729580      -0.024741       0.009608       0.024062       0.035825       0.003300      -0.013224       0.003669       0.010487      -0.001143      -0.013792      -0.002278       0.016070              1.811163       2.063505      -0.238581      -0.384958       1.580057       0.228493       1.789926          -0.000142
           34              H      11.297331       0.727768       5.380246       0.127284       1.189345 0.88100734E+01  0.87575340E+02                                 1.774509                            1.675778      -1.146638       2.341197                    0.996766       3.390274       9.193944       0.515489       1.195321      -0.729575       0.004050      -0.026228       0.024060       0.035822      -0.006190       0.003433      -0.013283       0.000473      -0.001153      -0.013789      -0.002276       0.016065              1.811257       1.494368      -0.090055      -0.005404       2.149386      -0.447671       1.790019          -0.000141
           35              H       0.000000       2.664506      11.771250       0.097769       1.085829 0.76019797E+01  0.72279015E+02                                 1.618378                            1.514874      -0.715954       2.527472                    0.999849       3.239814       8.381808       0.569067       1.132028      -0.745212       0.000001      -0.035591      -0.000001       0.035591       0.000000       0.008756      -0.000000      -0.016242      -0.003723      -0.013669       0.004928       0.008741              1.661620       1.527731      -0.000001       0.019394       2.209917      -0.000001       1.247212           0.000001
           36              H      -5.345970      11.923998      11.771250       0.097772       1.085822 0.76019369E+01  0.72278582E+02                                 1.618378                            1.514876      -0.715944       2.527478                    0.999849       3.239804       8.381809       0.569062       1.132038      -0.745210      -0.030824       0.017796      -0.000000       0.035592      -0.007033      -0.004378      -0.007583       0.008122      -0.003724      -0.013670       0.004927       0.008742              1.661620       2.039367      -0.295392      -0.009698       1.698278      -0.016796       1.247214           0.000001
           37              H       5.345970      11.923998      11.771250       0.097766       1.085829 0.76019875E+01  0.72279113E+02                                 1.618379                            1.514875      -0.715953       2.527473                    0.999849       3.239819       8.381824       0.569066       1.132029      -0.745212       0.030823       0.017795       0.000000       0.035591       0.007033      -0.004378       0.007583       0.008121      -0.003723      -0.013670       0.004928       0.008741              1.661621       2.039369       0.295394      -0.009697       1.698280       0.016797       1.247214           0.000001
           38              H       7.653500      10.591745      11.771250       0.097768       1.085829 0.76019797E+01  0.72279016E+02                                 1.618378                            1.514874      -0.715954       2.527472                    0.999849       3.239814       8.381808       0.569067       1.132029      -0.745212      -0.000000       0.035591      -0.000001       0.035591       0.000000      -0.008756       0.000000      -0.016242      -0.003723      -0.013669       0.004928       0.008741              1.661620       1.527731      -0.000001      -0.019394       2.209917       0.000001       1.247213           0.000001
           39              H      12.999470       1.332253      11.771250       0.097772       1.085822 0.76019385E+01  0.72278605E+02                                 1.618379                            1.514876      -0.715944       2.527478                    0.999849       3.239804       8.381811       0.569062       1.132038      -0.745210       0.030824      -0.017796      -0.000000       0.035592      -0.007033       0.004378       0.007583       0.008122      -0.003724      -0.013670       0.004927       0.008742              1.661620       2.039368      -0.295392       0.009698       1.698279       0.016796       1.247214           0.000001
           40              H       2.307530       1.332253      11.771250       0.097766       1.085829 0.76019889E+01  0.72279131E+02                                 1.618379                            1.514875      -0.715953       2.527472                    0.999849       3.239819       8.381825       0.569066       1.132030      -0.745212      -0.030823      -0.017795       0.000000       0.035591       0.007033       0.004378      -0.007583       0.008121      -0.003723      -0.013670       0.004928       0.008741              1.661621       2.039369       0.295394       0.009697       1.698280      -0.016797       1.247214           0.000001
           41              H       7.653500      10.591745       3.923750       0.097769       1.085829 0.76019794E+01  0.72279010E+02                                 1.618377                            1.514873      -0.715954       2.527472                    0.999849       3.239814       8.381807       0.569067       1.132028      -0.745213      -0.000000       0.035591       0.000001       0.035591       0.000000       0.008756      -0.000000      -0.016242      -0.003723      -0.013669       0.004928       0.008741              1.661620       1.527731      -0.000001       0.019394       2.209916      -0.000001       1.247212           0.000001
           42              H      12.999470       1.332253       3.923750       0.097772       1.085822 0.76019366E+01  0.72278576E+02                                 1.618378                            1.514875      -0.715944       2.527478                    0.999849       3.239804       8.381808       0.569062       1.132038      -0.745210       0.030824      -0.017796       0.000000       0.035592      -0.007033      -0.004378      -0.007583       0.008122      -0.003724      -0.013670       0.004927       0.008742              1.661619       2.039367      -0.295392      -0.009698       1.698278      -0.016796       1.247214           0.000001
           43              H       2.307530       1.332253       3.923750       0.097766       1.085829 0.76019875E+01  0.72279113E+02                                 1.618379                            1.514875      -0.715953       2.527473                    0.999849       3.239819       8.381824       0.569066       1.132029      -0.745212      -0.030823      -0.017795      -0.000000       0.035591       0.007033      -0.004378       0.007583       0.008121      -0.003723      -0.013670       0.004928       0.008741              1.661621       2.039369       0.295394      -0.009697       1.698280       0.016797       1.247214           0.000001
           44              H       0.000000       2.664506       3.923750       0.097768       1.085829 0.76019797E+01  0.72279016E+02                                 1.618378                            1.514874      -0.715954       2.527472                    0.999849       3.239814       8.381808       0.569067       1.132029      -0.745212       0.000000      -0.035591       0.000001       0.035591       0.000000      -0.008756       0.000000      -0.016242      -0.003723      -0.013669       0.004928       0.008741              1.661620       1.527731      -0.000001      -0.019394       2.209917       0.000001       1.247213           0.000001
           45              H      -5.345970      11.923998       3.923750       0.097772       1.085822 0.76019382E+01  0.72278599E+02                                 1.618378                            1.514876      -0.715944       2.527478                    0.999849       3.239804       8.381810       0.569062       1.132038      -0.745210      -0.030824       0.017796       0.000000       0.035592      -0.007033       0.004378       0.007583       0.008122      -0.003724      -0.013670       0.004927       0.008742              1.661620       2.039368      -0.295392       0.009698       1.698278       0.016796       1.247214           0.000001
           46              H       5.345970      11.923998       3.923750       0.097766       1.085829 0.76019889E+01  0.72279131E+02                                 1.618379                            1.514875      -0.715953       2.527472                    0.999849       3.239819       8.381825       0.569066       1.132030      -0.745212       0.030823       0.017795      -0.000000       0.035591       0.007033       0.004378      -0.007583       0.008121      -0.003723      -0.013670       0.004928       0.008741              1.661621       2.039369       0.295394       0.009697       1.698280      -0.016797       1.247214           0.000001
           47              C       1.626369       6.528704      13.491422       0.596518      22.786350 0.24220450E+03  0.49697485E+04                                 7.371910                            5.509582       0.056407       2.083181                    0.999471      21.925254      60.873688       0.635137       0.469988      -1.022045       0.046373       0.042859       0.057937       0.085697       0.001939      -0.100858      -0.008265       0.088988       0.099008      -0.072154      -0.059507       0.131661              8.527617       8.621280      -0.365161       4.343614       8.610413       0.045951       8.351156           0.006222
           48              C       0.792137       5.659094      12.609363       0.142841      30.861025 0.37124503E+03  0.83849560E+04                                 8.721045                            6.565431      -0.000805       2.033531                    0.999381      25.438175      71.535624       0.622829       0.435409      -1.053050      -0.052572      -0.009233      -0.053462       0.075546      -0.016109      -0.045627      -0.007292       0.087065       0.073133      -0.062080      -0.011912       0.073991             10.073740       9.463174       0.862890       4.794308      11.525900       1.267855       9.232146           0.000940
           49              C       0.816628       4.288397      12.636045      -0.135677      29.539233 0.40803346E+03  0.94551610E+04                                 8.299081                            6.762820       0.096450       2.012132                    0.999671      28.861260      82.751115       0.628842       0.420331      -1.060233      -0.014990       0.004143      -0.016180       0.022442      -0.008276      -0.019412      -0.016399       0.031458       0.054450      -0.035547       0.001617       0.033930              8.948179       8.631650       0.127569       3.218274      10.916846       0.740108       7.296042           0.000807
           50              C      -2.812661       8.583423      13.491422       0.596519      22.786041 0.24220073E+03  0.49696344E+04                                 7.371746                            5.509474       0.056463       2.083198                    0.999471      21.924989      60.872034       0.635157       0.469976      -1.022055       0.013932      -0.061589       0.057937       0.085697       0.037567       0.043274       0.091483      -0.047862       0.099022      -0.072156      -0.059515       0.131671              8.527408       8.929216       0.187196      -2.131919       8.302105      -3.784501       8.350902           0.006219
           51              C      -3.148650       9.740693      12.609363       0.142846      30.860413 0.37123783E+03  0.83847288E+04                                 8.720850                            6.565314      -0.000854       2.033516                    0.999381      25.437840      71.533741       0.622844       0.435402      -1.053057       0.018290       0.050143      -0.053459       0.075543       0.045755       0.016505       0.043169      -0.015635       0.073147      -0.062084      -0.011920       0.074004             10.073487      10.262681      -1.324643      -1.299090      10.725881      -4.785766       9.231899           0.000936
           52              C      -4.347953      10.404831      12.636045      -0.135676      29.539038 0.40802950E+03  0.94550444E+04                                 8.299018                            6.762760       0.096456       2.012134                    0.999671      28.861227      82.750859       0.628849       0.420327      -1.060235       0.011085       0.010909      -0.016180       0.022443       0.017763      -0.004485       0.025019      -0.001402       0.054454      -0.035549       0.001607       0.033942              8.948119      10.234961      -1.053245      -0.968220       9.313367      -3.157168       7.296028           0.000799
           53              C       1.186292      11.400376      13.491422       0.596510      22.786512 0.24220647E+03  0.49697950E+04                                 7.371935                            5.509601       0.056392       2.083173                    0.999470      21.925282      60.873652       0.635137       0.469987      -1.022046      -0.060303       0.018727       0.057938       0.085697      -0.039506       0.057582      -0.083212      -0.041129       0.099008      -0.072147      -0.059512       0.131659              8.527639       8.296966       0.177881      -2.211639       8.934803       3.738669       8.351149           0.006222
           54              C       2.356513      11.112715      12.609363       0.142846      30.860907 0.37124335E+03  0.83849055E+04                                 8.721017                            6.565413      -0.000924       2.033492                    0.999380      25.438087      71.535241       0.622831       0.435408      -1.053051       0.034283      -0.040916      -0.053456       0.075545      -0.029646       0.029134      -0.035871      -0.071430       0.073131      -0.062080      -0.011915       0.073995             10.073701      11.757443       0.461702      -3.495162       9.231539       3.518048       9.232123           0.000939
           55              C       3.531325      11.819273      12.636045      -0.135682      29.539185 0.40803292E+03  0.94551432E+04                                 8.299049                            6.762797       0.096439       2.012128                    0.999671      28.861323      82.751209       0.628846       0.420328      -1.060235       0.003909      -0.015059      -0.016170       0.022439      -0.009489       0.023910      -0.008620      -0.030063       0.054458      -0.035549       0.001609       0.033940              8.948142      10.455936       0.925715      -2.250073       9.092461       2.417067       7.296029           0.000801
           56              C       6.027131       6.727547      13.491422       0.596518      22.786351 0.24220451E+03  0.49697486E+04                                 7.371910                            5.509582       0.056407       2.083181                    0.999471      21.925254      60.873688       0.635137       0.469988      -1.022045      -0.046373      -0.042859       0.057937       0.085697       0.001939       0.100858       0.008265       0.088988       0.099008      -0.072154      -0.059507       0.131661              8.527617       8.621281      -0.365161      -4.343615       8.610414      -0.045951       8.351156           0.006222
           57              C       6.861363       7.597157      12.609363       0.142841      30.861026 0.37124504E+03  0.83849562E+04                                 8.721045                            6.565431      -0.000805       2.033531                    0.999381      25.438175      71.535626       0.622829       0.435409      -1.053050       0.052572       0.009233      -0.053462       0.075546      -0.016109       0.045627       0.007292       0.087065       0.073133      -0.062080      -0.011912       0.073991             10.073740       9.463175       0.862890      -4.794308      11.525900      -1.267855       9.232146           0.000940
           58              C       6.836872       8.967854      12.636045      -0.135676      29.539232 0.40803344E+03  0.94551604E+04                                 8.299080                            6.762819       0.096450       2.012132                    0.999671      28.861260      82.751113       0.628842       0.420331      -1.060233       0.014990      -0.004143      -0.016180       0.022442      -0.008276       0.019412       0.016399       0.031458       0.054450      -0.035547       0.001617       0.033930              8.948178       8.631649       0.127569      -3.218274      10.916844      -0.740107       7.296041           0.000807
           59              C      10.466161       4.672828      13.491422       0.596519      22.786040 0.24220073E+03  0.49696344E+04                                 7.371746                            5.509474       0.056463       2.083198                    0.999471      21.924989      60.872034       0.635157       0.469976      -1.022055      -0.013932       0.061589       0.057937       0.085697       0.037567      -0.043274      -0.091483      -0.047862       0.099022      -0.072156      -0.059515       0.131671              8.527407       8.929216       0.187196       2.131918       8.302104       3.784500       8.350901           0.006219
           60              C      10.802150       3.515558      12.609363       0.142846      30.860411 0.37123783E+03  0.83847288E+04                                 8.720850                            6.565314      -0.000854       2.033516                    0.999381      25.437840      71.533741       0.622844       0.435402      -1.053057      -0.018290      -0.050143      -0.053459       0.075543       0.045755      -0.016505      -0.043169      -0.015635       0.073147      -0.062084      -0.011920       0.074004             10.073486      10.262681      -1.324644       1.299090      10.725880       4.785765       9.231897           0.000936
           61              C      12.001453       2.851420      12.636045      -0.135676      29.539036 0.40802947E+03  0.94550436E+04                                 8.299018                            6.762760       0.096456       2.012134                    0.999671      28.861226      82.750854       0.628849       0.420327      -1.060235      -0.011085      -0.010909      -0.016180       0.022443       0.017763       0.004485      -0.025019      -0.001402       0.054454      -0.035549       0.001607       0.033942              8.948118      10.234961      -1.053246       0.968219       9.313366       3.157168       7.296027           0.000799
           62              C       6.467207       1.855875      13.491422       0.596510      22.786523 0.24220654E+03  0.49697968E+04                                 7.371938                            5.509602       0.056392       2.083173                    0.999470      21.925282      60.873652       0.635137       0.469987      -1.022046       0.060303      -0.018727       0.057938       0.085697      -0.039506      -0.057582       0.083212      -0.041129       0.099008      -0.072147      -0.059512       0.131659              8.527643       8.296971       0.177875       2.211647       8.934802      -3.738671       8.351157           0.006222
           63              C       5.296987       2.143536      12.609363       0.142846      30.860909 0.37124322E+03  0.83849020E+04                                 8.721017                            6.565412      -0.000924       2.033492                    0.999380      25.438087      71.535242       0.622831       0.435408      -1.053051      -0.034283       0.040916      -0.053456       0.075545      -0.029646      -0.029134       0.035871      -0.071430       0.073131      -0.062080      -0.011915       0.073995             10.073703      11.757443       0.461700       3.495165       9.231539      -3.518050       9.232127           0.000939
           64              C       4.122175       1.436978      12.636045      -0.135682      29.539183 0.40803289E+03  0.94551423E+04                                 8.299048                            6.762796       0.096439       2.012128                    0.999671      28.861322      82.751205       0.628846       0.420328      -1.060235      -0.003909       0.015059      -0.016170       0.022439      -0.009489      -0.023910       0.008620      -0.030063       0.054458      -0.035549       0.001610       0.033940              8.948142      10.455936       0.925715       2.250074       9.092460      -2.417067       7.296029           0.000801
           65              C       9.279869       6.727547      10.051078       0.596510      22.786654 0.24220829E+03  0.49698437E+04                                 7.371962                            5.509619       0.056408       2.083179                    0.999471      21.925419      60.874181       0.635136       0.469986      -1.022046       0.046370      -0.042869      -0.057934       0.085699      -0.001946       0.100852      -0.008261       0.088989       0.099011      -0.072143      -0.059513       0.131656              8.527676       8.621346       0.365169      -4.343648       8.610479       0.045955       8.351203           0.006228
           66              C       8.445637       7.597157      10.933137       0.142845      30.860975 0.37124413E+03  0.83849313E+04                                 8.721040                            6.565426      -0.000832       2.033522                    0.999381      25.438143      71.535534       0.622829       0.435409      -1.053050      -0.052572       0.009233       0.053460       0.075545       0.016108       0.045634      -0.007295       0.087067       0.073138      -0.062083      -0.011916       0.073999             10.073732       9.463156      -0.862853      -4.794291      11.525922       1.267826       9.232118           0.000942
           67              C       8.470128       8.967854      10.906456      -0.135676      29.539139 0.40803074E+03  0.94550883E+04                                 8.299063                            6.762788       0.096424       2.012126                    0.999671      28.861255      82.751236       0.628845       0.420330      -1.060233      -0.014994      -0.004145       0.016172       0.022440       0.008273       0.019422      -0.016397       0.031467       0.054459      -0.035550       0.001609       0.033941              8.948167       8.631647      -0.127516      -3.218295      10.916817       0.740055       7.296038           0.000806
           68              C       4.840839       4.672828      10.051078       0.596529      22.786550 0.24220608E+03  0.49697946E+04                                 7.371978                            5.509618       0.056406       2.083178                    0.999471      21.925375      60.874338       0.635131       0.469991      -1.022042       0.013924       0.061592      -0.057933       0.085696      -0.037564      -0.043268       0.091481      -0.047843       0.099011      -0.072160      -0.059502       0.131662              8.527702       8.929475      -0.187225       2.131995       8.302422      -3.784684       8.351208           0.006224
           69              C       4.504850       3.515558      10.933137       0.142826      30.861418 0.37125046E+03  0.83851087E+04                                 8.721102                            6.565466      -0.000858       2.033509                    0.999381      25.438407      71.536387       0.622829       0.435407      -1.053051       0.018288      -0.050138       0.053466       0.075543      -0.045752      -0.016498       0.043155      -0.015633       0.073126      -0.062075      -0.011910       0.073985             10.073809      10.262942       1.324684       1.299111      10.726277      -4.785988       9.232209           0.000941
           70              C       3.305547       2.851420      10.906456      -0.135684      29.539542 0.40803872E+03  0.94553242E+04                                 8.299164                            6.762880       0.096430       2.012123                    0.999671      28.861501      82.752303       0.628837       0.420333      -1.060230       0.011081      -0.010907       0.016184       0.022443      -0.017758       0.004500       0.025008      -0.001397       0.054445      -0.035545       0.001620       0.033926              8.948273      10.235149       1.053321       0.968185       9.313554      -3.157214       7.296115           0.000808
           71              C       8.839792       1.855875      10.051078       0.596544      22.785682 0.24219651E+03  0.49695310E+04                                 7.371689                            5.509438       0.056363       2.083167                    0.999470      21.924876      60.871812       0.635156       0.469978      -1.022053      -0.060298      -0.018735      -0.057938       0.085695       0.039506      -0.057600      -0.083218      -0.041148       0.099015      -0.072168      -0.059509       0.131676              8.527335       8.296697      -0.177919       2.211516       8.934493       3.738495       8.350816           0.006220
           72              C      10.010013       2.143536      10.933137       0.142844      30.860407 0.37123653E+03  0.83846914E+04                                 8.720851                            6.565302      -0.000865       2.033514                    0.999380      25.437777      71.533507       0.622845       0.435402      -1.053058       0.034279       0.040914       0.053459       0.075544       0.029647      -0.029131      -0.035873      -0.071428       0.073145      -0.062080      -0.011917       0.073997             10.073500      11.757224      -0.461744       3.495051       9.231371       3.517960       9.231906           0.000938
           73              C      11.184825       1.436978      10.906456      -0.135680      29.539211 0.40803205E+03  0.94551255E+04                                 8.299071                            6.762793       0.096468       2.012137                    0.999671      28.861325      82.751442       0.628845       0.420329      -1.060234       0.003909       0.015058       0.016179       0.022445       0.009488      -0.023907      -0.008622      -0.030064       0.054447      -0.035546       0.001610       0.033936              8.948182      10.455953      -0.925689       2.250098       9.092517       2.417122       7.296076           0.000807
           74              C      -1.626369       6.528704      10.051078       0.596510      22.786653 0.24220829E+03  0.49698437E+04                                 7.371962                            5.509619       0.056408       2.083179                    0.999471      21.925419      60.874181       0.635136       0.469986      -1.022046      -0.046370       0.042869      -0.057934       0.085699      -0.001946      -0.100852       0.008261       0.088989       0.099011      -0.072143      -0.059513       0.131656              8.527676       8.621345       0.365169       4.343647       8.610478      -0.045955       8.351203           0.006228
           75              C      -0.792137       5.659094      10.933137       0.142845      30.860975 0.37124413E+03  0.83849313E+04                                 8.721040                            6.565426      -0.000832       2.033522                    0.999381      25.438143      71.535534       0.622829       0.435409      -1.053050       0.052572      -0.009233       0.053460       0.075545       0.016108      -0.045634       0.007295       0.087067       0.073138      -0.062083      -0.011916       0.073999             10.073732       9.463156      -0.862853       4.794291      11.525922      -1.267826       9.232118           0.000942
           76              C      -0.816628       4.288397      10.906456      -0.135676      29.539139 0.40803073E+03  0.94550882E+04                                 8.299063                            6.762788       0.096424       2.012126                    0.999671      28.861255      82.751236       0.628845       0.420330      -1.060233       0.014994       0.004145       0.016172       0.022440       0.008273      -0.019422       0.016397       0.031467       0.054459      -0.035550       0.001609       0.033941              8.948167       8.631647      -0.127516       3.218295      10.916817      -0.740055       7.296038           0.000806
           77              C       2.812661       8.583423      10.051078       0.596529      22.786550 0.24220608E+03  0.49697947E+04                                 7.371978                            5.509618       0.056406       2.083178                    0.999471      21.925375      60.874338       0.635131       0.469991      -1.022042      -0.013924      -0.061592      -0.057933       0.085696      -0.037564       0.043268      -0.091481      -0.047843       0.099011      -0.072160      -0.059502       0.131662              8.527702       8.929475      -0.187225      -2.131996       8.302422       3.784684       8.351209           0.006224
           78              C       3.148650       9.740693      10.933137       0.142826      30.861417 0.37125046E+03  0.83851087E+04                                 8.721102                            6.565466      -0.000858       2.033509                    0.999381      25.438407      71.536386       0.622829       0.435407      -1.053051      -0.018288       0.050138       0.053466       0.075543      -0.045752       0.016498      -0.043155      -0.015633       0.073126      -0.062075      -0.011910       0.073985             10.073809      10.262942       1.324684      -1.299110      10.726276       4.785988       9.232208           0.000941
           79              C       4.347953      10.404831      10.906456      -0.135684      29.539542 0.40803871E+03  0.94553241E+04                                 8.299164                            6.762880       0.096430       2.012123                    0.999671      28.861501      82.752305       0.628837       0.420333      -1.060230      -0.011081       0.010907       0.016184       0.022443      -0.017758      -0.004500      -0.025008      -0.001397       0.054445      -0.035545       0.001620       0.033926              8.948273      10.235149       1.053321      -0.968184       9.313554       3.157214       7.296115           0.000808
           80              C      -1.186293      11.400376      10.051078       0.596544      22.785694 0.24219660E+03  0.49695331E+04                                 7.371691                            5.509438       0.056363       2.083167                    0.999470      21.924877      60.871813       0.635156       0.469978      -1.022053       0.060298       0.018735      -0.057938       0.085695       0.039506       0.057600       0.083218      -0.041148       0.099015      -0.072168      -0.059509       0.131676              8.527339       8.296702      -0.177913      -2.211523       8.934493      -3.738497       8.350823           0.006220
           81              C      -2.356513      11.112715      10.933137       0.142844      30.860409 0.37123641E+03  0.83846879E+04                                 8.720851                            6.565301      -0.000865       2.033514                    0.999380      25.437777      71.533508       0.622845       0.435402      -1.053058      -0.034279      -0.040914       0.053459       0.075544       0.029647       0.029131       0.035873      -0.071428       0.073145      -0.062080      -0.011917       0.073997             10.073502      11.757224      -0.461742      -3.495054       9.231371      -3.517962       9.231910           0.000938
           82              C      -3.531325      11.819273      10.906456      -0.135680      29.539212 0.40803207E+03  0.94551259E+04                                 8.299071                            6.762792       0.096468       2.012137                    0.999671      28.861326      82.751445       0.628846       0.420329      -1.060234      -0.003909      -0.015058       0.016179       0.022445       0.009488       0.023907       0.008622      -0.030064       0.054447      -0.035546       0.001610       0.033936              8.948182      10.455954      -0.925689      -2.250098       9.092517      -2.417122       7.296077           0.000807
           83              C       6.027131       6.727547       2.203578       0.596518      22.786351 0.24220451E+03  0.49697486E+04                                 7.371910                            5.509583       0.056407       2.083181                    0.999471      21.925254      60.873689       0.635137       0.469988      -1.022045      -0.046373      -0.042859      -0.057937       0.085697       0.001939      -0.100858      -0.008265       0.088988       0.099008      -0.072154      -0.059507       0.131661              8.527617       8.621281      -0.365161       4.343615       8.610414       0.045951       8.351156           0.006222
           84              C       6.861363       7.597157       3.085637       0.142841      30.861026 0.37124504E+03  0.83849562E+04                                 8.721045                            6.565431      -0.000805       2.033531                    0.999381      25.438175      71.535624       0.622829       0.435409      -1.053050       0.052572       0.009233       0.053462       0.075546      -0.016109      -0.045627      -0.007292       0.087065       0.073133      -0.062080      -0.011912       0.073991             10.073740       9.463174       0.862890       4.794308      11.525900       1.267854       9.232146           0.000940
           85              C       6.836872       8.967854       3.058955      -0.135676      29.539230 0.40803340E+03  0.94551590E+04                                 8.299079                            6.762819       0.096450       2.012132                    0.999671      28.861259      82.751108       0.628843       0.420331      -1.060233       0.014990      -0.004143       0.016180       0.022442      -0.008276      -0.019412      -0.016399       0.031458       0.054450      -0.035547       0.001617       0.033930              8.948177       8.631649       0.127569       3.218274      10.916843       0.740106       7.296041           0.000807
           86              C      10.466161       4.672828       2.203578       0.596519      22.786040 0.24220073E+03  0.49696344E+04                                 7.371746                            5.509474       0.056463       2.083198                    0.999471      21.924989      60.872035       0.635157       0.469976      -1.022055      -0.013932       0.061589      -0.057937       0.085697       0.037567       0.043274       0.091483      -0.047862       0.099022      -0.072156      -0.059515       0.131671              8.527407       8.929216       0.187196      -2.131918       8.302104      -3.784500       8.350901           0.006219
           87              C      10.802150       3.515558       3.085637       0.142845      30.860411 0.37123783E+03  0.83847288E+04                                 8.720850                            6.565314      -0.000854       2.033516                    0.999381      25.437840      71.533740       0.622844       0.435402      -1.053057      -0.018290      -0.050143       0.053459       0.075543       0.045755       0.016505       0.043169      -0.015635       0.073147      -0.062084      -0.011920       0.074004             10.073486      10.262682      -1.324644      -1.299090      10.725880      -4.785765       9.231897           0.000936
           88              C      12.001453       2.851420       3.058955      -0.135676      29.539029 0.40802934E+03  0.94550398E+04                                 8.299016                            6.762758       0.096457       2.012134                    0.999671      28.861223      82.750842       0.628849       0.420327      -1.060235      -0.011085      -0.010909       0.016180       0.022443       0.017763      -0.004485       0.025019      -0.001402       0.054454      -0.035549       0.001607       0.033942              8.948116      10.234959      -1.053245      -0.968220       9.313364      -3.157168       7.296026           0.000799
           89              C       6.467207       1.855875       2.203578       0.596510      22.786523 0.24220654E+03  0.49697968E+04                                 7.371937                            5.509602       0.056392       2.083173                    0.999470      21.925282      60.873649       0.635137       0.469987      -1.022046       0.060303      -0.018727      -0.057938       0.085697      -0.039506       0.057582      -0.083212      -0.041129       0.099008      -0.072147      -0.059512       0.131659              8.527643       8.296970       0.177875      -2.211647       8.934802       3.738671       8.351156           0.006222
           90              C       5.296987       2.143536       3.085637       0.142846      30.860909 0.37124322E+03  0.83849021E+04                                 8.721017                            6.565412      -0.000924       2.033492                    0.999380      25.438087      71.535243       0.622831       0.435408      -1.053051      -0.034283       0.040916       0.053456       0.075545      -0.029646       0.029134      -0.035871      -0.071430       0.073131      -0.062080      -0.011915       0.073995             10.073703      11.757444       0.461700      -3.495166       9.231539       3.518050       9.232127           0.000939
           91              C       4.122175       1.436978       3.058955      -0.135682      29.539182 0.40803285E+03  0.94551411E+04                                 8.299048                            6.762796       0.096439       2.012128                    0.999671      28.861321      82.751200       0.628846       0.420328      -1.060235      -0.003909       0.015059       0.016170       0.022439      -0.009489       0.023910      -0.008620      -0.030063       0.054458      -0.035549       0.001610       0.033940              8.948142      10.455936       0.925715      -2.250074       9.092460       2.417067       7.296029           0.000801
           92              C       1.626369       6.528704       2.203578       0.596518      22.786350 0.24220451E+03  0.49697486E+04                                 7.371910                            5.509582       0.056407       2.083181                    0.999471      21.925254      60.873688       0.635137       0.469988      -1.022045       0.046373       0.042859      -0.057937       0.085697       0.001939       0.100858       0.008265       0.088988       0.099008      -0.072154      -0.059507       0.131661              8.527616       8.621280      -0.365161      -4.343614       8.610413      -0.045951       8.351156           0.006222
           93              C       0.792137       5.659094       3.085637       0.142841      30.861026 0.37124504E+03  0.83849562E+04                                 8.721045                            6.565431      -0.000805       2.033531                    0.999381      25.438175      71.535625       0.622829       0.435409      -1.053050      -0.052572      -0.009233       0.053462       0.075546      -0.016109       0.045627       0.007292       0.087065       0.073133      -0.062080      -0.011912       0.073991             10.073740       9.463174       0.862890      -4.794308      11.525900      -1.267854       9.232146           0.000940
           94              C       0.816628       4.288397       3.058955      -0.135676      29.539229 0.40803337E+03  0.94551584E+04                                 8.299079                            6.762819       0.096450       2.012132                    0.999671      28.861258      82.751106       0.628842       0.420331      -1.060233      -0.014990       0.004143       0.016180       0.022442      -0.008276       0.019412       0.016399       0.031458       0.054450      -0.035547       0.001617       0.033930              8.948178       8.631649       0.127569      -3.218273      10.916843      -0.740107       7.296041           0.000807
           95              C      -2.812661       8.583423       2.203578       0.596519      22.786041 0.24220073E+03  0.49696344E+04                                 7.371746                            5.509474       0.056463       2.083198                    0.999471      21.924989      60.872034       0.635157       0.469976      -1.022055       0.013932      -0.061589      -0.057937       0.085697       0.037567      -0.043274      -0.091483      -0.047862       0.099022      -0.072156      -0.059515       0.131671              8.527408       8.929216       0.187196       2.131918       8.302105       3.784501       8.350902           0.006219
           96              C      -3.148650       9.740693       3.085637       0.142845      30.860413 0.37123783E+03  0.83847289E+04                                 8.720851                            6.565314      -0.000854       2.033516                    0.999381      25.437840      71.533742       0.622844       0.435402      -1.053057       0.018290       0.050143       0.053459       0.075543       0.045755      -0.016505      -0.043169      -0.015635       0.073147      -0.062084      -0.011920       0.074004             10.073488      10.262682      -1.324643       1.299091      10.725881       4.785766       9.231899           0.000936
           97              C      -4.347953      10.404831       3.058955      -0.135676      29.539029 0.40802933E+03  0.94550392E+04                                 8.299016                            6.762758       0.096457       2.012134                    0.999671      28.861223      82.750839       0.628849       0.420327      -1.060235       0.011085       0.010909       0.016180       0.022443       0.017763       0.004485      -0.025019      -0.001402       0.054454      -0.035549       0.001607       0.033942              8.948116      10.234959      -1.053244       0.968221       9.313363       3.157168       7.296026           0.000799
           98              C       1.186292      11.400376       2.203578       0.596510      22.786512 0.24220647E+03  0.49697951E+04                                 7.371935                            5.509601       0.056392       2.083173                    0.999470      21.925282      60.873649       0.635137       0.469987      -1.022046      -0.060303       0.018727      -0.057938       0.085697      -0.039506      -0.057582       0.083212      -0.041129       0.099008      -0.072147      -0.059512       0.131659              8.527639       8.296965       0.177881       2.211639       8.934802      -3.738668       8.351149           0.006222
           99              C       2.356513      11.112715       3.085637       0.142846      30.860907 0.37124335E+03  0.83849057E+04                                 8.721017                            6.565413      -0.000924       2.033492                    0.999380      25.438087      71.535243       0.622830       0.435408      -1.053051       0.034283      -0.040916       0.053456       0.075545      -0.029646      -0.029134       0.035871      -0.071430       0.073131      -0.062080      -0.011915       0.073995             10.073702      11.757443       0.461702       3.495162       9.231539      -3.518048       9.232123           0.000939
          100              C       3.531325      11.819273       3.058955      -0.135682      29.539180 0.40803283E+03  0.94551405E+04                                 8.299047                            6.762795       0.096439       2.012128                    0.999671      28.861321      82.751198       0.628846       0.420328      -1.060235       0.003909      -0.015059       0.016170       0.022439      -0.009489      -0.023910       0.008620      -0.030063       0.054458      -0.035549       0.001610       0.033940              8.948141      10.455934       0.925715       2.250072       9.092460      -2.417067       7.296028           0.000801
          101              C      -1.626369       6.528704       5.643922       0.596510      22.786651 0.24220827E+03  0.49698432E+04                                 7.371962                            5.509619       0.056408       2.083179                    0.999471      21.925418      60.874179       0.635136       0.469986      -1.022046      -0.046370       0.042869       0.057934       0.085699      -0.001946       0.100852      -0.008261       0.088989       0.099011      -0.072143      -0.059513       0.131656              8.527676       8.621345       0.365168      -4.343648       8.610478       0.045955       8.351203           0.006228
          102              C      -0.792137       5.659094       4.761863       0.142845      30.860975 0.37124413E+03  0.83849313E+04                                 8.721041                            6.565426      -0.000832       2.033522                    0.999381      25.438143      71.535535       0.622829       0.435409      -1.053050       0.052572      -0.009233      -0.053460       0.075545       0.016108       0.045634      -0.007295       0.087067       0.073138      -0.062083      -0.011916       0.073999             10.073732       9.463156      -0.862853      -4.794291      11.525922       1.267827       9.232118           0.000942
          103              C      -0.816628       4.288397       4.788544      -0.135676      29.539141 0.40803077E+03  0.94550893E+04                                 8.299063                            6.762789       0.096424       2.012126                    0.999671      28.861256      82.751240       0.628845       0.420330      -1.060233       0.014994       0.004145      -0.016172       0.022440       0.008273       0.019422      -0.016397       0.031467       0.054459      -0.035550       0.001608       0.033941              8.948168       8.631647      -0.127516      -3.218295      10.916818       0.740055       7.296038           0.000806
          104              C       2.812661       8.583423       5.643922       0.596529      22.786553 0.24220612E+03  0.49697956E+04                                 7.371979                            5.509619       0.056406       2.083178                    0.999471      21.925377      60.874344       0.635131       0.469991      -1.022042      -0.013924      -0.061592       0.057933       0.085696      -0.037564      -0.043268       0.091481      -0.047843       0.099011      -0.072160      -0.059502       0.131662              8.527702       8.929475      -0.187225       2.131996       8.302423      -3.784684       8.351209           0.006224
          105              C       3.148650       9.740693       4.761863       0.142827      30.861415 0.37125044E+03  0.83851081E+04                                 8.721101                            6.565466      -0.000858       2.033509                    0.999381      25.438406      71.536384       0.622829       0.435407      -1.053051      -0.018288       0.050138      -0.053466       0.075543      -0.045752      -0.016498       0.043155      -0.015633       0.073126      -0.062075      -0.011910       0.073985             10.073809      10.262942       1.324684       1.299110      10.726276      -4.785988       9.232208           0.000941
          106              C       4.347953      10.404831       4.788544      -0.135684      29.539542 0.40803871E+03  0.94553241E+04                                 8.299163                            6.762879       0.096430       2.012123                    0.999671      28.861502      82.752305       0.628837       0.420333      -1.060230      -0.011081       0.010907      -0.016184       0.022443      -0.017758       0.004500       0.025008      -0.001397       0.054445      -0.035545       0.001620       0.033926              8.948272      10.235149       1.053321       0.968185       9.313554      -3.157214       7.296114           0.000808
          107              C      -1.186293      11.400376       5.643922       0.596544      22.785694 0.24219660E+03  0.49695332E+04                                 7.371691                            5.509439       0.056363       2.083167                    0.999470      21.924877      60.871814       0.635156       0.469978      -1.022053       0.060298       0.018735       0.057938       0.085695       0.039506      -0.057600      -0.083218      -0.041148       0.099015      -0.072168      -0.059509       0.131676              8.527339       8.296702      -0.177913       2.211523       8.934493       3.738498       8.350823           0.006220
          108              C      -2.356513      11.112715       4.761863       0.142844      30.860411 0.37123643E+03  0.83846886E+04                                 8.720851                            6.565301      -0.000865       2.033514                    0.999380      25.437778      71.533509       0.622845       0.435401      -1.053058      -0.034279      -0.040914      -0.053459       0.075544       0.029647      -0.029131      -0.035873      -0.071428       0.073145      -0.062080      -0.011917       0.073997             10.073502      11.757224      -0.461742       3.495054       9.231371       3.517962       9.231910           0.000938
          109              C      -3.531325      11.819273       4.788544      -0.135680      29.539207 0.40803195E+03  0.94551226E+04                                 8.299070                            6.762791       0.096468       2.012137                    0.999671      28.861323      82.751433       0.628846       0.420329      -1.060234      -0.003909      -0.015058      -0.016179       0.022445       0.009488      -0.023907      -0.008622      -0.030064       0.054446      -0.035546       0.001610       0.033936              8.948181      10.455952      -0.925689       2.250098       9.092516       2.417122       7.296076           0.000807
          110              C       9.279869       6.727547       5.643922       0.596510      22.786652 0.24220827E+03  0.49698433E+04                                 7.371962                            5.509619       0.056408       2.083179                    0.999471      21.925418      60.874179       0.635136       0.469986      -1.022046       0.046370      -0.042869       0.057934       0.085699      -0.001946      -0.100852       0.008261       0.088989       0.099011      -0.072143      -0.059513       0.131656              8.527676       8.621346       0.365169       4.343648       8.610478      -0.045955       8.351203           0.006228
          111              C       8.445637       7.597157       4.761863       0.142845      30.860975 0.37124413E+03  0.83849313E+04                                 8.721040                            6.565426      -0.000832       2.033522                    0.999381      25.438143      71.535534       0.622829       0.435409      -1.053050      -0.052572       0.009233      -0.053460       0.075545       0.016108      -0.045634       0.007295       0.087067       0.073138      -0.062083      -0.011916       0.073999             10.073732       9.463156      -0.862853       4.794291      11.525922      -1.267827       9.232118           0.000942
          112              C       8.470128       8.967854       4.788544      -0.135676      29.539141 0.40803076E+03  0.94550889E+04                                 8.299063                            6.762788       0.096424       2.012126                    0.999671      28.861256      82.751236       0.628845       0.420330      -1.060233      -0.014994      -0.004145      -0.016172       0.022440       0.008273      -0.019422       0.016397       0.031467       0.054459      -0.035550       0.001608       0.033941              8.948167       8.631647      -0.127516       3.218295      10.916817      -0.740055       7.296038           0.000806
          113              C       4.840839       4.672828       5.643922       0.596529      22.786553 0.24220612E+03  0.49697956E+04                                 7.371978                            5.509619       0.056406       2.083178                    0.999471      21.925377      60.874344       0.635131       0.469991      -1.022042       0.013924       0.061592       0.057933       0.085696      -0.037564       0.043268      -0.091481      -0.047843       0.099011      -0.072160      -0.059502       0.131662              8.527702       8.929475      -0.187225      -2.131996       8.302423       3.784684       8.351208           0.006224
          114              C       4.504850       3.515558       4.761863       0.142827      30.861416 0.37125044E+03  0.83851081E+04                                 8.721102                            6.565466      -0.000858       2.033509                    0.999381      25.438406      71.536384       0.622829       0.435407      -1.053051       0.018288      -0.050138      -0.053466       0.075543      -0.045752       0.016498      -0.043155      -0.015633       0.073126      -0.062075      -0.011910       0.073985             10.073809      10.262942       1.324684      -1.299111      10.726276       4.785988       9.232208           0.000941
          115              C       3.305547       2.851420       4.788544      -0.135684      29.539541 0.40803869E+03  0.94553234E+04                                 8.299163                            6.762879       0.096430       2.012123                    0.999671      28.861501      82.752302       0.628837       0.420333      -1.060230       0.011081      -0.010907      -0.016184       0.022443      -0.017758      -0.004500      -0.025008      -0.001397       0.054445      -0.035545       0.001620       0.033926              8.948272      10.235149       1.053320      -0.968185       9.313553       3.157213       7.296114           0.000808
          116              C       8.839792       1.855875       5.643922       0.596544      22.785684 0.24219653E+03  0.49695314E+04                                 7.371689                            5.509438       0.056363       2.083167                    0.999470      21.924877      60.871815       0.635156       0.469978      -1.022053      -0.060298      -0.018735       0.057938       0.085695       0.039506       0.057600       0.083218      -0.041148       0.099015      -0.072168      -0.059509       0.131676              8.527335       8.296697      -0.177919      -2.211516       8.934493      -3.738495       8.350816           0.006220
          117              C      10.010013       2.143536       4.761863       0.142844      30.860407 0.37123654E+03  0.83846915E+04                                 8.720851                            6.565302      -0.000865       2.033514                    0.999380      25.437777      71.533507       0.622845       0.435402      -1.053058       0.034279       0.040914      -0.053459       0.075544       0.029647       0.029131       0.035873      -0.071428       0.073145      -0.062080      -0.011917       0.073997             10.073500      11.757224      -0.461744      -3.495051       9.231371      -3.517960       9.231906           0.000938
          118              C      11.184825       1.436978       4.788544      -0.135680      29.539204 0.40803191E+03  0.94551215E+04                                 8.299069                            6.762791       0.096468       2.012138                    0.999671      28.861322      82.751428       0.628846       0.420329      -1.060234       0.003909       0.015058      -0.016179       0.022445       0.009488       0.023907       0.008622      -0.030064       0.054446      -0.035546       0.001610       0.033936              8.948180      10.455950      -0.925689      -2.250097       9.092516      -2.417122       7.296075           0.000807
          119              C       0.000000       3.593770      11.771250      -0.045925      28.526344 0.38520572E+03  0.87700328E+04                                 8.084205                            6.545937       0.271816       2.078806                    0.999817      27.534133      77.424638       0.644934       0.417140      -1.065718       0.000004       0.027223      -0.000002       0.027223      -0.000001      -0.016920       0.000001      -0.012772      -0.008144      -0.020831       0.007743       0.013088              8.823236       9.477236       0.000000       3.383688       9.998466       0.000001       6.994006           0.000130
          120              C      -4.541204      11.459366      11.771250      -0.045923      28.526336 0.38520530E+03  0.87700320E+04                                 8.084263                            6.545979       0.271784       2.078797                    0.999817      27.534068      77.424824       0.644925       0.417146      -1.065713       0.023578      -0.013613      -0.000003       0.027225      -0.005529       0.008460       0.014655       0.006384      -0.008144      -0.020832       0.007742       0.013090              8.823309       9.868182      -0.225631      -1.691887       9.607648      -2.930428       6.994096           0.000125
          121              C       4.541204      11.459366      11.771250      -0.045935      28.526647 0.38521083E+03  0.87701838E+04                                 8.084279                            6.545994       0.271776       2.078790                    0.999817      27.534344      77.425550       0.644929       0.417142      -1.065717      -0.023573      -0.013616       0.000004       0.027223       0.005531       0.008459      -0.014652       0.006386      -0.008146      -0.020830       0.007744       0.013086              8.823319       9.868215       0.225700      -1.691848       9.607671       2.930403       6.994070           0.000125
          122              C       7.653500       9.662481      11.771250      -0.045925      28.526343 0.38520570E+03  0.87700320E+04                                 8.084205                            6.545937       0.271816       2.078806                    0.999817      27.534132      77.424634       0.644934       0.417140      -1.065718      -0.000004      -0.027223      -0.000002       0.027223      -0.000001       0.016920      -0.000001      -0.012772      -0.008144      -0.020831       0.007743       0.013088              8.823236       9.477236       0.000001      -3.383688       9.998465      -0.000001       6.994006           0.000130
          123              C      12.194704       1.796885      11.771250      -0.045923      28.526332 0.38520523E+03  0.87700302E+04                                 8.084262                            6.545978       0.271784       2.078797                    0.999817      27.534066      77.424816       0.644925       0.417146      -1.065713      -0.023578       0.013613      -0.000003       0.027225      -0.005529      -0.008460      -0.014655       0.006384      -0.008144      -0.020832       0.007742       0.013090              8.823307       9.868181      -0.225632       1.691886       9.607647       2.930428       6.994095           0.000125
          124              C       3.112296       1.796885      11.771250      -0.045935      28.526646 0.38521080E+03  0.87701829E+04                                 8.084278                            6.545993       0.271776       2.078790                    0.999817      27.534343      77.425546       0.644929       0.417142      -1.065717       0.023573       0.013616       0.000004       0.027223       0.005531      -0.008459       0.014652       0.006386      -0.008147      -0.020830       0.007744       0.013086              8.823319       9.868215       0.225700       1.691848       9.607671      -2.930403       6.994070           0.000125
          125              C       7.653500       9.662481       3.923750      -0.045925      28.526343 0.38520571E+03  0.87700323E+04                                 8.084205                            6.545937       0.271816       2.078806                    0.999817      27.534132      77.424634       0.644934       0.417140      -1.065718      -0.000004      -0.027223       0.000002       0.027223      -0.000001      -0.016920       0.000001      -0.012772      -0.008144      -0.020831       0.007743       0.013088              8.823236       9.477237       0.000001       3.383688       9.998465       0.000001       6.994006           0.000130
          126              C      12.194704       1.796885       3.923750      -0.045923      28.526337 0.38520531E+03  0.87700324E+04                                 8.084263                            6.545979       0.271784       2.078797                    0.999817      27.534068      77.424821       0.644925       0.417146      -1.065713      -0.023577       0.013613       0.000003       0.027225      -0.005529       0.008460       0.014655       0.006384      -0.008144      -0.020832       0.007742       0.013090              8.823308       9.868181      -0.225630      -1.691887       9.607648      -2.930429       6.994096           0.000125
          127              C       3.112296       1.796885       3.923750      -0.045935      28.526646 0.38521081E+03  0.87701833E+04                                 8.084279                            6.545994       0.271776       2.078790                    0.999817      27.534343      77.425547       0.644929       0.417142      -1.065717       0.023573       0.013616      -0.000004       0.027223       0.005531       0.008459      -0.014652       0.006386      -0.008147      -0.020830       0.007744       0.013086              8.823319       9.868216       0.225700      -1.691848       9.607671       2.930403       6.994071           0.000125
          128              C       0.000000       3.593770       3.923750      -0.045925      28.526343 0.38520570E+03  0.87700320E+04                                 8.084205                            6.545936       0.271816       2.078806                    0.999817      27.534132      77.424632       0.644934       0.417140      -1.065718       0.000004       0.027223       0.000002       0.027223      -0.000001       0.016920      -0.000001      -0.012772      -0.008144      -0.020831       0.007743       0.013088              8.823235       9.477236       0.000000      -3.383687       9.998465      -0.000001       6.994006           0.000130
          129              C      -4.541204      11.459366       3.923750      -0.045923      28.526336 0.38520530E+03  0.87700318E+04                                 8.084262                            6.545978       0.271784       2.078797                    0.999817      27.534068      77.424818       0.644925       0.417146      -1.065713       0.023577      -0.013613       0.000003       0.027225      -0.005529      -0.008460      -0.014655       0.006384      -0.008144      -0.020832       0.007742       0.013090              8.823308       9.868181      -0.225631       1.691887       9.607647       2.930428       6.994096           0.000125
          130              C       4.541204      11.459366       3.923750      -0.045935      28.526645 0.38521080E+03  0.87701829E+04                                 8.084278                            6.545993       0.271776       2.078790                    0.999817      27.534343      77.425545       0.644929       0.417142      -1.065717      -0.023573      -0.013616      -0.000004       0.027223       0.005531      -0.008459       0.014652       0.006386      -0.008147      -0.020830       0.007744       0.013086              8.823319       9.868215       0.225700       1.691848       9.607671      -2.930403       6.994070           0.000125
          131              N       0.000000       6.346298      11.771250      -0.336193      43.589597 0.61560956E+03  0.15546189E+05                                10.351158                            8.092949      -0.126218       1.951092                    0.998895      30.196852      85.550980       0.607922       0.398969      -1.092374      -0.000001      -0.179016      -0.000000       0.179016      -0.000001      -0.033784       0.000000       0.191185       0.207430      -0.130164       0.031055       0.099109             11.924255      12.916221       0.000023       6.738156      10.640272       0.000009      12.216272           0.001530
          132              N      -2.157445      10.083102      11.771250      -0.336162      43.587338 0.61557450E+03  0.15545039E+05                                10.350761                            8.092699      -0.125904       1.951206                    0.998893      30.195716      85.546252       0.607935       0.398967      -1.092378      -0.155034       0.089511      -0.000000       0.179019       0.082788       0.016891       0.029256      -0.095591       0.207423      -0.130165       0.031058       0.099107             11.923746      11.208576       0.985553      -3.368916      12.346822      -5.835197      12.215839           0.001522
          133              N       2.157445      10.083102      11.771250      -0.336177      43.588308 0.61559025E+03  0.15545568E+05                                10.350975                            8.092843      -0.125914       1.951198                    0.998893      30.196204      85.548587       0.607924       0.398971      -1.092373       0.155036       0.089507       0.000006       0.179018      -0.082790       0.016890      -0.029254      -0.095586       0.207405      -0.130162       0.031059       0.099103             11.924017      11.208806      -0.985605      -3.369010      12.347110       5.835365      12.216135           0.001525
          134              N       7.653500       6.909953      11.771250      -0.336193      43.589597 0.61560956E+03  0.15546189E+05                                10.351158                            8.092949      -0.126218       1.951092                    0.998895      30.196852      85.550980       0.607922       0.398969      -1.092374       0.000001       0.179016      -0.000000       0.179016      -0.000001       0.033784      -0.000000       0.191185       0.207430      -0.130164       0.031055       0.099109             11.924255      12.916222       0.000023      -6.738156      10.640272      -0.000009      12.216272           0.001530
          135              N       9.810945       3.173149      11.771250      -0.336162      43.587333 0.61557452E+03  0.15545039E+05                                10.350759                            8.092699      -0.125904       1.951206                    0.998893      30.195717      85.546253       0.607935       0.398967      -1.092378       0.155034      -0.089511      -0.000000       0.179019       0.082788      -0.016891      -0.029256      -0.095591       0.207423      -0.130165       0.031058       0.099107             11.923743      11.208575       0.985552       3.368914      12.346819       5.835195      12.215835           0.001522
          136              N       5.496055       3.173149      11.771250      -0.336177      43.588314 0.61559026E+03  0.15545569E+05                                10.350976                            8.092843      -0.125914       1.951198                    0.998893      30.196204      85.548589       0.607924       0.398971      -1.092373      -0.155036      -0.089507       0.000006       0.179018      -0.082790      -0.016890       0.029254      -0.095586       0.207405      -0.130162       0.031059       0.099103             11.924020      11.208807      -0.985606       3.369011      12.347113      -5.835368      12.216138           0.001525
          137              N       7.653500       6.909953       3.923750      -0.336193      43.589597 0.61560955E+03  0.15546189E+05                                10.351157                            8.092949      -0.126218       1.951092                    0.998895      30.196852      85.550979       0.607922       0.398969      -1.092374       0.000001       0.179016       0.000000       0.179016      -0.000001      -0.033784       0.000000       0.191185       0.207430      -0.130164       0.031055       0.099109             11.924255      12.916221       0.000023       6.738156      10.640271       0.000009      12.216272           0.001530
          138              N       9.810945       3.173149       3.923750      -0.336162      43.587334 0.61557452E+03  0.15545039E+05                                10.350760                            8.092699      -0.125904       1.951206                    0.998893      30.195717      85.546253       0.607935       0.398967      -1.092378       0.155034      -0.089511       0.000000       0.179019       0.082788       0.016891       0.029256      -0.095591       0.207423      -0.130165       0.031058       0.099107             11.923743      11.208576       0.985552      -3.368914      12.346820      -5.835195      12.215835           0.001522
          139              N       5.496055       3.173149       3.923750      -0.336177      43.588314 0.61559026E+03  0.15545569E+05                                10.350976                            8.092843      -0.125914       1.951198                    0.998893      30.196204      85.548588       0.607924       0.398971      -1.092373      -0.155036      -0.089507      -0.000006       0.179018      -0.082790       0.016890      -0.029254      -0.095586       0.207405      -0.130162       0.031059       0.099103             11.924019      11.208807      -0.985606      -3.369011      12.347113       5.835367      12.216138           0.001525
          140              N       0.000000       6.346298       3.923750      -0.336193      43.589597 0.61560955E+03  0.15546189E+05                                10.351157                            8.092949      -0.126218       1.951092                    0.998895      30.196852      85.550979       0.607922       0.398969      -1.092374      -0.000001      -0.179016       0.000000       0.179016      -0.000001       0.033784      -0.000000       0.191185       0.207430      -0.130164       0.031055       0.099109             11.924255      12.916221       0.000023      -6.738155      10.640271      -0.000009      12.216271           0.001530
          141              N      -2.157445      10.083102       3.923750      -0.336162      43.587341 0.61557453E+03  0.15545040E+05                                10.350761                            8.092700      -0.125904       1.951206                    0.998893      30.195717      85.546256       0.607935       0.398967      -1.092378      -0.155034       0.089511       0.000000       0.179019       0.082788      -0.016891      -0.029256      -0.095591       0.207423      -0.130165       0.031058       0.099107             11.923746      11.208577       0.985553       3.368916      12.346822       5.835198      12.215840           0.001522
          142              N       2.157445      10.083102       3.923750      -0.336177      43.588308 0.61559025E+03  0.15545569E+05                                10.350975                            8.092843      -0.125914       1.951198                    0.998893      30.196204      85.548588       0.607924       0.398971      -1.092373       0.155036       0.089507      -0.000006       0.179018      -0.082790      -0.016890       0.029254      -0.095586       0.207405      -0.130162       0.031059       0.099103             11.924017      11.208807      -0.985605       3.369010      12.347111      -5.835365      12.216135           0.001525
          143              O       1.435567       7.767235      13.431938      -0.602326      36.398719 0.58729863E+03  0.14432131E+05                                 8.666567                            7.529914       0.310435       2.130390                    0.998269      28.555622      75.863004       0.688466       0.362036      -1.136720       0.009698      -0.023739       0.046326       0.052950      -0.035101      -0.093701      -0.026141      -0.041881      -0.077735      -0.122872       0.043711       0.079161              9.152828       7.057758      -1.583345       1.215575      13.526057      -1.362293       6.874670           0.006774
          144              O       2.445599       5.947550      14.228616      -0.575419      36.744601 0.49793794E+03  0.11703169E+05                                 8.662828                            6.783522       0.610786       2.245541                    0.998850      27.192421      69.898667       0.751989       0.346550      -1.152981      -0.035262       0.025399      -0.027859       0.051620      -0.029207      -0.018069      -0.033652       0.095094       0.084278      -0.082490       0.033422       0.049067             10.232366      12.083493      -1.631288       6.319731       6.211121      -1.312085      12.402486           0.036310
          145              O      -1.644661       8.129396      13.431938      -0.602327      36.398443 0.58728797E+03  0.14431788E+05                                 8.666489                            7.529817       0.310484       2.130408                    0.998271      28.555519      75.862248       0.688475       0.362034      -1.136723      -0.025411       0.003470       0.046326       0.052952      -0.000591       0.024206       0.094234       0.081755      -0.077741      -0.122894       0.043729       0.079164              9.152771      13.280243      -2.009266      -1.787590       7.303488      -0.371489       6.874584           0.006773
          146              O      -3.725571       8.164525      14.228616      -0.575412      36.744471 0.49793777E+03  0.11703161E+05                                 8.662787                            6.783515       0.610785       2.245541                    0.998850      27.192397      69.898528       0.751990       0.346550      -1.152982       0.039634       0.017829      -0.027856       0.051621       0.055791      -0.020106       0.032473       0.003031       0.084285      -0.082498       0.033423       0.049075             10.232280       9.091907       3.358386      -4.296102       9.202566      -4.816923      12.402368           0.036312
          147              O       0.209094      10.615871      13.431938      -0.602367      36.398330 0.58728875E+03  0.14431791E+05                                 8.666401                            7.529765       0.310632       2.130453                    0.998269      28.555743      75.862446       0.688486       0.362028      -1.136729       0.015708       0.020276       0.046352       0.052975       0.035689       0.069481      -0.068087      -0.039851      -0.077793      -0.122878       0.043713       0.079165              9.152650      10.537674       3.592512       0.571953      10.045854       1.733691       6.874422           0.006770
          148              O       1.279971      12.400427      14.228616      -0.575423      36.743301 0.49791938E+03  0.11702608E+05                                 8.662564                            6.783349       0.610790       2.245542                    0.998850      27.192167      69.897323       0.752007       0.346546      -1.152987      -0.004374      -0.043241      -0.027852       0.051621      -0.026577       0.038177       0.001183      -0.098131       0.084275      -0.082489       0.033426       0.049063             10.232012       6.266306      -1.727093      -2.023477      12.027730       6.128814      12.402001           0.036309
          149              O       6.217933       5.489016      13.431938      -0.602326      36.398719 0.58729864E+03  0.14432131E+05                                 8.666567                            7.529914       0.310435       2.130390                    0.998269      28.555623      75.863005       0.688466       0.362036      -1.136720      -0.009698       0.023739       0.046326       0.052950      -0.035101       0.093701       0.026141      -0.041881      -0.077735      -0.122872       0.043711       0.079161              9.152828       7.057757      -1.583345      -1.215575      13.526057       1.362293       6.874670           0.006774
          150              O       5.207901       7.308701      14.228616      -0.575419      36.744602 0.49793790E+03  0.11703168E+05                                 8.662828                            6.783521       0.610786       2.245541                    0.998850      27.192421      69.898665       0.751989       0.346550      -1.152981       0.035262      -0.025399      -0.027859       0.051620      -0.029207       0.018069       0.033652       0.095094       0.084278      -0.082490       0.033422       0.049067             10.232367      12.083493      -1.631289      -6.319732       6.211120       1.312085      12.402487           0.036310
          151              O       9.298161       5.126855      13.431938      -0.602327      36.398444 0.58728801E+03  0.14431789E+05                                 8.666490                            7.529817       0.310484       2.130408                    0.998271      28.555520      75.862251       0.688475       0.362034      -1.136723       0.025411      -0.003470       0.046326       0.052952      -0.000591      -0.024206      -0.094234       0.081755      -0.077742      -0.122894       0.043729       0.079164              9.152772      13.280243      -2.009267       1.787590       7.303488       0.371489       6.874584           0.006773
          152              O      11.379071       5.091726      14.228616      -0.575412      36.744467 0.49793778E+03  0.11703161E+05                                 8.662786                            6.783515       0.610785       2.245541                    0.998850      27.192397      69.898526       0.751990       0.346550      -1.152982      -0.039634      -0.017829      -0.027856       0.051621       0.055791       0.020106      -0.032473       0.003031       0.084285      -0.082498       0.033423       0.049075             10.232279       9.091906       3.358386       4.296101       9.202565       4.816922      12.402364           0.036312
          153              O       7.444406       2.640380      13.431938      -0.602366      36.398335 0.58728910E+03  0.14431802E+05                                 8.666402                            7.529767       0.310632       2.130453                    0.998269      28.555743      75.862444       0.688486       0.362028      -1.136729      -0.015708      -0.020276       0.046352       0.052975       0.035689      -0.069481       0.068087      -0.039851      -0.077793      -0.122878       0.043713       0.079165              9.152650      10.537677       3.592511      -0.571952      10.045851      -1.733690       6.874423           0.006770
          154              O       6.373529       0.855824      14.228616      -0.575423      36.743302 0.49791931E+03  0.11702606E+05                                 8.662564                            6.783349       0.610790       2.245542                    0.998850      27.192167      69.897321       0.752007       0.346546      -1.152987       0.004374       0.043241      -0.027852       0.051621      -0.026577      -0.038177      -0.001183      -0.098131       0.084275      -0.082489       0.033426       0.049063             10.232013       6.266307      -1.727097       2.023480      12.027729      -6.128815      12.402003           0.036309
          155              O       9.089067       5.489016      10.110562      -0.602338      36.398459 0.58729295E+03  0.14431937E+05                                 8.666453                            7.529816       0.310452       2.130389                    0.998269      28.555774      75.862933       0.688480       0.362031      -1.136726       0.009709       0.023750      -0.046331       0.052962       0.035099       0.093688      -0.026136      -0.041881      -0.077739      -0.122858       0.043708       0.079150              9.152706       7.057676       1.583329      -1.215548      13.525886      -1.362246       6.874557           0.006776
          156              O      10.099099       7.308701       9.313884      -0.575407      36.744041 0.49792880E+03  0.11702897E+05                                 8.662719                            6.783446       0.610726       2.245522                    0.998850      27.192237      69.897941       0.751996       0.346549      -1.152983      -0.035247      -0.025417       0.027838       0.051608       0.029203       0.018068      -0.033657       0.095110       0.084292      -0.082498       0.033427       0.049072             10.232222      12.083334       1.631266      -6.319621       6.211053      -1.312066      12.402281           0.036303
          157              O       6.008839       5.126855      10.110562      -0.602334      36.399500 0.58730916E+03  0.14432458E+05                                 8.666699                            7.529985       0.310462       2.130397                    0.998271      28.555836      75.863814       0.688462       0.362037      -1.136719      -0.025405      -0.003468      -0.046315       0.052939       0.000592      -0.024210       0.094230       0.081762      -0.077743      -0.122891       0.043728       0.079163              9.152997      13.280577       2.009331       1.787625       7.303678      -0.371505       6.874736           0.006780
          158              O       3.927929       5.091726       9.313884      -0.575425      36.745114 0.49794660E+03  0.11703424E+05                                 8.662905                            6.783578       0.610797       2.245541                    0.998850      27.192638      69.899389       0.751986       0.346550      -1.152981       0.039621      -0.017845       0.027870       0.051624      -0.055776       0.020108       0.032475       0.003043       0.084280      -0.082486       0.033420       0.049066             10.232461       9.092038      -3.358480       4.296201       9.202748      -4.817057      12.402596           0.036324
          159              O       7.862594       2.640380      10.110562      -0.602344      36.399696 0.58731555E+03  0.14432636E+05                                 8.666691                            7.529999       0.310515       2.130414                    0.998269      28.556049      75.864118       0.688466       0.362034      -1.136723       0.015714      -0.020263      -0.046329       0.052952      -0.035691      -0.069507      -0.068099      -0.039863      -0.077814      -0.122910       0.043725       0.079185              9.152976      10.538003      -3.592678      -0.572019      10.046272       1.733827       6.874655           0.006779
          160              O       8.933471       0.855824       9.313884      -0.575442      36.746270 0.49796692E+03  0.11704025E+05                                 8.663082                            6.783725       0.610781       2.245526                    0.998850      27.193129      69.901086       0.751976       0.346551      -1.152980      -0.004353       0.043246       0.027873       0.051634       0.026582      -0.038180       0.001171      -0.098135       0.084284      -0.082494       0.033415       0.049079             10.232658       6.266680       1.727227       2.023655      12.028477       6.129259      12.402817           0.036326
          161              O      -1.435567       7.767235      10.110562      -0.602338      36.398459 0.58729295E+03  0.14431937E+05                                 8.666452                            7.529816       0.310452       2.130389                    0.998269      28.555774      75.862933       0.688480       0.362031      -1.136726      -0.009709      -0.023750      -0.046331       0.052962       0.035099      -0.093688       0.026136      -0.041881      -0.077739      -0.122858       0.043708       0.079150              9.152706       7.057676       1.583329       1.215548      13.525886       1.362246       6.874557           0.006776
          162              O      -2.445599       5.947550       9.313884      -0.575407      36.744039 0.49792884E+03  0.11702898E+05                                 8.662719                            6.783446       0.610726       2.245522                    0.998850      27.192238      69.897943       0.751996       0.346549      -1.152983       0.035247       0.025417       0.027838       0.051608       0.029203      -0.018068       0.033657       0.095110       0.084292      -0.082498       0.033427       0.049072             10.232221      12.083332       1.631266       6.319619       6.211053       1.312065      12.402279           0.036303
          163              O       1.644661       8.129396      10.110562      -0.602334      36.399499 0.58730915E+03  0.14432458E+05                                 8.666699                            7.529985       0.310462       2.130397                    0.998271      28.555836      75.863813       0.688462       0.362037      -1.136719       0.025405       0.003468      -0.046315       0.052939       0.000592       0.024210      -0.094230       0.081762      -0.077743      -0.122891       0.043728       0.079163              9.152997      13.280577       2.009331      -1.787626       7.303678       0.371505       6.874736           0.006780
          164              O       3.725571       8.164525       9.313884      -0.575425      36.745116 0.49794656E+03  0.11703423E+05                                 8.662905                            6.783577       0.610797       2.245541                    0.998850      27.192638      69.899389       0.751986       0.346550      -1.152981      -0.039621       0.017845       0.027870       0.051624      -0.055776      -0.020108      -0.032475       0.003043       0.084280      -0.082486       0.033420       0.049066             10.232461       9.092038      -3.358480      -4.296202       9.202748       4.817058      12.402598           0.036324
          165              O      -0.209094      10.615871      10.110562      -0.602344      36.399703 0.58731592E+03  0.14432647E+05                                 8.666693                            7.530002       0.310515       2.130414                    0.998269      28.556049      75.864118       0.688466       0.362034      -1.136723      -0.015714       0.020263      -0.046329       0.052952      -0.035691       0.069507       0.068099      -0.039863      -0.077814      -0.122910       0.043725       0.079185              9.152978      10.538007      -3.592678       0.572018      10.046270      -1.733826       6.874656           0.006779
          166              O      -1.279971      12.400427       9.313884      -0.575442      36.746275 0.49796692E+03  0.11704025E+05                                 8.663083                            6.783725       0.610781       2.245526                    0.998850      27.193130      69.901089       0.751976       0.346551      -1.152980       0.004353      -0.043246       0.027873       0.051634       0.026582       0.038180      -0.001171      -0.098135       0.084284      -0.082494       0.033415       0.049079             10.232660       6.266682       1.727231      -2.023659      12.028478      -6.129262      12.402821           0.036326
          167              O       6.217933       5.489016       2.263062      -0.602325      36.398719 0.58729863E+03  0.14432131E+05                                 8.666567                            7.529914       0.310435       2.130390                    0.998269      28.555622      75.863004       0.688466       0.362036      -1.136720      -0.009698       0.023739      -0.046326       0.052950      -0.035101      -0.093701      -0.026141      -0.041881      -0.077735      -0.122872       0.043711       0.079161              9.152828       7.057757      -1.583345       1.215575      13.526057      -1.362293       6.874670           0.006774
          168              O       5.207901       7.308701       1.466384      -0.575419      36.744600 0.49793787E+03  0.11703167E+05                                 8.662827                            6.783521       0.610786       2.245541                    0.998850      27.192420      69.898663       0.751989       0.346550      -1.152981       0.035262      -0.025399       0.027859       0.051620      -0.029207      -0.018069      -0.033652       0.095094       0.084278      -0.082490       0.033422       0.049067             10.232367      12.083493      -1.631289       6.319732       6.211120      -1.312085      12.402487           0.036310
          169              O       9.298161       5.126855       2.263062      -0.602327      36.398443 0.58728798E+03  0.14431788E+05                                 8.666490                            7.529817       0.310484       2.130408                    0.998271      28.555519      75.862249       0.688475       0.362034      -1.136723       0.025411      -0.003470      -0.046326       0.052952      -0.000591       0.024206       0.094234       0.081755      -0.077742      -0.122894       0.043729       0.079164              9.152772      13.280243      -2.009267      -1.787590       7.303488      -0.371489       6.874584           0.006773
          170              O      11.379071       5.091726       1.466384      -0.575412      36.744467 0.49793778E+03  0.11703161E+05                                 8.662786                            6.783515       0.610785       2.245541                    0.998850      27.192397      69.898526       0.751990       0.346550      -1.152982      -0.039634      -0.017829       0.027856       0.051621       0.055791      -0.020106       0.032473       0.003031       0.084285      -0.082498       0.033423       0.049075             10.232279       9.091906       3.358386      -4.296101       9.202565      -4.816922      12.402364           0.036312
          171              O       7.444406       2.640380       2.263062      -0.602367      36.398336 0.58728912E+03  0.14431802E+05                                 8.666402                            7.529768       0.310632       2.130453                    0.998269      28.555743      75.862445       0.688486       0.362028      -1.136729      -0.015708      -0.020276      -0.046352       0.052975       0.035689       0.069481      -0.068087      -0.039851      -0.077793      -0.122878       0.043713       0.079165              9.152651      10.537677       3.592511       0.571952      10.045852       1.733690       6.874423           0.006770
          172              O       6.373529       0.855824       1.466384      -0.575423      36.743301 0.49791929E+03  0.11702605E+05                                 8.662564                            6.783349       0.610790       2.245543                    0.998850      27.192166      69.897319       0.752007       0.346546      -1.152987       0.004374       0.043241       0.027852       0.051621      -0.026577       0.038177       0.001183      -0.098131       0.084275      -0.082489       0.033426       0.049063             10.232013       6.266307      -1.727097      -2.023480      12.027730       6.128816      12.402003           0.036309
          173              O       1.435567       7.767235       2.263062      -0.602326      36.398719 0.58729863E+03  0.14432131E+05                                 8.666567                            7.529914       0.310435       2.130390                    0.998269      28.555622      75.863004       0.688466       0.362036      -1.136720       0.009698      -0.023739      -0.046326       0.052950      -0.035101       0.093701       0.026141      -0.041881      -0.077735      -0.122872       0.043711       0.079161              9.152828       7.057758      -1.583345      -1.215575      13.526057       1.362293       6.874670           0.006774
          174              O       2.445599       5.947550       1.466384      -0.575419      36.744599 0.49793792E+03  0.11703169E+05                                 8.662827                            6.783521       0.610786       2.245541                    0.998850      27.192421      69.898665       0.751989       0.346550      -1.152981      -0.035262       0.025399       0.027859       0.051620      -0.029207       0.018069       0.033652       0.095094       0.084278      -0.082490       0.033422       0.049067             10.232366      12.083492      -1.631288      -6.319731       6.211120       1.312085      12.402485           0.036310
          175              O      -1.644661       8.129396       2.263062      -0.602327      36.398444 0.58728800E+03  0.14431789E+05                                 8.666490                            7.529818       0.310484       2.130408                    0.998271      28.555519      75.862250       0.688475       0.362034      -1.136723      -0.025411       0.003470      -0.046326       0.052952      -0.000591      -0.024206      -0.094234       0.081755      -0.077741      -0.122894       0.043729       0.079164              9.152772      13.280244      -2.009267       1.787590       7.303488       0.371489       6.874584           0.006773
          176              O      -3.725571       8.164525       1.466384      -0.575412      36.744468 0.49793773E+03  0.11703160E+05                                 8.662786                            6.783515       0.610786       2.245541                    0.998850      27.192397      69.898525       0.751990       0.346550      -1.152982       0.039634       0.017829       0.027856       0.051621       0.055791       0.020106      -0.032473       0.003031       0.084285      -0.082498       0.033423       0.049075             10.232279       9.091906       3.358386       4.296101       9.202565       4.816923      12.402366           0.036312
          177              O       0.209094      10.615871       2.263062      -0.602366      36.398327 0.58728870E+03  0.14431790E+05                                 8.666400                            7.529765       0.310632       2.130453                    0.998269      28.555743      75.862443       0.688486       0.362028      -1.136729       0.015708       0.020276      -0.046352       0.052975       0.035689      -0.069481       0.068087      -0.039851      -0.077792      -0.122878       0.043713       0.079165              9.152649      10.537673       3.592512      -0.571953      10.045853      -1.733691       6.874421           0.006770
          178              O       1.279971      12.400427       1.466384      -0.575423      36.743297 0.49791932E+03  0.11702606E+05                                 8.662563                            6.783349       0.610790       2.245543                    0.998850      27.192167      69.897319       0.752007       0.346546      -1.152987      -0.004374      -0.043241       0.027852       0.051621      -0.026577      -0.038177      -0.001183      -0.098131       0.084275      -0.082489       0.033426       0.049063             10.232011       6.266305      -1.727093       2.023476      12.027728      -6.128813      12.401999           0.036309
          179              O      -1.435567       7.767235       5.584438      -0.602338      36.398458 0.58729294E+03  0.14431937E+05                                 8.666452                            7.529816       0.310452       2.130389                    0.998269      28.555774      75.862932       0.688480       0.362031      -1.136726      -0.009709      -0.023750       0.046331       0.052962       0.035099       0.093688      -0.026136      -0.041881      -0.077739      -0.122858       0.043708       0.079150              9.152706       7.057676       1.583329      -1.215548      13.525885      -1.362246       6.874557           0.006776
          180              O      -2.445599       5.947550       6.381116      -0.575407      36.744039 0.49792884E+03  0.11702898E+05                                 8.662719                            6.783446       0.610726       2.245521                    0.998850      27.192238      69.897943       0.751996       0.346549      -1.152983       0.035247       0.025417      -0.027838       0.051608       0.029203       0.018068      -0.033657       0.095110       0.084292      -0.082498       0.033427       0.049072             10.232221      12.083333       1.631266      -6.319619       6.211052      -1.312065      12.402279           0.036303
          181              O       1.644661       8.129396       5.584438      -0.602334      36.399498 0.58730912E+03  0.14432457E+05                                 8.666698                            7.529985       0.310462       2.130397                    0.998271      28.555835      75.863811       0.688462       0.362037      -1.136719       0.025405       0.003468       0.046315       0.052939       0.000592      -0.024210       0.094230       0.081762      -0.077743      -0.122891       0.043728       0.079163              9.152997      13.280577       2.009331       1.787626       7.303678      -0.371505       6.874736           0.006780
          182              O       3.725571       8.164525       6.381116      -0.575425      36.745116 0.49794656E+03  0.11703423E+05                                 8.662906                            6.783578       0.610797       2.245541                    0.998850      27.192637      69.899388       0.751986       0.346550      -1.152981      -0.039621       0.017845      -0.027870       0.051624      -0.055776       0.020108       0.032475       0.003043       0.084280      -0.082486       0.033420       0.049066             10.232461       9.092038      -3.358480       4.296202       9.202748      -4.817058      12.402598           0.036324
          183              O      -0.209094      10.615871       5.584438      -0.602344      36.399702 0.58731590E+03  0.14432646E+05                                 8.666692                            7.530001       0.310515       2.130414                    0.998269      28.556049      75.864116       0.688466       0.362034      -1.136723      -0.015714       0.020263       0.046329       0.052952      -0.035691      -0.069507      -0.068099      -0.039863      -0.077814      -0.122910       0.043725       0.079185              9.152977      10.538006      -3.592677      -0.572018      10.046269       1.733826       6.874656           0.006779
          184              O      -1.279971      12.400427       6.381116      -0.575442      36.746273 0.49796689E+03  0.11704024E+05                                 8.663083                            6.783725       0.610781       2.245526                    0.998850      27.193129      69.901086       0.751976       0.346551      -1.152980       0.004353      -0.043246      -0.027873       0.051634       0.026582      -0.038180       0.001171      -0.098135       0.084284      -0.082494       0.033415       0.049079             10.232660       6.266681       1.727231       2.023659      12.028477       6.129261      12.402821           0.036326
          185              O       9.089067       5.489016       5.584438      -0.602338      36.398459 0.58729295E+03  0.14431937E+05                                 8.666453                            7.529816       0.310452       2.130389                    0.998269      28.555773      75.862932       0.688479       0.362031      -1.136726       0.009709       0.023750       0.046331       0.052962       0.035099      -0.093688       0.026136      -0.041881      -0.077739      -0.122858       0.043708       0.079150              9.152707       7.057676       1.583329       1.215548      13.525887       1.362247       6.874557           0.006776
          186              O      10.099099       7.308701       6.381116      -0.575407      36.744041 0.49792880E+03  0.11702897E+05                                 8.662719                            6.783446       0.610726       2.245521                    0.998850      27.192237      69.897941       0.751996       0.346549      -1.152983      -0.035247      -0.025417      -0.027838       0.051608       0.029203      -0.018068       0.033657       0.095110       0.084292      -0.082498       0.033427       0.049072             10.232222      12.083334       1.631267       6.319621       6.211053       1.312066      12.402281           0.036303
          187              O       6.008839       5.126855       5.584438      -0.602334      36.399498 0.58730912E+03  0.14432457E+05                                 8.666699                            7.529985       0.310462       2.130397                    0.998271      28.555835      75.863811       0.688462       0.362037      -1.136719      -0.025405      -0.003468       0.046315       0.052939       0.000592       0.024210      -0.094230       0.081762      -0.077743      -0.122891       0.043728       0.079163              9.152997      13.280577       2.009331      -1.787625       7.303678       0.371505       6.874736           0.006780
          188              O       3.927929       5.091726       6.381116      -0.575425      36.745114 0.49794660E+03  0.11703424E+05                                 8.662906                            6.783578       0.610797       2.245541                    0.998850      27.192637      69.899388       0.751986       0.346550      -1.152981       0.039621      -0.017845      -0.027870       0.051624      -0.055776      -0.020108      -0.032475       0.003043       0.084280      -0.082486       0.033420       0.049066             10.232461       9.092038      -3.358480      -4.296201       9.202749       4.817057      12.402596           0.036324
          189              O       7.862594       2.640380       5.584438      -0.602344      36.399695 0.58731553E+03  0.14432635E+05                                 8.666691                            7.529999       0.310515       2.130414                    0.998269      28.556049      75.864117       0.688466       0.362034      -1.136723       0.015714      -0.020263       0.046329       0.052952      -0.035691       0.069507       0.068099      -0.039863      -0.077814      -0.122910       0.043725       0.079185              9.152976      10.538003      -3.592678       0.572019      10.046271      -1.733827       6.874655           0.006779
          190              O       8.933471       0.855824       6.381116      -0.575442      36.746271 0.49796694E+03  0.11704025E+05                                 8.663083                            6.783725       0.610781       2.245526                    0.998850      27.193129      69.901087       0.751976       0.346551      -1.152980      -0.004353       0.043246      -0.027873       0.051634       0.026582       0.038180      -0.001171      -0.098135       0.084284      -0.082494       0.033415       0.049079             10.232659       6.266681       1.727227      -2.023655      12.028477      -6.129260      12.402818           0.036326

******************************************************
Auxiliary information for the entire system
The total spin magnetic moment of the unit cell is   30.000510
The total net atomic charge of the unit cell is   -0.000005
Accuracy of reproducing the electrostatic potential in the unit cell:
  The inner radius (bohr) =    5.0000
  The outer radius (bohr) =   12.0000
  Valid grid points have density less than (e/(bohr^3)) =    0.0001
  The number of valid grid points were=        71536
  The rms potential error without charges in kcal/mol is=     12.31215
  The rms potential error with partial charges in kcal/mol is=      0.76179
  The RRMSE value at monopole order=      0.06187
  The rms potential error with partial charges and cloud penetration in kcal/mol is=      0.72770
  The RRMSE value at monopole order with cloud penetration is=      0.05910
  The rms potential error with partial charges and atomic dipoles in kcal/mol is=      1.61675
  The RRMSE value at dipole order=      0.13131
  The rms potential error with partial charges, atomic dipoles and cloud penetration in kcal/mol is=      1.56710
  The RRMSE value at dipole order with cloud penetration=      0.12728

******************************************************
The electron densities and ab initio electrostatic potential were computed in VASP using the PBE functional and
projector augmented wave method. See the main text of the journal article for a description of computational details.
The atomic charges, dipoles, and quadrupoles were computed with the DDEC6 method as described in
(a) T. A. Manz and N. Gabaldon Limas, RSC Adv. 6 (2016) 47771-47801 DOI: 10.1039/c6ra04656h
(b) N. Gabaldon Limas and T. A. Manz, RSC Adv. 8 (2018) 2678-2707 DOI: 10.1039/c7ra11829e.
For each atom in the material, the electron cloud parameters were fit to the spherically averaged atom-in-material
electron density using radial positions for which this density was between 10^-4 and 10^-2 electrons per cubic bohr.
The polarizabilities, dispersion coefficients, and quantum Drude oscillator (QDO) parameters were fit using the MCLF method.
The magnetic structure of the system was optimized in VASP from the default ferromagnetic initial guess using spin polarization.
The atomic spin moments (ASMs) were computed on this optimized magnetic structure using the DDEC6 partition as inputs
to the method of T. A. Manz and D. S. Sholl, J. Chem. Theory Comput. 7 (2011) 4146-4164 DOI: 10.1021/ct200539n.
The RMSE and RRMSE were computed using a uniform grid with Ewald summation.
