# Supplementary material for: A collection of forcefield precursors for metal–organic frameworks
Source: RSC Adv. 2019 Nov 13;9(63):36492–507. doi: 10.1039/c9ra07327b (PMC9075174; doi:10.1039/c9ra07327b)
Supplement: RA-009-C9RA07327B-s5742 [file RA-009-C9RA07327B-s5742.xyz]

  190
jmolscript: load "" {1 1 1} spacegroup "x,y,z" unitcell [{     15.229000     0.000000     0.000000 }, {     -7.614500    13.188701     0.000000 }, {      0.000000     0.000000    15.852000 }]
Er     0.000000     8.792379    11.889000     1.815374
Er     7.614500     4.396322    11.889000     1.815374
Er     7.614500     4.396322     3.963000     1.815375
Er     0.000000     8.792379     3.963000     1.815375
Mn     7.614500     0.000000     0.000000     1.158230
Mn     3.807250     6.594350     0.000000     1.158210
Mn    -3.807250     6.594350     0.000000     1.158206
Mn     7.614500     0.000000     7.926000     1.158074
Mn    -3.807250     6.594350     7.926000     1.158907
Mn     3.807250     6.594350     7.926000     1.158524
H      3.620695    12.419800    13.367992     0.120118
H      1.331015     3.843187    13.367992     0.120097
H     -4.951709    10.114415    13.367992     0.120086
H      3.993805     0.768901    13.367992     0.120118
H      6.283485     9.345514    13.367992     0.120097
H     12.566209     3.074286    13.367992     0.120085
H     11.235195     0.768901    10.410008     0.120069
H      8.945515     9.345514    10.410008     0.120098
H      2.662791     3.074286    10.410008     0.120072
H     -3.620695    12.419800    10.410008     0.120068
H     -1.331015     3.843187    10.410008     0.120098
H      4.951709    10.114415    10.410008     0.120072
H      3.993805     0.768901     2.484008     0.120117
H      6.283485     9.345514     2.484008     0.120096
H     12.566209     3.074286     2.484008     0.120085
H      3.620695    12.419800     2.484008     0.120117
H      1.331015     3.843187     2.484008     0.120096
H     -4.951709    10.114415     2.484008     0.120085
H     -3.620695    12.419800     5.441992     0.120069
H     -1.331015     3.843187     5.441992     0.120098
H      4.951709    10.114415     5.441992     0.120072
H     11.235195     0.768901     5.441992     0.120069
H      8.945515     9.345514     5.441992     0.120097
H      2.662791     3.074286     5.441992     0.120072
H      5.305022    11.855323    11.889000     0.097798
H      0.000000     2.666755    11.889000     0.097805
H     -5.305022    11.855323    11.889000     0.097774
H      2.309478     1.333378    11.889000     0.097795
H      7.614500    10.521946    11.889000     0.097801
H     12.919522     1.333378    11.889000     0.097771
H      2.309478     1.333378     3.963000     0.097797
H      7.614500    10.521946     3.963000     0.097804
H     12.919522     1.333378     3.963000     0.097774
H      5.305022    11.855323     3.963000     0.097794
H      0.000000     2.666755     3.963000     0.097801
H     -5.305022    11.855323     3.963000     0.097770
C      1.155120    11.317224    13.618453     0.595511
C      2.321661    11.045537    12.727571     0.144120
C      3.498101    11.727393    12.759275    -0.129721
C      1.608944     6.529726    13.618453     0.595493
C      0.790385     5.655315    12.727571     0.144151
C      0.792669     4.295560    12.759275    -0.129695
C     -2.764064     8.530452    13.618453     0.595516
C     -3.112046     9.676550    12.727571     0.144104
C     -4.290771    10.354449    12.759275    -0.129729
C      6.459380     1.871477    13.618453     0.595511
C      5.292839     2.143164    12.727571     0.144120
C      4.116399     1.461308    12.759275    -0.129721
C      6.005556     6.658975    13.618453     0.595493
C      6.824115     7.533386    12.727571     0.144151
C      6.821831     8.893141    12.759275    -0.129695
C     10.378563     4.658249    13.618453     0.595517
C     10.726546     3.512151    12.727571     0.144104
C     11.905271     2.834252    12.759275    -0.129729
C      8.769620     1.871477    10.159547     0.595497
C      9.936161     2.143164    11.050429     0.144117
C     11.112601     1.461308    11.018725    -0.129721
C      9.223444     6.658975    10.159547     0.595554
C      8.404885     7.533386    11.050429     0.144109
C      8.407169     8.893141    11.018725    -0.129712
C      4.850436     4.658249    10.159547     0.595525
C      4.502454     3.512151    11.050429     0.144137
C      3.323729     2.834252    11.018725    -0.129704
C     -1.155120    11.317224    10.159547     0.595496
C     -2.321661    11.045537    11.050429     0.144118
C     -3.498101    11.727393    11.018725    -0.129721
C     -1.608944     6.529726    10.159547     0.595554
C     -0.790385     5.655315    11.050429     0.144109
C     -0.792669     4.295560    11.018725    -0.129711
C      2.764064     8.530452    10.159547     0.595524
C      3.112046     9.676550    11.050429     0.144137
C      4.290771    10.354449    11.018725    -0.129704
C      6.459380     1.871477     2.233547     0.595512
C      5.292839     2.143164     3.124429     0.144120
C      4.116399     1.461308     3.092725    -0.129721
C      6.005556     6.658975     2.233547     0.595493
C      6.824115     7.533386     3.124429     0.144151
C      6.821831     8.893141     3.092725    -0.129695
C     10.378563     4.658249     2.233547     0.595517
C     10.726546     3.512151     3.124429     0.144103
C     11.905271     2.834252     3.092725    -0.129729
C      1.155120    11.317224     2.233547     0.595512
C      2.321661    11.045537     3.124429     0.144120
C      3.498101    11.727393     3.092725    -0.129721
C      1.608944     6.529726     2.233547     0.595493
C      0.790385     5.655315     3.124429     0.144151
C      0.792669     4.295560     3.092725    -0.129695
C     -2.764064     8.530452     2.233547     0.595517
C     -3.112046     9.676550     3.124429     0.144103
C     -4.290771    10.354449     3.092725    -0.129730
C     -1.155120    11.317224     5.692453     0.595497
C     -2.321661    11.045537     4.801571     0.144117
C     -3.498101    11.727393     4.833275    -0.129722
C     -1.608944     6.529726     5.692453     0.595554
C     -0.790385     5.655315     4.801571     0.144109
C     -0.792669     4.295560     4.833275    -0.129712
C      2.764064     8.530452     5.692453     0.595525
C      3.112046     9.676550     4.801571     0.144137
C      4.290771    10.354449     4.833275    -0.129704
C      8.769620     1.871477     5.692453     0.595497
C      9.936161     2.143164     4.801571     0.144117
C     11.112601     1.461308     4.833275    -0.129721
C      9.223444     6.658975     5.692453     0.595554
C      8.404885     7.533386     4.801571     0.144109
C      8.407169     8.893141     4.833275    -0.129712
C      4.850436     4.658249     5.692453     0.595525
C      4.502454     3.512151     4.801571     0.144137
C      3.323729     2.834252     4.833275    -0.129704
C      4.499789    11.390422    11.889000    -0.042339
C      0.000000     3.596559    11.889000    -0.042325
C     -4.499789    11.390422    11.889000    -0.042363
C      3.114711     1.798279    11.889000    -0.042338
C      7.614500     9.592142    11.889000    -0.042324
C     12.114289     1.798279    11.889000    -0.042362
C      3.114711     1.798279     3.963000    -0.042339
C      7.614500     9.592142     3.963000    -0.042325
C     12.114289     1.798279     3.963000    -0.042363
C      4.499789    11.390422     3.963000    -0.042338
C      0.000000     3.596559     3.963000    -0.042324
C     -4.499789    11.390422     3.963000    -0.042362
N      2.120638    10.016818    11.889000    -0.336878
N      0.000000     6.343765    11.889000    -0.336886
N     -2.120638    10.016818    11.889000    -0.336915
N      5.493862     3.171883    11.889000    -0.336877
N      7.614500     6.844936    11.889000    -0.336886
N      9.735138     3.171883    11.889000    -0.336915
N      5.493862     3.171883     3.963000    -0.336878
N      7.614500     6.844936     3.963000    -0.336886
N      9.735138     3.171883     3.963000    -0.336915
N      2.120638    10.016818     3.963000    -0.336878
N      0.000000     6.343765     3.963000    -0.336886
N     -2.120638    10.016818     3.963000    -0.336915
O      1.252585    12.319566    14.374594    -0.580315
O      0.174372    10.533815    13.548229    -0.601061
O      2.428264     5.944148    14.374594    -0.580337
O      1.420866     7.770783    13.548229    -0.601107
O     -3.680849     8.113689    14.374594    -0.580329
O     -1.595238     8.072804    13.548229    -0.601151
O      6.361915     0.869135    14.374594    -0.580315
O      7.440128     2.654886    13.548229    -0.601060
O      5.186236     7.244553    14.374594    -0.580337
O      6.193634     5.417918    13.548229    -0.601107
O     11.295349     5.075012    14.374594    -0.580329
O      9.209738     5.115897    13.548229    -0.601151
O      8.867085     0.869135     9.403406    -0.580297
O      7.788872     2.654886    10.229771    -0.601123
O     10.042764     7.244553     9.403406    -0.580380
O      9.035366     5.417918    10.229771    -0.601071
O      3.933651     5.075012     9.403406    -0.580372
O      6.019262     5.115897    10.229771    -0.601126
O     -1.252585    12.319566     9.403406    -0.580297
O     -0.174372    10.533815    10.229771    -0.601123
O     -2.428264     5.944148     9.403406    -0.580381
O     -1.420866     7.770783    10.229771    -0.601071
O      3.680849     8.113689     9.403406    -0.580372
O      1.595238     8.072804    10.229771    -0.601126
O      6.361915     0.869135     1.477406    -0.580315
O      7.440128     2.654886     2.303771    -0.601061
O      5.186236     7.244553     1.477406    -0.580337
O      6.193634     5.417918     2.303771    -0.601107
O     11.295349     5.075012     1.477406    -0.580329
O      9.209738     5.115897     2.303771    -0.601152
O      1.252585    12.319566     1.477406    -0.580315
O      0.174372    10.533815     2.303771    -0.601061
O      2.428264     5.944148     1.477406    -0.580337
O      1.420866     7.770783     2.303771    -0.601107
O     -3.680849     8.113689     1.477406    -0.580329
O     -1.595238     8.072804     2.303771    -0.601152
O     -1.252585    12.319566     6.448594    -0.580298
O     -0.174372    10.533815     5.622229    -0.601123
O     -2.428264     5.944148     6.448594    -0.580381
O     -1.420866     7.770783     5.622229    -0.601071
O      3.680849     8.113689     6.448594    -0.580372
O      1.595238     8.072804     5.622229    -0.601126
O      8.867085     0.869135     6.448594    -0.580298
O      7.788872     2.654886     5.622229    -0.601123
O     10.042764     7.244553     6.448594    -0.580381
O      9.035366     5.417918     5.622229    -0.601071
O      3.933651     5.075012     6.448594    -0.580372
O      6.019262     5.115897     5.622229    -0.601127

The following XYZ coordinates are in angstroms. Other properties are in atomic units.
The sperically averaged electron density of each atom fit to a function of the form exp(a - br)
eigen_1, eigen_2 and eigen_3 are the three eigenvalues of traceless quadrupole moment tensor
  atom number  atomic symbol              X              Y              Z     net charge C6 coefficient C8 coefficient C10 coefficient fluctuating dipole atomic polarizability isotropic forcefield polarizability              a              b squared Pearson coefficient          <r^3>          <r^4>         wp_QDO          m_QDO          q_QDO       dipole_x       dipole_y       dipole_z         dipole            Qxy            Qxz            Qyz     Q(x^2-y^2)  Q(3z^2 - R^2)        eigen_1        eigen_2        eigen_3 static polarizability      alpha(xx)      alpha(xy)      alpha(xz)      alpha(yy)      alpha(yz)      alpha(zz) atomic spin moment
            1             Er       0.000000       8.792379      11.889000       1.815374     152.201949 0.36117656E+04  0.12786334E+06                                19.775436                           17.248625       2.724047       2.553687                    0.999678      75.581053     180.196653       0.560091       0.308902      -1.292845      -0.000001       0.000026       0.000001       0.000026       0.000011      -0.000001       0.000014       0.000283       0.619617      -0.103411      -0.103128       0.206539             21.817852      24.522686      -0.000126      -0.000299      24.523147      -0.000198      16.407722           0.001029
            2             Er       7.614500       4.396322      11.889000       1.815374     152.201966 0.36117661E+04  0.12786336E+06                                19.775435                           17.248625       2.724048       2.553687                    0.999678      75.581048     180.196629       0.560092       0.308902      -1.292845       0.000001      -0.000026       0.000002       0.000026       0.000011       0.000000      -0.000013       0.000282       0.619617      -0.103411      -0.103128       0.206539             21.817851      24.522687      -0.000127       0.000299      24.523146       0.000200      16.407721           0.001028
            3             Er       7.614500       4.396322       3.963000       1.815375     152.201991 0.36117666E+04  0.12786337E+06                                19.775427                           17.248617       2.724050       2.553688                    0.999678      75.581014     180.196476       0.560092       0.308902      -1.292846       0.000001      -0.000026      -0.000002       0.000026       0.000011      -0.000001       0.000014       0.000283       0.619617      -0.103411      -0.103128       0.206539             21.817842      24.522676      -0.000127      -0.000299      24.523134      -0.000199      16.407716           0.001030
            4             Er       0.000000       8.792379       3.963000       1.815375     152.202008 0.36117672E+04  0.12786339E+06                                19.775426                           17.248617       2.724050       2.553688                    0.999678      75.581009     180.196452       0.560092       0.308902      -1.292846      -0.000001       0.000027      -0.000003       0.000027       0.000011       0.000000      -0.000013       0.000282       0.619617      -0.103411      -0.103128       0.206539             21.817841      24.522674      -0.000127       0.000299      24.523135       0.000199      16.407714           0.001028
            5             Mn       7.614500       0.000000       0.000000       1.158230     156.891752 0.29821596E+04  0.10595568E+06                                22.850195                           17.399287       0.026896       1.851791                    0.998859      48.871905     138.110890       0.452845       0.380683      -1.165459       0.000000      -0.000000       0.000000       0.000000       0.180365      -0.000000      -0.000000       0.080319      -0.414125      -0.138042      -0.115761       0.253802             29.037548      17.422400     -10.127051      -0.000001      27.938468       0.000002      41.751777           4.789032
            6             Mn       3.807250       6.594350       0.000000       1.158210     156.897995 0.29822922E+04  0.10596167E+06                                22.850851                           17.399734       0.027036       1.851833                    0.998858      48.872643     138.114213       0.452836       0.380685      -1.165455      -0.000000       0.000000      -0.000000       0.000000      -0.055455       0.000000       0.000000      -0.352630      -0.414361      -0.138120      -0.115770       0.253891             29.038466      34.080896       0.509717       0.000003      11.281405      -0.000000      41.753096           4.789393
            7             Mn      -3.807250       6.594350       0.000000       1.158206     156.911591 0.29825544E+04  0.10597398E+06                                22.852789                           17.401026       0.026536       1.851684                    0.998860      48.872981     138.120006       0.452796       0.380709      -1.165430      -0.000000      -0.000000       0.000000       0.000000      -0.124900       0.000001      -0.000000       0.272047      -0.414011      -0.138004      -0.115666       0.253670             29.041130      16.541243       9.618542      -0.000002      28.824984      -0.000003      41.757164           4.789346
            8             Mn       7.614500       0.000000       7.926000       1.158074     156.922305 0.29828243E+04  0.10598587E+06                                22.853591                           17.401662       0.026726       1.851720                    0.998859      48.875308     138.127659       0.452794       0.380702      -1.165437       0.000000      -0.000000      -0.000000       0.000000      -0.180331       0.000000      -0.000000       0.080356      -0.414093      -0.138031      -0.115737       0.253768             29.042135      17.424752      10.128626      -0.000001      27.942975      -0.000002      41.758680           4.788921
            9             Mn      -3.807250       6.594350       7.926000       1.158907     156.809991 0.29802907E+04  0.10587107E+06                                22.841340                           17.392823       0.027520       1.852071                    0.998856      48.861644     138.063134       0.452975       0.380639      -1.165510       0.000000      -0.000000      -0.000000       0.000000       0.055523      -0.000000      -0.000000      -0.353081      -0.414671      -0.138224      -0.115954       0.254178             29.026146      34.066368      -0.510173       0.000004      11.277084       0.000000      41.734986           4.790137
           10             Mn       3.807250       6.594350       7.926000       1.158524     156.865460 0.29815349E+04  0.10592728E+06                                22.847194                           17.397003       0.027334       1.851958                    0.998856      48.868833     138.095393       0.452895       0.380663      -1.165481      -0.000000       0.000000      -0.000000       0.000000       0.125067       0.000001      -0.000001       0.272620      -0.414676      -0.138225      -0.115879       0.254105             29.033855      16.537073      -9.615882      -0.000001      28.818034      -0.000000      41.746457           4.789809
           11              H       3.620695      12.419800      13.367992       0.120118       1.195537 0.88520289E+01  0.87963830E+02                                 1.770617                            1.672026      -1.099287       2.358852                    0.997152       3.387762       9.140374       0.520439       1.184335      -0.732367       0.005543       0.026557       0.026319       0.037798       0.006770       0.003579       0.012575       0.001195       0.001398      -0.013289      -0.002567       0.015856              1.806146       1.494091       0.096242       0.004548       2.116214       0.457345       1.808133          -0.000132
           12              H       1.331015       3.843187      13.367992       0.120097       1.195535 0.88519364E+01  0.87962125E+02                                 1.770565                            1.671979      -1.099218       2.358871                    0.997152       3.387750       9.140112       0.520468       1.184280      -0.732381       0.020216      -0.018081       0.026323       0.037795      -0.002868       0.009101      -0.009390      -0.012329       0.001401      -0.013291      -0.002569       0.015860              1.806093       1.877280      -0.317496       0.393783       1.732919      -0.232604       1.808080          -0.000133
           13              H      -4.951709      10.114415      13.367992       0.120086       1.195698 0.88535639E+01  0.87983546E+02                                 1.770836                            1.672219      -1.099313       2.358829                    0.997151       3.388021       9.141525       0.520383       1.184404      -0.732351      -0.025761      -0.008476       0.026327       0.037796      -0.003901      -0.012676      -0.003192       0.011133       0.001391      -0.013288      -0.002565       0.015853              1.806376       2.044304       0.221311      -0.398425       1.566460      -0.224783       1.808364          -0.000132
           14              H       3.993805       0.768901      13.367992       0.120118       1.195538 0.88520358E+01  0.87963917E+02                                 1.770618                            1.672027      -1.099287       2.358851                    0.997152       3.387763       9.140378       0.520439       1.184335      -0.732367      -0.005543      -0.026557       0.026319       0.037798       0.006770      -0.003579      -0.012575       0.001195       0.001398      -0.013289      -0.002567       0.015856              1.806147       1.494092       0.096242      -0.004548       2.116215      -0.457345       1.808134          -0.000131
           15              H       6.283485       9.345514      13.367992       0.120097       1.195535 0.88519456E+01  0.87962248E+02                                 1.770567                            1.671980      -1.099219       2.358870                    0.997152       3.387751       9.140119       0.520467       1.184281      -0.732380      -0.020217       0.018081       0.026323       0.037795      -0.002868      -0.009101       0.009390      -0.012329       0.001401      -0.013291      -0.002569       0.015860              1.806095       1.877282      -0.317496      -0.393784       1.732920       0.232604       1.808082          -0.000133
           16              H      12.566209       3.074286      13.367992       0.120085       1.195699 0.88535727E+01  0.87983649E+02                                 1.770837                            1.672220      -1.099314       2.358828                    0.997151       3.388023       9.141529       0.520383       1.184403      -0.732352       0.025761       0.008476       0.026327       0.037796      -0.003901       0.012676       0.003192       0.011133       0.001390      -0.013288      -0.002565       0.015853              1.806377       2.044305       0.221311       0.398426       1.566461       0.224783       1.808364          -0.000132
           17              H      11.235195       0.768901      10.410008       0.120069       1.195790 0.88544652E+01  0.87995402E+02                                 1.770988                            1.672354      -1.099332       2.358817                    0.997151       3.388177       9.142320       0.520335       1.184473      -0.732335       0.005543      -0.026550      -0.026322       0.037796      -0.006772      -0.003573       0.012574       0.001192       0.001387      -0.013290      -0.002563       0.015853              1.806536       1.494377      -0.096271      -0.004546       2.116710       0.457502       1.808520          -0.000128
           18              H       8.945515       9.345514      10.410008       0.120098       1.195573 0.88523853E+01  0.87968714E+02                                 1.770700                            1.672099      -1.099202       2.358891                    0.997152       3.387818       9.140750       0.520407       1.184390      -0.732355       0.020227       0.018082      -0.026317       0.037798       0.002864      -0.009105      -0.009384      -0.012325       0.001396      -0.013294      -0.002559       0.015853              1.806234       1.877429       0.317536      -0.393829       1.733054      -0.232632       1.808218          -0.000127
           19              H       2.662791       3.074286      10.410008       0.120072       1.195628 0.88528570E+01  0.87974171E+02                                 1.770715                            1.672111      -1.099185       2.358877                    0.997152       3.387921       9.140931       0.520423       1.184345      -0.732365      -0.025766       0.008466      -0.026321       0.037794       0.003906       0.012680      -0.003192       0.011130       0.001398      -0.013294      -0.002563       0.015857              1.806249       2.044155      -0.221287       0.398384       1.566356      -0.224756       1.808235          -0.000129
           20              H      -3.620695      12.419800      10.410008       0.120068       1.195791 0.88544704E+01  0.87995463E+02                                 1.770989                            1.672354      -1.099332       2.358817                    0.997151       3.388178       9.142322       0.520335       1.184473      -0.732335      -0.005543       0.026550      -0.026322       0.037796      -0.006772       0.003573      -0.012575       0.001192       0.001387      -0.013290      -0.002563       0.015853              1.806536       1.494377      -0.096271       0.004546       2.116711      -0.457502       1.808520          -0.000127
           21              H      -1.331015       3.843187      10.410008       0.120098       1.195574 0.88523921E+01  0.87968808E+02                                 1.770702                            1.672100      -1.099203       2.358890                    0.997152       3.387819       9.140757       0.520407       1.184391      -0.732355      -0.020227      -0.018082      -0.026317       0.037798       0.002864       0.009105       0.009384      -0.012325       0.001396      -0.013294      -0.002559       0.015853              1.806235       1.877430       0.317536       0.393830       1.733056       0.232632       1.808220          -0.000127
           22              H       4.951709      10.114415      10.410008       0.120072       1.195629 0.88528618E+01  0.87974224E+02                                 1.770715                            1.672111      -1.099184       2.358878                    0.997152       3.387922       9.140932       0.520423       1.184344      -0.732366       0.025766      -0.008466      -0.026321       0.037794       0.003906      -0.012680       0.003192       0.011130       0.001398      -0.013294      -0.002563       0.015857              1.806249       2.044155      -0.221287      -0.398384       1.566356       0.224756       1.808235          -0.000128
           23              H       3.993805       0.768901       2.484008       0.120117       1.195539 0.88520459E+01  0.87964045E+02                                 1.770619                            1.672028      -1.099289       2.358851                    0.997152       3.387764       9.140383       0.520439       1.184336      -0.732367      -0.005543      -0.026557      -0.026319       0.037798       0.006770       0.003579       0.012575       0.001195       0.001398      -0.013289      -0.002567       0.015856              1.806149       1.494093       0.096242       0.004548       2.116218       0.457346       1.808136          -0.000132
           24              H       6.283485       9.345514       2.484008       0.120096       1.195536 0.88519534E+01  0.87962340E+02                                 1.770568                            1.671981      -1.099220       2.358870                    0.997152       3.387752       9.140121       0.520467       1.184281      -0.732380      -0.020217       0.018081      -0.026323       0.037795      -0.002868       0.009101      -0.009390      -0.012329       0.001401      -0.013291      -0.002569       0.015860              1.806095       1.877282      -0.317497       0.393784       1.732921      -0.232604       1.808083          -0.000133
           25              H      12.566209       3.074286       2.484008       0.120085       1.195700 0.88535834E+01  0.87983781E+02                                 1.770838                            1.672221      -1.099314       2.358828                    0.997151       3.388025       9.141535       0.520383       1.184403      -0.732352       0.025761       0.008476      -0.026327       0.037796      -0.003901      -0.012676      -0.003192       0.011133       0.001390      -0.013288      -0.002565       0.015853              1.806378       2.044306       0.221312      -0.398426       1.566462      -0.224783       1.808365          -0.000132
           26              H       3.620695      12.419800       2.484008       0.120117       1.195540 0.88520489E+01  0.87964075E+02                                 1.770619                            1.672028      -1.099288       2.358851                    0.997152       3.387765       9.140383       0.520439       1.184335      -0.732367       0.005543       0.026557      -0.026319       0.037798       0.006770      -0.003579      -0.012575       0.001195       0.001398      -0.013289      -0.002567       0.015856              1.806148       1.494092       0.096242      -0.004548       2.116217      -0.457346       1.808135          -0.000132
           27              H       1.331015       3.843187       2.484008       0.120096       1.195537 0.88519594E+01  0.87962418E+02                                 1.770569                            1.671982      -1.099221       2.358870                    0.997152       3.387753       9.140126       0.520467       1.184282      -0.732380       0.020217      -0.018081      -0.026323       0.037795      -0.002868      -0.009101       0.009390      -0.012329       0.001401      -0.013291      -0.002569       0.015860              1.806096       1.877283      -0.317497      -0.393784       1.732922       0.232605       1.808084          -0.000133
           28              H      -4.951709      10.114415       2.484008       0.120085       1.195701 0.88535859E+01  0.87983811E+02                                 1.770838                            1.672221      -1.099315       2.358827                    0.997151       3.388025       9.141535       0.520383       1.184403      -0.732352      -0.025761      -0.008476      -0.026327       0.037796      -0.003901       0.012676       0.003192       0.011133       0.001390      -0.013288      -0.002565       0.015853              1.806378       2.044306       0.221312       0.398426       1.566462       0.224783       1.808366          -0.000132
           29              H      -3.620695      12.419800       5.441992       0.120069       1.195790 0.88544622E+01  0.87995353E+02                                 1.770987                            1.672352      -1.099331       2.358817                    0.997151       3.388177       9.142315       0.520336       1.184471      -0.732336      -0.005543       0.026550       0.026322       0.037796      -0.006772      -0.003573       0.012575       0.001192       0.001387      -0.013290      -0.002563       0.015853              1.806534       1.494376      -0.096271      -0.004546       2.116708       0.457501       1.808518          -0.000128
           30              H      -1.331015       3.843187       5.441992       0.120098       1.195574 0.88523926E+01  0.87968809E+02                                 1.770701                            1.672100      -1.099203       2.358890                    0.997152       3.387819       9.140755       0.520407       1.184390      -0.732355      -0.020227      -0.018082       0.026317       0.037798       0.002864      -0.009105      -0.009384      -0.012325       0.001396      -0.013294      -0.002559       0.015853              1.806235       1.877430       0.317536      -0.393830       1.733055      -0.232632       1.808219          -0.000127
           31              H       4.951709      10.114415       5.441992       0.120072       1.195629 0.88528634E+01  0.87974246E+02                                 1.770715                            1.672112      -1.099186       2.358877                    0.997152       3.387922       9.140933       0.520423       1.184345      -0.732366       0.025766      -0.008466       0.026321       0.037794       0.003906       0.012680      -0.003192       0.011130       0.001398      -0.013294      -0.002563       0.015857              1.806249       2.044155      -0.221288       0.398384       1.566357      -0.224756       1.808235          -0.000129
           32              H      11.235195       0.768901       5.441992       0.120069       1.195791 0.88544703E+01  0.87995461E+02                                 1.770989                            1.672354      -1.099332       2.358817                    0.997151       3.388178       9.142322       0.520336       1.184472      -0.732335       0.005543      -0.026550       0.026322       0.037796      -0.006772       0.003573      -0.012574       0.001192       0.001387      -0.013290      -0.002563       0.015853              1.806536       1.494377      -0.096271       0.004546       2.116710      -0.457502       1.808520          -0.000127
           33              H       8.945515       9.345514       5.441992       0.120097       1.195574 0.88523975E+01  0.87968864E+02                                 1.770702                            1.672100      -1.099203       2.358890                    0.997152       3.387820       9.140756       0.520407       1.184390      -0.732355       0.020227       0.018082       0.026317       0.037798       0.002864       0.009105       0.009384      -0.012325       0.001396      -0.013294      -0.002559       0.015853              1.806235       1.877430       0.317536       0.393830       1.733056       0.232632       1.808219          -0.000127
           34              H       2.662791       3.074286       5.441992       0.120072       1.195630 0.88528722E+01  0.87974348E+02                                 1.770715                            1.672112      -1.099186       2.358877                    0.997152       3.387924       9.140937       0.520423       1.184344      -0.732366      -0.025766       0.008466       0.026321       0.037794       0.003906      -0.012680       0.003192       0.011130       0.001398      -0.013294      -0.002563       0.015857              1.806249       2.044156      -0.221288      -0.398385       1.566357       0.224756       1.808235          -0.000128
           35              H       5.305022      11.855323      11.889000       0.097798       1.089442 0.75932289E+01  0.72140850E+02                                 1.619380                            1.511910      -0.706451       2.530391                    0.999845       3.231774       8.344903       0.571077       1.128903      -0.746081       0.030167       0.017424      -0.000002       0.034837       0.007980      -0.004431       0.007678       0.009214      -0.003328      -0.014520       0.004750       0.009769              1.665401       2.051771       0.305228      -0.009702       1.699326       0.016805       1.245106           0.000012
           36              H       0.000000       2.666755      11.889000       0.097805       1.089418 0.75930194E+01  0.72138366E+02                                 1.619359                            1.511891      -0.706448       2.530398                    0.999845       3.231725       8.344750       0.571080       1.128906      -0.746081      -0.000004      -0.034839       0.000001       0.034839      -0.000000       0.008864      -0.000000      -0.018430      -0.003328      -0.014519       0.004750       0.009770              1.665379       1.523081      -0.000000       0.019403       2.227965      -0.000001       1.245091           0.000013
           37              H      -5.305022      11.855323      11.889000       0.097774       1.089535 0.75940701E+01  0.72151072E+02                                 1.619494                            1.512011      -0.706458       2.530373                    0.999845       3.231948       8.345569       0.571046       1.128929      -0.746074      -0.030165       0.017417       0.000000       0.034833      -0.007979      -0.004433      -0.007678       0.009213      -0.003329      -0.014520       0.004752       0.009768              1.665520       2.051931      -0.305258      -0.009705       1.699447      -0.016808       1.245183           0.000013
           38              H       2.309478       1.333378      11.889000       0.097795       1.089446 0.75932657E+01  0.72141297E+02                                 1.619386                            1.511915      -0.706453       2.530389                    0.999845       3.231780       8.344928       0.571075       1.128905      -0.746081      -0.030167      -0.017424      -0.000002       0.034837       0.007980       0.004431      -0.007678       0.009214      -0.003328      -0.014520       0.004750       0.009769              1.665407       2.051780       0.305230       0.009702       1.699333      -0.016805       1.245110           0.000012
           39              H       7.614500      10.521946      11.889000       0.097801       1.089423 0.75930581E+01  0.72138830E+02                                 1.619364                            1.511896      -0.706451       2.530396                    0.999845       3.231732       8.344775       0.571078       1.128907      -0.746080       0.000004       0.034839       0.000001       0.034839      -0.000000      -0.008864       0.000000      -0.018430      -0.003328      -0.014519       0.004750       0.009770              1.665385       1.523086      -0.000000      -0.019403       2.227974       0.000001       1.245095           0.000013
           40              H      12.919522       1.333378      11.889000       0.097771       1.089540 0.75941078E+01  0.72151524E+02                                 1.619499                            1.512016      -0.706460       2.530371                    0.999845       3.231955       8.345594       0.571045       1.128931      -0.746074       0.030165      -0.017417       0.000000       0.034833      -0.007979       0.004433       0.007678       0.009214      -0.003328      -0.014520       0.004752       0.009768              1.665526       2.051939      -0.305259       0.009705       1.699453       0.016808       1.245186           0.000013
           41              H       2.309478       1.333378       3.963000       0.097797       1.089441 0.75932261E+01  0.72140809E+02                                 1.619379                            1.511910      -0.706451       2.530391                    0.999845       3.231773       8.344897       0.571077       1.128903      -0.746081      -0.030167      -0.017424       0.000002       0.034837       0.007980      -0.004431       0.007678       0.009214      -0.003328      -0.014520       0.004750       0.009769              1.665400       2.051770       0.305228      -0.009702       1.699326       0.016804       1.245106           0.000012
           42              H       7.614500      10.521946       3.963000       0.097804       1.089418 0.75930192E+01  0.72138349E+02                                 1.619357                            1.511890      -0.706448       2.530398                    0.999845       3.231725       8.344743       0.571081       1.128904      -0.746081       0.000004       0.034839      -0.000001       0.034839      -0.000000       0.008864      -0.000000      -0.018430      -0.003328      -0.014519       0.004750       0.009770              1.665378       1.523080      -0.000000       0.019403       2.227963      -0.000001       1.245091           0.000013
           43              H      12.919522       1.333378       3.963000       0.097774       1.089535 0.75940699E+01  0.72151061E+02                                 1.619493                            1.512011      -0.706458       2.530373                    0.999845       3.231948       8.345565       0.571047       1.128928      -0.746075       0.030165      -0.017417      -0.000000       0.034833      -0.007979      -0.004433      -0.007678       0.009214      -0.003329      -0.014520       0.004752       0.009768              1.665519       2.051929      -0.305257      -0.009705       1.699446      -0.016808       1.245182           0.000013
           44              H       5.305022      11.855323       3.963000       0.097794       1.089446 0.75932665E+01  0.72141297E+02                                 1.619385                            1.511915      -0.706453       2.530389                    0.999845       3.231780       8.344924       0.571076       1.128904      -0.746081       0.030167       0.017424       0.000002       0.034837       0.007980       0.004431      -0.007678       0.009214      -0.003328      -0.014520       0.004750       0.009769              1.665407       2.051779       0.305230       0.009702       1.699332      -0.016805       1.245110           0.000012
           45              H       0.000000       2.666755       3.963000       0.097801       1.089423 0.75930570E+01  0.72138814E+02                                 1.619364                            1.511895      -0.706451       2.530396                    0.999845       3.231731       8.344771       0.571078       1.128907      -0.746080      -0.000004      -0.034839      -0.000001       0.034839      -0.000000      -0.008864       0.000000      -0.018430      -0.003328      -0.014519       0.004750       0.009770              1.665385       1.523086      -0.000000      -0.019403       2.227974       0.000001       1.245095           0.000013
           46              H      -5.305022      11.855323       3.963000       0.097770       1.089539 0.75941047E+01  0.72151478E+02                                 1.619498                            1.512015      -0.706460       2.530371                    0.999845       3.231954       8.345587       0.571045       1.128930      -0.746074      -0.030165       0.017417      -0.000000       0.034833      -0.007979       0.004433       0.007678       0.009214      -0.003329      -0.014520       0.004752       0.009768              1.665525       2.051937      -0.305259       0.009705       1.699452       0.016808       1.245186           0.000013
           47              C       1.155120      11.317224      13.618453       0.595511      23.183809 0.24681046E+03  0.50871543E+04                                 7.460710                            5.564903       0.040487       2.076749                    0.999454      22.004033      61.190681       0.631556       0.470525      -1.021956      -0.060568       0.017180       0.062322       0.088586      -0.041132       0.055388      -0.083865      -0.040681       0.085219      -0.070808      -0.059736       0.130544              8.644321       8.358210       0.233488      -2.193886       9.054228       3.833005       8.520525           0.006519
           48              C       2.321661      11.045537      12.727571       0.144120      30.606405 0.36746011E+03  0.82821352E+04                                 8.681122                            6.538206      -0.024392       2.027251                    0.999408      25.386940      71.426775       0.622925       0.436253      -1.052045       0.034860      -0.036483      -0.051785       0.072305      -0.029725       0.032070      -0.037112      -0.068733       0.075191      -0.062445      -0.013689       0.076134             10.008566      11.781386       0.559995      -3.431742       9.091006       3.432856       9.153305           0.000965
           49              C       3.498101      11.727393      12.759275      -0.129721      29.113582 0.39811160E+03  0.91721291E+04                                 8.221348                            6.683149       0.092546       2.013930                    0.999710      28.658692      82.035105       0.631905       0.420716      -1.059588       0.005605      -0.011511      -0.012978       0.018230      -0.013016       0.026965      -0.005395      -0.039001       0.054664      -0.042695       0.007643       0.035051              8.860835      10.453420       0.997070      -2.218689       8.808458       2.393727       7.320628           0.000820
           50              C       1.608944       6.529726      13.618453       0.595493      23.183222 0.24680316E+03  0.50869737E+04                                 7.460640                            5.564856       0.040437       2.076740                    0.999454      22.003765      61.190052       0.631552       0.470531      -1.021951       0.045139       0.043866       0.062354       0.088599       0.002937      -0.100335      -0.006044       0.091611       0.085212      -0.070820      -0.059742       0.130562              8.644244       8.677975      -0.418177       4.416410       8.734283      -0.016614       8.520474           0.006509
           51              C       0.790385       5.655315      12.727571       0.144151      30.605464 0.36744787E+03  0.82817910E+04                                 8.680972                            6.538115      -0.024292       2.027295                    0.999408      25.386425      71.425053       0.622927       0.436255      -1.052043      -0.049064      -0.011943      -0.051738       0.072296      -0.014890      -0.048187      -0.009211       0.085868       0.075184      -0.062444      -0.013706       0.076149             10.008375       9.278420       0.884956       4.688672      11.593615       1.255494       9.153091           0.000972
           52              C       0.792669       4.295560      12.759275      -0.129695      29.112883 0.39809906E+03  0.91717505E+04                                 8.221179                            6.683019       0.092677       2.013979                    0.999710      28.658144      82.032621       0.631916       0.420713      -1.059592      -0.012823       0.000901      -0.012934       0.018235      -0.010391      -0.018170      -0.020655       0.042050       0.054650      -0.042704       0.007643       0.035061              8.860648       8.356021       0.213767       3.182285      10.905469       0.724546       7.320454           0.000820
           53              C      -2.764064       8.530452      13.618453       0.595516      23.183197 0.24680151E+03  0.50869199E+04                                 7.460539                            5.564769       0.040389       2.076715                    0.999454      22.003776      61.189519       0.631570       0.470520      -1.021960       0.015433      -0.061023       0.062351       0.088598       0.038176       0.044945       0.089907      -0.050924       0.085216      -0.070813      -0.059742       0.130555              8.644140       9.082240       0.184614      -2.222512       8.329826      -3.816365       8.520354           0.006523
           54              C      -3.112046       9.676550      12.727571       0.144104      30.606647 0.36746264E+03  0.82821872E+04                                 8.681072                            6.538154      -0.024379       2.027243                    0.999408      25.387110      71.426691       0.622940       0.436243      -1.052053       0.014178       0.048466      -0.051746       0.072302       0.044624       0.016100       0.046326      -0.017129       0.075225      -0.062448      -0.013683       0.076131             10.008526      10.248523      -1.445046      -1.257047      10.623808      -4.688384       9.153247           0.000963
           55              C      -4.290771      10.354449      12.759275      -0.129729      29.114394 0.39812085E+03  0.91724188E+04                                 8.221530                            6.683225       0.092546       2.013919                    0.999710      28.659350      82.038012       0.631900       0.420715      -1.059585       0.007201       0.010642      -0.012934       0.018232       0.023405      -0.008802       0.026032      -0.003033       0.054684      -0.042691       0.007652       0.035039              8.861073      10.083375      -1.210790      -0.963804       9.178958      -3.118489       7.320885           0.000825
           56              C       6.459380       1.871477      13.618453       0.595511      23.183809 0.24681046E+03  0.50871541E+04                                 7.460710                            5.564903       0.040487       2.076749                    0.999454      22.004032      61.190678       0.631556       0.470525      -1.021956       0.060568      -0.017180       0.062321       0.088586      -0.041132      -0.055389       0.083865      -0.040681       0.085219      -0.070808      -0.059736       0.130544              8.644321       8.358210       0.233488       2.193886       9.054228      -3.833005       8.520525           0.006519
           57              C       5.292839       2.143164      12.727571       0.144120      30.606413 0.36746021E+03  0.82821381E+04                                 8.681124                            6.538207      -0.024393       2.027251                    0.999408      25.386944      71.426792       0.622925       0.436253      -1.052045      -0.034860       0.036483      -0.051785       0.072305      -0.029725      -0.032071       0.037112      -0.068733       0.075191      -0.062445      -0.013689       0.076134             10.008568      11.781389       0.559996       3.431743       9.091008      -3.432857       9.153308           0.000965
           58              C       4.116399       1.461308      12.759275      -0.129721      29.113581 0.39811156E+03  0.91721278E+04                                 8.221347                            6.683148       0.092547       2.013931                    0.999710      28.658691      82.035094       0.631906       0.420716      -1.059588      -0.005605       0.011511      -0.012977       0.018230      -0.013016      -0.026965       0.005396      -0.039002       0.054664      -0.042695       0.007643       0.035051              8.860834      10.453420       0.997070       2.218690       8.808456      -2.393726       7.320627           0.000820
           59              C       6.005556       6.658975      13.618453       0.595493      23.183219 0.24680313E+03  0.50869729E+04                                 7.460639                            5.564856       0.040437       2.076740                    0.999454      22.003763      61.190045       0.631552       0.470531      -1.021951      -0.045139      -0.043866       0.062354       0.088599       0.002937       0.100335       0.006044       0.091611       0.085212      -0.070820      -0.059742       0.130562              8.644243       8.677974      -0.418177      -4.416409       8.734283       0.016614       8.520472           0.006508
           60              C       6.824115       7.533386      12.727571       0.144151      30.605463 0.36744785E+03  0.82817904E+04                                 8.680972                            6.538115      -0.024292       2.027295                    0.999408      25.386424      71.425050       0.622927       0.436255      -1.052043       0.049064       0.011943      -0.051738       0.072296      -0.014890       0.048186       0.009211       0.085868       0.075184      -0.062444      -0.013706       0.076149             10.008375       9.278419       0.884955      -4.688671      11.593617      -1.255493       9.153090           0.000972
           61              C       6.821831       8.893141      12.759275      -0.129695      29.112879 0.39809897E+03  0.91717478E+04                                 8.221177                            6.683017       0.092678       2.013979                    0.999710      28.658141      82.032605       0.631916       0.420712      -1.059592       0.012822      -0.000902      -0.012934       0.018235      -0.010391       0.018170       0.020655       0.042050       0.054649      -0.042704       0.007643       0.035061              8.860647       8.356019       0.213767      -3.182284      10.905469      -0.724546       7.320453           0.000820
           62              C      10.378563       4.658249      13.618453       0.595517      23.183185 0.24680141E+03  0.50869175E+04                                 7.460537                            5.564768       0.040388       2.076715                    0.999454      22.003772      61.189510       0.631570       0.470520      -1.021960      -0.015433       0.061023       0.062351       0.088598       0.038176      -0.044945      -0.089907      -0.050924       0.085216      -0.070813      -0.059742       0.130555              8.644137       9.082243       0.184609       2.222509       8.329821       3.816359       8.520348           0.006523
           63              C      10.726546       3.512151      12.727571       0.144104      30.606659 0.36746285E+03  0.82821931E+04                                 8.681074                            6.538155      -0.024380       2.027243                    0.999408      25.387117      71.426716       0.622939       0.436243      -1.052053      -0.014178      -0.048466      -0.051745       0.072302       0.044623      -0.016100      -0.046326      -0.017129       0.075225      -0.062448      -0.013683       0.076131             10.008528      10.248529      -1.445050       1.257045      10.623809       4.688383       9.153247           0.000963
           64              C      11.905271       2.834252      12.759275      -0.129729      29.114402 0.39812093E+03  0.91724211E+04                                 8.221530                            6.683225       0.092548       2.013920                    0.999710      28.659355      82.038021       0.631901       0.420715      -1.059585      -0.007201      -0.010642      -0.012934       0.018231       0.023405       0.008803      -0.026032      -0.003033       0.054684      -0.042691       0.007652       0.035039              8.861074      10.083377      -1.210791       0.963803       9.178959       3.118489       7.320885           0.000825
           65              C       8.769620       1.871477      10.159547       0.595497      23.183496 0.24680606E+03  0.50870346E+04                                 7.460587                            5.564812       0.040361       2.076704                    0.999454      22.003945      61.190019       0.631569       0.470518      -1.021961      -0.060576      -0.017168      -0.062329       0.088595       0.041131      -0.055400      -0.083864      -0.040679       0.085227      -0.070815      -0.059734       0.130550              8.644188       8.358107      -0.233474       2.193864       9.054061       3.832937       8.520396           0.006524
           66              C       9.936161       2.143164      11.050429       0.144117      30.606574 0.36746050E+03  0.82821291E+04                                 8.681067                            6.538140      -0.024374       2.027247                    0.999408      25.387037      71.426501       0.622939       0.436244      -1.052052       0.034864       0.036486       0.051774       0.072300       0.029730      -0.032065      -0.037111      -0.068711       0.075224      -0.062440      -0.013692       0.076132             10.008525      11.781376      -0.560067       3.431683       9.090974       3.432852       9.153226           0.000969
           67              C      11.112601       1.461308      11.018725      -0.129721      29.114490 0.39812125E+03  0.91724499E+04                                 8.221593                            6.683250       0.092528       2.013915                    0.999710      28.659440      82.038936       0.631895       0.420718      -1.059581       0.005609       0.011537       0.012961       0.018236       0.013012      -0.026955      -0.005387      -0.039010       0.054672      -0.042691       0.007653       0.035038              8.861155      10.453650      -0.997056       2.218760       8.808856       2.394014       7.320959           0.000833
           68              C       9.223444       6.658975      10.159547       0.595554      23.182915 0.24680037E+03  0.50869111E+04                                 7.460642                            5.564880       0.040327       2.076709                    0.999454      22.003552      61.189791       0.631540       0.470541      -1.021944       0.045182      -0.043839      -0.062322       0.088585      -0.002923       0.100345      -0.006064       0.091580       0.085201      -0.070847      -0.059717       0.130563              8.644215       8.677904       0.418175      -4.416331       8.734337      -0.016602       8.520404           0.006506
           69              C       8.404885       7.533386      11.050429       0.144109      30.606066 0.36745705E+03  0.82820447E+04                                 8.681040                            6.538164      -0.024244       2.027305                    0.999408      25.386825      71.426235       0.622929       0.436251      -1.052046      -0.049012       0.011941       0.051792       0.072299       0.014893       0.048157      -0.009210       0.085849       0.075191      -0.062434      -0.013681       0.076115             10.008444       9.278444      -0.884885      -4.688666      11.593770       1.255439       9.153116           0.000972
           70              C       8.407169       8.893141      11.018725      -0.129712      29.113221 0.39810474E+03  0.91719336E+04                                 8.221281                            6.683082       0.092633       2.013962                    0.999710      28.658429      82.034244       0.631910       0.420715      -1.059588      -0.012770      -0.000895       0.012992       0.018239       0.010377       0.018142      -0.020663       0.042029       0.054642      -0.042688       0.007652       0.035037              8.860767       8.356126      -0.213680      -3.182337      10.905628       0.724482       7.320547           0.000828
           71              C       4.850436       4.658249      10.159547       0.595525      23.182856 0.24679778E+03  0.50868471E+04                                 7.460634                            5.564848       0.040328       2.076709                    0.999454      22.003568      61.189880       0.631542       0.470540      -1.021944       0.015403       0.061031      -0.062353       0.088599      -0.038208      -0.044916       0.089937      -0.050858       0.085208      -0.070844      -0.059728       0.130572              8.644237       9.082376      -0.184633       2.222551       8.329901      -3.816380       8.520436           0.006510
           72              C       4.502454       3.512151      11.050429       0.144137      30.605722 0.36745160E+03  0.82818835E+04                                 8.680960                            6.538101      -0.024239       2.027309                    0.999408      25.386563      71.425123       0.622935       0.436249      -1.052048       0.014188      -0.048452       0.051745       0.072294      -0.044616      -0.016116       0.046318      -0.017159       0.075186      -0.062427      -0.013703       0.076131             10.008367      10.248377       1.445020       1.257023      10.623638      -4.688264       9.153086           0.000973
           73              C       3.323729       2.834252      11.018725      -0.129704      29.113398 0.39810683E+03  0.91719916E+04                                 8.221299                            6.683089       0.092726       2.013988                    0.999710      28.658602      82.034717       0.631911       0.420713      -1.059589       0.007193      -0.010657       0.012946       0.018246      -0.023399       0.008817       0.026053      -0.003019       0.054640      -0.042700       0.007655       0.035045              8.860794      10.083110       1.210792       0.963742       9.178667      -3.118303       7.320605           0.000827
           74              C      -1.155120      11.317224      10.159547       0.595496      23.183497 0.24680606E+03  0.50870347E+04                                 7.460588                            5.564813       0.040360       2.076703                    0.999454      22.003945      61.190023       0.631569       0.470518      -1.021961       0.060576       0.017168      -0.062329       0.088595       0.041131       0.055400       0.083864      -0.040679       0.085227      -0.070815      -0.059734       0.130550              8.644189       8.358108      -0.233474      -2.193864       9.054063      -3.832938       8.520398           0.006524
           75              C      -2.321661      11.045537      11.050429       0.144118      30.606569 0.36746044E+03  0.82821273E+04                                 8.681067                            6.538139      -0.024373       2.027247                    0.999408      25.387034      71.426492       0.622939       0.436244      -1.052052      -0.034864      -0.036487       0.051774       0.072300       0.029730       0.032065       0.037111      -0.068711       0.075224      -0.062440      -0.013692       0.076132             10.008524      11.781374      -0.560066      -3.431682       9.090973      -3.432852       9.153225           0.000969
           76              C      -3.498101      11.727393      11.018725      -0.129721      29.114486 0.39812117E+03  0.91724478E+04                                 8.221593                            6.683250       0.092527       2.013915                    0.999710      28.659438      82.038937       0.631895       0.420718      -1.059581      -0.005610      -0.011537       0.012961       0.018236       0.013012       0.026955       0.005387      -0.039010       0.054672      -0.042691       0.007653       0.035039              8.861155      10.453648      -0.997056      -2.218759       8.808858      -2.394015       7.320959           0.000833
           77              C      -1.608944       6.529726      10.159547       0.595554      23.182921 0.24680043E+03  0.50869127E+04                                 7.460643                            5.564881       0.040327       2.076709                    0.999454      22.003556      61.189808       0.631540       0.470541      -1.021944      -0.045182       0.043839      -0.062322       0.088585      -0.002923      -0.100345       0.006064       0.091580       0.085201      -0.070847      -0.059717       0.130563              8.644217       8.677906       0.418175       4.416332       8.734338       0.016602       8.520407           0.006506
           78              C      -0.790385       5.655315      11.050429       0.144109      30.606066 0.36745706E+03  0.82820449E+04                                 8.681041                            6.538164      -0.024245       2.027305                    0.999408      25.386825      71.426241       0.622929       0.436251      -1.052046       0.049012      -0.011941       0.051792       0.072299       0.014893      -0.048157       0.009209       0.085849       0.075191      -0.062434      -0.013681       0.076115             10.008445       9.278446      -0.884885       4.688667      11.593771      -1.255439       9.153118           0.000972
           79              C      -0.792669       4.295560      11.018725      -0.129711      29.113218 0.39810468E+03  0.91719325E+04                                 8.221282                            6.683082       0.092631       2.013962                    0.999710      28.658428      82.034256       0.631910       0.420715      -1.059588       0.012770       0.000895       0.012992       0.018239       0.010377      -0.018142       0.020663       0.042029       0.054641      -0.042688       0.007652       0.035037              8.860768       8.356127      -0.213679       3.182338      10.905627      -0.724481       7.320548           0.000828
           80              C       2.764064       8.530452      10.159547       0.595524      23.182857 0.24679781E+03  0.50868478E+04                                 7.460635                            5.564849       0.040328       2.076709                    0.999454      22.003570      61.189888       0.631542       0.470540      -1.021944      -0.015403      -0.061031      -0.062353       0.088599      -0.038208       0.044916      -0.089937      -0.050858       0.085208      -0.070844      -0.059727       0.130572              8.644238       9.082377      -0.184633      -2.222551       8.329901       3.816380       8.520435           0.006510
           81              C       3.112046       9.676550      11.050429       0.144137      30.605720 0.36745161E+03  0.82818838E+04                                 8.680959                            6.538101      -0.024239       2.027309                    0.999408      25.386563      71.425122       0.622935       0.436249      -1.052048      -0.014188       0.048452       0.051745       0.072295      -0.044617       0.016116      -0.046318      -0.017159       0.075186      -0.062427      -0.013703       0.076131             10.008366      10.248376       1.445020      -1.257023      10.623637       4.688263       9.153085           0.000974
           82              C       4.290771      10.354449      11.018725      -0.129704      29.113384 0.39810658E+03  0.91719846E+04                                 8.221296                            6.683088       0.092725       2.013988                    0.999710      28.658594      82.034690       0.631911       0.420713      -1.059589      -0.007192       0.010658       0.012946       0.018246      -0.023399      -0.008817      -0.026053      -0.003019       0.054640      -0.042701       0.007656       0.035045              8.860791      10.083108       1.210791      -0.963743       9.178663       3.118301       7.320603           0.000827
           83              C       6.459380       1.871477       2.233547       0.595512      23.183806 0.24681042E+03  0.50871531E+04                                 7.460709                            5.564902       0.040486       2.076749                    0.999454      22.004031      61.190675       0.631556       0.470525      -1.021956       0.060568      -0.017180      -0.062321       0.088586      -0.041132       0.055388      -0.083865      -0.040681       0.085219      -0.070808      -0.059736       0.130544              8.644320       8.358209       0.233488      -2.193886       9.054227       3.833004       8.520524           0.006519
           84              C       5.292839       2.143164       3.124429       0.144120      30.606412 0.36746020E+03  0.82821377E+04                                 8.681123                            6.538206      -0.024392       2.027251                    0.999408      25.386943      71.426784       0.622925       0.436253      -1.052045      -0.034860       0.036483       0.051785       0.072305      -0.029725       0.032070      -0.037112      -0.068733       0.075191      -0.062445      -0.013689       0.076134             10.008567      11.781387       0.559996      -3.431742       9.091008       3.432857       9.153307           0.000965
           85              C       4.116399       1.461308       3.092725      -0.129721      29.113572 0.39811139E+03  0.91721232E+04                                 8.221346                            6.683147       0.092546       2.013930                    0.999710      28.658687      82.035084       0.631906       0.420716      -1.059588      -0.005605       0.011511       0.012978       0.018230      -0.013016       0.026965      -0.005395      -0.039001       0.054663      -0.042695       0.007643       0.035051              8.860833      10.453415       0.997070      -2.218688       8.808457       2.393728       7.320626           0.000820
           86              C       6.005556       6.658975       2.233547       0.595493      23.183214 0.24680307E+03  0.50869713E+04                                 7.460638                            5.564855       0.040437       2.076740                    0.999454      22.003761      61.190039       0.631552       0.470531      -1.021951      -0.045139      -0.043866      -0.062353       0.088599       0.002937      -0.100335      -0.006044       0.091611       0.085212      -0.070820      -0.059742       0.130562              8.644242       8.677973      -0.418177       4.416408       8.734281      -0.016614       8.520471           0.006509
           87              C       6.824115       7.533386       3.124429       0.144151      30.605469 0.36744793E+03  0.82817928E+04                                 8.680973                            6.538116      -0.024291       2.027295                    0.999408      25.386427      71.425061       0.622927       0.436255      -1.052043       0.049064       0.011943       0.051738       0.072296      -0.014890      -0.048187      -0.009211       0.085868       0.075184      -0.062444      -0.013706       0.076149             10.008376       9.278420       0.884955       4.688672      11.593617       1.255493       9.153091           0.000972
           88              C       6.821831       8.893141       3.092725      -0.129695      29.112872 0.39809884E+03  0.91717441E+04                                 8.221176                            6.683016       0.092676       2.013979                    0.999710      28.658138      82.032599       0.631916       0.420713      -1.059592       0.012822      -0.000901       0.012935       0.018235      -0.010391      -0.018170      -0.020655       0.042050       0.054649      -0.042704       0.007643       0.035061              8.860646       8.356019       0.213766       3.182284      10.905466       0.724544       7.320453           0.000820
           89              C      10.378563       4.658249       2.233547       0.595517      23.183182 0.24680137E+03  0.50869163E+04                                 7.460536                            5.564768       0.040389       2.076715                    0.999454      22.003771      61.189506       0.631570       0.470520      -1.021960      -0.015433       0.061023      -0.062351       0.088598       0.038176       0.044945       0.089907      -0.050924       0.085215      -0.070813      -0.059742       0.130555              8.644136       9.082241       0.184609      -2.222509       8.329820      -3.816358       8.520347           0.006523
           90              C      10.726546       3.512151       3.124429       0.144103      30.606653 0.36746276E+03  0.82821905E+04                                 8.681073                            6.538155      -0.024380       2.027243                    0.999408      25.387113      71.426705       0.622939       0.436243      -1.052053      -0.014178      -0.048466       0.051746       0.072302       0.044624       0.016100       0.046326      -0.017129       0.075224      -0.062448      -0.013683       0.076131             10.008527      10.248528      -1.445050      -1.257046      10.623808      -4.688383       9.153246           0.000963
           91              C      11.905271       2.834252       3.092725      -0.129729      29.114395 0.39812080E+03  0.91724175E+04                                 8.221530                            6.683225       0.092546       2.013919                    0.999710      28.659351      82.038017       0.631900       0.420716      -1.059585      -0.007201      -0.010642       0.012934       0.018232       0.023405      -0.008802       0.026032      -0.003033       0.054684      -0.042691       0.007652       0.035039              8.861073      10.083377      -1.210789      -0.963805       9.178957      -3.118489       7.320885           0.000824
           92              C       1.155120      11.317224       2.233547       0.595512      23.183804 0.24681041E+03  0.50871528E+04                                 7.460709                            5.564902       0.040487       2.076749                    0.999454      22.004030      61.190672       0.631556       0.470525      -1.021956      -0.060568       0.017180      -0.062321       0.088586      -0.041132      -0.055389       0.083865      -0.040681       0.085219      -0.070808      -0.059736       0.130544              8.644320       8.358209       0.233488       2.193886       9.054227      -3.833004       8.520524           0.006520
           93              C       2.321661      11.045537       3.124429       0.144120      30.606414 0.36746023E+03  0.82821385E+04                                 8.681124                            6.538207      -0.024393       2.027251                    0.999408      25.386944      71.426790       0.622925       0.436253      -1.052045       0.034860      -0.036483       0.051785       0.072305      -0.029725      -0.032071       0.037112      -0.068733       0.075191      -0.062445      -0.013689       0.076134             10.008568      11.781389       0.559996       3.431742       9.091008      -3.432856       9.153307           0.000965
           94              C       3.498101      11.727393       3.092725      -0.129721      29.113570 0.39811134E+03  0.91721216E+04                                 8.221345                            6.683146       0.092547       2.013931                    0.999710      28.658685      82.035068       0.631906       0.420716      -1.059588       0.005605      -0.011511       0.012978       0.018230      -0.013016      -0.026965       0.005395      -0.039002       0.054664      -0.042695       0.007643       0.035051              8.860832      10.453416       0.997070       2.218688       8.808454      -2.393726       7.320625           0.000820
           95              C       1.608944       6.529726       2.233547       0.595493      23.183210 0.24680302E+03  0.50869701E+04                                 7.460638                            5.564855       0.040437       2.076740                    0.999454      22.003758      61.190029       0.631552       0.470531      -1.021951       0.045139       0.043866      -0.062354       0.088599       0.002937       0.100335       0.006044       0.091611       0.085212      -0.070820      -0.059742       0.130562              8.644241       8.677972      -0.418177      -4.416408       8.734281       0.016614       8.520471           0.006508
           96              C       0.790385       5.655315       3.124429       0.144151      30.605466 0.36744789E+03  0.82817915E+04                                 8.680973                            6.538115      -0.024291       2.027295                    0.999408      25.386425      71.425052       0.622927       0.436255      -1.052043      -0.049064      -0.011943       0.051738       0.072296      -0.014890       0.048187       0.009211       0.085868       0.075183      -0.062444      -0.013706       0.076149             10.008375       9.278419       0.884955      -4.688671      11.593617      -1.255493       9.153091           0.000972
           97              C       0.792669       4.295560       3.092725      -0.129695      29.112870 0.39809879E+03  0.91717425E+04                                 8.221175                            6.683015       0.092678       2.013979                    0.999710      28.658136      82.032585       0.631917       0.420712      -1.059592      -0.012822       0.000902       0.012935       0.018235      -0.010391       0.018170       0.020655       0.042050       0.054649      -0.042704       0.007643       0.035061              8.860645       8.356018       0.213767      -3.182284      10.905465      -0.724545       7.320452           0.000820
           98              C      -2.764064       8.530452       2.233547       0.595517      23.183181 0.24680132E+03  0.50869149E+04                                 7.460536                            5.564767       0.040389       2.076715                    0.999454      22.003766      61.189487       0.631570       0.470520      -1.021960       0.015433      -0.061023      -0.062351       0.088598       0.038176      -0.044945      -0.089907      -0.050924       0.085215      -0.070813      -0.059742       0.130555              8.644137       9.082237       0.184613       2.222510       8.329823       3.816362       8.520350           0.006523
           99              C      -3.112046       9.676550       3.124429       0.144103      30.606664 0.36746287E+03  0.82821936E+04                                 8.681074                            6.538155      -0.024380       2.027243                    0.999408      25.387119      71.426721       0.622940       0.436243      -1.052053       0.014178       0.048466       0.051746       0.072302       0.044624      -0.016100      -0.046326      -0.017129       0.075225      -0.062448      -0.013683       0.076131             10.008529      10.248528      -1.445047       1.257048      10.623811       4.688385       9.153249           0.000962
          100              C      -4.290771      10.354449       3.092725      -0.129730      29.114399 0.39812090E+03  0.91724201E+04                                 8.221529                            6.683224       0.092547       2.013920                    0.999710      28.659356      82.038021       0.631901       0.420715      -1.059585       0.007201       0.010642       0.012934       0.018232       0.023405       0.008803      -0.026032      -0.003033       0.054684      -0.042691       0.007652       0.035039              8.861073      10.083376      -1.210791       0.963804       9.178958       3.118489       7.320884           0.000825
          101              C      -1.155120      11.317224       5.692453       0.595497      23.183487 0.24680594E+03  0.50870316E+04                                 7.460585                            5.564811       0.040361       2.076704                    0.999454      22.003939      61.189998       0.631569       0.470518      -1.021961       0.060576       0.017168       0.062329       0.088595       0.041131      -0.055400      -0.083864      -0.040679       0.085226      -0.070815      -0.059734       0.130550              8.644186       8.358105      -0.233474       2.193863       9.054059       3.832936       8.520394           0.006524
          102              C      -2.321661      11.045537       4.801571       0.144117      30.606577 0.36746054E+03  0.82821301E+04                                 8.681068                            6.538140      -0.024374       2.027247                    0.999408      25.387038      71.426507       0.622939       0.436244      -1.052052      -0.034864      -0.036486      -0.051774       0.072300       0.029730      -0.032065      -0.037111      -0.068711       0.075224      -0.062440      -0.013692       0.076132             10.008526      11.781377      -0.560066       3.431684       9.090975       3.432852       9.153227           0.000969
          103              C      -3.498101      11.727393       4.833275      -0.129722      29.114494 0.39812132E+03  0.91724518E+04                                 8.221594                            6.683251       0.092528       2.013915                    0.999710      28.659442      82.038942       0.631895       0.420718      -1.059581      -0.005609      -0.011537      -0.012961       0.018236       0.013012      -0.026955      -0.005387      -0.039010       0.054672      -0.042691       0.007653       0.035039              8.861156      10.453651      -0.997056       2.218760       8.808857       2.394014       7.320959           0.000833
          104              C      -1.608944       6.529726       5.692453       0.595554      23.182912 0.24680033E+03  0.50869100E+04                                 7.460641                            5.564879       0.040327       2.076709                    0.999454      22.003550      61.189783       0.631540       0.470540      -1.021944      -0.045182       0.043839       0.062322       0.088585      -0.002923       0.100345      -0.006064       0.091580       0.085201      -0.070847      -0.059717       0.130564              8.644214       8.677903       0.418175      -4.416330       8.734336      -0.016602       8.520404           0.006506
          105              C      -0.790385       5.655315       4.801571       0.144109      30.606068 0.36745708E+03  0.82820455E+04                                 8.681040                            6.538164      -0.024244       2.027305                    0.999408      25.386826      71.426238       0.622929       0.436251      -1.052046       0.049012      -0.011941      -0.051792       0.072299       0.014893       0.048157      -0.009210       0.085849       0.075191      -0.062434      -0.013681       0.076115             10.008444       9.278445      -0.884884      -4.688667      11.593770       1.255439       9.153117           0.000972
          106              C      -0.792669       4.295560       4.833275      -0.129712      29.113219 0.39810468E+03  0.91719321E+04                                 8.221280                            6.683081       0.092633       2.013962                    0.999710      28.658428      82.034241       0.631910       0.420714      -1.059588       0.012770       0.000895      -0.012992       0.018239       0.010377       0.018142      -0.020663       0.042029       0.054642      -0.042688       0.007652       0.035037              8.860766       8.356126      -0.213680      -3.182337      10.905627       0.724482       7.320547           0.000828
          107              C       2.764064       8.530452       5.692453       0.595525      23.182846 0.24679768E+03  0.50868444E+04                                 7.460632                            5.564847       0.040328       2.076709                    0.999454      22.003563      61.189863       0.631542       0.470540      -1.021944      -0.015403      -0.061031       0.062352       0.088599      -0.038208      -0.044916       0.089937      -0.050858       0.085208      -0.070844      -0.059728       0.130572              8.644235       9.082374      -0.184633       2.222550       8.329899      -3.816378       8.520432           0.006510
          108              C       3.112046       9.676550       4.801571       0.144137      30.605722 0.36745161E+03  0.82818839E+04                                 8.680960                            6.538102      -0.024238       2.027309                    0.999408      25.386563      71.425125       0.622935       0.436249      -1.052048      -0.014188       0.048452      -0.051746       0.072294      -0.044617      -0.016116       0.046318      -0.017159       0.075185      -0.062427      -0.013703       0.076131             10.008367      10.248378       1.445020       1.257023      10.623638      -4.688264       9.153086           0.000973
          109              C       4.290771      10.354449       4.833275      -0.129704      29.113392 0.39810671E+03  0.91719881E+04                                 8.221298                            6.683088       0.092725       2.013988                    0.999710      28.658598      82.034702       0.631911       0.420713      -1.059589      -0.007192       0.010657      -0.012946       0.018246      -0.023399       0.008817       0.026052      -0.003019       0.054639      -0.042701       0.007656       0.035045              8.860793      10.083109       1.210792       0.963743       9.178665      -3.118302       7.320604           0.000827
          110              C       8.769620       1.871477       5.692453       0.595497      23.183489 0.24680597E+03  0.50870323E+04                                 7.460586                            5.564812       0.040360       2.076703                    0.999454      22.003941      61.190012       0.631569       0.470518      -1.021961      -0.060576      -0.017168       0.062329       0.088595       0.041131       0.055400       0.083864      -0.040679       0.085227      -0.070815      -0.059734       0.130550              8.644188       8.358106      -0.233474      -2.193863       9.054061      -3.832937       8.520396           0.006524
          111              C       9.936161       2.143164       4.801571       0.144117      30.606567 0.36746041E+03  0.82821267E+04                                 8.681067                            6.538139      -0.024373       2.027247                    0.999408      25.387033      71.426490       0.622939       0.436244      -1.052052       0.034864       0.036486      -0.051774       0.072300       0.029730       0.032065       0.037111      -0.068711       0.075224      -0.062440      -0.013692       0.076132             10.008524      11.781374      -0.560066      -3.431682       9.090973      -3.432852       9.153225           0.000970
          112              C      11.112601       1.461308       4.833275      -0.129721      29.114486 0.39812118E+03  0.91724483E+04                                 8.221593                            6.683250       0.092526       2.013915                    0.999710      28.659438      82.038939       0.631895       0.420718      -1.059581       0.005609       0.011537      -0.012962       0.018236       0.013012       0.026955       0.005387      -0.039010       0.054672      -0.042691       0.007653       0.035039              8.861155      10.453648      -0.997056      -2.218759       8.808858      -2.394015       7.320960           0.000832
          113              C       9.223444       6.658975       5.692453       0.595554      23.182911 0.24680032E+03  0.50869099E+04                                 7.460642                            5.564880       0.040326       2.076709                    0.999454      22.003551      61.189792       0.631540       0.470541      -1.021944       0.045182      -0.043839       0.062322       0.088585      -0.002923      -0.100345       0.006064       0.091580       0.085201      -0.070847      -0.059717       0.130564              8.644215       8.677904       0.418175       4.416331       8.734336       0.016602       8.520405           0.006506
          114              C       8.404885       7.533386       4.801571       0.144109      30.606066 0.36745707E+03  0.82820451E+04                                 8.681041                            6.538164      -0.024244       2.027305                    0.999408      25.386825      71.426240       0.622929       0.436251      -1.052046      -0.049012       0.011941      -0.051792       0.072299       0.014893      -0.048157       0.009210       0.085849       0.075191      -0.062434      -0.013681       0.076115             10.008444       9.278446      -0.884885       4.688667      11.593770      -1.255439       9.153117           0.000972
          115              C       8.407169       8.893141       4.833275      -0.129712      29.113212 0.39810457E+03  0.91719292E+04                                 8.221280                            6.683081       0.092631       2.013962                    0.999710      28.658425      82.034238       0.631910       0.420715      -1.059588      -0.012770      -0.000895      -0.012992       0.018239       0.010377      -0.018142       0.020663       0.042029       0.054641      -0.042688       0.007652       0.035037              8.860766       8.356126      -0.213678       3.182337      10.905625      -0.724480       7.320547           0.000828
          116              C       4.850436       4.658249       5.692453       0.595525      23.182855 0.24679777E+03  0.50868468E+04                                 7.460634                            5.564848       0.040327       2.076709                    0.999454      22.003569      61.189884       0.631542       0.470540      -1.021944       0.015403       0.061031       0.062352       0.088599      -0.038208       0.044916      -0.089937      -0.050858       0.085208      -0.070844      -0.059727       0.130572              8.644237       9.082376      -0.184633      -2.222551       8.329900       3.816379       8.520435           0.006510
          117              C       4.502454       3.512151       4.801571       0.144137      30.605722 0.36745161E+03  0.82818839E+04                                 8.680960                            6.538102      -0.024239       2.027309                    0.999408      25.386563      71.425125       0.622935       0.436249      -1.052048       0.014188      -0.048452      -0.051745       0.072295      -0.044617       0.016116      -0.046318      -0.017159       0.075185      -0.062427      -0.013703       0.076131             10.008367      10.248377       1.445020      -1.257023      10.623638       4.688264       9.153086           0.000974
          118              C       3.323729       2.834252       4.833275      -0.129704      29.113385 0.39810658E+03  0.91719845E+04                                 8.221297                            6.683088       0.092725       2.013988                    0.999710      28.658595      82.034695       0.631911       0.420713      -1.059589       0.007193      -0.010657      -0.012946       0.018246      -0.023399      -0.008817      -0.026053      -0.003019       0.054639      -0.042701       0.007656       0.035045              8.860792      10.083108       1.210790      -0.963744       9.178663       3.118301       7.320604           0.000827
          119              C       4.499789      11.390422      11.889000      -0.042339      28.122229 0.37671348E+03  0.85282577E+04                                 7.999432                            6.467729       0.310292       2.092989                    0.999792      27.313402      76.564373       0.649730       0.416412      -1.066279      -0.022732      -0.013098      -0.000023       0.026235       0.006114       0.008020      -0.013878       0.007052      -0.005529      -0.020162       0.007980       0.012183              8.725521       9.825048       0.387371      -1.652626       9.377800       2.862432       6.973713           0.000136
          120              C       0.000000       3.596559      11.889000      -0.042325      28.121705 0.37670568E+03  0.85280338E+04                                 7.999342                            6.467671       0.310271       2.092990                    0.999792      27.313002      76.562945       0.649732       0.416414      -1.066279      -0.000026       0.026233       0.000018       0.026233      -0.000004      -0.016031       0.000008      -0.014109      -0.005522      -0.020161       0.007975       0.012186              8.725411       9.153992       0.000009       3.305172      10.048634       0.000003       6.973606           0.000137
          121              C      -4.499789      11.390422      11.889000      -0.042363      28.123621 0.37673307E+03  0.85288302E+04                                 7.999708                            6.467890       0.310400       2.093002                    0.999792      27.314430      76.568360       0.649722       0.416412      -1.066278       0.022726      -0.013109       0.000006       0.026236      -0.006122       0.008017       0.013879       0.007077      -0.005538      -0.020168       0.007994       0.012175              8.725860       9.825387      -0.387321      -1.652752       9.378151      -2.862652       6.974042           0.000142
          122              C       3.114711       1.798279      11.889000      -0.042338      28.122197 0.37671285E+03  0.85282400E+04                                 7.999425                            6.467722       0.310292       2.092990                    0.999792      27.313384      76.564304       0.649731       0.416412      -1.066279       0.022732       0.013098      -0.000023       0.026235       0.006115      -0.008020       0.013878       0.007052      -0.005530      -0.020162       0.007980       0.012182              8.725513       9.825043       0.387375       1.652624       9.377790      -2.862428       6.973706           0.000136
          123              C       7.614500       9.592142      11.889000      -0.042324      28.121670 0.37670502E+03  0.85280151E+04                                 7.999334                            6.467665       0.310270       2.092990                    0.999792      27.312982      76.562871       0.649733       0.416414      -1.066279       0.000026      -0.026233       0.000018       0.026233      -0.000004       0.016031      -0.000008      -0.014109      -0.005523      -0.020161       0.007975       0.012186              8.725403       9.153980       0.000009      -3.305167      10.048631      -0.000003       6.973599           0.000137
          124              C      12.114289       1.798279      11.889000      -0.042362      28.123592 0.37673251E+03  0.85288142E+04                                 7.999702                            6.467884       0.310400       2.093002                    0.999792      27.314414      76.568300       0.649723       0.416411      -1.066278      -0.022726       0.013109       0.000006       0.026236      -0.006122      -0.008017      -0.013879       0.007077      -0.005539      -0.020168       0.007994       0.012174              8.725853       9.825383      -0.387325       1.652750       9.378142       2.862648       6.974035           0.000142
          125              C       3.114711       1.798279       3.963000      -0.042339      28.122224 0.37671339E+03  0.85282549E+04                                 7.999430                            6.467727       0.310292       2.092990                    0.999792      27.313398      76.564348       0.649731       0.416412      -1.066279       0.022732       0.013098       0.000022       0.026235       0.006114       0.008020      -0.013878       0.007052      -0.005530      -0.020162       0.007980       0.012183              8.725518       9.825045       0.387370      -1.652626       9.377798       2.862432       6.973712           0.000136
          126              C       7.614500       9.592142       3.963000      -0.042325      28.121699 0.37670557E+03  0.85280304E+04                                 7.999339                            6.467670       0.310271       2.092990                    0.999792      27.312997      76.562915       0.649732       0.416414      -1.066279       0.000026      -0.026233      -0.000018       0.026233      -0.000004      -0.016031       0.000008      -0.014109      -0.005523      -0.020161       0.007975       0.012186              8.725408       9.153990       0.000009       3.305171      10.048630       0.000003       6.973605           0.000136
          127              C      12.114289       1.798279       3.963000      -0.042363      28.123617 0.37673300E+03  0.85288280E+04                                 7.999707                            6.467889       0.310400       2.093002                    0.999792      27.314427      76.568343       0.649722       0.416411      -1.066278      -0.022726       0.013109      -0.000006       0.026236      -0.006122       0.008017       0.013879       0.007077      -0.005539      -0.020169       0.007994       0.012175              8.725858       9.825385      -0.387320      -1.652752       9.378149      -2.862652       6.974041           0.000142
          128              C       4.499789      11.390422       3.963000      -0.042338      28.122196 0.37671283E+03  0.85282392E+04                                 7.999423                            6.467721       0.310292       2.092990                    0.999792      27.313383      76.564292       0.649731       0.416412      -1.066280      -0.022732      -0.013098       0.000022       0.026235       0.006114      -0.008020       0.013878       0.007052      -0.005531      -0.020162       0.007980       0.012182              8.725512       9.825041       0.387374       1.652623       9.377789      -2.862428       6.973705           0.000136
          129              C       0.000000       3.596559       3.963000      -0.042324      28.121666 0.37670495E+03  0.85280130E+04                                 7.999333                            6.467663       0.310270       2.092990                    0.999792      27.312979      76.562852       0.649733       0.416413      -1.066279      -0.000026       0.026233      -0.000018       0.026233      -0.000004       0.016031      -0.000008      -0.014109      -0.005523      -0.020161       0.007975       0.012186              8.725401       9.153978       0.000009      -3.305167      10.048628      -0.000003       6.973598           0.000137
          130              C      -4.499789      11.390422       3.963000      -0.042362      28.123583 0.37673236E+03  0.85288098E+04                                 7.999699                            6.467882       0.310401       2.093002                    0.999792      27.314408      76.568269       0.649723       0.416411      -1.066278       0.022726      -0.013109      -0.000006       0.026236      -0.006122      -0.008017      -0.013879       0.007077      -0.005539      -0.020169       0.007994       0.012174              8.725850       9.825379      -0.387324       1.652750       9.378139       2.862647       6.974033           0.000142
          131              N       2.120638      10.016818      11.889000      -0.336878      43.624529 0.62026907E+03  0.15690593E+05                                10.356570                            8.121930      -0.108794       1.954418                    0.998939      30.263687      85.763114       0.607124       0.398813      -1.092677       0.161288       0.093156      -0.000012       0.186257      -0.084467       0.017372      -0.030115      -0.097501       0.215733      -0.133481       0.031592       0.101890             11.909968      11.287825      -0.822547      -3.301567      12.237944       5.718601      12.204135           0.001597
          132              N       0.000000       6.343765      11.889000      -0.336886      43.626150 0.62029567E+03  0.15691466E+05                                10.356859                            8.122126      -0.109083       1.954307                    0.998940      30.264494      85.766511       0.607113       0.398815      -1.092673      -0.000034      -0.186234       0.000031       0.186234       0.000007      -0.034773      -0.000008       0.195019       0.215720      -0.133463       0.031575       0.101887             11.910311      12.712976       0.000046       6.603330      10.813616       0.000034      12.204340           0.001596
          133              N      -2.120638      10.016818      11.889000      -0.336915      43.626138 0.62029341E+03  0.15691340E+05                                10.356735                            8.122021      -0.108689       1.954437                    0.998939      30.264400      85.765102       0.607129       0.398807      -1.092683      -0.161299       0.093148       0.000019       0.186263       0.084464       0.017385       0.030112      -0.097524       0.215762      -0.133489       0.031592       0.101898             11.910194      11.288077       0.822535      -3.301656      12.238151      -5.718743      12.204353           0.001603
          134              N       5.493862       3.171883      11.889000      -0.336877      43.624536 0.62026917E+03  0.15690596E+05                                10.356570                            8.121929      -0.108793       1.954418                    0.998939      30.263690      85.763119       0.607124       0.398813      -1.092677      -0.161288      -0.093156      -0.000012       0.186257      -0.084467      -0.017372       0.030115      -0.097502       0.215734      -0.133481       0.031592       0.101890             11.909969      11.287826      -0.822547       3.301568      12.237944      -5.718601      12.204136           0.001597
          135              N       7.614500       6.844936      11.889000      -0.336886      43.626158 0.62029582E+03  0.15691470E+05                                10.356859                            8.122127      -0.109082       1.954307                    0.998940      30.264498      85.766522       0.607113       0.398815      -1.092673       0.000034       0.186234       0.000031       0.186234       0.000007       0.034773       0.000008       0.195019       0.215720      -0.133463       0.031575       0.101887             11.910311      12.712977       0.000045      -6.603330      10.813617      -0.000034      12.204340           0.001596
          136              N       9.735138       3.171883      11.889000      -0.336915      43.626136 0.62029342E+03  0.15691341E+05                                10.356735                            8.122021      -0.108690       1.954437                    0.998939      30.264401      85.765109       0.607129       0.398807      -1.092683       0.161299      -0.093148       0.000019       0.186263       0.084464      -0.017384      -0.030112      -0.097524       0.215762      -0.133489       0.031591       0.101898             11.910193      11.288076       0.822534       3.301655      12.238151       5.718742      12.204353           0.001603
          137              N       5.493862       3.171883       3.963000      -0.336878      43.624527 0.62026900E+03  0.15690591E+05                                10.356570                            8.121929      -0.108794       1.954418                    0.998939      30.263685      85.763109       0.607124       0.398813      -1.092677      -0.161288      -0.093156       0.000012       0.186257      -0.084467       0.017372      -0.030115      -0.097502       0.215733      -0.133481       0.031592       0.101890             11.909969      11.287826      -0.822547      -3.301568      12.237945       5.718602      12.204136           0.001597
          138              N       7.614500       6.844936       3.963000      -0.336886      43.626153 0.62029572E+03  0.15691467E+05                                10.356859                            8.122127      -0.109083       1.954307                    0.998940      30.264495      85.766516       0.607113       0.398815      -1.092673       0.000034       0.186234      -0.000031       0.186234       0.000007      -0.034773      -0.000008       0.195019       0.215720      -0.133463       0.031576       0.101887             11.910311      12.712977       0.000046       6.603331      10.813616       0.000034      12.204341           0.001596
          139              N       9.735138       3.171883       3.963000      -0.336915      43.626132 0.62029337E+03  0.15691339E+05                                10.356734                            8.122020      -0.108689       1.954437                    0.998939      30.264399      85.765098       0.607129       0.398807      -1.092683       0.161299      -0.093148      -0.000019       0.186263       0.084464       0.017385       0.030112      -0.097524       0.215762      -0.133489       0.031592       0.101898             11.910192      11.288075       0.822534      -3.301655      12.238150      -5.718742      12.204352           0.001603
          140              N       2.120638      10.016818       3.963000      -0.336878      43.624532 0.62026911E+03  0.15690594E+05                                10.356570                            8.121929      -0.108793       1.954418                    0.998939      30.263688      85.763114       0.607124       0.398813      -1.092677       0.161288       0.093156       0.000012       0.186257      -0.084467      -0.017372       0.030115      -0.097502       0.215733      -0.133481       0.031592       0.101890             11.909968      11.287826      -0.822547       3.301568      12.237944      -5.718601      12.204135           0.001597
          141              N       0.000000       6.343765       3.963000      -0.336886      43.626157 0.62029579E+03  0.15691469E+05                                10.356860                            8.122127      -0.109082       1.954308                    0.998940      30.264497      85.766521       0.607113       0.398815      -1.092673      -0.000034      -0.186234      -0.000031       0.186234       0.000007       0.034773       0.000008       0.195019       0.215720      -0.133463       0.031575       0.101887             11.910312      12.712978       0.000046      -6.603331      10.813617      -0.000034      12.204341           0.001596
          142              N      -2.120638      10.016818       3.963000      -0.336915      43.626134 0.62029332E+03  0.15691338E+05                                10.356735                            8.122021      -0.108690       1.954437                    0.998939      30.264398      85.765100       0.607129       0.398807      -1.092683      -0.161299       0.093148      -0.000019       0.186263       0.084464      -0.017384      -0.030112      -0.097524       0.215761      -0.133489       0.031592       0.101898             11.910194      11.288077       0.822535       3.301656      12.238151       5.718742      12.204353           0.001603
          143              O       1.252585      12.319566      14.374594      -0.580315      37.302754 0.50525225E+03  0.11912587E+05                                 8.743335                            6.823384       0.614364       2.244391                    0.998917      27.314733      70.210918       0.751771       0.345559      -1.154375      -0.006357      -0.042123      -0.029477       0.051804      -0.024590       0.039923       0.005643      -0.104297       0.078636      -0.085263       0.039043       0.046220             10.368699       6.249741      -1.720999      -2.005228      12.171648       6.291872      12.684710           0.036730
          144              O       0.174372      10.533815      13.548229      -0.601061      36.783711 0.59309832E+03  0.14610646E+05                                 8.737708                            7.575204       0.294080       2.123513                    0.998367      28.630844      76.159192       0.685283       0.362822      -1.136093       0.013280       0.019889       0.049941       0.055372       0.032650       0.066106      -0.069800      -0.038783      -0.081349      -0.120095       0.039589       0.080506              9.249449      10.639510       3.653127       0.659082      10.165956       1.813199       6.942881           0.006751
          145              O       2.428264       5.944148      14.374594      -0.580337      37.302827 0.50525170E+03  0.11912564E+05                                 8.743322                            6.823355       0.614489       2.244431                    0.998917      27.314808      70.210956       0.751777       0.345557      -1.154378      -0.033342       0.026565      -0.029474       0.051828      -0.032860      -0.015099      -0.037394       0.094778       0.078625      -0.085275       0.039021       0.046253             10.368701      12.181607      -1.703824       6.451541       6.239804      -1.409420      12.684692           0.036732
          146              O       1.420866       7.770783      13.548229      -0.601107      36.786968 0.59316736E+03  0.14612807E+05                                 8.738280                            7.575694       0.293954       2.123448                    0.998371      28.632174      76.164529       0.685253       0.362826      -1.136087       0.010522      -0.021475       0.049975       0.055402      -0.033118      -0.093533      -0.022354      -0.037130      -0.081390      -0.120123       0.039584       0.080540              9.250068       7.121177      -1.621667       1.240986      13.685539      -1.477598       6.943489           0.006744
          147              O      -3.680849       8.113689      14.374594      -0.580329      37.304445 0.50527485E+03  0.11913273E+05                                 8.743666                            6.823593       0.614273       2.244359                    0.998917      27.314944      70.212311       0.751749       0.345565      -1.154368       0.039680       0.015559      -0.029432       0.051796       0.057462      -0.024855       0.031742       0.009529       0.078600      -0.085259       0.039041       0.046218             10.369151       9.201116       3.424920      -4.446553       9.221023      -4.882785      12.685315           0.036751
          148              O      -1.595238       8.072804      13.548229      -0.601151      36.788125 0.59318390E+03  0.14613296E+05                                 8.738393                            7.575739       0.294044       2.123464                    0.998370      28.632767      76.165964       0.685260       0.362821      -1.136093      -0.023902       0.001589       0.050000       0.055443       0.000483       0.027390       0.092179       0.075904      -0.081365      -0.120114       0.039585       0.080529              9.250226      13.449222      -2.031764      -1.900228       7.357893      -0.335871       6.943565           0.006750
          149              O       6.361915       0.869135      14.374594      -0.580315      37.302753 0.50525226E+03  0.11912587E+05                                 8.743335                            6.823384       0.614366       2.244392                    0.998917      27.314735      70.210920       0.751771       0.345559      -1.154375       0.006357       0.042123      -0.029477       0.051804      -0.024590      -0.039923      -0.005643      -0.104297       0.078636      -0.085263       0.039043       0.046220             10.368698       6.249740      -1.720999       2.005228      12.171646      -6.291871      12.684709           0.036730
          150              O       7.440128       2.654886      13.548229      -0.601060      36.783691 0.59309791E+03  0.14610634E+05                                 8.737705                            7.575202       0.294081       2.123514                    0.998367      28.630834      76.159158       0.685283       0.362822      -1.136093      -0.013280      -0.019890       0.049941       0.055372       0.032649      -0.066106       0.069800      -0.038783      -0.081349      -0.120094       0.039589       0.080506              9.249446      10.639507       3.653126      -0.659082      10.165952      -1.813197       6.942878           0.006751
          151              O       5.186236       7.244553      14.374594      -0.580337      37.302804 0.50525142E+03  0.11912555E+05                                 8.743318                            6.823353       0.614489       2.244432                    0.998917      27.314801      70.210930       0.751777       0.345557      -1.154378       0.033342      -0.026564      -0.029474       0.051828      -0.032860       0.015099       0.037394       0.094778       0.078624      -0.085275       0.039021       0.046253             10.368695      12.181600      -1.703822      -6.451535       6.239802       1.409418      12.684684           0.036732
          152              O       6.193634       5.417918      13.548229      -0.601107      36.786973 0.59316745E+03  0.14612810E+05                                 8.738280                            7.575695       0.293954       2.123448                    0.998371      28.632177      76.164537       0.685253       0.362826      -1.136087      -0.010522       0.021475       0.049975       0.055402      -0.033119       0.093533       0.022354      -0.037130      -0.081391      -0.120124       0.039584       0.080540              9.250069       7.121178      -1.621666      -1.240986      13.685540       1.477598       6.943489           0.006745
          153              O      11.295349       5.075012      14.374594      -0.580329      37.304454 0.50527516E+03  0.11913282E+05                                 8.743667                            6.823595       0.614273       2.244359                    0.998917      27.314945      70.212313       0.751749       0.345565      -1.154368      -0.039680      -0.015559      -0.029431       0.051796       0.057462       0.024855      -0.031742       0.009529       0.078600      -0.085259       0.039040       0.046218             10.369152       9.201118       3.424920       4.446553       9.221023       4.882784      12.685315           0.036751
          154              O       9.209738       5.115897      13.548229      -0.601151      36.788107 0.59318331E+03  0.14613278E+05                                 8.738390                            7.575736       0.294045       2.123465                    0.998370      28.632763      76.165951       0.685260       0.362821      -1.136093       0.023902      -0.001589       0.050001       0.055443       0.000483      -0.027390      -0.092179       0.075904      -0.081365      -0.120113       0.039585       0.080529              9.250224      13.449218      -2.031765       1.900227       7.357891       0.335870       6.943562           0.006750
          155              O       8.867085       0.869135       9.403406      -0.580297      37.303271 0.50525707E+03  0.11912745E+05                                 8.743479                            6.823474       0.614317       2.244387                    0.998917      27.314436      70.210604       0.751756       0.345565      -1.154368      -0.006347       0.042133       0.029462       0.051802       0.024607      -0.039930       0.005640      -0.104289       0.078635      -0.085269       0.039038       0.046232             10.368903       6.249867       1.721050       2.005298      12.171858       6.292024      12.684985           0.036728
          156              O       7.788872       2.654886      10.229771      -0.601123      36.787208 0.59316799E+03  0.14612800E+05                                 8.738257                            7.575648       0.294173       2.123517                    0.998367      28.632317      76.164395       0.685263       0.362822      -1.136093       0.013331      -0.019914      -0.049932       0.055384      -0.032635      -0.066138      -0.069792      -0.038811      -0.081347      -0.120109       0.039592       0.080517              9.250059      10.640151      -3.653372      -0.659134      10.166664       1.813431       6.943362           0.006753
          157              O      10.042764       7.244553       9.403406      -0.580380      37.302845 0.50525713E+03  0.11912707E+05                                 8.743288                            6.823361       0.614588       2.244450                    0.998918      27.315323      70.211999       0.751783       0.345554      -1.154382      -0.033358      -0.026497       0.029557       0.051850       0.032860       0.015110      -0.037396       0.094704       0.078617      -0.085250       0.039016       0.046234             10.368648      12.181540       1.703776      -6.451497       6.239771      -1.409368      12.684633           0.036760
          158              O       9.035366       5.417918      10.229771      -0.601071      36.785212 0.59313278E+03  0.14611729E+05                                 8.737955                            7.575431       0.293859       2.123420                    0.998371      28.631692      76.162426       0.685271       0.362822      -1.136091       0.010561       0.021432      -0.049907       0.055332       0.033119       0.093541      -0.022333      -0.037149      -0.081424      -0.120130       0.039582       0.080548              9.249699       7.120857       1.621547      -1.240840      13.685067      -1.477459       6.943172           0.006748
          159              O       3.933651       5.075012       9.403406      -0.580372      37.303712 0.50526692E+03  0.11913011E+05                                 8.743462                            6.823458       0.614554       2.244447                    0.998917      27.315239      70.212301       0.751772       0.345557      -1.154378       0.039654      -0.015647       0.029521       0.051853      -0.057458       0.024823       0.031794       0.009519       0.078623      -0.085269       0.039005       0.046264             10.368888       9.200954      -3.424837       4.446442       9.220766      -4.882602      12.684945           0.036725
          160              O       6.019262       5.115897      10.229771      -0.601126      36.788731 0.59319809E+03  0.14613765E+05                                 8.738578                            7.575904       0.293859       2.123405                    0.998371      28.632787      76.166877       0.685241       0.362828      -1.136085      -0.023852      -0.001640      -0.049925       0.055355      -0.000480      -0.027403       0.092204       0.075951      -0.081420      -0.120156       0.039603       0.080552              9.250416      13.449487       2.031797       1.900263       7.358049      -0.335860       6.943711           0.006744
          161              O      -1.252585      12.319566       9.403406      -0.580297      37.303273 0.50525711E+03  0.11912746E+05                                 8.743479                            6.823474       0.614317       2.244387                    0.998917      27.314438      70.210608       0.751756       0.345565      -1.154369       0.006347      -0.042133       0.029462       0.051802       0.024607       0.039930      -0.005640      -0.104289       0.078635      -0.085269       0.039038       0.046231             10.368903       6.249867       1.721050      -2.005298      12.171858      -6.292024      12.684985           0.036728
          162              O      -0.174372      10.533815      10.229771      -0.601123      36.787204 0.59316791E+03  0.14612797E+05                                 8.738256                            7.575646       0.294173       2.123517                    0.998367      28.632317      76.164390       0.685263       0.362821      -1.136093      -0.013331       0.019915      -0.049932       0.055385      -0.032635       0.066138       0.069792      -0.038811      -0.081347      -0.120109       0.039592       0.080517              9.250058      10.640149      -3.653372       0.659134      10.166663      -1.813431       6.943361           0.006753
          163              O      -2.428264       5.944148       9.403406      -0.580381      37.302860 0.50525726E+03  0.11912711E+05                                 8.743291                            6.823362       0.614587       2.244450                    0.998918      27.315325      70.212009       0.751783       0.345554      -1.154382       0.033358       0.026496       0.029557       0.051850       0.032860      -0.015110       0.037396       0.094704       0.078617      -0.085250       0.039016       0.046234             10.368652      12.181545       1.703777       6.451502       6.239772       1.409370      12.684639           0.036761
          164              O      -1.420866       7.770783      10.229771      -0.601071      36.785224 0.59313301E+03  0.14611736E+05                                 8.737956                            7.575432       0.293859       2.123420                    0.998371      28.631698      76.162445       0.685271       0.362822      -1.136091      -0.010561      -0.021432      -0.049907       0.055332       0.033119      -0.093541       0.022333      -0.037148      -0.081424      -0.120130       0.039582       0.080549              9.249700       7.120858       1.621547       1.240841      13.685070       1.477460       6.943173           0.006748
          165              O       3.680849       8.113689       9.403406      -0.580372      37.303694 0.50526672E+03  0.11913005E+05                                 8.743458                            6.823455       0.614557       2.244448                    0.998917      27.315238      70.212286       0.751772       0.345557      -1.154378      -0.039654       0.015647       0.029521       0.051853      -0.057458      -0.024823      -0.031794       0.009519       0.078623      -0.085269       0.039005       0.046264             10.368883       9.200951      -3.424835      -4.446440       9.220762       4.882598      12.684935           0.036725
          166              O       1.595238       8.072804      10.229771      -0.601126      36.788756 0.59319860E+03  0.14613781E+05                                 8.738583                            7.575908       0.293858       2.123404                    0.998371      28.632795      76.166914       0.685241       0.362828      -1.136085       0.023852       0.001640      -0.049925       0.055354      -0.000480       0.027403      -0.092204       0.075952      -0.081420      -0.120156       0.039604       0.080552              9.250421      13.449494       2.031798      -1.900264       7.358053       0.335861       6.943715           0.006743
          167              O       6.361915       0.869135       1.477406      -0.580315      37.302767 0.50525246E+03  0.11912593E+05                                 8.743338                            6.823386       0.614364       2.244391                    0.998917      27.314737      70.210934       0.751771       0.345559      -1.154375       0.006357       0.042123       0.029477       0.051804      -0.024590       0.039923       0.005643      -0.104297       0.078636      -0.085262       0.039043       0.046219             10.368702       6.249742      -1.720999      -2.005229      12.171651       6.291874      12.684713           0.036730
          168              O       7.440128       2.654886       2.303771      -0.601061      36.783713 0.59309835E+03  0.14610647E+05                                 8.737708                            7.575205       0.294080       2.123513                    0.998367      28.630843      76.159191       0.685283       0.362822      -1.136093      -0.013280      -0.019889      -0.049941       0.055372       0.032649       0.066106      -0.069801      -0.038783      -0.081349      -0.120095       0.039589       0.080506              9.249450      10.639511       3.653127       0.659082      10.165957       1.813199       6.942881           0.006751
          169              O       5.186236       7.244553       1.477406      -0.580337      37.302827 0.50525179E+03  0.11912566E+05                                 8.743322                            6.823355       0.614489       2.244431                    0.998917      27.314810      70.210961       0.751777       0.345557      -1.154378       0.033342      -0.026564       0.029474       0.051828      -0.032860      -0.015099      -0.037394       0.094778       0.078625      -0.085275       0.039021       0.046253             10.368700      12.181606      -1.703823       6.451539       6.239804      -1.409419      12.684690           0.036732
          170              O       6.193634       5.417918       2.303771      -0.601107      36.786990 0.59316780E+03  0.14612821E+05                                 8.738284                            7.575697       0.293954       2.123448                    0.998371      28.632183      76.164563       0.685253       0.362826      -1.136087      -0.010522       0.021475      -0.049975       0.055402      -0.033119      -0.093533      -0.022354      -0.037130      -0.081390      -0.120124       0.039584       0.080540              9.250072       7.121180      -1.621668       1.240987      13.685545      -1.477599       6.943492           0.006744
          171              O      11.295349       5.075012       1.477406      -0.580329      37.304477 0.50527551E+03  0.11913293E+05                                 8.743672                            6.823598       0.614272       2.244358                    0.998917      27.314951      70.212340       0.751749       0.345565      -1.154368      -0.039680      -0.015559       0.029432       0.051796       0.057462      -0.024855       0.031742       0.009529       0.078600      -0.085259       0.039041       0.046218             10.369158       9.201123       3.424922      -4.446556       9.221028      -4.882788      12.685322           0.036751
          172              O       9.209738       5.115897       2.303771      -0.601152      36.788127 0.59318372E+03  0.14613291E+05                                 8.738393                            7.575739       0.294044       2.123464                    0.998370      28.632772      76.165984       0.685260       0.362821      -1.136093       0.023902      -0.001589      -0.050000       0.055443       0.000483       0.027390       0.092179       0.075904      -0.081366      -0.120114       0.039585       0.080529              9.250227      13.449224      -2.031766      -1.900229       7.357894      -0.335871       6.943565           0.006750
          173              O       1.252585      12.319566       1.477406      -0.580315      37.302751 0.50525223E+03  0.11912586E+05                                 8.743334                            6.823383       0.614366       2.244392                    0.998917      27.314734      70.210917       0.751771       0.345559      -1.154375      -0.006357      -0.042123       0.029477       0.051804      -0.024590      -0.039923      -0.005643      -0.104296       0.078636      -0.085262       0.039043       0.046220             10.368698       6.249740      -1.720998       2.005228      12.171646      -6.291871      12.684708           0.036730
          174              O       0.174372      10.533815       2.303771      -0.601061      36.783716 0.59309841E+03  0.14610649E+05                                 8.737709                            7.575206       0.294080       2.123513                    0.998367      28.630843      76.159195       0.685283       0.362822      -1.136093       0.013280       0.019890      -0.049941       0.055372       0.032649      -0.066106       0.069800      -0.038783      -0.081349      -0.120095       0.039589       0.080506              9.249451      10.639512       3.653127      -0.659082      10.165958      -1.813199       6.942882           0.006751
          175              O       2.428264       5.944148       1.477406      -0.580337      37.302826 0.50525171E+03  0.11912564E+05                                 8.743321                            6.823355       0.614489       2.244432                    0.998917      27.314808      70.210955       0.751777       0.345557      -1.154378      -0.033342       0.026564       0.029474       0.051828      -0.032859       0.015099       0.037394       0.094778       0.078625      -0.085274       0.039021       0.046253             10.368700      12.181606      -1.703823      -6.451540       6.239803       1.409419      12.684690           0.036732
          176              O       1.420866       7.770783       2.303771      -0.601107      36.786979 0.59316759E+03  0.14612815E+05                                 8.738282                            7.575696       0.293954       2.123448                    0.998371      28.632179      76.164546       0.685253       0.362826      -1.136087       0.010522      -0.021475      -0.049975       0.055402      -0.033119       0.093533       0.022354      -0.037130      -0.081391      -0.120124       0.039584       0.080540              9.250070       7.121179      -1.621667      -1.240987      13.685542       1.477599       6.943490           0.006744
          177              O      -3.680849       8.113689       1.477406      -0.580329      37.304440 0.50527480E+03  0.11913272E+05                                 8.743665                            6.823593       0.614273       2.244359                    0.998917      27.314942      70.212303       0.751749       0.345565      -1.154368       0.039680       0.015559       0.029432       0.051796       0.057462       0.024855      -0.031742       0.009529       0.078600      -0.085259       0.039040       0.046218             10.369150       9.201114       3.424919       4.446552       9.221022       4.882784      12.685312           0.036751
          178              O      -1.595238       8.072804       2.303771      -0.601152      36.788132 0.59318405E+03  0.14613301E+05                                 8.738395                            7.575741       0.294045       2.123465                    0.998370      28.632767      76.165969       0.685260       0.362821      -1.136093      -0.023902       0.001589      -0.050000       0.055443       0.000483      -0.027390      -0.092179       0.075904      -0.081365      -0.120114       0.039585       0.080529              9.250229      13.449225      -2.031764       1.900229       7.357895       0.335871       6.943566           0.006750
          179              O      -1.252585      12.319566       6.448594      -0.580298      37.303272 0.50525710E+03  0.11912746E+05                                 8.743479                            6.823474       0.614317       2.244387                    0.998917      27.314438      70.210607       0.751756       0.345565      -1.154368       0.006347      -0.042133      -0.029463       0.051802       0.024607      -0.039930       0.005640      -0.104289       0.078636      -0.085269       0.039038       0.046232             10.368903       6.249867       1.721050       2.005298      12.171858       6.292024      12.684985           0.036728
          180              O      -0.174372      10.533815       5.622229      -0.601123      36.787216 0.59316815E+03  0.14612805E+05                                 8.738258                            7.575648       0.294173       2.123517                    0.998367      28.632321      76.164407       0.685263       0.362822      -1.136093      -0.013330       0.019914       0.049931       0.055384      -0.032635      -0.066138      -0.069792      -0.038811      -0.081347      -0.120109       0.039592       0.080517              9.250060      10.640152      -3.653373      -0.659134      10.166666       1.813432       6.943363           0.006753
          181              O      -2.428264       5.944148       6.448594      -0.580381      37.302855 0.50525722E+03  0.11912710E+05                                 8.743290                            6.823361       0.614588       2.244450                    0.998918      27.315326      70.212008       0.751783       0.345554      -1.154382       0.033358       0.026496      -0.029557       0.051850       0.032860       0.015110      -0.037396       0.094704       0.078617      -0.085250       0.039016       0.046234             10.368650      12.181543       1.703777      -6.451500       6.239771      -1.409369      12.684637           0.036760
          182              O      -1.420866       7.770783       5.622229      -0.601071      36.785212 0.59313277E+03  0.14611729E+05                                 8.737955                            7.575430       0.293859       2.123420                    0.998371      28.631692      76.162424       0.685271       0.362822      -1.136091      -0.010561      -0.021432       0.049907       0.055331       0.033119       0.093541      -0.022333      -0.037148      -0.081424      -0.120130       0.039582       0.080548              9.249698       7.120857       1.621547      -1.240840      13.685067      -1.477460       6.943171           0.006748
          183              O       3.680849       8.113689       6.448594      -0.580372      37.303708 0.50526695E+03  0.11913012E+05                                 8.743460                            6.823457       0.614554       2.244447                    0.998917      27.315241      70.212302       0.751772       0.345557      -1.154378      -0.039654       0.015647      -0.029521       0.051853      -0.057458       0.024823       0.031793       0.009519       0.078624      -0.085269       0.039005       0.046264             10.368886       9.200954      -3.424836       4.446441       9.220765      -4.882600      12.684940           0.036725
          184              O       1.595238       8.072804       5.622229      -0.601126      36.788746 0.59319840E+03  0.14613775E+05                                 8.738581                            7.575906       0.293859       2.123404                    0.998371      28.632794      76.166901       0.685241       0.362828      -1.136085       0.023852       0.001640       0.049925       0.055354      -0.000480      -0.027403       0.092204       0.075951      -0.081420      -0.120156       0.039603       0.080552              9.250418      13.449490       2.031797       1.900263       7.358051      -0.335861       6.943713           0.006744
          185              O       8.867085       0.869135       6.448594      -0.580298      37.303288 0.50525735E+03  0.11912753E+05                                 8.743482                            6.823476       0.614316       2.244387                    0.998917      27.314442      70.210626       0.751756       0.345565      -1.154368      -0.006347       0.042133      -0.029462       0.051803       0.024607       0.039930      -0.005640      -0.104289       0.078636      -0.085269       0.039038       0.046231             10.368907       6.249869       1.721051      -2.005299      12.171862      -6.292027      12.684990           0.036728
          186              O       7.788872       2.654886       5.622229      -0.601123      36.787222 0.59316828E+03  0.14612809E+05                                 8.738259                            7.575649       0.294173       2.123517                    0.998367      28.632324      76.164418       0.685263       0.362822      -1.136093       0.013331      -0.019915       0.049931       0.055384      -0.032635       0.066138       0.069792      -0.038811      -0.081347      -0.120109       0.039592       0.080517              9.250061      10.640153      -3.653373       0.659135      10.166667      -1.813432       6.943364           0.006752
          187              O      10.042764       7.244553       6.448594      -0.580381      37.302863 0.50525739E+03  0.11912715E+05                                 8.743292                            6.823363       0.614587       2.244450                    0.998918      27.315328      70.212019       0.751783       0.345554      -1.154382      -0.033358      -0.026496      -0.029557       0.051850       0.032860      -0.015110       0.037395       0.094704       0.078617      -0.085250       0.039016       0.046234             10.368652      12.181545       1.703777       6.451501       6.239773       1.409369      12.684639           0.036761
          188              O       9.035366       5.417918       5.622229      -0.601071      36.785238 0.59313331E+03  0.14611745E+05                                 8.737959                            7.575434       0.293858       2.123420                    0.998371      28.631704      76.162467       0.685271       0.362822      -1.136091       0.010561       0.021432       0.049907       0.055332       0.033119      -0.093541       0.022333      -0.037148      -0.081424      -0.120131       0.039582       0.080549              9.249703       7.120860       1.621548       1.240841      13.685073       1.477460       6.943175           0.006747
          189              O       3.933651       5.075012       6.448594      -0.580372      37.303724 0.50526713E+03  0.11913017E+05                                 8.743462                            6.823458       0.614556       2.244447                    0.998917      27.315249      70.212324       0.751772       0.345557      -1.154378       0.039654      -0.015647      -0.029521       0.051853      -0.057458      -0.024823      -0.031793       0.009519       0.078623      -0.085269       0.039004       0.046264             10.368889       9.200955      -3.424837      -4.446443       9.220766       4.882602      12.684945           0.036725
          190              O       6.019262       5.115897       5.622229      -0.601127      36.788768 0.59319884E+03  0.14613788E+05                                 8.738585                            7.575909       0.293857       2.123404                    0.998371      28.632802      76.166934       0.685241       0.362828      -1.136085      -0.023852      -0.001640       0.049925       0.055354      -0.000480       0.027403      -0.092204       0.075952      -0.081420      -0.120156       0.039604       0.080552              9.250422      13.449497       2.031798      -1.900265       7.358054       0.335861       6.943716           0.006743

******************************************************
Auxiliary information for the entire system
The total spin magnetic moment of the unit cell is   30.001729
The total net atomic charge of the unit cell is   -0.000007
Accuracy of reproducing the electrostatic potential in the unit cell:
  The inner radius (bohr) =    5.0000
  The outer radius (bohr) =   12.0000
  Valid grid points have density less than (e/(bohr^3)) =    0.0001
  The number of valid grid points were=        73184
  The rms potential error without charges in kcal/mol is=     12.62584
  The rms potential error with partial charges in kcal/mol is=      0.70142
  The RRMSE value at monopole order=      0.05555
  The rms potential error with partial charges and cloud penetration in kcal/mol is=      0.67330
  The RRMSE value at monopole order with cloud penetration is=      0.05333
  The rms potential error with partial charges and atomic dipoles in kcal/mol is=      1.57874
  The RRMSE value at dipole order=      0.12504
  The rms potential error with partial charges, atomic dipoles and cloud penetration in kcal/mol is=      1.52811
  The RRMSE value at dipole order with cloud penetration=      0.12103

******************************************************
The electron densities and ab initio electrostatic potential were computed in VASP using the PBE functional and
projector augmented wave method. See the main text of the journal article for a description of computational details.
The atomic charges, dipoles, and quadrupoles were computed with the DDEC6 method as described in
(a) T. A. Manz and N. Gabaldon Limas, RSC Adv. 6 (2016) 47771-47801 DOI: 10.1039/c6ra04656h
(b) N. Gabaldon Limas and T. A. Manz, RSC Adv. 8 (2018) 2678-2707 DOI: 10.1039/c7ra11829e.
For each atom in the material, the electron cloud parameters were fit to the spherically averaged atom-in-material
electron density using radial positions for which this density was between 10^-4 and 10^-2 electrons per cubic bohr.
The polarizabilities, dispersion coefficients, and quantum Drude oscillator (QDO) parameters were fit using the MCLF method.
The magnetic structure of the system was optimized in VASP from the default ferromagnetic initial guess using spin polarization.
The atomic spin moments (ASMs) were computed on this optimized magnetic structure using the DDEC6 partition as inputs
to the method of T. A. Manz and D. S. Sholl, J. Chem. Theory Comput. 7 (2011) 4146-4164 DOI: 10.1021/ct200539n.
The RMSE and RRMSE were computed using a uniform grid with Ewald summation.
