# Supplementary material for: A collection of forcefield precursors for metal–organic frameworks
Source: RSC Adv. 2019 Nov 13;9(63):36492–507. doi: 10.1039/c9ra07327b (PMC9075174; doi:10.1039/c9ra07327b)
Supplement: RA-009-C9RA07327B-s5743 [file RA-009-C9RA07327B-s5743.xyz]

  212
jmolscript: load "" {1 1 1} spacegroup "x,y,z" unitcell [{      8.152300     0.000000     0.000000 }, {      0.000000    18.051000     0.000000 }, {      0.000000     0.000000    21.291200 }]
Cd     3.948811    14.114618    20.504703     1.066903
Cd     0.127339     3.936382     9.859103     1.066903
Cd     4.203489     5.089118    11.432097     1.066903
Cd     8.024961    12.961882     0.786497     1.066903
H      2.725314    10.742150    12.340380     0.103282
H      6.154171    13.944397    11.757001     0.115015
H      4.264468     8.969542     9.093472     0.115986
H      4.077780     9.041746    17.699375     0.113581
H      4.947631     5.287138    16.645460     0.100880
H      0.603270    10.429868    11.512152     0.099315
H      4.233489     6.835914    18.212492     0.102761
H      2.126120     8.644624     8.299310     0.108694
H      5.735958    11.063458    17.505625     0.109506
H      5.739219    12.319807    16.562424     0.108218
H      5.415573     5.940584    14.499307     0.116912
H      1.451925    12.186230    14.269362     0.107270
H      0.193210    14.503978    11.286465     0.090729
H      7.424300    11.610403    14.761189     0.113149
H      7.233536     8.070602    11.682481     0.106403
H      7.467507     7.330511    13.047247     0.135344
H      1.917421    13.666412    12.570324     0.099439
H      0.293483     9.323341     9.502263     0.099954
H      1.350836     7.308850     1.694780     0.103282
H      6.074279     4.106602     1.111401     0.115015
H      7.963982     9.081458    19.739072     0.115987
H     -0.001630     9.009254     7.053775     0.113581
H      7.280819    12.763862     5.999860     0.100880
H      3.472880     7.621132     0.866552     0.099315
H      7.994961    11.215086     7.566892     0.102761
H      1.950030     9.406376    18.944910     0.108694
H      6.492492     6.987542     6.860025     0.109507
H      6.489231     5.731192     5.916824     0.108218
H      6.812877    12.110416     3.853707     0.116912
H      2.624225     5.864770     3.623762     0.107270
H      3.882940     3.547021     0.640865     0.090729
H      4.804150     6.440597     4.115589     0.113149
H      4.994914     9.980398     1.036881     0.106403
H      4.760943    10.720489     2.401647     0.135344
H      2.158729     4.384588     1.924724     0.099438
H      3.782667     8.727658    20.147863     0.099954
H      5.426986     1.716650    19.596420     0.103282
H      1.998129     4.918897    20.179799     0.115015
H      3.887832    17.995042     1.552128     0.115986
H      4.074520     0.016246    14.237425     0.113581
H      3.204669    14.312638    15.291340     0.100879
H      7.549030     1.404368    20.424648     0.099315
H      3.918811    15.861414    13.724308     0.102760
H      6.026180    17.670124     2.346290     0.108694
H      2.416342     2.037958    14.431175     0.109507
H      2.413081     3.294307    15.374376     0.108218
H      2.736727    14.966084    17.437493     0.116912
H      6.700375     3.160730    17.667438     0.107269
H      7.959090     5.478478    20.650335     0.090729
H      0.728000     2.584903    17.175611     0.113149
H      0.918764    17.096102    20.254319     0.106403
H      0.684793    16.356011    18.889553     0.135344
H      6.234879     4.640912    19.366476     0.099438
H      7.858817     0.297841     1.143337     0.099954
H      6.801464    16.334350     8.950820     0.103282
H      2.078021    13.132102     9.534199     0.115015
H      0.188318     0.055958    12.197728     0.115987
H      0.001630    -0.016246     3.591825     0.113581
H      0.871481     3.738362     4.645740     0.100879
H      4.679420    16.646632     9.779048     0.099315
H      0.157339     2.189586     3.078708     0.102760
H      6.202270     0.380876    12.991890     0.108694
H      1.659808    16.013042     3.785575     0.109507
H      1.663069    14.756692     4.728776     0.108218
H      1.339423     3.084916     6.791893     0.116912
H      5.528075    14.890270     7.021838     0.107269
H      4.269360    12.572521    10.004735     0.090729
H      3.348150    15.466097     6.530011     0.113149
H      3.157386     0.954898     9.608719     0.106403
H      3.391357     1.694989     8.243953     0.135344
H      5.993571    13.410088     8.720876     0.099438
H      4.369633    17.753158    11.788937     0.099954
C      2.609551    10.318854    11.520668    -0.157116
C      5.297365     8.373498    13.440283     0.153928
C      5.206059     9.696275    13.097708    -0.067746
C      5.057687     7.931970    14.766512     0.000399
C      4.906054    10.672654    14.105207    -0.075200
C      6.844671    13.590598    12.270119    -0.155915
C      3.532392     9.258358     9.587853    -0.162813
C      4.350883     8.435232    17.050206    -0.133341
C      3.715003     9.893031    10.811884     0.083927
C      6.562602    12.725955    13.314452     0.073058
C      4.866108     6.182467    16.404870    -0.070077
C      4.603604    10.264340    15.372672     0.153592
C      4.664746     8.890298    15.739945     0.002608
C      1.337792    10.124806    11.030332    -0.073689
C      4.448710     7.121119    17.354244    -0.080607
C      2.249220     9.067017     9.119021    -0.066419
C      4.568549    12.587684    18.223138     0.631677
C      5.179156    11.758421    17.119828    -0.147678
C      5.154699     6.572189    15.130165    -0.120952
C      0.756533    12.547250    13.769019    -0.068061
C      0.005707    13.928152    11.993333    -0.070053
C      7.603650    12.198505    14.062838    -0.160814
C      6.966140     7.306503    12.216891    -0.157576
C      1.038603    13.420918    12.749171    -0.101768
C      1.150290     9.478580     9.828018    -0.101488
C      7.293863     6.040587    11.472976     0.634970
C      1.466599     7.732146     0.875068    -0.157116
C      6.931085     9.677502     2.794683     0.153928
C      7.022391     8.354725     2.452108    -0.067746
C      7.170763    10.119030     4.120912     0.000399
C      7.322396     7.378346     3.459607    -0.075200
C      5.383779     4.460402     1.624519    -0.155915
C      0.543758     8.792642    20.233453    -0.162814
C      7.877567     9.615768     6.404606    -0.133341
C      0.361147     8.157969     0.166284     0.083927
C      5.665849     5.325045     2.668852     0.073058
C      7.362342    11.868532     5.759270    -0.070077
C      7.624846     7.786660     4.727072     0.153592
C      7.563704     9.160702     5.094345     0.002608
C      2.738358     7.926194     0.384732    -0.073689
C      7.779740    10.929880     6.708644    -0.080607
C      1.826930     8.983983    19.764621    -0.066419
C      7.659901     5.463316     7.577538     0.631677
C      7.049294     6.292579     6.474228    -0.147678
C      7.073751    11.478811     4.484565    -0.120952
C      3.319617     5.503750     3.123419    -0.068061
C      4.070443     4.122848     1.347733    -0.070053
C      4.624800     5.852495     3.417238    -0.160814
C      5.262310    10.744497     1.571291    -0.157576
C      3.037547     4.630081     2.103571    -0.101768
C      2.925860     8.572420    20.473618    -0.101488
C      4.934587    12.010413     0.827376     0.634969
C      5.542749     1.293354    20.416132    -0.157116
C      2.854935    17.398998    18.496517     0.153928
C      2.946241     0.670775    18.839092    -0.067746
C      3.094613    16.957470    17.170288     0.000400
C      3.246246     1.647154    17.831593    -0.075200
C      1.307629     4.565098    19.666681    -0.155915
C      4.619908     0.232858     1.057747    -0.162813
C      3.801417    17.460732    14.886594    -0.133341
C      4.437297     0.867531    21.124916     0.083927
C      1.589699     3.700455    18.622348     0.073058
C      3.286192    15.207968    15.531930    -0.070077
C      3.548696     1.238840    16.564128     0.153592
C      3.487554    17.915798    16.196855     0.002608
C      6.814508     1.099306    20.906468    -0.073690
C      3.703590    16.146619    14.582556    -0.080607
C      5.903080     0.041517     1.526579    -0.066419
C      3.583751     3.562184    13.713662     0.631677
C      2.973144     2.732921    14.816972    -0.147678
C      2.997601    15.597689    16.806635    -0.120952
C      7.395767     3.521750    18.167781    -0.068061
C     -0.005707     4.902652    19.943467    -0.070053
C      0.548650     3.173005    17.873962    -0.160814
C      1.186160    16.332003    19.719909    -0.157576
C      7.113697     4.395418    19.187629    -0.101768
C      7.002010     0.453080     0.817582    -0.101488
C      0.858437    15.066087    20.463824     0.634970
C      6.685701    16.757646     9.770532    -0.157116
C      1.221215     0.652002     7.850917     0.153928
C      1.129909    17.380225     8.193492    -0.067746
C      0.981537     1.093530     6.524688     0.000399
C      0.829904    16.403846     7.185993    -0.075200
C      2.768521    13.485902     9.021081    -0.155915
C      7.608542    17.818142    11.703347    -0.162814
C      0.274733     0.590268     4.240994    -0.133341
C      7.791153    17.183469    10.479316     0.083927
C      2.486451    14.350545     7.976748     0.073058
C      0.789958     2.843033     4.886330    -0.070077
C      0.527454    16.812160     5.918528     0.153592
C      0.588596     0.135202     5.551255     0.002608
C      5.413942    16.951694    10.260868    -0.073690
C      0.372560     1.904380     3.936956    -0.080607
C      6.325370    18.009483    12.172179    -0.066419
C      0.492399    14.488816     3.068062     0.631677
C      1.103006    15.318079     4.171372    -0.147678
C      1.078549     2.453311     6.161035    -0.120952
C      4.832683    14.529250     7.522181    -0.068061
C      4.081857    13.148348     9.297867    -0.070053
C      3.527500    14.877995     7.228362    -0.160814
C      2.889990     1.718997     9.074309    -0.157576
C      5.114753    13.655581     8.542029    -0.101768
C      5.226440    17.597920    11.463182    -0.101488
C      3.217713     2.984913     9.818224     0.634969
S      5.381007    10.172100    11.387172    -0.048717
S      4.856162    12.403384    13.705571    -0.027401
S      6.847443     7.878900     0.741572    -0.048717
S      7.372288     5.647616     3.059971    -0.027401
S      2.771293     1.146600    20.549628    -0.048717
S      3.296138     3.377884    18.231229    -0.027402
S      1.304857    16.904400     9.904028    -0.048717
S      0.780012    14.673116     7.585629    -0.027402
O      4.152782    11.163099    16.323963    -0.210395
O      5.576988     7.395314    12.503257    -0.242902
O      3.360378    12.703391    18.357911    -0.555271
O      5.389486    13.155930    18.986002    -0.607737
O      0.307342     5.955205    11.019899    -0.524906
O      6.450100     5.129733    11.350126    -0.558855
O      8.075668     6.887901     5.678363    -0.210395
O      6.651462    10.655686     1.857657    -0.242902
O      0.715772     5.347609     7.712311    -0.555272
O      6.838964     4.895070     8.340402    -0.607737
O      3.768808    12.095795     0.374299    -0.524906
O      5.778350    12.921267     0.704526    -0.558855
O      3.999518     2.137599    15.612837    -0.210395
O      2.575312    16.420814    19.433543    -0.242902
O      4.791922     3.677891    13.578889    -0.555271
O      2.762814     4.130430    12.950798    -0.607737
O      7.844958    14.980705    20.916901    -0.524906
O      1.702200    14.155233    20.586674    -0.558855
O      0.076632    15.913401     4.967237    -0.210395
O      1.500838     1.630186     8.787943    -0.242902
O      7.436528    14.373109     2.933289    -0.555271
O      1.313336    13.920570     2.305198    -0.607737
O      4.383492     3.070295    10.271301    -0.524906
O      2.373950     3.895767     9.941074    -0.558855

The following XYZ coordinates are in angstroms. Other properties are in atomic units.
The sperically averaged electron density of each atom fit to a function of the form exp(a - br)
eigen_1, eigen_2 and eigen_3 are the three eigenvalues of traceless quadrupole moment tensor
  atom number  atomic symbol              X              Y              Z     net charge C6 coefficient C8 coefficient C10 coefficient fluctuating dipole atomic polarizability isotropic forcefield polarizability              a              b squared Pearson coefficient          <r^3>          <r^4>         wp_QDO          m_QDO          q_QDO       dipole_x       dipole_y       dipole_z         dipole            Qxy            Qxz            Qyz     Q(x^2-y^2)  Q(3z^2 - R^2)        eigen_1        eigen_2        eigen_3 static polarizability      alpha(xx)      alpha(xy)      alpha(xz)      alpha(yy)      alpha(yz)      alpha(zz) atomic spin moment
            1             Cd       3.948811      14.114618      20.504703       1.066903     132.233883 0.35026146E+04  0.12625255E+06                                19.875999                           18.467693       0.889224       2.018390                    0.999272      73.492691     192.273670       0.465365       0.365144      -1.208461       0.001014       0.033266       0.045136       0.056079       0.108724      -0.014633       0.074201      -0.064187      -0.060346      -0.133724      -0.007047       0.140771             21.295468      22.196749      -7.592137       0.846100      22.285716      -2.214038      19.403938           0.000003
            2             Cd       0.127339       3.936382       9.859103       1.066903     132.233895 0.35026151E+04  0.12625257E+06                                19.876001                           18.467695       0.889223       2.018389                    0.999272      73.492692     192.273679       0.465365       0.365144      -1.208461      -0.001014      -0.033266       0.045136       0.056079       0.108724       0.014633      -0.074201      -0.064187      -0.060346      -0.133724      -0.007047       0.140771             21.295469      22.196751      -7.592139      -0.846100      22.285717       2.214038      19.403939           0.000003
            3             Cd       4.203489       5.089118      11.432097       1.066903     132.233890 0.35026149E+04  0.12625256E+06                                19.876000                           18.467694       0.889224       2.018389                    0.999272      73.492692     192.273676       0.465365       0.365144      -1.208461      -0.001014       0.033266      -0.045136       0.056079      -0.108724      -0.014633      -0.074201      -0.064186      -0.060346      -0.133724      -0.007047       0.140771             21.295469      22.196751       7.592138       0.846099      22.285716       2.214038      19.403939           0.000003
            4             Cd       8.024961      12.961882       0.786497       1.066903     132.233905 0.35026154E+04  0.12625258E+06                                19.876002                           18.467696       0.889223       2.018389                    0.999272      73.492694     192.273687       0.465365       0.365144      -1.208461       0.001014      -0.033266      -0.045136       0.056079      -0.108724       0.014633       0.074201      -0.064186      -0.060346      -0.133724      -0.007047       0.140771             21.295471      22.196752       7.592139      -0.846100      22.285720      -2.214039      19.403941           0.000003
            5              H       2.725314      10.742150      12.340380       0.103282       1.174564 0.89036578E+01  0.91076698E+02                                 1.918595                            1.803407      -1.525473       2.145778                    0.991546       4.083918      12.230337       0.437137       1.369778      -0.687051       0.000566       0.013449       0.031298       0.034070      -0.001986      -0.001787       0.007319       0.011644       0.035579      -0.013984      -0.000318       0.014302              1.967256       1.765889       0.019163       0.257567       1.755192       0.452390       2.380686           0.000000
            6              H       6.154171      13.944397      11.757001       0.115015       1.020173 0.74185827E+01  0.72476665E+02                                 1.758505                            1.657810      -1.193292       2.318156                    0.994361       3.724502      10.888296       0.451283       1.389248      -0.684867      -0.024210       0.015919      -0.021802       0.036261      -0.001668       0.002040      -0.008851       0.015088       0.009176      -0.013751       0.004158       0.009593              1.803659       2.034378      -0.257387       0.398952       1.624431      -0.264983       1.752167           0.000001
            7              H       4.264468       8.969542       9.093472       0.115986       1.086837 0.78581309E+01  0.76307213E+02                                 1.704349                            1.607869      -0.994686       2.406249                    0.998235       3.378887       9.211747       0.511266       1.233710      -0.720076       0.025521      -0.011306      -0.023571       0.036534      -0.002661      -0.003379       0.013570       0.012308       0.015900      -0.017058       0.001946       0.015112              1.735672       2.072627      -0.236650      -0.370510       1.460996       0.175832       1.673393           0.000003
            8              H       4.077780       9.041746      17.699375       0.113581       1.004007 0.71189222E+01  0.68438930E+02                                 1.698639                            1.590003      -1.162033       2.329677                    0.995376       3.631318      10.333744       0.478414       1.331721      -0.696161      -0.013068       0.024029       0.029436       0.040182      -0.002689      -0.007260       0.010401      -0.016113       0.030010      -0.015160      -0.004069       0.019229              1.745465       1.418470      -0.125845      -0.303047       1.835447       0.316152       1.982477          -0.000001
            9              H       4.947631       5.287138      16.645460       0.100880       1.114642 0.78384317E+01  0.77338239E+02                                 1.830409                            1.673730      -1.210131       2.293336                    0.994770       3.830082      11.110303       0.463199       1.340211      -0.693741       0.008130      -0.035590       0.003882       0.036713      -0.012462      -0.002645       0.003935      -0.025542       0.024542      -0.021966       0.005579       0.016387              1.928358       1.456172      -0.058644       0.045256       2.656846      -0.412333       1.672055          -0.000000
           10              H       0.603270      10.429868      11.512152       0.099315       1.064125 0.76968079E+01  0.75657241E+02                                 1.782655                            1.667521      -1.160979       2.319785                    0.994732       3.783764      10.984666       0.459942       1.354762      -0.691306      -0.029370       0.013456       0.018581       0.037268      -0.004380      -0.003045       0.006579       0.020940       0.004857      -0.014399       0.001924       0.012475              1.831644       2.202362      -0.230108      -0.433332       1.584789       0.230265       1.707781           0.000000
           11              H       4.233489       6.835914      18.212492       0.102761       1.083722 0.76468966E+01  0.74595931E+02                                 1.773499                            1.638285      -0.946693       2.423889                    0.997870       3.591651      10.185855       0.477036       1.316209      -0.700500      -0.009193      -0.013038       0.032939       0.036599      -0.001457      -0.005211      -0.005223      -0.019224       0.026522      -0.015488       0.002484       0.013004              1.850045       1.472372       0.055755      -0.289421       1.667647      -0.338276       2.410116           0.000000
           12              H       2.126120       8.644624       8.299310       0.108694       1.112143 0.78960646E+01  0.76472834E+02                                 1.710685                            1.596158      -0.778105       2.508656                    0.999564       3.307495       8.892601       0.522682       1.209963      -0.726376      -0.003861      -0.019446      -0.034176       0.039510      -0.000872      -0.002556       0.013588       0.022565       0.019221      -0.021183       0.006922       0.014261              1.759522       1.521057       0.080328       0.228727       1.551291       0.417105       2.206216           0.000002
           13              H       5.735958      11.063458      17.505625       0.109506       1.137642 0.90251803E+01  0.90723478E+02                                 1.767136                            1.727354      -0.916849       2.433954                    0.998254       3.508895       9.731795       0.491478       1.239762      -0.719224       0.017756      -0.024298       0.013887       0.033144       0.000230       0.006514      -0.002667      -0.000313      -0.010883      -0.008542       0.002086       0.006456              1.774079       1.633095      -0.270194       0.193936       1.995338      -0.212463       1.693803           0.000001
           14              H       5.739219      12.319807      16.562424       0.108218       1.304424 0.10623321E+02  0.11185819E+03                                 1.966191                            1.895257      -1.254565       2.270740                    0.994840       3.855186      11.145982       0.458766       1.267965      -0.711179       0.020574       0.021719      -0.015838       0.033850       0.009142      -0.002336       0.000991       0.000455      -0.015895      -0.008331      -0.003520       0.011851              1.986734       1.849168       0.315488      -0.383199       1.974586      -0.291698       2.136449           0.000000
           15              H       5.415573       5.940584      14.499307       0.116912       1.098753 0.81243950E+01  0.80545978E+02                                 1.786225                            1.686599      -1.266400       2.274404                    0.995647       3.706902      10.633696       0.470532       1.312997      -0.700208       0.014634      -0.031001      -0.020554       0.039971      -0.009608      -0.010179       0.001254      -0.009127      -0.011856      -0.015160      -0.000015       0.015175              1.817576       1.426890      -0.075872      -0.191198       2.030184       0.379551       1.995655          -0.000001
           16              H       1.451925      12.186230      14.269362       0.107270       1.027081 0.71652243E+01  0.68168149E+02                                 1.660265                            1.548935      -0.724286       2.533301                    0.999780       3.327445       9.055567       0.512728       1.255647      -0.715051       0.028093      -0.016138       0.022751       0.039589      -0.001570       0.003069      -0.014496       0.011492      -0.003779      -0.017842       0.004738       0.013104              1.712158       2.032844      -0.251827       0.396344       1.477897      -0.157651       1.625733           0.000001
           17              H       0.193210      14.503978      11.286465       0.090729       1.129820 0.81824603E+01  0.82145424E+02                                 1.882856                            1.737368      -1.437168       2.177195                    0.991978       4.125234      12.334190       0.441037       1.383347      -0.683734       0.005877       0.020913      -0.024120       0.032461       0.000870       0.004795      -0.008195       0.018998      -0.017517      -0.014990       0.001315       0.013674              1.955892       1.645311       0.112180      -0.181176       2.066228      -0.656582       2.156136           0.000000
           18              H       7.424300      11.610403      14.761189       0.113149       1.124671 0.82223669E+01  0.80602298E+02                                 1.730947                            1.634286      -1.028770       2.387383                    0.997796       3.409148       9.281189       0.512938       1.218121      -0.723726      -0.001253      -0.023662       0.030460       0.038591      -0.003753       0.005158      -0.015413       0.005875       0.008135      -0.016601      -0.000956       0.017557              1.767538       1.622417       0.221114      -0.248779       1.731516      -0.445054       1.948682           0.000002
           19              H       7.233536       8.070602      11.682481       0.106403       1.176649 0.93452986E+01  0.96419602E+02                                 1.895812                            1.820412      -1.560565       2.119646                    0.992121       4.159483      12.367818       0.446433       1.329773      -0.694592       0.011137       0.021759      -0.015460       0.028922       0.007289      -0.004902       0.002833      -0.000247       0.008462      -0.010909       0.004067       0.006841              1.927519       1.724875       0.222006      -0.287865       2.196091      -0.449476       1.861591          -0.000001
           20              H       7.467507       7.330511      13.047247       0.135344       1.093045 0.88519039E+01  0.88430366E+02                                 1.731241                            1.724041      -0.761002       2.533213                    0.999505       3.271334       9.004441       0.486913       1.259185      -0.717415       0.018233       0.001014       0.032218       0.037033       0.000541       0.004367      -0.002789       0.015558       0.011315      -0.010348       0.000929       0.009419              1.715274       1.673307      -0.034971       0.231142       1.454461       0.009219       2.018053           0.000002
           21              H       1.917421      13.666412      12.570324       0.099439       1.105158 0.79912722E+01  0.78928252E+02                                 1.801856                            1.679815      -0.992919       2.396473                    0.997309       3.689520      10.576436       0.468329       1.324153      -0.698475       0.031894       0.012598      -0.008541       0.035340       0.008386      -0.001261      -0.012511       0.009591      -0.000205      -0.016732       0.001927       0.014805              1.865549       2.491917       0.260474      -0.127097       1.560549      -0.040837       1.544180           0.000001
           22              H       0.293483       9.323341       9.502263       0.099954       1.106248 0.79223345E+01  0.78015439E+02                                 1.801107                            1.670425      -0.966696       2.411909                    0.997161       3.646693      10.410840       0.470919       1.320785      -0.699481      -0.031279      -0.008649      -0.014534       0.035559       0.002664       0.006410       0.011373       0.013709       0.007089      -0.015419       0.000612       0.014808              1.868819       2.369363       0.194853       0.365677       1.459826       0.061712       1.777270          -0.000001
           23              H       1.350836       7.308850       1.694780       0.103282       1.174564 0.89036570E+01  0.91076690E+02                                 1.918595                            1.803407      -1.525473       2.145777                    0.991546       4.083918      12.230338       0.437137       1.369778      -0.687051      -0.000566      -0.013449       0.031298       0.034070      -0.001986       0.001787      -0.007319       0.011644       0.035579      -0.013984      -0.000318       0.014302              1.967256       1.765889       0.019163      -0.257567       1.755192      -0.452390       2.380686           0.000000
           24              H       6.074279       4.106602       1.111401       0.115015       1.020173 0.74185850E+01  0.72476692E+02                                 1.758505                            1.657810      -1.193293       2.318156                    0.994361       3.724502      10.888296       0.451283       1.389248      -0.684867       0.024210      -0.015919      -0.021802       0.036261      -0.001668      -0.002040       0.008851       0.015088       0.009176      -0.013751       0.004158       0.009593              1.803659       2.034378      -0.257387      -0.398951       1.624431       0.264983       1.752167           0.000001
           25              H       7.963982       9.081458      19.739072       0.115987       1.086836 0.78581238E+01  0.76307122E+02                                 1.704348                            1.607867      -0.994685       2.406250                    0.998235       3.378886       9.211741       0.511266       1.233709      -0.720076      -0.025521       0.011306      -0.023571       0.036534      -0.002661       0.003379      -0.013570       0.012308       0.015900      -0.017058       0.001946       0.015112              1.735670       2.072625      -0.236650       0.370509       1.460995      -0.175832       1.673391           0.000003
           26              H      -0.001630       9.009254       7.053775       0.113581       1.004007 0.71189222E+01  0.68438933E+02                                 1.698640                            1.590004      -1.162033       2.329677                    0.995376       3.631318      10.333746       0.478414       1.331721      -0.696161       0.013068      -0.024029       0.029436       0.040182      -0.002689       0.007260      -0.010401      -0.016113       0.030010      -0.015160      -0.004069       0.019229              1.745465       1.418471      -0.125845       0.303047       1.835448      -0.316152       1.982477          -0.000001
           27              H       7.280819      12.763862       5.999860       0.100880       1.114643 0.78384391E+01  0.77338325E+02                                 1.830409                            1.673731      -1.210131       2.293336                    0.994770       3.830082      11.110302       0.463199       1.340210      -0.693741      -0.008130       0.035590       0.003882       0.036713      -0.012462       0.002645      -0.003935      -0.025542       0.024542      -0.021966       0.005579       0.016387              1.928359       1.456173      -0.058644      -0.045256       2.656847       0.412333       1.672056          -0.000000
           28              H       3.472880       7.621132       0.866552       0.099315       1.064125 0.76968064E+01  0.75657227E+02                                 1.782656                            1.667521      -1.160980       2.319785                    0.994732       3.783764      10.984668       0.459942       1.354763      -0.691306       0.029370      -0.013456       0.018581       0.037268      -0.004380       0.003045      -0.006579       0.020940       0.004857      -0.014399       0.001924       0.012475              1.831644       2.202362      -0.230108       0.433333       1.584790      -0.230265       1.707782           0.000000
           29              H       7.994961      11.215086       7.566892       0.102761       1.083723 0.76469025E+01  0.74596000E+02                                 1.773500                            1.638285      -0.946693       2.423889                    0.997870       3.591652      10.185857       0.477036       1.316208      -0.700501       0.009193       0.013038       0.032939       0.036599      -0.001457       0.005211       0.005223      -0.019224       0.026522      -0.015487       0.002484       0.013004              1.850046       1.472373       0.055756       0.289421       1.667648       0.338277       2.410117           0.000000
           30              H       1.950030       9.406376      18.944910       0.108694       1.112143 0.78960607E+01  0.76472793E+02                                 1.710685                            1.596158      -0.778105       2.508656                    0.999564       3.307494       8.892600       0.522682       1.209964      -0.726376       0.003861       0.019446      -0.034176       0.039510      -0.000872       0.002556      -0.013588       0.022565       0.019221      -0.021183       0.006922       0.014261              1.759522       1.521058       0.080328      -0.228727       1.551292      -0.417106       2.206216           0.000002
           31              H       6.492492       6.987542       6.860025       0.109507       1.137641 0.90251731E+01  0.90723390E+02                                 1.767135                            1.727354      -0.916849       2.433954                    0.998254       3.508894       9.731792       0.491478       1.239762      -0.719224      -0.017756       0.024298       0.013887       0.033144       0.000230      -0.006514       0.002667      -0.000313      -0.010883      -0.008542       0.002086       0.006456              1.774078       1.633094      -0.270194      -0.193935       1.995337       0.212463       1.693802           0.000001
           32              H       6.489231       5.731192       5.916824       0.108218       1.304425 0.10623330E+02  0.11185830E+03                                 1.966191                            1.895258      -1.254565       2.270740                    0.994840       3.855187      11.145984       0.458766       1.267964      -0.711179      -0.020574      -0.021719      -0.015838       0.033850       0.009142       0.002336      -0.000991       0.000455      -0.015895      -0.008331      -0.003520       0.011851              1.986735       1.849169       0.315488       0.383199       1.974586       0.291698       2.136449           0.000001
           33              H       6.812877      12.110416       3.853707       0.116912       1.098753 0.81243958E+01  0.80545990E+02                                 1.786226                            1.686599      -1.266401       2.274404                    0.995647       3.706902      10.633697       0.470532       1.312997      -0.700208      -0.014634       0.031001      -0.020554       0.039971      -0.009608       0.010179      -0.001254      -0.009127      -0.011856      -0.015160      -0.000015       0.015175              1.817577       1.426890      -0.075872       0.191198       2.030184      -0.379551       1.995656          -0.000001
           34              H       2.624225       5.864770       3.623762       0.107270       1.027081 0.71652250E+01  0.68168159E+02                                 1.660265                            1.548935      -0.724286       2.533301                    0.999780       3.327445       9.055568       0.512727       1.255648      -0.715051      -0.028093       0.016138       0.022751       0.039589      -0.001570      -0.003069       0.014496       0.011492      -0.003779      -0.017842       0.004738       0.013104              1.712158       2.032844      -0.251827      -0.396344       1.477897       0.157651       1.625733           0.000001
           35              H       3.882940       3.547021       0.640865       0.090729       1.129821 0.81824648E+01  0.82145479E+02                                 1.882857                            1.737369      -1.437168       2.177195                    0.991978       4.125234      12.334190       0.441037       1.383347      -0.683734      -0.005877      -0.020913      -0.024120       0.032461       0.000870      -0.004795       0.008195       0.018998      -0.017517      -0.014990       0.001315       0.013674              1.955892       1.645311       0.112180       0.181175       2.066230       0.656582       2.156137           0.000000
           36              H       4.804150       6.440597       4.115589       0.113149       1.124672 0.82223720E+01  0.80602359E+02                                 1.730947                            1.634286      -1.028770       2.387383                    0.997796       3.409149       9.281192       0.512938       1.218121      -0.723726       0.001253       0.023662       0.030460       0.038591      -0.003753      -0.005158       0.015413       0.005875       0.008135      -0.016601      -0.000956       0.017557              1.767538       1.622417       0.221114       0.248779       1.731516       0.445054       1.948682           0.000002
           37              H       4.994914       9.980398       1.036881       0.106403       1.176650 0.93453047E+01  0.96419675E+02                                 1.895812                            1.820413      -1.560566       2.119646                    0.992121       4.159484      12.367820       0.446433       1.329773      -0.694592      -0.011137      -0.021759      -0.015460       0.028922       0.007289       0.004902      -0.002833      -0.000247       0.008462      -0.010909       0.004067       0.006841              1.927519       1.724875       0.222006       0.287865       2.196092       0.449476       1.861591          -0.000001
           38              H       4.760943      10.720489       2.401647       0.135344       1.093045 0.88519036E+01  0.88430360E+02                                 1.731241                            1.724041      -0.761002       2.533213                    0.999505       3.271334       9.004440       0.486914       1.259185      -0.717415      -0.018233      -0.001014       0.032218       0.037033       0.000541      -0.004367       0.002789       0.015558       0.011315      -0.010348       0.000929       0.009419              1.715273       1.673307      -0.034971      -0.231142       1.454461      -0.009219       2.018053           0.000002
           39              H       2.158729       4.384588       1.924724       0.099438       1.105158 0.79912696E+01  0.78928223E+02                                 1.801856                            1.679815      -0.992920       2.396473                    0.997309       3.689520      10.576438       0.468329       1.324154      -0.698475      -0.031894      -0.012598      -0.008541       0.035340       0.008386       0.001261       0.012511       0.009591      -0.000205      -0.016732       0.001927       0.014805              1.865549       2.491918       0.260473       0.127097       1.560549       0.040837       1.544180           0.000001
           40              H       3.782667       8.727658      20.147863       0.099954       1.106247 0.79223286E+01  0.78015374E+02                                 1.801107                            1.670425      -0.966696       2.411909                    0.997161       3.646692      10.410840       0.470919       1.320786      -0.699481       0.031279       0.008649      -0.014534       0.035559       0.002664      -0.006410      -0.011373       0.013709       0.007089      -0.015419       0.000612       0.014808              1.868820       2.369363       0.194853      -0.365677       1.459826      -0.061712       1.777270          -0.000001
           41              H       5.426986       1.716650      19.596420       0.103282       1.174564 0.89036575E+01  0.91076699E+02                                 1.918595                            1.803407      -1.525473       2.145777                    0.991546       4.083918      12.230339       0.437136       1.369778      -0.687051      -0.000566       0.013449      -0.031298       0.034070       0.001986      -0.001787      -0.007319       0.011644       0.035579      -0.013984      -0.000318       0.014302              1.967256       1.765890      -0.019163       0.257567       1.755192      -0.452390       2.380687           0.000000
           42              H       1.998129       4.918897      20.179799       0.115015       1.020173 0.74185819E+01  0.72476657E+02                                 1.758505                            1.657810      -1.193293       2.318156                    0.994361       3.724502      10.888297       0.451283       1.389248      -0.684867       0.024210       0.015919       0.021802       0.036261       0.001668       0.002040       0.008851       0.015088       0.009176      -0.013751       0.004158       0.009593              1.803659       2.034378       0.257386       0.398952       1.624431       0.264983       1.752167           0.000001
           43              H       3.887832      17.995042       1.552128       0.115986       1.086837 0.78581340E+01  0.76307245E+02                                 1.704349                            1.607869      -0.994687       2.406249                    0.998235       3.378888       9.211748       0.511266       1.233710      -0.720076      -0.025521      -0.011306       0.023571       0.036534       0.002661      -0.003379      -0.013570       0.012308       0.015900      -0.017058       0.001946       0.015112              1.735672       2.072626       0.236650      -0.370509       1.460996      -0.175832       1.673393           0.000003
           44              H       4.074520       0.016246      14.237425       0.113581       1.004007 0.71189223E+01  0.68438936E+02                                 1.698640                            1.590004      -1.162033       2.329677                    0.995376       3.631318      10.333747       0.478414       1.331722      -0.696161       0.013068       0.024029      -0.029436       0.040182       0.002689      -0.007260      -0.010401      -0.016113       0.030010      -0.015160      -0.004069       0.019229              1.745465       1.418471       0.125845      -0.303047       1.835448      -0.316152       1.982477          -0.000001
           45              H       3.204669      14.312638      15.291340       0.100879       1.114643 0.78384378E+01  0.77338313E+02                                 1.830410                            1.673731      -1.210131       2.293335                    0.994770       3.830082      11.110304       0.463199       1.340211      -0.693741      -0.008130      -0.035590      -0.003882       0.036713       0.012462      -0.002645      -0.003935      -0.025542       0.024542      -0.021966       0.005579       0.016387              1.928359       1.456173       0.058644       0.045256       2.656848       0.412333       1.672056          -0.000000
           46              H       7.549030       1.404368      20.424648       0.099315       1.064125 0.76968071E+01  0.75657234E+02                                 1.782655                            1.667521      -1.160980       2.319785                    0.994732       3.783764      10.984667       0.459942       1.354762      -0.691306       0.029370       0.013456      -0.018580       0.037268       0.004380      -0.003045      -0.006579       0.020940       0.004857      -0.014399       0.001924       0.012475              1.831644       2.202362       0.230108      -0.433332       1.584789      -0.230265       1.707781           0.000000
           47              H       3.918811      15.861414      13.724308       0.102760       1.083723 0.76468991E+01  0.74595965E+02                                 1.773500                            1.638285      -0.946694       2.423888                    0.997870       3.591652      10.185860       0.477036       1.316210      -0.700500       0.009193      -0.013038      -0.032939       0.036599       0.001457      -0.005211       0.005223      -0.019224       0.026522      -0.015488       0.002484       0.013004              1.850046       1.472373      -0.055755      -0.289421       1.667648       0.338277       2.410118           0.000000
           48              H       6.026180      17.670124       2.346290       0.108694       1.112143 0.78960606E+01  0.76472790E+02                                 1.710685                            1.596157      -0.778105       2.508656                    0.999564       3.307494       8.892599       0.522682       1.209963      -0.726376       0.003861      -0.019446       0.034176       0.039510       0.000872      -0.002556      -0.013588       0.022565       0.019221      -0.021183       0.006922       0.014261              1.759522       1.521057      -0.080328       0.228727       1.551291      -0.417105       2.206216           0.000002
           49              H       2.416342       2.037958      14.431175       0.109507       1.137642 0.90251790E+01  0.90723465E+02                                 1.767136                            1.727354      -0.916850       2.433953                    0.998254       3.508895       9.731796       0.491478       1.239762      -0.719223      -0.017756      -0.024298      -0.013887       0.033144      -0.000230       0.006514       0.002667      -0.000313      -0.010883      -0.008542       0.002086       0.006456              1.774079       1.633095       0.270194       0.193936       1.995338       0.212463       1.693803           0.000001
           50              H       2.413081       3.294307      15.374376       0.108218       1.304423 0.10623313E+02  0.11185809E+03                                 1.966190                            1.895257      -1.254564       2.270740                    0.994840       3.855185      11.145980       0.458766       1.267965      -0.711179      -0.020574       0.021719       0.015838       0.033850      -0.009142      -0.002336      -0.000991       0.000455      -0.015895      -0.008331      -0.003520       0.011851              1.986734       1.849168      -0.315488      -0.383199       1.974585       0.291698       2.136449           0.000000
           51              H       2.736727      14.966084      17.437493       0.116912       1.098753 0.81243964E+01  0.80545995E+02                                 1.786225                            1.686599      -1.266401       2.274404                    0.995647       3.706902      10.633696       0.470532       1.312997      -0.700208      -0.014634      -0.031001       0.020554       0.039971       0.009608      -0.010179      -0.001254      -0.009127      -0.011856      -0.015160      -0.000015       0.015175              1.817576       1.426890       0.075872      -0.191198       2.030184      -0.379551       1.995656          -0.000001
           52              H       6.700375       3.160730      17.667438       0.107269       1.027082 0.71652319E+01  0.68168237E+02                                 1.660266                            1.548935      -0.724286       2.533301                    0.999780       3.327447       9.055573       0.512728       1.255647      -0.715051      -0.028093      -0.016138      -0.022751       0.039589       0.001570       0.003069       0.014496       0.011492      -0.003779      -0.017842       0.004738       0.013104              1.712159       2.032845       0.251827       0.396344       1.477898       0.157652       1.625734           0.000001
           53              H       7.959090       5.478478      20.650335       0.090729       1.129820 0.81824593E+01  0.82145414E+02                                 1.882856                            1.737368      -1.437168       2.177195                    0.991978       4.125234      12.334191       0.441037       1.383347      -0.683734      -0.005877       0.020913       0.024120       0.032461      -0.000870       0.004795       0.008195       0.018998      -0.017517      -0.014990       0.001315       0.013674              1.955892       1.645311      -0.112180      -0.181176       2.066229       0.656582       2.156137           0.000000
           54              H       0.728000       2.584903      17.175611       0.113149       1.124672 0.82223720E+01  0.80602359E+02                                 1.730947                            1.634286      -1.028770       2.387383                    0.997796       3.409149       9.281192       0.512938       1.218121      -0.723726       0.001253      -0.023662      -0.030460       0.038591       0.003753       0.005158       0.015413       0.005875       0.008135      -0.016601      -0.000956       0.017557              1.767538       1.622417      -0.221114      -0.248779       1.731516       0.445054       1.948682           0.000002
           55              H       0.918764      17.096102      20.254319       0.106403       1.176649 0.93452981E+01  0.96419594E+02                                 1.895812                            1.820412      -1.560565       2.119646                    0.992121       4.159483      12.367817       0.446433       1.329773      -0.694592      -0.011137       0.021759       0.015460       0.028922      -0.007289      -0.004902      -0.002833      -0.000247       0.008462      -0.010909       0.004067       0.006841              1.927519       1.724875      -0.222006      -0.287865       2.196091       0.449476       1.861590          -0.000001
           56              H       0.684793      16.356011      18.889553       0.135344       1.093045 0.88519036E+01  0.88430360E+02                                 1.731241                            1.724041      -0.761002       2.533213                    0.999505       3.271334       9.004440       0.486914       1.259185      -0.717415      -0.018233       0.001014      -0.032218       0.037033      -0.000541       0.004367       0.002789       0.015558       0.011315      -0.010348       0.000929       0.009419              1.715273       1.673307       0.034971       0.231142       1.454461      -0.009219       2.018053           0.000002
           57              H       6.234879       4.640912      19.366476       0.099438       1.105158 0.79912745E+01  0.78928283E+02                                 1.801857                            1.679816      -0.992920       2.396473                    0.997309       3.689521      10.576441       0.468329       1.324154      -0.698475      -0.031894       0.012598       0.008541       0.035340      -0.008386      -0.001261       0.012511       0.009591      -0.000205      -0.016732       0.001927       0.014805              1.865549       2.491918      -0.260474      -0.127097       1.560549       0.040837       1.544181           0.000001
           58              H       7.858817       0.297841       1.143337       0.099954       1.106247 0.79223302E+01  0.78015387E+02                                 1.801106                            1.670425      -0.966696       2.411909                    0.997161       3.646692      10.410837       0.470919       1.320786      -0.699481       0.031279      -0.008649       0.014534       0.035559      -0.002664       0.006410      -0.011373       0.013709       0.007089      -0.015419       0.000612       0.014808              1.868819       2.369362      -0.194853       0.365677       1.459826      -0.061712       1.777269          -0.000001
           59              H       6.801464      16.334350       8.950820       0.103282       1.174564 0.89036583E+01  0.91076707E+02                                 1.918595                            1.803407      -1.525473       2.145777                    0.991546       4.083918      12.230338       0.437137       1.369778      -0.687051       0.000566      -0.013449      -0.031298       0.034070       0.001986       0.001787       0.007319       0.011644       0.035579      -0.013984      -0.000318       0.014302              1.967256       1.765889      -0.019163      -0.257567       1.755192       0.452390       2.380687           0.000000
           60              H       2.078021      13.132102       9.534199       0.115015       1.020173 0.74185835E+01  0.72476678E+02                                 1.758505                            1.657810      -1.193293       2.318156                    0.994361       3.724502      10.888298       0.451283       1.389248      -0.684867      -0.024210      -0.015919       0.021802       0.036261       0.001668      -0.002040      -0.008851       0.015088       0.009176      -0.013751       0.004158       0.009593              1.803659       2.034378       0.257387      -0.398951       1.624431      -0.264983       1.752168           0.000001
           61              H       0.188318       0.055958      12.197728       0.115987       1.086836 0.78581250E+01  0.76307136E+02                                 1.704348                            1.607867      -0.994685       2.406250                    0.998235       3.378886       9.211741       0.511266       1.233709      -0.720076       0.025521       0.011306       0.023571       0.036534       0.002661       0.003379       0.013570       0.012308       0.015900      -0.017058       0.001946       0.015112              1.735670       2.072625       0.236650       0.370509       1.460995       0.175832       1.673391           0.000003
           62              H       0.001630      -0.016246       3.591825       0.113581       1.004006 0.71189190E+01  0.68438896E+02                                 1.698639                            1.590004      -1.162033       2.329677                    0.995376       3.631317      10.333743       0.478414       1.331722      -0.696161      -0.013068      -0.024029      -0.029436       0.040182       0.002689       0.007260       0.010401      -0.016113       0.030010      -0.015160      -0.004069       0.019229              1.745465       1.418470       0.125845       0.303047       1.835448       0.316152       1.982477          -0.000001
           63              H       0.871481       3.738362       4.645740       0.100879       1.114643 0.78384349E+01  0.77338277E+02                                 1.830409                            1.673731      -1.210131       2.293335                    0.994770       3.830083      11.110306       0.463199       1.340211      -0.693741       0.008130       0.035591      -0.003882       0.036713       0.012462       0.002645       0.003935      -0.025542       0.024542      -0.021966       0.005579       0.016387              1.928359       1.456173       0.058644      -0.045256       2.656847      -0.412333       1.672056          -0.000000
           64              H       4.679420      16.646632       9.779048       0.099315       1.064125 0.76968064E+01  0.75657227E+02                                 1.782656                            1.667521      -1.160980       2.319785                    0.994732       3.783764      10.984668       0.459942       1.354763      -0.691306      -0.029370      -0.013456      -0.018581       0.037268       0.004380       0.003045       0.006579       0.020940       0.004857      -0.014399       0.001924       0.012475              1.831644       2.202362       0.230108       0.433333       1.584790       0.230265       1.707782           0.000000
           65              H       0.157339       2.189586       3.078708       0.102760       1.083722 0.76468973E+01  0.74595942E+02                                 1.773500                            1.638285      -0.946693       2.423889                    0.997870       3.591651      10.185856       0.477036       1.316210      -0.700500      -0.009193       0.013038      -0.032939       0.036599       0.001457       0.005211      -0.005223      -0.019224       0.026522      -0.015487       0.002484       0.013004              1.850046       1.472373      -0.055756       0.289421       1.667648      -0.338277       2.410116           0.000000
           66              H       6.202270       0.380876      12.991890       0.108694       1.112143 0.78960606E+01  0.76472790E+02                                 1.710685                            1.596157      -0.778105       2.508656                    0.999564       3.307494       8.892599       0.522682       1.209963      -0.726376      -0.003861       0.019445       0.034176       0.039510       0.000872       0.002556       0.013588       0.022565       0.019221      -0.021183       0.006922       0.014261              1.759522       1.521057      -0.080328      -0.228727       1.551291       0.417106       2.206216           0.000002
           67              H       1.659808      16.013042       3.785575       0.109507       1.137641 0.90251733E+01  0.90723387E+02                                 1.767135                            1.727353      -0.916849       2.433954                    0.998254       3.508894       9.731790       0.491478       1.239761      -0.719224       0.017756       0.024298      -0.013887       0.033144      -0.000230      -0.006514      -0.002667      -0.000313      -0.010883      -0.008542       0.002086       0.006456              1.774077       1.633094       0.270194      -0.193935       1.995337      -0.212463       1.693802           0.000001
           68              H       1.663069      14.756692       4.728776       0.108218       1.304424 0.10623323E+02  0.11185822E+03                                 1.966190                            1.895257      -1.254565       2.270740                    0.994840       3.855186      11.145981       0.458766       1.267965      -0.711179       0.020574      -0.021719       0.015838       0.033850      -0.009142       0.002336       0.000991       0.000455      -0.015895      -0.008331      -0.003520       0.011851              1.986734       1.849168      -0.315488       0.383198       1.974586      -0.291698       2.136449           0.000001
           69              H       1.339423       3.084916       6.791893       0.116912       1.098753 0.81243956E+01  0.80545988E+02                                 1.786225                            1.686599      -1.266401       2.274404                    0.995647       3.706902      10.633697       0.470532       1.312997      -0.700208       0.014634       0.031001       0.020554       0.039971       0.009608       0.010179       0.001254      -0.009127      -0.011856      -0.015160      -0.000015       0.015175              1.817576       1.426890       0.075872       0.191198       2.030184       0.379551       1.995656          -0.000001
           70              H       5.528075      14.890270       7.021838       0.107269       1.027081 0.71652282E+01  0.68168199E+02                                 1.660266                            1.548936      -0.724286       2.533301                    0.999780       3.327446       9.055572       0.512727       1.255648      -0.715051       0.028093       0.016138      -0.022751       0.039589       0.001570      -0.003069      -0.014496       0.011492      -0.003779      -0.017842       0.004738       0.013104              1.712159       2.032845       0.251827      -0.396344       1.477898      -0.157651       1.625734           0.000001
           71              H       4.269360      12.572521      10.004735       0.090729       1.129821 0.81824651E+01  0.82145485E+02                                 1.882857                            1.737369      -1.437168       2.177195                    0.991978       4.125234      12.334191       0.441037       1.383347      -0.683734       0.005877      -0.020913       0.024120       0.032461      -0.000870      -0.004795      -0.008195       0.018998      -0.017517      -0.014990       0.001315       0.013674              1.955893       1.645311      -0.112180       0.181175       2.066230      -0.656583       2.156137           0.000000
           72              H       3.348150      15.466097       6.530011       0.113149       1.124672 0.82223733E+01  0.80602374E+02                                 1.730947                            1.634286      -1.028770       2.387382                    0.997796       3.409149       9.281192       0.512938       1.218120      -0.723726      -0.001253       0.023662      -0.030460       0.038591       0.003753      -0.005158      -0.015413       0.005875       0.008135      -0.016601      -0.000956       0.017557              1.767538       1.622417      -0.221114       0.248779       1.731516      -0.445054       1.948682           0.000002
           73              H       3.157386       0.954898       9.608719       0.106403       1.176650 0.93453051E+01  0.96419677E+02                                 1.895812                            1.820412      -1.560566       2.119646                    0.992121       4.159484      12.367818       0.446433       1.329772      -0.694593       0.011137      -0.021759       0.015460       0.028922      -0.007289       0.004902       0.002833      -0.000247       0.008462      -0.010909       0.004067       0.006841              1.927519       1.724875      -0.222006       0.287865       2.196091      -0.449476       1.861591          -0.000001
           74              H       3.391357       1.694989       8.243953       0.135344       1.093045 0.88519033E+01  0.88430354E+02                                 1.731240                            1.724040      -0.761002       2.533213                    0.999505       3.271334       9.004439       0.486914       1.259185      -0.717415       0.018233      -0.001014      -0.032218       0.037033      -0.000541      -0.004367      -0.002789       0.015558       0.011315      -0.010348       0.000929       0.009419              1.715273       1.673307       0.034971      -0.231142       1.454461       0.009219       2.018052           0.000002
           75              H       5.993571      13.410088       8.720876       0.099438       1.105158 0.79912682E+01  0.78928207E+02                                 1.801856                            1.679815      -0.992920       2.396473                    0.997309       3.689520      10.576438       0.468329       1.324154      -0.698475       0.031894      -0.012598       0.008541       0.035340      -0.008386       0.001261      -0.012511       0.009591      -0.000204      -0.016732       0.001927       0.014805              1.865549       2.491917      -0.260473       0.127097       1.560549      -0.040837       1.544180           0.000001
           76              H       4.369633      17.753158      11.788937       0.099954       1.106247 0.79223285E+01  0.78015368E+02                                 1.801106                            1.670425      -0.966696       2.411909                    0.997161       3.646692      10.410838       0.470919       1.320786      -0.699481      -0.031279       0.008649       0.014534       0.035559      -0.002664      -0.006410       0.011373       0.013709       0.007089      -0.015419       0.000612       0.014808              1.868819       2.369362      -0.194853      -0.365677       1.459825       0.061712       1.777270          -0.000001
           77              C       2.609551      10.318854      11.520668      -0.157116      32.315606 0.46108227E+03  0.11107210E+05                                 9.001223                            7.309168      -0.227856       1.895314                    0.998533      30.953898      92.961608       0.585182       0.434499      -1.042843      -0.019785      -0.014917      -0.019110       0.031292       0.000479       0.002463      -0.010665      -0.060048       0.092345      -0.045506       0.009373       0.036133              9.850560      13.947686      -0.183918       1.736135       6.206876       2.214769       9.397117           0.000000
           78              C       5.297365       8.373498      13.440283       0.153928      36.345587 0.40030631E+03  0.92433276E+04                                 9.673329                            6.804995      -0.136900       1.956471                    0.999559      27.017182      77.640674       0.611471       0.433805      -1.050599       0.000307      -0.070421      -0.060378       0.092761      -0.010439      -0.007128       0.042442       0.046471      -0.044472      -0.057836       0.016386       0.041451             11.771449       6.116441      -2.300541      -2.561748      14.890375      -0.156964      14.307531          -0.000000
           79              C       5.206059       9.696275      13.097708      -0.067746      42.946597 0.56299800E+03  0.14134555E+05                                10.765385                            8.052058      -0.358382       1.855829                    0.998577      30.736727      91.627376       0.564927       0.431855      -1.053453      -0.003301       0.064607      -0.030547       0.071541       0.021412      -0.015515      -0.006041       0.077659       0.062731      -0.054851       0.009681       0.045170             12.759088       6.308662      -1.786257       0.194561      17.501020       0.128168      14.467582           0.000000
           80              C       5.057687       7.931970      14.766512       0.000399      37.414694 0.43671663E+03  0.10234264E+05                                 9.698048                            6.963935      -0.104781       1.964153                    0.999379      27.526726      77.895807       0.627637       0.416429      -1.068824      -0.015540      -0.017778       0.032661       0.040303      -0.000478       0.000869      -0.003687       0.002049       0.007864      -0.004300      -0.000480       0.004780             11.626109       5.180829      -0.470434      -2.295789      14.585771      -2.473876      15.111726           0.000001
           81              C       4.906054      10.672654      14.105207      -0.075200      43.978177 0.56070411E+03  0.14050113E+05                                10.893153                            8.004758      -0.315511       1.868918                    0.998797      30.663974      91.058577       0.570382       0.428543      -1.056421       0.004048       0.034362      -0.056247       0.066037      -0.007335       0.005626       0.003631       0.004161      -0.163866      -0.055209       0.020212       0.034996             13.049773       6.400787       0.647421      -1.702617      15.554894       0.096775      17.193637          -0.000000
           82              C       6.844671      13.590598      12.270119      -0.155915      33.825372 0.46891894E+03  0.11328199E+05                                 9.284372                            7.376305      -0.113600       1.933295                    0.998492      30.799896      92.218433       0.582682       0.435122      -1.043895       0.027957       0.013991       0.005617       0.031763      -0.031287       0.016731       0.002865       0.013562       0.044197      -0.042318       0.009642       0.032676             10.302658      12.893286       1.564356      -0.841533       8.897235      -4.038112       9.117453           0.000000
           83              C       3.532392       9.258358       9.587853      -0.162813      31.929201 0.44711059E+03  0.10612094E+05                                 8.740201                            7.077023       0.108646       1.998998                    0.999702      30.126371      87.738489       0.614331       0.420066      -1.059221      -0.027889       0.012152      -0.013167       0.033148      -0.005507      -0.036158       0.014693       0.002552      -0.003144      -0.037172      -0.004212       0.041384              9.488330      12.147750       0.259363       1.686133       6.133138       2.548266      10.184102           0.000004
           84              C       4.350883       8.435232      17.050206      -0.133341      35.843615 0.44935923E+03  0.10689725E+05                                 9.540999                            7.146879      -0.035566       1.957602                    0.999525      29.959696      87.643187       0.604036       0.426256      -1.054281      -0.003632      -0.005538      -0.032879       0.033539      -0.008395      -0.005578       0.025540       0.015763       0.031475      -0.029987       0.000024       0.029964             11.004148       5.424236      -0.067857      -2.274349      14.182437      -3.000057      13.405772           0.000001
           85              C       3.715003       9.893031      10.811884       0.083927      32.713642 0.47392351E+03  0.11391923E+05                                 9.084960                            7.443061      -0.283879       1.908669                    0.998830      28.016120      81.605991       0.581288       0.438355      -1.049978       0.010667       0.007898       0.002639       0.013532       0.020732       0.013896      -0.015469       0.064725       0.000641      -0.046264       0.005688       0.040576             10.051811      12.549547      -0.359218       2.120679       6.416435       2.302021      11.189451           0.000000
           86              C       6.562602      12.725955      13.314452       0.073058      33.995168 0.47970166E+03  0.11559647E+05                                 9.277242                            7.449986      -0.325151       1.884938                    0.999106      28.398663      82.679727       0.585817       0.433881      -1.053234      -0.008701       0.006085       0.005929       0.012161       0.002893      -0.017950      -0.010229       0.032233      -0.139833      -0.051732       0.008054       0.043678             10.370453      12.769703       1.895190      -0.859719       9.114735      -3.981435       9.226921           0.000000
           87              C       4.866108       6.182467      16.404870      -0.070077      32.256913 0.41921073E+03  0.98203433E+04                                 8.969290                            6.943880      -0.056033       1.968102                    0.999162      28.936873      84.548875       0.606190       0.431324      -1.049086      -0.005196       0.026181      -0.003035       0.026864      -0.012198       0.006704       0.012290      -0.012677      -0.032980      -0.022481       0.001413       0.021067             10.057234       5.141290      -0.517761      -1.547800      12.479917      -1.804577      12.550495           0.000000
           88              C       4.603604      10.264340      15.372672       0.153592      37.412951 0.39910922E+03  0.91832140E+04                                 9.790920                            6.755191       0.003857       2.001655                    0.999650      26.759994      76.071774       0.620853       0.428760      -1.056610      -0.047147       0.043402       0.056581       0.085487       0.003465       0.015103       0.039833       0.045744      -0.022648      -0.054244       0.013490       0.040754             12.094871       5.165765      -0.162089      -1.746194      15.656013       0.567373      15.462836          -0.000000
           89              C       4.664746       8.890298      15.739945       0.002608      38.278005 0.43976595E+03  0.10312945E+05                                 9.822995                            6.973816      -0.138546       1.952737                    0.999306      27.509623      77.610819       0.629788       0.414716      -1.071038      -0.010960      -0.036014       0.014523       0.040349      -0.004942       0.000831      -0.005657       0.002759      -0.003360      -0.007623      -0.000236       0.007859             11.891434       5.196715      -0.088829      -2.217108      16.321163      -2.492095      14.156426           0.000001
           90              C       1.337792      10.124806      11.030332      -0.073689      30.362025 0.41708561E+03  0.97563875E+04                                 8.568501                            6.893435       0.086965       2.011181                    0.999483      28.955430      84.491714       0.612865       0.427245      -1.051772       0.034978      -0.006541      -0.011711       0.037461      -0.008505      -0.017954      -0.002446       0.009138      -0.009491      -0.020147      -0.001089       0.021237              9.375427      12.394147       0.380165       0.975197       6.296936       2.712063       9.435198          -0.000002
           91              C       4.448710       7.121119      17.354244      -0.080607      31.690191 0.41247509E+03  0.96120262E+04                                 8.790134                            6.839788       0.041165       1.994318                    0.999499      28.940881      84.011003       0.617974       0.425323      -1.054025       0.002152      -0.006865      -0.032578       0.033363       0.001645      -0.002126      -0.011546       0.016299       0.052807      -0.020501      -0.000892       0.021392              9.782350       5.201341      -0.723149      -1.806353      12.967248      -1.107273      11.178463           0.000000
           92              C       2.249220       9.067017       9.119021      -0.066419      28.801322 0.39348457E+03  0.90392606E+04                                 8.183107                            6.645155       0.171481       2.040631                    0.999749      28.244437      80.737650       0.633559       0.420837      -1.059489       0.013346       0.009303       0.030593       0.034649       0.006418      -0.002371       0.022919      -0.007712       0.053648      -0.023465      -0.008610       0.032075              8.862978      11.751997       0.204416       1.307931       5.614476       2.234085       9.222460           0.000002
           93              C       4.568549      12.587684      18.223138       0.631677      20.799044 0.23877267E+03  0.48965232E+04                                 7.086387                            5.553521      -0.070217       2.046837                    0.999633      21.769265      61.017156       0.616623       0.484377      -1.011336       0.000147       0.017172       0.019569       0.026035       0.006547       0.005533      -0.085787      -0.100508       0.021921      -0.066620      -0.048358       0.114978              8.037931       7.558784      -0.749980      -0.462430       7.016000       3.960378       9.539009           0.000001
           94              C       5.179156      11.758421      17.119828      -0.147678      27.854803 0.39182933E+03  0.90339675E+04                                 8.117163                            6.597598      -0.217397       1.928763                    0.996712      29.056452      84.492507       0.637703       0.416587      -1.057218      -0.069257      -0.035472      -0.046674       0.090737       0.031494       0.042615       0.012354       0.036866      -0.069046      -0.047400      -0.021161       0.068561              9.331118       6.336933      -0.100446      -0.498137       9.799526       3.912137      11.856895          -0.000000
           95              C       5.154699       6.572189      15.130165      -0.120952      34.375288 0.43751927E+03  0.10352096E+05                                 9.313245                            7.071969      -0.032338       1.965105                    0.999540      29.667045      86.916988       0.603893       0.428662      -1.051448      -0.010954       0.019118       0.010330       0.024336      -0.015790      -0.001820       0.015714       0.000975      -0.095429      -0.036724       0.002640       0.034084             10.633493       5.023468       0.062612      -1.705527      13.455079      -2.976072      13.421932           0.000000
           96              C       0.756533      12.547250      13.769019      -0.068061      29.348604 0.39796084E+03  0.91616465E+04                                 8.279312                            6.680764       0.242598       2.066784                    0.999674      28.121844      80.291672       0.632601       0.420575      -1.060387      -0.031337       0.005377      -0.008464       0.032902      -0.019971       0.016430      -0.009881       0.002522       0.016261      -0.023524      -0.007603       0.031127              9.017435      12.368487       0.955631      -0.219166       6.955560      -2.475408       7.728257          -0.000000
           97              C       0.005707      13.928152      11.993333      -0.070053      31.186951 0.42551693E+03  0.10032958E+05                                 8.822722                            7.028428      -0.062590       1.964595                    0.998803      29.325868      86.741159       0.596710       0.435342      -1.043777      -0.014848      -0.019271       0.027373       0.036621       0.003010      -0.003139      -0.011293      -0.005542       0.008326      -0.009235      -0.005177       0.014412              9.741537      12.587510       0.467505       0.064838       8.052930      -3.601812       8.584171           0.000000
           98              C       7.603650      12.198505      14.062838      -0.160814      31.782214 0.44349504E+03  0.10504932E+05                                 8.709476                            7.043949       0.078987       1.989680                    0.999741      30.079990      87.514474       0.616349       0.419542      -1.059552       0.024342       0.011746      -0.008191       0.028242       0.001531       0.001270      -0.019723      -0.052713       0.080583      -0.039888      -0.000923       0.040811              9.499933      13.610235       1.569830      -0.685913       6.999628      -2.585556       7.889936           0.000002
           99              C       6.966140       7.306503      12.216891      -0.157576      27.145204 0.39278904E+03  0.90775614E+04                                 8.007263                            6.631194      -0.274052       1.911963                    0.996837      29.222900      85.566586       0.631307       0.419812      -1.053330      -0.090437       0.001858       0.025717       0.094041       0.005839      -0.010636      -0.005267       0.108948      -0.031968      -0.050033      -0.011727       0.061760              9.023654       8.938072      -2.176430      -2.683787       9.851215       2.412693       8.281675          -0.000002
          100              C       1.038603      13.420918      12.749171      -0.101768      29.904317 0.42539175E+03  0.10000762E+05                                 8.494152                            6.984344       0.115753       2.019247                    0.999115      29.236713      85.552137       0.605855       0.430025      -1.049973      -0.026895      -0.007628       0.006996       0.028818       0.013498      -0.015067      -0.004427       0.020537      -0.033087      -0.018055      -0.010492       0.028547              9.151884      11.654475       0.176849       0.682863       7.531432      -2.906918       8.269745          -0.000001
          101              C       1.150290       9.478580       9.828018      -0.101488      29.964541 0.42715055E+03  0.10041751E+05                                 8.488264                            6.982185       0.115663       2.019612                    0.999149      29.146945      84.991102       0.608758       0.427989      -1.052342       0.027912      -0.004146       0.010408       0.030076       0.009967       0.020820       0.006886       0.022864      -0.017625      -0.018945      -0.012152       0.031097              9.122525      11.162972       0.386732       0.713014       6.076597       2.557368      10.128007          -0.000003
          102              C       7.293863       6.040587      11.472976       0.634970      21.792944 0.23427390E+03  0.47751060E+04                                 7.252380                            5.466681       0.054167       2.090479                    0.999536      21.476993      59.754225       0.628192       0.478360      -1.015854       0.003619      -0.038085      -0.010436       0.039654      -0.017612       0.048428      -0.075999      -0.023231       0.227392      -0.072490      -0.058275       0.130765              8.386036       9.504138      -0.418561      -2.351657       9.340542       2.982266       6.313430           0.000000
          103              C       1.466599       7.732146       0.875068      -0.157116      32.315607 0.46108227E+03  0.11107210E+05                                 9.001222                            7.309167      -0.227856       1.895314                    0.998533      30.953898      92.961606       0.585182       0.434499      -1.042844       0.019785       0.014917      -0.019110       0.031292       0.000479      -0.002463       0.010665      -0.060048       0.092346      -0.045506       0.009373       0.036133              9.850559      13.947685      -0.183918      -1.736135       6.206876      -2.214769       9.397117           0.000000
          104              C       6.931085       9.677502       2.794683       0.153928      36.345590 0.40030636E+03  0.92433290E+04                                 9.673330                            6.804995      -0.136900       1.956470                    0.999559      27.017184      77.640681       0.611471       0.433805      -1.050599      -0.000307       0.070421      -0.060378       0.092761      -0.010439       0.007128      -0.042442       0.046471      -0.044472      -0.057836       0.016386       0.041451             11.771450       6.116441      -2.300541       2.561748      14.890376       0.156964      14.307533          -0.000000
          105              C       7.022391       8.354725       2.452108      -0.067746      42.946597 0.56299798E+03  0.14134555E+05                                10.765385                            8.052058      -0.358382       1.855829                    0.998577      30.736727      91.627378       0.564927       0.431855      -1.053453       0.003301      -0.064607      -0.030547       0.071541       0.021412       0.015515       0.006041       0.077659       0.062731      -0.054851       0.009681       0.045170             12.759089       6.308662      -1.786256      -0.194562      17.501021      -0.128168      14.467583           0.000000
          106              C       7.170763      10.119030       4.120912       0.000399      37.414690 0.43671660E+03  0.10234263E+05                                 9.698048                            6.963935      -0.104782       1.964153                    0.999379      27.526725      77.895806       0.627637       0.416429      -1.068824       0.015540       0.017778       0.032661       0.040303      -0.000478      -0.000869       0.003687       0.002049       0.007864      -0.004300      -0.000480       0.004780             11.626109       5.180829      -0.470434       2.295789      14.585769       2.473877      15.111728           0.000001
          107              C       7.322396       7.378346       3.459607      -0.075200      43.978185 0.56070416E+03  0.14050115E+05                                10.893155                            8.004759      -0.315511       1.868918                    0.998797      30.663976      91.058591       0.570382       0.428543      -1.056421      -0.004048      -0.034362      -0.056247       0.066037      -0.007335      -0.005626      -0.003631       0.004161      -0.163866      -0.055209       0.020212       0.034996             13.049777       6.400789       0.647422       1.702618      15.554900      -0.096774      17.193641          -0.000000
          108              C       5.383779       4.460402       1.624519      -0.155915      33.825392 0.46891921E+03  0.11328207E+05                                 9.284376                            7.376308      -0.113600       1.933295                    0.998492      30.799898      92.218442       0.582682       0.435122      -1.043895      -0.027957      -0.013991       0.005617       0.031763      -0.031287      -0.016731      -0.002865       0.013562       0.044197      -0.042318       0.009642       0.032676             10.302663      12.893293       1.564361       0.841538       8.897241       4.038114       9.117455           0.000000
          109              C       0.543758       8.792642      20.233453      -0.162814      31.929211 0.44711078E+03  0.10612099E+05                                 8.740205                            7.077026       0.108645       1.998997                    0.999702      30.126376      87.738514       0.614331       0.420066      -1.059221       0.027889      -0.012152      -0.013167       0.033148      -0.005507       0.036158      -0.014693       0.002552      -0.003144      -0.037172      -0.004212       0.041384              9.488334      12.147754       0.259364      -1.686135       6.133140      -2.548267      10.184107           0.000004
          110              C       7.877567       9.615768       6.404606      -0.133341      35.843601 0.44935882E+03  0.10689713E+05                                 9.540995                            7.146874      -0.035566       1.957602                    0.999525      29.959694      87.643174       0.604036       0.426256      -1.054281       0.003632       0.005538      -0.032879       0.033539      -0.008395       0.005578      -0.025540       0.015763       0.031475      -0.029987       0.000024       0.029964             11.004145       5.424234      -0.067858       2.274347      14.182435       3.000056      13.405766           0.000001
          111              C       0.361147       8.157969       0.166284       0.083927      32.713638 0.47392345E+03  0.11391922E+05                                 9.084961                            7.443061      -0.283880       1.908669                    0.998830      28.016119      81.605994       0.581288       0.438355      -1.049977      -0.010667      -0.007898       0.002639       0.013532       0.020732      -0.013896       0.015469       0.064725       0.000641      -0.046264       0.005688       0.040576             10.051812      12.549549      -0.359218      -2.120680       6.416435      -2.302021      11.189451           0.000000
          112              C       5.665849       5.325045       2.668852       0.073058      33.995176 0.47970174E+03  0.11559649E+05                                 9.277244                            7.449987      -0.325152       1.884938                    0.999106      28.398661      82.679723       0.585817       0.433881      -1.053234       0.008701      -0.006085       0.005929       0.012161       0.002893       0.017951       0.010229       0.032233      -0.139833      -0.051732       0.008054       0.043678             10.370457      12.769712       1.895198       0.859726       9.114738       3.981434       9.226920           0.000000
          113              C       7.362342      11.868532       5.759270      -0.070077      32.256930 0.41921097E+03  0.98203502E+04                                 8.969294                            6.943882      -0.056033       1.968102                    0.999162      28.936872      84.548873       0.606190       0.431324      -1.049086       0.005196      -0.026181      -0.003035       0.026864      -0.012198      -0.006704      -0.012290      -0.012677      -0.032980      -0.022481       0.001414       0.021067             10.057238       5.141291      -0.517762       1.547801      12.479921       1.804573      12.550501           0.000000
          114              C       7.624846       7.786660       4.727072       0.153592      37.412957 0.39910924E+03  0.91832145E+04                                 9.790920                            6.755191       0.003857       2.001655                    0.999650      26.759995      76.071777       0.620853       0.428760      -1.056610       0.047147      -0.043402       0.056581       0.085487       0.003465      -0.015103      -0.039833       0.045744      -0.022648      -0.054244       0.013490       0.040754             12.094873       5.165766      -0.162088       1.746194      15.656016      -0.567373      15.462837           0.000000
          115              C       7.563704       9.160702       5.094345       0.002608      38.278015 0.43976603E+03  0.10312947E+05                                 9.822997                            6.973816      -0.138546       1.952737                    0.999306      27.509625      77.610826       0.629788       0.414716      -1.071038       0.010960       0.036014       0.014523       0.040349      -0.004942      -0.000831       0.005657       0.002759      -0.003360      -0.007623      -0.000236       0.007859             11.891438       5.196716      -0.088828       2.217108      16.321168       2.492098      14.156429           0.000001
          116              C       2.738358       7.926194       0.384732      -0.073689      30.362025 0.41708564E+03  0.97563881E+04                                 8.568501                            6.893434       0.086965       2.011181                    0.999483      28.955431      84.491715       0.612865       0.427245      -1.051772      -0.034978       0.006541      -0.011711       0.037461      -0.008505       0.017954       0.002446       0.009138      -0.009491      -0.020147      -0.001089       0.021237              9.375427      12.394147       0.380165      -0.975197       6.296935      -2.712063       9.435198          -0.000002
          117              C       7.779740      10.929880       6.708644      -0.080607      31.690196 0.41247495E+03  0.96120223E+04                                 8.790134                            6.839787       0.041165       1.994318                    0.999499      28.940884      84.011011       0.617974       0.425323      -1.054025      -0.002152       0.006865      -0.032578       0.033363       0.001645       0.002126       0.011546       0.016300       0.052807      -0.020501      -0.000891       0.021392              9.782352       5.201340      -0.723148       1.806352      12.967253       1.107279      11.178463           0.000000
          118              C       1.826930       8.983983      19.764621      -0.066419      28.801326 0.39348463E+03  0.90392622E+04                                 8.183108                            6.645155       0.171481       2.040631                    0.999749      28.244439      80.737660       0.633559       0.420837      -1.059489      -0.013346      -0.009303       0.030593       0.034649       0.006417       0.002371      -0.022919      -0.007712       0.053648      -0.023465      -0.008610       0.032075              8.862978      11.751997       0.204415      -1.307931       5.614477      -2.234086       9.222461           0.000002
          119              C       7.659901       5.463316       7.577538       0.631677      20.799044 0.23877267E+03  0.48965232E+04                                 7.086386                            5.553521      -0.070218       2.046837                    0.999633      21.769266      61.017160       0.616623       0.484377      -1.011336      -0.000147      -0.017172       0.019569       0.026035       0.006547      -0.005533       0.085787      -0.100508       0.021921      -0.066620      -0.048358       0.114978              8.037931       7.558784      -0.749980       0.462430       7.016000      -3.960378       9.539009           0.000001
          120              C       7.049294       6.292579       6.474228      -0.147678      27.854822 0.39182965E+03  0.90339766E+04                                 8.117167                            6.597601      -0.217397       1.928763                    0.996712      29.056457      84.492530       0.637703       0.416587      -1.057218       0.069257       0.035472      -0.046674       0.090737       0.031494      -0.042615      -0.012354       0.036867      -0.069046      -0.047400      -0.021161       0.068561              9.331124       6.336935      -0.100445       0.498137       9.799535      -3.912141      11.856902          -0.000000
          121              C       7.073751      11.478811       4.484565      -0.120952      34.375277 0.43751915E+03  0.10352092E+05                                 9.313242                            7.071968      -0.032338       1.965105                    0.999540      29.667045      86.916984       0.603893       0.428662      -1.051448       0.010954      -0.019118       0.010330       0.024336      -0.015789       0.001820      -0.015714       0.000975      -0.095429      -0.036724       0.002640       0.034084             10.633489       5.023467       0.062611       1.705527      13.455071       2.976065      13.421930           0.000000
          122              C       3.319617       5.503750       3.123419      -0.068061      29.348610 0.39796101E+03  0.91616513E+04                                 8.279313                            6.680765       0.242598       2.066784                    0.999674      28.121844      80.291675       0.632601       0.420575      -1.060387       0.031337      -0.005377      -0.008464       0.032902      -0.019971      -0.016430       0.009881       0.002522       0.016261      -0.023524      -0.007603       0.031127              9.017437      12.368489       0.955632       0.219166       6.955563       2.475408       7.728257          -0.000000
          123              C       4.070443       4.122848       1.347733      -0.070053      31.186965 0.42551703E+03  0.10032961E+05                                 8.822724                            7.028429      -0.062590       1.964595                    0.998803      29.325868      86.741158       0.596710       0.435342      -1.043777       0.014848       0.019271       0.027373       0.036621       0.003010       0.003139       0.011293      -0.005542       0.008327      -0.009235      -0.005177       0.014412              9.741541      12.587518       0.467506      -0.064840       8.052932       3.601812       8.584172           0.000001
          124              C       4.624800       5.852495       3.417238      -0.160814      31.782223 0.44349530E+03  0.10504939E+05                                 8.709478                            7.043952       0.078987       1.989680                    0.999741      30.079992      87.514483       0.616349       0.419542      -1.059552      -0.024342      -0.011746      -0.008191       0.028242       0.001531      -0.001270       0.019723      -0.052713       0.080583      -0.039888      -0.000923       0.040811              9.499935      13.610241       1.569832       0.685914       6.999629       2.585554       7.889935           0.000002
          125              C       5.262310      10.744497       1.571291      -0.157576      27.145203 0.39278902E+03  0.90775608E+04                                 8.007263                            6.631194      -0.274052       1.911963                    0.996837      29.222900      85.566585       0.631307       0.419812      -1.053330       0.090437      -0.001858       0.025717       0.094041       0.005839       0.010636       0.005267       0.108948      -0.031968      -0.050033      -0.011727       0.061760              9.023654       8.938072      -2.176430       2.683787       9.851215      -2.412693       8.281675          -0.000001
          126              C       3.037547       4.630081       2.103571      -0.101768      29.904318 0.42539174E+03  0.10000762E+05                                 8.494153                            6.984344       0.115753       2.019246                    0.999115      29.236714      85.552143       0.605855       0.430025      -1.049973       0.026895       0.007628       0.006996       0.028818       0.013498       0.015067       0.004427       0.020537      -0.033087      -0.018055      -0.010492       0.028547              9.151885      11.654481       0.176848      -0.682867       7.531430       2.906916       8.269743          -0.000001
          127              C       2.925860       8.572420      20.473618      -0.101488      29.964544 0.42715064E+03  0.10041753E+05                                 8.488264                            6.982185       0.115662       2.019612                    0.999149      29.146950      84.991122       0.608758       0.427989      -1.052342      -0.027912       0.004146       0.010408       0.030076       0.009967      -0.020820      -0.006886       0.022864      -0.017625      -0.018945      -0.012153       0.031097              9.122526      11.162974       0.386730      -0.713014       6.076596      -2.557367      10.128008          -0.000003
          128              C       4.934587      12.010413       0.827376       0.634969      21.792945 0.23427391E+03  0.47751061E+04                                 7.252380                            5.466681       0.054167       2.090479                    0.999536      21.476993      59.754225       0.628192       0.478360      -1.015854      -0.003619       0.038085      -0.010436       0.039654      -0.017612      -0.048428       0.075999      -0.023231       0.227392      -0.072490      -0.058275       0.130765              8.386037       9.504139      -0.418561       2.351657       9.340542      -2.982266       6.313430           0.000000
          129              C       5.542749       1.293354      20.416132      -0.157116      32.315606 0.46108227E+03  0.11107210E+05                                 9.001222                            7.309167      -0.227856       1.895314                    0.998533      30.953898      92.961606       0.585182       0.434499      -1.042844       0.019785      -0.014917       0.019110       0.031292      -0.000479       0.002463       0.010665      -0.060048       0.092345      -0.045506       0.009373       0.036133              9.850559      13.947685       0.183918       1.736135       6.206876      -2.214769       9.397117           0.000000
          130              C       2.854935      17.398998      18.496517       0.153928      36.345590 0.40030637E+03  0.92433292E+04                                 9.673329                            6.804995      -0.136900       1.956471                    0.999559      27.017184      77.640677       0.611471       0.433805      -1.050599      -0.000307      -0.070421       0.060378       0.092761       0.010439      -0.007128      -0.042442       0.046471      -0.044472      -0.057836       0.016386       0.041451             11.771449       6.116441       2.300541      -2.561748      14.890375       0.156964      14.307531          -0.000000
          131              C       2.946241       0.670775      18.839092      -0.067746      42.946597 0.56299800E+03  0.14134555E+05                                10.765385                            8.052058      -0.358382       1.855829                    0.998577      30.736727      91.627375       0.564927       0.431855      -1.053453       0.003301       0.064607       0.030547       0.071541      -0.021412      -0.015515       0.006041       0.077659       0.062731      -0.054851       0.009681       0.045170             12.759088       6.308662       1.786256       0.194562      17.501020      -0.128168      14.467582           0.000000
          132              C       3.094613      16.957470      17.170288       0.000400      37.414686 0.43671655E+03  0.10234261E+05                                 9.698046                            6.963934      -0.104781       1.964153                    0.999379      27.526723      77.895794       0.627637       0.416429      -1.068824       0.015540      -0.017778      -0.032661       0.040303       0.000478       0.000869       0.003687       0.002049       0.007864      -0.004300      -0.000480       0.004780             11.626107       5.180829       0.470434      -2.295788      14.585767       2.473876      15.111724           0.000001
          133              C       3.246246       1.647154      17.831593      -0.075200      43.978179 0.56070411E+03  0.14050114E+05                                10.893153                            8.004758      -0.315511       1.868918                    0.998797      30.663974      91.058578       0.570382       0.428543      -1.056421      -0.004048       0.034362       0.056247       0.066037       0.007335       0.005626      -0.003631       0.004161      -0.163866      -0.055209       0.020212       0.034996             13.049774       6.400788      -0.647422      -1.702617      15.554896      -0.096774      17.193638          -0.000000
          134              C       1.307629       4.565098      19.666681      -0.155915      33.825377 0.46891901E+03  0.11328201E+05                                 9.284374                            7.376306      -0.113600       1.933295                    0.998492      30.799896      92.218435       0.582682       0.435122      -1.043895      -0.027957       0.013991      -0.005617       0.031763       0.031287       0.016731      -0.002865       0.013562       0.044197      -0.042318       0.009642       0.032676             10.302660      12.893291      -1.564361      -0.841537       8.897236       4.038111       9.117452          -0.000000
          135              C       4.619908       0.232858       1.057747      -0.162813      31.929201 0.44711059E+03  0.10612094E+05                                 8.740202                            7.077024       0.108645       1.998998                    0.999702      30.126371      87.738493       0.614331       0.420066      -1.059221       0.027889       0.012152       0.013167       0.033148       0.005507      -0.036158      -0.014693       0.002552      -0.003144      -0.037172      -0.004212       0.041384              9.488331      12.147750      -0.259364       1.686133       6.133139      -2.548266      10.184103           0.000004
          136              C       3.801417      17.460732      14.886594      -0.133341      35.843605 0.44935910E+03  0.10689721E+05                                 9.540996                            7.146876      -0.035566       1.957602                    0.999525      29.959692      87.643161       0.604036       0.426256      -1.054281       0.003632      -0.005538       0.032879       0.033539       0.008395      -0.005578      -0.025540       0.015763       0.031475      -0.029987       0.000024       0.029964             11.004144       5.424234       0.067858      -2.274348      14.182433       3.000054      13.405766           0.000001
          137              C       4.437297       0.867531      21.124916       0.083927      32.713641 0.47392350E+03  0.11391923E+05                                 9.084961                            7.443061      -0.283879       1.908669                    0.998830      28.016120      81.605996       0.581288       0.438355      -1.049978      -0.010667       0.007898      -0.002639       0.013532      -0.020732       0.013896       0.015469       0.064725       0.000641      -0.046264       0.005688       0.040576             10.051812      12.549549       0.359218       2.120679       6.416435      -2.302021      11.189451           0.000000
          138              C       1.589699       3.700455      18.622348       0.073058      33.995175 0.47970177E+03  0.11559650E+05                                 9.277244                            7.449987      -0.325152       1.884938                    0.999106      28.398662      82.679727       0.585817       0.433881      -1.053234       0.008701       0.006085      -0.005929       0.012161      -0.002893      -0.017951       0.010229       0.032233      -0.139833      -0.051732       0.008054       0.043678             10.370456      12.769712      -1.895197      -0.859726       9.114737       3.981434       9.226919           0.000000
          139              C       3.286192      15.207968      15.531930      -0.070077      32.256926 0.41921080E+03  0.98203452E+04                                 8.969293                            6.943880      -0.056033       1.968102                    0.999162      28.936872      84.548874       0.606190       0.431324      -1.049086       0.005196       0.026181       0.003035       0.026864       0.012198       0.006704      -0.012290      -0.012677      -0.032981      -0.022481       0.001414       0.021067             10.057237       5.141291       0.517763      -1.547803      12.479915       1.804572      12.550504           0.000000
          140              C       3.548696       1.238840      16.564128       0.153592      37.412954 0.39910925E+03  0.91832146E+04                                 9.790920                            6.755191       0.003857       2.001655                    0.999650      26.759995      76.071776       0.620853       0.428760      -1.056610       0.047147       0.043402      -0.056581       0.085487      -0.003465       0.015103      -0.039833       0.045744      -0.022648      -0.054244       0.013490       0.040754             12.094872       5.165766       0.162088      -1.746194      15.656013      -0.567373      15.462836          -0.000000
          141              C       3.487554      17.915798      16.196855       0.002608      38.278003 0.43976596E+03  0.10312945E+05                                 9.822994                            6.973816      -0.138546       1.952737                    0.999306      27.509623      77.610817       0.629788       0.414716      -1.071038       0.010960      -0.036014      -0.014523       0.040349       0.004942       0.000831       0.005657       0.002759      -0.003360      -0.007623      -0.000235       0.007859             11.891434       5.196715       0.088829      -2.217107      16.321163       2.492095      14.156424           0.000001
          142              C       6.814508       1.099306      20.906468      -0.073690      30.362024 0.41708560E+03  0.97563872E+04                                 8.568501                            6.893435       0.086965       2.011181                    0.999483      28.955430      84.491715       0.612865       0.427245      -1.051771      -0.034978      -0.006541       0.011711       0.037461       0.008505      -0.017954       0.002446       0.009138      -0.009491      -0.020147      -0.001089       0.021237              9.375427      12.394148      -0.380165       0.975197       6.296936      -2.712063       9.435198          -0.000002
          143              C       3.703590      16.146619      14.582556      -0.080607      31.690180 0.41247480E+03  0.96120179E+04                                 8.790130                            6.839785       0.041165       1.994318                    0.999499      28.940878      84.010985       0.617974       0.425323      -1.054025      -0.002152      -0.006865       0.032578       0.033363      -0.001645      -0.002126       0.011546       0.016300       0.052807      -0.020501      -0.000892       0.021392              9.782347       5.201339       0.723149      -1.806354      12.967239       1.107271      11.178464           0.000000
          144              C       5.903080       0.041517       1.526579      -0.066419      28.801320 0.39348455E+03  0.90392600E+04                                 8.183107                            6.645155       0.171481       2.040631                    0.999749      28.244436      80.737645       0.633559       0.420837      -1.059489      -0.013346       0.009303      -0.030593       0.034649      -0.006417      -0.002371      -0.022919      -0.007712       0.053648      -0.023465      -0.008610       0.032075              8.862977      11.751996      -0.204416       1.307931       5.614475      -2.234085       9.222459           0.000002
          145              C       3.583751       3.562184      13.713662       0.631677      20.799046 0.23877269E+03  0.48965238E+04                                 7.086387                            5.553521      -0.070218       2.046837                    0.999633      21.769267      61.017166       0.616622       0.484377      -1.011336      -0.000147       0.017172      -0.019569       0.026035      -0.006547       0.005533       0.085787      -0.100508       0.021921      -0.066620      -0.048358       0.114978              8.037932       7.558784       0.749980      -0.462430       7.016001      -3.960379       9.539011           0.000001
          146              C       2.973144       2.732921      14.816972      -0.147678      27.854814 0.39182951E+03  0.90339729E+04                                 8.117165                            6.597600      -0.217397       1.928762                    0.996712      29.056459      84.492538       0.637703       0.416587      -1.057218       0.069257      -0.035472       0.046674       0.090737      -0.031494       0.042615      -0.012354       0.036866      -0.069046      -0.047400      -0.021161       0.068561              9.331122       6.336935       0.100447      -0.498138       9.799530      -3.912140      11.856901          -0.000000
          147              C       2.997601      15.597689      16.806635      -0.120952      34.375281 0.43751913E+03  0.10352091E+05                                 9.313243                            7.071967      -0.032337       1.965105                    0.999540      29.667044      86.916977       0.603893       0.428662      -1.051448       0.010954       0.019118      -0.010330       0.024336       0.015789      -0.001820      -0.015714       0.000975      -0.095429      -0.036724       0.002640       0.034084             10.633490       5.023467      -0.062611      -1.705528      13.455071       2.976067      13.421933           0.000000
          148              C       7.395767       3.521750      18.167781      -0.068061      29.348601 0.39796073E+03  0.91616434E+04                                 8.279311                            6.680762       0.242598       2.066784                    0.999674      28.121842      80.291663       0.632601       0.420575      -1.060387       0.031337       0.005377       0.008464       0.032902       0.019971       0.016430       0.009881       0.002522       0.016261      -0.023524      -0.007603       0.031127              9.017434      12.368485      -0.955632      -0.219166       6.955560       2.475408       7.728257          -0.000000
          149              C      -0.005707       4.902652      19.943467      -0.070053      31.186952 0.42551687E+03  0.10032956E+05                                 8.822722                            7.028428      -0.062590       1.964595                    0.998803      29.325866      86.741151       0.596710       0.435342      -1.043777       0.014848      -0.019271      -0.027373       0.036621      -0.003010      -0.003139       0.011293      -0.005542       0.008327      -0.009235      -0.005177       0.014412              9.741538      12.587513      -0.467505       0.064838       8.052929       3.601811       8.584171           0.000000
          150              C       0.548650       3.173005      17.873962      -0.160814      31.782231 0.44349539E+03  0.10504942E+05                                 8.709480                            7.043953       0.078987       1.989680                    0.999741      30.079995      87.514495       0.616349       0.419542      -1.059552      -0.024342       0.011746       0.008191       0.028242      -0.001531       0.001270       0.019723      -0.052712       0.080583      -0.039888      -0.000923       0.040811              9.499937      13.610245      -1.569833      -0.685915       6.999629       2.585554       7.889936           0.000002
          151              C       1.186160      16.332003      19.719909      -0.157576      27.145208 0.39278911E+03  0.90775635E+04                                 8.007264                            6.631195      -0.274052       1.911963                    0.996837      29.222903      85.566600       0.631307       0.419813      -1.053330       0.090437       0.001858      -0.025717       0.094041      -0.005839      -0.010636       0.005267       0.108948      -0.031968      -0.050033      -0.011727       0.061760              9.023655       8.938074       2.176431      -2.683788       9.851217      -2.412694       8.281676          -0.000002
          152              C       7.113697       4.395418      19.187629      -0.101768      29.904324 0.42539182E+03  0.10000764E+05                                 8.494154                            6.984345       0.115753       2.019246                    0.999115      29.236716      85.552154       0.605855       0.430025      -1.049973       0.026895      -0.007628      -0.006996       0.028818      -0.013498      -0.015067       0.004427       0.020537      -0.033087      -0.018055      -0.010492       0.028547              9.151886      11.654478      -0.176849       0.682864       7.531433       2.906919       8.269747          -0.000001
          153              C       7.002010       0.453080       0.817582      -0.101488      29.964546 0.42715065E+03  0.10041754E+05                                 8.488265                            6.982186       0.115662       2.019612                    0.999149      29.146948      84.991115       0.608758       0.427989      -1.052342      -0.027911      -0.004146      -0.010408       0.030076      -0.009967       0.020820      -0.006886       0.022864      -0.017626      -0.018945      -0.012152       0.031097              9.122526      11.162974      -0.386732       0.713014       6.076597      -2.557369      10.128008          -0.000003
          154              C       0.858437      15.066087      20.463824       0.634970      21.792945 0.23427391E+03  0.47751061E+04                                 7.252380                            5.466681       0.054167       2.090479                    0.999536      21.476993      59.754223       0.628192       0.478360      -1.015854      -0.003619      -0.038085       0.010436       0.039654       0.017612       0.048428       0.075999      -0.023231       0.227392      -0.072490      -0.058275       0.130765              8.386036       9.504138       0.418561      -2.351657       9.340542      -2.982266       6.313430           0.000000
          155              C       6.685701      16.757646       9.770532      -0.157116      32.315604 0.46108221E+03  0.11107209E+05                                 9.001222                            7.309167      -0.227856       1.895314                    0.998533      30.953896      92.961599       0.585182       0.434499      -1.042844      -0.019785       0.014917       0.019110       0.031292      -0.000479      -0.002463      -0.010666      -0.060048       0.092346      -0.045506       0.009373       0.036133              9.850559      13.947684       0.183918      -1.736135       6.206876       2.214769       9.397117           0.000000
          156              C       1.221215       0.652002       7.850917       0.153928      36.345585 0.40030629E+03  0.92433269E+04                                 9.673329                            6.804995      -0.136900       1.956471                    0.999559      27.017181      77.640668       0.611471       0.433805      -1.050599       0.000307       0.070421       0.060378       0.092761       0.010439       0.007128       0.042442       0.046471      -0.044472      -0.057836       0.016386       0.041451             11.771448       6.116440       2.300541       2.561748      14.890375      -0.156964      14.307530          -0.000000
          157              C       1.129909      17.380225       8.193492      -0.067746      42.946600 0.56299803E+03  0.14134556E+05                                10.765385                            8.052058      -0.358382       1.855829                    0.998577      30.736728      91.627379       0.564927       0.431855      -1.053453      -0.003301      -0.064607       0.030547       0.071541      -0.021412       0.015515      -0.006041       0.077659       0.062731      -0.054851       0.009681       0.045170             12.759089       6.308662       1.786256      -0.194562      17.501022       0.128168      14.467583           0.000000
          158              C       0.981537       1.093530       6.524688       0.000399      37.414686 0.43671653E+03  0.10234260E+05                                 9.698047                            6.963934      -0.104781       1.964153                    0.999379      27.526722      77.895790       0.627637       0.416429      -1.068824      -0.015540       0.017778      -0.032661       0.040303       0.000478      -0.000869      -0.003687       0.002049       0.007864      -0.004300      -0.000480       0.004780             11.626107       5.180829       0.470434       2.295788      14.585769      -2.473875      15.111724           0.000001
          159              C       0.829904      16.403846       7.185993      -0.075200      43.978181 0.56070412E+03  0.14050114E+05                                10.893153                            8.004758      -0.315511       1.868918                    0.998797      30.663974      91.058576       0.570382       0.428543      -1.056421       0.004048      -0.034362       0.056247       0.066037       0.007335      -0.005626       0.003631       0.004161      -0.163866      -0.055208       0.020212       0.034996             13.049775       6.400788      -0.647422       1.702618      15.554897       0.096774      17.193639          -0.000000
          160              C       2.768521      13.485902       9.021081      -0.155915      33.825394 0.46891925E+03  0.11328208E+05                                 9.284376                            7.376308      -0.113600       1.933295                    0.998492      30.799899      92.218445       0.582682       0.435122      -1.043895       0.027957      -0.013991      -0.005617       0.031763       0.031287      -0.016731       0.002865       0.013562       0.044197      -0.042318       0.009642       0.032676             10.302663      12.893294      -1.564361       0.841538       8.897242      -4.038114       9.117455           0.000000
          161              C       7.608542      17.818142      11.703347      -0.162814      31.929211 0.44711076E+03  0.10612099E+05                                 8.740204                            7.077026       0.108645       1.998998                    0.999702      30.126376      87.738510       0.614331       0.420066      -1.059221      -0.027889      -0.012152       0.013167       0.033148       0.005507       0.036158       0.014693       0.002552      -0.003144      -0.037172      -0.004212       0.041384              9.488333      12.147753      -0.259364      -1.686135       6.133140       2.548267      10.184106           0.000004
          162              C       0.274733       0.590268       4.240994      -0.133341      35.843593 0.44935869E+03  0.10689709E+05                                 9.540993                            7.146873      -0.035565       1.957602                    0.999525      29.959689      87.643149       0.604036       0.426256      -1.054281      -0.003632       0.005538       0.032879       0.033539       0.008395       0.005578       0.025540       0.015763       0.031475      -0.029987       0.000024       0.029964             11.004142       5.424233       0.067857       2.274347      14.182431      -3.000056      13.405763           0.000001
          163              C       7.791153      17.183469      10.479316       0.083927      32.713637 0.47392343E+03  0.11391921E+05                                 9.084960                            7.443060      -0.283879       1.908669                    0.998830      28.016118      81.605989       0.581288       0.438355      -1.049977       0.010667      -0.007898      -0.002639       0.013532      -0.020732      -0.013896      -0.015469       0.064725       0.000641      -0.046264       0.005688       0.040576             10.051811      12.549548       0.359218      -2.120679       6.416435       2.302021      11.189451          -0.000000
          164              C       2.486451      14.350545       7.976748       0.073058      33.995180 0.47970180E+03  0.11559651E+05                                 9.277244                            7.449987      -0.325152       1.884938                    0.999106      28.398663      82.679728       0.585817       0.433881      -1.053234      -0.008701      -0.006085      -0.005929       0.012161      -0.002893       0.017951      -0.010229       0.032233      -0.139833      -0.051732       0.008054       0.043678             10.370457      12.769712      -1.895198       0.859726       9.114739      -3.981434       9.226920           0.000000
          165              C       0.789958       2.843033       4.886330      -0.070077      32.256915 0.41921086E+03  0.98203469E+04                                 8.969291                            6.943881      -0.056033       1.968102                    0.999162      28.936871      84.548868       0.606190       0.431324      -1.049086      -0.005196      -0.026181       0.003035       0.026864       0.012198      -0.006704       0.012290      -0.012677      -0.032980      -0.022481       0.001414       0.021067             10.057234       5.141290       0.517761       1.547798      12.479922      -1.804578      12.550492           0.000000
          166              C       0.527454      16.812160       5.918528       0.153592      37.412953 0.39910921E+03  0.91832133E+04                                 9.790919                            6.755190       0.003858       2.001655                    0.999650      26.759993      76.071766       0.620853       0.428760      -1.056610      -0.047147      -0.043402      -0.056581       0.085487      -0.003465      -0.015103       0.039833       0.045744      -0.022648      -0.054244       0.013490       0.040754             12.094872       5.165766       0.162089       1.746194      15.656014       0.567373      15.462836          -0.000000
          167              C       0.588596       0.135202       5.551255       0.002608      38.278006 0.43976592E+03  0.10312943E+05                                 9.822994                            6.973815      -0.138546       1.952737                    0.999306      27.509621      77.610804       0.629788       0.414716      -1.071038      -0.010960       0.036014      -0.014523       0.040349       0.004942      -0.000831      -0.005657       0.002759      -0.003360      -0.007623      -0.000235       0.007859             11.891435       5.196715       0.088828       2.217108      16.321163      -2.492097      14.156426           0.000001
          168              C       5.413942      16.951694      10.260868      -0.073690      30.362027 0.41708566E+03  0.97563889E+04                                 8.568501                            6.893435       0.086965       2.011181                    0.999483      28.955432      84.491721       0.612865       0.427245      -1.051772       0.034978       0.006541       0.011711       0.037461       0.008505       0.017954      -0.002446       0.009138      -0.009491      -0.020147      -0.001089       0.021237              9.375428      12.394148      -0.380165      -0.975197       6.296936       2.712063       9.435199          -0.000002
          169              C       0.372560       1.904380       3.936956      -0.080607      31.690198 0.41247512E+03  0.96120270E+04                                 8.790134                            6.839788       0.041165       1.994318                    0.999499      28.940882      84.011003       0.617974       0.425323      -1.054025       0.002152       0.006865       0.032578       0.033363      -0.001645       0.002126      -0.011546       0.016300       0.052807      -0.020501      -0.000892       0.021392              9.782352       5.201340       0.723148       1.806351      12.967258      -1.107280      11.178459           0.000001
          170              C       6.325370      18.009483      12.172179      -0.066419      28.801326 0.39348462E+03  0.90392621E+04                                 8.183108                            6.645155       0.171481       2.040631                    0.999749      28.244439      80.737658       0.633559       0.420837      -1.059489       0.013346      -0.009303      -0.030593       0.034649      -0.006417       0.002371       0.022919      -0.007712       0.053648      -0.023465      -0.008610       0.032075              8.862978      11.751997      -0.204415      -1.307931       5.614477       2.234086       9.222461           0.000001
          171              C       0.492399      14.488816       3.068062       0.631677      20.799045 0.23877269E+03  0.48965238E+04                                 7.086387                            5.553521      -0.070218       2.046837                    0.999633      21.769267      61.017163       0.616623       0.484377      -1.011336       0.000147      -0.017172      -0.019569       0.026035      -0.006547      -0.005533      -0.085787      -0.100508       0.021921      -0.066620      -0.048358       0.114978              8.037931       7.558784       0.749980       0.462430       7.016000       3.960378       9.539010           0.000001
          172              C       1.103006      15.318079       4.171372      -0.147678      27.854823 0.39182967E+03  0.90339774E+04                                 8.117168                            6.597601      -0.217397       1.928763                    0.996712      29.056457      84.492530       0.637703       0.416587      -1.057218      -0.069257       0.035472       0.046674       0.090737      -0.031494      -0.042615       0.012354       0.036867      -0.069046      -0.047400      -0.021161       0.068561              9.331124       6.336935       0.100446       0.498137       9.799535       3.912142      11.856903          -0.000000
          173              C       1.078549       2.453311       6.161035      -0.120952      34.375279 0.43751920E+03  0.10352093E+05                                 9.313242                            7.071968      -0.032337       1.965105                    0.999540      29.667043      86.916973       0.603893       0.428662      -1.051448      -0.010954      -0.019118      -0.010330       0.024336       0.015789       0.001820       0.015714       0.000975      -0.095429      -0.036724       0.002640       0.034084             10.633490       5.023467      -0.062611       1.705526      13.455076      -2.976071      13.421926           0.000000
          174              C       4.832683      14.529250       7.522181      -0.068061      29.348608 0.39796096E+03  0.91616500E+04                                 8.279313                            6.680765       0.242598       2.066784                    0.999674      28.121843      80.291670       0.632601       0.420575      -1.060387      -0.031337      -0.005376       0.008464       0.032902       0.019971      -0.016430      -0.009881       0.002522       0.016261      -0.023524      -0.007603       0.031127              9.017436      12.368488      -0.955631       0.219165       6.955563      -2.475408       7.728257          -0.000000
          175              C       4.081857      13.148348       9.297867      -0.070053      31.186958 0.42551689E+03  0.10032957E+05                                 8.822723                            7.028428      -0.062589       1.964595                    0.998803      29.325863      86.741136       0.596710       0.435342      -1.043777      -0.014848       0.019271      -0.027373       0.036621      -0.003010       0.003139      -0.011293      -0.005542       0.008326      -0.009235      -0.005177       0.014412              9.741539      12.587516      -0.467506      -0.064840       8.052930      -3.601811       8.584170           0.000001
          176              C       3.527500      14.877995       7.228362      -0.160814      31.782217 0.44349518E+03  0.10504936E+05                                 8.709477                            7.043950       0.078988       1.989680                    0.999741      30.079988      87.514465       0.616349       0.419542      -1.059552       0.024342      -0.011746       0.008191       0.028242      -0.001531      -0.001270      -0.019723      -0.052712       0.080583      -0.039888      -0.000923       0.040811              9.499933      13.610238      -1.569831       0.685914       6.999628      -2.585554       7.889934           0.000002
          177              C       2.889990       1.718997       9.074309      -0.157576      27.145203 0.39278902E+03  0.90775608E+04                                 8.007263                            6.631194      -0.274052       1.911963                    0.996837      29.222900      85.566587       0.631307       0.419813      -1.053330      -0.090437      -0.001858      -0.025717       0.094041      -0.005839       0.010636      -0.005267       0.108948      -0.031968      -0.050033      -0.011727       0.061760              9.023654       8.938072       2.176430       2.683787       9.851215       2.412693       8.281675          -0.000001
          178              C       5.114753      13.655581       8.542029      -0.101768      29.904323 0.42539184E+03  0.10000764E+05                                 8.494154                            6.984344       0.115753       2.019246                    0.999115      29.236717      85.552154       0.605855       0.430025      -1.049973      -0.026895       0.007628      -0.006996       0.028818      -0.013498       0.015067      -0.004427       0.020537      -0.033087      -0.018055      -0.010492       0.028547              9.151886      11.654482      -0.176848      -0.682867       7.531431      -2.906917       8.269744          -0.000001
          179              C       5.226440      17.597920      11.463182      -0.101488      29.964543 0.42715061E+03  0.10041752E+05                                 8.488265                            6.982186       0.115662       2.019612                    0.999149      29.146949      84.991121       0.608758       0.427989      -1.052342       0.027912       0.004146      -0.010408       0.030076      -0.009967      -0.020820       0.006886       0.022864      -0.017625      -0.018945      -0.012153       0.031097              9.122526      11.162974      -0.386730      -0.713014       6.076596       2.557367      10.128008          -0.000003
          180              C       3.217713       2.984913       9.818224       0.634969      21.792946 0.23427392E+03  0.47751064E+04                                 7.252380                            5.466681       0.054166       2.090479                    0.999536      21.476994      59.754229       0.628192       0.478360      -1.015854       0.003619       0.038085       0.010436       0.039654       0.017612      -0.048428      -0.075999      -0.023231       0.227392      -0.072490      -0.058275       0.130765              8.386037       9.504139       0.418561       2.351657       9.340543       2.982266       6.313430           0.000000
          181              S       5.381007      10.172100      11.387172      -0.048717     141.407258 0.34584949E+04  0.12888353E+06                                18.838193                           16.150881       1.239519       2.054069                    0.999900      69.010814     206.805017       0.581111       0.282837      -1.242012      -0.071871      -0.011921       0.074436       0.104155       0.108989       0.206425      -0.160658       0.521066       0.976323      -0.495860       0.040075       0.455785             21.299315      24.350222       0.600242       5.960903      14.987000      -3.567179      24.560722           0.000005
          182              S       4.856162      12.403384      13.705571      -0.027401     146.903223 0.34825698E+04  0.12981052E+06                                19.277456                           16.183404       1.355184       2.092783                    0.999892      68.117700     203.151236       0.582673       0.282014      -1.244788       0.054269      -0.069053       0.021702       0.090468       0.140146      -0.165322      -0.214226      -0.143627      -1.247483      -0.500920       0.051673       0.449247             21.967095      23.877330       3.369410      -2.891130      27.311997      -2.230968      14.711960           0.000005
          183              S       6.847443       7.878900       0.741572      -0.048717     141.407284 0.34584956E+04  0.12888357E+06                                18.838196                           16.150883       1.239519       2.054068                    0.999900      69.010818     206.805037       0.581111       0.282837      -1.242012       0.071871       0.011921       0.074436       0.104155       0.108989      -0.206424       0.160658       0.521066       0.976323      -0.495860       0.040075       0.455785             21.299318      24.350227       0.600243      -5.960905      14.987003       3.567179      24.560726           0.000005
          184              S       7.372288       5.647616       3.059971      -0.027401     146.903220 0.34825683E+04  0.12981045E+06                                19.277455                           16.183400       1.355185       2.092783                    0.999892      68.117699     203.151229       0.582673       0.282014      -1.244788      -0.054269       0.069053       0.021703       0.090468       0.140146       0.165322       0.214226      -0.143627      -1.247483      -0.500920       0.051672       0.449247             21.967097      23.877336       3.369414       2.891133      27.311994       2.230971      14.711960           0.000005
          185              S       2.771293       1.146600      20.549628      -0.048717     141.407248 0.34584946E+04  0.12888352E+06                                18.838193                           16.150881       1.239519       2.054069                    0.999900      69.010810     206.805004       0.581111       0.282837      -1.242012       0.071871      -0.011921      -0.074436       0.104155      -0.108989       0.206424       0.160657       0.521066       0.976323      -0.495860       0.040075       0.455785             21.299314      24.350222      -0.600242       5.960904      14.987000       3.567179      24.560721           0.000005
          186              S       3.296138       3.377884      18.231229      -0.027402     146.903237 0.34825691E+04  0.12981049E+06                                19.277457                           16.183402       1.355184       2.092783                    0.999892      68.117704     203.151252       0.582673       0.282014      -1.244788      -0.054269      -0.069053      -0.021703       0.090468      -0.140146      -0.165322       0.214226      -0.143627      -1.247484      -0.500920       0.051673       0.449247             21.967098      23.877339      -3.369414      -2.891134      27.311995       2.230970      14.711961           0.000005
          187              S       1.304857      16.904400       9.904028      -0.048717     141.407272 0.34584953E+04  0.12888355E+06                                18.838195                           16.150883       1.239519       2.054068                    0.999900      69.010815     206.805026       0.581111       0.282837      -1.242012      -0.071871       0.011921      -0.074436       0.104155      -0.108989      -0.206424      -0.160657       0.521066       0.976323      -0.495860       0.040075       0.455785             21.299317      24.350225      -0.600243      -5.960904      14.987002      -3.567178      24.560723           0.000005
          188              S       0.780012      14.673116       7.585629      -0.027402     146.903243 0.34825691E+04  0.12981049E+06                                19.277457                           16.183402       1.355184       2.092783                    0.999892      68.117704     203.151251       0.582673       0.282014      -1.244788       0.054269       0.069053      -0.021703       0.090468      -0.140146       0.165322      -0.214226      -0.143627      -1.247483      -0.500920       0.051673       0.449247             21.967099      23.877339      -3.369415       2.891133      27.311997      -2.230971      14.711962           0.000005
          189              O       4.152782      11.163099      16.323963      -0.210395      29.727045 0.38049060E+03  0.84209152E+04                                 7.800347                            6.096702      -0.056900       2.074414                    0.998969      23.763969      60.672652       0.755464       0.366334      -1.129015       0.178208      -0.022507       0.005495       0.179707       0.039985       0.062424       0.166610      -0.007816       0.105221      -0.158581      -0.044530       0.203111              9.201777       5.717329       0.289434       0.510124      10.456528       5.547997      11.431474          -0.000001
          190              O       5.576988       7.395314      12.503257      -0.242902      33.532994 0.45758437E+03  0.10613968E+05                                 8.464416                            6.717302      -0.140940       2.029957                    0.998968      24.821900      65.054690       0.714085       0.369785      -1.125439       0.153711       0.099142       0.078089       0.198882      -0.070405      -0.097084       0.096707       0.157033      -0.136715      -0.148887      -0.047340       0.196227              9.813756       9.790342      -2.828950      -3.547722      10.018200       4.096817       9.632726           0.000000
          191              O       3.360378      12.703391      18.357911      -0.555271      28.482768 0.46783522E+03  0.10858529E+05                                 7.272569                            6.648167       0.763804       2.295119                    0.998044      27.235368      70.265515       0.744879       0.354276      -1.143162       0.002998      -0.006545      -0.011100       0.013230      -0.035971      -0.032286      -0.077776       0.044223      -0.071047      -0.111019       0.048370       0.062649              7.483240       9.525035      -1.437174      -1.096497       6.447395       0.818250       6.477289          -0.000001
          192              O       5.389486      13.155930      18.986002      -0.607737      32.388033 0.52340008E+03  0.12473028E+05                                 7.877333                            6.955382       0.499885       2.178817                    0.998833      28.447487      73.962932       0.741530       0.346609      -1.151354      -0.010897      -0.021073      -0.019705       0.030840       0.034615       0.031207       0.013598      -0.051439       0.117944      -0.067554       0.006297       0.061256              8.421223       7.872085       1.426909       2.556835       7.049673       2.978737      10.341911           0.000004
          193              O       0.307342       5.955205      11.019899      -0.524906      33.206414 0.49897996E+03  0.11744092E+05                                 8.139367                            6.875730       0.622683       2.263082                    0.997183      26.803158      69.144223       0.732460       0.355292      -1.144817      -0.003126       0.008034      -0.000004       0.008621      -0.043622      -0.029443      -0.020874       0.080344       0.089178      -0.082876       0.023254       0.059622              9.011390      12.749289      -1.718633      -3.143480       7.145410       1.561813       7.139472           0.000000
          194              O       6.450100       5.129733      11.350126      -0.558855      37.830517 0.57551278E+03  0.14077502E+05                                 8.939397                            7.449443       0.272994       2.129091                    0.997357      28.038578      74.429950       0.692487       0.361596      -1.136542       0.013509       0.004727       0.024290       0.028192       0.052238       0.047223      -0.035333      -0.018579       0.038739      -0.092451       0.043366       0.049085              9.836313      12.500715       3.954514      -0.831922      10.323098       1.425867       6.685127           0.000002
          195              O       8.075668       6.887901       5.678363      -0.210395      29.727049 0.38049061E+03  0.84209156E+04                                 7.800348                            6.096702      -0.056900       2.074414                    0.998969      23.763968      60.672653       0.755463       0.366334      -1.129015      -0.178208       0.022506       0.005495       0.179707       0.039985      -0.062424      -0.166610      -0.007816       0.105221      -0.158581      -0.044530       0.203111              9.201779       5.717329       0.289434      -0.510123      10.456530      -5.547998      11.431477          -0.000001
          196              O       6.651462      10.655686       1.857657      -0.242902      33.533000 0.45758445E+03  0.10613970E+05                                 8.464418                            6.717302      -0.140941       2.029957                    0.998968      24.821902      65.054698       0.714085       0.369785      -1.125439      -0.153711      -0.099142       0.078089       0.198882      -0.070405       0.097084      -0.096707       0.157033      -0.136716      -0.148887      -0.047340       0.196227              9.813757       9.790343      -2.828951       3.547722      10.018202      -4.096818       9.632728           0.000000
          197              O       0.715772       5.347609       7.712311      -0.555272      28.482772 0.46783530E+03  0.10858532E+05                                 7.272569                            6.648167       0.763803       2.295119                    0.998044      27.235370      70.265521       0.744879       0.354276      -1.143162      -0.002998       0.006545      -0.011100       0.013230      -0.035971       0.032286       0.077776       0.044223      -0.071047      -0.111019       0.048370       0.062649              7.483241       9.525036      -1.437175       1.096497       6.447396      -0.818250       6.477290          -0.000000
          198              O       6.838964       4.895070       8.340402      -0.607737      32.388042 0.52340025E+03  0.12473034E+05                                 7.877335                            6.955383       0.499885       2.178817                    0.998833      28.447489      73.962944       0.741530       0.346609      -1.151354       0.010897       0.021073      -0.019705       0.030840       0.034615      -0.031207      -0.013598      -0.051439       0.117944      -0.067553       0.006297       0.061256              8.421225       7.872087       1.426910      -2.556836       7.049674      -2.978738      10.341914           0.000004
          199              O       3.768808      12.095795       0.374299      -0.524906      33.206412 0.49897991E+03  0.11744091E+05                                 8.139367                            6.875730       0.622683       2.263082                    0.997183      26.803157      69.144219       0.732460       0.355292      -1.144817       0.003126      -0.008034      -0.000004       0.008621      -0.043622       0.029443       0.020874       0.080344       0.089178      -0.082876       0.023254       0.059622              9.011390      12.749288      -1.718633       3.143480       7.145409      -1.561813       7.139472           0.000000
          200              O       5.778350      12.921267       0.704526      -0.558855      37.830509 0.57551262E+03  0.14077497E+05                                 8.939395                            7.449441       0.272994       2.129091                    0.997357      28.038576      74.429938       0.692487       0.361596      -1.136542      -0.013509      -0.004727       0.024290       0.028193       0.052238      -0.047223       0.035333      -0.018579       0.038739      -0.092451       0.043366       0.049085              9.836311      12.500712       3.954513       0.831921      10.323096      -1.425867       6.685125           0.000002
          201              O       3.999518       2.137599      15.612837      -0.210395      29.727049 0.38049065E+03  0.84209165E+04                                 7.800348                            6.096702      -0.056901       2.074413                    0.998969      23.763970      60.672657       0.755464       0.366334      -1.129015      -0.178208      -0.022506      -0.005495       0.179708      -0.039985       0.062424      -0.166610      -0.007816       0.105221      -0.158581      -0.044530       0.203111              9.201778       5.717329      -0.289434       0.510124      10.456529      -5.547997      11.431476          -0.000001
          202              O       2.575312      16.420814      19.433543      -0.242902      33.532995 0.45758436E+03  0.10613967E+05                                 8.464417                            6.717302      -0.140940       2.029957                    0.998968      24.821900      65.054691       0.714085       0.369785      -1.125439      -0.153711       0.099142      -0.078089       0.198882       0.070405      -0.097084      -0.096707       0.157033      -0.136715      -0.148887      -0.047340       0.196227              9.813756       9.790342       2.828951      -3.547722      10.018201      -4.096817       9.632726           0.000000
          203              O       4.791922       3.677891      13.578889      -0.555271      28.482770 0.46783525E+03  0.10858530E+05                                 7.272569                            6.648167       0.763803       2.295119                    0.998044      27.235368      70.265516       0.744879       0.354276      -1.143162      -0.002998      -0.006545       0.011100       0.013230       0.035971      -0.032286       0.077776       0.044223      -0.071047      -0.111019       0.048370       0.062649              7.483240       9.525036       1.437175      -1.096497       6.447395      -0.818250       6.477289          -0.000001
          204              O       2.762814       4.130430      12.950798      -0.607737      32.388041 0.52340022E+03  0.12473033E+05                                 7.877334                            6.955383       0.499885       2.178817                    0.998833      28.447489      73.962942       0.741530       0.346609      -1.151354       0.010897      -0.021073       0.019705       0.030840      -0.034615       0.031207      -0.013598      -0.051439       0.117944      -0.067554       0.006297       0.061256              8.421225       7.872087      -1.426910       2.556836       7.049674      -2.978738      10.341913           0.000003
          205              O       7.844958      14.980705      20.916901      -0.524906      33.206414 0.49897996E+03  0.11744092E+05                                 8.139367                            6.875730       0.622683       2.263082                    0.997183      26.803158      69.144223       0.732460       0.355292      -1.144817       0.003126       0.008034       0.000004       0.008621       0.043622      -0.029443       0.020874       0.080344       0.089178      -0.082876       0.023254       0.059622              9.011390      12.749289       1.718633      -3.143480       7.145410      -1.561813       7.139472           0.000000
          206              O       1.702200      14.155233      20.586674      -0.558855      37.830507 0.57551258E+03  0.14077495E+05                                 8.939395                            7.449441       0.272994       2.129091                    0.997357      28.038575      74.429935       0.692487       0.361596      -1.136542      -0.013509       0.004727      -0.024290       0.028192      -0.052238       0.047223       0.035333      -0.018579       0.038739      -0.092451       0.043366       0.049085              9.836311      12.500712      -3.954513      -0.831921      10.323096      -1.425867       6.685125           0.000002
          207              O       0.076632      15.913401       4.967237      -0.210395      29.727043 0.38049053E+03  0.84209133E+04                                 7.800347                            6.096701      -0.056900       2.074414                    0.998969      23.763967      60.672646       0.755464       0.366334      -1.129015       0.178208       0.022506      -0.005495       0.179708      -0.039985      -0.062424       0.166610      -0.007816       0.105221      -0.158581      -0.044530       0.203111              9.201777       5.717328      -0.289434      -0.510123      10.456528       5.547997      11.431475          -0.000001
          208              O       1.500838       1.630186       8.787943      -0.242902      33.532996 0.45758440E+03  0.10613969E+05                                 8.464417                            6.717302      -0.140940       2.029957                    0.998968      24.821901      65.054693       0.714085       0.369785      -1.125439       0.153711      -0.099142      -0.078089       0.198882       0.070405       0.097084       0.096707       0.157034      -0.136715      -0.148887      -0.047340       0.196227              9.813756       9.790342       2.828950       3.547722      10.018201       4.096817       9.632726           0.000000
          209              O       7.436528      14.373109       2.933289      -0.555271      28.482770 0.46783526E+03  0.10858530E+05                                 7.272569                            6.648167       0.763803       2.295119                    0.998044      27.235369      70.265518       0.744879       0.354276      -1.143162       0.002998       0.006545       0.011100       0.013230       0.035971       0.032286      -0.077776       0.044223      -0.071047      -0.111019       0.048370       0.062649              7.483240       9.525036       1.437174       1.096497       6.447395       0.818250       6.477289          -0.000000
          210              O       1.313336      13.920570       2.305198      -0.607737      32.388039 0.52340017E+03  0.12473031E+05                                 7.877334                            6.955383       0.499885       2.178817                    0.998833      28.447488      73.962938       0.741530       0.346609      -1.151354      -0.010897       0.021073       0.019705       0.030840      -0.034615      -0.031207       0.013598      -0.051439       0.117944      -0.067553       0.006297       0.061256              8.421224       7.872086      -1.426910      -2.556835       7.049674       2.978738      10.341913           0.000004
          211              O       4.383492       3.070295      10.271301      -0.524906      33.206416 0.49898000E+03  0.11744093E+05                                 8.139368                            6.875731       0.622683       2.263082                    0.997183      26.803159      69.144226       0.732460       0.355292      -1.144817      -0.003126      -0.008034       0.000004       0.008621       0.043622       0.029443      -0.020874       0.080344       0.089178      -0.082876       0.023254       0.059622              9.011391      12.749289       1.718633       3.143480       7.145410       1.561813       7.139472           0.000000
          212              O       2.373950       3.895767       9.941074      -0.558855      37.830510 0.57551263E+03  0.14077497E+05                                 8.939396                            7.449442       0.272994       2.129091                    0.997357      28.038576      74.429939       0.692487       0.361596      -1.136542       0.013509      -0.004727      -0.024290       0.028192      -0.052238      -0.047223      -0.035333      -0.018579       0.038739      -0.092451       0.043366       0.049085              9.836311      12.500713      -3.954513       0.831921      10.323096       1.425867       6.685125           0.000002

******************************************************
Auxiliary information for the entire system
The total spin magnetic moment of the unit cell is   0.000122
The total net atomic charge of the unit cell is   -0.000000
Accuracy of reproducing the electrostatic potential in the unit cell:
  The inner radius (bohr) =    5.0000
  The outer radius (bohr) =   12.0000
  Valid grid points have density less than (e/(bohr^3)) =    0.0001
  The number of valid grid points were=        40672
  The rms potential error without charges in kcal/mol is=      3.79274
  The rms potential error with partial charges in kcal/mol is=      0.73623
  The RRMSE value at monopole order=      0.19412
  The rms potential error with partial charges and cloud penetration in kcal/mol is=      0.74671
  The RRMSE value at monopole order with cloud penetration is=      0.19688
  The rms potential error with partial charges and atomic dipoles in kcal/mol is=      0.62058
  The RRMSE value at dipole order=      0.16362
  The rms potential error with partial charges, atomic dipoles and cloud penetration in kcal/mol is=      0.60858
  The RRMSE value at dipole order with cloud penetration=      0.16046

******************************************************
The electron densities and ab initio electrostatic potential were computed in VASP using the PBE functional and
projector augmented wave method. See the main text of the journal article for a description of computational details.
The atomic charges, dipoles, and quadrupoles were computed with the DDEC6 method as described in
(a) T. A. Manz and N. Gabaldon Limas, RSC Adv. 6 (2016) 47771-47801 DOI: 10.1039/c6ra04656h
(b) N. Gabaldon Limas and T. A. Manz, RSC Adv. 8 (2018) 2678-2707 DOI: 10.1039/c7ra11829e.
For each atom in the material, the electron cloud parameters were fit to the spherically averaged atom-in-material
electron density using radial positions for which this density was between 10^-4 and 10^-2 electrons per cubic bohr.
The polarizabilities, dispersion coefficients, and quantum Drude oscillator (QDO) parameters were fit using the MCLF method.
The magnetic structure of the system was optimized in VASP from the default ferromagnetic initial guess using spin polarization.
The atomic spin moments (ASMs) were computed on this optimized magnetic structure using the DDEC6 partition as inputs
to the method of T. A. Manz and D. S. Sholl, J. Chem. Theory Comput. 7 (2011) 4146-4164 DOI: 10.1021/ct200539n.
The RMSE and RRMSE were computed using a uniform grid with Ewald summation.
