# Supplementary material for: A collection of forcefield precursors for metal–organic frameworks
Source: RSC Adv. 2019 Nov 13;9(63):36492–507. doi: 10.1039/c9ra07327b (PMC9075174; doi:10.1039/c9ra07327b)
Supplement: RA-009-C9RA07327B-s5744 [file RA-009-C9RA07327B-s5744.xyz]

  208
jmolscript: load "" {1 1 1} spacegroup "x,y,z" unitcell [{     13.996000     0.000000     0.000000 }, {      6.998018    12.838524     0.000000 }, {      6.998026     3.728037    16.808787 }]
Zn     9.094611     5.979885     1.707437     0.862329
Zn    11.799480     4.207785     5.306198     0.871488
Zn    16.092612     2.303395     6.696957     0.862779
Zn     4.801477     4.075495     3.098196     0.870963
Zn    18.897433    10.586676    15.101350     0.862329
Zn    16.192564    12.358776    11.502589     0.871488
Zn    11.899432    14.263166    10.111830     0.862779
Zn    23.190567    12.491066    13.710591     0.870963
H     12.456456     8.343618     3.513036     0.114098
H     14.536264     9.170031     4.124876     0.100682
H     16.386533     7.777751     4.012257     0.117804
H     14.019798     1.057857     2.975155     0.117768
H     13.396973     0.891854     0.756395     0.099411
H     20.077291     6.545120    16.329737     0.115021
H     14.771410     8.272272    16.279310     0.096251
H     14.623048     6.181374    15.338018     0.130936
H     10.355644     1.212339     1.188381     0.132389
H     10.366844     3.341916     2.072523     0.103094
H     25.031885    14.450859    14.979991     0.110620
H     18.025473     3.658177    15.990199     0.130478
H     14.071603     3.842200    15.442233     0.123446
H     21.160591    14.540133    14.606836     0.096162
H     12.456464    12.778186     4.891357     0.114260
H     14.536268    11.951773     4.279517     0.100681
H     16.386541    13.344054     4.392136     0.118985
H      7.021810     7.225424     5.429238     0.117851
H      6.398991     7.391426     7.647998     0.099872
H      6.081281     5.466198     8.883444     0.114854
H     14.771395     3.739046     8.933870     0.096352
H     14.623041     5.829943     9.875162     0.128965
H     17.353659     7.070941     7.216012     0.132311
H     17.364852     4.941365     6.331870     0.102393
H     18.033873    10.398982    10.233190     0.109784
H     18.025472     8.353141     9.222981     0.129905
H     14.071602     8.169118     9.770948     0.123277
H     14.162580    10.309709    10.606345     0.096998
H     15.535588     8.222943    13.295751     0.114098
H     13.455780     7.396530    12.683911     0.100682
H     11.605511     8.788810    12.796530     0.117804
H     13.972246    15.508704    13.833632     0.117768
H     14.595071    15.674707    16.052392     0.099411
H      7.914753    10.021441     0.479050     0.115021
H     13.220634     8.294289     0.529477     0.096251
H     13.368996    10.385187     1.470769     0.130936
H     17.636400    15.354222    15.620406     0.132389
H     17.625200    13.224645    14.736264     0.103094
H      2.960159     2.115702     1.828796     0.110620
H      9.966571    12.908384     0.818588     0.130478
H     13.920441    12.724361     1.366554     0.123446
H      6.831453     2.026428     2.201951     0.096162
H     15.535580     3.788375    11.917430     0.114260
H     13.455776     4.614788    12.529270     0.100681
H     11.605503     3.222507    12.416651     0.118985
H     20.970234     9.341137    11.379549     0.117851
H     21.593053     9.175135     9.160789     0.099872
H     21.910763    11.100363     7.925343     0.114854
H     13.220649    12.827515     7.874917     0.096352
H     13.369003    10.736618     6.933625     0.128965
H     10.638385     9.495620     9.592775     0.132311
H     10.627192    11.625196    10.476917     0.102393
H      9.958171     6.167579     6.575597     0.109784
H      9.966572     8.213420     7.585806     0.129905
H     13.920442     8.397443     7.037839     0.123277
H     13.829464     6.256852     6.202442     0.096998
C     11.682473     5.956120     2.820514     0.598951
C     13.073676     6.467931     3.055837    -0.082531
C     13.205241     7.792885     3.472695    -0.114916
C     14.446688     8.293023     3.829042    -0.111201
C     15.556569     7.464065     3.738274    -0.104696
C     15.444599     6.167435     3.240734    -0.051341
C     14.179359     5.633421     2.899516     0.052920
C     16.732229     5.390409     3.106264     0.589653
C     14.413091     3.097178     4.523245     0.618669
C     14.088382     3.082785     3.057518    -0.069650
C     13.896634     1.827649     2.469211    -0.103868
C     13.529937     1.725547     1.146359    -0.112791
C     13.360586     2.882225     0.405092    -0.114395
C     13.604119     4.144565     0.956420    -0.044736
C     13.972216     4.261247     2.304485     0.041667
C     13.455762     5.352921     0.048745     0.581844
C     15.303258     7.590685    16.627252     0.127753
C     15.223478     6.340105    16.030540    -0.194449
C     16.049241     5.340873    16.486058     0.105862
C      9.836392     1.880588     0.803460    -0.185368
C      9.827997     3.163221     1.336299     0.113917
C     24.221517    14.891267    15.095972     0.120589
C     24.222919    16.129009    15.692684    -0.185869
C     16.033843     3.999759    15.857410     0.111392
C     14.886169     3.395251    15.395168    -0.202252
C     21.952765    14.957354    14.855606     0.100623
C      4.684471     2.327161     5.583879     0.599908
C      6.075673     1.815349     5.348556    -0.081906
C     13.205251    13.328919     4.931698    -0.114894
C     14.446695    12.828781     4.575352    -0.111771
C     15.556579    13.657740     4.666119    -0.106923
C      8.446595     2.115845     5.163659    -0.048855
C      7.181358     2.649860     5.504878     0.051734
C      9.734229     2.892872     5.298130     0.588626
C      7.415093     5.186102     3.881149     0.619012
C      7.090387     5.200495     5.346875    -0.068125
C      6.898645     6.455631     5.935183    -0.104811
C      6.531951     6.557734     7.258034    -0.113722
C      6.362599     5.401056     7.999302    -0.113347
C      6.606127     4.138715     7.447974    -0.044404
C      6.974220     4.022034     6.099909     0.041443
C      6.457769     2.930359     8.355648     0.578348
C     15.303243     4.420632     8.585928     0.126968
C     15.223468     5.671213     9.182640    -0.191307
C     16.049233     6.670444     8.727122     0.106069
C     16.834407     6.402692     7.600933    -0.185542
C     16.826007     5.120059     7.068095     0.114110
C     17.223504     9.958575    10.117209     0.121977
C     17.224901     8.720832     9.520497    -0.185372
C     16.033840     8.011559     9.355771     0.111174
C     14.886170     8.616066     9.818012    -0.201991
C     14.954753     9.892487    10.357575     0.100043
C     16.309571    10.610441    13.988273     0.598951
C     14.918368    10.098630    13.752950    -0.082531
C     14.786803     8.773676    13.336092    -0.114916
C     13.545356     8.273538    12.979745    -0.111201
C     12.435475     9.102496    13.070513    -0.104696
C     12.547445    10.399126    13.568053    -0.051341
C     13.812685    10.933140    13.909271     0.052920
C     11.259815    11.176152    13.702523     0.589653
C     13.578953    13.469383    12.285542     0.618669
C     13.903662    13.483776    13.751269    -0.069650
C     14.095410    14.738912    14.339576    -0.103868
C     14.462107    14.841014    15.662428    -0.112791
C     14.631458    13.684336    16.403695    -0.114395
C     14.387925    12.421996    15.852367    -0.044736
C     14.019828    12.305314    14.504302     0.041667
C     14.536282    11.213640    16.760042     0.581844
C     12.688786     8.975876     0.181535     0.127753
C     12.768566    10.226456     0.778247    -0.194448
C     11.942803    11.225688     0.322729     0.105862
C     18.155652    14.685973    16.005327    -0.185368
C     18.164047    13.403340    15.472488     0.113917
C      3.770527     1.675294     1.712815     0.120589
C      3.769125     0.437552     1.116103    -0.185869
C     11.958201    12.566802     0.951377     0.111392
C      6.107857     0.332786     1.413619    -0.202251
C      6.039279     1.609207     1.953181     0.100623
C     23.307573    14.239400    11.224908     0.599908
C     21.916371    14.751212    11.460231    -0.081906
C     14.786793     3.237642    11.877089    -0.114894
C     13.545349     3.737780    12.233435    -0.111771
C     12.435465     2.908821    12.142668    -0.106923
C     19.545449    14.450716    11.645128    -0.048855
C     20.810686    13.916701    11.303909     0.051734
C     18.257815    13.673689    11.510657     0.588626
C     20.576951    11.380459    12.927638     0.619012
C     20.901657    11.366066    11.461912    -0.068125
C     21.093399    10.110930    10.873604    -0.104811
C     21.460093    10.008827     9.550753    -0.113722
C     21.629445    11.165505     8.809485    -0.113347
C     21.385917    12.427846     9.360813    -0.044404
C     21.017824    12.544527    10.708878     0.041443
C     21.534275    13.636202     8.453139     0.578348
C     12.688801    12.145929     8.222859     0.126968
C     12.768576    10.895348     7.626147    -0.191307
C     11.942811     9.896117     8.081665     0.106069
C     11.157637    10.163869     9.207854    -0.185542
C     11.166037    11.446502     9.740692     0.114110
C     10.768540     6.607986     6.691578     0.121977
C     10.767143     7.845729     7.288290    -0.185372
C     11.958204     8.555002     7.453016     0.111174
C     13.105874     7.950495     6.990775    -0.201991
C     13.037291     6.674074     6.451212     0.100043
N      9.077812     4.154417     0.838758    -0.201659
N     23.103235    14.300842    14.674071    -0.214329
N     16.075821     4.128864     7.565635    -0.201988
N     16.105225    10.548999    10.539109    -0.215169
N     18.914232    12.412144    15.970029    -0.201659
N      4.888809     2.265719     2.134716    -0.214329
N     11.916223    12.437697     9.243152    -0.201988
N     11.886819     6.017562     6.269678    -0.215169
O     10.968677     6.589976     1.996884    -0.514997
O     11.284986     4.945970     3.434035    -0.561865
O     13.772076     3.839718     5.314938    -0.579008
O     15.322830     2.299267     4.889676    -0.517424
O     17.760937     5.826114     3.652549    -0.547345
O     16.739225     4.347561     2.438955    -0.545301
O     14.242339     6.286657     0.102534    -0.548136
O     19.427880     9.000995    16.086009    -0.577327
O      3.970675     1.693304     6.407510    -0.515432
O      4.286986     3.337311     4.970358    -0.562499
O      6.774074     4.443563     3.089455    -0.579041
O      8.324834     5.984013     3.514717    -0.517992
O     10.762933     2.457167     4.751844    -0.546884
O      9.741229     3.935720     5.965439    -0.545424
O      7.244343     1.996624     8.301860    -0.547273
O      5.431863     3.010323     9.127171    -0.575331
O     17.023367     9.976585    14.811903    -0.514997
O     16.707058    11.620591    13.374752    -0.561865
O     14.219968    12.726843    11.493849    -0.579008
O     12.669214    14.267294    11.919111    -0.517424
O     10.231107    10.740447    13.156238    -0.547345
O     11.252819    12.219000    14.369832    -0.545301
O     13.749705    10.279904    16.706253    -0.548136
O      8.564164     7.565566     0.722778    -0.577328
O     24.021369    14.873257    10.401277    -0.515432
O     23.705058    13.229250    11.838429    -0.562499
O     21.217970    12.122998    13.719332    -0.579041
O     19.667210    10.582548    13.294070    -0.517992
O     17.229111    14.109394    12.056943    -0.546884
O     18.250815    12.630841    10.843348    -0.545424
O     20.747701    14.569937     8.506927    -0.547273
O     22.560181    13.556238     7.681616    -0.575331

The following XYZ coordinates are in angstroms. Other properties are in atomic units.
The sperically averaged electron density of each atom fit to a function of the form exp(a - br)
eigen_1, eigen_2 and eigen_3 are the three eigenvalues of traceless quadrupole moment tensor
  atom number  atomic symbol              X              Y              Z     net charge C6 coefficient C8 coefficient C10 coefficient fluctuating dipole atomic polarizability isotropic forcefield polarizability              a              b squared Pearson coefficient          <r^3>          <r^4>         wp_QDO          m_QDO          q_QDO       dipole_x       dipole_y       dipole_z         dipole            Qxy            Qxz            Qyz     Q(x^2-y^2)  Q(3z^2 - R^2)        eigen_1        eigen_2        eigen_3 static polarizability      alpha(xx)      alpha(xy)      alpha(xz)      alpha(yy)      alpha(yz)      alpha(zz) atomic spin moment
            1             Zn       9.094611       5.979885       1.707437       0.862329      87.978153 0.18842638E+04  0.60098492E+05                                16.357897                           14.337825       0.180201       1.926649                    0.996524      46.317378     126.822788       0.469384       0.409125      -1.136836       0.022294       0.091243       0.037060       0.100975       0.013845       0.002085      -0.016598       0.031444       0.082891      -0.038769       0.006577       0.032192             18.745876      18.338399       0.613783       0.121603      17.046800      -4.347975      20.852431           0.000002
            2             Zn      11.799480       4.207785       5.306198       0.871488      85.074718 0.18233532E+04  0.57741360E+05                                16.025307                           14.117205       0.342371       1.967101                    0.997569      46.397191     127.028584       0.471880       0.409881      -1.135103       0.013563      -0.076106      -0.019900       0.079825      -0.026828       0.053473      -0.069608       0.070286       0.133715      -0.092722      -0.022207       0.114928             18.280514      24.968596       4.043966       0.855527      15.812200       0.905263      14.060746           0.000001
            3             Zn      16.092612       2.303395       6.696957       0.862779      87.960715 0.18838657E+04  0.60082746E+05                                16.355820                           14.336500       0.179824       1.926534                    0.996578      46.311211     126.803532       0.469395       0.409136      -1.136826       0.022483      -0.090662      -0.037059       0.100491      -0.014168      -0.002259      -0.016149       0.030343       0.081813      -0.038248       0.006578       0.031670             18.742938      18.336491      -0.614357      -0.120956      17.042897      -4.344833      20.849427           0.000002
            4             Zn       4.801477       4.075495       3.098196       0.870963      85.114348 0.18245753E+04  0.57790045E+05                                16.030031                           14.121876       0.340147       1.966396                    0.997559      46.411427     127.080735       0.471803       0.409878      -1.135099       0.013838       0.076727       0.020067       0.080506       0.026661      -0.054168      -0.069684       0.070026       0.130677      -0.092497      -0.022549       0.115045             18.285367      24.973917      -4.043769      -0.856619      15.815409       0.904345      14.066775           0.000001
            5             Zn      18.897433      10.586676      15.101350       0.862329      87.978152 0.18842637E+04  0.60098490E+05                                16.357896                           14.337825       0.180201       1.926649                    0.996524      46.317378     126.822786       0.469384       0.409125      -1.136836      -0.022294      -0.091243      -0.037060       0.100975       0.013845       0.002085      -0.016598       0.031444       0.082891      -0.038769       0.006577       0.032192             18.745876      18.338398       0.613783       0.121603      17.046799      -4.347975      20.852430           0.000002
            6             Zn      16.192564      12.358776      11.502589       0.871488      85.074720 0.18233532E+04  0.57741361E+05                                16.025307                           14.117205       0.342371       1.967101                    0.997569      46.397192     127.028585       0.471880       0.409881      -1.135103      -0.013563       0.076106       0.019900       0.079825      -0.026828       0.053473      -0.069608       0.070286       0.133715      -0.092722      -0.022207       0.114928             18.280514      24.968595       4.043966       0.855528      15.812200       0.905264      14.060746           0.000001
            7             Zn      11.899432      14.263166      10.111830       0.862779      87.960720 0.18838658E+04  0.60082751E+05                                16.355821                           14.336501       0.179824       1.926534                    0.996578      46.311212     126.803539       0.469395       0.409136      -1.136826      -0.022483       0.090662       0.037059       0.100491      -0.014168      -0.002259      -0.016149       0.030343       0.081813      -0.038248       0.006578       0.031670             18.742940      18.336492      -0.614357      -0.120956      17.042898      -4.344833      20.849429           0.000001
            8             Zn      23.190567      12.491066      13.710591       0.870963      85.114347 0.18245753E+04  0.57790045E+05                                16.030031                           14.121876       0.340147       1.966396                    0.997559      46.411427     127.080736       0.471803       0.409878      -1.135099      -0.013838      -0.076727      -0.020067       0.080506       0.026661      -0.054168      -0.069684       0.070026       0.130677      -0.092497      -0.022549       0.115045             18.285367      24.973916      -4.043769      -0.856619      15.815409       0.904345      14.066775           0.000001
            9              H      12.456456       8.343618       3.513036       0.114098       1.131751 0.86963389E+01  0.86512529E+02                                 1.754437                            1.698055      -0.841039       2.481366                    0.999266       3.369596       9.262637       0.495182       1.243364      -0.719516      -0.031436       0.024096       0.000729       0.039616      -0.006471      -0.001326       0.006828       0.000892      -0.052435      -0.019179       0.002978       0.016201              1.760056       1.904577      -0.358995       0.018178       1.843569       0.003984       1.532023           0.000000
           10              H      14.536264       9.170031       4.124876       0.100682       1.028919 0.70338770E+01  0.65813113E+02                                 1.578880                            1.469407      -0.740809       2.512150                    0.999859       3.236918       8.399457       0.568680       1.151120      -0.739604       0.005326       0.032104       0.010698       0.034256      -0.001194       0.005114       0.009375       0.006103      -0.052170      -0.021542       0.008885       0.012657              1.634093       1.271668       0.039391       0.024149       2.224279       0.267164       1.406333           0.000000
           11              H      16.386533       7.777751       4.012257       0.117804       1.132101 0.83356185E+01  0.81189801E+02                                 1.674320                            1.597873      -1.015292       2.396920                    0.998299       3.268312       8.588808       0.547475       1.148624      -0.741694       0.035048       0.016153       0.010596       0.040020       0.009303       0.005865       0.010197      -0.001732      -0.028261      -0.014657      -0.004122       0.018779              1.682308       2.085927       0.137194       0.217837       1.525230       0.079401       1.435768           0.000001
           12              H      14.019798       1.057857       2.975155       0.117768       1.098565 0.80348264E+01  0.77457918E+02                                 1.641385                            1.570028      -0.877378       2.464174                    0.999229       3.171451       8.261317       0.552265       1.150455      -0.742225       0.004687      -0.034131       0.020929       0.040310      -0.000581       0.002044      -0.004012      -0.033077       0.011999      -0.018724       0.002789       0.015934              1.652431       1.402794      -0.107846       0.102972       1.897622      -0.294146       1.656876          -0.000000
           13              H      13.396973       0.891854       0.756395       0.099411       1.107446 0.75004994E+01  0.71522788E+02                                 1.678998                            1.531628      -0.818911       2.474853                    0.999405       3.335595       8.821365       0.547651       1.172864      -0.734015      -0.004852      -0.030885      -0.013099       0.033897       0.000131       0.008342      -0.002656      -0.029869       0.028616      -0.021936       0.008317       0.013620              1.762508       1.431669       0.086882       0.088817       2.270001       0.502646       1.585854          -0.000000
           14              H      20.077291       6.545120      16.329737       0.115021       1.165516 0.86652890E+01  0.85454370E+02                                 1.729646                            1.647268      -0.997258       2.406138                    0.998229       3.315023       8.843659       0.528905       1.174294      -0.735612      -0.012690      -0.002461      -0.037686       0.039841       0.005236       0.007339       0.004733      -0.018658       0.039472      -0.018447       0.001142       0.017306              1.748052       1.500783       0.022639       0.272119       1.564075       0.063560       2.179297           0.000000
           15              H      14.771410       8.272272      16.279310       0.096251       1.150514 0.82644184E+01  0.82747441E+02                                 1.882007                            1.727472      -1.273091       2.266110                    0.994185       3.891155      11.424768       0.451776       1.354069      -0.690954      -0.029333       0.031465      -0.020011       0.047444      -0.001318       0.013521      -0.004322       0.006479      -0.018468      -0.015388      -0.000341       0.015729              1.966531       1.689637      -0.501115       0.255518       2.454875      -0.420331       1.755080          -0.000000
           16              H      14.623048       6.181374      15.338018       0.130936       0.996916 0.73261663E+01  0.70226133E+02                                 1.636659                            1.575935      -0.982781       2.424130                    0.998280       3.333893       9.166339       0.502635       1.271250      -0.711439      -0.023460      -0.005442      -0.024275       0.034195      -0.003408       0.009237       0.006820      -0.000034      -0.004325      -0.013515       0.003929       0.009586              1.640983       1.514245       0.084220       0.363754       1.590235       0.096715       1.818469           0.000000
           17              H      10.355644       1.212339       1.188381       0.132389       1.109108 0.85256670E+01  0.84680381E+02                                 1.748786                            1.695599      -1.025215       2.405193                    0.997913       3.382320       9.393107       0.487643       1.264589      -0.714066       0.019408      -0.025184       0.018548       0.036809      -0.006176       0.011515      -0.002568      -0.018083       0.005130      -0.017608       0.003443       0.014165              1.736452       1.743072      -0.267959       0.184911       1.854592      -0.096457       1.611692           0.000000
           18              H      10.366844       3.341916       2.072523       0.103094       0.968810 0.67377097E+01  0.64539613E+02                                 1.723188                            1.594271      -1.226482       2.296263                    0.994784       3.804952      11.171964       0.452011       1.414632      -0.678815       0.030793       0.003818       0.035607       0.047230      -0.005741       0.010465      -0.001694       0.003708       0.001492      -0.010474      -0.002929       0.013403              1.806576       1.801780       0.241176       0.518948       1.526579       0.300631       2.091368           0.000000
           19              H      25.031885      14.450859      14.979991       0.110620       1.102871 0.74841795E+01  0.72892953E+02                                 1.818305                            1.635764      -1.207259       2.315211                    0.995192       3.640301      10.444200       0.469069       1.340689      -0.694642       0.042127      -0.023076      -0.004212       0.048218      -0.005422       0.003588       0.002595       0.012516      -0.021420      -0.009989      -0.002187       0.012176              1.936797       2.448448      -0.664291      -0.211339       1.925597       0.249686       1.436346           0.000000
           20              H      18.025473       3.658177      15.990199       0.130478       1.000068 0.71096787E+01  0.67446631E+02                                 1.619122                            1.534576      -0.909864       2.458121                    0.999015       3.295900       8.930238       0.519802       1.242104      -0.717647       0.031086       0.014135       0.008961       0.035305       0.003264       0.002049       0.006002       0.007328      -0.035718      -0.014131       0.002500       0.011631              1.637069       1.944543       0.240291       0.221652       1.566522       0.263977       1.400143           0.000000
           21              H      14.071603       3.842200      15.442233       0.123446       1.097715 0.85818034E+01  0.86242291E+02                                 1.792981                            1.742614      -1.227547       2.303538                    0.994401       3.661874      10.571377       0.459313       1.326952      -0.698453      -0.030705       0.017845      -0.001012       0.035528      -0.005853       0.004447       0.004687       0.009070      -0.047223      -0.017921       0.002516       0.015405              1.793801       2.033741      -0.248391      -0.146963       1.773908       0.148137       1.573754          -0.000000
           22              H      21.160591      14.540133      14.606836       0.096162       0.973209 0.70320585E+01  0.67957006E+02                                 1.713432                            1.618801      -1.288618       2.267925                    0.993037       3.835567      11.243455       0.453543       1.397448      -0.682155      -0.040458      -0.021350      -0.012334       0.047379       0.002818       0.003702       0.004554       0.009522      -0.039057      -0.014621       0.001668       0.012953              1.759098       2.032020       0.424308       0.159680       1.697426       0.198821       1.547849          -0.000000
           23              H      12.456464      12.778186       4.891357       0.114260       1.130102 0.86791730E+01  0.86287245E+02                                 1.751610                            1.695472      -0.835751       2.483422                    0.999293       3.366896       9.248135       0.496025       1.242036      -0.719807      -0.031605      -0.024234      -0.000724       0.039834       0.006136       0.001291       0.006796       0.001201      -0.052006      -0.019041       0.003250       0.015792              1.757168       1.901329       0.357984      -0.018131       1.840392       0.003957       1.529783           0.000000
           24              H      14.536268      11.951773       4.279517       0.100681       1.029429 0.70388490E+01  0.65884395E+02                                 1.580874                            1.471073      -0.742727       2.511417                    0.999827       3.238259       8.409987       0.567580       1.152917      -0.739168       0.004991      -0.032153      -0.010692       0.034250       0.001076      -0.005214       0.009381       0.006416      -0.051842      -0.021488       0.008669       0.012819              1.636263       1.273051      -0.039487      -0.024212       2.227760       0.267774       1.407977           0.000000
           25              H      16.386541      13.344054       4.392136       0.118985       1.126401 0.82856561E+01  0.80599331E+02                                 1.670626                            1.594661      -1.014987       2.397943                    0.998291       3.259229       8.565456       0.547092       1.150910      -0.741165       0.034978      -0.016119      -0.009979       0.039785      -0.009127      -0.005991       0.010375      -0.002146      -0.027762      -0.014666      -0.004107       0.018774              1.678538       2.080403      -0.136430      -0.216848       1.522188       0.079044       1.433022           0.000001
           26              H       7.021810       7.225424       5.429238       0.117851       1.098786 0.80364903E+01  0.77474142E+02                                 1.641213                            1.569869      -0.874917       2.464869                    0.999247       3.171557       8.260270       0.552490       1.149983      -0.742338       0.004711       0.033933      -0.020680       0.040016       0.000389      -0.002174      -0.004173      -0.033318       0.011784      -0.018831       0.002675       0.016156              1.652258       1.402663       0.107844      -0.102960       1.897399      -0.294112       1.656713          -0.000000
           27              H       6.398991       7.391426       7.647998       0.099872       1.106957 0.74972636E+01  0.71491768E+02                                 1.679334                            1.531941      -0.819374       2.474859                    0.999371       3.334571       8.821689       0.547193       1.173849      -0.733783      -0.004539       0.030573       0.013097       0.033568      -0.000138      -0.008447      -0.002664      -0.029889       0.028781      -0.022021       0.008337       0.013684              1.762856       1.431939      -0.086864      -0.088812       2.270502       0.502748       1.586127          -0.000000
           28              H       6.081281       5.466198       8.883444       0.114854       1.167972 0.86877148E+01  0.85729436E+02                                 1.731890                            1.649242      -1.002744       2.403395                    0.998138       3.318144       8.854274       0.528673       1.174071      -0.735659      -0.012834       0.002277       0.037688       0.039878      -0.005305      -0.007223       0.004956      -0.018629       0.039526      -0.018408       0.000978       0.017430              1.750345       1.502480      -0.022701      -0.272761       1.565857       0.063756       2.182699           0.000000
           29              H      14.771395       3.739046       8.933870       0.096352       1.145291 0.82218686E+01  0.82252040E+02                                 1.880454                            1.726234      -1.264434       2.270368                    0.994234       3.885960      11.421387       0.450474       1.359127      -0.690001      -0.029358      -0.031370       0.020155       0.047457       0.001445      -0.013731      -0.004219       0.006133      -0.018847      -0.015621      -0.000214       0.015836              1.964805       1.688341       0.500375      -0.255197       2.452341      -0.419755       1.753733          -0.000000
           30              H      14.623041       5.829943       9.875162       0.128965       1.001503 0.73628605E+01  0.70620792E+02                                 1.636730                            1.575910      -0.963185       2.430210                    0.998468       3.340171       9.167175       0.504862       1.264875      -0.712791      -0.023904       0.005441       0.024634       0.034754       0.003338      -0.009498       0.006694       0.000250      -0.004074      -0.013569       0.003705       0.009864              1.641076       1.514368      -0.084321      -0.364020       1.590149       0.096808       1.818712           0.000000
           31              H      17.353659       7.070941       7.216012       0.132311       1.109499 0.85293440E+01  0.84718123E+02                                 1.748249                            1.695201      -1.024353       2.405315                    0.997998       3.383711       9.394171       0.488076       1.263449      -0.714294       0.019219       0.025132      -0.018561       0.036681       0.006296      -0.011582      -0.002678      -0.017934       0.005154      -0.017628       0.003290       0.014338              1.735890       1.742482       0.267633      -0.184687       1.853953      -0.096236       1.611235           0.000000
           32              H      17.364852       4.941365       6.331870       0.102393       0.973788 0.67795947E+01  0.65047105E+02                                 1.729298                            1.599285      -1.232538       2.292680                    0.994697       3.818112      11.222924       0.451235       1.414749      -0.678743       0.030906      -0.003712      -0.036021       0.047608       0.005828      -0.010351      -0.001794       0.003397       0.000561      -0.010456      -0.002849       0.013305              1.813360       1.808500      -0.242728      -0.522391       1.531513       0.302598       2.100067           0.000000
           33              H      18.033873      10.398982      10.233190       0.109784       1.103562 0.74879852E+01  0.72909518E+02                                 1.815888                            1.633798      -1.192259       2.320724                    0.995428       3.638640      10.424058       0.470570       1.336789      -0.695432       0.042406       0.023229       0.004297       0.048542       0.005444      -0.003593       0.002567       0.012506      -0.021714      -0.010023      -0.002212       0.012235              1.934050       2.444743       0.662898       0.210880       1.922784       0.249102       1.434622           0.000000
           34              H      18.025472       8.353141       9.222981       0.129905       1.000775 0.71151458E+01  0.67503856E+02                                 1.619122                            1.534551      -0.905714       2.459531                    0.999046       3.296793       8.929723       0.520177       1.241110      -0.717872       0.031197      -0.014350      -0.008911       0.035477      -0.003298      -0.002111       0.006035       0.007383      -0.035035      -0.013971       0.002374       0.011597              1.637082       1.944638      -0.240314      -0.221672       1.566483       0.263966       1.400123           0.000000
           35              H      14.071602       8.169118       9.770948       0.123277       1.098594 0.85943884E+01  0.86435850E+02                                 1.797277                            1.746614      -1.238515       2.299479                    0.994177       3.665991      10.601564       0.457527       1.331099      -0.697623      -0.030475      -0.017813       0.001228       0.035321       0.005962      -0.004174       0.004678       0.009080      -0.047576      -0.017931       0.002412       0.015519              1.798150       2.038954       0.249258       0.147542       1.778207       0.148807       1.577287          -0.000000
           36              H      14.162580      10.309709      10.606345       0.096998       0.967528 0.69850155E+01  0.67428485E+02                                 1.711364                            1.617035      -1.306003       2.262334                    0.992791       3.830452      11.243691       0.451988       1.403792      -0.680986      -0.040242       0.021179       0.012481       0.047157      -0.002777      -0.003624       0.004658       0.009375      -0.039033      -0.014646       0.001792       0.012854              1.756897       2.029152      -0.423402      -0.159335       1.695428       0.198422       1.546112          -0.000000
           37              H      15.535588       8.222943      13.295751       0.114098       1.131751 0.86963391E+01  0.86512533E+02                                 1.754437                            1.698055      -0.841039       2.481366                    0.999266       3.369596       9.262638       0.495182       1.243364      -0.719516       0.031436      -0.024096      -0.000729       0.039616      -0.006471      -0.001326       0.006828       0.000892      -0.052435      -0.019179       0.002978       0.016201              1.760056       1.904577      -0.358995       0.018178       1.843569       0.003984       1.532023           0.000000
           38              H      13.455780       7.396530      12.683911       0.100682       1.028919 0.70338769E+01  0.65813113E+02                                 1.578880                            1.469407      -0.740809       2.512150                    0.999859       3.236918       8.399457       0.568680       1.151120      -0.739604      -0.005326      -0.032104      -0.010698       0.034256      -0.001194       0.005114       0.009375       0.006103      -0.052170      -0.021542       0.008885       0.012657              1.634093       1.271668       0.039391       0.024149       2.224279       0.267164       1.406333           0.000000
           39              H      11.605511       8.788810      12.796530       0.117804       1.132100 0.83356163E+01  0.81189776E+02                                 1.674320                            1.597873      -1.015292       2.396920                    0.998299       3.268311       8.588806       0.547475       1.148624      -0.741694      -0.035048      -0.016153      -0.010596       0.040020       0.009303       0.005865       0.010197      -0.001732      -0.028261      -0.014657      -0.004122       0.018779              1.682308       2.085927       0.137194       0.217837       1.525230       0.079401       1.435768           0.000001
           40              H      13.972246      15.508704      13.833632       0.117768       1.098565 0.80348270E+01  0.77457928E+02                                 1.641385                            1.570028      -0.877377       2.464174                    0.999229       3.171451       8.261318       0.552264       1.150455      -0.742225      -0.004687       0.034131      -0.020929       0.040310      -0.000581       0.002044      -0.004012      -0.033077       0.011999      -0.018724       0.002789       0.015934              1.652431       1.402794      -0.107846       0.102972       1.897623      -0.294147       1.656876          -0.000000
           41              H      14.595071      15.674707      16.052392       0.099411       1.107446 0.75004994E+01  0.71522788E+02                                 1.678998                            1.531628      -0.818911       2.474853                    0.999405       3.335595       8.821365       0.547651       1.172864      -0.734015       0.004852       0.030885       0.013099       0.033898       0.000131       0.008342      -0.002656      -0.029869       0.028616      -0.021936       0.008317       0.013620              1.762508       1.431669       0.086882       0.088817       2.270001       0.502646       1.585854          -0.000000
           42              H       7.914753      10.021441       0.479050       0.115021       1.165516 0.86652855E+01  0.85454330E+02                                 1.729646                            1.647268      -0.997258       2.406138                    0.998229       3.315022       8.843657       0.528905       1.174294      -0.735612       0.012690       0.002461       0.037686       0.039841       0.005236       0.007339       0.004733      -0.018658       0.039472      -0.018447       0.001142       0.017306              1.748052       1.500783       0.022639       0.272119       1.564075       0.063560       2.179297           0.000000
           43              H      13.220634       8.294289       0.529477       0.096251       1.150514 0.82644184E+01  0.82747441E+02                                 1.882007                            1.727472      -1.273091       2.266110                    0.994185       3.891155      11.424768       0.451776       1.354069      -0.690954       0.029333      -0.031465       0.020011       0.047444      -0.001318       0.013521      -0.004322       0.006479      -0.018468      -0.015388      -0.000341       0.015729              1.966531       1.689637      -0.501115       0.255518       2.454875      -0.420331       1.755080          -0.000000
           44              H      13.368996      10.385187       1.470769       0.130936       0.996916 0.73261663E+01  0.70226133E+02                                 1.636659                            1.575935      -0.982781       2.424130                    0.998280       3.333893       9.166339       0.502635       1.271250      -0.711439       0.023460       0.005442       0.024275       0.034195      -0.003408       0.009237       0.006820      -0.000034      -0.004325      -0.013515       0.003929       0.009586              1.640983       1.514245       0.084220       0.363754       1.590235       0.096715       1.818469           0.000000
           45              H      17.636400      15.354222      15.620406       0.132389       1.109108 0.85256630E+01  0.84680334E+02                                 1.748786                            1.695599      -1.025215       2.405193                    0.997913       3.382319       9.393105       0.487643       1.264589      -0.714066      -0.019408       0.025184      -0.018548       0.036809      -0.006176       0.011515      -0.002568      -0.018083       0.005130      -0.017608       0.003443       0.014165              1.736452       1.743072      -0.267959       0.184911       1.854592      -0.096457       1.611692           0.000000
           46              H      17.625200      13.224645      14.736264       0.103094       0.968810 0.67377097E+01  0.64539613E+02                                 1.723188                            1.594271      -1.226482       2.296263                    0.994784       3.804952      11.171964       0.452011       1.414632      -0.678815      -0.030793      -0.003818      -0.035607       0.047230      -0.005741       0.010465      -0.001694       0.003708       0.001492      -0.010474      -0.002929       0.013403              1.806576       1.801780       0.241176       0.518948       1.526579       0.300631       2.091368           0.000000
           47              H       2.960159       2.115702       1.828796       0.110620       1.102871 0.74841782E+01  0.72892940E+02                                 1.818305                            1.635764      -1.207259       2.315211                    0.995192       3.640301      10.444202       0.469069       1.340690      -0.694642      -0.042127       0.023076       0.004212       0.048218      -0.005422       0.003588       0.002595       0.012516      -0.021420      -0.009989      -0.002187       0.012176              1.936797       2.448448      -0.664291      -0.211339       1.925597       0.249686       1.436346           0.000000
           48              H       9.966571      12.908384       0.818588       0.130478       1.000068 0.71096796E+01  0.67446643E+02                                 1.619122                            1.534576      -0.909864       2.458121                    0.999015       3.295900       8.930239       0.519802       1.242105      -0.717647      -0.031086      -0.014135      -0.008961       0.035305       0.003264       0.002049       0.006002       0.007328      -0.035718      -0.014131       0.002500       0.011631              1.637070       1.944543       0.240291       0.221652       1.566522       0.263977       1.400143           0.000000
           49              H      13.920441      12.724361       1.366554       0.123446       1.097715 0.85818073E+01  0.86242334E+02                                 1.792981                            1.742614      -1.227547       2.303537                    0.994401       3.661875      10.571378       0.459314       1.326951      -0.698453       0.030705      -0.017845       0.001012       0.035528      -0.005853       0.004447       0.004687       0.009070      -0.047223      -0.017921       0.002516       0.015405              1.793801       2.033741      -0.248391      -0.146963       1.773908       0.148137       1.573754          -0.000000
           50              H       6.831453       2.026428       2.201951       0.096162       0.973209 0.70320585E+01  0.67957006E+02                                 1.713432                            1.618801      -1.288618       2.267925                    0.993037       3.835567      11.243455       0.453543       1.397448      -0.682155       0.040458       0.021350       0.012334       0.047379       0.002818       0.003702       0.004554       0.009522      -0.039057      -0.014621       0.001668       0.012953              1.759098       2.032020       0.424308       0.159680       1.697426       0.198821       1.547849          -0.000000
           51              H      15.535580       3.788375      11.917430       0.114260       1.130102 0.86791730E+01  0.86287245E+02                                 1.751610                            1.695472      -0.835752       2.483422                    0.999293       3.366896       9.248135       0.496025       1.242036      -0.719807       0.031605       0.024234       0.000724       0.039834       0.006136       0.001291       0.006796       0.001201      -0.052006      -0.019041       0.003250       0.015792              1.757168       1.901329       0.357984      -0.018131       1.840392       0.003957       1.529783           0.000000
           52              H      13.455776       4.614788      12.529270       0.100681       1.029428 0.70388490E+01  0.65884396E+02                                 1.580874                            1.471073      -0.742727       2.511417                    0.999827       3.238259       8.409988       0.567580       1.152917      -0.739168      -0.004991       0.032153       0.010692       0.034250       0.001076      -0.005214       0.009381       0.006416      -0.051842      -0.021488       0.008669       0.012819              1.636263       1.273052      -0.039487      -0.024212       2.227760       0.267774       1.407977           0.000000
           53              H      11.605503       3.222507      12.416651       0.118985       1.126401 0.82856573E+01  0.80599344E+02                                 1.670626                            1.594661      -1.014987       2.397943                    0.998291       3.259229       8.565456       0.547092       1.150910      -0.741165      -0.034978       0.016119       0.009979       0.039785      -0.009127      -0.005991       0.010375      -0.002146      -0.027762      -0.014666      -0.004107       0.018774              1.678538       2.080403      -0.136430      -0.216848       1.522188       0.079044       1.433023           0.000001
           54              H      20.970234       9.341137      11.379549       0.117851       1.098786 0.80364903E+01  0.77474142E+02                                 1.641213                            1.569869      -0.874918       2.464869                    0.999247       3.171557       8.260270       0.552490       1.149983      -0.742338      -0.004711      -0.033933       0.020680       0.040016       0.000389      -0.002174      -0.004173      -0.033318       0.011784      -0.018831       0.002675       0.016156              1.652258       1.402663       0.107844      -0.102960       1.897399      -0.294112       1.656713          -0.000000
           55              H      21.593053       9.175135       9.160789       0.099872       1.106957 0.74972646E+01  0.71491782E+02                                 1.679334                            1.531941      -0.819374       2.474858                    0.999371       3.334571       8.821690       0.547193       1.173850      -0.733783       0.004539      -0.030573      -0.013097       0.033568      -0.000138      -0.008447      -0.002664      -0.029889       0.028781      -0.022021       0.008337       0.013684              1.762857       1.431940      -0.086864      -0.088812       2.270503       0.502748       1.586128          -0.000000
           56              H      21.910763      11.100363       7.925343       0.114854       1.167972 0.86877170E+01  0.85729468E+02                                 1.731890                            1.649242      -1.002745       2.403395                    0.998138       3.318144       8.854276       0.528673       1.174071      -0.735659       0.012834      -0.002277      -0.037688       0.039878      -0.005305      -0.007223       0.004956      -0.018629       0.039526      -0.018408       0.000978       0.017430              1.750346       1.502480      -0.022701      -0.272761       1.565857       0.063756       2.182700           0.000000
           57              H      13.220649      12.827515       7.874917       0.096352       1.145291 0.82218678E+01  0.82252032E+02                                 1.880454                            1.726234      -1.264434       2.270368                    0.994234       3.885960      11.421388       0.450474       1.359127      -0.690001       0.029358       0.031370      -0.020155       0.047457       0.001445      -0.013731      -0.004219       0.006133      -0.018847      -0.015621      -0.000214       0.015836              1.964805       1.688341       0.500375      -0.255197       2.452341      -0.419755       1.753733          -0.000000
           58              H      13.369003      10.736618       6.933625       0.128965       1.001503 0.73628605E+01  0.70620792E+02                                 1.636730                            1.575910      -0.963185       2.430210                    0.998468       3.340171       9.167175       0.504862       1.264875      -0.712791       0.023904      -0.005441      -0.024634       0.034754       0.003338      -0.009498       0.006694       0.000250      -0.004074      -0.013569       0.003705       0.009864              1.641076       1.514368      -0.084321      -0.364020       1.590149       0.096808       1.818712           0.000000
           59              H      10.638385       9.495620       9.592775       0.132311       1.109499 0.85293440E+01  0.84718123E+02                                 1.748249                            1.695201      -1.024353       2.405315                    0.997998       3.383711       9.394171       0.488076       1.263449      -0.714294      -0.019219      -0.025132       0.018561       0.036681       0.006296      -0.011582      -0.002678      -0.017934       0.005154      -0.017628       0.003290       0.014338              1.735890       1.742482       0.267633      -0.184687       1.853953      -0.096236       1.611235           0.000000
           60              H      10.627192      11.625196      10.476917       0.102393       0.973788 0.67795956E+01  0.65047114E+02                                 1.729298                            1.599285      -1.232538       2.292680                    0.994697       3.818112      11.222923       0.451235       1.414749      -0.678743      -0.030906       0.003712       0.036021       0.047608       0.005828      -0.010351      -0.001794       0.003397       0.000561      -0.010456      -0.002849       0.013305              1.813360       1.808500      -0.242728      -0.522391       1.531513       0.302598       2.100067          -0.000000
           61              H       9.958171       6.167579       6.575597       0.109784       1.103562 0.74879845E+01  0.72909512E+02                                 1.815888                            1.633798      -1.192259       2.320724                    0.995428       3.638640      10.424059       0.470570       1.336789      -0.695432      -0.042406      -0.023229      -0.004297       0.048542       0.005444      -0.003593       0.002567       0.012506      -0.021714      -0.010023      -0.002212       0.012235              1.934050       2.444743       0.662898       0.210880       1.922785       0.249102       1.434623           0.000000
           62              H       9.966572       8.213420       7.585806       0.129905       1.000775 0.71151458E+01  0.67503856E+02                                 1.619122                            1.534551      -0.905715       2.459531                    0.999046       3.296793       8.929723       0.520177       1.241110      -0.717872      -0.031197       0.014350       0.008911       0.035477      -0.003298      -0.002111       0.006035       0.007383      -0.035035      -0.013971       0.002374       0.011597              1.637082       1.944638      -0.240314      -0.221672       1.566483       0.263966       1.400123           0.000000
           63              H      13.920442       8.397443       7.037839       0.123277       1.098594 0.85943879E+01  0.86435847E+02                                 1.797277                            1.746614      -1.238515       2.299479                    0.994177       3.665991      10.601565       0.457527       1.331099      -0.697623       0.030475       0.017813      -0.001228       0.035321       0.005962      -0.004174       0.004678       0.009080      -0.047576      -0.017931       0.002412       0.015519              1.798150       2.038954       0.249258       0.147542       1.778208       0.148807       1.577287          -0.000000
           64              H      13.829464       6.256852       6.202442       0.096998       0.967528 0.69850155E+01  0.67428485E+02                                 1.711364                            1.617035      -1.306003       2.262334                    0.992791       3.830452      11.243691       0.451988       1.403792      -0.680986       0.040242      -0.021179      -0.012481       0.047157      -0.002777      -0.003624       0.004658       0.009375      -0.039033      -0.014646       0.001792       0.012854              1.756897       2.029152      -0.423402      -0.159335       1.695428       0.198422       1.546112          -0.000000
           65              C      11.682473       5.956120       2.820514       0.598951      22.145155 0.25376001E+03  0.53085204E+04                                 7.388946                            5.746234      -0.157373       2.004309                    0.999531      22.883834      65.783335       0.600041       0.487949      -1.004755      -0.058608      -0.013650      -0.016409       0.062373      -0.029856      -0.046540       0.077204      -0.062464       0.066284      -0.069497      -0.047331       0.116828              8.483558      11.061126       1.495633       2.027457       7.055189      -2.081501       7.334359           0.000001
           66              C      13.073676       6.467931       3.055837      -0.082531      37.668951 0.50108705E+03  0.12234486E+05                                10.035157                            7.707541      -0.356453       1.880056                    0.997801      29.442377      86.910364       0.564266       0.444580      -1.044520       0.033415       0.036480      -0.009348       0.050347       0.008243       0.000082      -0.017160      -0.003952       0.092957      -0.026350      -0.010610       0.036959             11.725973      15.926929       0.248764       1.296286      12.605498       2.160422       6.645491           0.000000
           67              C      13.205241       7.792885       3.472695      -0.114916      29.702790 0.44631728E+03  0.10618909E+05                                 8.440922                            7.163087      -0.027540       1.964716                    0.998970      29.905515      88.019619       0.597148       0.431110      -1.049364       0.021339      -0.017875      -0.015029       0.031634      -0.025140      -0.018729      -0.000942       0.010506       0.000496      -0.031361      -0.000862       0.032223              8.952129       9.697290       0.728910       1.434757      10.937822       1.739152       6.221273          -0.000001
           68              C      14.446688       8.293023       3.829042      -0.111201      29.727225 0.41843551E+03  0.97193691E+04                                 8.226405                            6.772367       0.328768       2.076339                    0.999802      28.788139      81.592051       0.641524       0.411040      -1.070348       0.000952      -0.026955      -0.016131       0.031427       0.003866       0.008034       0.023620      -0.017244      -0.036527      -0.026977      -0.003158       0.030135              8.881443      10.052795      -0.948536       0.859993      10.905671       1.635565       5.685864          -0.000001
           69              C      15.556569       7.464065       3.738274      -0.104696      30.273889 0.42163351E+03  0.98549364E+04                                 8.455833                            6.895234       0.049901       1.986550                    0.999710      29.294804      84.475075       0.619717       0.422858      -1.058193      -0.019299      -0.004153      -0.026998       0.033446       0.024277       0.000680       0.006236       0.030152       0.038338      -0.035512       0.012041       0.023471              9.143350      10.885903      -2.502087       0.545817      11.032886       1.704583       5.511259           0.000000
           70              C      15.444599       6.167435       3.240734      -0.051341      38.938614 0.47969205E+03  0.11510136E+05                                10.059764                            7.360755      -0.038854       1.993304                    0.998684      28.078172      80.443082       0.602663       0.423559      -1.064125      -0.022564       0.031839      -0.023672       0.045643      -0.003378      -0.001223      -0.005697      -0.023193       0.057139      -0.021705       0.000923       0.020782             12.249953      18.386340      -3.429561       1.315276      12.046816       1.947364       6.316704          -0.000000
           71              C      14.179359       5.633421       2.899516       0.052920      35.627134 0.46359001E+03  0.11153070E+05                                 9.906346                            7.620604      -0.485142       1.842443                    0.998096      28.758677      85.565922       0.541963       0.469760      -1.025422       0.008950      -0.008326      -0.030516       0.032873      -0.002841      -0.001405      -0.012228      -0.062983       0.050375      -0.040085       0.007487       0.032598             11.387546      14.873171      -0.852943       1.606255      12.187088       2.577118       7.102379           0.000001
           72              C      16.732229       5.390409       3.106264       0.589653      22.262665 0.24754293E+03  0.51207466E+04                                 7.390080                            5.610685      -0.048882       2.045709                    0.999343      22.319520      62.767618       0.620884       0.476884      -1.015605       0.041784      -0.015196      -0.012658       0.046228       0.032475      -0.017056      -0.073540      -0.063337       0.173372      -0.076466      -0.038422       0.114889              8.815545      13.240223      -3.584459       0.879393       7.890620       1.222717       5.315791           0.000001
           73              C      14.413091       3.097178       4.523245       0.618669      23.432021 0.25546308E+03  0.53467768E+04                                 7.709138                            5.782113      -0.192524       1.998290                    0.999328      22.603632      64.743717       0.596301       0.490768      -1.004494       0.018689      -0.002525       0.063868       0.066594       0.092161      -0.021181      -0.007735      -0.048059      -0.198373      -0.077402      -0.052763       0.130164              9.137170       8.966351      -3.325993       1.960577       6.657355      -0.392268      11.787804           0.000001
           74              C      14.088382       3.082785       3.057518      -0.069650      38.936365 0.50490911E+03  0.12293398E+05                                10.053623                            7.565651      -0.166565       1.944241                    0.998579      28.766368      83.505893       0.591748       0.425119      -1.061244       0.002905      -0.016000      -0.046209       0.048987      -0.003987      -0.006080       0.003900       0.058436      -0.034808      -0.024664      -0.011469       0.036133             11.851294       6.665419      -0.510492       3.029661      12.261018      -0.633237      16.627446          -0.000001
           75              C      13.896634       1.827649       2.469211      -0.103868      30.508404 0.41772639E+03  0.97378591E+04                                 8.502105                            6.864957       0.209178       2.042723                    0.999768      29.027663      83.508598       0.621040       0.423073      -1.058391      -0.005955       0.028341      -0.011850       0.031290      -0.002832      -0.010379      -0.022678      -0.019176      -0.058642      -0.033338       0.003439       0.029898              9.231097       5.794493       0.204144       2.270184      10.016370       1.626959      11.882428          -0.000001
           76              C      13.529937       1.725547       1.146359      -0.112791      30.972351 0.41470414E+03  0.96123928E+04                                 8.447675                            6.724939       0.362538       2.085188                    0.999553      28.802849      81.582094       0.646165       0.408949      -1.071574       0.001454       0.027961       0.016002       0.032249       0.004374       0.010408       0.008779      -0.054161       0.002996      -0.031006       0.000752       0.030254              9.270883       5.774902       0.004304       2.060650      11.442854       1.054832      10.594894          -0.000001
           77              C      13.360586       2.882225       0.405092      -0.114395      30.862331 0.43204564E+03  0.10170850E+05                                 8.585476                            6.994109       0.013756       1.971481                    0.999682      29.679653      86.189589       0.612791       0.424587      -1.055994       0.007937       0.010992       0.026566       0.029826       0.007920       0.005572       0.004447       0.023297       0.089631      -0.029143      -0.002213       0.031356              9.241458       5.529263       0.019468       1.704618      12.849620      -0.265895       9.345492          -0.000001
           78              C      13.604119       4.144565       0.956420      -0.044736      38.144365 0.47793244E+03  0.11469507E+05                                 9.931892                            7.364265      -0.126738       1.965495                    0.998259      28.144371      80.917411       0.599797       0.425524      -1.061771       0.013994      -0.035507       0.005970       0.038629       0.005247      -0.002659       0.000519       0.065339      -0.077278      -0.025947      -0.020116       0.046063             11.822106       6.210373      -0.359838       2.954711      14.329036      -2.345965      14.926910          -0.000001
           79              C      13.972216       4.261247       2.304485       0.041667      35.691074 0.46670340E+03  0.11229369E+05                                 9.824864                            7.574385      -0.411907       1.865819                    0.998241      28.666492      84.866480       0.552213       0.460983      -1.031865       0.023748       0.013803      -0.000834       0.027481       0.003638      -0.004955       0.019264       0.012095      -0.118259      -0.046148       0.019377       0.026771             11.233245       6.689566      -0.329182       2.667581      13.310782      -0.418363      13.699388           0.000001
           80              C      13.455762       5.352921       0.048745       0.581844      22.505860 0.26576118E+03  0.55932046E+04                                 7.391080                            5.817470      -0.141620       2.002717                    0.999373      22.907512      64.869522       0.609437       0.477538      -1.015781      -0.015926       0.019579      -0.046732       0.053112      -0.041569      -0.054202       0.065031       0.015503       0.090041      -0.067207      -0.045409       0.112617              8.437228       7.161359       0.282738       2.307360       9.486098      -3.542251       8.664228           0.000001
           81              C      15.303258       7.590685      16.627252       0.127753      25.869882 0.33061056E+03  0.73267118E+04                                 7.889559                            6.270405      -0.181442       1.970945                    0.998677      26.002427      74.833681       0.619738       0.445970      -1.036355       0.040146      -0.016577       0.028396       0.051892       0.004417      -0.029782      -0.025766       0.087864      -0.018959      -0.055682      -0.006872       0.062553              8.797407       6.022448      -0.736274       2.354352      12.042240       1.033628       8.327534          -0.000000
           82              C      15.223478       6.340105      16.030540      -0.194449      31.761153 0.44190341E+03  0.10429241E+05                                 8.712440                            7.014410       0.233806       2.051900                    0.999509      29.490285      84.880612       0.621577       0.417529      -1.063734       0.003027       0.011172      -0.001601       0.011685       0.006327       0.000119       0.005528       0.035926       0.006696      -0.021409       0.003407       0.018002              9.734026       6.236698      -1.083141       1.686804      15.147163       2.063221       7.818218           0.000000
           83              C      16.049241       5.340873      16.486058       0.105862      34.827933 0.39643533E+03  0.90637140E+04                                 9.383954                            6.690441      -0.048464       2.002785                    0.999385      25.921699      72.336140       0.632709       0.423417      -1.064916       0.012512       0.006288      -0.005703       0.015120       0.008582      -0.013483       0.004121       0.013385      -0.032933      -0.020155      -0.000068       0.020223             11.846710       6.894949      -0.470301       2.028384      18.395330       5.829349      10.249851           0.000000
           84              C       9.836392       1.880588       0.803460      -0.185368      31.864984 0.44668395E+03  0.10574754E+05                                 8.734795                            7.052382       0.262908       2.062698                    0.999391      29.532933      85.248027       0.619632       0.417544      -1.063293       0.002562       0.010432      -0.002237       0.010973      -0.004819      -0.000407      -0.017519       0.003328       0.006453      -0.018778       0.000900       0.017878              9.777392       7.137130       0.655960       2.675577      12.418737       4.044697       9.776310           0.000001
           85              C       9.827997       3.163221       1.336299       0.113917      25.887784 0.34993409E+03  0.78618130E+04                                 7.939443                            6.487219      -0.069136       2.008525                    0.997978      26.218190      75.845272       0.604516       0.450985      -1.033994      -0.024334       0.020964      -0.040441       0.051644       0.010756      -0.020361      -0.023656       0.062631       0.047524      -0.048142       0.001257       0.046885              8.771524       7.060382       0.033140       2.698111      10.679285       2.266134       8.574906          -0.000000
           86              C      24.221517      14.891267      15.095972       0.120589      26.533413 0.31747882E+03  0.69278385E+04                                 7.890101                            6.047231       0.133991       2.074665                    0.999461      25.370229      71.205084       0.649821       0.431946      -1.050235      -0.051884      -0.007819      -0.013109       0.054083      -0.004649      -0.003093      -0.039007       0.014779       0.106760      -0.045125      -0.009530       0.054655              9.057206       9.813341      -1.581069      -0.062103      11.149013       3.909112       6.209264           0.000001
           87              C      24.222919      16.129009      15.692684      -0.185869      33.224260 0.42470862E+03  0.99002575E+04                                 8.907463                            6.824387       0.274606       2.063596                    0.999795      29.087480      82.543980       0.638974       0.411214      -1.070407      -0.005278      -0.001246      -0.008512       0.010093       0.016364       0.005339      -0.008052       0.014815       0.005644      -0.022700       0.005677       0.017023             10.311291       9.743605      -2.052355      -0.396225      14.024572       5.129627       7.165697          -0.000000
           88              C      16.033843       3.999759      15.857410       0.111392      35.687240 0.39346867E+03  0.89722208E+04                                 9.502161                            6.643946      -0.041370       2.005172                    0.999269      25.802943      71.732516       0.638474       0.420701      -1.067438       0.002794       0.000881      -0.007116       0.007695      -0.003899       0.008281      -0.012853      -0.020475       0.052039      -0.020777      -0.005601       0.026379             12.132199       9.506653      -0.237317       0.345226      18.362156       7.113437       8.527787           0.000000
           89              C      14.886169       3.395251      15.395168      -0.202252      34.134437 0.47373218E+03  0.11425617E+05                                 9.248642                            7.331331      -0.097775       1.938606                    0.998343      30.627557      90.377651       0.596891       0.425465      -1.054190       0.007018      -0.002849      -0.012904       0.014963      -0.015533      -0.006734      -0.015670       0.008293      -0.008258      -0.026436       0.007661       0.018775             10.610039       9.340959       0.930050       0.535698      14.318230       5.415449       8.170926          -0.000001
           90              C      21.952765      14.957354      14.855606       0.100623      27.409681 0.36291100E+03  0.82287533E+04                                 8.206983                            6.578234      -0.196099       1.951812                    0.998714      26.916052      78.249145       0.604119       0.447146      -1.036101       0.050658      -0.005543       0.001184       0.050974       0.012737       0.007942      -0.027168       0.016928       0.047654      -0.037743       0.006388       0.031356              9.298735       9.509571      -0.338357      -0.238348      11.437740       3.980660       6.948894           0.000000
           91              C       4.684471       2.327161       5.583879       0.599908      22.146031 0.25377957E+03  0.53091859E+04                                 7.389624                            5.746693      -0.156043       2.004413                    0.999486      22.887026      65.800337       0.599963       0.487990      -1.004705      -0.058584       0.014139       0.016107       0.062381       0.029860       0.046028       0.077018      -0.062226       0.068270      -0.068875      -0.047663       0.116539              8.484365      11.062764      -1.495977      -2.027643       7.055562      -2.081384       7.334768           0.000001
           92              C       6.075673       1.815349       5.348556      -0.081906      37.638997 0.50064604E+03  0.12220983E+05                                10.029858                            7.703894      -0.359397       1.879330                    0.997802      29.428825      86.859596       0.564430       0.444550      -1.044541       0.034114      -0.035739       0.009030       0.050225      -0.007798      -0.000812      -0.017038      -0.004327       0.092139      -0.025975      -0.010633       0.036607             11.719310      15.917057      -0.250956      -1.295709      12.598575       2.159661       6.642297           0.000000
           93              C      13.205251      13.328919       4.931698      -0.114894      29.710232 0.44647365E+03  0.10623189E+05                                 8.441895                            7.164140      -0.027873       1.964578                    0.998960      29.907185      88.016819       0.597150       0.431086      -1.049415       0.022086       0.018168       0.014866       0.032232       0.025102       0.018427      -0.000187       0.009895       0.001076      -0.030839      -0.001343       0.032182              8.953098       9.697642      -0.732064      -1.435546      10.939290       1.740105       6.222362          -0.000001
           94              C      14.446695      12.828781       4.575352      -0.111771      29.731939 0.41849715E+03  0.97214087E+04                                 8.227179                            6.772442       0.332021       2.077214                    0.999804      28.794909      81.620638       0.641564       0.410988      -1.070354       0.001093       0.026335       0.016374       0.031030      -0.004681      -0.008307       0.023259      -0.017697      -0.034045      -0.026085      -0.004175       0.030261              8.882541      10.051265       0.947324      -0.859981      10.909784       1.636960       5.686573          -0.000001
           95              C      15.556579      13.657740       4.666119      -0.106923      30.355238 0.42311686E+03  0.98983708E+04                                 8.471415                            6.907780       0.047365       1.985201                    0.999711      29.340689      84.647020       0.619091       0.422910      -1.058152      -0.021165       0.003686       0.025997       0.033725      -0.023973      -0.001507       0.005590       0.029738       0.039376      -0.035131       0.011836       0.023296              9.160705      10.903821       2.510674      -0.545085      11.057271       1.708314       5.521025           0.000000
           96              C       8.446595       2.115845       5.163659      -0.048855      38.818380 0.47797450E+03  0.11457792E+05                                10.037848                            7.346130      -0.035837       1.994788                    0.998690      28.024131      80.229815       0.603485       0.423393      -1.064308      -0.022282      -0.032884       0.024122       0.046473       0.002770       0.001314      -0.005161      -0.024298       0.052981      -0.021384       0.002056       0.019328             12.221972      18.340593       3.419435      -1.311291      12.021259       1.943710       6.304064           0.000000
           97              C       7.181358       2.649860       5.504878       0.051734      35.645272 0.46387450E+03  0.11163632E+05                                 9.918643                            7.629750      -0.492514       1.840403                    0.997996      28.780725      85.696074       0.540816       0.470599      -1.024780       0.009442       0.008724       0.030821       0.033394       0.002814       0.001394      -0.012548      -0.064106       0.050446      -0.040652       0.007392       0.033261             11.401970      14.891781       0.853425      -1.608759      12.202648       2.581276       7.111483           0.000001
           98              C       9.734229       2.892872       5.298130       0.588626      22.267719 0.24761865E+03  0.51224434E+04                                 7.389580                            5.610439      -0.039611       2.048846                    0.999296      22.322658      62.766779       0.621113       0.476696      -1.015757       0.042127       0.015668       0.012487       0.046649      -0.032259       0.018284      -0.073563      -0.064786       0.171931      -0.076083      -0.039145       0.115228              8.814953      13.239741       3.584200      -0.879161       7.889861       1.222617       5.315256           0.000001
           99              C       7.415093       5.186102       3.881149       0.619012      23.451034 0.25570712E+03  0.53534156E+04                                 7.714907                            5.786110      -0.197036       1.996714                    0.999389      22.614081      64.792928       0.595876       0.490978      -1.004339       0.019249       0.002299      -0.064633       0.067478      -0.091569       0.021290      -0.007856      -0.047991      -0.197671      -0.077126      -0.052379       0.129505              9.144431       8.973698       3.329181      -1.962781       6.662220      -0.393261      11.797376           0.000001
          100              C       7.090387       5.200495       5.346875      -0.068125      38.847733 0.50352965E+03  0.12250864E+05                                10.038738                            7.555267      -0.164508       1.945720                    0.998558      28.720764      83.330505       0.592187       0.425114      -1.061296       0.003171       0.016979       0.046247       0.049367       0.004158       0.006315       0.004744       0.057871      -0.033515      -0.025042      -0.010721       0.035763             11.833034       6.655667       0.509267      -3.024138      12.244284      -0.632398      16.599152          -0.000001
          101              C       6.898645       6.455631       5.935183      -0.104811      30.514398 0.41783230E+03  0.97404267E+04                                 8.501507                            6.864547       0.208598       2.042339                    0.999780      29.031239      83.504784       0.621265       0.422915      -1.058546      -0.006391      -0.027378       0.011813       0.030495       0.003365       0.010466      -0.022507      -0.018862      -0.056511      -0.032961       0.003532       0.029429              9.230369       5.793948      -0.204117      -2.269811      10.015995       1.627010      11.881164          -0.000001
          102              C       6.531951       6.557734       7.258034      -0.113722      30.977777 0.41482723E+03  0.96158557E+04                                 8.448475                            6.725758       0.360211       2.084632                    0.999553      28.806185      81.591258       0.646158       0.408928      -1.071600       0.001483      -0.028258      -0.016993       0.033007      -0.004815      -0.010562       0.008924      -0.053678       0.000823      -0.030642       0.000136       0.030506              9.271528       5.775307      -0.003892      -2.060483      11.444128       1.054067      10.595150          -0.000001
          103              C       6.362599       5.401056       7.999302      -0.113347      30.824730 0.43136241E+03  0.10150480E+05                                 8.577309                            6.987419       0.015678       1.972416                    0.999688      29.658736      86.103228       0.613252       0.424446      -1.056109       0.008414      -0.010508      -0.026781       0.029974      -0.008546      -0.005603       0.004703       0.021584       0.089390      -0.028783      -0.002566       0.031349              9.232437       5.523884      -0.019802      -1.703071      12.835708      -0.264969       9.337718          -0.000001
          104              C       6.606127       4.138715       7.447974      -0.044404      38.141067 0.47788030E+03  0.11468389E+05                                 9.932984                            7.365103      -0.127742       1.965169                    0.998275      28.143342      80.925184       0.599588       0.425667      -1.061640       0.013682       0.034223      -0.006008       0.037343      -0.005805       0.002758       0.000375       0.065535      -0.076399      -0.025643      -0.020470       0.046114             11.823065       6.210676       0.359379      -2.954371      14.330909      -2.344878      14.927611          -0.000001
          105              C       6.974220       4.022034       6.099909       0.041443      35.707616 0.46697083E+03  0.11237649E+05                                 9.828505                            7.576911      -0.412822       1.865442                    0.998277      28.676201      84.908021       0.552070       0.461027      -1.031819       0.023421      -0.014012       0.001240       0.027321      -0.003443       0.005432       0.019296       0.010618      -0.117353      -0.045912       0.020024       0.025888             11.237615       6.692212       0.329952      -2.668677      13.315496      -0.419056      13.705138           0.000001
          106              C       6.457769       2.930359       8.355648       0.578348      22.563476 0.26658912E+03  0.56146660E+04                                 7.400521                            5.824417      -0.139960       2.002765                    0.999374      22.946918      64.992072       0.609440       0.477193      -1.016024      -0.015599      -0.019638       0.046654       0.052968       0.042213       0.055737       0.064782       0.015951       0.088080      -0.067007      -0.046671       0.113678              8.448445       7.169700      -0.282183      -2.310859       9.498644      -3.548925       8.676992           0.000001
          107              C      15.303243       4.420632       8.585928       0.126968      25.886936 0.33097897E+03  0.73367191E+04                                 7.891498                            6.272293      -0.182206       1.970388                    0.998628      26.012464      74.865325       0.619899       0.445742      -1.036516       0.039656       0.015556      -0.029194       0.051642      -0.004745       0.029879      -0.026060       0.087792      -0.018530      -0.055877      -0.006821       0.062698              8.799275       6.023606       0.735106      -2.355020      12.043874       1.034733       8.330346          -0.000000
          108              C      15.223468       5.671213       9.182640      -0.191307      31.680867 0.44044782E+03  0.10386776E+05                                 8.701714                            7.006290       0.232203       2.052031                    0.999487      29.440238      84.715716       0.621451       0.417939      -1.063426       0.002201      -0.011975       0.003001       0.012540      -0.006732      -0.001935       0.006392       0.036240       0.007834      -0.022083       0.003448       0.018634              9.721201       6.230001       1.080019      -1.686153      15.123492       2.060747       7.810110           0.000000
          109              C      16.049233       6.670444       8.727122       0.106069      34.816074 0.39632238E+03  0.90604470E+04                                 9.382117                            6.689645      -0.045451       2.003902                    0.999383      25.914983      72.313638       0.632727       0.423437      -1.064908       0.013152      -0.006258       0.005186       0.015460      -0.008004       0.013190       0.004543       0.014372      -0.031100      -0.019701      -0.000140       0.019841             11.843914       6.893789       0.468375      -2.028820      18.389593       5.828190      10.248361           0.000000
          110              C      16.834407       6.402692       7.600933      -0.185542      31.884617 0.44699190E+03  0.10584713E+05                                 8.742657                            7.058342       0.258855       2.061438                    0.999368      29.540609      85.303187       0.618856       0.417962      -1.062942       0.003248      -0.011217       0.002046       0.011855       0.004677       0.000144      -0.017449       0.001811       0.004311      -0.018300       0.000341       0.017958              9.787084       7.142901      -0.659048      -2.678317      12.431988       4.051973       9.786361           0.000001
          111              C      16.826007       5.120059       7.068095       0.114110      25.840747 0.34902345E+03  0.78356495E+04                                 7.926081                            6.475044      -0.069781       2.009190                    0.997933      26.189395      75.715533       0.605653       0.450466      -1.034370      -0.024092      -0.020559       0.039522       0.050647      -0.011664       0.020375      -0.023040       0.063197       0.045815      -0.047910       0.000850       0.047060              8.757307       7.050009      -0.034425      -2.697025      10.657359       2.262755       8.564553          -0.000000
          112              C      17.223504       9.958575      10.117209       0.121977      26.502381 0.31702692E+03  0.69156185E+04                                 7.885735                            6.044753       0.134079       2.075015                    0.999476      25.349996      71.139662       0.649649       0.432207      -1.050061      -0.050992       0.007090       0.014018       0.053357       0.005395       0.002832      -0.039159       0.014237       0.104318      -0.045044      -0.009201       0.054245              9.051396       9.807229       1.578759       0.061404      11.141239       3.905967       6.205719           0.000001
          113              C      17.224901       8.720832       9.520497      -0.185372      33.216647 0.42462883E+03  0.98978620E+04                                 8.906126                            6.823851       0.274702       2.063711                    0.999786      29.084380      82.531027       0.638989       0.411226      -1.070406      -0.004973       0.000623       0.007290       0.008847      -0.016292      -0.005851      -0.008564       0.015565       0.001721      -0.022917       0.005138       0.017779             10.309014       9.743016       2.050339       0.395245      14.019718       5.127790       7.164310          -0.000000
          114              C      16.033840       8.011559       9.355771       0.111174      35.667160 0.39329299E+03  0.89667350E+04                                 9.496958                            6.641118      -0.039861       2.005869                    0.999259      25.796686      71.696702       0.638838       0.420530      -1.067603       0.001887      -0.001210       0.007094       0.007440       0.004489      -0.008949      -0.012858      -0.020812       0.053735      -0.021524      -0.005578       0.027102             12.124442       9.503338       0.234901      -0.346381      18.347020       7.107867       8.522968           0.000000
          115              C      14.886170       8.616066       9.818012      -0.201991      34.149179 0.47397802E+03  0.11433991E+05                                 9.252888                            7.333946      -0.100174       1.937547                    0.998306      30.641642      90.453755       0.596648       0.425548      -1.054050       0.006495       0.002744       0.012751       0.014571       0.016378       0.006696      -0.015307       0.009587      -0.007265      -0.026836       0.007532       0.019303             10.615317       9.346641      -0.927856      -0.534780      14.324600       5.418479       8.174710          -0.000001
          116              C      14.954753       9.892487      10.357575       0.100043      27.443805 0.36355005E+03  0.82463406E+04                                 8.210407                            6.580929      -0.193497       1.952202                    0.998702      26.935614      78.304311       0.604460       0.446726      -1.036411       0.051495       0.006350      -0.001579       0.051909      -0.012924      -0.007720      -0.027420       0.015867       0.048860      -0.037766       0.005820       0.031946              9.302958       9.511354       0.341384       0.240049      11.444955       3.983718       6.952564           0.000000
          117              C      16.309571      10.610441      13.988273       0.598951      22.145153 0.25375999E+03  0.53085199E+04                                 7.388946                            5.746234      -0.157373       2.004309                    0.999531      22.883833      65.783333       0.600041       0.487949      -1.004755       0.058608       0.013650       0.016409       0.062373      -0.029856      -0.046540       0.077204      -0.062464       0.066284      -0.069497      -0.047331       0.116828              8.483558      11.061126       1.495633       2.027457       7.055189      -2.081501       7.334359           0.000001
          118              C      14.918368      10.098630      13.752950      -0.082531      37.668950 0.50108704E+03  0.12234486E+05                                10.035158                            7.707542      -0.356453       1.880056                    0.997801      29.442377      86.910367       0.564266       0.444580      -1.044519      -0.033415      -0.036480       0.009348       0.050347       0.008243       0.000082      -0.017160      -0.003952       0.092957      -0.026350      -0.010610       0.036959             11.725973      15.926930       0.248764       1.296286      12.605499       2.160422       6.645491           0.000000
          119              C      14.786803       8.773676      13.336092      -0.114916      29.702789 0.44631726E+03  0.10618908E+05                                 8.440922                            7.163087      -0.027540       1.964716                    0.998970      29.905514      88.019615       0.597148       0.431110      -1.049364      -0.021339       0.017875       0.015029       0.031634      -0.025140      -0.018729      -0.000942       0.010506       0.000496      -0.031361      -0.000862       0.032223              8.952128       9.697290       0.728910       1.434757      10.937822       1.739152       6.221273          -0.000001
          120              C      13.545356       8.273538      12.979745      -0.111201      29.727224 0.41843548E+03  0.97193684E+04                                 8.226405                            6.772367       0.328768       2.076339                    0.999802      28.788138      81.592046       0.641524       0.411040      -1.070348      -0.000952       0.026955       0.016131       0.031427       0.003866       0.008034       0.023620      -0.017244      -0.036527      -0.026977      -0.003158       0.030135              8.881443      10.052794      -0.948536       0.859993      10.905670       1.635565       5.685864          -0.000001
          121              C      12.435475       9.102496      13.070513      -0.104696      30.273885 0.42163346E+03  0.98549348E+04                                 8.455832                            6.895233       0.049901       1.986550                    0.999710      29.294802      84.475065       0.619717       0.422858      -1.058193       0.019299       0.004153       0.026998       0.033445       0.024277       0.000680       0.006236       0.030152       0.038338      -0.035512       0.012041       0.023471              9.143349      10.885902      -2.502087       0.545817      11.032885       1.704583       5.511258           0.000000
          122              C      12.547445      10.399126      13.568053      -0.051341      38.938614 0.47969205E+03  0.11510136E+05                                10.059764                            7.360755      -0.038853       1.993304                    0.998684      28.078172      80.443080       0.602663       0.423559      -1.064125       0.022564      -0.031839       0.023672       0.045643      -0.003378      -0.001223      -0.005697      -0.023193       0.057139      -0.021705       0.000923       0.020782             12.249953      18.386340      -3.429561       1.315276      12.046815       1.947364       6.316704          -0.000000
          123              C      13.812685      10.933140      13.909271       0.052920      35.627134 0.46359003E+03  0.11153070E+05                                 9.906346                            7.620604      -0.485142       1.842443                    0.998096      28.758677      85.565921       0.541963       0.469760      -1.025422      -0.008950       0.008326       0.030516       0.032873      -0.002841      -0.001405      -0.012228      -0.062983       0.050375      -0.040085       0.007487       0.032598             11.387546      14.873170      -0.852943       1.606255      12.187088       2.577117       7.102379           0.000001
          124              C      11.259815      11.176152      13.702523       0.589653      22.262665 0.24754293E+03  0.51207468E+04                                 7.390079                            5.610685      -0.048882       2.045709                    0.999343      22.319520      62.767615       0.620885       0.476884      -1.015605      -0.041784       0.015196       0.012658       0.046228       0.032475      -0.017055      -0.073540      -0.063337       0.173372      -0.076466      -0.038422       0.114889              8.815544      13.240223      -3.584458       0.879393       7.890620       1.222717       5.315791           0.000001
          125              C      13.578953      13.469383      12.285542       0.618669      23.432020 0.25546307E+03  0.53467767E+04                                 7.709138                            5.782113      -0.192524       1.998290                    0.999328      22.603632      64.743716       0.596302       0.490768      -1.004494      -0.018689       0.002525      -0.063868       0.066594       0.092161      -0.021181      -0.007735      -0.048059      -0.198373      -0.077402      -0.052763       0.130164              9.137170       8.966351      -3.325993       1.960577       6.657355      -0.392268      11.787804           0.000001
          126              C      13.903662      13.483776      13.751269      -0.069650      38.936365 0.50490912E+03  0.12293399E+05                                10.053623                            7.565651      -0.166565       1.944241                    0.998579      28.766368      83.505892       0.591748       0.425119      -1.061244      -0.002905       0.016000       0.046209       0.048987      -0.003987      -0.006080       0.003900       0.058436      -0.034808      -0.024664      -0.011469       0.036133             11.851294       6.665419      -0.510493       3.029661      12.261018      -0.633237      16.627446          -0.000001
          127              C      14.095410      14.738912      14.339576      -0.103868      30.508402 0.41772636E+03  0.97378582E+04                                 8.502105                            6.864956       0.209178       2.042723                    0.999768      29.027662      83.508593       0.621040       0.423073      -1.058391       0.005955      -0.028341       0.011850       0.031290      -0.002832      -0.010379      -0.022678      -0.019176      -0.058642      -0.033338       0.003439       0.029898              9.231096       5.794493       0.204144       2.270184      10.016370       1.626958      11.882427          -0.000001
          128              C      14.462107      14.841014      15.662428      -0.112791      30.972347 0.41470409E+03  0.96123910E+04                                 8.447674                            6.724938       0.362539       2.085189                    0.999553      28.802847      81.582082       0.646165       0.408949      -1.071574      -0.001454      -0.027961      -0.016002       0.032249       0.004374       0.010408       0.008779      -0.054161       0.002996      -0.031006       0.000752       0.030254              9.270882       5.774901       0.004304       2.060649      11.442852       1.054832      10.594892          -0.000001
          129              C      14.631458      13.684336      16.403695      -0.114395      30.862330 0.43204563E+03  0.10170850E+05                                 8.585476                            6.994109       0.013756       1.971481                    0.999682      29.679652      86.189584       0.612791       0.424587      -1.055994      -0.007937      -0.010992      -0.026566       0.029826       0.007920       0.005572       0.004447       0.023297       0.089631      -0.029143      -0.002213       0.031356              9.241458       5.529263       0.019468       1.704618      12.849619      -0.265895       9.345492          -0.000001
          130              C      14.387925      12.421996      15.852367      -0.044736      38.144366 0.47793245E+03  0.11469507E+05                                 9.931891                            7.364265      -0.126738       1.965495                    0.998259      28.144371      80.917408       0.599797       0.425524      -1.061771      -0.013994       0.035506      -0.005970       0.038629       0.005247      -0.002659       0.000519       0.065339      -0.077278      -0.025947      -0.020116       0.046063             11.822106       6.210373      -0.359838       2.954710      14.329036      -2.345965      14.926910          -0.000000
          131              C      14.019828      12.305314      14.504302       0.041667      35.691072 0.46670338E+03  0.11229368E+05                                 9.824863                            7.574385      -0.411907       1.865819                    0.998241      28.666491      84.866476       0.552213       0.460983      -1.031865      -0.023748      -0.013803       0.000834       0.027481       0.003638      -0.004955       0.019264       0.012095      -0.118259      -0.046148       0.019377       0.026771             11.233245       6.689566      -0.329182       2.667581      13.310782      -0.418363      13.699388           0.000001
          132              C      14.536282      11.213640      16.760042       0.581844      22.505860 0.26576117E+03  0.55932045E+04                                 7.391079                            5.817469      -0.141619       2.002717                    0.999373      22.907512      64.869522       0.609437       0.477538      -1.015781       0.015926      -0.019579       0.046732       0.053112      -0.041569      -0.054202       0.065031       0.015503       0.090041      -0.067207      -0.045409       0.112617              8.437228       7.161359       0.282738       2.307360       9.486098      -3.542251       8.664228           0.000001
          133              C      12.688786       8.975876       0.181535       0.127753      25.869882 0.33061056E+03  0.73267118E+04                                 7.889559                            6.270405      -0.181442       1.970945                    0.998677      26.002427      74.833682       0.619738       0.445970      -1.036355      -0.040146       0.016577      -0.028396       0.051892       0.004417      -0.029782      -0.025766       0.087864      -0.018959      -0.055682      -0.006872       0.062553              8.797407       6.022448      -0.736274       2.354352      12.042240       1.033628       8.327534          -0.000000
          134              C      12.768566      10.226456       0.778247      -0.194448      31.761152 0.44190340E+03  0.10429241E+05                                 8.712440                            7.014410       0.233806       2.051900                    0.999509      29.490284      84.880611       0.621576       0.417529      -1.063734      -0.003027      -0.011172       0.001601       0.011685       0.006327       0.000119       0.005528       0.035926       0.006696      -0.021409       0.003407       0.018002              9.734026       6.236698      -1.083141       1.686804      15.147163       2.063221       7.818218           0.000000
          135              C      11.942803      11.225688       0.322729       0.105862      34.827933 0.39643533E+03  0.90637141E+04                                 9.383954                            6.690441      -0.048464       2.002785                    0.999385      25.921699      72.336140       0.632709       0.423417      -1.064916      -0.012512      -0.006288       0.005703       0.015120       0.008582      -0.013483       0.004121       0.013385      -0.032933      -0.020155      -0.000068       0.020223             11.846710       6.894949      -0.470301       2.028384      18.395330       5.829349      10.249851           0.000000
          136              C      18.155652      14.685973      16.005327      -0.185368      31.864984 0.44668397E+03  0.10574754E+05                                 8.734795                            7.052382       0.262908       2.062698                    0.999391      29.532933      85.248026       0.619632       0.417544      -1.063293      -0.002562      -0.010432       0.002237       0.010973      -0.004819      -0.000407      -0.017519       0.003328       0.006453      -0.018778       0.000900       0.017878              9.777392       7.137130       0.655960       2.675577      12.418737       4.044697       9.776310           0.000001
          137              C      18.164047      13.403340      15.472488       0.113917      25.887785 0.34993410E+03  0.78618130E+04                                 7.939443                            6.487218      -0.069136       2.008525                    0.997978      26.218190      75.845270       0.604516       0.450985      -1.033994       0.024334      -0.020964       0.040441       0.051644       0.010756      -0.020361      -0.023656       0.062631       0.047524      -0.048142       0.001257       0.046885              8.771524       7.060382       0.033140       2.698111      10.679285       2.266134       8.574906          -0.000000
          138              C       3.770527       1.675294       1.712815       0.120589      26.533413 0.31747883E+03  0.69278388E+04                                 7.890101                            6.047231       0.133991       2.074665                    0.999461      25.370229      71.205086       0.649821       0.431946      -1.050235       0.051884       0.007819       0.013109       0.054083      -0.004649      -0.003093      -0.039007       0.014779       0.106760      -0.045125      -0.009530       0.054655              9.057206       9.813341      -1.581069      -0.062103      11.149013       3.909113       6.209265           0.000001
          139              C       3.769125       0.437552       1.116103      -0.185869      33.224259 0.42470861E+03  0.99002572E+04                                 8.907463                            6.824386       0.274606       2.063596                    0.999795      29.087480      82.543980       0.638974       0.411214      -1.070407       0.005278       0.001246       0.008512       0.010093       0.016364       0.005339      -0.008052       0.014815       0.005644      -0.022700       0.005677       0.017023             10.311291       9.743605      -2.052355      -0.396225      14.024572       5.129627       7.165697          -0.000000
          140              C      11.958201      12.566802       0.951377       0.111392      35.687240 0.39346867E+03  0.89722209E+04                                 9.502161                            6.643946      -0.041370       2.005172                    0.999269      25.802943      71.732516       0.638474       0.420701      -1.067438      -0.002794      -0.000881       0.007116       0.007695      -0.003899       0.008281      -0.012853      -0.020475       0.052039      -0.020777      -0.005601       0.026379             12.132199       9.506653      -0.237317       0.345226      18.362156       7.113437       8.527787           0.000000
          141              C       6.107857       0.332786       1.413619      -0.202251      34.134435 0.47373214E+03  0.11425616E+05                                 9.248642                            7.331331      -0.097775       1.938606                    0.998343      30.627556      90.377650       0.596891       0.425465      -1.054190      -0.007018       0.002849       0.012904       0.014963      -0.015533      -0.006734      -0.015670       0.008293      -0.008258      -0.026436       0.007661       0.018775             10.610039       9.340959       0.930050       0.535698      14.318230       5.415449       8.170927          -0.000001
          142              C       6.039279       1.609207       1.953181       0.100623      27.409680 0.36291097E+03  0.82287526E+04                                 8.206983                            6.578234      -0.196099       1.951812                    0.998714      26.916051      78.249142       0.604119       0.447146      -1.036101      -0.050658       0.005543      -0.001184       0.050974       0.012737       0.007942      -0.027168       0.016928       0.047654      -0.037743       0.006388       0.031356              9.298735       9.509571      -0.338357      -0.238348      11.437740       3.980660       6.948894           0.000000
          143              C      23.307573      14.239400      11.224908       0.599908      22.146031 0.25377956E+03  0.53091858E+04                                 7.389624                            5.746693      -0.156043       2.004413                    0.999486      22.887026      65.800338       0.599963       0.487990      -1.004705       0.058584      -0.014139      -0.016107       0.062381       0.029860       0.046028       0.077018      -0.062226       0.068270      -0.068875      -0.047663       0.116539              8.484365      11.062764      -1.495977      -2.027643       7.055562      -2.081384       7.334769           0.000001
          144              C      21.916371      14.751212      11.460231      -0.081906      37.638996 0.50064603E+03  0.12220983E+05                                10.029858                            7.703894      -0.359397       1.879330                    0.997802      29.428825      86.859598       0.564429       0.444550      -1.044541      -0.034114       0.035739      -0.009030       0.050225      -0.007798      -0.000812      -0.017038      -0.004327       0.092139      -0.025975      -0.010633       0.036607             11.719310      15.917057      -0.250956      -1.295709      12.598575       2.159661       6.642298           0.000000
          145              C      14.786793       3.237642      11.877089      -0.114894      29.710230 0.44647362E+03  0.10623188E+05                                 8.441895                            7.164140      -0.027873       1.964578                    0.998960      29.907184      88.016817       0.597150       0.431086      -1.049415      -0.022086      -0.018168      -0.014866       0.032232       0.025102       0.018427      -0.000187       0.009895       0.001076      -0.030839      -0.001343       0.032182              8.953098       9.697642      -0.732064      -1.435546      10.939290       1.740105       6.222361          -0.000001
          146              C      13.545349       3.737780      12.233435      -0.111771      29.731940 0.41849717E+03  0.97214093E+04                                 8.227179                            6.772442       0.332020       2.077214                    0.999804      28.794910      81.620642       0.641564       0.410988      -1.070354      -0.001093      -0.026335      -0.016374       0.031030      -0.004681      -0.008307       0.023259      -0.017697      -0.034045      -0.026086      -0.004175       0.030261              8.882541      10.051265       0.947324      -0.859981      10.909785       1.636960       5.686573          -0.000001
          147              C      12.435465       2.908821      12.142668      -0.106923      30.355243 0.42311694E+03  0.98983732E+04                                 8.471416                            6.907781       0.047364       1.985201                    0.999711      29.340692      84.647034       0.619091       0.422910      -1.058152       0.021165      -0.003686      -0.025997       0.033725      -0.023973      -0.001507       0.005590       0.029738       0.039376      -0.035131       0.011836       0.023296              9.160707      10.903822       2.510675      -0.545085      11.057272       1.708314       5.521025           0.000000
          148              C      19.545449      14.450716      11.645128      -0.048855      38.818380 0.47797450E+03  0.11457792E+05                                10.037848                            7.346130      -0.035837       1.994788                    0.998690      28.024131      80.229816       0.603485       0.423393      -1.064308       0.022282       0.032884      -0.024122       0.046473       0.002770       0.001314      -0.005161      -0.024298       0.052981      -0.021384       0.002056       0.019328             12.221972      18.340593       3.419435      -1.311291      12.021259       1.943710       6.304064           0.000000
          149              C      20.810686      13.916701      11.303909       0.051734      35.645271 0.46387448E+03  0.11163631E+05                                 9.918643                            7.629750      -0.492514       1.840403                    0.997996      28.780725      85.696076       0.540816       0.470599      -1.024780      -0.009442      -0.008724      -0.030821       0.033394       0.002814       0.001394      -0.012548      -0.064106       0.050446      -0.040652       0.007392       0.033261             11.401971      14.891781       0.853425      -1.608759      12.202648       2.581276       7.111483           0.000001
          150              C      18.257815      13.673689      11.510657       0.588626      22.267721 0.24761867E+03  0.51224439E+04                                 7.389580                            5.610439      -0.039611       2.048846                    0.999296      22.322659      62.766781       0.621113       0.476696      -1.015757      -0.042127      -0.015668      -0.012487       0.046649      -0.032259       0.018284      -0.073563      -0.064786       0.171931      -0.076083      -0.039145       0.115228              8.814953      13.239741       3.584200      -0.879161       7.889861       1.222617       5.315256           0.000001
          151              C      20.576951      11.380459      12.927638       0.619012      23.451034 0.25570712E+03  0.53534157E+04                                 7.714907                            5.786110      -0.197036       1.996714                    0.999389      22.614081      64.792927       0.595876       0.490978      -1.004339      -0.019249      -0.002299       0.064633       0.067478      -0.091569       0.021290      -0.007856      -0.047991      -0.197671      -0.077126      -0.052379       0.129505              9.144431       8.973698       3.329181      -1.962781       6.662220      -0.393261      11.797375           0.000001
          152              C      20.901657      11.366066      11.461912      -0.068125      38.847731 0.50352962E+03  0.12250863E+05                                10.038737                            7.555267      -0.164508       1.945720                    0.998558      28.720763      83.330501       0.592187       0.425114      -1.061296      -0.003171      -0.016979      -0.046247       0.049367       0.004158       0.006315       0.004744       0.057871      -0.033515      -0.025042      -0.010721       0.035763             11.833034       6.655666       0.509267      -3.024138      12.244284      -0.632398      16.599152          -0.000001
          153              C      21.093399      10.110930      10.873604      -0.104811      30.514398 0.41783230E+03  0.97404266E+04                                 8.501507                            6.864547       0.208598       2.042339                    0.999780      29.031239      83.504783       0.621265       0.422915      -1.058546       0.006392       0.027378      -0.011813       0.030495       0.003365       0.010466      -0.022507      -0.018862      -0.056511      -0.032961       0.003532       0.029429              9.230369       5.793948      -0.204117      -2.269811      10.015994       1.627010      11.881164          -0.000001
          154              C      21.460093      10.008827       9.550753      -0.113722      30.977778 0.41482725E+03  0.96158562E+04                                 8.448475                            6.725758       0.360211       2.084632                    0.999553      28.806186      81.591262       0.646158       0.408928      -1.071600      -0.001483       0.028258       0.016993       0.033007      -0.004815      -0.010562       0.008924      -0.053678       0.000823      -0.030642       0.000136       0.030506              9.271529       5.775307      -0.003892      -2.060483      11.444128       1.054067      10.595150          -0.000001
          155              C      21.629445      11.165505       8.809485      -0.113347      30.824733 0.43136245E+03  0.10150482E+05                                 8.577309                            6.987420       0.015678       1.972416                    0.999688      29.658738      86.103238       0.613252       0.424446      -1.056109      -0.008414       0.010508       0.026781       0.029974      -0.008546      -0.005603       0.004703       0.021584       0.089390      -0.028783      -0.002566       0.031349              9.232438       5.523885      -0.019802      -1.703072      12.835709      -0.264969       9.337719          -0.000001
          156              C      21.385917      12.427846       9.360813      -0.044404      38.141065 0.47788027E+03  0.11468388E+05                                 9.932984                            7.365103      -0.127742       1.965169                    0.998275      28.143341      80.925181       0.599588       0.425667      -1.061640      -0.013682      -0.034223       0.006008       0.037343      -0.005805       0.002757       0.000375       0.065535      -0.076399      -0.025643      -0.020470       0.046114             11.823065       6.210676       0.359379      -2.954371      14.330909      -2.344877      14.927610          -0.000000
          157              C      21.017824      12.544527      10.708878       0.041443      35.707619 0.46697088E+03  0.11237650E+05                                 9.828505                            7.576911      -0.412822       1.865442                    0.998277      28.676202      84.908021       0.552070       0.461026      -1.031819      -0.023421       0.014012      -0.001240       0.027321      -0.003443       0.005432       0.019296       0.010618      -0.117352      -0.045912       0.020024       0.025888             11.237615       6.692212       0.329952      -2.668677      13.315496      -0.419056      13.705138           0.000001
          158              C      21.534275      13.636202       8.453139       0.578348      22.563475 0.26658911E+03  0.56146657E+04                                 7.400522                            5.824417      -0.139960       2.002765                    0.999374      22.946917      64.992071       0.609440       0.477193      -1.016024       0.015599       0.019638      -0.046654       0.052968       0.042213       0.055737       0.064782       0.015951       0.088080      -0.067007      -0.046671       0.113678              8.448445       7.169700      -0.282183      -2.310859       9.498644      -3.548925       8.676992           0.000001
          159              C      12.688801      12.145929       8.222859       0.126968      25.886936 0.33097897E+03  0.73367192E+04                                 7.891498                            6.272293      -0.182206       1.970388                    0.998628      26.012464      74.865322       0.619899       0.445742      -1.036516      -0.039656      -0.015556       0.029194       0.051642      -0.004745       0.029879      -0.026060       0.087792      -0.018530      -0.055877      -0.006821       0.062698              8.799275       6.023606       0.735106      -2.355020      12.043874       1.034733       8.330345          -0.000000
          160              C      12.768576      10.895348       7.626147      -0.191307      31.680868 0.44044782E+03  0.10386776E+05                                 8.701714                            7.006290       0.232203       2.052031                    0.999487      29.440238      84.715716       0.621451       0.417939      -1.063426      -0.002201       0.011975      -0.003001       0.012540      -0.006732      -0.001935       0.006392       0.036240       0.007834      -0.022083       0.003448       0.018634              9.721201       6.230001       1.080019      -1.686153      15.123492       2.060747       7.810110           0.000000
          161              C      11.942811       9.896117       8.081665       0.106069      34.816072 0.39632236E+03  0.90604463E+04                                 9.382117                            6.689645      -0.045451       2.003902                    0.999383      25.914982      72.313636       0.632727       0.423437      -1.064908      -0.013152       0.006258      -0.005186       0.015460      -0.008004       0.013190       0.004543       0.014372      -0.031100      -0.019701      -0.000140       0.019841             11.843914       6.893789       0.468375      -2.028820      18.389593       5.828190      10.248361           0.000000
          162              C      11.157637      10.163869       9.207854      -0.185542      31.884616 0.44699187E+03  0.10584712E+05                                 8.742657                            7.058341       0.258855       2.061439                    0.999368      29.540608      85.303183       0.618856       0.417962      -1.062942      -0.003248       0.011217      -0.002046       0.011855       0.004677       0.000144      -0.017449       0.001811       0.004311      -0.018300       0.000341       0.017958              9.787083       7.142901      -0.659048      -2.678317      12.431988       4.051973       9.786360           0.000001
          163              C      11.166037      11.446502       9.740692       0.114110      25.840747 0.34902345E+03  0.78356495E+04                                 7.926080                            6.475044      -0.069781       2.009190                    0.997933      26.189395      75.715530       0.605653       0.450466      -1.034370       0.024092       0.020559      -0.039522       0.050647      -0.011664       0.020375      -0.023040       0.063197       0.045815      -0.047910       0.000850       0.047060              8.757307       7.050009      -0.034425      -2.697025      10.657359       2.262754       8.564552          -0.000000
          164              C      10.768540       6.607986       6.691578       0.121977      26.502381 0.31702692E+03  0.69156184E+04                                 7.885735                            6.044752       0.134079       2.075015                    0.999476      25.349996      71.139661       0.649649       0.432207      -1.050061       0.050992      -0.007090      -0.014018       0.053357       0.005395       0.002832      -0.039159       0.014237       0.104318      -0.045044      -0.009201       0.054245              9.051395       9.807229       1.578759       0.061404      11.141238       3.905967       6.205719           0.000001
          165              C      10.767143       7.845729       7.288290      -0.185372      33.216648 0.42462884E+03  0.98978625E+04                                 8.906126                            6.823852       0.274702       2.063711                    0.999786      29.084380      82.531030       0.638989       0.411226      -1.070406       0.004973      -0.000623      -0.007290       0.008847      -0.016292      -0.005851      -0.008564       0.015565       0.001721      -0.022917       0.005138       0.017779             10.309015       9.743016       2.050339       0.395245      14.019719       5.127791       7.164310          -0.000000
          166              C      11.958204       8.555002       7.453016       0.111174      35.667159 0.39329299E+03  0.89667349E+04                                 9.496958                            6.641118      -0.039861       2.005869                    0.999259      25.796686      71.696701       0.638838       0.420530      -1.067603      -0.001887       0.001210      -0.007094       0.007440       0.004489      -0.008949      -0.012858      -0.020812       0.053735      -0.021524      -0.005578       0.027102             12.124442       9.503338       0.234901      -0.346381      18.347020       7.107867       8.522968           0.000000
          167              C      13.105874       7.950495       6.990775      -0.201991      34.149179 0.47397802E+03  0.11433992E+05                                 9.252888                            7.333945      -0.100174       1.937547                    0.998306      30.641642      90.453753       0.596648       0.425548      -1.054050      -0.006495      -0.002744      -0.012751       0.014571       0.016378       0.006696      -0.015307       0.009588      -0.007265      -0.026836       0.007532       0.019303             10.615316       9.346641      -0.927856      -0.534780      14.324599       5.418479       8.174709          -0.000001
          168              C      13.037291       6.674074       6.451212       0.100043      27.443805 0.36355004E+03  0.82463405E+04                                 8.210407                            6.580929      -0.193497       1.952202                    0.998702      26.935614      78.304311       0.604460       0.446726      -1.036411      -0.051495      -0.006350       0.001579       0.051909      -0.012924      -0.007720      -0.027420       0.015867       0.048860      -0.037766       0.005820       0.031946              9.302958       9.511354       0.341384       0.240049      11.444955       3.983718       6.952564           0.000000
          169              N       9.077812       4.154417       0.838758      -0.201659      31.349970 0.48685205E+03  0.11583209E+05                                 8.285131                            7.157209       0.000328       2.045899                    0.997054      27.027053      74.093605       0.652458       0.394568      -1.096441       0.005616      -0.130101      -0.062642       0.144506      -0.011579       0.018383      -0.044155       0.094305       0.072405      -0.078363       0.017356       0.061007              8.766793       7.355260      -0.648757       2.901825       9.740033       0.830548       9.205087           0.000001
          170              N      23.103235      14.300842      14.674071      -0.214329      32.511124 0.47612689E+03  0.11233505E+05                                 8.432632                            7.020212       0.084391       2.066364                    0.998757      26.932981      72.854975       0.668813       0.388158      -1.104038       0.002312       0.135485       0.054936       0.146217       0.005562      -0.002949      -0.036791       0.131622       0.011660      -0.083390       0.018887       0.064503              9.241928      11.153270      -1.096438       0.030155       9.773227       3.317357       6.799287           0.000000
          171              N      16.075821       4.128864       7.565635      -0.201988      31.399224 0.48783298E+03  0.11613739E+05                                 8.297648                            7.167614      -0.002909       2.044464                    0.997083      27.055524      74.222804       0.651472       0.394920      -1.096069       0.006300       0.130683       0.063130       0.145269       0.012407      -0.018773      -0.044484       0.094505       0.073130      -0.078790       0.016862       0.061928              8.780276       7.365699       0.649730      -2.906702       9.755656       0.832196       9.219472           0.000001
          172              N      16.105225      10.548999      10.539109      -0.215169      32.540314 0.47665626E+03  0.11249097E+05                                 8.437008                            7.023559       0.086176       2.066727                    0.998682      26.950557      72.912115       0.668734       0.388097      -1.104084       0.003349      -0.135528      -0.055526       0.146500      -0.005676       0.002105      -0.036810       0.131079       0.015664      -0.083569       0.020111       0.063458              9.247116      11.157168       1.098385      -0.029296       9.780854       3.320473       6.803325           0.000000
          173              N      18.914232      12.412144      15.970029      -0.201659      31.349970 0.48685205E+03  0.11583209E+05                                 8.285131                            7.157209       0.000328       2.045899                    0.997054      27.027053      74.093605       0.652458       0.394568      -1.096441      -0.005616       0.130101       0.062642       0.144506      -0.011579       0.018383      -0.044155       0.094305       0.072405      -0.078363       0.017356       0.061007              8.766793       7.355260      -0.648757       2.901825       9.740033       0.830548       9.205087           0.000001
          174              N       4.888809       2.265719       2.134716      -0.214329      32.511126 0.47612692E+03  0.11233506E+05                                 8.432632                            7.020212       0.084391       2.066364                    0.998757      26.932982      72.854979       0.668813       0.388158      -1.104038      -0.002312      -0.135485      -0.054936       0.146217       0.005562      -0.002949      -0.036791       0.131622       0.011660      -0.083390       0.018887       0.064503              9.241929      11.153271      -1.096438       0.030155       9.773228       3.317358       6.799287           0.000000
          175              N      11.916223      12.437697       9.243152      -0.201988      31.399224 0.48783298E+03  0.11613739E+05                                 8.297648                            7.167615      -0.002909       2.044464                    0.997083      27.055524      74.222805       0.651472       0.394920      -1.096069      -0.006300      -0.130683      -0.063130       0.145269       0.012407      -0.018773      -0.044484       0.094505       0.073130      -0.078790       0.016862       0.061928              8.780276       7.365699       0.649730      -2.906702       9.755656       0.832196       9.219472           0.000001
          176              N      11.886819       6.017562       6.269678      -0.215169      32.540316 0.47665629E+03  0.11249098E+05                                 8.437008                            7.023559       0.086176       2.066727                    0.998682      26.950558      72.912118       0.668734       0.388097      -1.104084      -0.003349       0.135528       0.055526       0.146500      -0.005676       0.002105      -0.036810       0.131079       0.015664      -0.083569       0.020111       0.063458              9.247116      11.157168       1.098385      -0.029296       9.780855       3.320473       6.803325           0.000000
          177              O      10.968677       6.589976       1.996884      -0.514997      34.405913 0.50380632E+03  0.11914634E+05                                 8.399698                            6.939349       0.396191       2.205825                    0.994346      26.575660      69.259169       0.722577       0.358431      -1.139583      -0.009930      -0.014543       0.010486       0.020495      -0.054214       0.028812       0.010671       0.036565       0.069259      -0.075505       0.019277       0.056228              9.572771      12.267938      -0.839079       4.270940       6.861119      -2.546948       9.589257           0.000000
          178              O      11.284986       4.945970       3.434035      -0.561865      39.028848 0.66197917E+03  0.16801333E+05                                 9.201111                            8.090723      -0.113254       2.010936                    0.993976      28.492631      77.527296       0.650796       0.370819      -1.127248      -0.006643      -0.000843      -0.017802       0.019019       0.002445      -0.043073      -0.006287      -0.128219       0.078119      -0.092748       0.038145       0.054603             10.012480       9.135948       2.790544      -0.598043      10.003455      -3.616497      10.898038           0.000000
          179              O      13.772076       3.839718       5.314938      -0.579008      39.113706 0.63451944E+03  0.15923883E+05                                 9.186818                            7.860935       0.103015       2.075781                    0.995033      28.536825      77.039728       0.668294       0.365203      -1.132327       0.014321      -0.010372      -0.008580       0.019654       0.008670      -0.062284       0.044859      -0.000363      -0.180473      -0.106202       0.038207       0.067995             10.118509      12.346369      -3.969437      -1.579937       8.408738       2.092821       9.600420           0.000000
          180              O      15.322830       2.299267       4.889676      -0.517424      35.214256 0.48620057E+03  0.11405424E+05                                 8.577570                            6.796515       0.394125       2.194503                    0.996881      26.742454      69.590085       0.732861       0.356278      -1.140405      -0.017600       0.007550       0.008625       0.021004       0.002609       0.038337      -0.042133       0.019401      -0.162084      -0.084335       0.027998       0.056337             10.276669      11.960797      -4.195135       4.944665       7.663537      -2.813836      11.205674          -0.000000
          181              O      17.760937       5.826114       3.652549      -0.547345      29.593285 0.45443066E+03  0.10467951E+05                                 7.498998                            6.517079       0.664385       2.271549                    0.998167      26.856723      68.960883       0.758652       0.350485      -1.146578      -0.018705      -0.011085      -0.010754       0.024257       0.010308       0.026139      -0.046036       0.063361       0.025444      -0.070216       0.018716       0.051500              8.228133      12.371394      -1.028570       2.060293       6.197182       0.260093       6.115823          -0.000000
          182              O      16.739225       4.347561       2.438955      -0.545301      31.708940 0.51494282E+03  0.12272959E+05                                 8.017915                            7.079177       0.306953       2.157798                    0.995468      27.389158      72.197602       0.704171       0.364954      -1.131848      -0.018473       0.013969       0.003110       0.023368      -0.000654      -0.015582      -0.001369      -0.117457       0.069509      -0.072848       0.025626       0.047222              8.730633       9.846237      -2.910720      -0.180987       9.815686       2.253100       6.529977           0.000000
          183              O      14.242339       6.286657       0.102534      -0.548136      27.587209 0.46117678E+03  0.10663396E+05                                 7.099360                            6.594501       0.814899       2.308788                    0.998643      27.192977      69.973710       0.749118       0.353613      -1.143945       0.001304      -0.007805       0.003929       0.008835       0.020653      -0.058870       0.074494      -0.014442      -0.087161      -0.112669       0.031717       0.080952              7.285545       6.949496       1.923640      -0.132381       8.740062      -1.487524       6.167076          -0.000000
          184              O      19.427880       9.000995      16.086009      -0.577327      35.853940 0.53229994E+03  0.12770154E+05                                 8.614273                            7.094143       0.400265       2.174594                    0.997270      27.842373      73.219269       0.720098       0.354548      -1.142034       0.025281       0.008771       0.005898       0.027402      -0.043761       0.047033       0.000225       0.081578       0.025253      -0.069710      -0.012044       0.081754              9.889203       9.710340      -1.824482       4.695182       8.438990      -3.829404      11.518280           0.000000
          185              O       3.970675       1.693304       6.407510      -0.515432      34.422263 0.50411023E+03  0.11923917E+05                                 8.403054                            6.942028       0.391880       2.204586                    0.994290      26.582422      69.288538       0.722328       0.358491      -1.139506      -0.010469       0.013875      -0.010341       0.020225       0.053744      -0.028488       0.011325       0.036463       0.071378      -0.075509       0.020178       0.055331              9.576512      12.272537       0.839186      -4.272328       6.863910      -2.548401       9.593091           0.000000
          186              O       4.286986       3.337311       4.970358      -0.562499      39.063945 0.66273072E+03  0.16825748E+05                                 9.207618                            8.096061      -0.114995       2.010188                    0.993968      28.507231      77.587899       0.650470       0.370887      -1.127158      -0.007307       0.001815       0.017527       0.019075      -0.002139       0.042798      -0.006144      -0.128758       0.079333      -0.092943       0.038454       0.054489             10.019957       9.143178      -2.793019       0.597710      10.009950      -3.618742      10.906742           0.000000
          187              O       6.774074       4.443563       3.089455      -0.579041      39.084203 0.63391635E+03  0.15904681E+05                                 9.181514                            7.856663       0.102940       2.076010                    0.995040      28.524916      76.993225       0.668556       0.365154      -1.132386       0.014393       0.010173       0.008517       0.019575      -0.008780       0.062399       0.045098       0.000197      -0.181234      -0.106570       0.038325       0.068245             10.112370      12.338542       3.966808       1.579059       8.404352       2.091455       9.594217           0.000000
          188              O       8.324834       5.984013       3.514717      -0.517992      35.201819 0.48601627E+03  0.11399789E+05                                 8.574555                            6.794377       0.391364       2.193859                    0.996905      26.741464      69.578897       0.733129       0.356188      -1.140499      -0.017198      -0.006743      -0.008840       0.020479      -0.002943      -0.038821      -0.042130       0.021046      -0.160843      -0.084423       0.027661       0.056763             10.272740      11.956341       4.193714      -4.941897       7.661482      -2.812715      11.200398          -0.000000
          189              O      10.762933       2.457167       4.751844      -0.546884      29.604776 0.45465744E+03  0.10474667E+05                                 7.501549                            6.519292       0.665425       2.271608                    0.998131      26.860512      68.979521       0.758407       0.350548      -1.146506      -0.018965       0.011794       0.010838       0.024824      -0.010713      -0.026280      -0.045963       0.063381       0.023817      -0.070319       0.019004       0.051315              8.230875      12.375613       1.029298      -2.060854       6.199525       0.260417       6.117487          -0.000000
          190              O       9.741229       3.935720       5.965439      -0.545424      31.721725 0.51521259E+03  0.12281298E+05                                 8.020851                            7.081838       0.305865       2.157234                    0.995437      27.394509      72.223097       0.703901       0.365037      -1.131756      -0.019046      -0.014543      -0.002865       0.024134       0.001010       0.015656      -0.001416      -0.119146       0.067316      -0.073364       0.024933       0.048431              8.733783       9.851646       2.911535       0.180392       9.817656       2.253270       6.532048           0.000000
          191              O       7.244343       1.996624       8.301860      -0.547273      27.565737 0.46070691E+03  0.10649759E+05                                 7.095092                            6.590736       0.815102       2.308718                    0.998604      27.185623      69.944439       0.749405       0.353569      -1.143986       0.001012       0.008632      -0.004155       0.009633      -0.020721       0.058972       0.074037      -0.014893      -0.085892      -0.112286       0.031594       0.080692              7.280949       6.945086      -1.922446       0.132765       8.734628      -1.486496       6.163131          -0.000000
          192              O       5.431863       3.010323       9.127171      -0.575331      35.785729 0.53106985E+03  0.12733039E+05                                 8.602906                            7.085691       0.395259       2.173178                    0.997219      27.815476      73.122260       0.720579       0.354523      -1.142075       0.026961      -0.008890      -0.007074       0.029257       0.043938      -0.047730       0.000344       0.082185       0.024598      -0.070157      -0.012422       0.082579              9.875048       9.697752       1.821306      -4.687853       8.426294      -3.821836      11.501099           0.000000
          193              O      17.023367       9.976585      14.811903      -0.514997      34.405911 0.50380629E+03  0.11914634E+05                                 8.399697                            6.939349       0.396191       2.205825                    0.994346      26.575660      69.259167       0.722577       0.358431      -1.139583       0.009930       0.014543      -0.010486       0.020495      -0.054214       0.028812       0.010671       0.036565       0.069259      -0.075505       0.019277       0.056228              9.572770      12.267937      -0.839079       4.270939       6.861118      -2.546947       9.589256           0.000000
          194              O      16.707058      11.620591      13.374752      -0.561865      39.028848 0.66197916E+03  0.16801332E+05                                 9.201111                            8.090723      -0.113254       2.010936                    0.993976      28.492631      77.527293       0.650796       0.370819      -1.127248       0.006643       0.000843       0.017802       0.019019       0.002445      -0.043073      -0.006287      -0.128219       0.078119      -0.092748       0.038145       0.054603             10.012480       9.135947       2.790544      -0.598043      10.003454      -3.616497      10.898037           0.000000
          195              O      14.219968      12.726843      11.493849      -0.579008      39.113707 0.63451945E+03  0.15923883E+05                                 9.186818                            7.860936       0.103015       2.075781                    0.995033      28.536825      77.039729       0.668294       0.365203      -1.132327      -0.014321       0.010372       0.008580       0.019654       0.008670      -0.062284       0.044859      -0.000363      -0.180473      -0.106202       0.038207       0.067995             10.118509      12.346370      -3.969437      -1.579937       8.408738       2.092821       9.600420           0.000000
          196              O      12.669214      14.267294      11.919111      -0.517424      35.214260 0.48620063E+03  0.11405425E+05                                 8.577571                            6.796516       0.394125       2.194503                    0.996881      26.742454      69.590089       0.732861       0.356278      -1.140405       0.017600      -0.007550      -0.008625       0.021004       0.002609       0.038337      -0.042133       0.019401      -0.162084      -0.084335       0.027998       0.056337             10.276671      11.960799      -4.195136       4.944666       7.663539      -2.813837      11.205676          -0.000000
          197              O      10.231107      10.740447      13.156238      -0.547345      29.593284 0.45443064E+03  0.10467950E+05                                 7.498998                            6.517079       0.664385       2.271549                    0.998167      26.856723      68.960882       0.758652       0.350485      -1.146578       0.018705       0.011085       0.010754       0.024257       0.010308       0.026139      -0.046036       0.063361       0.025444      -0.070216       0.018716       0.051500              8.228132      12.371393      -1.028570       2.060293       6.197182       0.260093       6.115823          -0.000000
          198              O      11.252819      12.219000      14.369832      -0.545301      31.708935 0.51494272E+03  0.12272956E+05                                 8.017914                            7.079176       0.306953       2.157798                    0.995468      27.389156      72.197594       0.704171       0.364954      -1.131848       0.018473      -0.013969      -0.003110       0.023368      -0.000654      -0.015582      -0.001369      -0.117456       0.069509      -0.072848       0.025626       0.047222              8.730632       9.846235      -2.910719      -0.180987       9.815685       2.253100       6.529977           0.000000
          199              O      13.749705      10.279904      16.706253      -0.548136      27.587212 0.46117683E+03  0.10663397E+05                                 7.099360                            6.594501       0.814899       2.308788                    0.998643      27.192978      69.973714       0.749118       0.353613      -1.143945      -0.001304       0.007805      -0.003929       0.008835       0.020653      -0.058870       0.074494      -0.014442      -0.087161      -0.112669       0.031717       0.080952              7.285545       6.949496       1.923640      -0.132381       8.740063      -1.487524       6.167077          -0.000000
          200              O       8.564164       7.565566       0.722778      -0.577328      35.853941 0.53229995E+03  0.12770154E+05                                 8.614273                            7.094143       0.400265       2.174594                    0.997270      27.842373      73.219269       0.720098       0.354548      -1.142034      -0.025281      -0.008771      -0.005898       0.027402      -0.043761       0.047033       0.000225       0.081578       0.025253      -0.069710      -0.012044       0.081754              9.889204       9.710340      -1.824482       4.695182       8.438991      -3.829404      11.518281           0.000000
          201              O      24.021369      14.873257      10.401277      -0.515432      34.422264 0.50411024E+03  0.11923918E+05                                 8.403054                            6.942028       0.391880       2.204586                    0.994290      26.582422      69.288539       0.722328       0.358491      -1.139506       0.010469      -0.013875       0.010341       0.020225       0.053744      -0.028488       0.011325       0.036463       0.071378      -0.075509       0.020178       0.055332              9.576513      12.272537       0.839186      -4.272328       6.863910      -2.548401       9.593091           0.000000
          202              O      23.705058      13.229250      11.838429      -0.562499      39.063945 0.66273072E+03  0.16825748E+05                                 9.207618                            8.096061      -0.114995       2.010188                    0.993968      28.507231      77.587901       0.650470       0.370887      -1.127158       0.007307      -0.001815      -0.017527       0.019075      -0.002139       0.042798      -0.006144      -0.128758       0.079333      -0.092943       0.038454       0.054489             10.019957       9.143178      -2.793019       0.597710      10.009951      -3.618742      10.906742           0.000000
          203              O      21.217970      12.122998      13.719332      -0.579041      39.084202 0.63391634E+03  0.15904681E+05                                 9.181514                            7.856663       0.102940       2.076010                    0.995040      28.524916      76.993224       0.668556       0.365154      -1.132386      -0.014393      -0.010173      -0.008517       0.019575      -0.008780       0.062399       0.045098       0.000197      -0.181234      -0.106570       0.038325       0.068245             10.112370      12.338541       3.966808       1.579059       8.404351       2.091455       9.594217           0.000000
          204              O      19.667210      10.582548      13.294070      -0.517992      35.201816 0.48601622E+03  0.11399787E+05                                 8.574554                            6.794377       0.391364       2.193859                    0.996905      26.741463      69.578893       0.733129       0.356188      -1.140499       0.017198       0.006743       0.008840       0.020479      -0.002943      -0.038821      -0.042129       0.021046      -0.160843      -0.084423       0.027661       0.056763             10.272739      11.956340       4.193713      -4.941897       7.661481      -2.812714      11.200397          -0.000000
          205              O      17.229111      14.109394      12.056943      -0.546884      29.604777 0.45465746E+03  0.10474668E+05                                 7.501550                            6.519293       0.665425       2.271608                    0.998131      26.860512      68.979523       0.758407       0.350548      -1.146506       0.018965      -0.011794      -0.010838       0.024824      -0.010713      -0.026280      -0.045963       0.063381       0.023817      -0.070319       0.019004       0.051315              8.230876      12.375614       1.029298      -2.060854       6.199526       0.260417       6.117487          -0.000000
          206              O      18.250815      12.630841      10.843348      -0.545424      31.721723 0.51521255E+03  0.12281297E+05                                 8.020851                            7.081838       0.305865       2.157234                    0.995437      27.394509      72.223095       0.703901       0.365037      -1.131756       0.019046       0.014543       0.002865       0.024134       0.001010       0.015656      -0.001416      -0.119146       0.067316      -0.073364       0.024933       0.048431              8.733783       9.851645       2.911535       0.180392       9.817656       2.253270       6.532048           0.000000
          207              O      20.747701      14.569937       8.506927      -0.547273      27.565737 0.46070692E+03  0.10649759E+05                                 7.095092                            6.590736       0.815102       2.308718                    0.998604      27.185623      69.944439       0.749405       0.353569      -1.143986      -0.001012      -0.008632       0.004155       0.009633      -0.020721       0.058972       0.074037      -0.014893      -0.085892      -0.112286       0.031594       0.080692              7.280949       6.945086      -1.922446       0.132765       8.734628      -1.486496       6.163131          -0.000000
          208              O      22.560181      13.556238       7.681616      -0.575331      35.785722 0.53106973E+03  0.12733036E+05                                 8.602905                            7.085689       0.395260       2.173179                    0.997219      27.815474      73.122250       0.720579       0.354523      -1.142075      -0.026961       0.008890       0.007074       0.029257       0.043938      -0.047730       0.000344       0.082185       0.024599      -0.070157      -0.012422       0.082579              9.875046       9.697750       1.821306      -4.687852       8.426292      -3.821835      11.501096           0.000000

******************************************************
Auxiliary information for the entire system
The total spin magnetic moment of the unit cell is   0.000023
The total net atomic charge of the unit cell is   0.000005
Accuracy of reproducing the electrostatic potential in the unit cell:
  The inner radius (bohr) =    5.0000
  The outer radius (bohr) =   12.0000
  Valid grid points have density less than (e/(bohr^3)) =    0.0001
  The number of valid grid points were=        97606
  The rms potential error without charges in kcal/mol is=      9.44404
  The rms potential error with partial charges in kcal/mol is=      0.84801
  The RRMSE value at monopole order=      0.08979
  The rms potential error with partial charges and cloud penetration in kcal/mol is=      0.85151
  The RRMSE value at monopole order with cloud penetration is=      0.09016
  The rms potential error with partial charges and atomic dipoles in kcal/mol is=      0.54971
  The RRMSE value at dipole order=      0.05821
  The rms potential error with partial charges, atomic dipoles and cloud penetration in kcal/mol is=      0.53366
  The RRMSE value at dipole order with cloud penetration=      0.05651

******************************************************
The electron densities and ab initio electrostatic potential were computed in VASP using the PBE functional and
projector augmented wave method. See the main text of the journal article for a description of computational details.
The atomic charges, dipoles, and quadrupoles were computed with the DDEC6 method as described in
(a) T. A. Manz and N. Gabaldon Limas, RSC Adv. 6 (2016) 47771-47801 DOI: 10.1039/c6ra04656h
(b) N. Gabaldon Limas and T. A. Manz, RSC Adv. 8 (2018) 2678-2707 DOI: 10.1039/c7ra11829e.
For each atom in the material, the electron cloud parameters were fit to the spherically averaged atom-in-material
electron density using radial positions for which this density was between 10^-4 and 10^-2 electrons per cubic bohr.
The polarizabilities, dispersion coefficients, and quantum Drude oscillator (QDO) parameters were fit using the MCLF method.
The magnetic structure of the system was optimized in VASP from the default ferromagnetic initial guess using spin polarization.
The atomic spin moments (ASMs) were computed on this optimized magnetic structure using the DDEC6 partition as inputs
to the method of T. A. Manz and D. S. Sholl, J. Chem. Theory Comput. 7 (2011) 4146-4164 DOI: 10.1021/ct200539n.
The RMSE and RRMSE were computed using a uniform grid with Ewald summation.
