# Supplementary material for: A collection of forcefield precursors for metal–organic frameworks
Source: RSC Adv. 2019 Nov 13;9(63):36492–507. doi: 10.1039/c9ra07327b (PMC9075174; doi:10.1039/c9ra07327b)
Supplement: RA-009-C9RA07327B-s5745 [file RA-009-C9RA07327B-s5745.xyz]

  216
jmolscript: load "" {1 1 1} spacegroup "x,y,z" unitcell [{     13.921000     0.000000     0.000000 }, {     -6.960355    14.971532     0.000000 }, {      0.000000    -8.269776    17.099206 }]
Zn    -2.141121    -0.394179    15.349615     0.868121
Zn     4.751022     5.180267     2.746816     0.891993
Zn     4.819388     2.961047    10.299194     0.867682
Zn    -2.209459     5.656377     5.802787     0.892632
Zn     9.101766     7.095935     1.749591     0.868121
Zn     2.209623     1.521489    14.352390     0.891993
Zn     2.141257     3.740709     6.800012     0.867682
Zn     9.170104     1.045379    11.296419     0.892632
H      1.470168     5.468041    12.251581     0.107143
H     -0.686186     6.258657    12.591855     0.102793
H     -2.476441     4.888314    12.193444     0.118708
H      0.331358    -1.824240    11.901047     0.114437
H      1.055237    -2.067605     9.698670     0.099346
H      1.286338    -0.205220     8.361512     0.113450
H     -1.596644     9.374441     0.750655     0.099511
H     -1.623069    11.562433     1.520119     0.129775
H     -2.777126     4.482379    15.038752     0.137342
H     -2.926105     2.266328    14.407791     0.101106
H      2.774496     2.875708     2.684575     0.113832
H      2.653359     0.681017     2.077554     0.138929
H      6.424553     0.780984     0.942166     0.114099
H      6.545691     3.037387     1.607325     0.101793
H      8.430592    -2.901173    13.397228     0.107045
H      6.274220    -3.691789    13.056954     0.102916
H      4.483995    -2.321446    13.455365     0.117451
H      7.291927     4.391108    13.747762     0.114434
H      8.015831     4.634473    15.950139     0.099200
H      8.246908    11.041864     0.188091     0.113957
H      5.363812     1.462203     7.798948     0.100287
H      5.337337    -0.725789     7.029484     0.130095
H      4.183292    -1.915511    10.610057     0.135905
H      4.034361     0.300540    11.241018     0.101645
H     -4.185940     7.960936     5.865028     0.115562
H     -4.307029    10.155627     6.472049     0.138890
H     -0.535825    10.055660     7.607437     0.114233
H     -0.414738     7.799257     6.942278     0.102254
H      5.490477     1.233715     4.847625     0.107143
H      7.646831     0.443099     4.507351     0.102793
H      9.437086     1.813442     4.905762     0.118708
H      6.629287     8.525996     5.198159     0.114437
H      5.905408     8.769361     7.400536     0.099346
H      5.674307     6.906976     8.737694     0.113450
H      8.557289    -2.672685    16.348551     0.099511
H      8.583714    -4.860677    15.579087     0.129775
H      9.737771     2.219377     2.060454     0.137342
H      9.886750     4.435428     2.691415     0.101106
H      4.186149     3.826048    14.414631     0.113832
H      4.307286     6.020739    15.021652     0.138929
H      0.536092     5.920772    16.157040     0.114099
H      0.414954     3.664369    15.491881     0.101793
H     -1.469947     9.602929     3.701978     0.107045
H      0.686425    10.393545     4.042252     0.102916
H      2.476650     9.023202     3.643841     0.117451
H     -0.331282     2.310648     3.351444     0.114434
H     -1.055186     2.067283     1.149067     0.099200
H     -1.286263    -4.340108    16.911115     0.113957
H      1.596833     5.239553     9.300258     0.100287
H      1.623308     7.427545    10.069722     0.130095
H      2.777353     8.617267     6.489149     0.135905
H      2.926284     6.401216     5.858188     0.101645
H     11.146585    -1.259180    11.234178     0.115562
H     11.267674    -3.453871    10.627157     0.138890
H      7.496470    -3.353904     9.491769     0.114233
H      7.375383    -1.097501    10.156928     0.102254
C      2.319322     3.018834    11.644559     0.587188
C      0.970384     3.576918    11.815551    -0.078669
C      0.746270     4.894331    12.143856    -0.116015
C     -0.548378     5.378897    12.318268    -0.110446
C     -1.613343     4.560964    12.084009    -0.099581
C     -1.428208     3.238531    11.685597    -0.041261
C     -0.147482     2.719972    11.550514     0.051229
C     -2.665795     2.403686    11.412010     0.577871
C     -0.290884     0.283798    13.287793     0.633350
C      0.136483     0.163580    11.877108    -0.059171
C      0.421849    -1.071849    11.360712    -0.109368
C      0.847824    -1.225773    10.032104    -0.115310
C      0.957807    -0.114638     9.226732    -0.114136
C      0.579170     1.147767     9.693540    -0.037980
C      0.178253     1.303745    11.042667     0.036928
C      0.703074     2.300706     8.727435     0.575737
C     -1.865316    10.055710     0.177832     0.140595
C     -1.873653    11.372013     0.644640    -0.224446
C     -2.248123     4.101669    16.909405     0.189904
C     -2.576667     3.808525    15.645773    -0.217801
C     -2.615660     2.474314    15.259331     0.127875
C      3.530400     2.460522     2.335752     0.135303
C      3.448252     1.147785     1.954439    -0.199586
C      4.513200     0.525590     1.402135     0.192663
C      5.671433     1.202986     1.289280    -0.223305
C      5.746622     2.567539     1.699661     0.110373
C      9.279800    -0.451966    14.004250     0.586269
C      7.930849    -1.010050    13.833258    -0.077162
C      7.706706    -2.327463    13.504953    -0.115232
C      6.412048    -2.812029    13.330541    -0.112235
C      5.347100    -1.994096    13.564800    -0.096309
C      5.532264    -0.671663    13.963212    -0.041614
C      6.813002    -0.153104    14.098295     0.049536
C      4.294697     0.163182    14.236799     0.578836
C      6.669631     2.283070    12.361016     0.632945
C      7.097014     2.403288    13.771701    -0.060297
C      7.382408     3.638717    14.288097    -0.108032
C      7.808399     3.792641    15.616705    -0.116109
C      7.918368     2.681506    16.422077    -0.113623
C      7.539702     1.419101    15.955269    -0.040348
C      7.138769     1.263123    14.606142     0.039793
C      7.663592     0.266162    16.921374     0.575696
C      5.095133     0.780934     8.371771     0.139847
C      5.086765    -0.535369     7.904963    -0.224350
C      4.712285    -1.534801     8.739404     0.188853
C      4.383758    -1.241657    10.003036    -0.216162
C      4.344794     0.092554    10.389478     0.128894
C     -3.430024     8.376122     6.213851     0.134287
C     -3.512144     9.688859     6.595164    -0.199403
C     -2.447178    10.311054     7.147468     0.192151
C     -1.288957     9.633658     7.260323    -0.222666
C     -1.213799     8.269105     6.849942     0.109305
C      4.641323     3.682922     5.454647     0.587188
C      5.990261     3.124838     5.283655    -0.078669
C      6.214375     1.807425     4.955350    -0.116015
C      7.509023     1.322859     4.780938    -0.110446
C      8.573988     2.140792     5.015197    -0.099581
C      8.388853     3.463225     5.413609    -0.041261
C      7.108127     3.981784     5.548692     0.051229
C      9.626440     4.298070     5.687196     0.577871
C      7.251529     6.417958     3.811413     0.633350
C      6.824162     6.538176     5.222098    -0.059171
C      6.538796     7.773605     5.738494    -0.109368
C      6.112821     7.927529     7.067102    -0.115310
C      6.002838     6.816394     7.872474    -0.114136
C      6.381475     5.553989     7.405666    -0.037980
C      6.782392     5.398011     6.056539     0.036928
C      6.257571     4.401050     8.371771     0.575737
C      8.825961    -3.353954    16.921374     0.140595
C      8.834298    -4.670257    16.454566    -0.224446
C      9.208768     2.600087     0.189801     0.189904
C      9.537312     2.893231     1.453433    -0.217801
C      9.576305     4.227442     1.839875     0.127875
C      3.430245     4.241234    14.763454     0.135303
C      3.512393     5.553971    15.144767    -0.199586
C      2.447445     6.176166    15.697071     0.192663
C      1.289212     5.498770    15.809926    -0.223305
C      1.214023     4.134217    15.399545     0.110373
C     -2.319155     7.153722     3.094956     0.586269
C     -0.970204     7.711806     3.265948    -0.077162
C     -0.746061     9.029219     3.594253    -0.115232
C      0.548597     9.513785     3.768665    -0.112235
C      1.613545     8.695852     3.534406    -0.096309
C      1.428381     7.373419     3.135994    -0.041614
C      0.147643     6.854860     3.000911     0.049536
C      2.665948     6.538574     2.862407     0.578836
C      0.291014     4.418686     4.738190     0.632945
C     -0.136369     4.298468     3.327505    -0.060297
C     -0.421763     3.063039     2.811109    -0.108032
C     -0.847754     2.909115     1.482501    -0.116109
C     -0.957723     4.020250     0.677129    -0.113623
C     -0.579057     5.282655     1.143937    -0.040348
C     -0.178124     5.438633     2.493064     0.039793
C     -0.702947     6.435594     0.177832     0.575696
C      1.865512     5.920822     8.727435     0.139847
C      1.873880     7.237125     9.194243    -0.224350
C      2.248360     8.236557     8.359802     0.188853
C      2.576887     7.943413     7.096170    -0.216162
C      2.615851     6.609202     6.709728     0.128894
C     10.390669    -1.674366    10.885355     0.134287
C     10.472789    -2.987103    10.504042    -0.199403
C      9.407823    -3.609298     9.951738     0.192151
C      8.249602    -2.931902     9.838883    -0.222666
C      8.174444    -1.567349    10.249264     0.109305
N     -2.229219     1.483374    16.048973    -0.204967
N     -2.194512    13.765245     0.155774    -0.049199
N     -2.604895    14.096415     1.037409    -0.063229
N      4.672625     3.179850     2.221016    -0.217454
N      4.731247     1.083494     9.599836    -0.206630
N      4.765865    -2.928601     8.393829    -0.049606
N      4.355467    -3.259771     7.512194    -0.062570
N     -2.287813     7.656794     6.328587    -0.217873
N      9.189864     5.218382     1.050233    -0.204967
N      9.155157    -7.063489    16.943432    -0.049199
N      9.565540    -7.394659    16.061797    -0.063229
N      2.288020     3.521906    14.878190    -0.217454
N      2.229398     5.618262     7.499370    -0.206630
N      2.194780     9.630357     8.705377    -0.049606
N      2.605178     9.961527     9.587012    -0.062570
N      9.248458    -0.955038    10.770619    -0.217873
O      3.050594     3.628986    10.773013    -0.534032
O      2.755601     2.065760    12.334854    -0.557482
O      0.241467     1.127392    14.067688    -0.591217
O     -1.166104    -0.558159    13.672183    -0.526883
O     -3.816499     2.906904    11.653109    -0.551160
O     -2.569892     1.243886    10.975125    -0.538193
O     -0.274034     3.097344     8.639203    -0.575130
O      1.764547     2.326753     8.053213    -0.555247
O     10.011068    -1.062118    14.875796    -0.534511
O      9.716090     0.501108    13.313955    -0.557482
O      7.201958     1.439476    11.581121    -0.591576
O      5.794424     3.125027    11.976626    -0.526549
O      3.143981    -0.340036    13.995700    -0.552229
O      4.390626     1.322982    14.673684    -0.538149
O      6.686470    -0.530476    17.009606    -0.574587
O      8.725071     8.509891     0.496390    -0.555420
O      3.910051     3.072770     6.326193    -0.534032
O      4.205044     4.635996     4.764352    -0.557482
O      6.719178     5.574364     3.031518    -0.591217
O      8.126749     7.259915     3.427023    -0.526883
O     10.777144     3.794852     5.446097    -0.551160
O      9.530537     5.457870     6.124081    -0.538193
O      7.234679     3.604412     8.460003    -0.575130
O      5.196098     4.375003     9.045993    -0.555247
O     -3.050423     7.763874     2.223410    -0.534511
O     -2.755445     6.200648     3.785251    -0.557482
O     -0.241313     5.262280     5.518085    -0.591575
O      1.166221     3.576729     5.122580    -0.526549
O      3.816664     7.041792     3.103506    -0.552229
O      2.570019     5.378774     2.425522    -0.538149
O      0.274175     7.232232     0.089600    -0.574587
O     -1.764426    -1.808135    16.602816    -0.555420

The following XYZ coordinates are in angstroms. Other properties are in atomic units.
The sperically averaged electron density of each atom fit to a function of the form exp(a - br)
eigen_1, eigen_2 and eigen_3 are the three eigenvalues of traceless quadrupole moment tensor
  atom number  atomic symbol              X              Y              Z     net charge C6 coefficient C8 coefficient C10 coefficient fluctuating dipole atomic polarizability isotropic forcefield polarizability              a              b squared Pearson coefficient          <r^3>          <r^4>         wp_QDO          m_QDO          q_QDO       dipole_x       dipole_y       dipole_z         dipole            Qxy            Qxz            Qyz     Q(x^2-y^2)  Q(3z^2 - R^2)        eigen_1        eigen_2        eigen_3 static polarizability      alpha(xx)      alpha(xy)      alpha(xz)      alpha(yy)      alpha(yz)      alpha(zz) atomic spin moment
            1             Zn      -2.141121      -0.394179      15.349615       0.868121      89.684769 0.18477118E+04  0.58695099E+05                                16.564185                           14.191927       0.143186       1.917898                    0.996427      46.226144     126.672089       0.471692       0.408771      -1.136107      -0.017189      -0.097515      -0.028412       0.103014       0.011582      -0.013833      -0.016196       0.015732       0.087552      -0.029935      -0.009860       0.039795             19.774235      20.178982       0.782277       0.337207      16.904205      -4.700138      22.239517           0.000002
            2             Zn       4.751022       5.180267       2.746816       0.891993      81.380012 0.17652878E+04  0.55475894E+05                                15.640311                           13.949452       0.374515       1.980104                    0.997357      45.982169     125.586915       0.471506       0.413362      -1.132220       0.036202       0.081631      -0.012663       0.090192       0.005519      -0.080678      -0.046890       0.107578       0.281600      -0.113177      -0.036324       0.149501             17.754259      23.558055      -3.071767       0.361421      16.503481       0.342316      13.201242           0.000001
            3             Zn       4.819388       2.961047      10.299194       0.867682      89.762358 0.18499231E+04  0.58785081E+05                                16.575069                           14.201796       0.143039       1.917523                    0.996398      46.251249     126.777400       0.471442       0.408850      -1.136010      -0.017185       0.097605       0.029171       0.103311      -0.010910       0.013904      -0.016337       0.015826       0.089021      -0.029800      -0.010324       0.040124             19.786324      20.189711      -0.783837      -0.335593      16.916089      -4.700532      22.253173           0.000002
            4             Zn      -2.209459       5.656377       5.802787       0.892632      81.337536 0.17639551E+04  0.55422974E+05                                15.634813                           13.944296       0.374672       1.980200                    0.997342      45.965663     125.525112       0.471592       0.413368      -1.132227       0.035948      -0.081098       0.012295       0.089556      -0.005313       0.080241      -0.046534       0.107013       0.281368      -0.112735      -0.036156       0.148891             17.748505      23.550661       3.072177      -0.361022      16.497834       0.342703      13.197019           0.000001
            5             Zn       9.101766       7.095935       1.749591       0.868121      89.684769 0.18477118E+04  0.58695100E+05                                16.564186                           14.191927       0.143185       1.917898                    0.996427      46.226144     126.672090       0.471692       0.408771      -1.136107       0.017189       0.097515       0.028412       0.103014       0.011582      -0.013833      -0.016196       0.015732       0.087552      -0.029935      -0.009860       0.039795             19.774235      20.178982       0.782277       0.337207      16.904205      -4.700138      22.239517           0.000002
            6             Zn       2.209623       1.521489      14.352390       0.891993      81.380012 0.17652878E+04  0.55475895E+05                                15.640311                           13.949452       0.374515       1.980104                    0.997357      45.982169     125.586916       0.471506       0.413362      -1.132220      -0.036202      -0.081631       0.012663       0.090192       0.005519      -0.080678      -0.046890       0.107578       0.281600      -0.113177      -0.036324       0.149501             17.754259      23.558055      -3.071767       0.361421      16.503481       0.342315      13.201242           0.000001
            7             Zn       2.141257       3.740709       6.800012       0.867682      89.762358 0.18499231E+04  0.58785081E+05                                16.575070                           14.201796       0.143039       1.917523                    0.996398      46.251249     126.777400       0.471442       0.408850      -1.136010       0.017185      -0.097605      -0.029171       0.103310      -0.010910       0.013904      -0.016337       0.015826       0.089021      -0.029800      -0.010324       0.040124             19.786324      20.189711      -0.783837      -0.335593      16.916089      -4.700533      22.253173           0.000002
            8             Zn       9.170104       1.045379      11.296419       0.892632      81.337536 0.17639551E+04  0.55422974E+05                                15.634813                           13.944296       0.374672       1.980200                    0.997342      45.965663     125.525112       0.471592       0.413368      -1.132227      -0.035948       0.081098      -0.012295       0.089556      -0.005313       0.080241      -0.046534       0.107013       0.281368      -0.112735      -0.036156       0.148891             17.748505      23.550661       3.072176      -0.361022      16.497834       0.342703      13.197019           0.000001
            9              H       1.470168       5.468041      12.251581       0.107143       1.099903 0.83184882E+01  0.82350928E+02                                 1.756164                            1.686143      -0.799041       2.495414                    0.999166       3.478095       9.733597       0.482733       1.281668      -0.709645       0.029539       0.024052       0.000255       0.038093       0.004089      -0.000451       0.004283      -0.001174      -0.046859      -0.016417       0.004153       0.012264              1.773567       1.931699       0.386863       0.059875       1.814963       0.054284       1.574037           0.000000
           10              H      -0.686186       6.258657      12.591855       0.102793       1.155816 0.82593085E+01  0.79937969E+02                                 1.677689                            1.574695      -0.802339       2.486529                    0.999505       3.210812       8.300653       0.562103       1.125850      -0.748436      -0.007891       0.032901       0.010191       0.035336      -0.000588      -0.000686       0.010034       0.004624      -0.061975      -0.023827       0.010852       0.012975              1.708857       1.400830      -0.097964      -0.046085       2.264025       0.258421       1.461715           0.000000
           11              H      -2.476441       4.888314      12.193444       0.118708       1.160912 0.85171893E+01  0.83588717E+02                                 1.723377                            1.631678      -0.928305       2.439049                    0.998918       3.275372       8.701834       0.532416       1.172206      -0.736326      -0.035568       0.016630       0.001865       0.039308      -0.010944      -0.002991       0.006602      -0.001990      -0.033772      -0.013458      -0.004782       0.018240              1.745491       2.258204      -0.184340      -0.102113       1.544202       0.024947       1.434067           0.000000
           12              H       0.331358      -1.824240      11.901047       0.114437       1.126700 0.82883270E+01  0.80492793E+02                                 1.668183                            1.593756      -0.870647       2.464035                    0.999239       3.196674       8.346970       0.548792       1.149233      -0.742716      -0.003257      -0.031584       0.023692       0.039616      -0.000971      -0.003117      -0.004538      -0.031429       0.013398      -0.018453       0.003080       0.015373              1.682513       1.452796       0.086037      -0.105993       1.897274      -0.341811       1.697470           0.000000
           13              H       1.055237      -2.067605       9.698670       0.099346       1.198961 0.85741496E+01  0.84011662E+02                                 1.736863                            1.617192      -0.802625       2.482393                    0.999428       3.301453       8.670500       0.546505       1.143835      -0.743287       0.008359      -0.031904      -0.013697       0.035712      -0.003994      -0.010004      -0.001939      -0.030632       0.026593      -0.023461       0.011026       0.012435              1.782374       1.520531      -0.214735      -0.140293       2.278504       0.370276       1.548086           0.000000
           14              H       1.286338      -0.205220       8.361512       0.113450       1.272883 0.97791289E+01  0.10019810E+03                                 1.906606                            1.808153      -0.950918       2.429284                    0.998488       3.447167       9.622219       0.476810       1.253723      -0.717899       0.014199      -0.002881      -0.035419       0.038268      -0.006451      -0.006092       0.000992      -0.014526       0.031357      -0.016037       0.003381       0.012656              1.935856       1.703132      -0.067422      -0.400516       1.667471       0.057272       2.436965          -0.000000
           15              H      -1.596644       9.374441       0.750655       0.099511       1.092715 0.75568357E+01  0.74387051E+02                                 1.855206                            1.679423      -1.349664       2.236547                    0.993766       3.906654      11.574509       0.444567       1.399625      -0.681590       0.012688      -0.033776       0.029501       0.046606      -0.005176       0.010310      -0.001674      -0.017014       0.009256      -0.016321       0.004209       0.012112              1.976619       1.483992      -0.254923       0.238478       2.352433      -0.702794       2.093433           0.000000
           16              H      -1.623069      11.562433       1.520119       0.129775       1.233998 0.94830680E+01  0.97481163E+02                                 1.934510                            1.830984      -1.115602       2.357416                    0.996608       3.615073      10.474978       0.449451       1.325719      -0.700246       0.011475       0.002482       0.031810       0.033907       0.008766       0.012892      -0.004743      -0.016810       0.032139      -0.023075       0.006747       0.016328              1.949730       1.526614       0.011704       0.296805       1.811108       0.109443       2.511469           0.000000
           17              H      -2.777126       4.482379      15.038752       0.137342       1.259302 0.99455961E+01  0.10346763E+03                                 1.967610                            1.881651      -1.253501       2.304253                    0.994602       3.608405      10.520943       0.441016       1.334991      -0.698977      -0.009336       0.021116      -0.025210       0.034185      -0.005994       0.007291      -0.008220      -0.013906       0.025632      -0.014356      -0.003078       0.017433              1.967846       1.654471      -0.054203       0.098306       2.044054      -0.358372       2.205014           0.000000
           18              H      -2.926105       2.266328      14.407791       0.101106       0.954830 0.66787359E+01  0.63784854E+02                                 1.701921                            1.584426      -1.202579       2.307921                    0.994948       3.778832      11.050812       0.454990       1.409551      -0.679952      -0.020565      -0.006439      -0.043194       0.048271      -0.004919       0.006372      -0.000555      -0.007070       0.028336      -0.012192       0.000349       0.011843              1.787744       1.546190       0.170020       0.313437       1.517631       0.301442       2.299409           0.000000
           19              H       2.774496       2.875708       2.684575       0.113832       1.010845 0.68020089E+01  0.64992532E+02                                 1.747592                            1.583145      -1.134689       2.350561                    0.996402       3.626160      10.465541       0.463921       1.381769      -0.686155      -0.041117       0.021808       0.017891       0.049863      -0.000882      -0.005491       0.002884       0.006617      -0.028037      -0.011442       0.001536       0.009906              1.875746       2.237490      -0.582857      -0.370926       1.853723       0.326516       1.536025           0.000000
           20              H       2.653359       0.681017       2.077554       0.138929       1.284821 0.97502063E+01  0.99873564E+02                                 1.930031                            1.815713      -0.958823       2.443311                    0.998550       3.354945       9.377501       0.471582       1.267978      -0.715545      -0.032054      -0.014518       0.008263       0.036146       0.007509      -0.010141       0.003956       0.020441      -0.012579      -0.015759      -0.002429       0.018188              1.936913       2.374964       0.318905      -0.155422       1.909830       0.075408       1.525945          -0.000000
           21              H       6.424553       0.780984       0.942166       0.114099       1.364067 0.10622220E+02  0.11326974E+03                                 2.099122                            1.954158      -1.603240       2.107445                    0.991172       4.194305      12.718968       0.426061       1.348142      -0.691544       0.022069      -0.014405      -0.005835       0.026992       0.000903      -0.006432      -0.004791      -0.023468      -0.022587      -0.014435      -0.002219       0.016655              2.146128       2.484024      -0.350102      -0.504071       2.083878       0.395240       1.870482           0.000000
           22              H       6.545691       3.037387       1.607325       0.101793       1.007514 0.71011281E+01  0.68517080E+02                                 1.733861                            1.612953      -1.164515       2.331510                    0.995186       3.677362      10.631094       0.462048       1.373875      -0.687815       0.041367       0.026509      -0.003069       0.049228       0.005594      -0.003446       0.002873      -0.003135      -0.036990      -0.013755       0.001779       0.011977              1.792422       2.225489       0.497181      -0.176763       1.733375       0.003529       1.418403           0.000000
           23              H       8.430592      -2.901173      13.397228       0.107045       1.098722 0.83068692E+01  0.82204516E+02                                 1.754777                            1.684884      -0.800625       2.495357                    0.999213       3.475699       9.724009       0.482963       1.281545      -0.709685       0.029496      -0.024177      -0.000234       0.038139      -0.003957       0.000416       0.004279      -0.001250      -0.047010      -0.016457       0.004282       0.012174              1.772154       1.930083      -0.386292      -0.059793       1.813470       0.054245       1.572908           0.000000
           24              H       6.274220      -3.691789      13.056954       0.102916       1.153671 0.82408054E+01  0.79705845E+02                                 1.674715                            1.572223      -0.799032       2.487930                    0.999557       3.208697       8.289595       0.562983       1.124838      -0.748682      -0.007644      -0.033000      -0.010057       0.035335       0.000725       0.000660       0.010094       0.004893      -0.061992      -0.023877       0.010711       0.013166              1.705706       1.398767       0.097582       0.045916       2.258930       0.257527       1.459422           0.000000
           25              H       4.483995      -2.321446      13.455365       0.117451       1.166570 0.85673683E+01  0.84205979E+02                                 1.729213                            1.636666      -0.970624       2.419220                    0.998659       3.282555       8.727804       0.531504       1.172476      -0.736273      -0.035873      -0.016677      -0.001935       0.039607       0.011036       0.002895       0.006602      -0.001813      -0.034202      -0.013599      -0.004750       0.018348              1.751572       2.267722       0.185725       0.102807       1.548921       0.025144       1.438073           0.000000
           26              H       7.291927       4.391108      13.747762       0.114434       1.128484 0.83036983E+01  0.80679723E+02                                 1.670065                            1.595303      -0.872212       2.463206                    0.999223       3.198061       8.352638       0.548488       1.149334      -0.742697      -0.003305       0.031544      -0.023741       0.039618       0.000957       0.003095      -0.004498      -0.031533       0.013505      -0.018512       0.003133       0.015379              1.684477       1.454045      -0.086275       0.106198       1.899984      -0.342899       1.699402           0.000000
           27              H       8.015831       4.634473      15.950139       0.099200       1.195904 0.85472825E+01  0.83664942E+02                                 1.732085                            1.613244      -0.793189       2.486238                    0.999513       3.298585       8.652640       0.548009       1.141835      -0.743771       0.008365       0.031948       0.013974       0.035860       0.004018       0.009991      -0.001972      -0.030728       0.026001      -0.023432       0.011045       0.012387              1.777236       1.516835       0.213592       0.139597       2.270745       0.368306       1.544129           0.000000
           28              H       8.246908      11.041864       0.188091       0.113957       1.272747 0.97769758E+01  0.10016873E+03                                 1.906211                            1.807711      -0.906923       2.449408                    0.998783       3.446713       9.620036       0.476973       1.253386      -0.717961       0.014014       0.002680       0.035298       0.038073       0.006343       0.006146       0.000940      -0.014654       0.031437      -0.016061       0.003397       0.012664              1.935484       1.702781       0.067434       0.400522       1.667029       0.057362       2.436643           0.000000
           29              H       5.363812       1.462203       7.798948       0.100287       1.091309 0.75465884E+01  0.74276631E+02                                 1.855205                            1.679489      -1.355440       2.234509                    0.993675       3.906356      11.580849       0.443986       1.401635      -0.681202       0.011972       0.033726      -0.029150       0.046157       0.005444      -0.010722      -0.001586      -0.016732       0.009267      -0.016637       0.004239       0.012399              1.976579       1.483986       0.254888      -0.238448       2.352364      -0.702694       2.093387           0.000000
           30              H       5.337337      -0.725789       7.029484       0.130095       1.236867 0.95133871E+01  0.97907452E+02                                 1.940781                            1.836487      -1.129208       2.352191                    0.996448       3.619743      10.507463       0.447666       1.329449      -0.699493       0.011303      -0.002727      -0.031418       0.033500      -0.009043      -0.012806      -0.004988      -0.016755       0.032586      -0.023283       0.006870       0.016413              1.956178       1.530801      -0.011750      -0.298360       1.816827       0.110004       2.520905           0.000000
           31              H       4.183292      -1.915511      10.610057       0.135905       1.260879 0.99574911E+01  0.10358971E+03                                 1.966397                            1.880510      -1.237888       2.309464                    0.994924       3.611156      10.518054       0.442086       1.331780      -0.699618      -0.008988      -0.021810       0.025339       0.034620       0.006110      -0.007408      -0.008071      -0.014050       0.026490      -0.014653      -0.002878       0.017531              1.966645       1.653567       0.054190      -0.098244       2.042763      -0.358143       2.203605           0.000000
           32              H       4.034361       0.300540      11.241018       0.101645       0.951480 0.66509841E+01  0.63468003E+02                                 1.699835                            1.582612      -1.207941       2.306641                    0.994859       3.773731      11.039503       0.454509       1.412194      -0.679481      -0.020366       0.006439       0.043204       0.048196       0.004887      -0.006579      -0.000704      -0.006933       0.027643      -0.012099       0.000255       0.011844              1.785456       1.544363      -0.169678      -0.312870       1.515762       0.300813       2.296241           0.000000
           33              H      -4.185940       7.960936       5.865028       0.115562       1.004916 0.67567473E+01  0.64490237E+02                                 1.745355                            1.581369      -1.145513       2.347380                    0.996218       3.619990      10.462122       0.462370       1.387907      -0.684993      -0.040662      -0.021140      -0.017642       0.049107       0.000979       0.005490       0.002994       0.006043      -0.028174      -0.011519       0.001781       0.009738              1.873165       2.234165       0.581528       0.370090       1.851141       0.325767       1.534188           0.000000
           34              H      -4.307029      10.155627       6.472049       0.138890       1.286121 0.97627099E+01  0.10004631E+03                                 1.932670                            1.817965      -0.962982       2.441898                    0.998461       3.355371       9.384655       0.470808       1.269498      -0.715241      -0.031857       0.014822      -0.008365       0.036119      -0.007337       0.010232       0.003938       0.020676      -0.012204      -0.015727      -0.002520       0.018247              1.939626       2.378758      -0.319673       0.155792       1.912428       0.075561       1.527692          -0.000000
           35              H      -0.535825      10.055660       7.607437       0.114233       1.367192 0.10650447E+02  0.11363302E+03                                 2.101109                            1.955788      -1.613124       2.103089                    0.991142       4.197097      12.726137       0.426248       1.346812      -0.691794       0.022020       0.014315       0.005705       0.026877      -0.000953       0.006456      -0.004936      -0.024059      -0.022542      -0.014611      -0.002385       0.016996              2.148260       2.486677       0.350816       0.504953       2.085963       0.395935       1.872140           0.000000
           36              H      -0.414738       7.799257       6.942278       0.102254       1.007725 0.71054515E+01  0.68590317E+02                                 1.736226                            1.615067      -1.174775       2.327598                    0.995035       3.681620      10.656549       0.460908       1.376641      -0.687258       0.041368      -0.026470       0.002876       0.049196      -0.005550       0.003584       0.002765      -0.003345      -0.036507      -0.013640       0.001759       0.011881              1.794930       2.228719      -0.498069       0.177143       1.735845       0.003595       1.420225           0.000000
           37              H       5.490477       1.233715       4.847625       0.107143       1.099903 0.83184871E+01  0.82350912E+02                                 1.756164                            1.686142      -0.799041       2.495414                    0.999166       3.478095       9.733596       0.482733       1.281667      -0.709646      -0.029539      -0.024052      -0.000255       0.038093       0.004089      -0.000451       0.004283      -0.001174      -0.046859      -0.016417       0.004153       0.012264              1.773566       1.931699       0.386863       0.059875       1.814963       0.054284       1.574037           0.000000
           38              H       7.646831       0.443099       4.507351       0.102793       1.155816 0.82593085E+01  0.79937969E+02                                 1.677689                            1.574695      -0.802339       2.486529                    0.999505       3.210812       8.300653       0.562103       1.125850      -0.748436       0.007891      -0.032901      -0.010191       0.035336      -0.000588      -0.000686       0.010034       0.004624      -0.061975      -0.023827       0.010852       0.012975              1.708857       1.400830      -0.097964      -0.046085       2.264025       0.258421       1.461715           0.000000
           39              H       9.437086       1.813442       4.905762       0.118708       1.160912 0.85171893E+01  0.83588717E+02                                 1.723377                            1.631678      -0.928305       2.439049                    0.998918       3.275372       8.701834       0.532416       1.172206      -0.736326       0.035568      -0.016630      -0.001865       0.039308      -0.010944      -0.002991       0.006602      -0.001990      -0.033772      -0.013458      -0.004782       0.018240              1.745491       2.258204      -0.184340      -0.102113       1.544202       0.024947       1.434067           0.000000
           40              H       6.629287       8.525996       5.198159       0.114437       1.126700 0.82883246E+01  0.80492768E+02                                 1.668183                            1.593756      -0.870647       2.464036                    0.999239       3.196673       8.346969       0.548792       1.149234      -0.742716       0.003257       0.031584      -0.023692       0.039616      -0.000971      -0.003117      -0.004538      -0.031429       0.013398      -0.018453       0.003080       0.015373              1.682514       1.452796       0.086037      -0.105993       1.897274      -0.341811       1.697471           0.000000
           41              H       5.905408       8.769361       7.400536       0.099346       1.198961 0.85741530E+01  0.84011701E+02                                 1.736863                            1.617192      -0.802626       2.482393                    0.999428       3.301454       8.670502       0.546505       1.143835      -0.743287      -0.008359       0.031904       0.013697       0.035712      -0.003994      -0.010004      -0.001939      -0.030632       0.026593      -0.023461       0.011026       0.012435              1.782374       1.520531      -0.214735      -0.140293       2.278504       0.370276       1.548086           0.000000
           42              H       5.674307       6.906976       8.737694       0.113450       1.272883 0.97791285E+01  0.10019809E+03                                 1.906606                            1.808153      -0.950917       2.429284                    0.998488       3.447167       9.622218       0.476810       1.253723      -0.717899      -0.014199       0.002881       0.035419       0.038268      -0.006451      -0.006092       0.000992      -0.014526       0.031357      -0.016037       0.003381       0.012656              1.935856       1.703132      -0.067422      -0.400516       1.667471       0.057272       2.436965          -0.000000
           43              H       8.557289      -2.672685      16.348551       0.099511       1.092716 0.75568408E+01  0.74387109E+02                                 1.855206                            1.679423      -1.349664       2.236547                    0.993766       3.906655      11.574510       0.444567       1.399624      -0.681590      -0.012688       0.033776      -0.029501       0.046606      -0.005176       0.010310      -0.001674      -0.017014       0.009256      -0.016321       0.004209       0.012112              1.976619       1.483992      -0.254923       0.238478       2.352433      -0.702794       2.093433           0.000000
           44              H       8.583714      -4.860677      15.579087       0.129775       1.233998 0.94830637E+01  0.97481110E+02                                 1.934510                            1.830984      -1.115602       2.357417                    0.996608       3.615072      10.474975       0.449451       1.325719      -0.700246      -0.011475      -0.002482      -0.031810       0.033907       0.008766       0.012892      -0.004743      -0.016810       0.032139      -0.023075       0.006747       0.016328              1.949730       1.526614       0.011704       0.296805       1.811107       0.109443       2.511469           0.000000
           45              H       9.737771       2.219377       2.060454       0.137342       1.259302 0.99455961E+01  0.10346763E+03                                 1.967610                            1.881651      -1.253502       2.304253                    0.994602       3.608405      10.520942       0.441016       1.334991      -0.698977       0.009336      -0.021116       0.025210       0.034185      -0.005994       0.007291      -0.008220      -0.013906       0.025632      -0.014356      -0.003078       0.017433              1.967846       1.654471      -0.054203       0.098306       2.044054      -0.358372       2.205014           0.000000
           46              H       9.886750       4.435428       2.691415       0.101106       0.954830 0.66787359E+01  0.63784854E+02                                 1.701921                            1.584426      -1.202579       2.307921                    0.994948       3.778832      11.050812       0.454990       1.409551      -0.679952       0.020565       0.006439       0.043194       0.048271      -0.004919       0.006372      -0.000555      -0.007070       0.028336      -0.012192       0.000349       0.011843              1.787744       1.546190       0.170020       0.313437       1.517631       0.301442       2.299409           0.000000
           47              H       4.186149       3.826048      14.414631       0.113832       1.010845 0.68020089E+01  0.64992532E+02                                 1.747592                            1.583145      -1.134689       2.350561                    0.996402       3.626160      10.465541       0.463921       1.381769      -0.686155       0.041117      -0.021808      -0.017891       0.049863      -0.000882      -0.005491       0.002884       0.006617      -0.028037      -0.011442       0.001536       0.009906              1.875746       2.237490      -0.582857      -0.370926       1.853723       0.326516       1.536025           0.000000
           48              H       4.307286       6.020739      15.021652       0.138929       1.284821 0.97502037E+01  0.99873526E+02                                 1.930030                            1.815712      -0.958823       2.443311                    0.998550       3.354945       9.377499       0.471583       1.267978      -0.715545       0.032054       0.014518      -0.008263       0.036146       0.007509      -0.010141       0.003956       0.020441      -0.012579      -0.015759      -0.002429       0.018188              1.936912       2.374963       0.318905      -0.155422       1.909830       0.075408       1.525944          -0.000000
           49              H       0.536092       5.920772      16.157040       0.114099       1.364067 0.10622220E+02  0.11326973E+03                                 2.099122                            1.954159      -1.603240       2.107445                    0.991172       4.194305      12.718969       0.426061       1.348142      -0.691544      -0.022069       0.014405       0.005835       0.026992       0.000903      -0.006432      -0.004791      -0.023468      -0.022587      -0.014435      -0.002219       0.016655              2.146128       2.484024      -0.350102      -0.504071       2.083878       0.395240       1.870482           0.000000
           50              H       0.414954       3.664369      15.491881       0.101793       1.007514 0.71011281E+01  0.68517080E+02                                 1.733861                            1.612953      -1.164515       2.331510                    0.995186       3.677362      10.631094       0.462048       1.373875      -0.687815      -0.041367      -0.026509       0.003069       0.049228       0.005594      -0.003446       0.002873      -0.003135      -0.036990      -0.013755       0.001779       0.011977              1.792422       2.225489       0.497181      -0.176763       1.733375       0.003529       1.418403           0.000000
           51              H      -1.469947       9.602929       3.701978       0.107045       1.098722 0.83068683E+01  0.82204500E+02                                 1.754777                            1.684884      -0.800625       2.495358                    0.999213       3.475699       9.724007       0.482963       1.281545      -0.709685      -0.029496       0.024177       0.000234       0.038139      -0.003957       0.000416       0.004279      -0.001250      -0.047010      -0.016457       0.004282       0.012174              1.772153       1.930083      -0.386292      -0.059793       1.813469       0.054245       1.572907           0.000000
           52              H       0.686425      10.393545       4.042252       0.102916       1.153671 0.82408073E+01  0.79705870E+02                                 1.674715                            1.572224      -0.799032       2.487930                    0.999557       3.208697       8.289596       0.562983       1.124839      -0.748682       0.007644       0.033000       0.010057       0.035335       0.000725       0.000660       0.010094       0.004893      -0.061992      -0.023877       0.010711       0.013166              1.705707       1.398767       0.097582       0.045916       2.258931       0.257527       1.459422           0.000000
           53              H       2.476650       9.023202       3.643841       0.117451       1.166570 0.85673735E+01  0.84206042E+02                                 1.729214                            1.636667      -0.970625       2.419220                    0.998659       3.282556       8.727807       0.531504       1.172476      -0.736273       0.035873       0.016677       0.001935       0.039607       0.011036       0.002895       0.006602      -0.001813      -0.034202      -0.013599      -0.004750       0.018348              1.751572       2.267722       0.185725       0.102807       1.548921       0.025144       1.438073           0.000000
           54              H      -0.331282       2.310648       3.351444       0.114434       1.128483 0.83036944E+01  0.80679676E+02                                 1.670065                            1.595303      -0.872211       2.463206                    0.999223       3.198060       8.352635       0.548488       1.149334      -0.742697       0.003305      -0.031544       0.023741       0.039618       0.000957       0.003095      -0.004498      -0.031533       0.013505      -0.018512       0.003133       0.015379              1.684477       1.454045      -0.086275       0.106198       1.899983      -0.342899       1.699402           0.000000
           55              H      -1.055186       2.067283       1.149067       0.099200       1.195904 0.85472819E+01  0.83664932E+02                                 1.732084                            1.613243      -0.793189       2.486238                    0.999513       3.298585       8.652639       0.548009       1.141834      -0.743771      -0.008365      -0.031948      -0.013974       0.035860       0.004018       0.009991      -0.001972      -0.030728       0.026002      -0.023432       0.011045       0.012387              1.777236       1.516834       0.213592       0.139597       2.270745       0.368306       1.544128           0.000000
           56              H      -1.286263      -4.340108      16.911115       0.113957       1.272747 0.97769772E+01  0.10016874E+03                                 1.906211                            1.807711      -0.906924       2.449408                    0.998783       3.446714       9.620036       0.476973       1.253385      -0.717961      -0.014014      -0.002680      -0.035298       0.038073       0.006343       0.006146       0.000940      -0.014654       0.031437      -0.016061       0.003397       0.012664              1.935483       1.702780       0.067434       0.400522       1.667028       0.057362       2.436642           0.000000
           57              H       1.596833       5.239553       9.300258       0.100287       1.091309 0.75465881E+01  0.74276625E+02                                 1.855204                            1.679489      -1.355440       2.234509                    0.993675       3.906356      11.580848       0.443986       1.401635      -0.681202      -0.011972      -0.033726       0.029150       0.046157       0.005444      -0.010722      -0.001586      -0.016732       0.009267      -0.016637       0.004239       0.012399              1.976579       1.483986       0.254888      -0.238448       2.352364      -0.702694       2.093387           0.000000
           58              H       1.623308       7.427545      10.069722       0.130095       1.236867 0.95133843E+01  0.97907413E+02                                 1.940780                            1.836486      -1.129207       2.352191                    0.996448       3.619743      10.507461       0.447666       1.329448      -0.699493      -0.011303       0.002727       0.031418       0.033500      -0.009043      -0.012806      -0.004988      -0.016755       0.032586      -0.023283       0.006870       0.016413              1.956177       1.530801      -0.011750      -0.298359       1.816827       0.110004       2.520904           0.000000
           59              H       2.777353       8.617267       6.489149       0.135905       1.260879 0.99574925E+01  0.10358974E+03                                 1.966397                            1.880510      -1.237888       2.309464                    0.994924       3.611156      10.518057       0.442086       1.331781      -0.699618       0.008988       0.021810      -0.025339       0.034620       0.006110      -0.007408      -0.008071      -0.014050       0.026491      -0.014653      -0.002878       0.017531              1.966646       1.653568       0.054190      -0.098244       2.042763      -0.358144       2.203606           0.000000
           60              H       2.926284       6.401216       5.858188       0.101645       0.951480 0.66509850E+01  0.63468012E+02                                 1.699834                            1.582612      -1.207941       2.306641                    0.994859       3.773731      11.039502       0.454509       1.412194      -0.679481       0.020366      -0.006439      -0.043204       0.048196       0.004887      -0.006579      -0.000704      -0.006933       0.027643      -0.012099       0.000255       0.011844              1.785455       1.544363      -0.169678      -0.312870       1.515762       0.300813       2.296241           0.000000
           61              H      11.146585      -1.259180      11.234178       0.115562       1.004916 0.67567473E+01  0.64490237E+02                                 1.745355                            1.581369      -1.145513       2.347380                    0.996218       3.619990      10.462122       0.462370       1.387907      -0.684993       0.040662       0.021140       0.017642       0.049107       0.000979       0.005490       0.002994       0.006043      -0.028174      -0.011519       0.001781       0.009738              1.873165       2.234165       0.581528       0.370090       1.851141       0.325767       1.534188           0.000000
           62              H      11.267674      -3.453871      10.627157       0.138890       1.286121 0.97627065E+01  0.10004627E+03                                 1.932670                            1.817965      -0.962981       2.441898                    0.998461       3.355370       9.384653       0.470808       1.269498      -0.715241       0.031857      -0.014822       0.008365       0.036119      -0.007337       0.010232       0.003938       0.020676      -0.012204      -0.015727      -0.002520       0.018247              1.939626       2.378759      -0.319673       0.155792       1.912428       0.075561       1.527692          -0.000000
           63              H       7.496470      -3.353904       9.491769       0.114233       1.367192 0.10650451E+02  0.11363307E+03                                 2.101109                            1.955788      -1.613124       2.103089                    0.991142       4.197098      12.726138       0.426248       1.346811      -0.691794      -0.022020      -0.014315      -0.005705       0.026877      -0.000953       0.006456      -0.004936      -0.024059      -0.022542      -0.014611      -0.002385       0.016996              2.148260       2.486677       0.350816       0.504953       2.085963       0.395935       1.872140           0.000000
           64              H       7.375383      -1.097501      10.156928       0.102254       1.007725 0.71054507E+01  0.68590310E+02                                 1.736226                            1.615067      -1.174775       2.327598                    0.995035       3.681620      10.656550       0.460908       1.376641      -0.687258      -0.041368       0.026470      -0.002876       0.049196      -0.005550       0.003584       0.002765      -0.003345      -0.036507      -0.013640       0.001759       0.011881              1.794930       2.228719      -0.498069       0.177143       1.735846       0.003595       1.420225           0.000000
           65              C       2.319322       3.018834      11.644559       0.587188      23.259113 0.26505051E+03  0.56113401E+04                                 7.652085                            5.881923      -0.224227       1.973093                    0.999437      23.418574      67.959169       0.591054       0.489487      -1.002899       0.054182      -0.016441      -0.021516       0.060572       0.032793       0.039737       0.066567      -0.061883       0.028575      -0.059791      -0.043791       0.103583              9.026109      12.052230      -1.767512      -1.758349       6.987288      -2.143389       8.038810           0.000001
           66              C       0.970384       3.576918      11.815551      -0.078669      37.694470 0.49889411E+03  0.12166056E+05                                 9.995947                            7.650313      -0.317916       1.891812                    0.998252      29.361001      86.581416       0.570931       0.439928      -1.047402      -0.030080       0.030821      -0.007782       0.043764       0.002628      -0.003517      -0.021123       0.007007       0.083284      -0.025814      -0.010672       0.036486             11.805557      16.987658      -1.108681      -0.856931      12.064082       1.826973       6.364930           0.000000
           67              C       0.746270       4.894331      12.143856      -0.116015      30.308207 0.44766596E+03  0.10668662E+05                                 8.580846                            7.194633       0.018307       1.979526                    0.998956      29.975640      88.559942       0.592728       0.433605      -1.046905      -0.023271      -0.013505      -0.020066       0.033565       0.029651       0.005233      -0.002435       0.002973      -0.000614      -0.030539       0.000598       0.029941              9.121323      11.065375      -0.913256      -0.788467      10.439779       1.481608       5.858817          -0.000000
           68              C      -0.548378       5.378897      12.318268      -0.110446      29.362367 0.40461180E+03  0.93326016E+04                                 8.153412                            6.650282       0.301257       2.064999                    0.999585      28.824848      81.779691       0.647842       0.409895      -1.069610       0.009263      -0.027686      -0.020372       0.035600      -0.010462      -0.004541       0.022461      -0.018954      -0.082198      -0.035941       0.000122       0.035820              8.740121      11.053377       0.666803      -0.368653       9.932039       1.449170       5.234947           0.000001
           69              C      -1.613343       4.560964      12.084009      -0.099581      29.845855 0.41482135E+03  0.96768772E+04                                 8.432448                            6.884643       0.027403       1.984895                    0.999722      29.195787      84.694245       0.612772       0.428482      -1.052461       0.019462      -0.011698      -0.029049       0.036871      -0.026519      -0.003627      -0.001404       0.027095       0.051481      -0.038531       0.016216       0.022314              9.031506      11.355961       1.871648      -0.106448      10.454807       1.426874       5.283750           0.000001
           70              C      -1.428208       3.238531      11.685597      -0.041261      37.700202 0.46764463E+03  0.11157130E+05                                 9.846693                            7.272190      -0.023472       2.002460                    0.998657      27.854069      79.741301       0.605374       0.424078      -1.063113       0.017450       0.037455      -0.021943       0.046786       0.002107      -0.002130      -0.006566      -0.025908       0.057629      -0.022792       0.001050       0.021742             11.968558      18.528074       2.626730      -0.563577      11.423827       1.657910       5.953773           0.000000
           71              C      -0.147482       2.719972      11.550514       0.051229      35.994547 0.47892909E+03  0.11597545E+05                                 9.932709                            7.704468      -0.454621       1.851926                    0.998047      28.762185      85.405375       0.544209       0.464778      -1.029817      -0.000429      -0.008747      -0.028339       0.029662       0.006930      -0.001698      -0.012191      -0.073159       0.068271      -0.048613       0.011914       0.036699             11.538249      16.658072       0.122201      -1.036707      11.360447       1.984031       6.596227           0.000000
           72              C      -2.665795       2.403686      11.412010       0.577871      23.029437 0.26464565E+03  0.55634304E+04                                 7.563447                            5.806640      -0.089812       2.026337                    0.999243      22.729303      64.311747       0.609834       0.477767      -1.015740      -0.039594      -0.015567      -0.022329       0.048048      -0.019362      -0.007083      -0.059699      -0.038111       0.251548      -0.076629      -0.033943       0.110572              9.047172      14.135198       3.221244      -0.182019       8.169105       0.916235       4.837212           0.000001
           73              C      -0.290884       0.283798      13.287793       0.633350      23.385144 0.25477656E+03  0.53404747E+04                                 7.784128                            5.823151      -0.282997       1.972682                    0.999021      22.609786      65.274384       0.585461       0.499100      -0.998092      -0.022593       0.001677       0.061506       0.065545      -0.087042       0.034496      -0.024252      -0.026394      -0.183067      -0.075565      -0.051877       0.127442              9.410547       9.178692       3.210124      -2.802566       6.840330      -0.259735      12.212619           0.000001
           74              C       0.136483       0.163580      11.877108      -0.059171      37.338369 0.48111361E+03  0.11587937E+05                                 9.796662                            7.391420      -0.191727       1.941496                    0.998530      28.435659      82.435221       0.597184       0.425833      -1.059478       0.009443      -0.016498      -0.041738       0.045863       0.013032       0.014281       0.000168       0.053949      -0.029078      -0.025819      -0.013012       0.038831             11.664370       7.138494      -0.156248      -3.871001      11.258386      -0.764011      16.596230          -0.000000
           75              C       0.421849      -1.071849      11.360712      -0.109368      30.485136 0.42391177E+03  0.99256810E+04                                 8.515272                            6.928671       0.175500       2.030136                    0.999766      29.264337      84.576781       0.615979       0.424674      -1.056619       0.006981       0.026779      -0.015274       0.031609       0.004517       0.009562      -0.028389      -0.015275      -0.034282      -0.033492       0.001489       0.032003              9.187472       6.349943      -0.725140      -2.882508       9.640320       1.049807      11.572151           0.000001
           76              C       0.847824      -1.225773      10.032104      -0.115310      30.209922 0.41934227E+03  0.97595254E+04                                 8.326353                            6.778222       0.236188       2.040309                    0.999735      29.187719      83.189805       0.640548       0.410860      -1.068949      -0.005676       0.027815       0.018205       0.033724      -0.016667      -0.019132       0.010036      -0.059663       0.013652      -0.042260       0.003507       0.038753              8.974961       6.051321      -0.657069      -2.499746      10.490273       0.102972      10.383288           0.000000
           77              C       0.957807      -0.114638       9.226732      -0.114136      29.785510 0.42824025E+03  0.10088549E+05                                 8.437916                            6.988077       0.023751       1.978422                    0.999627      29.816896      87.453491       0.608003       0.427621      -1.051028      -0.010611       0.012646       0.020769       0.026530      -0.009217      -0.007376       0.004037       0.032793       0.070153      -0.030582       0.003749       0.026832              8.998634       5.816419      -0.801021      -2.073295      11.616341      -0.974958       9.563142           0.000001
           78              C       0.579170       1.147767       9.693540      -0.037980      37.577830 0.47908403E+03  0.11510646E+05                                 9.865522                            7.387410      -0.133489       1.963567                    0.998422      28.146781      81.123309       0.596780       0.427173      -1.060137      -0.024793      -0.035835       0.005141       0.043878      -0.005948       0.011597       0.000290       0.070039      -0.078237      -0.028098      -0.022204       0.050302             11.905876       6.765394      -0.331519      -3.546138      13.197727      -3.033654      15.754506          -0.000000
           79              C       0.178253       1.303745      11.042667       0.036928      35.931461 0.48528285E+03  0.11773533E+05                                 9.879275                            7.728726      -0.392034       1.871161                    0.998282      28.802843      85.212216       0.546943       0.461585      -1.033052      -0.025190       0.008849      -0.001175       0.026725      -0.003711       0.011637       0.019818       0.005887      -0.118103      -0.047780       0.023034       0.024746             11.409997       7.291400      -0.333944      -3.218429      12.487373      -1.223268      14.451218           0.000001
           80              C       0.703074       2.300706       8.727435       0.575737      23.564894 0.27044557E+03  0.57194702E+04                                 7.612004                            5.868055      -0.163659       1.992622                    0.999330      23.111535      65.709750       0.606583       0.477463      -1.015330       0.016151       0.020315      -0.046267       0.053049       0.039870       0.037985       0.079999      -0.028821       0.078494      -0.068575      -0.047117       0.115691              8.973652       8.681922      -0.082754      -2.523410       8.579621      -4.146103       9.659413           0.000001
           81              C      -1.865316      10.055710       0.177832       0.140595      26.160189 0.33158013E+03  0.73575103E+04                                 7.995969                            6.304567      -0.179657       1.976638                    0.997804      25.883343      74.668357       0.614059       0.449524      -1.033748      -0.030505       0.015994      -0.035156       0.049217       0.008073      -0.021683      -0.013602       0.082829      -0.031041      -0.042090      -0.013410       0.055500              9.072178       4.833934      -0.525756       1.634058      12.319428      -0.504179      10.063171           0.000001
           82              C      -1.873653      11.372013       0.644640      -0.224446      32.624456 0.44725246E+03  0.10638035E+05                                 8.927272                            7.077946       0.111437       2.009701                    0.998725      30.328833      89.014621       0.613062       0.420042      -1.057072      -0.004246      -0.023196       0.002612       0.023725       0.031567       0.011007      -0.010173       0.025011       0.021191      -0.041857       0.010884       0.030974             10.090956       5.144515      -0.706745       1.319960      15.681620       0.318878       9.446732           0.000001
           83              C      -2.248123       4.101669      16.909405       0.189904      37.807711 0.37605069E+03  0.85956587E+04                                10.316909                            6.787265      -0.311039       1.919864                    0.999130      26.123884      76.045002       0.583309       0.459383      -1.029991      -0.002054       0.023035       0.015239       0.027696      -0.000645       0.007478       0.026387       0.028141      -0.081802      -0.044083       0.014917       0.029166             14.228302       6.011565      -0.392946       1.227700      23.041250       6.689655      13.632092           0.000000
           84              C      -2.576667       3.808525      15.645773      -0.217801      32.709647 0.44203841E+03  0.10501318E+05                                 8.976235                            7.052888       0.007582       1.978748                    0.998426      30.311375      89.411461       0.610966       0.421993      -1.054030      -0.016883      -0.019925      -0.016349       0.030812      -0.012797      -0.010138      -0.014634       0.050984      -0.014217      -0.035329       0.003128       0.032201             10.441560       5.722114       0.897972       1.455886      13.245727       3.706459      12.356839           0.000000
           85              C      -2.615660       2.474314      15.259331       0.127875      25.426944 0.34451626E+03  0.77267223E+04                                 7.916501                            6.483202      -0.171838       1.979059                    0.997506      26.179214      76.205817       0.596925       0.457510      -1.028052       0.001990      -0.012293       0.047070       0.048689       0.007195      -0.015263      -0.010124       0.084419      -0.003432      -0.044179      -0.004482       0.048661              8.927563       5.534943       0.433008       1.707484      11.274183       1.477969       9.973563           0.000000
           86              C       3.530400       2.460522       2.335752       0.135303      26.820205 0.32723972E+03  0.72070487E+04                                 8.070597                            6.214732       0.030195       2.048711                    0.998581      25.365548      71.909954       0.628354       0.442599      -1.042127       0.048519       0.012887      -0.013080       0.051878      -0.004719       0.012711      -0.025199       0.026795       0.124801      -0.041832      -0.010449       0.052282              9.536711       9.673223      -1.217952      -1.598608      12.778400       3.703340       6.158510           0.000000
           87              C       3.448252       1.147785       1.954439      -0.199586      34.324161 0.40874456E+03  0.94943460E+04                                 9.204833                            6.730955       0.212735       2.048897                    0.999562      29.376135      84.869669       0.634396       0.415655      -1.061121      -0.011838       0.016806       0.005803       0.021360       0.014190       0.002749      -0.014937       0.049071       0.111893      -0.049629       0.009648       0.039982             11.290683      10.182609      -2.187304      -2.525379      16.053614       5.324119       7.635827           0.000000
           88              C       4.513200       0.525590       1.402135       0.192663      40.849116 0.38184961E+03  0.87531053E+04                                10.828285                            6.819361      -0.428055       1.879653                    0.998723      26.215815      76.177783       0.585073       0.456695      -1.032512       0.002286      -0.026361      -0.001221       0.026488      -0.029399       0.034651       0.007922      -0.005566       0.020463      -0.050805       0.010088       0.040717             15.557123      10.878669      -0.906965      -2.107292      25.313299       9.534719      10.479402          -0.000000
           89              C       5.671433       1.202986       1.289280      -0.223305      35.652189 0.47812719E+03  0.11608720E+05                                 9.611412                            7.411419      -0.189938       1.905981                    0.997946      31.422654      94.366315       0.585564       0.430815      -1.046335       0.008957       0.019485       0.018782       0.028507      -0.023462       0.001912      -0.031648      -0.017981       0.000875      -0.036215      -0.007447       0.043661             11.192771      10.394277       1.587158      -1.220704      15.981526       4.473086       7.202510           0.000000
           90              C       5.746622       2.567539       1.699661       0.110373      27.535566 0.35406752E+03  0.79533012E+04                                 8.172387                            6.447635       0.088828       2.049846                    0.999045      26.318034      75.358417       0.619297       0.440297      -1.043451      -0.037473      -0.002628       0.015583       0.040669       0.009507       0.015962      -0.017762       0.017358       0.063126      -0.033174       0.001008       0.032165              9.384139       9.743979       0.511388      -1.805412      12.006957       3.131105       6.401480           0.000000
           91              C       9.279800      -0.451966      14.004250       0.586269      23.285104 0.26539338E+03  0.56201221E+04                                 7.655090                            5.883913      -0.221261       1.973857                    0.999477      23.434587      68.003274       0.591258       0.489186      -1.003106       0.055223       0.017262       0.022279       0.062000      -0.033347      -0.040396       0.066753      -0.062964       0.027990      -0.060618      -0.043855       0.104474              9.030103      12.058521       1.768039       1.759622       6.989820      -2.144159       8.041969           0.000001
           92              C       7.930849      -1.010050      13.833258      -0.077162      37.641812 0.49802628E+03  0.12138533E+05                                 9.983612                            7.641061      -0.318827       1.891965                    0.998179      29.327306      86.434375       0.571618       0.439629      -1.047673      -0.028730      -0.030803       0.008815       0.043034      -0.002518       0.002659      -0.021492       0.007546       0.085079      -0.026508      -0.010532       0.037039             11.790967      16.965784       1.107011       0.856421      12.049458       1.825420       6.357658           0.000000
           93              C       7.706706      -2.327463      13.504953      -0.115232      30.309547 0.44769473E+03  0.10670193E+05                                 8.584296                            7.197495       0.015187       1.978717                    0.998932      29.975002      88.579841       0.592248       0.433922      -1.046648      -0.023965       0.013693       0.019801       0.033969      -0.029406      -0.005560      -0.002862       0.004109      -0.002258      -0.030277       0.000275       0.030002              9.125120      11.069603       0.914897       0.789143      10.444084       1.482813       5.861675          -0.000000
           94              C       6.412048      -2.812029      13.330541      -0.112235      29.407329 0.40547069E+03  0.93573105E+04                                 8.161904                            6.657855       0.312359       2.068476                    0.999620      28.853029      81.879323       0.647402       0.409959      -1.069575       0.009041       0.026887       0.019510       0.034428       0.010594       0.004897       0.022401      -0.019007      -0.082338      -0.035947      -0.000031       0.035978              8.748954      11.068479      -0.668434       0.368816       9.938116       1.449509       5.240269           0.000001
           95              C       5.347100      -1.994096      13.564800      -0.096309      29.744903 0.41298486E+03  0.96231450E+04                                 8.412402                            6.868008       0.034597       1.987780                    0.999658      29.134320      84.462121       0.613712       0.428310      -1.052590       0.019138       0.011983       0.029180       0.036896       0.027188       0.003783      -0.001222       0.027568       0.047551      -0.038576       0.015123       0.023453              9.009867      11.333864      -1.861059       0.107401      10.424904       1.423043       5.270832           0.000001
           96              C       5.532264      -0.671663      13.963212      -0.041614      37.703091 0.46771559E+03  0.11159520E+05                                 9.848995                            7.274208      -0.026585       2.001436                    0.998704      27.853502      79.748536       0.605092       0.424249      -1.062979       0.017802      -0.036395       0.021859       0.046037      -0.001997       0.001373      -0.006487      -0.024642       0.055828      -0.021805       0.000759       0.021046             11.971135      18.532456      -2.624570       0.564717      11.425898       1.658613       5.955051           0.000000
           97              C       6.813002      -0.153104      14.098295       0.049536      36.047367 0.47978931E+03  0.11623293E+05                                 9.939959                            7.709479      -0.450488       1.852878                    0.998089      28.788350      85.494054       0.544248       0.464548      -1.029970      -0.001437       0.008220       0.027919       0.029140      -0.005956       0.000737      -0.012377      -0.072087       0.068611      -0.047969       0.011539       0.036430             11.547206      16.671679      -0.122258       1.038187      11.368738       1.986059       6.601200           0.000000
           98              C       4.294697       0.163182      14.236799       0.578836      23.001359 0.26428762E+03  0.55541231E+04                                 7.558414                            5.803568      -0.093310       2.025576                    0.999243      22.711795      64.255665       0.609850       0.477908      -1.015647      -0.040246       0.016301       0.021406       0.048412       0.020588       0.008358      -0.059398      -0.037950       0.250509      -0.077958      -0.032108       0.110066              9.040351      14.123797      -3.216952       0.182157       8.163020       0.915643       4.834236           0.000001
           99              C       6.669631       2.283070      12.361016       0.632945      23.402489 0.25499217E+03  0.53463211E+04                                 7.788764                            5.826202      -0.288463       1.970848                    0.999026      22.621949      65.325449       0.585198       0.499201      -0.998005      -0.021385      -0.002598      -0.062061       0.065694       0.086854      -0.034929      -0.024261      -0.026564      -0.185900      -0.076477      -0.051327       0.127804              9.416742       9.184549      -3.212628       2.805146       6.844065      -0.261079      12.221612           0.000001
          100              C       7.097014       2.403288      13.771701      -0.060297      37.371710 0.48163362E+03  0.11603569E+05                                 9.801926                            7.394876      -0.188712       1.942109                    0.998519      28.449802      82.486669       0.597111       0.425771      -1.059519       0.008946       0.017475       0.040716       0.045202      -0.012907      -0.014264      -0.000349       0.055025      -0.029338      -0.026379      -0.012829       0.039208             11.671636       7.142567       0.155338       3.874357      11.263814      -0.767079      16.608527          -0.000000
          101              C       7.382408       3.638717      14.288097      -0.108032      30.408276 0.42257417E+03  0.98855525E+04                                 8.496923                            6.914335       0.179326       2.031723                    0.999729      29.219895      84.382991       0.617133       0.424257      -1.056985       0.006484      -0.027304       0.016340       0.032474      -0.004421      -0.009554      -0.027918      -0.015499      -0.033784      -0.032978       0.001331       0.031647              9.166966       6.335311       0.722105       2.874061       9.621672       1.042104      11.543916           0.000001
          102              C       7.808399       3.792641      15.616705      -0.116109      30.257459 0.42027294E+03  0.97871336E+04                                 8.338226                            6.789112       0.235395       2.039629                    0.999750      29.213262      83.302541       0.639523       0.411269      -1.068626      -0.004992      -0.027694      -0.018026       0.033419       0.017114       0.018241       0.010053      -0.061302       0.013092      -0.042470       0.003133       0.039337              8.987016       6.060689       0.656444       2.503548      10.501957       0.099901      10.398402           0.000000
          103              C       7.918368       2.681506      16.422077      -0.113623      29.755048 0.42768252E+03  0.10072264E+05                                 8.432446                            6.983665       0.028117       1.979993                    0.999641      29.798996      87.391196       0.608169       0.427638      -1.051003      -0.010616      -0.012941      -0.021585       0.027314       0.009345       0.006954       0.004254       0.030821       0.066123      -0.029143       0.003680       0.025463              8.992557       5.813114       0.800639       2.072189      11.606920      -0.973178       9.557638           0.000001
          104              C       7.539702       1.419101      15.955269      -0.040348      37.672047 0.48048474E+03  0.11553602E+05                                 9.882915                            7.398760      -0.139726       1.961110                    0.998379      28.192502      81.307882       0.596209       0.427238      -1.060017      -0.025534       0.035312      -0.005005       0.043863       0.005554      -0.010771       0.000591       0.070640      -0.080295      -0.028566      -0.022049       0.050614             11.928894       6.777912       0.330790       3.555333      13.220642      -3.042311      15.788127          -0.000000
          105              C       7.138769       1.263123      14.606142       0.039793      35.858809 0.48399022E+03  0.11739092E+05                                 9.884749                            7.732147      -0.401427       1.868881                    0.998237      28.787192      85.267327       0.545147       0.463228      -1.031717      -0.024550      -0.008580       0.000789       0.026019       0.004089      -0.010009       0.019958       0.005068      -0.117018      -0.047074       0.022684       0.024390             11.417550       7.296523       0.333814       3.222177      12.492959      -1.224920      14.463168           0.000001
          106              C       7.663592       0.266162      16.921374       0.575696      23.547479 0.27018830E+03  0.57127259E+04                                 7.608673                            5.865342      -0.166826       1.992046                    0.999338      23.102014      65.677295       0.606705       0.477476      -1.015314       0.016439      -0.019804       0.046624       0.053257      -0.040118      -0.038624       0.079193      -0.030809       0.078204      -0.067216      -0.048436       0.115652              8.969943       8.678594       0.082501       2.522603       8.575429      -4.144061       9.655805           0.000001
          107              C       5.095133       0.780934       8.371771       0.139847      26.166390 0.33170402E+03  0.73610709E+04                                 7.997090                            6.305350      -0.180308       1.976332                    0.997801      25.890706      74.697836       0.614069       0.449468      -1.033763      -0.030497      -0.016391       0.036291       0.050158      -0.007756       0.021478      -0.013729       0.084964      -0.033085      -0.042909      -0.013545       0.056454              9.073351       4.834367       0.525079      -1.634224      12.320326      -0.501455      10.065361           0.000001
          108              C       5.086765      -0.535369       7.904963      -0.224350      32.619260 0.44712125E+03  0.10634354E+05                                 8.925424                            7.075555       0.107217       2.008806                    0.998738      30.329965      89.021623       0.613329       0.419882      -1.057151      -0.003806       0.023896      -0.002535       0.024329      -0.031572      -0.010792      -0.010521       0.024929       0.020631      -0.041869       0.010931       0.030938             10.088788       5.143165       0.705783      -1.320926      15.673576       0.321327       9.449622           0.000001
          109              C       4.712285      -1.534801       8.739404       0.188853      37.817346 0.37629715E+03  0.86009781E+04                                10.309897                            6.783629      -0.305526       1.921138                    0.999159      26.128051      76.005994       0.584339       0.458590      -1.030642      -0.002603      -0.022780      -0.015360       0.027598       0.000208      -0.007179       0.026740       0.029123      -0.081455      -0.044370       0.014764       0.029605             14.216602       6.007822       0.393764      -1.227117      23.020014       6.680062      13.621972           0.000000
          110              C       4.383758      -1.241657      10.003036      -0.216162      32.676290 0.44146215E+03  0.10484828E+05                                 8.974713                            7.052172       0.000862       1.977170                    0.998419      30.289533      89.352346       0.610456       0.422458      -1.053678      -0.017757       0.018681       0.017366       0.031079       0.013225       0.008979      -0.015544       0.051824      -0.013107      -0.036299       0.004197       0.032102             10.439090       5.721478      -0.897211      -1.455522      13.242009       3.703684      12.353784           0.000000
          111              C       4.344794       0.092554      10.389478       0.128894      25.414232 0.34437409E+03  0.77224940E+04                                 7.912584                            6.480600      -0.166682       1.980612                    0.997440      26.169480      76.164528       0.597239       0.457332      -1.028184       0.002812       0.012684      -0.048732       0.050434      -0.007339       0.014810      -0.010526       0.084000      -0.003853      -0.044112      -0.004208       0.048320              8.922484       5.532577      -0.432305      -1.706364      11.267116       1.475633       9.967760           0.000000
          112              C      -3.430024       8.376122       6.213851       0.134287      26.842489 0.32768998E+03  0.72189773E+04                                 8.072570                            6.216654       0.038173       2.050853                    0.998571      25.378226      71.940653       0.628655       0.442264      -1.042392       0.050435      -0.011871       0.013665       0.053585       0.004942      -0.013489      -0.025205       0.024394       0.126420      -0.040938      -0.012170       0.053108              9.538470       9.675117       1.215651       1.597957      12.780893       3.703376       6.159399           0.000000
          113              C      -3.512144       9.688859       6.595164      -0.199403      34.313846 0.40861891E+03  0.94906148E+04                                 9.201878                            6.728947       0.214083       2.049088                    0.999556      29.375174      84.860836       0.634634       0.415534      -1.061207      -0.011474      -0.016246      -0.005317       0.020588      -0.013933      -0.003144      -0.015407       0.050806       0.111895      -0.050434       0.010305       0.040129             11.285934      10.181244       2.183396       2.523964      16.044666       5.319781       7.631891           0.000000
          114              C      -2.447178      10.311054       7.147468       0.192151      40.854274 0.38200092E+03  0.87563811E+04                                10.823734                            6.817109      -0.425943       1.880139                    0.998751      26.220958      76.161762       0.585704       0.456213      -1.032910       0.002446       0.027563       0.001085       0.027693       0.029357      -0.034871       0.007096      -0.006721       0.021565      -0.050734       0.009627       0.041107             15.548712      10.876037       0.905311       2.106507      25.297247       9.527172      10.472851          -0.000000
          115              C      -1.288957       9.633658       7.260323      -0.222666      35.625584 0.47760293E+03  0.11592761E+05                                 9.606434                            7.406946      -0.185810       1.907272                    0.997890      31.410814      94.316292       0.585792       0.430767      -1.046368       0.008723      -0.020427      -0.018613       0.028979       0.024207      -0.002380      -0.031440      -0.019331       0.000649      -0.036228      -0.008139       0.044367             11.187140      10.389552      -1.585385       1.220753      15.973323       4.470584       7.198547           0.000000
          116              C      -1.213799       8.269105       6.849942       0.109305      27.578258 0.35474875E+03  0.79731063E+04                                 8.182834                            6.455043       0.050359       2.037171                    0.999000      26.345647      75.479596       0.618715       0.440462      -1.043265      -0.038237       0.002827      -0.015957       0.041529      -0.009499      -0.015379      -0.017906       0.016734       0.062773      -0.032883       0.001119       0.031764              9.396769       9.756553      -0.511942       1.808296      12.023987       3.136274       6.409768           0.000000
          117              C       4.641323       3.682922       5.454647       0.587188      23.259113 0.26505051E+03  0.56113401E+04                                 7.652085                            5.881923      -0.224227       1.973093                    0.999437      23.418574      67.959169       0.591054       0.489487      -1.002899      -0.054182       0.016441       0.021516       0.060572       0.032793       0.039737       0.066567      -0.061883       0.028575      -0.059791      -0.043791       0.103583              9.026109      12.052230      -1.767512      -1.758349       6.987288      -2.143389       8.038810           0.000001
          118              C       5.990261       3.124838       5.283655      -0.078669      37.694470 0.49889409E+03  0.12166056E+05                                 9.995947                            7.650313      -0.317916       1.891812                    0.998252      29.361001      86.581417       0.570931       0.439928      -1.047402       0.030080      -0.030821       0.007782       0.043764       0.002628      -0.003517      -0.021123       0.007007       0.083283      -0.025814      -0.010672       0.036486             11.805557      16.987658      -1.108681      -0.856931      12.064082       1.826973       6.364930           0.000000
          119              C       6.214375       1.807425       4.955350      -0.116015      30.308209 0.44766599E+03  0.10668663E+05                                 8.580846                            7.194634       0.018306       1.979526                    0.998956      29.975641      88.559947       0.592728       0.433605      -1.046905       0.023271       0.013505       0.020066       0.033565       0.029651       0.005233      -0.002435       0.002973      -0.000614      -0.030539       0.000598       0.029941              9.121324      11.065376      -0.913256      -0.788467      10.439779       1.481608       5.858817          -0.000000
          120              C       7.509023       1.322859       4.780938      -0.110446      29.362368 0.40461182E+03  0.93326021E+04                                 8.153412                            6.650282       0.301257       2.064999                    0.999585      28.824849      81.779694       0.647842       0.409895      -1.069610      -0.009263       0.027686       0.020372       0.035600      -0.010462      -0.004541       0.022461      -0.018954      -0.082198      -0.035941       0.000122       0.035820              8.740121      11.053377       0.666803      -0.368653       9.932039       1.449170       5.234947           0.000001
          121              C       8.573988       2.140792       5.015197      -0.099581      29.845857 0.41482138E+03  0.96768782E+04                                 8.432449                            6.884643       0.027403       1.984895                    0.999722      29.195788      84.694251       0.612772       0.428482      -1.052461      -0.019462       0.011698       0.029049       0.036871      -0.026519      -0.003627      -0.001404       0.027095       0.051481      -0.038531       0.016216       0.022314              9.031507      11.355962       1.871648      -0.106448      10.454808       1.426874       5.283751           0.000001
          122              C       8.388853       3.463225       5.413609      -0.041261      37.700202 0.46764463E+03  0.11157130E+05                                 9.846693                            7.272191      -0.023472       2.002460                    0.998657      27.854069      79.741303       0.605374       0.424078      -1.063113      -0.017450      -0.037455       0.021943       0.046786       0.002107      -0.002130      -0.006566      -0.025908       0.057629      -0.022792       0.001050       0.021742             11.968558      18.528075       2.626730      -0.563577      11.423827       1.657910       5.953773           0.000000
          123              C       7.108127       3.981784       5.548692       0.051229      35.994547 0.47892909E+03  0.11597545E+05                                 9.932709                            7.704468      -0.454621       1.851926                    0.998047      28.762185      85.405375       0.544209       0.464778      -1.029817       0.000429       0.008747       0.028339       0.029662       0.006930      -0.001698      -0.012191      -0.073159       0.068271      -0.048613       0.011914       0.036699             11.538249      16.658072       0.122201      -1.036707      11.360447       1.984031       6.596226           0.000000
          124              C       9.626440       4.298070       5.687196       0.577871      23.029436 0.26464565E+03  0.55634303E+04                                 7.563447                            5.806640      -0.089812       2.026337                    0.999243      22.729303      64.311748       0.609834       0.477767      -1.015740       0.039594       0.015567       0.022329       0.048048      -0.019362      -0.007083      -0.059699      -0.038111       0.251548      -0.076629      -0.033943       0.110572              9.047172      14.135198       3.221244      -0.182018       8.169105       0.916235       4.837212           0.000001
          125              C       7.251529       6.417958       3.811413       0.633350      23.385144 0.25477656E+03  0.53404747E+04                                 7.784128                            5.823151      -0.282997       1.972682                    0.999021      22.609786      65.274384       0.585461       0.499100      -0.998092       0.022593      -0.001677      -0.061506       0.065545      -0.087042       0.034496      -0.024252      -0.026394      -0.183067      -0.075565      -0.051877       0.127442              9.410547       9.178692       3.210124      -2.802566       6.840330      -0.259735      12.212619           0.000001
          126              C       6.824162       6.538176       5.222098      -0.059171      37.338366 0.48111357E+03  0.11587936E+05                                 9.796662                            7.391420      -0.191727       1.941496                    0.998530      28.435658      82.435220       0.597184       0.425833      -1.059478      -0.009443       0.016498       0.041738       0.045863       0.013032       0.014281       0.000168       0.053949      -0.029078      -0.025819      -0.013012       0.038831             11.664370       7.138494      -0.156248      -3.871001      11.258386      -0.764011      16.596229          -0.000000
          127              C       6.538796       7.773605       5.738494      -0.109368      30.485134 0.42391175E+03  0.99256806E+04                                 8.515272                            6.928671       0.175501       2.030136                    0.999766      29.264336      84.576779       0.615979       0.424674      -1.056619      -0.006981      -0.026779       0.015274       0.031609       0.004517       0.009562      -0.028389      -0.015275      -0.034282      -0.033492       0.001489       0.032003              9.187471       6.349943      -0.725140      -2.882508       9.640320       1.049807      11.572151           0.000001
          128              C       6.112821       7.927529       7.067102      -0.115310      30.209919 0.41934221E+03  0.97595236E+04                                 8.326352                            6.778222       0.236188       2.040309                    0.999735      29.187717      83.189796       0.640548       0.410860      -1.068949       0.005676      -0.027815      -0.018205       0.033724      -0.016667      -0.019132       0.010036      -0.059663       0.013652      -0.042260       0.003507       0.038753              8.974960       6.051320      -0.657069      -2.499746      10.490272       0.102972      10.383287           0.000000
          129              C       6.002838       6.816394       7.872474      -0.114136      29.785506 0.42824018E+03  0.10088547E+05                                 8.437915                            6.988077       0.023752       1.978422                    0.999627      29.816893      87.453478       0.608003       0.427621      -1.051028       0.010611      -0.012646      -0.020769       0.026530      -0.009217      -0.007375       0.004037       0.032793       0.070153      -0.030582       0.003749       0.026832              8.998633       5.816418      -0.801021      -2.073295      11.616340      -0.974958       9.563141           0.000001
          130              C       6.381475       5.553989       7.405666      -0.037980      37.577828 0.47908400E+03  0.11510646E+05                                 9.865522                            7.387410      -0.133488       1.963567                    0.998422      28.146780      81.123307       0.596780       0.427173      -1.060137       0.024793       0.035835      -0.005141       0.043878      -0.005948       0.011597       0.000290       0.070039      -0.078237      -0.028098      -0.022204       0.050302             11.905876       6.765394      -0.331519      -3.546137      13.197727      -3.033654      15.754506          -0.000000
          131              C       6.782392       5.398011       6.056539       0.036928      35.931461 0.48528285E+03  0.11773533E+05                                 9.879275                            7.728726      -0.392034       1.871161                    0.998282      28.802843      85.212216       0.546943       0.461585      -1.033052       0.025190      -0.008849       0.001175       0.026725      -0.003711       0.011637       0.019818       0.005887      -0.118103      -0.047780       0.023034       0.024746             11.409997       7.291400      -0.333944      -3.218429      12.487373      -1.223268      14.451218           0.000001
          132              C       6.257571       4.401050       8.371771       0.575737      23.564894 0.27044558E+03  0.57194701E+04                                 7.612003                            5.868055      -0.163659       1.992622                    0.999330      23.111535      65.709747       0.606583       0.477463      -1.015330      -0.016151      -0.020315       0.046267       0.053049       0.039870       0.037985       0.079999      -0.028821       0.078494      -0.068575      -0.047117       0.115691              8.973651       8.681921      -0.082754      -2.523410       8.579621      -4.146102       9.659413           0.000001
          133              C       8.825961      -3.353954      16.921374       0.140595      26.160188 0.33158011E+03  0.73575097E+04                                 7.995969                            6.304567      -0.179657       1.976638                    0.997804      25.883343      74.668357       0.614059       0.449525      -1.033748       0.030505      -0.015994       0.035156       0.049217       0.008073      -0.021683      -0.013602       0.082829      -0.031041      -0.042090      -0.013410       0.055500              9.072178       4.833934      -0.525756       1.634058      12.319428      -0.504179      10.063171           0.000001
          134              C       8.834298      -4.670257      16.454566      -0.224446      32.624458 0.44725250E+03  0.10638036E+05                                 8.927272                            7.077946       0.111437       2.009701                    0.998725      30.328834      89.014624       0.613062       0.420042      -1.057072       0.004246       0.023196      -0.002612       0.023725       0.031567       0.011007      -0.010173       0.025011       0.021191      -0.041857       0.010884       0.030974             10.090956       5.144515      -0.706745       1.319960      15.681620       0.318877       9.446732           0.000001
          135              C       9.208768       2.600087       0.189801       0.189904      37.807709 0.37605067E+03  0.85956581E+04                                10.316908                            6.787265      -0.311039       1.919864                    0.999130      26.123883      76.044998       0.583309       0.459383      -1.029991       0.002054      -0.023035      -0.015239       0.027696      -0.000645       0.007478       0.026387       0.028141      -0.081802      -0.044083       0.014917       0.029166             14.228301       6.011565      -0.392946       1.227700      23.041248       6.689654      13.632091           0.000000
          136              C       9.537312       2.893231       1.453433      -0.217801      32.709645 0.44203838E+03  0.10501318E+05                                 8.976235                            7.052888       0.007582       1.978748                    0.998426      30.311374      89.411457       0.610966       0.421993      -1.054030       0.016883       0.019925       0.016349       0.030812      -0.012797      -0.010138      -0.014634       0.050984      -0.014217      -0.035329       0.003128       0.032201             10.441559       5.722114       0.897972       1.455886      13.245727       3.706459      12.356838           0.000000
          137              C       9.576305       4.227442       1.839875       0.127875      25.426946 0.34451629E+03  0.77267231E+04                                 7.916501                            6.483202      -0.171838       1.979059                    0.997506      26.179215      76.205819       0.596925       0.457510      -1.028052      -0.001990       0.012293      -0.047070       0.048689       0.007195      -0.015263      -0.010124       0.084419      -0.003432      -0.044179      -0.004482       0.048661              8.927563       5.534943       0.433008       1.707484      11.274182       1.477969       9.973563           0.000000
          138              C       3.430245       4.241234      14.763454       0.135303      26.820201 0.32723967E+03  0.72070472E+04                                 8.070596                            6.214731       0.030196       2.048711                    0.998581      25.365546      71.909943       0.628354       0.442599      -1.042127      -0.048519      -0.012887       0.013080       0.051878      -0.004719       0.012711      -0.025199       0.026795       0.124801      -0.041832      -0.010449       0.052282              9.536709       9.673222      -1.217952      -1.598608      12.778398       3.703340       6.158509           0.000000
          139              C       3.512393       5.553971      15.144767      -0.199586      34.324160 0.40874456E+03  0.94943458E+04                                 9.204833                            6.730955       0.212735       2.048897                    0.999562      29.376134      84.869665       0.634396       0.415655      -1.061121       0.011838      -0.016806      -0.005803       0.021360       0.014190       0.002749      -0.014937       0.049071       0.111893      -0.049629       0.009648       0.039982             11.290683      10.182609      -2.187304      -2.525379      16.053614       5.324119       7.635827           0.000000
          140              C       2.447445       6.176166      15.697071       0.192663      40.849113 0.38184959E+03  0.87531047E+04                                10.828284                            6.819360      -0.428055       1.879653                    0.998723      26.215814      76.177778       0.585073       0.456695      -1.032512      -0.002286       0.026361       0.001221       0.026488      -0.029399       0.034651       0.007922      -0.005566       0.020463      -0.050805       0.010088       0.040717             15.557122      10.878668      -0.906965      -2.107292      25.313296       9.534718      10.479401          -0.000000
          141              C       1.289212       5.498770      15.809926      -0.223305      35.652188 0.47812720E+03  0.11608720E+05                                 9.611412                            7.411419      -0.189938       1.905981                    0.997946      31.422654      94.366315       0.585564       0.430815      -1.046335      -0.008957      -0.019485      -0.018782       0.028507      -0.023462       0.001912      -0.031648      -0.017981       0.000875      -0.036215      -0.007447       0.043661             11.192771      10.394277       1.587158      -1.220704      15.981525       4.473085       7.202510           0.000000
          142              C       1.214023       4.134217      15.399545       0.110373      27.535566 0.35406752E+03  0.79533011E+04                                 8.172387                            6.447634       0.088828       2.049846                    0.999045      26.318034      75.358415       0.619297       0.440297      -1.043451       0.037473       0.002628      -0.015583       0.040669       0.009507       0.015962      -0.017762       0.017358       0.063126      -0.033174       0.001008       0.032165              9.384139       9.743979       0.511388      -1.805412      12.006957       3.131105       6.401480           0.000000
          143              C      -2.319155       7.153722       3.094956       0.586269      23.285104 0.26539338E+03  0.56201221E+04                                 7.655090                            5.883913      -0.221261       1.973857                    0.999477      23.434587      68.003274       0.591258       0.489186      -1.003106      -0.055223      -0.017262      -0.022279       0.062000      -0.033347      -0.040396       0.066753      -0.062964       0.027990      -0.060618      -0.043855       0.104474              9.030103      12.058521       1.768039       1.759622       6.989820      -2.144159       8.041969           0.000001
          144              C      -0.970204       7.711806       3.265948      -0.077162      37.641810 0.49802625E+03  0.12138532E+05                                 9.983612                            7.641061      -0.318827       1.891965                    0.998179      29.327305      86.434372       0.571618       0.439629      -1.047673       0.028730       0.030803      -0.008815       0.043034      -0.002518       0.002659      -0.021492       0.007546       0.085079      -0.026508      -0.010532       0.037039             11.790966      16.965784       1.107011       0.856421      12.049458       1.825419       6.357658           0.000000
          145              C      -0.746061       9.029219       3.594253      -0.115232      30.309548 0.44769474E+03  0.10670194E+05                                 8.584297                            7.197495       0.015187       1.978717                    0.998932      29.975002      88.579841       0.592248       0.433922      -1.046648       0.023965      -0.013693      -0.019801       0.033969      -0.029406      -0.005560      -0.002862       0.004109      -0.002258      -0.030277       0.000275       0.030002              9.125121      11.069603       0.914898       0.789143      10.444084       1.482813       5.861675          -0.000000
          146              C       0.548597       9.513785       3.768665      -0.112235      29.407328 0.40547068E+03  0.93573102E+04                                 8.161903                            6.657855       0.312359       2.068476                    0.999620      28.853029      81.879323       0.647402       0.409959      -1.069576      -0.009041      -0.026887      -0.019510       0.034428       0.010594       0.004897       0.022401      -0.019007      -0.082338      -0.035947      -0.000031       0.035978              8.748954      11.068478      -0.668434       0.368816       9.938116       1.449510       5.240269           0.000001
          147              C       1.613545       8.695852       3.534406      -0.096309      29.744904 0.41298486E+03  0.96231451E+04                                 8.412402                            6.868008       0.034597       1.987780                    0.999658      29.134321      84.462125       0.613712       0.428310      -1.052590      -0.019138      -0.011983      -0.029180       0.036896       0.027188       0.003783      -0.001222       0.027568       0.047551      -0.038576       0.015123       0.023453              9.009867      11.333865      -1.861059       0.107401      10.424904       1.423043       5.270832           0.000001
          148              C       1.428381       7.373419       3.135994      -0.041614      37.703093 0.46771563E+03  0.11159520E+05                                 9.848996                            7.274208      -0.026585       2.001436                    0.998704      27.853503      79.748538       0.605092       0.424249      -1.062979      -0.017802       0.036395      -0.021859       0.046037      -0.001997       0.001373      -0.006487      -0.024642       0.055828      -0.021805       0.000759       0.021046             11.971135      18.532456      -2.624570       0.564717      11.425899       1.658613       5.955051           0.000000
          149              C       0.147643       6.854860       3.000911       0.049536      36.047367 0.47978931E+03  0.11623293E+05                                 9.939959                            7.709480      -0.450488       1.852878                    0.998089      28.788350      85.494054       0.544248       0.464548      -1.029970       0.001437      -0.008220      -0.027919       0.029140      -0.005956       0.000737      -0.012377      -0.072087       0.068611      -0.047969       0.011539       0.036430             11.547206      16.671679      -0.122258       1.038187      11.368738       1.986059       6.601200           0.000000
          150              C       2.665948       6.538574       2.862407       0.578836      23.001360 0.26428764E+03  0.55541235E+04                                 7.558414                            5.803568      -0.093310       2.025576                    0.999243      22.711796      64.255667       0.609850       0.477908      -1.015647       0.040246      -0.016301      -0.021406       0.048412       0.020588       0.008358      -0.059398      -0.037950       0.250509      -0.077958      -0.032108       0.110066              9.040351      14.123797      -3.216952       0.182157       8.163020       0.915643       4.834236           0.000001
          151              C       0.291014       4.418686       4.738190       0.632945      23.402487 0.25499215E+03  0.53463206E+04                                 7.788765                            5.826202      -0.288463       1.970848                    0.999026      22.621948      65.325449       0.585197       0.499201      -0.998005       0.021385       0.002598       0.062061       0.065694       0.086854      -0.034929      -0.024261      -0.026564      -0.185900      -0.076477      -0.051327       0.127804              9.416742       9.184549      -3.212628       2.805146       6.844065      -0.261079      12.221613           0.000001
          152              C      -0.136369       4.298468       3.327505      -0.060297      37.371710 0.48163362E+03  0.11603569E+05                                 9.801926                            7.394877      -0.188712       1.942109                    0.998519      28.449802      82.486670       0.597111       0.425771      -1.059519      -0.008946      -0.017475      -0.040716       0.045202      -0.012907      -0.014264      -0.000349       0.055025      -0.029338      -0.026379      -0.012829       0.039208             11.671636       7.142567       0.155338       3.874357      11.263814      -0.767080      16.608527          -0.000000
          153              C      -0.421763       3.063039       2.811109      -0.108032      30.408277 0.42257418E+03  0.98855528E+04                                 8.496922                            6.914335       0.179326       2.031723                    0.999729      29.219895      84.382989       0.617133       0.424257      -1.056985      -0.006484       0.027304      -0.016340       0.032474      -0.004421      -0.009554      -0.027918      -0.015499      -0.033784      -0.032978       0.001331       0.031647              9.166966       6.335311       0.722105       2.874061       9.621672       1.042104      11.543915           0.000001
          154              C      -0.847754       2.909115       1.482501      -0.116109      30.257456 0.42027289E+03  0.97871321E+04                                 8.338225                            6.789112       0.235395       2.039629                    0.999750      29.213260      83.302533       0.639523       0.411269      -1.068626       0.004992       0.027694       0.018026       0.033419       0.017115       0.018241       0.010053      -0.061302       0.013092      -0.042470       0.003133       0.039337              8.987015       6.060689       0.656444       2.503548      10.501956       0.099901      10.398401           0.000000
          155              C      -0.957723       4.020250       0.677129      -0.113623      29.755047 0.42768249E+03  0.10072263E+05                                 8.432446                            6.983665       0.028117       1.979993                    0.999641      29.798995      87.391193       0.608168       0.427638      -1.051003       0.010616       0.012941       0.021585       0.027314       0.009345       0.006954       0.004254       0.030821       0.066123      -0.029143       0.003680       0.025463              8.992557       5.813114       0.800639       2.072189      11.606920      -0.973178       9.557638           0.000001
          156              C      -0.579057       5.282655       1.143937      -0.040348      37.672049 0.48048476E+03  0.11553603E+05                                 9.882915                            7.398760      -0.139726       1.961110                    0.998379      28.192503      81.307888       0.596209       0.427238      -1.060017       0.025534      -0.035312       0.005005       0.043863       0.005554      -0.010771       0.000591       0.070639      -0.080295      -0.028566      -0.022049       0.050614             11.928895       6.777913       0.330790       3.555333      13.220643      -3.042311      15.788128          -0.000000
          157              C      -0.178124       5.438633       2.493064       0.039793      35.858811 0.48399025E+03  0.11739093E+05                                 9.884749                            7.732147      -0.401427       1.868881                    0.998237      28.787193      85.267329       0.545147       0.463228      -1.031717       0.024550       0.008580      -0.000789       0.026019       0.004089      -0.010009       0.019958       0.005068      -0.117018      -0.047074       0.022684       0.024390             11.417550       7.296523       0.333814       3.222177      12.492958      -1.224921      14.463168           0.000001
          158              C      -0.702947       6.435594       0.177832       0.575696      23.547479 0.27018829E+03  0.57127258E+04                                 7.608673                            5.865342      -0.166826       1.992046                    0.999338      23.102014      65.677296       0.606705       0.477476      -1.015314      -0.016439       0.019804      -0.046624       0.053257      -0.040118      -0.038624       0.079193      -0.030809       0.078204      -0.067216      -0.048436       0.115652              8.969943       8.678594       0.082501       2.522603       8.575429      -4.144061       9.655806           0.000001
          159              C       1.865512       5.920822       8.727435       0.139847      26.166391 0.33170401E+03  0.73610708E+04                                 7.997090                            6.305350      -0.180308       1.976332                    0.997801      25.890706      74.697836       0.614069       0.449468      -1.033763       0.030497       0.016391      -0.036291       0.050158      -0.007756       0.021478      -0.013729       0.084964      -0.033085      -0.042909      -0.013545       0.056454              9.073351       4.834367       0.525079      -1.634224      12.320326      -0.501455      10.065361           0.000001
          160              C       1.873880       7.237125       9.194243      -0.224350      32.619264 0.44712132E+03  0.10634357E+05                                 8.925425                            7.075556       0.107217       2.008806                    0.998738      30.329967      89.021632       0.613329       0.419882      -1.057151       0.003806      -0.023896       0.002535       0.024329      -0.031572      -0.010792      -0.010521       0.024929       0.020631      -0.041869       0.010931       0.030938             10.088789       5.143165       0.705784      -1.320926      15.673579       0.321326       9.449623           0.000001
          161              C       2.248360       8.236557       8.359802       0.188853      37.817346 0.37629714E+03  0.86009779E+04                                10.309898                            6.783629      -0.305526       1.921138                    0.999159      26.128051      76.005996       0.584339       0.458590      -1.030642       0.002603       0.022780       0.015360       0.027598       0.000208      -0.007179       0.026740       0.029123      -0.081455      -0.044370       0.014764       0.029605             14.216603       6.007822       0.393764      -1.227117      23.020015       6.680063      13.621972           0.000000
          162              C       2.576887       7.943413       7.096170      -0.216162      32.676289 0.44146215E+03  0.10484828E+05                                 8.974713                            7.052172       0.000862       1.977170                    0.998419      30.289533      89.352347       0.610456       0.422458      -1.053678       0.017757      -0.018681      -0.017366       0.031079       0.013225       0.008979      -0.015544       0.051824      -0.013107      -0.036299       0.004197       0.032102             10.439090       5.721477      -0.897211      -1.455522      13.242009       3.703684      12.353784           0.000000
          163              C       2.615851       6.609202       6.709728       0.128894      25.414232 0.34437409E+03  0.77224939E+04                                 7.912584                            6.480600      -0.166682       1.980612                    0.997440      26.169480      76.164527       0.597239       0.457332      -1.028184      -0.002812      -0.012684       0.048732       0.050434      -0.007339       0.014810      -0.010526       0.084000      -0.003853      -0.044112      -0.004208       0.048320              8.922484       5.532577      -0.432305      -1.706364      11.267116       1.475633       9.967760           0.000000
          164              C      10.390669      -1.674366      10.885355       0.134287      26.842486 0.32768994E+03  0.72189761E+04                                 8.072570                            6.216653       0.038173       2.050853                    0.998571      25.378224      71.940646       0.628655       0.442264      -1.042392      -0.050435       0.011871      -0.013665       0.053585       0.004942      -0.013489      -0.025205       0.024394       0.126420      -0.040938      -0.012170       0.053108              9.538469       9.675116       1.215651       1.597956      12.780892       3.703375       6.159399           0.000000
          165              C      10.472789      -2.987103      10.504042      -0.199403      34.313844 0.40861890E+03  0.94906144E+04                                 9.201877                            6.728947       0.214083       2.049088                    0.999556      29.375173      84.860831       0.634634       0.415534      -1.061207       0.011474       0.016246       0.005317       0.020588      -0.013933      -0.003144      -0.015407       0.050806       0.111895      -0.050434       0.010305       0.040129             11.285933      10.181244       2.183396       2.523964      16.044666       5.319781       7.631890           0.000000
          166              C       9.407823      -3.609298       9.951738       0.192151      40.854273 0.38200090E+03  0.87563805E+04                                10.823735                            6.817110      -0.425943       1.880139                    0.998751      26.220957      76.161762       0.585704       0.456213      -1.032910      -0.002446      -0.027563      -0.001085       0.027693       0.029357      -0.034871       0.007096      -0.006721       0.021565      -0.050734       0.009627       0.041107             15.548713      10.876038       0.905311       2.106507      25.297250       9.527173      10.472852          -0.000000
          167              C       8.249602      -2.931902       9.838883      -0.222666      35.625582 0.47760289E+03  0.11592759E+05                                 9.606434                            7.406946      -0.185810       1.907272                    0.997890      31.410813      94.316290       0.585792       0.430767      -1.046368      -0.008723       0.020427       0.018613       0.028979       0.024207      -0.002380      -0.031440      -0.019331       0.000649      -0.036228      -0.008139       0.044367             11.187141      10.389552      -1.585385       1.220752      15.973324       4.470584       7.198547           0.000000
          168              C       8.174444      -1.567349      10.249264       0.109305      27.578258 0.35474875E+03  0.79731065E+04                                 8.182834                            6.455043       0.050359       2.037171                    0.999000      26.345647      75.479597       0.618715       0.440462      -1.043265       0.038237      -0.002827       0.015957       0.041529      -0.009499      -0.015379      -0.017906       0.016734       0.062773      -0.032883       0.001119       0.031764              9.396770       9.756553      -0.511942       1.808296      12.023988       3.136274       6.409768           0.000000
          169              N      -2.229219       1.483374      16.048973      -0.204967      31.716195 0.48879291E+03  0.11656745E+05                                 8.387407                            7.187864      -0.109024       2.009271                    0.996944      27.185391      74.946329       0.647959       0.396375      -1.093706      -0.008923       0.134005       0.048952       0.142945      -0.001969       0.012872      -0.042979       0.083280       0.120607      -0.077510       0.017378       0.060132              9.062409       5.647364      -0.334496       1.701709      10.256651      -0.069803      11.283212          -0.000000
          170              N      -2.194512      13.765245       0.155774      -0.049199      36.181101 0.30691169E+03  0.65327084E+04                                 9.402856                            5.730968       0.288752       2.145968                    0.999715      24.665833      64.803430       0.717055       0.401304      -1.087435      -0.115728      -0.136917       0.158101       0.239029      -0.098969       0.211365       0.143567       0.062612      -0.346395      -0.332574       0.110551       0.222024             13.962698       5.814225      -1.351519      -1.344147      24.135522      10.706033      11.938348           0.000000
          171              N      -2.604895      14.096415       1.037409      -0.063229      37.699223 0.31808361E+03  0.68377152E+04                                 9.697777                            5.853975       0.033000       2.053255                    0.999408      25.223467      66.801214       0.705253       0.404010      -1.084591       0.122459       0.141453      -0.172551       0.254517      -0.128649       0.221358       0.153966       0.033784      -0.430285      -0.370211       0.138441       0.231770             14.574629       5.942057      -1.403346      -1.331466      25.568595      11.218598      12.213234           0.000000
          172              N       4.672625       3.179850       2.221016      -0.217454      32.973993 0.49149721E+03  0.11673213E+05                                 8.500543                            7.113298       0.069855       2.055741                    0.998755      27.142977      73.349911       0.668012       0.386058      -1.106996      -0.016149      -0.143907      -0.028873       0.147661       0.003719      -0.015357      -0.020754       0.144740       0.044614      -0.084157       0.014295       0.069861              9.436755      10.712660      -0.604827      -1.973283      10.842586       2.903800       6.755017           0.000000
          173              N       4.731247       1.083494       9.599836      -0.206630      31.789676 0.49024785E+03  0.11701706E+05                                 8.403761                            7.201191      -0.111677       2.007757                    0.996974      27.231814      75.140224       0.646917       0.396665      -1.093359      -0.008665      -0.132639      -0.049373       0.141795       0.001455      -0.013196      -0.041703       0.084377       0.122471      -0.077414       0.017482       0.059932              9.080532       5.657568       0.334349      -1.704608      10.278884      -0.067158      11.305146          -0.000000
          174              N       4.765865      -2.928601       8.393829      -0.049606      36.162685 0.30676526E+03  0.65288365E+04                                 9.399824                            5.730113       0.288329       2.146019                    0.999709      24.659894      64.784853       0.717010       0.401376      -1.087382      -0.114672       0.137532      -0.157152       0.238246       0.099108      -0.212004       0.144719       0.061013      -0.344374      -0.333655       0.111774       0.221881             13.956300       5.812694       1.351704       1.344123      24.123808      10.699374      11.932398           0.000000
          175              N       4.355467      -3.259771       7.512194      -0.062570      37.705925 0.31816121E+03  0.68398775E+04                                 9.698819                            5.855064       0.037215       2.054403                    0.999375      25.225622      66.811796       0.705111       0.404061      -1.084544       0.121912      -0.140285       0.174339       0.254826       0.128780      -0.221461       0.153688       0.034416      -0.428703      -0.369946       0.137902       0.232045             14.575074       5.942699       1.403820       1.331790      25.569712      11.218029      12.212812           0.000000
          176              N      -2.287813       7.656794       6.328587      -0.217873      32.974648 0.49147578E+03  0.11672313E+05                                 8.499527                            7.112069       0.070101       2.055955                    0.998752      27.145849      73.351047       0.668237       0.385941      -1.107105      -0.016075       0.143600       0.029434       0.147464      -0.003235       0.015099      -0.020569       0.145454       0.047020      -0.084776       0.015097       0.069679              9.435689      10.712812       0.605190       1.973828      10.840044       2.902963       6.754210           0.000000
          177              N       9.189864       5.218382       1.050233      -0.204967      31.716195 0.48879290E+03  0.11656745E+05                                 8.387407                            7.187865      -0.109024       2.009271                    0.996944      27.185391      74.946330       0.647959       0.396375      -1.093706       0.008923      -0.134005      -0.048952       0.142945      -0.001969       0.012872      -0.042979       0.083280       0.120607      -0.077510       0.017378       0.060132              9.062409       5.647364      -0.334496       1.701709      10.256651      -0.069803      11.283213          -0.000000
          178              N       9.155157      -7.063489      16.943432      -0.049199      36.181099 0.30691168E+03  0.65327081E+04                                 9.402855                            5.730968       0.288752       2.145968                    0.999715      24.665833      64.803428       0.717055       0.401304      -1.087435       0.115728       0.136917      -0.158101       0.239029      -0.098969       0.211365       0.143567       0.062612      -0.346395      -0.332574       0.110551       0.222024             13.962697       5.814224      -1.351519      -1.344147      24.135520      10.706032      11.938347           0.000000
          179              N       9.565540      -7.394659      16.061797      -0.063229      37.699217 0.31808356E+03  0.68377139E+04                                 9.697776                            5.853975       0.033000       2.053255                    0.999408      25.223466      66.801208       0.705253       0.404010      -1.084591      -0.122459      -0.141453       0.172551       0.254517      -0.128649       0.221358       0.153966       0.033784      -0.430285      -0.370211       0.138441       0.231770             14.574626       5.942057      -1.403345      -1.331465      25.568590      11.218595      12.213232           0.000000
          180              N       2.288020       3.521906      14.878190      -0.217454      32.973992 0.49149720E+03  0.11673212E+05                                 8.500543                            7.113298       0.069856       2.055741                    0.998755      27.142977      73.349908       0.668013       0.386058      -1.106996       0.016149       0.143907       0.028873       0.147661       0.003719      -0.015357      -0.020754       0.144740       0.044614      -0.084157       0.014296       0.069861              9.436754      10.712660      -0.604827      -1.973283      10.842585       2.903800       6.755017           0.000000
          181              N       2.229398       5.618262       7.499370      -0.206630      31.789676 0.49024786E+03  0.11701706E+05                                 8.403761                            7.201191      -0.111677       2.007757                    0.996974      27.231814      75.140223       0.646917       0.396665      -1.093359       0.008665       0.132639       0.049373       0.141795       0.001455      -0.013196      -0.041703       0.084377       0.122471      -0.077414       0.017482       0.059932              9.080532       5.657568       0.334349      -1.704608      10.278884      -0.067158      11.305145          -0.000000
          182              N       2.194780       9.630357       8.705377      -0.049606      36.162690 0.30676530E+03  0.65288375E+04                                 9.399825                            5.730114       0.288329       2.146019                    0.999709      24.659895      64.784859       0.717010       0.401376      -1.087382       0.114672      -0.137532       0.157152       0.238246       0.099108      -0.212004       0.144719       0.061013      -0.344374      -0.333655       0.111774       0.221881             13.956303       5.812695       1.351704       1.344124      24.123812      10.699376      11.932400           0.000000
          183              N       2.605178       9.961527       9.587012      -0.062570      37.705930 0.31816124E+03  0.68398785E+04                                 9.698820                            5.855065       0.037215       2.054403                    0.999375      25.225623      66.811802       0.705111       0.404061      -1.084544      -0.121912       0.140285      -0.174339       0.254826       0.128780      -0.221461       0.153688       0.034416      -0.428703      -0.369946       0.137902       0.232045             14.575077       5.942700       1.403820       1.331790      25.569716      11.218031      12.212814           0.000000
          184              N       9.248458      -0.955038      10.770619      -0.217873      32.974648 0.49147579E+03  0.11672314E+05                                 8.499527                            7.112069       0.070101       2.055955                    0.998752      27.145849      73.351047       0.668237       0.385941      -1.107105       0.016075      -0.143600      -0.029434       0.147464      -0.003235       0.015099      -0.020569       0.145454       0.047020      -0.084776       0.015097       0.069679              9.435689      10.712812       0.605190       1.973828      10.840044       2.902963       6.754211           0.000000
          185              O       3.050594       3.628986      10.773013      -0.534032      37.150260 0.53817207E+03  0.12944026E+05                                 8.884034                            7.181104       0.247584       2.148350                    0.993805      27.121998      71.371544       0.708705       0.359329      -1.138432       0.010373      -0.013940       0.013198       0.021819       0.048884      -0.040440       0.001201       0.037384       0.068954      -0.070632       0.003216       0.067416             10.579313      13.839211       0.600775      -5.183505       6.939855      -2.489615      10.958872          -0.000000
          186              O       2.755601       2.065760      12.334854      -0.557482      40.206941 0.68453477E+03  0.17517052E+05                                 9.421943                            8.252073      -0.136926       2.000658                    0.993798      28.686660      78.334103       0.641621       0.373046      -1.125748       0.009618      -0.004399      -0.014705       0.018113      -0.002121       0.051043      -0.009065      -0.115602       0.072147      -0.092252       0.036968       0.055285             10.460800       9.738597      -2.971265       1.320600       9.824169      -3.591817      11.819632          -0.000000
          187              O       0.241467       1.127392      14.067688      -0.591217      38.917291 0.65169432E+03  0.16457069E+05                                 9.144755                            7.957517       0.133381       2.081104                    0.995063      28.774757      77.809967       0.665664       0.364370      -1.133483      -0.008163      -0.016262      -0.015559       0.023941      -0.008625       0.071901       0.046029      -0.010194      -0.163347      -0.111193       0.037173       0.074020             10.057543      12.196743       3.691241       1.283911       8.455519       2.060000       9.520368           0.000000
          188              O      -1.166104      -0.558159      13.672183      -0.526883      36.137288 0.49533612E+03  0.11672719E+05                                 8.742088                            6.856012       0.411760       2.199923                    0.996430      26.867707      70.051519       0.730398       0.355856      -1.140861       0.020180       0.004603       0.012141       0.023996      -0.002201      -0.030517      -0.049539       0.031816      -0.155318      -0.085390       0.029093       0.056297             10.796666      12.972277       4.378816      -5.540285       7.835716      -2.769992      11.582003           0.000000
          189              O      -3.816499       2.906904      11.653109      -0.551160      30.631517 0.47371761E+03  0.11014710E+05                                 7.669529                            6.642739       0.712913       2.281272                    0.998407      27.133017      69.758373       0.754130       0.349306      -1.148744       0.017260      -0.005704      -0.008664       0.020137      -0.012565      -0.019136      -0.034506       0.113112      -0.008051      -0.075277       0.011780       0.063497              8.580964      13.900301       0.515537      -0.862467       6.317104      -0.111224       5.525488           0.000000
          190              O      -2.569892       1.243886      10.975125      -0.538193      31.413188 0.52845834E+03  0.12685319E+05                                 7.982534                            7.195084       0.252153       2.135836                    0.995308      27.613221      73.206593       0.694581       0.367360      -1.129243       0.020890       0.015283       0.004524       0.026276       0.000566      -0.007302      -0.009605      -0.122148       0.092971      -0.077063       0.026605       0.050458              8.598667      10.043237       2.328244      -0.371713       9.913760       1.255592       5.839003           0.000000
          191              O      -0.274034       3.097344       8.639203      -0.575130      29.568082 0.50268976E+03  0.11857348E+05                                 7.395873                            6.849446       0.943723       2.329184                    0.999233      28.049763      72.519488       0.741953       0.349979      -1.148749      -0.017052      -0.017911       0.004361       0.025112      -0.044425       0.050543       0.080580       0.035981      -0.090321      -0.126596       0.061057       0.065538              7.695797       8.863046      -2.326543       0.536891       7.264083      -1.882124       6.960263           0.000000
          192              O       1.764547       2.326753       8.053213      -0.555247      38.464333 0.53579936E+03  0.12888404E+05                                 9.093572                            7.162873       0.300054       2.152810                    0.995827      27.509074      72.682510       0.709097       0.359090      -1.137237      -0.032152       0.005421       0.002108       0.032674       0.049883      -0.038747       0.008557       0.053611       0.032906      -0.071861       0.004329       0.067532             11.058870      11.436177       2.216914      -5.540506       8.638016      -4.721642      13.102419           0.000000
          193              O      10.011068      -1.062118      14.875796      -0.534511      37.206093 0.53908464E+03  0.12972248E+05                                 8.894992                            7.188950       0.243722       2.146927                    0.993747      27.139376      71.448563       0.708015       0.359505      -1.138225       0.010030       0.013917      -0.013158       0.021620      -0.049171       0.040349       0.001470       0.037130       0.069071      -0.070963       0.003649       0.067314             10.593676      13.859838      -0.602029       5.192002       6.947884      -2.493298      10.973306          -0.000000
          194              O       9.716090       0.501108      13.313955      -0.557482      40.196887 0.68425328E+03  0.17507785E+05                                 9.419590                            8.249980      -0.134229       2.001523                    0.993810      28.682640      78.314672       0.641758       0.373010      -1.125792       0.010564       0.004359       0.014564       0.018512       0.001770      -0.050229      -0.008636      -0.116204       0.069950      -0.091721       0.037218       0.054503             10.458145       9.735379       2.970014      -1.320314       9.822288      -3.591141      11.816769          -0.000000
          195              O       7.201958       1.439476      11.581121      -0.591576      38.900115 0.65131214E+03  0.16444722E+05                                 9.141462                            7.954737       0.131395       2.080796                    0.995018      28.766843      77.777807       0.665848       0.364329      -1.133535      -0.008588       0.016237       0.014899       0.023651       0.008362      -0.072018       0.045653      -0.010109      -0.162749      -0.110914       0.036828       0.074086             10.053775      12.190961      -3.689449      -1.283968       8.452376       2.059780       9.517987           0.000000
          196              O       5.794424       3.125027      11.976626      -0.526549      36.124519 0.49513365E+03  0.11666740E+05                                 8.739717                            6.854295       0.411358       2.200002                    0.996496      26.864674      70.039697       0.730541       0.355823      -1.140888       0.020433      -0.005161      -0.011974       0.024239       0.001785       0.030329      -0.049778       0.031178      -0.155708      -0.085458       0.029049       0.056409             10.793547      12.968112      -4.377650       5.538094       7.833995      -2.769268      11.578535           0.000000
          197              O       3.143981      -0.340036      13.995700      -0.552229      30.660726 0.47431397E+03  0.11032075E+05                                 7.674341                            6.646851       0.709230       2.279915                    0.998396      27.147046      69.806106       0.753907       0.349299      -1.148746       0.016037       0.005134       0.009182       0.019179       0.011816       0.019843      -0.034386       0.112803      -0.007581      -0.074997       0.011358       0.063639              8.586518      13.909874      -0.516354       0.863096       6.321211      -0.111362       5.528470           0.000000
          198              O       4.390626       1.322982      14.673684      -0.538149      31.403133 0.52825184E+03  0.12679000E+05                                 7.980577                            7.193536       0.250575       2.135539                    0.995283      27.607646      73.185541       0.694684       0.367346      -1.129265       0.020104      -0.015292      -0.004499       0.025657      -0.000189       0.007721      -0.009427      -0.123306       0.091858      -0.077516       0.026665       0.050851              8.596424      10.040700      -2.327054       0.371881       9.911112       1.255247       5.837459           0.000000
          199              O       6.686470      -0.530476      17.009606      -0.574587      29.563959 0.50259080E+03  0.11854425E+05                                 7.395493                            6.848952       0.946101       2.329934                    0.999257      28.045204      72.505793       0.741951       0.349998      -1.148735      -0.016779       0.018771      -0.004967       0.025663       0.044963      -0.051353       0.080244       0.034991      -0.089758      -0.126865       0.061345       0.065520              7.695486       8.862849       2.326712      -0.537097       7.263869      -1.882188       6.959741           0.000000
          200              O       8.725071       8.509891       0.496390      -0.555420      38.517952 0.53661768E+03  0.12913625E+05                                 9.104068                            7.169655       0.290476       2.149900                    0.995700      27.525484      72.752711       0.708533       0.359222      -1.137079      -0.032070      -0.005091      -0.002123       0.032541      -0.049946       0.039287       0.008539       0.054051       0.034960      -0.072393       0.004374       0.068019             11.073899      11.449859      -2.221485       5.549998       8.648860      -4.730689      13.122979           0.000000
          201              O       3.910051       3.072770       6.326193      -0.534032      37.150260 0.53817207E+03  0.12944026E+05                                 8.884034                            7.181104       0.247584       2.148350                    0.993805      27.121998      71.371544       0.708705       0.359329      -1.138432      -0.010373       0.013940      -0.013198       0.021819       0.048884      -0.040440       0.001201       0.037384       0.068954      -0.070632       0.003216       0.067416             10.579313      13.839212       0.600775      -5.183506       6.939855      -2.489615      10.958872          -0.000000
          202              O       4.205044       4.635996       4.764352      -0.557482      40.206941 0.68453477E+03  0.17517052E+05                                 9.421942                            8.252073      -0.136926       2.000658                    0.993798      28.686660      78.334102       0.641621       0.373046      -1.125748      -0.009618       0.004399       0.014705       0.018113      -0.002121       0.051043      -0.009065      -0.115601       0.072147      -0.092252       0.036968       0.055285             10.460799       9.738597      -2.971265       1.320600       9.824169      -3.591817      11.819632          -0.000000
          203              O       6.719178       5.574364       3.031518      -0.591217      38.917291 0.65169432E+03  0.16457069E+05                                 9.144755                            7.957517       0.133381       2.081104                    0.995063      28.774757      77.809967       0.665664       0.364370      -1.133483       0.008163       0.016262       0.015559       0.023941      -0.008625       0.071901       0.046029      -0.010194      -0.163347      -0.111193       0.037173       0.074020             10.057543      12.196743       3.691241       1.283911       8.455519       2.060000       9.520368           0.000000
          204              O       8.126749       7.259915       3.427023      -0.526883      36.137287 0.49533610E+03  0.11672718E+05                                 8.742088                            6.856011       0.411760       2.199923                    0.996430      26.867707      70.051518       0.730398       0.355856      -1.140861      -0.020180      -0.004603      -0.012141       0.023996      -0.002201      -0.030517      -0.049539       0.031816      -0.155318      -0.085390       0.029093       0.056297             10.796665      12.972276       4.378816      -5.540285       7.835716      -2.769992      11.582003           0.000000
          205              O      10.777144       3.794852       5.446097      -0.551160      30.631521 0.47371769E+03  0.11014713E+05                                 7.669530                            6.642740       0.712913       2.281271                    0.998407      27.133018      69.758379       0.754130       0.349306      -1.148743      -0.017260       0.005704       0.008664       0.020137      -0.012565      -0.019136      -0.034506       0.113112      -0.008051      -0.075278       0.011780       0.063497              8.580966      13.900303       0.515538      -0.862467       6.317105      -0.111224       5.525488           0.000000
          206              O       9.530537       5.457870       6.124081      -0.538193      31.413188 0.52845832E+03  0.12685319E+05                                 7.982533                            7.195084       0.252153       2.135836                    0.995308      27.613221      73.206592       0.694581       0.367360      -1.129243      -0.020890      -0.015283      -0.004524       0.026276       0.000566      -0.007302      -0.009605      -0.122148       0.092971      -0.077063       0.026605       0.050458              8.598666      10.043237       2.328244      -0.371713       9.913760       1.255592       5.839003           0.000000
          207              O       7.234679       3.604412       8.460003      -0.575130      29.568083 0.50268978E+03  0.11857349E+05                                 7.395874                            6.849447       0.943723       2.329184                    0.999233      28.049762      72.519488       0.741953       0.349979      -1.148749       0.017052       0.017911      -0.004361       0.025112      -0.044425       0.050543       0.080580       0.035981      -0.090321      -0.126596       0.061057       0.065538              7.695798       8.863047      -2.326543       0.536891       7.264084      -1.882124       6.960263           0.000000
          208              O       5.196098       4.375003       9.045993      -0.555247      38.464331 0.53579934E+03  0.12888403E+05                                 9.093571                            7.162873       0.300054       2.152810                    0.995827      27.509074      72.682508       0.709097       0.359090      -1.137237       0.032152      -0.005421      -0.002108       0.032674       0.049883      -0.038747       0.008557       0.053611       0.032906      -0.071861       0.004329       0.067532             11.058870      11.436176       2.216913      -5.540506       8.638015      -4.721641      13.102418           0.000000
          209              O      -3.050423       7.763874       2.223410      -0.534511      37.206093 0.53908464E+03  0.12972248E+05                                 8.894992                            7.188950       0.243722       2.146927                    0.993747      27.139376      71.448563       0.708015       0.359505      -1.138225      -0.010030      -0.013917       0.013158       0.021620      -0.049171       0.040349       0.001470       0.037130       0.069071      -0.070963       0.003649       0.067314             10.593676      13.859838      -0.602029       5.192002       6.947884      -2.493298      10.973306          -0.000000
          210              O      -2.755445       6.200648       3.785251      -0.557482      40.196889 0.68425332E+03  0.17507787E+05                                 9.419590                            8.249980      -0.134229       2.001523                    0.993810      28.682641      78.314673       0.641758       0.373010      -1.125792      -0.010564      -0.004359      -0.014564       0.018512       0.001770      -0.050229      -0.008636      -0.116204       0.069950      -0.091721       0.037218       0.054503             10.458145       9.735379       2.970014      -1.320314       9.822288      -3.591141      11.816769          -0.000000
          211              O      -0.241313       5.262280       5.518085      -0.591575      38.900114 0.65131215E+03  0.16444722E+05                                 9.141462                            7.954737       0.131395       2.080796                    0.995018      28.766843      77.777807       0.665848       0.364329      -1.133535       0.008588      -0.016237      -0.014899       0.023651       0.008362      -0.072018       0.045653      -0.010109      -0.162749      -0.110914       0.036828       0.074086             10.053775      12.190961      -3.689449      -1.283968       8.452375       2.059780       9.517987           0.000000
          212              O       1.166221       3.576729       5.122580      -0.526549      36.124517 0.49513362E+03  0.11666740E+05                                 8.739716                            6.854295       0.411358       2.200002                    0.996496      26.864674      70.039695       0.730541       0.355823      -1.140888      -0.020433       0.005161       0.011974       0.024239       0.001785       0.030329      -0.049778       0.031178      -0.155708      -0.085458       0.029049       0.056409             10.793546      12.968111      -4.377650       5.538093       7.833995      -2.769267      11.578534          -0.000000
          213              O       3.816664       7.041792       3.103506      -0.552229      30.660729 0.47431403E+03  0.11032077E+05                                 7.674341                            6.646851       0.709230       2.279915                    0.998396      27.147047      69.806110       0.753907       0.349299      -1.148746      -0.016037      -0.005134      -0.009182       0.019179       0.011816       0.019843      -0.034386       0.112803      -0.007581      -0.074997       0.011358       0.063639              8.586519      13.909875      -0.516354       0.863096       6.321211      -0.111362       5.528471           0.000000
          214              O       2.570019       5.378774       2.425522      -0.538149      31.403135 0.52825187E+03  0.12679001E+05                                 7.980578                            7.193536       0.250575       2.135539                    0.995283      27.607646      73.185543       0.694684       0.367346      -1.129265      -0.020104       0.015292       0.004499       0.025657      -0.000189       0.007721      -0.009427      -0.123306       0.091858      -0.077516       0.026665       0.050851              8.596424      10.040701      -2.327054       0.371881       9.911112       1.255247       5.837460           0.000000
          215              O       0.274175       7.232232       0.089600      -0.574587      29.563960 0.50259083E+03  0.11854426E+05                                 7.395493                            6.848952       0.946101       2.329934                    0.999257      28.045205      72.505795       0.741951       0.349998      -1.148735       0.016779      -0.018771       0.004967       0.025663       0.044963      -0.051353       0.080244       0.034991      -0.089759      -0.126865       0.061345       0.065520              7.695486       8.862849       2.326712      -0.537096       7.263869      -1.882188       6.959741           0.000000
          216              O      -1.764426      -1.808135      16.602816      -0.555420      38.517954 0.53661770E+03  0.12913626E+05                                 9.104068                            7.169655       0.290476       2.149900                    0.995700      27.525484      72.752712       0.708533       0.359222      -1.137079       0.032070       0.005091       0.002123       0.032541      -0.049946       0.039287       0.008539       0.054051       0.034960      -0.072393       0.004374       0.068019             11.073900      11.449859      -2.221485       5.549999       8.648860      -4.730689      13.122979           0.000000

******************************************************
Auxiliary information for the entire system
The total spin magnetic moment of the unit cell is   0.000076
The total net atomic charge of the unit cell is   0.000005
Accuracy of reproducing the electrostatic potential in the unit cell:
  The inner radius (bohr) =    5.0000
  The outer radius (bohr) =   12.0000
  Valid grid points have density less than (e/(bohr^3)) =    0.0001
  The number of valid grid points were=       172664
  The rms potential error without charges in kcal/mol is=     10.04621
  The rms potential error with partial charges in kcal/mol is=      1.72816
  The RRMSE value at monopole order=      0.17202
  The rms potential error with partial charges and cloud penetration in kcal/mol is=      1.72665
  The RRMSE value at monopole order with cloud penetration is=      0.17187
  The rms potential error with partial charges and atomic dipoles in kcal/mol is=      1.17379
  The RRMSE value at dipole order=      0.11684
  The rms potential error with partial charges, atomic dipoles and cloud penetration in kcal/mol is=      1.16482
  The RRMSE value at dipole order with cloud penetration=      0.11595

******************************************************
The electron densities and ab initio electrostatic potential were computed in VASP using the PBE functional and
projector augmented wave method. See the main text of the journal article for a description of computational details.
The atomic charges, dipoles, and quadrupoles were computed with the DDEC6 method as described in
(a) T. A. Manz and N. Gabaldon Limas, RSC Adv. 6 (2016) 47771-47801 DOI: 10.1039/c6ra04656h
(b) N. Gabaldon Limas and T. A. Manz, RSC Adv. 8 (2018) 2678-2707 DOI: 10.1039/c7ra11829e.
For each atom in the material, the electron cloud parameters were fit to the spherically averaged atom-in-material
electron density using radial positions for which this density was between 10^-4 and 10^-2 electrons per cubic bohr.
The polarizabilities, dispersion coefficients, and quantum Drude oscillator (QDO) parameters were fit using the MCLF method.
The magnetic structure of the system was optimized in VASP from the default ferromagnetic initial guess using spin polarization.
The atomic spin moments (ASMs) were computed on this optimized magnetic structure using the DDEC6 partition as inputs
to the method of T. A. Manz and D. S. Sholl, J. Chem. Theory Comput. 7 (2011) 4146-4164 DOI: 10.1021/ct200539n.
The RMSE and RRMSE were computed using a uniform grid with Ewald summation.
