# Supplementary material for: A collection of forcefield precursors for metal–organic frameworks
Source: RSC Adv. 2019 Nov 13;9(63):36492–507. doi: 10.1039/c9ra07327b (PMC9075174; doi:10.1039/c9ra07327b)
Supplement: RA-009-C9RA07327B-s5746 [file RA-009-C9RA07327B-s5746.xyz]

   60
jmolscript: load "" {1 1 1} spacegroup "x,y,z" unitcell [{      7.849400     0.000000     0.000000 }, {     -3.722341     9.268027     0.000000 }, {     -0.240696    -3.413429    12.133402 }]
Mn     6.557554     0.999944     5.634388     0.944731
Mn    -2.671191     4.854654     6.499014     0.943752
H      0.540343     5.909704     5.559525     0.124933
H      1.649910     7.495630     2.037198     0.123897
H      0.151492     3.795215     2.210706     0.115412
H      1.030453     2.826336    12.055748     0.092280
H      0.661603     3.518505     0.229321     0.093725
H      6.322235    -0.759320     8.279834     0.097675
H     -0.817476    -0.849556    10.478406     0.133660
H      0.826269     2.738881     9.974870     0.131093
H      0.070574     2.707221     7.817551     0.096508
H      3.346020    -0.055106     6.573877     0.124912
H      2.236453    -1.641032    10.096204     0.123854
H      3.734871     2.059383     9.922696     0.115391
H      2.855910     3.028262     0.077654     0.092277
H      3.224760     2.336093    11.904081     0.093716
H     -2.435872     6.613918     3.853568     0.097669
H      4.703839     6.704154     1.654996     0.133641
H      3.060094     3.115717     2.158532     0.131096
H      3.815789     3.147377     4.315851     0.096502
C     -0.439916     3.640236     4.797547     0.586435
C      0.181844     4.727596     4.002809    -0.018156
C      0.612932     5.849475     4.633746    -0.134319
C      1.169182     6.926987     3.906955     0.000696
C      5.433728    -1.137596     4.607053     0.584990
C      1.315972     6.786281     2.535881    -0.177042
C      0.972439     5.605963     1.895237     0.090331
C      0.397660     4.586206     2.634162    -0.183834
C      1.480385     5.440666     0.450149    -0.074071
C      0.882826     0.752420    11.791240    -0.096956
C     -1.033909    -0.047310     8.618355     0.111416
C     -0.599172    -0.117430     9.948176    -0.203266
C      0.157378     0.915904    10.458993     0.151277
C      0.369350     1.994873     9.654548    -0.187011
C     -0.101668     1.968999     8.356274     0.109836
C      4.326279     2.214362     7.335855     0.586430
C      3.704519     1.127002     8.130593    -0.018195
C      3.273431     0.005123     7.499656    -0.134396
C      2.717181    -1.072389     8.226447     0.000706
C     -1.547365     6.992194     7.526349     0.584945
C      2.570391    -0.931683     9.597521    -0.177052
C      2.913924     0.248635    10.238165     0.090308
C      3.488703     1.268392     9.499240    -0.183849
C      2.405978     0.413932    11.683253    -0.074063
C      3.003537     5.102178     0.342162    -0.096949
C      4.920272     5.901908     3.515047     0.111359
C      4.485535     5.972028     2.185226    -0.203315
C      3.728985     4.938694     1.674409     0.151258
C      3.517013     3.859725     2.478854    -0.187066
C      3.988031     3.885599     3.777128     0.109781
N     -0.784388     0.961516     7.826044    -0.254022
N      4.670751     4.893082     4.307358    -0.253882
O     -0.564608     2.507782     4.273384    -0.540284
O     -0.808439     3.879264     5.980554    -0.580344
O      5.832782    -1.222951     5.767006    -0.567085
O      5.484621    -0.054905     3.963982    -0.571788
O      4.450971     3.346816     7.860018    -0.540139
O      4.694802     1.975334     6.152848    -0.580426
O     -1.946419     7.077549     6.366396    -0.567168
O     -1.598258     5.909503     8.169420    -0.571815

The following XYZ coordinates are in angstroms. Other properties are in atomic units.
The sperically averaged electron density of each atom fit to a function of the form exp(a - br)
eigen_1, eigen_2 and eigen_3 are the three eigenvalues of traceless quadrupole moment tensor
  atom number  atomic symbol              X              Y              Z     net charge C6 coefficient C8 coefficient C10 coefficient fluctuating dipole atomic polarizability isotropic forcefield polarizability              a              b squared Pearson coefficient          <r^3>          <r^4>         wp_QDO          m_QDO          q_QDO       dipole_x       dipole_y       dipole_z         dipole            Qxy            Qxz            Qyz     Q(x^2-y^2)  Q(3z^2 - R^2)        eigen_1        eigen_2        eigen_3 static polarizability      alpha(xx)      alpha(xy)      alpha(xz)      alpha(yy)      alpha(yz)      alpha(zz) atomic spin moment
            1             Mn       6.557554       0.999944       5.634388       0.944731     145.470721 0.39845312E+04  0.15238767E+06                                21.770525                           19.901553       0.280229       1.864474                    0.999667      55.669179     163.856609       0.429641       0.372759      -1.170208      -0.011386       0.010876      -0.088471       0.089862      -0.050511      -0.034335       0.015315       0.099778      -0.307311      -0.108567      -0.019768       0.128335             24.100382      19.688744       3.948235       0.907689      31.160234       1.210653      21.452169           4.765590
            2             Mn      -2.671191       4.854654       6.499014       0.943752     145.552141 0.39874280E+04  0.15252936E+06                                21.780439                           19.910366       0.279249       1.864079                    0.999669      55.682768     163.924432       0.429486       0.372818      -1.170137       0.011564      -0.010866       0.088481       0.089892      -0.050384      -0.034326       0.015252       0.099516      -0.306920      -0.108435      -0.019652       0.128087             24.111653      19.697495       3.950633       0.908376      31.176018       1.211693      21.461445           4.764756
            3              H       0.540343       5.909704       5.559525       0.124933       1.133211 0.87815352E+01  0.89019529E+02                                 1.852323                            1.778214      -1.343017       2.251731                    0.993606       3.735840      10.936245       0.447468       1.350296      -0.693376      -0.002811       0.003077       0.041111       0.041322      -0.002685       0.000214       0.001263      -0.011803       0.050263      -0.014868      -0.001969       0.016837              1.874733       1.587223       0.078252      -0.164528       1.676801       0.149904       2.360174          -0.000256
            4              H       1.649910       7.495630       2.037198       0.123897       1.160838 0.90141386E+01  0.90279200E+02                                 1.760380                            1.708697      -1.084380       2.372487                    0.996950       3.421167       9.367062       0.503507       1.214611      -0.725365       0.010160       0.028818      -0.020538       0.036817       0.004943      -0.005921      -0.009339      -0.008742       0.027388      -0.011374      -0.005772       0.017146              1.755681       1.500943       0.180544      -0.145870       1.990052      -0.175230       1.776049           0.000130
            5              H       0.151492       3.795215       2.210706       0.115412       1.091956 0.84312038E+01  0.83743687E+02                                 1.736030                            1.686204      -1.130914       2.337500                    0.997137       3.572203      10.011807       0.487620       1.264626      -0.712062      -0.011393      -0.031327      -0.013730       0.036052       0.006076      -0.000564       0.009384      -0.008288       0.003909      -0.010828      -0.002057       0.012885              1.741213       1.530596       0.183665      -0.033024       1.818356       0.253403       1.874688          -0.000071
            6              H       1.030453       2.826336      12.055748       0.092280       1.161019 0.92630703E+01  0.92953859E+02                                 1.730643                            1.701419      -0.705701       2.520907                    0.999238       3.479391       9.385748       0.520829       1.171922      -0.735444      -0.008860       0.030957      -0.021245       0.038578      -0.002837       0.001209      -0.004232      -0.015626      -0.008794      -0.006920      -0.004221       0.011141              1.747120       1.505435      -0.173429       0.149915       1.748206      -0.195665       1.987719           0.000044
            7              H       0.661603       3.518505       0.229321       0.093725       1.142696 0.90528480E+01  0.90667143E+02                                 1.739072                            1.703376      -0.669259       2.538340                    0.999479       3.494255       9.533857       0.508832       1.201897      -0.728053      -0.016316      -0.022596       0.025711       0.037919       0.005613      -0.001614      -0.005332      -0.005362      -0.001182      -0.006575      -0.002829       0.009405              1.760238       1.677658       0.177589      -0.205516       1.557011      -0.148294       2.046045           0.000063
            8              H       6.322235      -0.759320       8.279834       0.097675       1.229510 0.90125582E+01  0.91078677E+02                                 1.898717                            1.757913      -0.976182       2.415941                    0.997835       3.567577      10.105861       0.471367       1.285813      -0.708675      -0.025045      -0.039696      -0.015976       0.049581       0.013449       0.003523      -0.004538      -0.021897      -0.006703      -0.017923      -0.000866       0.018789              1.967919       1.988392       0.479934       0.361532       2.093742       0.404554       1.821623           0.000079
            9              H      -0.817476      -0.849556      10.478406       0.133660       0.979715 0.71382507E+01  0.66730573E+02                                 1.511554                            1.474634      -0.791337       2.514480                    0.999822       3.020389       7.718090       0.573542       1.142373      -0.744408      -0.008997      -0.028860       0.020097       0.036300       0.010755       0.004652      -0.005980      -0.014088       0.011781      -0.017140       0.004839       0.012301              1.499981       1.363098       0.150931      -0.049457       1.613644      -0.258165       1.523200           0.000105
           10              H       0.826269       2.738881       9.974870       0.131093       1.009164 0.74534152E+01  0.71188790E+02                                 1.608698                            1.558380      -0.792211       2.513585                    0.999764       3.181567       8.509051       0.524840       1.221863      -0.724228       0.017379       0.029162       0.009321       0.035205       0.010383       0.007627      -0.003554      -0.018745      -0.003213      -0.017707       0.003182       0.014524              1.613364       1.514595       0.230582       0.217497       1.684975       0.176058       1.640523           0.000020
           11              H       0.070574       2.707221       7.817551       0.096508       1.087257 0.76389367E+01  0.74141219E+02                                 1.748308                            1.614739      -0.913018       2.439003                    0.998702       3.494994       9.732428       0.493033       1.279980      -0.708808       0.009389       0.043185      -0.020510       0.048721       0.012912      -0.001170      -0.000634      -0.017702      -0.012087      -0.013697      -0.004028       0.017725              1.820269       1.430611       0.071875       0.005317       2.059666      -0.644099       1.970530           0.000484
           12              H       3.346020      -0.055106       6.573877       0.124912       1.133501 0.87843894E+01  0.89055504E+02                                 1.852596                            1.778465      -1.343361       2.251532                    0.993600       3.736429      10.938324       0.447452       1.350239      -0.693385       0.002808      -0.003079      -0.041102       0.041313      -0.002693       0.000210       0.001258      -0.011819       0.050263      -0.014879      -0.001958       0.016836              1.875013       1.587445       0.078280      -0.164567       1.677052       0.149936       2.360543          -0.000255
           13              H       2.236453      -1.641032      10.096204       0.123854       1.161064 0.90164600E+01  0.90309082E+02                                 1.760680                            1.708976      -1.084638       2.372360                    0.996947       3.421558       9.368754       0.503435       1.214694      -0.725346      -0.010160      -0.028819       0.020535       0.036816       0.004942      -0.005921      -0.009341      -0.008726       0.027399      -0.011368      -0.005779       0.017147              1.755983       1.501171       0.180592      -0.145908       1.990417      -0.175272       1.776361           0.000122
           14              H       3.734871       2.059383       9.922696       0.115391       1.092018 0.84318186E+01  0.83751443E+02                                 1.736108                            1.686275      -1.131072       2.337419                    0.997136       3.572337      10.012329       0.487605       1.264639      -0.712059       0.011393       0.031329       0.013733       0.036054       0.006075      -0.000562       0.009389      -0.008285       0.003912      -0.010829      -0.002060       0.012889              1.741293       1.530658       0.183678      -0.033027       1.818440       0.253423       1.874780          -0.000074
           15              H       2.855910       3.028262       0.077654       0.092277       1.161047 0.92633578E+01  0.92957477E+02                                 1.730669                            1.701443      -0.705763       2.520877                    0.999238       3.479453       9.385956       0.520826       1.171919      -0.735445       0.008864      -0.030957       0.021243       0.038576      -0.002838       0.001210      -0.004231      -0.015625      -0.008799      -0.006920      -0.004221       0.011141              1.747147       1.505454      -0.173431       0.149919       1.748228      -0.195666       1.987759           0.000042
           16              H       3.224760       2.336093      11.904081       0.093716       1.142686 0.90527787E+01  0.90666648E+02                                 1.739098                            1.703400      -0.669285       2.538336                    0.999479       3.494253       9.533990       0.508812       1.201940      -0.728044       0.016321       0.022596      -0.025712       0.037922       0.005613      -0.001615      -0.005332      -0.005358      -0.001183      -0.006575      -0.002830       0.009404              1.760267       1.677680       0.177593      -0.205519       1.557034      -0.148297       2.046087           0.000061
           17              H      -2.435872       6.613918       3.853568       0.097669       1.229681 0.90140842E+01  0.91097798E+02                                 1.898866                            1.758039      -0.976363       2.415837                    0.997833       3.567851      10.106786       0.471361       1.285780      -0.708681       0.025042       0.039682       0.015982       0.049570       0.013446       0.003522      -0.004544      -0.021890      -0.006683      -0.017922      -0.000861       0.018783              1.968081       1.988554       0.479991       0.361583       2.093913       0.404606       1.821776           0.000082
           18              H       4.703839       6.704154       1.654996       0.133641       0.979810 0.71391500E+01  0.66741084E+02                                 1.511645                            1.474722      -0.791434       2.514418                    0.999822       3.020584       7.718711       0.573528       1.142365      -0.744410       0.009000       0.028854      -0.020098       0.036297       0.010756       0.004653      -0.005978      -0.014086       0.011785      -0.017141       0.004842       0.012299              1.500071       1.363178       0.150944      -0.049458       1.613740      -0.258183       1.523295           0.000106
           19              H       3.060094       3.115717       2.158532       0.131096       1.009236 0.74540699E+01  0.71196220E+02                                 1.608722                            1.558404      -0.792275       2.513531                    0.999763       3.181724       8.509390       0.524861       1.221794      -0.724242      -0.017377      -0.029157      -0.009321       0.035199       0.010382       0.007627      -0.003554      -0.018748      -0.003209      -0.017708       0.003183       0.014524              1.613388       1.514616       0.230579       0.217500       1.684993       0.176054       1.640556           0.000024
           20              H       3.815789       3.147377       4.315851       0.096502       1.087287 0.76391905E+01  0.74144239E+02                                 1.748331                            1.614758      -0.913022       2.438992                    0.998702       3.495071       9.732653       0.493035       1.279966      -0.708811      -0.009387      -0.043170       0.020522       0.048713       0.012911      -0.001167      -0.000635      -0.017700      -0.012054      -0.013701      -0.004018       0.017719              1.820295       1.430628       0.071875       0.005321       2.059692      -0.644111       1.970566           0.000488
           21              C      -0.439916       3.640236       4.797547       0.586435      22.777623 0.25880694E+03  0.54110749E+04                                 7.454674                            5.713522      -0.070084       2.024127                    0.999431      22.753525      64.229924       0.619349       0.473002      -1.018167      -0.018329      -0.050185       0.036837       0.064895      -0.024605       0.063877       0.005244       0.116975      -0.025288      -0.068898      -0.033573       0.102472              8.718348       6.634948       2.614539      -2.905281      10.590745      -2.091976       8.929349           0.020699
           22              C       0.181844       4.727596       4.002809      -0.018156      37.207435 0.44261358E+03  0.10428872E+05                                 9.757669                            7.051383      -0.150009       1.958420                    0.999114      27.597952      78.841036       0.617076       0.421265      -1.063538       0.020284       0.028573      -0.035036       0.049552      -0.012212       0.004903       0.011247      -0.012083       0.017312      -0.020616       0.003798       0.016818             11.946722       9.064300       4.736108      -3.721310      12.915759      -1.987223      13.860106          -0.002369
           23              C       0.612932       5.849475       4.633746      -0.134319      33.152738 0.46646736E+03  0.11267553E+05                                 9.229005                            7.401610      -0.242519       1.890316                    0.999144      30.823670      92.641517       0.575752       0.440415      -1.039512       0.000456       0.008544      -0.020329       0.022056      -0.038013       0.004371      -0.004116       0.044078       0.037871      -0.050282       0.011356       0.038926             10.352656       7.868402       4.314588      -1.110997      13.360431       0.774820       9.829135           0.004876
           24              C       1.169182       6.926987       3.906955       0.000696      38.365159 0.44527512E+03  0.10485265E+05                                 9.976667                            7.079481      -0.004523       2.010383                    0.999262      27.224660      77.219397       0.616239       0.422091      -1.065253      -0.019762      -0.032593      -0.019701       0.042907      -0.017337      -0.001465      -0.014151       0.003356       0.005759      -0.023850       0.002874       0.020976             12.467533       7.494387       4.402625       0.119829      16.383597       4.787546      13.524614          -0.004269
           25              C       5.433728      -1.137596       4.607053       0.584990      23.248094 0.25218757E+03  0.52392485E+04                                 7.592611                            5.651297      -0.082842       2.028880                    0.999476      22.524619      63.406062       0.620807       0.474902      -1.017028       0.006309       0.043756       0.027973       0.052315      -0.037093      -0.063984       0.002327       0.118976      -0.070775      -0.069737      -0.041184       0.110921              9.130810       5.384366       2.489281       1.959753      13.024353       3.171411       8.983712           0.009672
           26              C       1.315972       6.786281       2.535881      -0.177042      33.608537 0.46385478E+03  0.11147375E+05                                 9.207749                            7.297493      -0.159627       1.910746                    0.999060      30.910600      91.551940       0.591996       0.430523      -1.049311      -0.002117      -0.002090       0.016023       0.016296      -0.015441      -0.015482      -0.036359       0.020037      -0.038364      -0.051834       0.023087       0.028747             10.550921       5.857117       1.119970      -0.835580      11.377725       4.381659      14.417922           0.005237
           27              C       0.972439       5.605963       1.895237       0.090331      34.287375 0.41615020E+03  0.96385599E+04                                 9.301653                            6.846079       0.006584       2.012038                    0.999312      26.516025      74.676891       0.626151       0.422343      -1.064713       0.023479      -0.004646      -0.011083       0.026376       0.000644      -0.011344       0.008704      -0.014029       0.096041      -0.025617      -0.010225       0.035842             11.639493       7.543417       1.073869      -3.881115       9.352014       2.823196      18.023048          -0.001168
           28              C       0.397660       4.586206       2.634162      -0.183834      34.748301 0.48719283E+03  0.11853909E+05                                 9.419906                            7.492425      -0.129105       1.916823                    0.999277      31.289490      93.277236       0.582600       0.432091      -1.048260      -0.002719       0.002311       0.032237       0.032433      -0.001739       0.005862       0.031990       0.005257      -0.067953      -0.043209       0.014378       0.028830             10.758191       8.203030       2.294640      -4.071064       8.343137      -0.917029      15.728405           0.004366
           29              C       1.480385       5.440666       0.450149      -0.074071      33.306948 0.44750536E+03  0.10602378E+05                                 9.256765                            7.109442      -0.331106       1.906549                    0.997320      28.203904      81.526279       0.610375       0.423549      -1.059173       0.029633      -0.051118       0.003530       0.059191      -0.006792       0.000929       0.011632      -0.029099      -0.050870      -0.020613      -0.006750       0.027364             11.748009       9.026433      -1.546853      -1.798598       7.779719       4.088219      18.437874           0.000631
           30              C       0.882826       0.752420      11.791240      -0.096956      33.120052 0.45292678E+03  0.10774335E+05                                 9.241612                            7.181724      -0.353035       1.901906                    0.996634      28.409338      82.565400       0.602952       0.427032      -1.055912       0.048921       0.030184      -0.004659       0.057672       0.016124       0.001992       0.005626       0.004694      -0.027740      -0.013909      -0.007882       0.021791             11.533218      11.145590       0.586358       3.888107       6.469608       2.228163      16.984455           0.000088
           31              C      -1.033909      -0.047310       8.618355       0.111416      24.003161 0.32738105E+03  0.72228476E+04                                 7.417392                            6.179501       0.080132       2.049245                    0.999492      26.037961      74.280393       0.634697       0.437406      -1.043484       0.026623       0.041161      -0.007007       0.049519      -0.006971      -0.012112       0.015151      -0.003942      -0.128912      -0.047883       0.014244       0.033639              8.034397       6.937439       1.693660       2.710699       7.325033      -0.136272       9.840719           0.005290
           32              C      -0.599172      -0.117430       9.948176      -0.203266      30.531755 0.44381568E+03  0.10454779E+05                                 8.422897                            6.998673       0.286660       2.064136                    0.999709      29.422148      83.793428       0.628252       0.413866      -1.069231       0.002642      -0.010062      -0.013011       0.016659       0.000790      -0.001671      -0.023077      -0.019104      -0.026882      -0.023302      -0.005088       0.028390              9.222284       8.504878       2.194922       3.745010       7.311063       0.525191      11.850913          -0.000811
           33              C       0.157378       0.915904      10.458993       0.151277      30.024073 0.38550204E+03  0.87658380E+04                                 8.585996                            6.642987      -0.008799       2.018949                    0.999115      25.569933      71.519466       0.627492       0.429271      -1.059633       0.022999      -0.005880       0.010533       0.025971      -0.010812      -0.001231       0.008017       0.014915       0.044795      -0.021787       0.003858       0.017930             10.335893       8.976283       1.491598       5.448057       7.055048       0.041410      14.976347           0.003891
           34              C       0.369350       1.994873       9.654548      -0.187011      29.343567 0.42463633E+03  0.99260146E+04                                 8.275791                            6.893139       0.214982       2.050482                    0.999663      29.143857      83.582494       0.624454       0.419612      -1.062020       0.006022       0.004055      -0.013749       0.015548       0.002720       0.007910       0.008180      -0.003062      -0.061872      -0.024111       0.007343       0.016769              9.123486       6.868192       0.577749       3.464896       7.244533      -1.392908      13.257734          -0.000617
           35              C      -0.101668       1.968999       8.356274       0.109836      25.104473 0.32802708E+03  0.72231938E+04                                 7.617756                            6.165356       0.183160       2.084504                    0.999697      25.732152      72.760866       0.640101       0.434548      -1.047723      -0.026659      -0.041165       0.012063       0.050505      -0.012831      -0.022852      -0.009922       0.005782      -0.154168      -0.059501       0.018840       0.040661              8.432686       6.636478       1.258061       2.871508       7.724518      -1.426175      10.937061           0.006887
           36              C       4.326279       2.214362       7.335855       0.586430      22.777678 0.25880531E+03  0.54110368E+04                                 7.454715                            5.713512      -0.070072       2.024134                    0.999431      22.753497      64.230003       0.619347       0.473004      -1.018165       0.018301       0.050181      -0.036919       0.064931      -0.024588       0.063896       0.005196       0.116975      -0.025221      -0.068863      -0.033624       0.102487              8.718461       6.635011       2.614707      -2.905279      10.591066      -2.092098       8.929304           0.020678
           37              C       3.704519       1.127002       8.130593      -0.018195      37.210460 0.44264964E+03  0.10429956E+05                                 9.758183                            7.051652      -0.150093       1.958366                    0.999115      27.599486      78.846842       0.617065       0.421263      -1.063537      -0.020305      -0.028569       0.035050       0.049568      -0.012212       0.004912       0.011228      -0.012095       0.017324      -0.020615       0.003814       0.016801             11.947457       9.064809       4.736512      -3.721537      12.916654      -1.987364      13.860909          -0.002365
           38              C       3.273431       0.005123       7.499656      -0.134396      33.156835 0.46652927E+03  0.11269468E+05                                 9.229752                            7.402071      -0.242630       1.890238                    0.999144      30.826799      92.653879       0.575735       0.440412      -1.039510      -0.000461      -0.008551       0.020333       0.022063      -0.038032       0.004368      -0.004114       0.044009       0.037894      -0.050285       0.011364       0.038921             10.353616       7.869068       4.315128      -1.111116      13.361790       0.774869       9.829991           0.004879
           39              C       2.717181      -1.072389       8.226447       0.000706      38.367460 0.44529591E+03  0.10485926E+05                                 9.977191                            7.079721      -0.004719       2.010305                    0.999262      27.225541      77.223705       0.616216       0.422100      -1.065243       0.019780       0.032594       0.019708       0.042919      -0.017352      -0.001476      -0.014155       0.003407       0.005708      -0.023871       0.002888       0.020984             12.468344       7.494800       4.403049       0.119871      16.384795       4.787859      13.525436          -0.004269
           40              C      -1.547365       6.992194       7.526349       0.584945      23.248763 0.25219300E+03  0.52394083E+04                                 7.592802                            5.651372      -0.082979       2.028829                    0.999475      22.525325      63.409075       0.620799       0.474904      -1.017023      -0.006330      -0.043771      -0.027983       0.052335      -0.037045      -0.063983       0.002394       0.118969      -0.070869      -0.069654      -0.041266       0.110919              9.131134       5.384530       2.489482       1.959850      13.024950       3.171630       8.983922           0.009680
           41              C       2.570391      -0.931683       9.597521      -0.177052      33.609327 0.46386234E+03  0.11147658E+05                                 9.207988                            7.297598      -0.159751       1.910705                    0.999060      30.911334      91.556011       0.591983       0.430529      -1.049302       0.002129       0.002079      -0.016023       0.016297      -0.015437      -0.015479      -0.036352       0.020066      -0.038373      -0.051830       0.023099       0.028731             10.551252       5.857240       1.120093      -0.835626      11.378121       4.381702      14.418396           0.005229
           42              C       2.913924       0.248635      10.238165       0.090308      34.288183 0.41615831E+03  0.96387922E+04                                 9.301766                            6.846114       0.006669       2.012058                    0.999312      26.516384      74.678015       0.626154       0.422339      -1.064716      -0.023469       0.004644       0.011088       0.026369       0.000642      -0.011350       0.008705      -0.014037       0.096083      -0.025629      -0.010229       0.035857             11.639698       7.543449       1.073925      -3.881122       9.352238       2.823313      18.023406          -0.001167
           43              C       3.488703       1.268392       9.499240      -0.183849      34.749417 0.48720788E+03  0.11854383E+05                                 9.420098                            7.492527      -0.129160       1.916793                    0.999278      31.290323      93.280556       0.582596       0.432089      -1.048259       0.002715      -0.002318      -0.032245       0.032442      -0.001740       0.005865       0.032002       0.005233      -0.067925      -0.043212       0.014363       0.028849             10.758435       8.203125       2.294699      -4.071100       8.343366      -0.916967      15.728816           0.004369
           44              C       2.405978       0.413932      11.683253      -0.074063      33.307120 0.44750499E+03  0.10602377E+05                                 9.256831                            7.109460      -0.331162       1.906532                    0.997320      28.203953      81.526703       0.610371       0.423552      -1.059170      -0.029630       0.051115      -0.003530       0.059187      -0.006795       0.000932       0.011634      -0.029082      -0.050903      -0.020625      -0.006738       0.027363             11.748156       9.026431      -1.546843      -1.798595       7.779795       4.088342      18.438241           0.000630
           45              C       3.003537       5.102178       0.342162      -0.096949      33.120044 0.45292303E+03  0.10774235E+05                                 9.241653                            7.181714      -0.353048       1.901905                    0.996634      28.409257      82.565429       0.602949       0.427035      -1.055909      -0.048916      -0.030183       0.004659       0.057667       0.016121       0.001986       0.005627       0.004706      -0.027759      -0.013914      -0.007877       0.021791             11.533328      11.145620       0.586391       3.888210       6.469648       2.228198      16.984717           0.000089
           46              C       4.920272       5.901908       3.515047       0.111359      24.004465 0.32739900E+03  0.72233392E+04                                 7.417605                            6.179618       0.080230       2.049258                    0.999492      26.038905      74.283458       0.634700       0.437398      -1.043488      -0.026614      -0.041157       0.007019       0.049513      -0.006964      -0.012103       0.015159      -0.003906      -0.128775      -0.047842       0.014233       0.033610              8.034667       6.937633       1.693761       2.710853       7.325239      -0.136231       9.841127           0.005301
           47              C       4.485535       5.972028       2.185226      -0.203315      30.534311 0.44385867E+03  0.10456068E+05                                 8.423368                            6.999007       0.286568       2.064076                    0.999709      29.423982      83.800359       0.628236       0.413866      -1.069229      -0.002632       0.010042       0.013003       0.016639       0.000809      -0.001672      -0.023094      -0.019099      -0.026853      -0.023311      -0.005093       0.028404              9.222837       8.505375       2.195103       3.745308       7.311464       0.525291      11.851673          -0.000814
           48              C       3.728985       4.938694       1.674409       0.151258      30.025000 0.38551285E+03  0.87661614E+04                                 8.586190                            6.643084      -0.008877       2.018917                    0.999115      25.570516      71.521845       0.627485       0.429271      -1.059630      -0.022995       0.005879      -0.010531       0.025966      -0.010804      -0.001221       0.008011       0.014921       0.044849      -0.021790       0.003857       0.017933             10.336176       8.976488       1.491679       5.448238       7.055219       0.041452      14.976820           0.003895
           49              C       3.517013       3.859725       2.478854      -0.187066      29.346576 0.42468825E+03  0.99275565E+04                                 8.276378                            6.893582       0.214850       2.050404                    0.999664      29.146050      83.590841       0.624429       0.419615      -1.062016      -0.006024      -0.004040       0.013747       0.015543       0.002740       0.007917       0.008188      -0.003083      -0.061855      -0.024111       0.007317       0.016793              9.124176       6.868667       0.577765       3.465199       7.244987      -1.393063      13.258875          -0.000618
           50              C       3.988031       3.885599       3.777128       0.109781      25.105973 0.32804804E+03  0.72237631E+04                                 7.618002                            6.165504       0.183246       2.084514                    0.999697      25.733058      72.763720       0.640102       0.434541      -1.047729       0.026635       0.041170      -0.012039       0.050491      -0.012831      -0.022848      -0.009936       0.005792      -0.154026      -0.059462       0.018824       0.040638              8.432998       6.636683       1.258120       2.871671       7.724740      -1.426205      10.937570           0.006898
           51              N      -0.784388       0.961516       7.826044      -0.254022      31.970148 0.52249031E+03  0.12656630E+05                                 8.394241                            7.430625      -0.025497       2.019359                    0.996962      28.094983      77.797262       0.638062       0.396281      -1.094907       0.035669       0.002169       0.169444       0.173171       0.015394      -0.024143      -0.000248      -0.049103      -0.283467      -0.099313       0.022795       0.076518              8.806791       7.662876       1.950180       2.167417       9.061304      -0.868854       9.696194           0.022463
           52              N       4.670751       4.893082       4.307358      -0.253882      31.964990 0.52237788E+03  0.12653216E+05                                 8.393367                            7.429838      -0.025537       2.019402                    0.996962      28.091766      77.786058       0.638094       0.396283      -1.094906      -0.035681      -0.002152      -0.169388       0.173119       0.015405      -0.024140      -0.000240      -0.049105      -0.283453      -0.099308       0.022786       0.076522              8.805868       7.662019       1.950085       2.167063       9.060513      -0.868714       9.695070           0.022454
           53              O      -0.564608       2.507782       4.273384      -0.540284      30.150803 0.46426614E+03  0.10752226E+05                                 7.594180                            6.586826       0.484976       2.215064                    0.997425      26.882637      69.219920       0.754672       0.350442      -1.146580      -0.025779       0.027813       0.003824       0.038114       0.013649       0.040630       0.011533      -0.023711      -0.151864      -0.070512       0.017831       0.052681              8.286983       5.872530       1.953892      -0.776227      12.873383      -0.588848       6.115036           0.041865
           54              O      -0.808439       3.879264       5.980554      -0.580344      36.278373 0.60724060E+03  0.15070098E+05                                 8.751131                            7.684170       0.034686       2.058925                    0.993968      28.299194      75.928506       0.676841       0.364640      -1.132967       0.031123      -0.003989      -0.003507       0.031573      -0.033138      -0.007693       0.020846       0.098841       0.147465      -0.086417       0.027542       0.058875              9.554955       8.397387      -0.280156      -3.217729       8.051174      -0.939450      12.216304           0.049587
           55              O       5.832782      -1.222951       5.767006      -0.567085      32.713055 0.52918515E+03  0.12672396E+05                                 8.103449                            7.115194       0.580374       2.235407                    0.996793      27.687672      72.663558       0.712948       0.358754      -1.139068      -0.031416       0.002984      -0.018487       0.036574      -0.009909       0.001190       0.021601       0.103638       0.117585      -0.076398       0.033091       0.043307              8.824804       6.823030       1.079962       2.549077       8.224331       2.637881      11.427049           0.032578
           56              O       5.484621      -0.054905       3.963982      -0.571788      30.390997 0.46956477E+03  0.10896148E+05                                 7.588493                            6.587987       0.616476       2.241881                    0.998478      27.405054      70.429085       0.761531       0.346610      -1.150759      -0.014172      -0.006410       0.019368       0.024841      -0.005216      -0.038531      -0.020976      -0.068263      -0.173225      -0.081178       0.014608       0.066569              8.273101       5.111590       1.075204       0.331914      13.212489      -0.400228       6.495223           0.035902
           57              O       4.450971       3.346816       7.860018      -0.540139      30.146186 0.46417451E+03  0.10749579E+05                                 7.593494                            6.586244       0.484890       2.215107                    0.997423      26.879534      69.210364       0.754693       0.350450      -1.146574       0.025791      -0.027699      -0.003887       0.038046       0.013650       0.040665       0.011553      -0.023712      -0.151928      -0.070556       0.017845       0.052710              8.286229       5.872008       1.953692      -0.776068      12.872239      -0.588646       6.114442           0.041831
           58              O       4.694802       1.975334       6.152848      -0.580426      36.283382 0.60734558E+03  0.15073376E+05                                 8.751995                            7.684884       0.034538       2.058840                    0.993969      28.301368      75.936382       0.676802       0.364645      -1.132961      -0.031232       0.004122       0.003547       0.031702      -0.033130      -0.007700       0.020822       0.098797       0.147354      -0.086371       0.027528       0.058843              9.555968       8.398311      -0.280073      -3.218138       8.052170      -0.939768      12.217421           0.049668
           59              O      -1.946419       7.077549       6.366396      -0.567168      32.717088 0.52926359E+03  0.12674769E+05                                 8.104097                            7.115687       0.580284       2.235331                    0.996796      27.689697      72.670745       0.712927       0.358751      -1.139069       0.031382      -0.003161       0.018547       0.036590      -0.009880       0.001200       0.021661       0.103679       0.117598      -0.076436       0.033106       0.043331              8.825598       6.823554       1.080201       2.549389       8.225209       2.638283      11.428031           0.032579
           60              O      -1.598258       5.909503       8.169420      -0.571815      30.392888 0.46959849E+03  0.10897158E+05                                 7.588900                            6.588295       0.616306       2.241826                    0.998477      27.405293      70.431112       0.761498       0.346618      -1.150749       0.014077       0.006375      -0.019484       0.024868      -0.005201      -0.038553      -0.020958      -0.068296      -0.173345      -0.081219       0.014620       0.066598              8.273600       5.111838       1.075332       0.331960      13.213424      -0.400192       6.495540           0.035866

******************************************************
Auxiliary information for the entire system
The total spin magnetic moment of the unit cell is   10.001148
The total net atomic charge of the unit cell is   -0.000001
Accuracy of reproducing the electrostatic potential in the unit cell:
  The inner radius (bohr) =    5.0000
  The outer radius (bohr) =   12.0000
  Valid grid points have density less than (e/(bohr^3)) =    0.0001
  The number of valid grid points were=        18534
  The rms potential error without charges in kcal/mol is=      4.95363
  The rms potential error with partial charges in kcal/mol is=      0.47943
  The RRMSE value at monopole order=      0.09678
  The rms potential error with partial charges and cloud penetration in kcal/mol is=      0.49731
  The RRMSE value at monopole order with cloud penetration is=      0.10039
  The rms potential error with partial charges and atomic dipoles in kcal/mol is=      0.42051
  The RRMSE value at dipole order=      0.08489
  The rms potential error with partial charges, atomic dipoles and cloud penetration in kcal/mol is=      0.40896
  The RRMSE value at dipole order with cloud penetration=      0.08256

******************************************************
The electron densities and ab initio electrostatic potential were computed in VASP using the PBE functional and
projector augmented wave method. See the main text of the journal article for a description of computational details.
The atomic charges, dipoles, and quadrupoles were computed with the DDEC6 method as described in
(a) T. A. Manz and N. Gabaldon Limas, RSC Adv. 6 (2016) 47771-47801 DOI: 10.1039/c6ra04656h
(b) N. Gabaldon Limas and T. A. Manz, RSC Adv. 8 (2018) 2678-2707 DOI: 10.1039/c7ra11829e.
For each atom in the material, the electron cloud parameters were fit to the spherically averaged atom-in-material
electron density using radial positions for which this density was between 10^-4 and 10^-2 electrons per cubic bohr.
The polarizabilities, dispersion coefficients, and quantum Drude oscillator (QDO) parameters were fit using the MCLF method.
The magnetic structure of the system was optimized in VASP from the default ferromagnetic initial guess using spin polarization.
The atomic spin moments (ASMs) were computed on this optimized magnetic structure using the DDEC6 partition as inputs
to the method of T. A. Manz and D. S. Sholl, J. Chem. Theory Comput. 7 (2011) 4146-4164 DOI: 10.1021/ct200539n.
The RMSE and RRMSE were computed using a uniform grid with Ewald summation.
