# Supplementary material for: A collection of forcefield precursors for metal–organic frameworks
Source: RSC Adv. 2019 Nov 13;9(63):36492–507. doi: 10.1039/c9ra07327b (PMC9075174; doi:10.1039/c9ra07327b)
Supplement: RA-009-C9RA07327B-s5747 [file RA-009-C9RA07327B-s5747.xyz]

  648
jmolscript: load "" {1 1 1} spacegroup "x,y,z" unitcell [{     13.894200     0.000000     0.000000 }, {      0.000000    27.574000     0.000000 }, {      0.000000     0.000000    44.874000 }]
Zn     2.109556    12.522181     3.774801     0.445951
Zn     5.321201    13.167964    41.016631     0.460900
Zn     2.442045     7.128982    36.796231     0.465495
Zn    11.784644     1.264819    26.211801     0.445951
Zn     8.572999     0.619036    18.579631     0.460901
Zn    11.452155     6.658018    14.359231     0.465495
Zn     9.056656    15.051819    18.662199     0.445950
Zn    12.268301    14.406036    26.294369     0.460900
Zn     9.389145    20.445018    30.514769     0.465495
Zn     4.837544    26.309181    41.099199     0.445951
Zn     1.625899    26.954964     3.857369     0.460901
Zn     4.505055    20.915982     8.077769     0.465495
Zn    11.784644    15.051819    41.099199     0.445951
Zn     8.572999    14.406036     3.857369     0.460901
Zn    11.452155    20.445018     8.077769     0.465495
Zn     2.109556    26.309181    18.662199     0.445950
Zn     5.321201    26.954964    26.294369     0.460900
Zn     2.442045    20.915982    30.514769     0.465495
Zn     4.837544    12.522181    26.211801     0.445951
Zn     1.625899    13.167964    18.579631     0.460900
Zn     4.505055     7.128982    14.359231     0.465495
Zn     9.056656     1.264819     3.774801     0.445951
Zn    12.268301     0.619036    41.016631     0.460900
Zn     9.389145     6.658018    36.796231     0.465495
H      0.533537     2.390666     7.745252     0.140312
H      0.851714     0.410853     6.596478     0.095790
H      1.353295     2.280370     3.208491     0.085111
H      1.029560     4.320846     4.231618     0.127168
H      0.270937     9.686746     7.453571     0.139358
H      0.775296    11.633471     6.277873     0.091584
H      1.845150     9.587480     3.123230     0.093477
H      1.399146     7.552519     4.173282     0.137607
H     13.175870     4.251911    10.361407     0.127539
H     12.363059     4.458716    12.483947     0.105454
H     12.995245     8.335620    12.439073     0.090823
H     13.721912     8.241869    10.235759     0.130410
H      9.599503    10.905517    39.919910     0.124391
H      7.437565    11.572808    39.628229     0.087717
H      7.275003    12.904632    43.285460     0.084648
H      9.381364    12.157377    43.702789     0.116299
H     12.160204    12.375211     0.596824     0.122620
H     13.307865    12.921176     2.553331     0.096676
H      2.827470    11.804429     0.906455     0.088388
H      1.742333    11.117837    43.837411     0.135355
H      1.756227     9.841161    40.902651     0.127626
H      2.901109     8.790591    39.197439     0.094238
H     13.460701     7.751051    37.451840     0.083428
H     12.169930     8.636177    39.206414     0.128681
H     13.360663    11.396334    30.182252     0.140313
H     13.042486    13.376147    29.033478     0.095790
H     12.540905    11.506630    25.645491     0.085111
H     12.864640     9.466154    26.668618     0.127168
H     13.623263     4.100254    29.890571     0.139358
H     13.118904     2.153529    28.714873     0.091584
H     12.049050     4.199520    25.560230     0.093477
H     12.495054     6.234481    26.610282     0.137607
H      0.718330     9.535089    32.798407     0.127539
H      1.531141     9.328284    34.920947     0.105454
H      0.898955     5.451380    34.876073     0.090823
H      0.172288     5.545131    32.672759     0.130411
H      4.294697     2.881483    17.482910     0.124391
H      6.456635     2.214192    17.191229     0.087717
H      6.619197     0.882368    20.848460     0.084648
H      4.512836     1.629623    21.265789     0.116299
H      1.733996     1.411789    23.033824     0.122620
H      0.586335     0.865824    24.990331     0.096676
H     11.066730     1.982571    23.343455     0.088388
H     12.151867     2.669163    21.400411     0.135355
H     12.137973     3.945839    18.465651     0.127626
H     10.993091     4.996409    16.760439     0.094238
H      0.433499     6.035949    15.014840     0.083428
H      1.724270     5.150823    16.769414     0.128681
H      7.480637    25.183334    14.691748     0.140313
H      7.798814    27.163147    15.840522     0.095790
H      8.300395    25.293630    19.228509     0.085111
H      7.976660    23.253154    18.205382     0.127168
H      7.218037    17.887254    14.983429     0.139358
H      7.722396    15.940529    16.159127     0.091584
H      8.792250    17.986520    19.313770     0.093477
H      8.346246    20.021481    18.263718     0.137607
H      6.228770    23.322089    12.075593     0.127539
H      5.415959    23.115284     9.953053     0.105454
H      6.048145    19.238380     9.997927     0.090823
H      6.774812    19.332131    12.201241     0.130410
H      2.652403    16.668483    27.391090     0.124391
H      0.490465    16.001192    27.682771     0.087717
H      0.327903    14.669368    24.025540     0.084648
H      2.434264    15.416623    23.608211     0.116299
H      5.213104    15.198789    21.840176     0.122620
H      6.360765    14.652824    19.883669     0.096676
H      9.774570    15.769571    21.530545     0.088388
H      8.689433    16.456163    23.473589     0.135355
H      8.703327    17.732839    26.408349     0.127626
H      9.848209    18.783409    28.113561     0.094238
H      6.513601    19.822949    29.859160     0.083428
H      5.222830    18.937823    28.104586     0.128681
H      6.413563    16.177666    37.128748     0.140313
H      6.095386    14.197853    38.277522     0.095790
H      5.593805    16.067370    41.665509     0.085111
H      5.917540    18.107846    40.642382     0.127169
H      6.676163    23.473746    37.420429     0.139357
H      6.171804    25.420471    38.596127     0.091584
H      5.101950    23.374480    41.750770     0.093477
H      5.547954    21.339519    40.700718     0.137607
H      7.665430    18.038911    34.512593     0.127539
H      8.478241    18.245716    32.390053     0.105455
H      7.846055    22.122620    32.434927     0.090823
H      7.119388    22.028869    34.638241     0.130411
H     11.241797    24.692517     4.954090     0.124391
H     13.403735    25.359808     5.245771     0.087717
H     13.566297    26.691632     1.588540     0.084648
H     11.459936    25.944377     1.171211     0.116299
H      8.681096    26.162211    44.277176     0.122620
H      7.533435    26.708176    42.320669     0.096676
H      4.119630    25.591429    43.967545     0.088388
H      5.204767    24.904837     1.036589     0.135355
H      5.190873    23.628161     3.971349     0.127626
H      4.045991    22.577591     5.676561     0.094238
H      7.380599    21.538051     7.422160     0.083428
H      8.671370    22.423177     5.667586     0.128681
H     13.360663    25.183334    37.128748     0.140313
H     13.042486    27.163147    38.277522     0.095790
H     12.540905    25.293630    41.665509     0.085111
H     12.864640    23.253154    40.642382     0.127169
H     13.623263    17.887254    37.420429     0.139357
H     13.118904    15.940529    38.596127     0.091583
H     12.049050    17.986520    41.750770     0.093477
H     12.495054    20.021481    40.700718     0.137607
H      0.718330    23.322089    34.512593     0.127539
H      1.531141    23.115284    32.390053     0.105455
H      0.898955    19.238380    32.434927     0.090823
H      0.172288    19.332131    34.638241     0.130411
H      4.294697    16.668483     4.954090     0.124391
H      6.456635    16.001192     5.245771     0.087717
H      6.619197    14.669368     1.588540     0.084648
H      4.512836    15.416623     1.171211     0.116299
H      1.733996    15.198789    44.277176     0.122620
H      0.586335    14.652824    42.320669     0.096676
H     11.066730    15.769571    43.967545     0.088388
H     12.151867    16.456163     1.036589     0.135355
H     12.137973    17.732839     3.971349     0.127626
H     10.993091    18.783409     5.676561     0.094238
H      0.433499    19.822949     7.422160     0.083428
H      1.724270    18.937823     5.667586     0.128681
H      0.533537    16.177666    14.691748     0.140313
H      0.851714    14.197853    15.840522     0.095790
H      1.353295    16.067370    19.228509     0.085111
H      1.029560    18.107846    18.205382     0.127168
H      0.270937    23.473746    14.983429     0.139358
H      0.775296    25.420471    16.159127     0.091584
H      1.845150    23.374480    19.313770     0.093477
H      1.399146    21.339519    18.263718     0.137607
H     13.175870    18.038911    12.075593     0.127539
H     12.363059    18.245716     9.953053     0.105454
H     12.995245    22.122620     9.997927     0.090823
H     13.721912    22.028869    12.201241     0.130410
H      9.599503    24.692517    27.391090     0.124391
H      7.437565    25.359808    27.682771     0.087717
H      7.275003    26.691632    24.025540     0.084648
H      9.381364    25.944377    23.608211     0.116299
H     12.160204    26.162211    21.840176     0.122620
H     13.307865    26.708176    19.883669     0.096676
H      2.827470    25.591429    21.530545     0.088388
H      1.742333    24.904837    23.473589     0.135355
H      1.756227    23.628161    26.408349     0.127626
H      2.901109    22.577591    28.113561     0.094238
H     13.460701    21.538051    29.859160     0.083428
H     12.169930    22.423177    28.104586     0.128681
H      6.413563     2.390666    30.182252     0.140313
H      6.095386     0.410853    29.033478     0.095790
H      5.593805     2.280370    25.645491     0.085111
H      5.917540     4.320846    26.668618     0.127169
H      6.676163     9.686746    29.890571     0.139358
H      6.171804    11.633471    28.714873     0.091584
H      5.101950     9.587480    25.560230     0.093477
H      5.547954     7.552519    26.610282     0.137607
H      7.665430     4.251911    32.798407     0.127539
H      8.478241     4.458716    34.920947     0.105454
H      7.846055     8.335620    34.876073     0.090823
H      7.119388     8.241869    32.672759     0.130411
H     11.241797    10.905517    17.482910     0.124391
H     13.403735    11.572808    17.191229     0.087717
H     13.566297    12.904632    20.848460     0.084648
H     11.459936    12.157377    21.265789     0.116299
H      8.681096    12.375211    23.033824     0.122620
H      7.533435    12.921176    24.990331     0.096676
H      4.119630    11.804429    23.343455     0.088388
H      5.204767    11.117837    21.400411     0.135355
H      5.190873     9.841161    18.465651     0.127626
H      4.045991     8.790591    16.760439     0.094238
H      7.380599     7.751051    15.014840     0.083428
H      8.671370     8.636177    16.769414     0.128681
H      7.480637    11.396334     7.745252     0.140313
H      7.798814    13.376147     6.596478     0.095790
H      8.300395    11.506630     3.208491     0.085111
H      7.976660     9.466154     4.231618     0.127168
H      7.218037     4.100254     7.453571     0.139358
H      7.722396     2.153529     6.277873     0.091584
H      8.792250     4.199520     3.123230     0.093477
H      8.346246     6.234481     4.173282     0.137607
H      6.228770     9.535089    10.361407     0.127539
H      5.415959     9.328284    12.483947     0.105454
H      6.048145     5.451380    12.439073     0.090823
H      6.774812     5.545131    10.235759     0.130410
H      2.652403     2.881483    39.919910     0.124391
H      0.490465     2.214192    39.628229     0.087717
H      0.327903     0.882368    43.285460     0.084648
H      2.434264     1.629623    43.702789     0.116299
H      5.213104     1.411789     0.596824     0.122620
H      6.360765     0.865824     2.553331     0.096676
H      9.774570     1.982571     0.906455     0.088388
H      8.689433     2.669163    43.837411     0.135355
H      8.703327     3.945839    40.902651     0.127626
H      9.848209     4.996409    39.197439     0.094238
H      6.513601     6.035949    37.451840     0.083428
H      5.222830     5.150823    39.206414     0.128681
C      0.523811     4.902657     6.755781     0.373246
C      0.712772     3.579105     6.073247     0.054431
C      0.689152     2.390666     6.811873    -0.146093
C      0.903123     1.229800     6.116326     0.093442
C      1.193512     2.296914     4.141870     0.114320
C      0.983709     3.521200     4.743182    -0.150494
C      0.540484     7.149938     6.665584     0.367713
C      0.805864     8.415585     5.936830     0.054567
C      0.604398     9.639870     6.565066    -0.144375
C      0.910070    10.795221     5.851570     0.103939
C      1.532530     9.598509     4.018467     0.089123
C      1.268540     8.376981     4.631446    -0.155956
C      0.006947     6.121428     8.601000     0.382190
C     13.503773     6.195878    10.027993     0.053942
C     13.113346     5.114977    10.751810    -0.146230
C     12.635385     5.236303    12.017257     0.086855
C     12.984130     7.500128    11.990333     0.110781
C     13.448196     7.450495    10.681358    -0.150589
C     11.137591    10.990996    42.096299     0.374695
C      9.723161    11.368760    41.838274     0.061462
C      9.125711    11.277766    40.655844    -0.134538
C      7.847444    11.713435    40.476348     0.111672
C      7.752964    12.466205    42.592606     0.079341
C      8.995105    12.025021    42.845695    -0.143937
C     13.048043    11.175742    43.267511     0.368110
C     13.770542    11.625198    44.479558     0.066406
C     13.092505    12.207010     0.659648    -0.151425
C     13.784436    12.546170     1.821884     0.076732
C      1.881275    11.873364     0.857093     0.086396
C      1.246310    11.479056    44.564369    -0.144657
C     13.029981    10.045208    41.297542     0.378262
C     13.787215     9.369645    40.240311     0.058186
C      1.275488     9.391704    40.216079    -0.138294
C      1.952135     8.763017    39.197439     0.088388
C      0.015284     8.139845    38.196749     0.098467
C     13.117514     8.705112    39.219876    -0.136766
C     13.370389     8.884343    29.192781     0.373246
C     13.181428    10.207895    28.510247     0.054431
C     13.205048    11.396334    29.248873    -0.146093
C     12.991077    12.557200    28.553326     0.093442
C     12.700688    11.490086    26.578870     0.114320
C     12.910491    10.265800    27.180182    -0.150494
C     13.353716     6.637062    29.102584     0.367713
C     13.088336     5.371415    28.373830     0.054567
C     13.289802     4.147130    29.002066    -0.144375
C     12.984130     2.991779    28.288570     0.103939
C     12.361670     4.188491    26.455467     0.089123
C     12.625660     5.410019    27.068446    -0.155956
C     -0.006947     7.665572    31.038000     0.382190
C      0.390427     7.591122    32.464993     0.053942
C      0.780854     8.672023    33.188810    -0.146230
C      1.258815     8.550697    34.454257     0.086855
C      0.910070     6.286872    34.427333     0.110781
C      0.446004     6.336505    33.118358    -0.150589
C      2.756609     2.796004    19.659299     0.374696
C      4.171039     2.418240    19.401274     0.061462
C      4.768489     2.509234    18.218844    -0.134538
C      6.046756     2.073565    18.039348     0.111672
C      6.141236     1.320795    20.155606     0.079341
C      4.899095     1.761979    20.408695    -0.143937
C      0.846157     2.611258    20.830511     0.368110
C      0.123658     2.161802    22.042558     0.066406
C      0.801695     1.579990    23.096648    -0.151424
C      0.109764     1.240830    24.258884     0.076732
C     12.012925     1.913636    23.294093     0.086396
C     12.647890     2.307944    22.127369    -0.144657
C      0.864219     3.741792    18.860542     0.378262
C      0.106985     4.417355    17.803311     0.058186
C     12.618712     4.395296    17.779079    -0.138294
C     11.942065     5.023983    16.760439     0.088388
C     -0.015284     5.647155    15.759749     0.098467
C      0.776686     5.081888    16.782876    -0.136766
C      7.470911    22.671343    15.681219     0.373246
C      7.659872    23.994895    16.363753     0.054431
C      7.636252    25.183334    15.625127    -0.146093
C      7.850223    26.344200    16.320674     0.093442
C      8.140612    25.277086    18.295130     0.114320
C      7.930809    24.052800    17.693818    -0.150494
C      7.487584    20.424062    15.771416     0.367714
C      7.752964    19.158415    16.500170     0.054567
C      7.551498    17.934130    15.871934    -0.144375
C      7.857170    16.778779    16.585430     0.103939
C      8.479630    17.975491    18.418533     0.089123
C      8.215640    19.197019    17.805554    -0.155956
C      6.954047    21.452572    13.836000     0.382190
C      6.556673    21.378122    12.409007     0.053942
C      6.166246    22.459023    11.685190    -0.146230
C      5.688285    22.337697    10.419743     0.086855
C      6.037030    20.073872    10.446667     0.110781
C      6.501096    20.123505    11.755642    -0.150589
C      4.190491    16.583004    25.214701     0.374695
C      2.776061    16.205240    25.472726     0.061462
C      2.178611    16.296234    26.655156    -0.134538
C      0.900344    15.860565    26.834652     0.111672
C      0.805864    15.107795    24.718394     0.079341
C      2.048005    15.548979    24.465305    -0.143937
C      6.100943    16.398258    24.043489     0.368110
C      6.823442    15.948802    22.831442     0.066406
C      6.145405    15.366990    21.777352    -0.151425
C      6.837336    15.027830    20.615116     0.076732
C      8.828375    15.700636    21.579907     0.086396
C      8.193410    16.094944    22.746631    -0.144657
C      6.082881    17.528792    26.013458     0.378262
C      6.840115    18.204355    27.070689     0.058186
C      8.222588    18.182296    27.094921    -0.138294
C      8.899235    18.810983    28.113561     0.088388
C      6.962384    19.434155    29.114251     0.098467
C      6.170414    18.868888    28.091124    -0.136766
C      6.423289    18.689657    38.118219     0.373246
C      6.234328    17.366105    38.800753     0.054431
C      6.257948    16.177666    38.062127    -0.146093
C      6.043977    15.016800    38.757674     0.093442
C      5.753588    16.083914    40.732130     0.114320
C      5.963391    17.308200    40.130818    -0.150494
C      6.406616    20.936938    38.208416     0.367713
C      6.141236    22.202585    38.937170     0.054567
C      6.342702    23.426870    38.308934    -0.144375
C      6.037030    24.582221    39.022430     0.103939
C      5.414570    23.385509    40.855533     0.089123
C      5.678560    22.163981    40.242554    -0.155956
C      6.940153    19.908428    36.273000     0.382190
C      7.337527    19.982878    34.846007     0.053942
C      7.727954    18.901977    34.122190    -0.146230
C      8.205915    19.023303    32.856743     0.086855
C      7.857170    21.287128    32.883667     0.110781
C      7.393104    21.237495    34.192642    -0.150589
C      9.703709    24.777996     2.777701     0.374695
C     11.118139    25.155760     3.035726     0.061462
C     11.715589    25.064766     4.218156    -0.134538
C     12.993856    25.500435     4.397652     0.111672
C     13.088336    26.253205     2.281394     0.079341
C     11.846195    25.812021     2.028305    -0.143937
C      7.793257    24.962742     1.606489     0.368110
C      7.070758    25.412198     0.394442     0.066406
C      7.748795    25.994010    44.214352    -0.151425
C      7.056864    26.333170    43.052116     0.076731
C      5.065825    25.660364    44.016907     0.086396
C      5.700790    25.266056     0.309631    -0.144657
C      7.811319    23.832208     3.576458     0.378262
C      7.054085    23.156645     4.633689     0.058186
C      5.671612    23.178704     4.657921    -0.138294
C      4.994965    22.550017     5.676561     0.088388
C      6.931816    21.926845     6.677251     0.098467
C      7.723786    22.492112     5.654124    -0.136766
C     13.370389    22.671343    38.118219     0.373246
C     13.181428    23.994895    38.800753     0.054431
C     13.205048    25.183334    38.062127    -0.146093
C     12.991077    26.344200    38.757674     0.093442
C     12.700688    25.277086    40.732130     0.114320
C     12.910491    24.052800    40.130818    -0.150494
C     13.353716    20.424062    38.208416     0.367713
C     13.088336    19.158415    38.937170     0.054567
C     13.289802    17.934130    38.308934    -0.144375
C     12.984130    16.778779    39.022430     0.103939
C     12.361670    17.975491    40.855533     0.089123
C     12.625660    19.197019    40.242554    -0.155956
C     -0.006947    21.452572    36.273000     0.382190
C      0.390427    21.378122    34.846007     0.053942
C      0.780854    22.459023    34.122190    -0.146230
C      1.258815    22.337697    32.856743     0.086855
C      0.910070    20.073872    32.883667     0.110781
C      0.446004    20.123505    34.192642    -0.150589
C      2.756609    16.583004     2.777701     0.374695
C      4.171039    16.205240     3.035726     0.061462
C      4.768489    16.296234     4.218156    -0.134538
C      6.046756    15.860565     4.397652     0.111672
C      6.141236    15.107795     2.281394     0.079341
C      4.899095    15.548979     2.028305    -0.143937
C      0.846157    16.398258     1.606489     0.368110
C      0.123658    15.948802     0.394442     0.066406
C      0.801695    15.366990    44.214352    -0.151425
C      0.109764    15.027830    43.052116     0.076731
C     12.012925    15.700636    44.016907     0.086396
C     12.647890    16.094944     0.309631    -0.144657
C      0.864219    17.528792     3.576458     0.378262
C      0.106985    18.204355     4.633689     0.058186
C     12.618712    18.182296     4.657921    -0.138294
C     11.942065    18.810983     5.676561     0.088388
C     -0.015284    19.434155     6.677251     0.098467
C      0.776686    18.868888     5.654124    -0.136766
C      0.523811    18.689657    15.681219     0.373246
C      0.712772    17.366105    16.363753     0.054431
C      0.689152    16.177666    15.625127    -0.146093
C      0.903123    15.016800    16.320674     0.093442
C      1.193512    16.083914    18.295130     0.114320
C      0.983709    17.308200    17.693818    -0.150494
C      0.540484    20.936938    15.771416     0.367713
C      0.805864    22.202585    16.500170     0.054567
C      0.604398    23.426870    15.871934    -0.144375
C      0.910070    24.582221    16.585430     0.103939
C      1.532530    23.385509    18.418533     0.089123
C      1.268540    22.163981    17.805554    -0.155956
C      0.006947    19.908428    13.836000     0.382190
C     13.503773    19.982878    12.409007     0.053942
C     13.113346    18.901977    11.685190    -0.146230
C     12.635385    19.023303    10.419743     0.086855
C     12.984130    21.287128    10.446667     0.110781
C     13.448196    21.237495    11.755642    -0.150589
C     11.137591    24.777996    25.214701     0.374695
C      9.723161    25.155760    25.472726     0.061462
C      9.125711    25.064766    26.655156    -0.134538
C      7.847444    25.500435    26.834652     0.111672
C      7.752964    26.253205    24.718394     0.079342
C      8.995105    25.812021    24.465305    -0.143937
C     13.048043    24.962742    24.043489     0.368110
C     13.770542    25.412198    22.831442     0.066406
C     13.092505    25.994010    21.777352    -0.151425
C     13.784436    26.333170    20.615116     0.076732
C      1.881275    25.660364    21.579907     0.086396
C      1.246310    25.266056    22.746631    -0.144657
C     13.029981    23.832208    26.013458     0.378262
C     13.787215    23.156645    27.070689     0.058186
C      1.275488    23.178704    27.094921    -0.138294
C      1.952135    22.550017    28.113561     0.088388
C      0.015284    21.926845    29.114251     0.098467
C     13.117514    22.492112    28.091124    -0.136766
C      6.423289     4.902657    29.192781     0.373246
C      6.234328     3.579105    28.510247     0.054431
C      6.257948     2.390666    29.248873    -0.146093
C      6.043977     1.229800    28.553326     0.093442
C      5.753588     2.296914    26.578870     0.114320
C      5.963391     3.521200    27.180182    -0.150494
C      6.406616     7.149938    29.102584     0.367713
C      6.141236     8.415585    28.373830     0.054567
C      6.342702     9.639870    29.002066    -0.144375
C      6.037030    10.795221    28.288570     0.103939
C      5.414570     9.598509    26.455467     0.089123
C      5.678560     8.376981    27.068446    -0.155956
C      6.940153     6.121428    31.038000     0.382190
C      7.337527     6.195878    32.464993     0.053942
C      7.727954     5.114977    33.188810    -0.146230
C      8.205915     5.236303    34.454257     0.086855
C      7.857170     7.500128    34.427333     0.110781
C      7.393104     7.450495    33.118358    -0.150589
C      9.703709    10.990996    19.659299     0.374695
C     11.118139    11.368760    19.401274     0.061463
C     11.715589    11.277766    18.218844    -0.134538
C     12.993856    11.713435    18.039348     0.111672
C     13.088336    12.466205    20.155606     0.079341
C     11.846195    12.025021    20.408695    -0.143937
C      7.793257    11.175742    20.830511     0.368110
C      7.070758    11.625198    22.042558     0.066406
C      7.748795    12.207010    23.096648    -0.151425
C      7.056864    12.546170    24.258884     0.076732
C      5.065825    11.873364    23.294093     0.086396
C      5.700790    11.479056    22.127369    -0.144657
C      7.811319    10.045208    18.860542     0.378262
C      7.054085     9.369645    17.803311     0.058186
C      5.671612     9.391704    17.779079    -0.138294
C      4.994965     8.763017    16.760439     0.088388
C      6.931816     8.139845    15.759749     0.098467
C      7.723786     8.705112    16.782876    -0.136766
C      7.470911     8.884343     6.755781     0.373246
C      7.659872    10.207895     6.073247     0.054431
C      7.636252    11.396334     6.811873    -0.146093
C      7.850223    12.557200     6.116326     0.093442
C      8.140612    11.490086     4.141870     0.114320
C      7.930809    10.265800     4.743182    -0.150494
C      7.487584     6.637062     6.665584     0.367713
C      7.752964     5.371415     5.936830     0.054567
C      7.551498     4.147130     6.565066    -0.144375
C      7.857170     2.991779     5.851570     0.103939
C      8.479630     4.188491     4.018467     0.089123
C      8.215640     5.410019     4.631446    -0.155956
C      6.954047     7.665572     8.601000     0.382190
C      6.556673     7.591122    10.027993     0.053942
C      6.166246     8.672023    10.751810    -0.146230
C      5.688285     8.550697    12.017257     0.086855
C      6.037030     6.286872    11.990333     0.110781
C      6.501096     6.336505    10.681358    -0.150589
C      4.190491     2.796004    42.096299     0.374695
C      2.776061     2.418240    41.838274     0.061462
C      2.178611     2.509234    40.655844    -0.134538
C      0.900344     2.073565    40.476348     0.111672
C      0.805864     1.320795    42.592606     0.079341
C      2.048005     1.761979    42.845695    -0.143937
C      6.100943     2.611258    43.267511     0.368110
C      6.823442     2.161802    44.479558     0.066406
C      6.145405     1.579990     0.659648    -0.151425
C      6.837336     1.240830     1.821884     0.076732
C      8.828375     1.913636     0.857093     0.086396
C      8.193410     2.307944    44.564369    -0.144657
C      6.082881     3.741792    41.297542     0.378262
C      6.840115     4.417355    40.240311     0.058186
C      8.222588     4.395296    40.216079    -0.138294
C      8.899235     5.023983    39.197439     0.088388
C      6.962384     5.647155    38.196749     0.098467
C      6.170414     5.081888    39.219876    -0.136766
I      4.585364    12.080997     3.459337    -0.460048
I      1.092779    14.387286     5.154676    -0.424709
I      4.176458    11.714814    39.310073    -0.460506
I      4.255655    13.672016    43.293538    -0.449766
I      4.619405     8.434335    36.447560    -0.468132
I      2.584043     4.658903    37.394402    -0.460609
I      9.308836     1.706003    25.896337    -0.460048
I     12.801421    26.973714    27.591676    -0.424708
I      9.717742     2.072186    16.873073    -0.460506
I      9.638545     0.114984    20.856538    -0.449766
I      9.274795     5.352665    14.010560    -0.468131
I     11.310157     9.128097    14.957402    -0.460608
I     11.532464    15.493003    18.977663    -0.460048
I      8.039879    13.186714    17.282324    -0.424709
I     11.123558    15.859186    28.000927    -0.460506
I     11.202755    13.901984    24.017462    -0.449766
I     11.566505    19.139665    30.863440    -0.468132
I      9.531143    22.915097    29.916598    -0.460609
I      2.361736    25.867997    41.414663    -0.460048
I      5.854321     0.600286    39.719324    -0.424708
I      2.770642    25.501814     5.563927    -0.460506
I      2.691445    27.459016     1.580462    -0.449766
I      2.327695    22.221335     8.426440    -0.468131
I      4.363057    18.445903     7.479598    -0.460608
I      9.308836    15.493003    41.414663    -0.460048
I     12.801421    13.186714    39.719324    -0.424708
I      9.717742    15.859186     5.563927    -0.460506
I      9.638545    13.901984     1.580462    -0.449766
I      9.274795    19.139665     8.426440    -0.468131
I     11.310157    22.915097     7.479598    -0.460608
I      4.585364    25.867997    18.977663    -0.460048
I      1.092779     0.600286    17.282324    -0.424708
I      4.176458    25.501814    28.000927    -0.460506
I      4.255655    27.459016    24.017462    -0.449767
I      4.619405    22.221335    30.863440    -0.468132
I      2.584043    18.445903    29.916598    -0.460609
I      2.361736    12.080997    25.896337    -0.460048
I      5.854321    14.387286    27.591676    -0.424708
I      2.770642    11.714814    16.873073    -0.460506
I      2.691445    13.672016    20.856538    -0.449766
I      2.327695     8.434335    14.010560    -0.468131
I      4.363057     4.658903    14.957402    -0.460608
I     11.532464     1.706003     3.459337    -0.460048
I      8.039879    26.973714     5.154676    -0.424709
I     11.123558     2.072186    39.310073    -0.460506
I     11.202755     0.114984    43.293538    -0.449766
I     11.566505     5.352665    36.447560    -0.468132
I      9.531143     9.128097    37.394402    -0.460609
N      1.332454     8.112271    38.193159    -0.163326
N      1.218521    12.350395     1.934069    -0.175388
N      7.161071    12.314548    41.405240    -0.167335
N     13.752479    10.502937    42.348491    -0.389789
N     11.722537    10.207895    41.149907    -0.368813
N     11.760051    11.465269    43.162954    -0.383903
N      1.183786     1.169138     4.779081    -0.155547
N      1.375526    10.792464     4.611252    -0.163696
N     12.535347     6.460588    12.629787    -0.157575
N      0.700268     5.986315     6.027476    -0.387293
N      0.191740     4.894385     8.093923    -0.390211
N      0.202855     7.262992     7.981738    -0.389717
N     12.561746     5.674729    15.756159    -0.163326
N     12.675679     1.436605    24.371069    -0.175388
N      6.733129     1.472452    18.968240    -0.167335
N      0.141721     3.284063    19.911491    -0.389789
N      2.171663     3.579105    18.712907    -0.368813
N      2.134149     2.321731    20.725954    -0.383903
N     12.710414    12.617862    27.216081    -0.155547
N     12.518674     2.994536    27.048252    -0.163696
N      1.358853     7.326412    35.066787    -0.157575
N     13.193932     7.800685    28.464476    -0.387292
N     13.702460     8.892615    30.530923    -0.390212
N     13.691345     6.524008    30.418738    -0.389717
N      8.279554    19.461729    29.117841    -0.163326
N      8.165621    15.223605    20.502931    -0.175388
N      0.213971    15.259452    25.905760    -0.167335
N      6.805379    17.071063    24.962509    -0.389789
N      4.775437    17.366105    26.161093    -0.368813
N      4.812951    16.108731    24.148046    -0.383903
N      8.130886    26.404862    17.657919    -0.155547
N      8.322626    16.781536    17.825748    -0.163696
N      5.588247    21.113412     9.807213    -0.157575
N      7.647368    21.587685    16.409524    -0.387293
N      7.138840    22.679615    14.343077    -0.390211
N      7.149955    20.311008    14.455262    -0.389717
N      5.614646    21.899271     6.680841    -0.163326
N      5.728579    26.137395    42.939931    -0.175388
N     13.680229    26.101548     3.468760    -0.167335
N      7.088821    24.289937     2.525509    -0.389789
N      9.118763    23.994895     3.724093    -0.368813
N      9.081249    25.252269     1.711046    -0.383903
N      5.763314    14.956138    40.094919    -0.155547
N      5.571574    24.579464    40.262748    -0.163696
N      8.305953    20.247588    32.244213    -0.157575
N      6.246832    19.773315    38.846524    -0.387293
N      6.755360    18.681385    36.780077    -0.390212
N      6.744245    21.049992    36.892262    -0.389717
N     12.561746    19.461729     6.680841    -0.163326
N     12.675679    15.223605    42.939931    -0.175388
N      6.733129    15.259452     3.468760    -0.167335
N      0.141721    17.071063     2.525509    -0.389789
N      2.171663    17.366105     3.724093    -0.368813
N      2.134149    16.108731     1.711046    -0.383903
N     12.710414    26.404862    40.094919    -0.155547
N     12.518674    16.781536    40.262748    -0.163696
N      1.358853    21.113412    32.244213    -0.157575
N     13.193932    21.587685    38.846524    -0.387292
N     13.702460    22.679615    36.780077    -0.390212
N     13.691345    20.311008    36.892262    -0.389717
N      1.332454    21.899271    29.117841    -0.163326
N      1.218521    26.137395    20.502931    -0.175388
N      7.161071    26.101548    25.905760    -0.167335
N     13.752479    24.289937    24.962509    -0.389789
N     11.722537    23.994895    26.161093    -0.368813
N     11.760051    25.252269    24.148046    -0.383903
N      1.183786    14.956138    17.657919    -0.155547
N      1.375526    24.579464    17.825748    -0.163696
N     12.535347    20.247588     9.807213    -0.157575
N      0.700268    19.773315    16.409524    -0.387293
N      0.191740    18.681385    14.343077    -0.390211
N      0.202855    21.049992    14.455262    -0.389717
N      5.614646     8.112271    15.756159    -0.163326
N      5.728579    12.350395    24.371069    -0.175388
N     13.680229    12.314548    18.968240    -0.167335
N      7.088821    10.502937    19.911491    -0.389789
N      9.118763    10.207895    18.712907    -0.368813
N      9.081249    11.465269    20.725954    -0.383903
N      5.763314     1.169138    27.216081    -0.155547
N      5.571574    10.792464    27.048252    -0.163696
N      8.305953     6.460588    35.066787    -0.157575
N      6.246832     5.986315    28.464476    -0.387292
N      6.755360     4.894385    30.530923    -0.390212
N      6.744245     7.262992    30.418738    -0.389717
N      8.279554     5.674729    38.193159    -0.163326
N      8.165621     1.436605     1.934069    -0.175388
N      0.213971     1.472452    41.405240    -0.167335
N      6.805379     3.284063    42.348491    -0.389789
N      4.775437     3.579105    41.149907    -0.368813
N      4.812951     2.321731    43.162954    -0.383903
N      8.130886    12.617862     4.779081    -0.155547
N      8.322626     2.994536     4.611252    -0.163696
N      5.588247     7.326412    12.629787    -0.157575
N      7.647368     7.800685     6.027476    -0.387293
N      7.138840     8.892615     8.093923    -0.390211
N      7.149955     6.524008     7.981738    -0.389717

The following XYZ coordinates are in angstroms. Other properties are in atomic units.
The sperically averaged electron density of each atom fit to a function of the form exp(a - br)
eigen_1, eigen_2 and eigen_3 are the three eigenvalues of traceless quadrupole moment tensor
  atom number  atomic symbol              X              Y              Z     net charge C6 coefficient C8 coefficient C10 coefficient fluctuating dipole atomic polarizability isotropic forcefield polarizability              a              b squared Pearson coefficient          <r^3>          <r^4>         wp_QDO          m_QDO          q_QDO       dipole_x       dipole_y       dipole_z         dipole            Qxy            Qxz            Qyz     Q(x^2-y^2)  Q(3z^2 - R^2)        eigen_1        eigen_2        eigen_3 static polarizability      alpha(xx)      alpha(xy)      alpha(xz)      alpha(yy)      alpha(yz)      alpha(zz) atomic spin moment
            1             Zn       2.109556      12.522181       3.774801       0.445951     132.129543 0.33141001E+04  0.12239182E+06                                21.198668                           18.785516       0.312494       1.849438                    0.998664      60.295035     180.830897       0.415343       0.399312      -1.137562       0.013811       0.014040      -0.005858       0.020547       0.010040      -0.019264      -0.022474      -0.007666       0.016627      -0.023228      -0.013085       0.036313             24.216838      21.998675       2.637262       2.501607      26.809269      -4.667815      23.842570          -0.000000
            2             Zn       5.321201      13.167964      41.016631       0.460900     141.699197 0.32239481E+04  0.11822869E+06                                22.232993                           18.568673       0.299965       1.851498                    0.998240      59.647182     178.183314       0.416453       0.401056      -1.136473       0.002869       0.007453       0.016995       0.018778       0.013456      -0.019756       0.017190      -0.002357       0.084083      -0.037916      -0.000515       0.038431             26.925026      32.462326       0.388920      -0.040020      27.553993      -3.540898      20.758759           0.000000
            3             Zn       2.442045       7.128982      36.796231       0.465495     139.662174 0.32352750E+04  0.11867565E+06                                21.947279                           18.553892       0.304655       1.853609                    0.998366      59.432522     177.211886       0.418471       0.399016      -1.138618       0.003327      -0.004902       0.012693       0.014007       0.025760       0.030314       0.007164       0.000700      -0.002279      -0.036243      -0.007358       0.043601             26.561495      25.048546      -3.453260       0.620878      21.171467       2.103713      33.464471           0.000000
            4             Zn      11.784644       1.264819      26.211801       0.445951     132.129538 0.33140998E+04  0.12239181E+06                                21.198668                           18.785516       0.312494       1.849438                    0.998664      60.295032     180.830889       0.415343       0.399312      -1.137562      -0.013811      -0.014040      -0.005858       0.020547       0.010039       0.019264       0.022474      -0.007666       0.016627      -0.023228      -0.013085       0.036313             24.216839      21.998675       2.637262      -2.501606      26.809273       4.667816      23.842568          -0.000000
            5             Zn       8.572999       0.619036      18.579631       0.460901     141.699179 0.32239477E+04  0.11822866E+06                                22.232991                           18.568671       0.299965       1.851499                    0.998240      59.647178     178.183295       0.416453       0.401056      -1.136473      -0.002869      -0.007453       0.016995       0.018778       0.013456       0.019756      -0.017190      -0.002357       0.084084      -0.037916      -0.000515       0.038431             26.925022      32.462320       0.388920       0.040020      27.553989       3.540899      20.758757           0.000000
            6             Zn      11.452155       6.658018      14.359231       0.465495     139.662168 0.32352748E+04  0.11867564E+06                                21.947280                           18.553892       0.304655       1.853609                    0.998366      59.432518     177.211877       0.418471       0.399016      -1.138618      -0.003327       0.004902       0.012693       0.014007       0.025760      -0.030314      -0.007164       0.000699      -0.002279      -0.036243      -0.007358       0.043601             26.561495      25.048547      -3.453260      -0.620879      21.171468      -2.103713      33.464472           0.000000
            7             Zn       9.056656      15.051819      18.662199       0.445950     132.129557 0.33141004E+04  0.12239184E+06                                21.198670                           18.785517       0.312494       1.849438                    0.998664      60.295038     180.830910       0.415343       0.399312      -1.137562       0.013811      -0.014040       0.005858       0.020547      -0.010040       0.019264      -0.022474      -0.007666       0.016627      -0.023228      -0.013085       0.036313             24.216841      21.998678      -2.637262      -2.501607      26.809272      -4.667815      23.842572          -0.000000
            8             Zn      12.268301      14.406036      26.294369       0.460900     141.699205 0.32239483E+04  0.11822869E+06                                22.232993                           18.568673       0.299965       1.851498                    0.998240      59.647184     178.183319       0.416453       0.401056      -1.136473       0.002869      -0.007453      -0.016995       0.018778      -0.013456       0.019756       0.017190      -0.002357       0.084083      -0.037916      -0.000515       0.038431             26.925027      32.462328      -0.388920       0.040020      27.553994      -3.540899      20.758759           0.000000
            9             Zn       9.389145      20.445018      30.514769       0.465495     139.662160 0.32352745E+04  0.11867563E+06                                21.947278                           18.553891       0.304655       1.853609                    0.998366      59.432517     177.211869       0.418471       0.399016      -1.138618       0.003327       0.004902      -0.012693       0.014007      -0.025760      -0.030314       0.007164       0.000700      -0.002279      -0.036243      -0.007358       0.043601             26.561494      25.048545       3.453260      -0.620878      21.171467       2.103713      33.464470           0.000000
           10             Zn       4.837544      26.309181      41.099199       0.445951     132.129528 0.33140996E+04  0.12239180E+06                                21.198666                           18.785515       0.312494       1.849438                    0.998664      60.295030     180.830878       0.415343       0.399312      -1.137562      -0.013811       0.014040       0.005858       0.020547      -0.010039      -0.019264       0.022474      -0.007666       0.016627      -0.023228      -0.013085       0.036313             24.216836      21.998674      -2.637262       2.501607      26.809268       4.667815      23.842567          -0.000000
           11             Zn       1.625899      26.954964       3.857369       0.460901     141.699175 0.32239475E+04  0.11822866E+06                                22.232990                           18.568671       0.299965       1.851499                    0.998240      59.647177     178.183293       0.416453       0.401056      -1.136473      -0.002869       0.007453      -0.016995       0.018778      -0.013455      -0.019756      -0.017190      -0.002357       0.084084      -0.037916      -0.000515       0.038431             26.925023      32.462322      -0.388920      -0.040020      27.553988       3.540899      20.758757           0.000000
           12             Zn       4.505055      20.915982       8.077769       0.465495     139.662175 0.32352750E+04  0.11867565E+06                                21.947279                           18.553892       0.304655       1.853609                    0.998366      59.432522     177.211887       0.418471       0.399016      -1.138618      -0.003327      -0.004902      -0.012693       0.014007      -0.025760       0.030314      -0.007164       0.000699      -0.002279      -0.036243      -0.007358       0.043601             26.561495      25.048547       3.453261       0.620878      21.171467      -2.103712      33.464471           0.000001
           13             Zn      11.784644      15.051819      41.099199       0.445951     132.129525 0.33140995E+04  0.12239179E+06                                21.198667                           18.785515       0.312494       1.849438                    0.998664      60.295029     180.830878       0.415343       0.399312      -1.137562      -0.013811      -0.014040       0.005858       0.020547       0.010039      -0.019264      -0.022474      -0.007666       0.016627      -0.023228      -0.013085       0.036313             24.216837      21.998674       2.637262       2.501607      26.809268      -4.667815      23.842568          -0.000000
           14             Zn       8.572999      14.406036       3.857369       0.460901     141.699175 0.32239475E+04  0.11822866E+06                                22.232990                           18.568671       0.299965       1.851499                    0.998240      59.647177     178.183293       0.416453       0.401056      -1.136473      -0.002869      -0.007453      -0.016995       0.018778       0.013455      -0.019756       0.017190      -0.002357       0.084084      -0.037916      -0.000515       0.038431             26.925022      32.462322       0.388920      -0.040020      27.553988      -3.540899      20.758757           0.000000
           15             Zn      11.452155      20.445018       8.077769       0.465495     139.662172 0.32352749E+04  0.11867565E+06                                21.947279                           18.553892       0.304655       1.853609                    0.998366      59.432521     177.211886       0.418471       0.399016      -1.138618      -0.003327       0.004902      -0.012693       0.014007       0.025760       0.030314       0.007164       0.000699      -0.002279      -0.036243      -0.007358       0.043601             26.561495      25.048547      -3.453261       0.620878      21.171467       2.103712      33.464471           0.000001
           16             Zn       2.109556      26.309181      18.662199       0.445950     132.129574 0.33141009E+04  0.12239185E+06                                21.198671                           18.785518       0.312494       1.849438                    0.998664      60.295042     180.830922       0.415343       0.399312      -1.137562       0.013811       0.014040       0.005858       0.020547       0.010040       0.019264       0.022474      -0.007666       0.016627      -0.023228      -0.013085       0.036313             24.216842      21.998679       2.637262      -2.501607      26.809275       4.667816      23.842573          -0.000000
           17             Zn       5.321201      26.954964      26.294369       0.460900     141.699198 0.32239481E+04  0.11822869E+06                                22.232993                           18.568673       0.299965       1.851498                    0.998240      59.647182     178.183314       0.416453       0.401056      -1.136473       0.002869       0.007453      -0.016995       0.018778       0.013456       0.019756      -0.017190      -0.002357       0.084083      -0.037916      -0.000515       0.038431             26.925026      32.462325       0.388920       0.040020      27.553994       3.540899      20.758758           0.000000
           18             Zn       2.442045      20.915982      30.514769       0.465495     139.662168 0.32352747E+04  0.11867564E+06                                21.947279                           18.553892       0.304655       1.853609                    0.998366      59.432519     177.211877       0.418471       0.399016      -1.138618       0.003327      -0.004902      -0.012693       0.014007       0.025760      -0.030314      -0.007164       0.000700      -0.002279      -0.036243      -0.007358       0.043601             26.561495      25.048546      -3.453260      -0.620878      21.171467      -2.103713      33.464471           0.000000
           19             Zn       4.837544      12.522181      26.211801       0.445951     132.129531 0.33140997E+04  0.12239180E+06                                21.198667                           18.785516       0.312494       1.849438                    0.998664      60.295031     180.830886       0.415343       0.399312      -1.137562      -0.013811       0.014040      -0.005858       0.020547      -0.010039       0.019264      -0.022474      -0.007666       0.016627      -0.023228      -0.013085       0.036313             24.216838      21.998674      -2.637262      -2.501607      26.809271      -4.667815      23.842567          -0.000000
           20             Zn       1.625899      13.167964      18.579631       0.460900     141.699185 0.32239478E+04  0.11822867E+06                                22.232991                           18.568672       0.299965       1.851499                    0.998240      59.647179     178.183300       0.416453       0.401056      -1.136473      -0.002869       0.007453       0.016995       0.018778      -0.013455       0.019756       0.017190      -0.002357       0.084084      -0.037916      -0.000515       0.038431             26.925024      32.462324      -0.388920       0.040019      27.553990      -3.540899      20.758758           0.000000
           21             Zn       4.505055       7.128982      14.359231       0.465495     139.662160 0.32352746E+04  0.11867563E+06                                21.947279                           18.553892       0.304655       1.853609                    0.998366      59.432516     177.211870       0.418471       0.399016      -1.138618      -0.003327      -0.004902       0.012693       0.014007      -0.025760      -0.030314       0.007164       0.000699      -0.002279      -0.036243      -0.007358       0.043601             26.561495      25.048546       3.453260      -0.620878      21.171467       2.103713      33.464471           0.000000
           22             Zn       9.056656       1.264819       3.774801       0.445951     132.129540 0.33141000E+04  0.12239182E+06                                21.198668                           18.785516       0.312494       1.849438                    0.998664      60.295034     180.830896       0.415343       0.399312      -1.137562       0.013811      -0.014040      -0.005858       0.020547      -0.010040      -0.019264       0.022474      -0.007666       0.016627      -0.023228      -0.013085       0.036313             24.216838      21.998675      -2.637262       2.501607      26.809269       4.667815      23.842570          -0.000000
           23             Zn      12.268301       0.619036      41.016631       0.460900     141.699200 0.32239482E+04  0.11822869E+06                                22.232993                           18.568673       0.299965       1.851498                    0.998240      59.647183     178.183316       0.416453       0.401056      -1.136473       0.002869      -0.007453       0.016995       0.018778      -0.013456      -0.019756      -0.017190      -0.002357       0.084083      -0.037916      -0.000515       0.038431             26.925026      32.462326      -0.388920      -0.040020      27.553993       3.540899      20.758759           0.000000
           24             Zn       9.389145       6.658018      36.796231       0.465495     139.662174 0.32352750E+04  0.11867565E+06                                21.947279                           18.553892       0.304655       1.853609                    0.998366      59.432522     177.211887       0.418471       0.399016      -1.138618       0.003327       0.004902       0.012693       0.014007      -0.025760       0.030314      -0.007164       0.000700      -0.002279      -0.036243      -0.007358       0.043601             26.561495      25.048547       3.453261       0.620878      21.171467      -2.103713      33.464471           0.000000
           25              H       0.533537       2.390666       7.745252       0.140312       1.141207 0.82195313E+01  0.79830922E+02                                 1.694925                            1.596686      -1.071141       2.382631                    0.998131       3.176316       8.352917       0.542199       1.163116      -0.738891      -0.004827      -0.006964       0.039851       0.040742       0.002943      -0.002528      -0.014289      -0.011038       0.041424      -0.013257      -0.009523       0.022780              1.722205       1.351205      -0.042629      -0.147141       1.569525       0.137809       2.245884          -0.000001
           26              H       0.851714       0.410853       6.596478       0.095790       1.565588 0.11933568E+02  0.12894206E+03                                 2.219067                            2.015586      -1.093427       2.350658                    0.996526       3.745472      10.853754       0.444036       1.276625      -0.712280      -0.009420      -0.038488       0.032526       0.051264       0.008714      -0.008733      -0.005013      -0.016684       0.057048      -0.022515      -0.000487       0.023002              2.320637       1.705157       0.009921      -0.000167       3.231281      -0.457678       2.025475          -0.000001
           27              H       1.353295       2.280370       3.208491       0.085111       1.642107 0.12550496E+02  0.13766924E+03                                 2.287528                            2.060811      -1.314514       2.237415                    0.993607       4.011014      11.806691       0.440031       1.268956      -0.711583       0.000818       0.007368      -0.043955       0.044575       0.003255       0.002442      -0.013627      -0.028157       0.014474      -0.017805      -0.004521       0.022325              2.403379       1.856378      -0.065704      -0.388760       1.957324       0.341842       3.396436           0.000001
           28              H       1.029560       4.320846       4.231618       0.127168       1.238321 0.92716564E+01  0.93257432E+02                                 1.822486                            1.720743      -1.097996       2.355976                    0.997877       3.387035       9.210319       0.508480       1.197584      -0.729936       0.002685       0.028218      -0.026518       0.038816       0.001436      -0.006378      -0.013495      -0.006824       0.049885      -0.013750      -0.010506       0.024256              1.840291       1.431404       0.016166      -0.053289       2.346331      -0.231127       1.743137           0.000001
           29              H       0.270937       9.686746       7.453571       0.139358       1.115825 0.79807716E+01  0.76815929E+02                                 1.652938                            1.558424      -1.073370       2.377079                    0.998152       3.176727       8.271666       0.557625       1.141190      -0.743642      -0.014193       0.009677       0.037592       0.041331      -0.004156      -0.008887       0.015388      -0.008414       0.027580      -0.013541      -0.009861       0.023402              1.682060       1.407153       0.034376      -0.301568       1.509097      -0.123907       2.129928          -0.000001
           30              H       0.775296      11.633471       6.277873       0.091584       1.684372 0.13179866E+02  0.14665422E+03                                 2.350210                            2.131001      -1.346638       2.221653                    0.994040       4.046825      12.078581       0.426025       1.292075      -0.706920      -0.009004       0.033823       0.028636       0.045223      -0.000244      -0.012451       0.004563      -0.001021       0.055731      -0.014831      -0.009018       0.023848              2.425493       1.759672      -0.128466      -0.112679       3.425525       0.421793       2.091283          -0.000001
           31              H       1.845150       9.587480       3.123230       0.093477       1.482634 0.11264203E+02  0.11944064E+03                                 2.101253                            1.928256      -1.050269       2.374796                    0.996400       3.649745      10.328243       0.466653       1.237828      -0.720953       0.013826      -0.006791      -0.047531       0.049964      -0.002886      -0.007709       0.010069      -0.031963       0.038327      -0.024005       0.001288       0.022717              2.181443       1.713167       0.065275      -0.404088       1.827551      -0.338020       3.003612           0.000001
           32              H       1.399146       7.552519       4.173282       0.137607       1.148207 0.83699649E+01  0.81509564E+02                                 1.682699                            1.595075      -1.122014       2.352841                    0.997634       3.225041       8.440921       0.551761       1.139908      -0.744007       0.007222      -0.031797      -0.024560       0.040822      -0.004730      -0.007916       0.013695      -0.008027       0.038511      -0.012947      -0.010455       0.023402              1.692980       1.341712      -0.050951      -0.081721       2.167872       0.201495       1.569356           0.000001
           33              H      13.175870       4.251911      10.361407       0.127539       1.189045 0.87157401E+01  0.85758872E+02                                 1.726689                            1.630313      -1.093292       2.359915                    0.997679       3.275174       8.622699       0.544330       1.143586      -0.743246       0.001474      -0.036586      -0.010024       0.037963       0.004142      -0.000794      -0.003788      -0.033838      -0.028207      -0.012756      -0.009829       0.022585              1.750845       1.375678      -0.050310      -0.121703       2.048524       0.348583       1.828333          -0.000001
           34              H      12.363059       4.458716      12.483947       0.105454       1.530869 0.11504921E+02  0.12258141E+03                                 2.162625                            1.964230      -0.984384       2.413105                    0.997593       3.531347      10.001716       0.457123       1.257571      -0.718448      -0.008789      -0.047341       0.021152       0.052591      -0.000824      -0.004558      -0.000741      -0.047378       0.008894      -0.025909       0.003665       0.022244              2.276834       1.810165       0.349127      -0.336418       2.525007      -0.681309       2.495328          -0.000001
           35              H      12.995245       8.335620      12.439073       0.090823       1.647308 0.12722634E+02  0.14100813E+03                                 2.356567                            2.123241      -1.417125       2.194425                    0.992361       4.103235      12.418949       0.415897       1.328779      -0.698574       0.008947       0.044720       0.017915       0.048999       0.012710      -0.001462      -0.006360      -0.030131       0.003315      -0.020296      -0.000947       0.021242              2.481031       1.827939      -0.031588      -0.105521       2.986081       0.804504       2.629071          -0.000001
           36              H      13.721912       8.241869      10.235759       0.130410       1.249599 0.93416634E+01  0.94498682E+02                                 1.864770                            1.751468      -1.103810       2.359572                    0.997851       3.409885       9.415654       0.491692       1.231436      -0.722104       0.011295       0.037737      -0.011343       0.040992       0.003154      -0.004330      -0.000001      -0.034850      -0.035782      -0.016151      -0.007525       0.023676              1.904722       1.558677       0.226697      -0.232694       2.074266      -0.376245       2.081224          -0.000001
           37              H       9.599503      10.905517      39.919910       0.124391       1.139195 0.84207040E+01  0.85353352E+02                                 1.920028                            1.784067      -1.518677       2.159006                    0.991498       4.032939      12.212972       0.426313       1.417441      -0.677933       0.018489      -0.011065      -0.030978       0.037734      -0.001895      -0.004083       0.003536       0.011013       0.046217      -0.013815      -0.002989       0.016804              1.985837       2.017882      -0.300759      -0.298411       1.782488       0.418044       2.157141           0.000000
           38              H       7.437565      11.572808      39.628229       0.087717       1.454290 0.10832484E+02  0.11551072E+03                                 2.172532                            1.959625      -1.301456       2.246453                    0.993418       4.032359      12.033252       0.432079       1.329380      -0.697387      -0.013737      -0.011338      -0.042298       0.045895      -0.005310      -0.002365       0.003909       0.004701       0.037687      -0.012257      -0.001635       0.013893              2.294063       2.300404       0.029651       0.734065       1.810424       0.220868       2.771361          -0.000000
           39              H       7.275003      12.904632      43.285460       0.084648       1.477222 0.10991691E+02  0.11807733E+03                                 2.215503                            1.987142      -1.468219       2.164258                    0.991107       4.212391      12.772034       0.423233       1.347177      -0.692478      -0.014628       0.019435       0.035605       0.043121      -0.004729       0.003776       0.005628       0.004113       0.037325      -0.013171      -0.001064       0.014235              2.357444       2.556414      -0.505735      -0.652278       1.998497       0.460921       2.517420           0.000000
           40              H       9.381364      12.157377      43.702789       0.116299       1.361966 0.10392177E+02  0.11009000E+03                                 2.093939                            1.931197      -1.558913       2.132428                    0.991546       4.101830      12.353012       0.429622       1.345792      -0.692610       0.012413       0.007656       0.032288       0.035429      -0.002037       0.002636       0.004123      -0.007745       0.019899      -0.008589      -0.000263       0.008852              2.170809       2.218767      -0.020765       0.466819       1.645683       0.141194       2.647976           0.000001
           41              H      12.160204      12.375211       0.596824       0.122620       1.278268 0.98505747E+01  0.10312411E+03                                 2.008735                            1.879890      -1.616244       2.103837                    0.991530       4.142584      12.464617       0.434883       1.345348      -0.691602      -0.034168       0.008799      -0.003183       0.035426      -0.005574      -0.001799       0.000372       0.008036      -0.017534      -0.006150      -0.003842       0.009992              2.078097       2.764961      -0.168153       0.151250       1.650330       0.047519       1.818998           0.000000
           42              H      13.307865      12.921176       2.553331       0.096676       1.456753 0.11524072E+02  0.12485477E+03                                 2.175373                            2.024190      -1.455619       2.180251                    0.991723       4.087807      12.313240       0.424013       1.333300      -0.696576      -0.028311       0.018523       0.031037       0.045912      -0.004596      -0.003956       0.000771       0.014301       0.001181      -0.008714      -0.001270       0.009984              2.230956       2.058360      -0.233399      -0.422864       1.946771       0.388982       2.687736           0.000000
           43              H       2.827470      11.804429       0.906455       0.088388       1.671262 0.13041692E+02  0.14579050E+03                                 2.384369                            2.151164      -1.544841       2.127742                    0.991255       4.292915      13.151295       0.411781       1.330590      -0.696667       0.045894      -0.001109      -0.007214       0.046471      -0.002678      -0.006315       0.012109       0.006688       0.001017      -0.014121      -0.000381       0.014502              2.532590       3.710487      -0.017269       0.289335       1.828423      -0.032569       2.058859           0.000001
           44              H       1.742333      11.117837      43.837411       0.135355       1.361581 0.10447988E+02  0.10959415E+03                                 2.029413                            1.893143      -1.378533       2.232759                    0.994083       3.684716      10.645209       0.453927       1.286369      -0.708370       0.024622      -0.014969      -0.029235       0.041049      -0.014822      -0.008075       0.003757       0.012065      -0.006259      -0.015141      -0.005342       0.020483              2.081062       2.034394      -0.158655      -0.306573       1.765756       0.402355       2.443037           0.000001
           45              H       1.756227       9.841161      40.902651       0.127626       1.408986 0.10756837E+02  0.11397892E+03                                 2.091287                            1.929359      -1.441340       2.197681                    0.993142       3.836500      11.242692       0.445444       1.297695      -0.704833       0.023220       0.017646       0.025882       0.038993      -0.000513       0.014530       0.003929       0.012885      -0.003653      -0.013718      -0.004468       0.018186              2.182730       2.112881       0.229199       0.276059       1.999093       0.594885       2.436217           0.000001
           46              H       2.901109       8.790591      39.197439       0.094238       1.572542 0.11758672E+02  0.12769981E+03                                 2.273887                            2.031099      -1.414135       2.197631                    0.992284       4.039854      12.077876       0.428686       1.315634      -0.700764       0.047895       0.006511       0.004288       0.048526      -0.000911       0.007159       0.004131       0.015706      -0.001185      -0.010457      -0.001767       0.012223              2.439471       3.594886      -0.049288      -0.140037       1.845152       0.143177       1.878375           0.000001
           47              H      13.460701       7.751051      37.451840       0.083428       1.386783 0.10213670E+02  0.10797070E+03                                 2.139203                            1.924699      -1.481606       2.157955                    0.991083       4.218584      12.783558       0.425997       1.360114      -0.689249      -0.023678      -0.016193      -0.034863       0.045148      -0.001051       0.001050       0.007502       0.016221       0.012281      -0.013476       0.005942       0.007534              2.308128       2.066362       0.286621       0.435224       1.950106       0.678406       2.907917          -0.000000
           48              H      12.169930       8.636177      39.206414       0.128681       1.356596 0.10329283E+02  0.10944017E+03                                 2.101323                            1.935199      -1.621324       2.110734                    0.991431       4.089118      12.382929       0.425194       1.359604      -0.689694      -0.036845      -0.006231       0.000423       0.037371       0.008556       0.000206      -0.000976       0.009058      -0.004007      -0.009127      -0.001231       0.010357              2.194325       2.990533       0.093961      -0.021009       1.762808       0.211468       1.829635           0.000000
           49              H      13.360663      11.396334      30.182252       0.140313       1.141204 0.82195023E+01  0.79830548E+02                                 1.694919                            1.596681      -1.071140       2.382632                    0.998131       3.176313       8.352897       0.542201       1.163113      -0.738891       0.004827       0.006964       0.039851       0.040742       0.002943       0.002528       0.014289      -0.011038       0.041424      -0.013257      -0.009523       0.022780              1.722199       1.351202      -0.042628       0.147140       1.569520      -0.137809       2.245875          -0.000002
           50              H      13.042486      13.376147      29.033478       0.095790       1.565586 0.11933543E+02  0.12894169E+03                                 2.219062                            2.015582      -1.093428       2.350658                    0.996526       3.745469      10.853733       0.444037       1.276623      -0.712280       0.009420       0.038488       0.032526       0.051264       0.008714       0.008733       0.005013      -0.016684       0.057048      -0.022515      -0.000487       0.023002              2.320632       1.705153       0.009921       0.000167       3.231272       0.457677       2.025470          -0.000001
           51              H      12.540905      11.506630      25.645491       0.085111       1.642107 0.12550498E+02  0.13766927E+03                                 2.287529                            2.060812      -1.314515       2.237415                    0.993607       4.011014      11.806696       0.440031       1.268957      -0.711583      -0.000818      -0.007368      -0.043955       0.044575       0.003255      -0.002442       0.013627      -0.028157       0.014474      -0.017805      -0.004521       0.022325              2.403381       1.856378      -0.065704       0.388761       1.957325      -0.341842       3.396438           0.000001
           52              H      12.864640       9.466154      26.668618       0.127168       1.238322 0.92716663E+01  0.93257573E+02                                 1.822488                            1.720745      -1.097996       2.355976                    0.997877       3.387036       9.210329       0.508479       1.197585      -0.729936      -0.002685      -0.028218      -0.026518       0.038816       0.001436       0.006378       0.013495      -0.006824       0.049885      -0.013750      -0.010506       0.024256              1.840293       1.431406       0.016166       0.053289       2.346334       0.231128       1.743139           0.000000
           53              H      13.623263       4.100254      29.890571       0.139358       1.115825 0.79807785E+01  0.76816018E+02                                 1.652940                            1.558426      -1.073370       2.377079                    0.998152       3.176728       8.271672       0.557624       1.141190      -0.743641       0.014193      -0.009677       0.037592       0.041331      -0.004156       0.008887      -0.015388      -0.008414       0.027580      -0.013541      -0.009861       0.023402              1.682061       1.407155       0.034376       0.301568       1.509098       0.123907       2.129930          -0.000002
           54              H      13.118904       2.153529      28.714873       0.091584       1.684369 0.13179839E+02  0.14665383E+03                                 2.350206                            2.130998      -1.346638       2.221653                    0.994040       4.046823      12.078565       0.426026       1.292073      -0.706921       0.009004      -0.033823       0.028636       0.045223      -0.000244       0.012451      -0.004563      -0.001021       0.055731      -0.014831      -0.009018       0.023848              2.425489       1.759670      -0.128465       0.112679       3.425517      -0.421792       2.091279          -0.000002
           55              H      12.049050       4.199520      25.560230       0.093477       1.482637 0.11264229E+02  0.11944101E+03                                 2.101258                            1.928260      -1.050269       2.374796                    0.996400       3.649748      10.328264       0.466652       1.237830      -0.720952      -0.013826       0.006791      -0.047531       0.049964      -0.002886       0.007709      -0.010069      -0.031963       0.038327      -0.024005       0.001288       0.022717              2.181449       1.713170       0.065275       0.404090       1.827555       0.338021       3.003620           0.000001
           56              H      12.495054       6.234481      26.610282       0.137607       1.148209 0.83699871E+01  0.81509855E+02                                 1.682703                            1.595079      -1.122014       2.352842                    0.997634       3.225044       8.440940       0.551760       1.139910      -0.744006      -0.007222       0.031797      -0.024560       0.040822      -0.004730       0.007916      -0.013695      -0.008027       0.038511      -0.012947      -0.010455       0.023402              1.692984       1.341715      -0.050951       0.081721       2.167878      -0.201496       1.569360           0.000001
           57              H       0.718330       9.535089      32.798407       0.127539       1.189046 0.87157488E+01  0.85758990E+02                                 1.726691                            1.630314      -1.093292       2.359916                    0.997679       3.275175       8.622707       0.544329       1.143587      -0.743245      -0.001474       0.036586      -0.010024       0.037963       0.004142       0.000794       0.003788      -0.033838      -0.028207      -0.012756      -0.009829       0.022585              1.750847       1.375679      -0.050310       0.121704       2.048526      -0.348584       1.828335          -0.000002
           58              H       1.531141       9.328284      34.920947       0.105454       1.530873 0.11504957E+02  0.12258191E+03                                 2.162631                            1.964235      -0.984385       2.413105                    0.997593       3.531350      10.001736       0.457121       1.257573      -0.718447       0.008789       0.047341       0.021152       0.052591      -0.000824       0.004558       0.000741      -0.047378       0.008894      -0.025909       0.003665       0.022244              2.276840       1.810169       0.349128       0.336420       2.525015       0.681312       2.495336          -0.000002
           59              H       0.898955       5.451380      34.876073       0.090823       1.647307 0.12722633E+02  0.14100812E+03                                 2.356567                            2.123241      -1.417125       2.194425                    0.992361       4.103236      12.418953       0.415897       1.328779      -0.698574      -0.008947      -0.044720       0.017915       0.048999       0.012710       0.001462       0.006360      -0.030131       0.003315      -0.020296      -0.000947       0.021242              2.481030       1.827939      -0.031588       0.105521       2.986081      -0.804504       2.629071          -0.000001
           60              H       0.172288       5.545131      32.672759       0.130411       1.249600 0.93416744E+01  0.94498842E+02                                 1.864773                            1.751471      -1.103810       2.359573                    0.997851       3.409886       9.415666       0.491691       1.231438      -0.722104      -0.011295      -0.037737      -0.011343       0.040992       0.003154       0.004330       0.000001      -0.034850      -0.035781      -0.016151      -0.007525       0.023676              1.904725       1.558679       0.226697       0.232695       2.074269       0.376246       2.081228          -0.000002
           61              H       4.294697       2.881483      17.482910       0.124391       1.139196 0.84207097E+01  0.85353420E+02                                 1.920028                            1.784067      -1.518677       2.159006                    0.991498       4.032940      12.212974       0.426314       1.417440      -0.677933      -0.018489       0.011065      -0.030978       0.037734      -0.001895       0.004083      -0.003536       0.011013       0.046217      -0.013815      -0.002989       0.016804              1.985837       2.017882      -0.300759       0.298411       1.782488      -0.418044       2.157142           0.000000
           62              H       6.456635       2.214192      17.191229       0.087717       1.454289 0.10832479E+02  0.11551066E+03                                 2.172531                            1.959625      -1.301456       2.246453                    0.993418       4.032358      12.033248       0.432079       1.329380      -0.697387       0.013737       0.011338      -0.042298       0.045895      -0.005310       0.002365      -0.003909       0.004701       0.037687      -0.012257      -0.001635       0.013893              2.294063       2.300404       0.029651      -0.734065       1.810424      -0.220868       2.771360           0.000000
           63              H       6.619197       0.882368      20.848460       0.084648       1.477222 0.10991690E+02  0.11807733E+03                                 2.215504                            1.987143      -1.468219       2.164258                    0.991107       4.212391      12.772037       0.423233       1.347177      -0.692478       0.014628      -0.019435       0.035605       0.043121      -0.004729      -0.003776      -0.005628       0.004114       0.037325      -0.013171      -0.001064       0.014235              2.357444       2.556414      -0.505735       0.652278       1.998498      -0.460921       2.517421           0.000000
           64              H       4.512836       1.629623      21.265789       0.116299       1.361966 0.10392181E+02  0.11009005E+03                                 2.093939                            1.931197      -1.558913       2.132428                    0.991546       4.101830      12.353008       0.429623       1.345791      -0.692611      -0.012413      -0.007656       0.032288       0.035429      -0.002037      -0.002636      -0.004123      -0.007745       0.019899      -0.008589      -0.000263       0.008852              2.170809       2.218767      -0.020765      -0.466819       1.645683      -0.141194       2.647976           0.000001
           65              H       1.733996       1.411789      23.033824       0.122620       1.278269 0.98505812E+01  0.10312419E+03                                 2.008735                            1.879890      -1.616244       2.103837                    0.991530       4.142585      12.464618       0.434883       1.345348      -0.691602       0.034168      -0.008799      -0.003183       0.035426      -0.005574       0.001799      -0.000372       0.008036      -0.017534      -0.006150      -0.003842       0.009992              2.078097       2.764961      -0.168153      -0.151250       1.650330      -0.047519       1.818999           0.000000
           66              H       0.586335       0.865824      24.990331       0.096676       1.456753 0.11524073E+02  0.12485478E+03                                 2.175373                            2.024191      -1.455620       2.180251                    0.991723       4.087807      12.313243       0.424013       1.333301      -0.696576       0.028311      -0.018523       0.031037       0.045912      -0.004596       0.003956      -0.000771       0.014301       0.001181      -0.008714      -0.001270       0.009984              2.230956       2.058360      -0.233399       0.422864       1.946772      -0.388983       2.687736           0.000000
           67              H      11.066730       1.982571      23.343455       0.088388       1.671262 0.13041689E+02  0.14579047E+03                                 2.384369                            2.151164      -1.544840       2.127742                    0.991255       4.292915      13.151297       0.411781       1.330591      -0.696667      -0.045894       0.001109      -0.007214       0.046471      -0.002678       0.006315      -0.012109       0.006688       0.001017      -0.014121      -0.000381       0.014502              2.532590       3.710487      -0.017269      -0.289335       1.828424       0.032569       2.058859           0.000001
           68              H      12.151867       2.669163      21.400411       0.135355       1.361581 0.10447990E+02  0.10959417E+03                                 2.029413                            1.893143      -1.378533       2.232759                    0.994083       3.684716      10.645208       0.453927       1.286368      -0.708370      -0.024622       0.014969      -0.029235       0.041049      -0.014822       0.008075      -0.003757       0.012065      -0.006259      -0.015141      -0.005342       0.020483              2.081062       2.034394      -0.158655       0.306573       1.765756      -0.402355       2.443037           0.000001
           69              H      12.137973       3.945839      18.465651       0.127626       1.408986 0.10756837E+02  0.11397890E+03                                 2.091286                            1.929357      -1.441341       2.197681                    0.993142       3.836500      11.242685       0.445445       1.297693      -0.704834      -0.023220      -0.017646       0.025882       0.038993      -0.000513      -0.014530      -0.003929       0.012885      -0.003653      -0.013718      -0.004468       0.018186              2.182728       2.112879       0.229199      -0.276059       1.999091      -0.594884       2.436215           0.000001
           70              H      10.993091       4.996409      16.760439       0.094238       1.572542 0.11758674E+02  0.12769986E+03                                 2.273887                            2.031099      -1.414135       2.197630                    0.992284       4.039854      12.077878       0.428686       1.315634      -0.700764      -0.047895      -0.006511       0.004288       0.048526      -0.000911      -0.007159      -0.004131       0.015706      -0.001185      -0.010457      -0.001767       0.012223              2.439472       3.594887      -0.049288       0.140037       1.845152      -0.143177       1.878375           0.000001
           71              H       0.433499       6.035949      15.014840       0.083428       1.386783 0.10213670E+02  0.10797069E+03                                 2.139202                            1.924699      -1.481606       2.157955                    0.991083       4.218584      12.783557       0.425997       1.360113      -0.689249       0.023678       0.016193      -0.034863       0.045148      -0.001051      -0.001050      -0.007502       0.016221       0.012281      -0.013476       0.005942       0.007534              2.308128       2.066362       0.286621      -0.435224       1.950105      -0.678406       2.907917           0.000000
           72              H       1.724270       5.150823      16.769414       0.128681       1.356596 0.10329287E+02  0.10944022E+03                                 2.101324                            1.935199      -1.621325       2.110734                    0.991431       4.089119      12.382934       0.425194       1.359604      -0.689693       0.036845       0.006231       0.000423       0.037371       0.008556      -0.000206       0.000976       0.009058      -0.004007      -0.009127      -0.001231       0.010357              2.194326       2.990534       0.093961       0.021009       1.762809      -0.211468       1.829636           0.000000
           73              H       7.480637      25.183334      14.691748       0.140313       1.141205 0.82195143E+01  0.79830704E+02                                 1.694921                            1.596683      -1.071140       2.382632                    0.998131       3.176314       8.352905       0.542200       1.163114      -0.738891      -0.004827       0.006964      -0.039851       0.040742      -0.002944       0.002528      -0.014289      -0.011038       0.041424      -0.013257      -0.009523       0.022780              1.722201       1.351203       0.042628       0.147141       1.569522       0.137809       2.245879          -0.000001
           74              H       7.798814      27.163147      15.840522       0.095790       1.565587 0.11933558E+02  0.12894191E+03                                 2.219064                            2.015584      -1.093428       2.350658                    0.996526       3.745471      10.853744       0.444037       1.276624      -0.712280      -0.009420       0.038488      -0.032526       0.051264      -0.008714       0.008733      -0.005013      -0.016684       0.057048      -0.022515      -0.000487       0.023002              2.320635       1.705155      -0.009921       0.000167       3.231277      -0.457677       2.025472          -0.000001
           75              H       8.300395      25.293630      19.228509       0.085111       1.642107 0.12550498E+02  0.13766927E+03                                 2.287528                            2.060811      -1.314514       2.237415                    0.993607       4.011014      11.806694       0.440031       1.268957      -0.711583       0.000818      -0.007368       0.043955       0.044575      -0.003255      -0.002442      -0.013627      -0.028157       0.014474      -0.017805      -0.004521       0.022325              2.403380       1.856378       0.065704       0.388760       1.957325       0.341842       3.396437           0.000001
           76              H       7.976660      23.253154      18.205382       0.127168       1.238321 0.92716573E+01  0.93257448E+02                                 1.822486                            1.720743      -1.097996       2.355976                    0.997877       3.387035       9.210321       0.508480       1.197584      -0.729936       0.002685      -0.028218       0.026518       0.038816      -0.001436       0.006378      -0.013495      -0.006824       0.049885      -0.013750      -0.010506       0.024256              1.840291       1.431405      -0.016166       0.053289       2.346332      -0.231128       1.743137           0.000001
           77              H       7.218037      17.887254      14.983429       0.139358       1.115824 0.79807687E+01  0.76815888E+02                                 1.652937                            1.558423      -1.073370       2.377079                    0.998152       3.176727       8.271663       0.557625       1.141189      -0.743642      -0.014193      -0.009677      -0.037592       0.041331       0.004156       0.008887       0.015388      -0.008414       0.027580      -0.013541      -0.009861       0.023402              1.682059       1.407153      -0.034376       0.301568       1.509096      -0.123907       2.129927          -0.000001
           78              H       7.722396      15.940529      16.159127       0.091584       1.684369 0.13179839E+02  0.14665382E+03                                 2.350205                            2.130997      -1.346638       2.221653                    0.994040       4.046823      12.078562       0.426026       1.292073      -0.706921      -0.009004      -0.033823      -0.028636       0.045223       0.000244       0.012451       0.004563      -0.001021       0.055731      -0.014831      -0.009018       0.023848              2.425488       1.759669       0.128465       0.112679       3.425516       0.421792       2.091279          -0.000001
           79              H       8.792250      17.986520      19.313770       0.093477       1.482634 0.11264201E+02  0.11944062E+03                                 2.101253                            1.928256      -1.050269       2.374796                    0.996400       3.649745      10.328244       0.466653       1.237828      -0.720953       0.013826       0.006791       0.047531       0.049964       0.002886       0.007709       0.010069      -0.031963       0.038327      -0.024005       0.001288       0.022717              2.181443       1.713167      -0.065275       0.404088       1.827551      -0.338020       3.003612           0.000001
           80              H       8.346246      20.021481      18.263718       0.137607       1.148207 0.83699702E+01  0.81509633E+02                                 1.682700                            1.595076      -1.122014       2.352842                    0.997634       3.225042       8.440926       0.551761       1.139908      -0.744007       0.007222       0.031797       0.024560       0.040822       0.004730       0.007916       0.013695      -0.008027       0.038511      -0.012947      -0.010455       0.023402              1.692981       1.341712       0.050951       0.081721       2.167874       0.201495       1.569357           0.000001
           81              H       6.228770      23.322089      12.075593       0.127539       1.189045 0.87157428E+01  0.85758900E+02                                 1.726689                            1.630312      -1.093292       2.359915                    0.997679       3.275175       8.622700       0.544331       1.143585      -0.743246       0.001474       0.036586       0.010024       0.037963      -0.004142       0.000794      -0.003788      -0.033838      -0.028207      -0.012756      -0.009829       0.022585              1.750844       1.375677       0.050310       0.121703       2.048523       0.348583       1.828332          -0.000001
           82              H       5.415959      23.115284       9.953053       0.105454       1.530873 0.11504959E+02  0.12258194E+03                                 2.162631                            1.964235      -0.984385       2.413105                    0.997593       3.531350      10.001737       0.457121       1.257573      -0.718447      -0.008789       0.047341      -0.021152       0.052591       0.000824       0.004558      -0.000741      -0.047378       0.008894      -0.025909       0.003665       0.022244              2.276841       1.810170      -0.349129       0.336420       2.525016      -0.681313       2.495336          -0.000001
           83              H       6.048145      19.238380       9.997927       0.090823       1.647307 0.12722632E+02  0.14100810E+03                                 2.356567                            2.123241      -1.417124       2.194425                    0.992361       4.103235      12.418950       0.415897       1.328779      -0.698574       0.008947      -0.044720      -0.017915       0.048999      -0.012710       0.001462      -0.006360      -0.030131       0.003315      -0.020296      -0.000947       0.021242              2.481031       1.827939       0.031588       0.105521       2.986082       0.804504       2.629071          -0.000001
           84              H       6.774812      19.332131      12.201241       0.130410       1.249599 0.93416655E+01  0.94498713E+02                                 1.864771                            1.751469      -1.103810       2.359572                    0.997851       3.409885       9.415656       0.491691       1.231436      -0.722104       0.011295      -0.037737       0.011343       0.040992      -0.003154       0.004330      -0.000001      -0.034850      -0.035782      -0.016151      -0.007525       0.023676              1.904723       1.558678      -0.226697       0.232695       2.074266      -0.376246       2.081225          -0.000001
           85              H       2.652403      16.668483      27.391090       0.124391       1.139196 0.84207097E+01  0.85353421E+02                                 1.920028                            1.784067      -1.518677       2.159006                    0.991498       4.032940      12.212974       0.426314       1.417440      -0.677933       0.018489       0.011065       0.030978       0.037734       0.001895       0.004083       0.003536       0.011013       0.046217      -0.013815      -0.002989       0.016804              1.985837       2.017882       0.300759       0.298411       1.782488       0.418044       2.157142           0.000000
           86              H       0.490465      16.001192      27.682771       0.087717       1.454290 0.10832485E+02  0.11551073E+03                                 2.172532                            1.959625      -1.301456       2.246453                    0.993418       4.032359      12.033253       0.432078       1.329380      -0.697387      -0.013737       0.011338       0.042298       0.045895       0.005310       0.002365       0.003909       0.004701       0.037687      -0.012257      -0.001635       0.013893              2.294064       2.300405      -0.029651      -0.734065       1.810425       0.220868       2.771361          -0.000000
           87              H       0.327903      14.669368      24.025540       0.084648       1.477222 0.10991690E+02  0.11807733E+03                                 2.215503                            1.987142      -1.468219       2.164259                    0.991107       4.212391      12.772035       0.423233       1.347177      -0.692478      -0.014628      -0.019435      -0.035605       0.043121       0.004729      -0.003776       0.005628       0.004114       0.037325      -0.013171      -0.001064       0.014235              2.357444       2.556414       0.505735       0.652278       1.998497       0.460921       2.517420           0.000000
           88              H       2.434264      15.416623      23.608211       0.116299       1.361966 0.10392180E+02  0.11009005E+03                                 2.093940                            1.931198      -1.558913       2.132428                    0.991546       4.101831      12.353017       0.429622       1.345792      -0.692610       0.012413      -0.007656      -0.032288       0.035429       0.002037      -0.002636       0.004123      -0.007745       0.019899      -0.008589      -0.000263       0.008852              2.170810       2.218768       0.020765      -0.466819       1.645684       0.141194       2.647977           0.000001
           89              H       5.213104      15.198789      21.840176       0.122620       1.278268 0.98505790E+01  0.10312417E+03                                 2.008735                            1.879890      -1.616244       2.103837                    0.991530       4.142585      12.464619       0.434883       1.345348      -0.691602      -0.034168      -0.008799       0.003183       0.035426       0.005574       0.001799       0.000372       0.008037      -0.017534      -0.006150      -0.003842       0.009992              2.078097       2.764961       0.168153      -0.151250       1.650330       0.047519       1.818999           0.000000
           90              H       6.360765      14.652824      19.883669       0.096676       1.456753 0.11524072E+02  0.12485477E+03                                 2.175373                            2.024190      -1.455619       2.180251                    0.991723       4.087807      12.313240       0.424013       1.333300      -0.696576      -0.028311      -0.018523      -0.031037       0.045912       0.004596       0.003956       0.000771       0.014301       0.001181      -0.008714      -0.001270       0.009984              2.230956       2.058360       0.233399       0.422864       1.946771       0.388982       2.687736           0.000000
           91              H       9.774570      15.769571      21.530545       0.088388       1.671262 0.13041690E+02  0.14579048E+03                                 2.384368                            2.151164      -1.544840       2.127742                    0.991255       4.292915      13.151294       0.411781       1.330590      -0.696667       0.045894       0.001109       0.007214       0.046471       0.002678       0.006315       0.012109       0.006688       0.001017      -0.014121      -0.000381       0.014502              2.532589       3.710486       0.017269      -0.289335       1.828423      -0.032569       2.058858           0.000001
           92              H       8.689433      16.456163      23.473589       0.135355       1.361581 0.10447988E+02  0.10959415E+03                                 2.029412                            1.893143      -1.378533       2.232759                    0.994083       3.684716      10.645208       0.453927       1.286368      -0.708370       0.024622       0.014969       0.029235       0.041049       0.014822       0.008075       0.003757       0.012065      -0.006259      -0.015141      -0.005342       0.020483              2.081062       2.034393       0.158655       0.306573       1.765756       0.402355       2.443037           0.000001
           93              H       8.703327      17.732839      26.408349       0.127626       1.408986 0.10756837E+02  0.11397892E+03                                 2.091287                            1.929359      -1.441340       2.197681                    0.993142       3.836500      11.242692       0.445444       1.297695      -0.704833       0.023220      -0.017646      -0.025882       0.038993       0.000513      -0.014530       0.003929       0.012885      -0.003653      -0.013718      -0.004468       0.018186              2.182730       2.112881      -0.229199      -0.276059       1.999093       0.594885       2.436217           0.000001
           94              H       9.848209      18.783409      28.113561       0.094238       1.572542 0.11758672E+02  0.12769981E+03                                 2.273887                            2.031099      -1.414135       2.197631                    0.992284       4.039854      12.077876       0.428686       1.315634      -0.700764       0.047895      -0.006511      -0.004288       0.048526       0.000911      -0.007159       0.004131       0.015706      -0.001185      -0.010457      -0.001767       0.012223              2.439471       3.594886       0.049288       0.140037       1.845152       0.143177       1.878375           0.000001
           95              H       6.513601      19.822949      29.859160       0.083428       1.386783 0.10213676E+02  0.10797077E+03                                 2.139202                            1.924699      -1.481605       2.157955                    0.991083       4.218585      12.783558       0.425998       1.360113      -0.689249      -0.023678       0.016193       0.034863       0.045148       0.001051      -0.001050       0.007502       0.016221       0.012281      -0.013476       0.005942       0.007534              2.308128       2.066362      -0.286621      -0.435224       1.950106       0.678406       2.907917          -0.000000
           96              H       5.222830      18.937823      28.104586       0.128681       1.356595 0.10329283E+02  0.10944016E+03                                 2.101324                            1.935199      -1.621324       2.110734                    0.991431       4.089118      12.382930       0.425194       1.359604      -0.689694      -0.036845       0.006231      -0.000423       0.037371      -0.008556      -0.000206      -0.000976       0.009058      -0.004007      -0.009127      -0.001231       0.010357              2.194326       2.990533      -0.093961       0.021009       1.762809       0.211468       1.829635           0.000000
           97              H       6.413563      16.177666      37.128748       0.140313       1.141205 0.82195085E+01  0.79830632E+02                                 1.694921                            1.596682      -1.071140       2.382632                    0.998131       3.176313       8.352901       0.542201       1.163114      -0.738891       0.004827      -0.006964      -0.039851       0.040742      -0.002943      -0.002528       0.014289      -0.011038       0.041424      -0.013257      -0.009523       0.022780              1.722201       1.351203       0.042628      -0.147141       1.569522      -0.137809       2.245878          -0.000002
           98              H       6.095386      14.197853      38.277522       0.095790       1.565586 0.11933545E+02  0.12894172E+03                                 2.219062                            2.015582      -1.093427       2.350658                    0.996526       3.745470      10.853736       0.444037       1.276623      -0.712280       0.009420      -0.038488      -0.032526       0.051264      -0.008714      -0.008733       0.005013      -0.016684       0.057048      -0.022515      -0.000487       0.023002              2.320632       1.705153      -0.009921      -0.000167       3.231272       0.457677       2.025470          -0.000001
           99              H       5.593805      16.067370      41.665509       0.085111       1.642107 0.12550496E+02  0.13766924E+03                                 2.287528                            2.060811      -1.314515       2.237415                    0.993607       4.011014      11.806691       0.440031       1.268956      -0.711583      -0.000818       0.007368       0.043955       0.044575      -0.003255       0.002442       0.013627      -0.028157       0.014474      -0.017805      -0.004521       0.022325              2.403379       1.856377       0.065704      -0.388760       1.957324      -0.341842       3.396435           0.000001
          100              H       5.917540      18.107846      40.642382       0.127169       1.238320 0.92716533E+01  0.93257402E+02                                 1.822486                            1.720743      -1.097996       2.355976                    0.997877       3.387034       9.210319       0.508480       1.197584      -0.729936      -0.002685       0.028218       0.026518       0.038816      -0.001436      -0.006378       0.013495      -0.006824       0.049885      -0.013750      -0.010506       0.024256              1.840291       1.431404      -0.016166      -0.053289       2.346331       0.231128       1.743137           0.000001
          101              H       6.676163      23.473746      37.420429       0.139357       1.115825 0.79807788E+01  0.76816022E+02                                 1.652940                            1.558426      -1.073370       2.377079                    0.998152       3.176728       8.271672       0.557624       1.141191      -0.743641       0.014193       0.009677      -0.037592       0.041331       0.004156      -0.008887      -0.015388      -0.008414       0.027580      -0.013541      -0.009861       0.023402              1.682061       1.407155      -0.034376      -0.301568       1.509098       0.123907       2.129931          -0.000002
          102              H       6.171804      25.420471      38.596127       0.091584       1.684373 0.13179872E+02  0.14665431E+03                                 2.350211                            2.131002      -1.346638       2.221653                    0.994040       4.046826      12.078584       0.426025       1.292075      -0.706920       0.009004       0.033823      -0.028636       0.045223       0.000244      -0.012451      -0.004563      -0.001021       0.055731      -0.014831      -0.009018       0.023848              2.425494       1.759673       0.128466      -0.112679       3.425525      -0.421793       2.091283          -0.000002
          103              H       5.101950      23.374480      41.750770       0.093477       1.482636 0.11264219E+02  0.11944088E+03                                 2.101256                            1.928259      -1.050269       2.374796                    0.996400       3.649747      10.328257       0.466652       1.237829      -0.720952      -0.013826      -0.006791       0.047531       0.049964       0.002886      -0.007709      -0.010069      -0.031963       0.038327      -0.024005       0.001288       0.022717              2.181447       1.713169      -0.065275      -0.404089       1.827554       0.338021       3.003617           0.000001
          104              H       5.547954      21.339519      40.700718       0.137607       1.148208 0.83699767E+01  0.81509717E+02                                 1.682701                            1.595077      -1.122014       2.352841                    0.997634       3.225043       8.440931       0.551761       1.139909      -0.744006      -0.007222      -0.031797       0.024560       0.040822       0.004730      -0.007916      -0.013695      -0.008027       0.038511      -0.012947      -0.010455       0.023402              1.692982       1.341713       0.050951      -0.081721       2.167875      -0.201495       1.569358           0.000001
          105              H       7.665430      18.038911      34.512593       0.127539       1.189045 0.87157440E+01  0.85758930E+02                                 1.726690                            1.630314      -1.093292       2.359916                    0.997679       3.275174       8.622703       0.544330       1.143587      -0.743245      -0.001474      -0.036586       0.010024       0.037963      -0.004142      -0.000794       0.003788      -0.033838      -0.028207      -0.012756      -0.009829       0.022585              1.750846       1.375679       0.050310      -0.121704       2.048526      -0.348584       1.828334          -0.000002
          106              H       8.478241      18.245716      32.390053       0.105455       1.530870 0.11504933E+02  0.12258158E+03                                 2.162627                            1.964232      -0.984385       2.413105                    0.997593       3.531348      10.001724       0.457122       1.257571      -0.718447       0.008789      -0.047341      -0.021152       0.052591       0.000824      -0.004558       0.000741      -0.047378       0.008894      -0.025909       0.003665       0.022244              2.276836       1.810166      -0.349127      -0.336419       2.525010       0.681310       2.495331          -0.000002
          107              H       7.846055      22.122620      32.434927       0.090823       1.647307 0.12722630E+02  0.14100808E+03                                 2.356567                            2.123241      -1.417125       2.194425                    0.992361       4.103235      12.418951       0.415897       1.328780      -0.698574      -0.008947       0.044720      -0.017915       0.048999      -0.012710      -0.001462       0.006360      -0.030131       0.003315      -0.020296      -0.000947       0.021242              2.481031       1.827939       0.031588      -0.105521       2.986081      -0.804504       2.629071          -0.000001
          108              H       7.119388      22.028869      34.638241       0.130411       1.249600 0.93416700E+01  0.94498785E+02                                 1.864772                            1.751470      -1.103810       2.359572                    0.997851       3.409885       9.415662       0.491691       1.231437      -0.722104      -0.011295       0.037737       0.011343       0.040992      -0.003154      -0.004330       0.000001      -0.034850      -0.035782      -0.016151      -0.007525       0.023676              1.904725       1.558679      -0.226697      -0.232695       2.074268       0.376246       2.081227          -0.000002
          109              H      11.241797      24.692517       4.954090       0.124391       1.139196 0.84207106E+01  0.85353429E+02                                 1.920028                            1.784067      -1.518677       2.159006                    0.991498       4.032940      12.212973       0.426314       1.417440      -0.677933      -0.018489      -0.011065       0.030978       0.037734       0.001895      -0.004083      -0.003536       0.011013       0.046217      -0.013815      -0.002989       0.016804              1.985837       2.017882       0.300759      -0.298411       1.782488      -0.418044       2.157141           0.000000
          110              H      13.403735      25.359808       5.245771       0.087717       1.454289 0.10832478E+02  0.11551064E+03                                 2.172531                            1.959624      -1.301455       2.246453                    0.993418       4.032358      12.033248       0.432079       1.329380      -0.697387       0.013737      -0.011338       0.042298       0.045895       0.005310      -0.002365      -0.003909       0.004701       0.037687      -0.012257      -0.001635       0.013893              2.294062       2.300403      -0.029651       0.734065       1.810424      -0.220868       2.771360           0.000000
          111              H      13.566297      26.691632       1.588540       0.084648       1.477222 0.10991689E+02  0.11807732E+03                                 2.215503                            1.987142      -1.468219       2.164258                    0.991107       4.212391      12.772036       0.423233       1.347177      -0.692478       0.014628       0.019435      -0.035605       0.043121       0.004729       0.003776      -0.005628       0.004114       0.037325      -0.013171      -0.001064       0.014235              2.357444       2.556414       0.505735      -0.652278       1.998497      -0.460921       2.517420           0.000000
          112              H      11.459936      25.944377       1.171211       0.116299       1.361966 0.10392182E+02  0.11009007E+03                                 2.093939                            1.931197      -1.558913       2.132428                    0.991546       4.101831      12.353014       0.429622       1.345792      -0.692611      -0.012413       0.007656      -0.032288       0.035429       0.002037       0.002636      -0.004123      -0.007745       0.019899      -0.008589      -0.000263       0.008852              2.170809       2.218767       0.020765       0.466819       1.645684      -0.141194       2.647977           0.000001
          113              H       8.681096      26.162211      44.277176       0.122620       1.278269 0.98505804E+01  0.10312418E+03                                 2.008735                            1.879891      -1.616244       2.103837                    0.991530       4.142585      12.464619       0.434883       1.345348      -0.691602       0.034168       0.008799       0.003183       0.035426       0.005574      -0.001799      -0.000372       0.008037      -0.017534      -0.006150      -0.003842       0.009992              2.078097       2.764961       0.168153       0.151250       1.650330      -0.047519       1.818999           0.000000
          114              H       7.533435      26.708176      42.320669       0.096676       1.456754 0.11524074E+02  0.12485479E+03                                 2.175373                            2.024190      -1.455619       2.180251                    0.991723       4.087807      12.313241       0.424013       1.333300      -0.696576       0.028311       0.018523      -0.031037       0.045912       0.004596      -0.003956      -0.000771       0.014301       0.001181      -0.008714      -0.001270       0.009984              2.230956       2.058360       0.233399      -0.422864       1.946772      -0.388982       2.687736           0.000000
          115              H       4.119630      25.591429      43.967545       0.088388       1.671262 0.13041691E+02  0.14579049E+03                                 2.384369                            2.151164      -1.544840       2.127742                    0.991255       4.292915      13.151297       0.411781       1.330591      -0.696667      -0.045894      -0.001109       0.007214       0.046471       0.002678      -0.006315      -0.012109       0.006688       0.001017      -0.014121      -0.000381       0.014502              2.532590       3.710488       0.017269       0.289335       1.828424       0.032569       2.058859           0.000001
          116              H       5.204767      24.904837       1.036589       0.135355       1.361581 0.10447989E+02  0.10959418E+03                                 2.029413                            1.893143      -1.378533       2.232759                    0.994083       3.684716      10.645210       0.453927       1.286369      -0.708370      -0.024622      -0.014969       0.029235       0.041049       0.014822      -0.008075      -0.003757       0.012065      -0.006259      -0.015141      -0.005342       0.020483              2.081063       2.034394       0.158655      -0.306573       1.765756      -0.402356       2.443037           0.000001
          117              H       5.190873      23.628161       3.971349       0.127626       1.408986 0.10756838E+02  0.11397892E+03                                 2.091287                            1.929358      -1.441341       2.197681                    0.993142       3.836500      11.242690       0.445445       1.297695      -0.704833      -0.023220       0.017646      -0.025882       0.038993       0.000513       0.014530      -0.003929       0.012885      -0.003653      -0.013718      -0.004468       0.018186              2.182730       2.112880      -0.229199       0.276059       1.999092      -0.594884       2.436217           0.000001
          118              H       4.045991      22.577591       5.676561       0.094238       1.572543 0.11758678E+02  0.12769990E+03                                 2.273887                            2.031099      -1.414136       2.197630                    0.992284       4.039855      12.077879       0.428686       1.315634      -0.700765      -0.047895       0.006511      -0.004288       0.048526       0.000911       0.007159      -0.004131       0.015706      -0.001185      -0.010457      -0.001767       0.012223              2.439471       3.594887       0.049288      -0.140037       1.845152      -0.143177       1.878375           0.000001
          119              H       7.380599      21.538051       7.422160       0.083428       1.386783 0.10213676E+02  0.10797076E+03                                 2.139203                            1.924699      -1.481606       2.157955                    0.991083       4.218585      12.783559       0.425998       1.360113      -0.689249       0.023678      -0.016193       0.034863       0.045148       0.001051       0.001050      -0.007502       0.016220       0.012281      -0.013476       0.005942       0.007534              2.308128       2.066362      -0.286621       0.435224       1.950106      -0.678406       2.907917           0.000000
          120              H       8.671370      22.423177       5.667586       0.128681       1.356596 0.10329287E+02  0.10944022E+03                                 2.101324                            1.935199      -1.621325       2.110734                    0.991431       4.089119      12.382934       0.425194       1.359604      -0.689693       0.036845      -0.006231      -0.000423       0.037371      -0.008556       0.000206       0.000976       0.009058      -0.004007      -0.009127      -0.001231       0.010357              2.194326       2.990534      -0.093961      -0.021009       1.762809      -0.211468       1.829636           0.000001
          121              H      13.360663      25.183334      37.128748       0.140313       1.141205 0.82195106E+01  0.79830654E+02                                 1.694921                            1.596682      -1.071140       2.382632                    0.998131       3.176314       8.352903       0.542201       1.163114      -0.738891       0.004827       0.006964      -0.039851       0.040742       0.002943      -0.002528      -0.014289      -0.011038       0.041424      -0.013257      -0.009523       0.022780              1.722201       1.351203      -0.042628      -0.147141       1.569522       0.137809       2.245877          -0.000002
          122              H      13.042486      27.163147      38.277522       0.095790       1.565586 0.11933548E+02  0.12894176E+03                                 2.219063                            2.015582      -1.093427       2.350658                    0.996526       3.745470      10.853738       0.444037       1.276623      -0.712280       0.009420       0.038488      -0.032526       0.051264       0.008714      -0.008733      -0.005013      -0.016684       0.057048      -0.022515      -0.000487       0.023002              2.320633       1.705154       0.009921      -0.000167       3.231274      -0.457677       2.025471          -0.000001
          123              H      12.540905      25.293630      41.665509       0.085111       1.642107 0.12550496E+02  0.13766924E+03                                 2.287528                            2.060811      -1.314515       2.237415                    0.993607       4.011014      11.806693       0.440031       1.268956      -0.711583      -0.000818      -0.007368       0.043955       0.044575       0.003255       0.002442      -0.013627      -0.028157       0.014474      -0.017805      -0.004521       0.022325              2.403380       1.856378      -0.065704      -0.388760       1.957325       0.341842       3.396436           0.000001
          124              H      12.864640      23.253154      40.642382       0.127169       1.238321 0.92716574E+01  0.93257453E+02                                 1.822486                            1.720743      -1.097996       2.355976                    0.997877       3.387035       9.210322       0.508480       1.197584      -0.729936      -0.002685      -0.028218       0.026518       0.038816       0.001436      -0.006378      -0.013495      -0.006824       0.049885      -0.013750      -0.010506       0.024256              1.840291       1.431405       0.016166      -0.053289       2.346332      -0.231128       1.743137           0.000000
          125              H      13.623263      17.887254      37.420429       0.139357       1.115825 0.79807805E+01  0.76816037E+02                                 1.652939                            1.558425      -1.073370       2.377079                    0.998152       3.176729       8.271673       0.557624       1.141190      -0.743641       0.014193      -0.009677      -0.037592       0.041331      -0.004156      -0.008887       0.015388      -0.008414       0.027580      -0.013541      -0.009861       0.023402              1.682061       1.407154       0.034376      -0.301568       1.509098      -0.123907       2.129930          -0.000002
          126              H      13.118904      15.940529      38.596127       0.091583       1.684373 0.13179874E+02  0.14665434E+03                                 2.350212                            2.131003      -1.346638       2.221653                    0.994040       4.046826      12.078586       0.426024       1.292076      -0.706920       0.009004      -0.033823      -0.028636       0.045223      -0.000244      -0.012451       0.004563      -0.001021       0.055731      -0.014831      -0.009018       0.023848              2.425495       1.759673      -0.128466      -0.112679       3.425527       0.421793       2.091284          -0.000002
          127              H      12.049050      17.986520      41.750770       0.093477       1.482636 0.11264219E+02  0.11944087E+03                                 2.101256                            1.928258      -1.050269       2.374796                    0.996400       3.649747      10.328256       0.466653       1.237829      -0.720952      -0.013826       0.006791       0.047531       0.049964      -0.002886      -0.007709       0.010069      -0.031963       0.038327      -0.024005       0.001288       0.022717              2.181447       1.713169       0.065275      -0.404089       1.827554      -0.338021       3.003617           0.000001
          128              H      12.495054      20.021481      40.700718       0.137607       1.148208 0.83699792E+01  0.81509751E+02                                 1.682702                            1.595077      -1.122014       2.352841                    0.997634       3.225043       8.440933       0.551760       1.139909      -0.744006      -0.007222       0.031797       0.024560       0.040822      -0.004730      -0.007916       0.013695      -0.008027       0.038511      -0.012947      -0.010455       0.023402              1.692983       1.341714      -0.050951      -0.081721       2.167876       0.201495       1.569359           0.000001
          129              H       0.718330      23.322089      34.512593       0.127539       1.189046 0.87157481E+01  0.85758979E+02                                 1.726691                            1.630314      -1.093292       2.359916                    0.997679       3.275175       8.622706       0.544330       1.143587      -0.743245      -0.001474       0.036586       0.010024       0.037963       0.004142      -0.000794      -0.003788      -0.033838      -0.028207      -0.012756      -0.009829       0.022585              1.750846       1.375679      -0.050310      -0.121704       2.048526       0.348584       1.828334          -0.000002
          130              H       1.531141      23.115284      32.390053       0.105455       1.530870 0.11504931E+02  0.12258155E+03                                 2.162626                            1.964231      -0.984385       2.413105                    0.997593       3.531348      10.001723       0.457122       1.257571      -0.718448       0.008789       0.047341      -0.021152       0.052591      -0.000824      -0.004558      -0.000741      -0.047378       0.008894      -0.025909       0.003665       0.022244              2.276835       1.810166       0.349127      -0.336419       2.525009      -0.681310       2.495330          -0.000002
          131              H       0.898955      19.238380      32.434927       0.090823       1.647307 0.12722633E+02  0.14100812E+03                                 2.356567                            2.123241      -1.417125       2.194425                    0.992361       4.103236      12.418951       0.415898       1.328779      -0.698574      -0.008947      -0.044720      -0.017915       0.048999       0.012710      -0.001462      -0.006360      -0.030131       0.003315      -0.020296      -0.000947       0.021242              2.481030       1.827938      -0.031588      -0.105521       2.986081       0.804504       2.629071          -0.000001
          132              H       0.172288      19.332131      34.638241       0.130411       1.249600 0.93416683E+01  0.94498761E+02                                 1.864772                            1.751470      -1.103810       2.359572                    0.997851       3.409885       9.415661       0.491691       1.231437      -0.722104      -0.011295      -0.037737       0.011343       0.040992       0.003154      -0.004330      -0.000001      -0.034850      -0.035782      -0.016151      -0.007525       0.023676              1.904724       1.558678       0.226697      -0.232695       2.074268      -0.376246       2.081227          -0.000002
          133              H       4.294697      16.668483       4.954090       0.124391       1.139196 0.84207106E+01  0.85353429E+02                                 1.920028                            1.784067      -1.518677       2.159006                    0.991498       4.032940      12.212973       0.426314       1.417440      -0.677933      -0.018489       0.011065       0.030978       0.037734      -0.001895      -0.004083       0.003536       0.011013       0.046217      -0.013815      -0.002989       0.016804              1.985837       2.017882      -0.300759      -0.298411       1.782488       0.418044       2.157141           0.000000
          134              H       6.456635      16.001192       5.245771       0.087717       1.454289 0.10832478E+02  0.11551064E+03                                 2.172531                            1.959624      -1.301455       2.246453                    0.993418       4.032358      12.033248       0.432079       1.329380      -0.697387       0.013737       0.011338       0.042298       0.045895      -0.005310      -0.002365       0.003909       0.004701       0.037687      -0.012257      -0.001635       0.013893              2.294062       2.300403       0.029651       0.734065       1.810424       0.220868       2.771360           0.000000
          135              H       6.619197      14.669368       1.588540       0.084648       1.477222 0.10991689E+02  0.11807732E+03                                 2.215503                            1.987142      -1.468219       2.164258                    0.991107       4.212391      12.772036       0.423233       1.347177      -0.692478       0.014628      -0.019435      -0.035605       0.043121      -0.004729       0.003776       0.005628       0.004114       0.037325      -0.013171      -0.001064       0.014235              2.357444       2.556414      -0.505735      -0.652278       1.998497       0.460921       2.517420           0.000000
          136              H       4.512836      15.416623       1.171211       0.116299       1.361966 0.10392183E+02  0.11009008E+03                                 2.093939                            1.931197      -1.558913       2.132428                    0.991546       4.101831      12.353013       0.429622       1.345791      -0.692611      -0.012413      -0.007656      -0.032288       0.035429      -0.002037       0.002636       0.004123      -0.007745       0.019899      -0.008589      -0.000263       0.008852              2.170809       2.218767      -0.020765       0.466819       1.645683       0.141194       2.647976           0.000001
          137              H       1.733996      15.198789      44.277176       0.122620       1.278268 0.98505790E+01  0.10312417E+03                                 2.008735                            1.879890      -1.616244       2.103837                    0.991530       4.142585      12.464619       0.434883       1.345348      -0.691602       0.034168      -0.008799       0.003183       0.035426      -0.005574      -0.001799       0.000372       0.008037      -0.017534      -0.006150      -0.003842       0.009992              2.078097       2.764961      -0.168153       0.151250       1.650330       0.047519       1.818999           0.000000
          138              H       0.586335      14.652824      42.320669       0.096676       1.456754 0.11524074E+02  0.12485479E+03                                 2.175373                            2.024190      -1.455619       2.180251                    0.991723       4.087807      12.313241       0.424013       1.333300      -0.696576       0.028311      -0.018523      -0.031037       0.045912      -0.004596      -0.003956       0.000771       0.014301       0.001181      -0.008714      -0.001270       0.009984              2.230956       2.058360      -0.233399      -0.422864       1.946772       0.388982       2.687736           0.000000
          139              H      11.066730      15.769571      43.967545       0.088388       1.671262 0.13041689E+02  0.14579047E+03                                 2.384369                            2.151164      -1.544840       2.127742                    0.991255       4.292915      13.151296       0.411781       1.330590      -0.696667      -0.045894       0.001109       0.007214       0.046471      -0.002678      -0.006315       0.012109       0.006688       0.001017      -0.014121      -0.000381       0.014502              2.532590       3.710487      -0.017269       0.289335       1.828423      -0.032569       2.058859           0.000001
          140              H      12.151867      16.456163       1.036589       0.135355       1.361581 0.10447988E+02  0.10959415E+03                                 2.029412                            1.893143      -1.378533       2.232759                    0.994083       3.684716      10.645208       0.453927       1.286368      -0.708370      -0.024622       0.014969       0.029235       0.041049      -0.014822      -0.008075       0.003757       0.012065      -0.006259      -0.015141      -0.005342       0.020483              2.081062       2.034393      -0.158655      -0.306573       1.765756       0.402355       2.443037           0.000001
          141              H      12.137973      17.732839       3.971349       0.127626       1.408986 0.10756838E+02  0.11397892E+03                                 2.091286                            1.929358      -1.441341       2.197681                    0.993142       3.836500      11.242688       0.445445       1.297694      -0.704833      -0.023220      -0.017646      -0.025882       0.038993      -0.000513       0.014530       0.003929       0.012885      -0.003653      -0.013718      -0.004468       0.018186              2.182729       2.112880       0.229199       0.276059       1.999092       0.594884       2.436216           0.000001
          142              H      10.993091      18.783409       5.676561       0.094238       1.572543 0.11758678E+02  0.12769990E+03                                 2.273887                            2.031099      -1.414136       2.197630                    0.992284       4.039855      12.077879       0.428686       1.315634      -0.700765      -0.047895      -0.006511      -0.004288       0.048526      -0.000911       0.007159       0.004131       0.015706      -0.001185      -0.010457      -0.001767       0.012223              2.439471       3.594887      -0.049288      -0.140037       1.845152       0.143177       1.878375           0.000001
          143              H       0.433499      19.822949       7.422160       0.083428       1.386783 0.10213670E+02  0.10797070E+03                                 2.139203                            1.924699      -1.481606       2.157955                    0.991083       4.218584      12.783558       0.425997       1.360114      -0.689249       0.023678       0.016193       0.034863       0.045148      -0.001051       0.001050       0.007502       0.016220       0.012281      -0.013476       0.005942       0.007534              2.308128       2.066362       0.286621       0.435224       1.950106       0.678406       2.907917           0.000000
          144              H       1.724270      18.937823       5.667586       0.128681       1.356596 0.10329287E+02  0.10944022E+03                                 2.101324                            1.935199      -1.621325       2.110734                    0.991431       4.089119      12.382934       0.425194       1.359604      -0.689693       0.036845       0.006231      -0.000423       0.037371       0.008556       0.000206      -0.000976       0.009058      -0.004007      -0.009127      -0.001231       0.010357              2.194326       2.990534       0.093961      -0.021009       1.762809       0.211468       1.829636           0.000001
          145              H       0.533537      16.177666      14.691748       0.140313       1.141206 0.82195162E+01  0.79830728E+02                                 1.694922                            1.596683      -1.071140       2.382632                    0.998131       3.176314       8.352906       0.542200       1.163115      -0.738891      -0.004827      -0.006964      -0.039851       0.040742       0.002943       0.002528       0.014289      -0.011038       0.041424      -0.013257      -0.009523       0.022780              1.722202       1.351204      -0.042628       0.147141       1.569523      -0.137809       2.245879          -0.000001
          146              H       0.851714      14.197853      15.840522       0.095790       1.565587 0.11933556E+02  0.12894189E+03                                 2.219064                            2.015583      -1.093427       2.350658                    0.996526       3.745471      10.853744       0.444037       1.276624      -0.712280      -0.009420      -0.038488      -0.032526       0.051264       0.008714       0.008733       0.005013      -0.016684       0.057048      -0.022515      -0.000487       0.023002              2.320634       1.705155       0.009921       0.000167       3.231276       0.457677       2.025472          -0.000001
          147              H       1.353295      16.067370      19.228509       0.085111       1.642107 0.12550503E+02  0.13766934E+03                                 2.287529                            2.060812      -1.314514       2.237415                    0.993607       4.011015      11.806699       0.440031       1.268957      -0.711583       0.000818       0.007368       0.043955       0.044575       0.003255      -0.002442       0.013627      -0.028157       0.014474      -0.017805      -0.004521       0.022325              2.403381       1.856379      -0.065704       0.388761       1.957326      -0.341843       3.396438           0.000001
          148              H       1.029560      18.107846      18.205382       0.127168       1.238322 0.92716677E+01  0.93257590E+02                                 1.822488                            1.720745      -1.097997       2.355976                    0.997877       3.387036       9.210329       0.508479       1.197585      -0.729936       0.002685       0.028218       0.026518       0.038816       0.001436       0.006378       0.013495      -0.006824       0.049885      -0.013750      -0.010506       0.024256              1.840293       1.431406       0.016166       0.053289       2.346335       0.231128       1.743139           0.000001
          149              H       0.270937      23.473746      14.983429       0.139358       1.115824 0.79807653E+01  0.76815849E+02                                 1.652937                            1.558423      -1.073370       2.377079                    0.998152       3.176726       8.271661       0.557625       1.141189      -0.743642      -0.014193       0.009677      -0.037592       0.041331      -0.004156       0.008887      -0.015388      -0.008414       0.027580      -0.013541      -0.009861       0.023402              1.682059       1.407153       0.034376       0.301568       1.509096       0.123907       2.129927          -0.000001
          150              H       0.775296      25.420471      16.159127       0.091584       1.684366 0.13179812E+02  0.14665343E+03                                 2.350202                            2.130994      -1.346638       2.221653                    0.994040       4.046820      12.078546       0.426026       1.292072      -0.706921      -0.009004       0.033823      -0.028636       0.045223      -0.000244       0.012451      -0.004563      -0.001021       0.055731      -0.014831      -0.009018       0.023848              2.425484       1.759667      -0.128465       0.112679       3.425509      -0.421791       2.091276          -0.000001
          151              H       1.845150      23.374480      19.313770       0.093477       1.482632 0.11264184E+02  0.11944038E+03                                 2.101250                            1.928254      -1.050269       2.374796                    0.996400       3.649743      10.328232       0.466654       1.237827      -0.720953       0.013826      -0.006791       0.047531       0.049964      -0.002886       0.007709      -0.010069      -0.031963       0.038327      -0.024005       0.001288       0.022717              2.181440       1.713165       0.065275       0.404088       1.827549       0.338019       3.003607           0.000001
          152              H       1.399146      21.339519      18.263718       0.137607       1.148207 0.83699680E+01  0.81509609E+02                                 1.682700                            1.595076      -1.122014       2.352842                    0.997634       3.225041       8.440924       0.551761       1.139909      -0.744006       0.007222      -0.031797       0.024560       0.040822      -0.004730       0.007916      -0.013695      -0.008027       0.038511      -0.012947      -0.010455       0.023402              1.692981       1.341712      -0.050951       0.081721       2.167874      -0.201495       1.569357           0.000001
          153              H      13.175870      18.038911      12.075593       0.127539       1.189045 0.87157434E+01  0.85758911E+02                                 1.726689                            1.630313      -1.093292       2.359915                    0.997679       3.275175       8.622701       0.544330       1.143586      -0.743246       0.001474      -0.036586       0.010024       0.037963       0.004142       0.000794       0.003788      -0.033838      -0.028207      -0.012756      -0.009829       0.022585              1.750845       1.375678      -0.050310       0.121703       2.048524      -0.348583       1.828333          -0.000001
          154              H      12.363059      18.245716       9.953053       0.105454       1.530873 0.11504959E+02  0.12258194E+03                                 2.162631                            1.964235      -0.984385       2.413105                    0.997593       3.531350      10.001737       0.457121       1.257573      -0.718447      -0.008789      -0.047341      -0.021152       0.052591      -0.000824       0.004558       0.000741      -0.047378       0.008894      -0.025909       0.003665       0.022244              2.276841       1.810170       0.349129       0.336420       2.525016       0.681313       2.495336          -0.000001
          155              H      12.995245      22.122620       9.997927       0.090823       1.647308 0.12722635E+02  0.14100814E+03                                 2.356567                            2.123241      -1.417125       2.194425                    0.992361       4.103236      12.418951       0.415897       1.328779      -0.698574       0.008947       0.044720      -0.017915       0.048999       0.012710       0.001462       0.006360      -0.030131       0.003315      -0.020296      -0.000947       0.021242              2.481030       1.827939      -0.031588       0.105521       2.986081      -0.804504       2.629071          -0.000001
          156              H      13.721912      22.028869      12.201241       0.130410       1.249600 0.93416675E+01  0.94498744E+02                                 1.864771                            1.751470      -1.103810       2.359572                    0.997851       3.409885       9.415658       0.491691       1.231437      -0.722104       0.011295       0.037737       0.011343       0.040992       0.003154       0.004330       0.000001      -0.034850      -0.035782      -0.016151      -0.007525       0.023676              1.904724       1.558678       0.226697       0.232695       2.074267       0.376246       2.081226          -0.000001
          157              H       9.599503      24.692517      27.391090       0.124391       1.139196 0.84207106E+01  0.85353429E+02                                 1.920028                            1.784067      -1.518677       2.159006                    0.991498       4.032940      12.212973       0.426314       1.417440      -0.677933       0.018489      -0.011065       0.030978       0.037734      -0.001895       0.004083      -0.003536       0.011013       0.046217      -0.013815      -0.002989       0.016804              1.985837       2.017882      -0.300759       0.298411       1.782488      -0.418044       2.157141           0.000000
          158              H       7.437565      25.359808      27.682771       0.087717       1.454290 0.10832483E+02  0.11551072E+03                                 2.172531                            1.959625      -1.301456       2.246453                    0.993418       4.032359      12.033252       0.432079       1.329380      -0.697387      -0.013737      -0.011338       0.042298       0.045895      -0.005310       0.002365      -0.003909       0.004701       0.037687      -0.012257      -0.001635       0.013893              2.294063       2.300404       0.029651      -0.734065       1.810424      -0.220868       2.771361          -0.000000
          159              H       7.275003      26.691632      24.025540       0.084648       1.477222 0.10991690E+02  0.11807733E+03                                 2.215503                            1.987142      -1.468219       2.164258                    0.991107       4.212391      12.772035       0.423233       1.347177      -0.692478      -0.014628       0.019435      -0.035605       0.043121      -0.004729      -0.003776      -0.005628       0.004113       0.037325      -0.013171      -0.001064       0.014235              2.357444       2.556414      -0.505735       0.652278       1.998497      -0.460921       2.517420           0.000000
          160              H       9.381364      25.944377      23.608211       0.116299       1.361966 0.10392177E+02  0.11009000E+03                                 2.093939                            1.931197      -1.558913       2.132428                    0.991546       4.101830      12.353012       0.429622       1.345792      -0.692610       0.012413       0.007656      -0.032288       0.035429      -0.002037      -0.002636      -0.004123      -0.007745       0.019899      -0.008589      -0.000263       0.008852              2.170809       2.218767      -0.020765      -0.466819       1.645683      -0.141194       2.647976           0.000001
          161              H      12.160204      26.162211      21.840176       0.122620       1.278268 0.98505747E+01  0.10312411E+03                                 2.008735                            1.879890      -1.616244       2.103837                    0.991530       4.142584      12.464617       0.434883       1.345348      -0.691602      -0.034168       0.008799       0.003183       0.035426      -0.005574       0.001799      -0.000372       0.008037      -0.017534      -0.006150      -0.003842       0.009992              2.078097       2.764961      -0.168153      -0.151250       1.650330      -0.047519       1.818998           0.000000
          162              H      13.307865      26.708176      19.883669       0.096676       1.456754 0.11524074E+02  0.12485479E+03                                 2.175373                            2.024190      -1.455620       2.180251                    0.991723       4.087807      12.313241       0.424013       1.333300      -0.696576      -0.028311       0.018523      -0.031037       0.045912      -0.004596       0.003956      -0.000771       0.014301       0.001181      -0.008714      -0.001270       0.009984              2.230956       2.058360      -0.233399       0.422864       1.946772      -0.388982       2.687736           0.000000
          163              H       2.827470      25.591429      21.530545       0.088388       1.671262 0.13041686E+02  0.14579041E+03                                 2.384368                            2.151163      -1.544840       2.127742                    0.991255       4.292914      13.151290       0.411781       1.330590      -0.696667       0.045894      -0.001109       0.007214       0.046471      -0.002678       0.006315      -0.012109       0.006688       0.001017      -0.014121      -0.000381       0.014502              2.532589       3.710485      -0.017269      -0.289335       1.828423       0.032569       2.058858           0.000001
          164              H       1.742333      24.904837      23.473589       0.135355       1.361580 0.10447978E+02  0.10959401E+03                                 2.029411                            1.893142      -1.378533       2.232759                    0.994083       3.684714      10.645199       0.453927       1.286368      -0.708370       0.024622      -0.014969       0.029235       0.041049      -0.014822       0.008075      -0.003757       0.012065      -0.006259      -0.015141      -0.005342       0.020483              2.081060       2.034392      -0.158655       0.306572       1.765755      -0.402355       2.443035           0.000001
          165              H       1.756227      23.628161      26.408349       0.127626       1.408986 0.10756832E+02  0.11397884E+03                                 2.091286                            1.929358      -1.441340       2.197681                    0.993142       3.836499      11.242685       0.445445       1.297694      -0.704833       0.023220       0.017646      -0.025882       0.038993      -0.000513      -0.014530      -0.003929       0.012885      -0.003653      -0.013718      -0.004468       0.018186              2.182729       2.112879       0.229199      -0.276059       1.999091      -0.594884       2.436216           0.000001
          166              H       2.901109      22.577591      28.113561       0.094238       1.572542 0.11758669E+02  0.12769977E+03                                 2.273886                            2.031099      -1.414135       2.197631                    0.992284       4.039853      12.077873       0.428686       1.315634      -0.700764       0.047895       0.006511      -0.004288       0.048526      -0.000911      -0.007159      -0.004131       0.015706      -0.001185      -0.010457      -0.001767       0.012223              2.439471       3.594886      -0.049288       0.140037       1.845152      -0.143177       1.878375           0.000001
          167              H      13.460701      21.538051      29.859160       0.083428       1.386783 0.10213670E+02  0.10797069E+03                                 2.139202                            1.924699      -1.481605       2.157955                    0.991083       4.218584      12.783557       0.425997       1.360113      -0.689249      -0.023678      -0.016193       0.034863       0.045148      -0.001051      -0.001050      -0.007502       0.016221       0.012281      -0.013476       0.005942       0.007534              2.308128       2.066362       0.286621      -0.435224       1.950105      -0.678406       2.907917          -0.000000
          168              H      12.169930      22.423177      28.104586       0.128681       1.356595 0.10329276E+02  0.10944009E+03                                 2.101324                            1.935199      -1.621324       2.110734                    0.991431       4.089117      12.382929       0.425194       1.359605      -0.689693      -0.036845      -0.006231      -0.000423       0.037371       0.008556      -0.000206       0.000976       0.009058      -0.004007      -0.009127      -0.001231       0.010357              2.194325       2.990533       0.093961       0.021009       1.762809      -0.211468       1.829635           0.000000
          169              H       6.413563       2.390666      30.182252       0.140313       1.141204 0.82194971E+01  0.79830486E+02                                 1.694919                            1.596680      -1.071140       2.382632                    0.998131       3.176312       8.352894       0.542201       1.163113      -0.738891       0.004827      -0.006964       0.039851       0.040742      -0.002943       0.002528      -0.014289      -0.011038       0.041424      -0.013257      -0.009523       0.022780              1.722199       1.351201       0.042628       0.147140       1.569520       0.137808       2.245874          -0.000002
          170              H       6.095386       0.410853      29.033478       0.095790       1.565586 0.11933540E+02  0.12894165E+03                                 2.219061                            2.015581      -1.093428       2.350658                    0.996526       3.745469      10.853731       0.444038       1.276623      -0.712281       0.009420      -0.038488       0.032526       0.051264      -0.008714       0.008733      -0.005013      -0.016684       0.057049      -0.022515      -0.000487       0.023002              2.320631       1.705153      -0.009921       0.000167       3.231271      -0.457676       2.025470          -0.000001
          171              H       5.593805       2.280370      25.645491       0.085111       1.642106 0.12550493E+02  0.13766920E+03                                 2.287528                            2.060811      -1.314515       2.237415                    0.993607       4.011013      11.806690       0.440031       1.268957      -0.711583      -0.000818       0.007368      -0.043955       0.044575      -0.003255      -0.002442      -0.013627      -0.028157       0.014474      -0.017805      -0.004521       0.022325              2.403379       1.856378       0.065704       0.388760       1.957325       0.341842       3.396436           0.000001
          172              H       5.917540       4.320846      26.668618       0.127169       1.238320 0.92716524E+01  0.93257393E+02                                 1.822486                            1.720743      -1.097996       2.355976                    0.997877       3.387034       9.210320       0.508480       1.197585      -0.729936      -0.002685       0.028218      -0.026518       0.038816      -0.001436       0.006378      -0.013495      -0.006824       0.049885      -0.013750      -0.010506       0.024256              1.840291       1.431404      -0.016166       0.053289       2.346331      -0.231128       1.743137           0.000000
          173              H       6.676163       9.686746      29.890571       0.139358       1.115825 0.79807779E+01  0.76816009E+02                                 1.652939                            1.558425      -1.073370       2.377079                    0.998152       3.176728       8.271671       0.557624       1.141190      -0.743641       0.014193       0.009677       0.037592       0.041331       0.004156       0.008887       0.015388      -0.008414       0.027580      -0.013541      -0.009861       0.023402              1.682061       1.407154      -0.034376       0.301568       1.509098      -0.123907       2.129930          -0.000002
          174              H       6.171804      11.633471      28.714873       0.091584       1.684371 0.13179852E+02  0.14665401E+03                                 2.350208                            2.130999      -1.346638       2.221653                    0.994040       4.046824      12.078572       0.426025       1.292074      -0.706921       0.009004       0.033823       0.028636       0.045223       0.000244       0.012451       0.004563      -0.001021       0.055731      -0.014831      -0.009018       0.023848              2.425491       1.759671       0.128465       0.112679       3.425520       0.421792       2.091281          -0.000002
          175              H       5.101950       9.587480      25.560230       0.093477       1.482638 0.11264240E+02  0.11944117E+03                                 2.101260                            1.928262      -1.050269       2.374796                    0.996400       3.649749      10.328272       0.466651       1.237831      -0.720952      -0.013826      -0.006791      -0.047531       0.049964       0.002886       0.007709       0.010069      -0.031963       0.038327      -0.024005       0.001288       0.022717              2.181451       1.713172      -0.065275       0.404091       1.827557      -0.338022       3.003624           0.000001
          176              H       5.547954       7.552519      26.610282       0.137607       1.148209 0.83699852E+01  0.81509831E+02                                 1.682703                            1.595078      -1.122014       2.352842                    0.997634       3.225044       8.440939       0.551760       1.139910      -0.744006      -0.007222      -0.031797      -0.024560       0.040822       0.004730       0.007916       0.013695      -0.008027       0.038511      -0.012947      -0.010455       0.023402              1.692984       1.341714       0.050951       0.081721       2.167878       0.201496       1.569360           0.000001
          177              H       7.665430       4.251911      32.798407       0.127539       1.189046 0.87157481E+01  0.85758979E+02                                 1.726691                            1.630314      -1.093292       2.359916                    0.997679       3.275175       8.622706       0.544330       1.143587      -0.743245      -0.001474      -0.036586      -0.010024       0.037963      -0.004142       0.000794      -0.003788      -0.033838      -0.028207      -0.012756      -0.009829       0.022585              1.750846       1.375679       0.050310       0.121704       2.048526       0.348584       1.828334          -0.000002
          178              H       8.478241       4.458716      34.920947       0.105454       1.530872 0.11504952E+02  0.12258186E+03                                 2.162631                            1.964235      -0.984385       2.413105                    0.997593       3.531349      10.001735       0.457121       1.257574      -0.718447       0.008789      -0.047341       0.021152       0.052591       0.000824       0.004558      -0.000741      -0.047378       0.008894      -0.025909       0.003665       0.022244              2.276840       1.810170      -0.349128       0.336420       2.525015      -0.681313       2.495336          -0.000002
          179              H       7.846055       8.335620      34.876073       0.090823       1.647307 0.12722633E+02  0.14100812E+03                                 2.356567                            2.123241      -1.417125       2.194425                    0.992361       4.103236      12.418953       0.415897       1.328779      -0.698574      -0.008947       0.044720       0.017915       0.048999      -0.012710       0.001462      -0.006360      -0.030131       0.003315      -0.020296      -0.000947       0.021242              2.481030       1.827939       0.031588       0.105521       2.986081       0.804504       2.629071          -0.000001
          180              H       7.119388       8.241869      32.672759       0.130411       1.249600 0.93416703E+01  0.94498791E+02                                 1.864773                            1.751471      -1.103810       2.359573                    0.997851       3.409885       9.415663       0.491691       1.231438      -0.722104      -0.011295       0.037737      -0.011343       0.040992      -0.003154       0.004330      -0.000001      -0.034850      -0.035782      -0.016151      -0.007525       0.023676              1.904725       1.558679      -0.226697       0.232695       2.074268      -0.376246       2.081227          -0.000002
          181              H      11.241797      10.905517      17.482910       0.124391       1.139195 0.84207088E+01  0.85353412E+02                                 1.920028                            1.784067      -1.518677       2.159006                    0.991498       4.032940      12.212975       0.426313       1.417441      -0.677933      -0.018489      -0.011065      -0.030978       0.037734       0.001895       0.004083       0.003536       0.011013       0.046217      -0.013815      -0.002989       0.016804              1.985838       2.017882       0.300759       0.298411       1.782489       0.418044       2.157142           0.000000
          182              H      13.403735      11.572808      17.191229       0.087717       1.454289 0.10832479E+02  0.11551065E+03                                 2.172531                            1.959625      -1.301456       2.246453                    0.993418       4.032358      12.033249       0.432078       1.329380      -0.697387       0.013737      -0.011338      -0.042298       0.045895       0.005310       0.002365       0.003909       0.004701       0.037687      -0.012257      -0.001635       0.013893              2.294063       2.300404      -0.029651      -0.734065       1.810424       0.220868       2.771360           0.000000
          183              H      13.566297      12.904632      20.848460       0.084648       1.477222 0.10991689E+02  0.11807732E+03                                 2.215503                            1.987142      -1.468219       2.164258                    0.991107       4.212391      12.772036       0.423233       1.347177      -0.692478       0.014628       0.019435       0.035605       0.043121       0.004729      -0.003776       0.005628       0.004114       0.037325      -0.013171      -0.001064       0.014235              2.357444       2.556414       0.505735       0.652278       1.998497       0.460921       2.517420           0.000000
          184              H      11.459936      12.157377      21.265789       0.116299       1.361966 0.10392182E+02  0.11009007E+03                                 2.093939                            1.931197      -1.558913       2.132428                    0.991546       4.101831      12.353014       0.429622       1.345792      -0.692611      -0.012413       0.007656       0.032288       0.035429       0.002037      -0.002636       0.004123      -0.007745       0.019899      -0.008589      -0.000263       0.008852              2.170809       2.218767       0.020765      -0.466819       1.645684       0.141194       2.647977           0.000001
          185              H       8.681096      12.375211      23.033824       0.122620       1.278268 0.98505782E+01  0.10312416E+03                                 2.008735                            1.879891      -1.616244       2.103837                    0.991530       4.142585      12.464620       0.434883       1.345348      -0.691602       0.034168       0.008799      -0.003183       0.035426       0.005574       0.001799       0.000372       0.008037      -0.017534      -0.006150      -0.003842       0.009992              2.078097       2.764961       0.168153      -0.151250       1.650330       0.047519       1.818999           0.000000
          186              H       7.533435      12.921176      24.990331       0.096676       1.456753 0.11524073E+02  0.12485478E+03                                 2.175373                            2.024190      -1.455619       2.180251                    0.991723       4.087807      12.313242       0.424013       1.333300      -0.696576       0.028311       0.018523       0.031037       0.045912       0.004596       0.003956       0.000771       0.014301       0.001181      -0.008714      -0.001270       0.009984              2.230956       2.058360       0.233399       0.422864       1.946772       0.388982       2.687736           0.000000
          187              H       4.119630      11.804429      23.343455       0.088388       1.671262 0.13041690E+02  0.14579049E+03                                 2.384370                            2.151165      -1.544840       2.127742                    0.991255       4.292915      13.151300       0.411781       1.330591      -0.696667      -0.045894      -0.001109      -0.007214       0.046471       0.002678       0.006315       0.012109       0.006688       0.001017      -0.014121      -0.000381       0.014502              2.532591       3.710489       0.017269      -0.289335       1.828424      -0.032569       2.058859           0.000001
          188              H       5.204767      11.117837      21.400411       0.135355       1.361581 0.10447995E+02  0.10959426E+03                                 2.029414                            1.893144      -1.378533       2.232759                    0.994083       3.684717      10.645216       0.453927       1.286369      -0.708370      -0.024622      -0.014969      -0.029235       0.041049       0.014822       0.008075       0.003757       0.012065      -0.006259      -0.015141      -0.005342       0.020483              2.081064       2.034395       0.158655       0.306573       1.765757       0.402356       2.443039           0.000001
          189              H       5.190873       9.841161      18.465651       0.127626       1.408986 0.10756841E+02  0.11397896E+03                                 2.091287                            1.929358      -1.441340       2.197681                    0.993142       3.836501      11.242692       0.445445       1.297694      -0.704833      -0.023220       0.017646       0.025882       0.038993       0.000513      -0.014530       0.003929       0.012885      -0.003653      -0.013718      -0.004468       0.018186              2.182730       2.112880      -0.229199      -0.276059       1.999092       0.594884       2.436217           0.000001
          190              H       4.045991       8.790591      16.760439       0.094238       1.572543 0.11758680E+02  0.12769992E+03                                 2.273887                            2.031099      -1.414135       2.197630                    0.992284       4.039855      12.077880       0.428686       1.315634      -0.700764      -0.047895       0.006511       0.004288       0.048526       0.000911      -0.007159       0.004131       0.015706      -0.001185      -0.010457      -0.001767       0.012223              2.439472       3.594887       0.049288       0.140037       1.845152       0.143177       1.878375           0.000001
          191              H       7.380599       7.751051      15.014840       0.083428       1.386783 0.10213670E+02  0.10797070E+03                                 2.139203                            1.924699      -1.481606       2.157955                    0.991083       4.218584      12.783558       0.425997       1.360114      -0.689249       0.023678      -0.016193      -0.034863       0.045148       0.001051      -0.001050       0.007502       0.016220       0.012281      -0.013476       0.005942       0.007534              2.308128       2.066362      -0.286621      -0.435224       1.950106       0.678406       2.907917           0.000000
          192              H       8.671370       8.636177      16.769414       0.128681       1.356596 0.10329288E+02  0.10944024E+03                                 2.101324                            1.935200      -1.621325       2.110734                    0.991431       4.089119      12.382935       0.425194       1.359604      -0.689693       0.036845      -0.006231       0.000423       0.037371      -0.008556      -0.000206      -0.000976       0.009058      -0.004007      -0.009127      -0.001231       0.010357              2.194326       2.990534      -0.093961       0.021009       1.762809       0.211468       1.829636           0.000000
          193              H       7.480637      11.396334       7.745252       0.140313       1.141207 0.82195259E+01  0.79830848E+02                                 1.694923                            1.596684      -1.071141       2.382632                    0.998131       3.176316       8.352913       0.542200       1.163115      -0.738891      -0.004827       0.006964       0.039851       0.040742      -0.002943      -0.002528       0.014289      -0.011038       0.041424      -0.013257      -0.009523       0.022780              1.722203       1.351204       0.042628      -0.147141       1.569524      -0.137809       2.245881          -0.000001
          194              H       7.798814      13.376147       6.596478       0.095790       1.565588 0.11933566E+02  0.12894202E+03                                 2.219066                            2.015585      -1.093427       2.350658                    0.996526       3.745472      10.853752       0.444036       1.276625      -0.712280      -0.009420       0.038488       0.032526       0.051264      -0.008714      -0.008733       0.005013      -0.016684       0.057048      -0.022515      -0.000487       0.023002              2.320637       1.705156      -0.009921      -0.000167       3.231280       0.457678       2.025474          -0.000001
          195              H       8.300395      11.506630       3.208491       0.085111       1.642107 0.12550496E+02  0.13766924E+03                                 2.287528                            2.060811      -1.314514       2.237415                    0.993607       4.011014      11.806691       0.440031       1.268956      -0.711583       0.000818      -0.007368      -0.043955       0.044575      -0.003255       0.002442       0.013627      -0.028157       0.014474      -0.017805      -0.004521       0.022325              2.403379       1.856378       0.065704      -0.388760       1.957324      -0.341842       3.396436           0.000001
          196              H       7.976660       9.466154       4.231618       0.127168       1.238320 0.92716527E+01  0.93257389E+02                                 1.822486                            1.720743      -1.097996       2.355976                    0.997877       3.387034       9.210317       0.508480       1.197584      -0.729936       0.002685      -0.028218      -0.026518       0.038816      -0.001436      -0.006378       0.013495      -0.006824       0.049885      -0.013750      -0.010506       0.024256              1.840291       1.431404      -0.016166      -0.053289       2.346331       0.231127       1.743137           0.000001
          197              H       7.218037       4.100254       7.453571       0.139358       1.115825 0.79807716E+01  0.76815929E+02                                 1.652938                            1.558424      -1.073370       2.377079                    0.998152       3.176727       8.271666       0.557625       1.141190      -0.743642      -0.014193      -0.009677       0.037592       0.041331       0.004156      -0.008887      -0.015388      -0.008414       0.027580      -0.013541      -0.009861       0.023402              1.682060       1.407153      -0.034376      -0.301568       1.509097       0.123907       2.129928          -0.000001
          198              H       7.722396       2.153529       6.277873       0.091584       1.684372 0.13179866E+02  0.14665422E+03                                 2.350210                            2.131001      -1.346638       2.221653                    0.994040       4.046825      12.078580       0.426025       1.292075      -0.706920      -0.009004      -0.033823       0.028636       0.045223       0.000244      -0.012451      -0.004563      -0.001021       0.055731      -0.014831      -0.009018       0.023848              2.425493       1.759672       0.128466      -0.112679       3.425524      -0.421793       2.091283          -0.000001
          199              H       8.792250       4.199520       3.123230       0.093477       1.482634 0.11264203E+02  0.11944064E+03                                 2.101253                            1.928256      -1.050269       2.374796                    0.996400       3.649745      10.328243       0.466653       1.237828      -0.720953       0.013826       0.006791      -0.047531       0.049964       0.002886      -0.007709      -0.010069      -0.031963       0.038327      -0.024005       0.001288       0.022717              2.181443       1.713167      -0.065275      -0.404088       1.827551       0.338020       3.003612           0.000001
          200              H       8.346246       6.234481       4.173282       0.137607       1.148207 0.83699649E+01  0.81509564E+02                                 1.682699                            1.595075      -1.122014       2.352841                    0.997634       3.225041       8.440921       0.551761       1.139908      -0.744007       0.007222       0.031797      -0.024560       0.040822       0.004730      -0.007916      -0.013695      -0.008027       0.038511      -0.012947      -0.010455       0.023402              1.692980       1.341712       0.050951      -0.081721       2.167872      -0.201495       1.569356           0.000001
          201              H       6.228770       9.535089      10.361407       0.127539       1.189045 0.87157368E+01  0.85758825E+02                                 1.726688                            1.630312      -1.093292       2.359915                    0.997679       3.275174       8.622696       0.544331       1.143585      -0.743246       0.001474       0.036586      -0.010024       0.037963      -0.004142      -0.000794       0.003788      -0.033838      -0.028207      -0.012755      -0.009829       0.022585              1.750844       1.375677       0.050309      -0.121703       2.048523      -0.348583       1.828331          -0.000001
          202              H       5.415959       9.328284      12.483947       0.105454       1.530870 0.11504927E+02  0.12258150E+03                                 2.162627                            1.964232      -0.984384       2.413105                    0.997593       3.531347      10.001720       0.457122       1.257572      -0.718447      -0.008789       0.047341       0.021152       0.052591       0.000824      -0.004558       0.000741      -0.047378       0.008894      -0.025909       0.003665       0.022244              2.276835       1.810166      -0.349127      -0.336419       2.525010       0.681310       2.495330          -0.000001
          203              H       6.048145       5.451380      12.439073       0.090823       1.647308 0.12722634E+02  0.14100813E+03                                 2.356567                            2.123241      -1.417125       2.194425                    0.992361       4.103235      12.418949       0.415897       1.328779      -0.698574       0.008947      -0.044720       0.017915       0.048999      -0.012710      -0.001462       0.006360      -0.030131       0.003315      -0.020296      -0.000947       0.021242              2.481031       1.827939       0.031588      -0.105521       2.986081      -0.804504       2.629071          -0.000001
          204              H       6.774812       5.545131      10.235759       0.130410       1.249599 0.93416652E+01  0.94498706E+02                                 1.864771                            1.751469      -1.103810       2.359572                    0.997851       3.409885       9.415655       0.491692       1.231436      -0.722104       0.011295      -0.037737      -0.011343       0.040992      -0.003154      -0.004330       0.000001      -0.034850      -0.035782      -0.016151      -0.007525       0.023676              1.904723       1.558677      -0.226697      -0.232695       2.074266       0.376245       2.081225          -0.000001
          205              H       2.652403       2.881483      39.919910       0.124391       1.139195 0.84207040E+01  0.85353352E+02                                 1.920028                            1.784067      -1.518677       2.159006                    0.991498       4.032939      12.212972       0.426313       1.417441      -0.677933       0.018489       0.011065      -0.030978       0.037734       0.001895      -0.004083      -0.003536       0.011013       0.046217      -0.013815      -0.002989       0.016804              1.985837       2.017882       0.300759      -0.298411       1.782488      -0.418044       2.157141           0.000000
          206              H       0.490465       2.214192      39.628229       0.087717       1.454290 0.10832484E+02  0.11551072E+03                                 2.172531                            1.959625      -1.301456       2.246453                    0.993418       4.032359      12.033251       0.432079       1.329380      -0.697387      -0.013737       0.011338      -0.042298       0.045895       0.005310      -0.002365      -0.003909       0.004701       0.037687      -0.012257      -0.001635       0.013893              2.294063       2.300404      -0.029651       0.734065       1.810424      -0.220868       2.771361          -0.000000
          207              H       0.327903       0.882368      43.285460       0.084648       1.477222 0.10991691E+02  0.11807733E+03                                 2.215503                            1.987142      -1.468219       2.164259                    0.991107       4.212391      12.772034       0.423233       1.347177      -0.692478      -0.014628      -0.019435       0.035605       0.043121       0.004729       0.003776      -0.005628       0.004113       0.037325      -0.013171      -0.001064       0.014235              2.357444       2.556414       0.505735      -0.652278       1.998497      -0.460921       2.517420           0.000000
          208              H       2.434264       1.629623      43.702789       0.116299       1.361966 0.10392178E+02  0.11009002E+03                                 2.093939                            1.931197      -1.558913       2.132428                    0.991546       4.101830      12.353012       0.429622       1.345792      -0.692610       0.012413      -0.007656       0.032288       0.035429       0.002037       0.002636      -0.004123      -0.007745       0.019899      -0.008589      -0.000263       0.008852              2.170809       2.218767       0.020765       0.466819       1.645684      -0.141194       2.647977           0.000001
          209              H       5.213104       1.411789       0.596824       0.122620       1.278268 0.98505747E+01  0.10312411E+03                                 2.008735                            1.879890      -1.616244       2.103837                    0.991530       4.142584      12.464617       0.434883       1.345348      -0.691602      -0.034168      -0.008799      -0.003183       0.035426       0.005574      -0.001799      -0.000372       0.008036      -0.017534      -0.006150      -0.003842       0.009992              2.078097       2.764961       0.168153       0.151250       1.650330      -0.047519       1.818998           0.000000
          210              H       6.360765       0.865824       2.553331       0.096676       1.456753 0.11524072E+02  0.12485477E+03                                 2.175373                            2.024190      -1.455619       2.180251                    0.991723       4.087807      12.313240       0.424013       1.333300      -0.696576      -0.028311      -0.018523       0.031037       0.045912       0.004596      -0.003956      -0.000771       0.014301       0.001181      -0.008714      -0.001270       0.009984              2.230956       2.058360       0.233399      -0.422864       1.946771      -0.388982       2.687736           0.000000
          211              H       9.774570       1.982571       0.906455       0.088388       1.671262 0.13041691E+02  0.14579050E+03                                 2.384369                            2.151164      -1.544841       2.127742                    0.991255       4.292915      13.151296       0.411781       1.330590      -0.696667       0.045894       0.001109      -0.007214       0.046471       0.002678      -0.006315      -0.012109       0.006688       0.001017      -0.014121      -0.000381       0.014502              2.532590       3.710487       0.017269       0.289335       1.828424       0.032569       2.058859           0.000001
          212              H       8.689433       2.669163      43.837411       0.135355       1.361581 0.10447989E+02  0.10959418E+03                                 2.029413                            1.893143      -1.378533       2.232759                    0.994083       3.684716      10.645211       0.453927       1.286369      -0.708370       0.024622       0.014969      -0.029235       0.041049       0.014822      -0.008075      -0.003757       0.012065      -0.006259      -0.015141      -0.005342       0.020483              2.081063       2.034394       0.158655      -0.306573       1.765757      -0.402356       2.443038           0.000001
          213              H       8.703327       3.945839      40.902651       0.127626       1.408986 0.10756841E+02  0.11397896E+03                                 2.091287                            1.929359      -1.441340       2.197681                    0.993142       3.836501      11.242693       0.445445       1.297694      -0.704833       0.023220      -0.017646       0.025882       0.038993       0.000513       0.014530      -0.003929       0.012885      -0.003653      -0.013718      -0.004468       0.018186              2.182730       2.112880      -0.229199       0.276059       1.999092      -0.594885       2.436217           0.000001
          214              H       9.848209       4.996409      39.197439       0.094238       1.572542 0.11758672E+02  0.12769981E+03                                 2.273887                            2.031099      -1.414135       2.197631                    0.992284       4.039854      12.077876       0.428686       1.315634      -0.700764       0.047895      -0.006511       0.004288       0.048526       0.000911       0.007159      -0.004131       0.015706      -0.001185      -0.010457      -0.001767       0.012223              2.439471       3.594886       0.049288      -0.140037       1.845152      -0.143177       1.878375           0.000001
          215              H       6.513601       6.035949      37.451840       0.083428       1.386783 0.10213670E+02  0.10797070E+03                                 2.139203                            1.924699      -1.481605       2.157955                    0.991083       4.218584      12.783558       0.425997       1.360114      -0.689249      -0.023678       0.016193      -0.034863       0.045148       0.001051       0.001050      -0.007502       0.016221       0.012281      -0.013476       0.005942       0.007534              2.308128       2.066362      -0.286621       0.435224       1.950106      -0.678406       2.907917          -0.000000
          216              H       5.222830       5.150823      39.206414       0.128681       1.356596 0.10329283E+02  0.10944017E+03                                 2.101323                            1.935199      -1.621324       2.110734                    0.991431       4.089118      12.382929       0.425194       1.359604      -0.689694      -0.036845       0.006231       0.000423       0.037371      -0.008556       0.000206       0.000976       0.009058      -0.004007      -0.009127      -0.001231       0.010357              2.194325       2.990533      -0.093961      -0.021009       1.762808      -0.211468       1.829635           0.000000
          217              C       0.523811       4.902657       6.755781       0.373246      34.140211 0.32422713E+03  0.70962201E+04                                 9.624829                            6.236795      -0.161593       1.987144                    0.999165      23.861324      66.573013       0.622047       0.449888      -1.041974      -0.005118       0.028837       0.016255       0.033496       0.000734       0.038149      -0.000135       0.134281      -0.102424      -0.050097      -0.045348       0.095445             13.404189       5.589263      -1.387054      -2.105825      21.101865       6.133779      13.521439          -0.000000
          218              C       0.712772       3.579105       6.073247       0.054431      39.862648 0.41894090E+03  0.97260752E+04                                10.367443                            6.899420      -0.162768       1.962937                    0.999174      26.719728      75.507823       0.619181       0.426092      -1.061636      -0.005610      -0.026993      -0.008655       0.028896      -0.001494       0.005665       0.000283       0.026019      -0.038635      -0.013881      -0.006607       0.020488             14.182750       5.804360      -1.958848      -1.716575      22.901965       7.176465      13.841924          -0.000000
          219              C       0.689152       2.390666       6.811873      -0.146093      33.944039 0.42612849E+03  0.99783045E+04                                 9.207589                            6.946623       0.095572       2.011500                    0.999498      29.113201      83.805153       0.615959       0.424657      -1.057932      -0.001437       0.005875      -0.001278       0.006182       0.010626       0.003003      -0.029386       0.035688       0.020627      -0.041789       0.015456       0.026334             10.931040       5.138998      -1.249818      -0.991427      17.015301       3.382356      10.638820          -0.000002
          220              C       0.903123       1.229800       6.116326       0.093442      28.069695 0.33961480E+03  0.75552900E+04                                 8.209635                            6.237690       0.104605       2.050870                    0.999480      26.383341      75.367012       0.640840       0.429628      -1.049077       0.005418       0.013396      -0.050393       0.052424       0.023543       0.004178      -0.024821       0.045287       0.035401      -0.048564       0.018272       0.030292              9.600932       4.755536      -0.929174      -0.977968      14.072141       2.500053       9.975117          -0.000001
          221              C       1.193512       2.296914       4.141870       0.114320      26.578853 0.31182531E+03  0.68144175E+04                                 7.979801                            6.011078       0.064302       2.047631                    0.999402      25.932236      74.265704       0.645006       0.434535      -1.042444      -0.017746      -0.018052       0.032936       0.041541       0.016914       0.025331      -0.016940       0.087812      -0.033010      -0.053477      -0.006253       0.059730              9.387210       4.870438      -0.974054      -1.317007      13.066956       2.832112      10.224237           0.000000
          222              C       0.983709       3.521200       4.743182      -0.150494      34.945891 0.43045717E+03  0.10135945E+05                                 9.465078                            7.019158      -0.008339       1.975974                    0.999489      29.500824      86.007893       0.606039       0.429212      -1.051910      -0.006971      -0.013070      -0.007022       0.016392       0.008862       0.008522      -0.022858       0.049145       0.007483      -0.040761       0.014379       0.026382             11.500115       5.508446      -1.339475      -1.591728      16.447178       5.233732      12.544721           0.000000
          223              C       0.540484       7.149938       6.665584       0.367713      34.012832 0.32074536E+03  0.69896195E+04                                 9.520399                            6.161407      -0.154322       1.987982                    0.999186      23.772416      65.827580       0.633260       0.443844      -1.047219      -0.005510      -0.028818       0.015140       0.033016      -0.002972       0.033801      -0.002148       0.131702      -0.103489      -0.048999      -0.043207       0.092206             13.120446       5.726631       2.016011      -2.558865      19.941948      -5.584669      13.692759           0.000000
          224              C       0.805864       8.415585       5.936830       0.054567      38.557101 0.40893086E+03  0.94006223E+04                                10.013407                            6.739301      -0.110018       1.977292                    0.999106      26.376403      73.255252       0.639718       0.416496      -1.071769       0.009005       0.024956      -0.014463       0.030217       0.002005       0.010902       0.000409       0.026260      -0.018696      -0.010849      -0.009947       0.020796             13.443081       6.105790       2.356510      -2.868946      20.604392      -6.964307      13.619060          -0.000000
          225              C       0.604398       9.639870       6.565066      -0.144375      33.588391 0.41724517E+03  0.96764383E+04                                 9.031510                            6.784414       0.178947       2.036740                    0.999674      28.637881      80.873120       0.638436       0.413680      -1.069561       0.004432       0.001790      -0.002431       0.005362      -0.009140       0.006893       0.023975       0.036985       0.008448      -0.037459       0.017550       0.019909             10.765661       5.509100       1.437707      -2.090412      16.286956      -3.949544      10.500928          -0.000001
          226              C       0.910070      10.795221       5.851570       0.103939      27.168513 0.31917847E+03  0.69911278E+04                                 7.993810                            6.013025       0.145081       2.069734                    0.999669      25.918447      73.458795       0.658277       0.424799      -1.052076       0.017328      -0.020540      -0.036517       0.045339      -0.008284       0.017738       0.021529       0.085352       0.004234      -0.054243       0.005609       0.048634              9.321153       4.945404       1.061758      -2.071907      13.032671      -2.735711       9.985382          -0.000001
          227              C       1.532530       9.598509       4.018467       0.089123      27.572252 0.33494206E+03  0.74083689E+04                                 8.051681                            6.154765       0.154068       2.063881                    0.999665      26.249207      74.202965       0.652933       0.424116      -1.054913      -0.010477       0.028996       0.036256       0.047592      -0.013327       0.011922       0.019896       0.036443       0.051662      -0.040173       0.012364       0.027809              9.390216       4.876400       1.153284      -1.825629      13.007668      -3.346798      10.286579           0.000001
          228              C       1.268540       8.376981       4.631446      -0.155956      34.236136 0.42766718E+03  0.99951712E+04                                 9.171437                            6.893280       0.123609       2.014781                    0.999662      29.134307      83.018325       0.628991       0.416656      -1.065973       0.002088       0.000481       0.005544       0.005943      -0.010203       0.006879       0.022635       0.032952       0.023100      -0.036026       0.015503       0.020523             10.965434       5.666039       1.726744      -2.478252      15.168551      -4.742652      12.061712           0.000001
          229              C       0.006947       6.121428       8.601000       0.382190      32.626546 0.30558522E+03  0.65930035E+04                                 9.315592                            6.038813      -0.205990       1.975255                    0.999131      23.559917      65.362021       0.634385       0.447509      -1.042869       0.010359      -0.001929      -0.028268       0.030168       0.007114       0.040220       0.000225       0.136927      -0.111286      -0.051516      -0.047708       0.099224             13.185407       6.341534      -0.125422      -5.001657      10.202137       0.719533      23.012548          -0.000001
          230              C      13.503773       6.195878      10.027993       0.053942      40.084948 0.40904535E+03  0.94213337E+04                                10.350979                            6.779327      -0.074857       1.992308                    0.999241      26.366755      73.743316       0.631149       0.421340      -1.066699       0.001144      -0.006610       0.026926       0.027749      -0.006616       0.004926       0.002125       0.028542      -0.033988      -0.014225      -0.007744       0.021969             14.748318       7.269685       0.508336      -6.093188       9.778361       0.586911      27.196907          -0.000001
          231              C      13.113346       5.114977      10.751810      -0.146230      34.151292 0.40625311E+03  0.94075310E+04                                 9.240996                            6.772438       0.117972       2.018947                    0.999706      28.898509      82.942435       0.624745       0.423374      -1.057882       0.005577       0.010807       0.004016       0.012807      -0.002198       0.023003       0.000580      -0.005509      -0.094551      -0.041300       0.017883       0.023417             11.511032       6.507406       0.694977      -4.641836       8.959113      -0.647606      19.066577          -0.000002
          232              C      12.635385       5.236303      12.017257       0.086855      27.958796 0.33001833E+03  0.72732111E+04                                 8.128006                            6.102480       0.234417       2.094342                    0.999713      26.054727      73.544480       0.656768       0.423161      -1.055403       0.004215       0.045776       0.011070       0.047284      -0.007275       0.024700      -0.007971      -0.025232      -0.072248      -0.039813       0.008422       0.031391              9.815091       5.684553       0.582838      -3.451474       8.634616      -0.047980      15.126103          -0.000001
          233              C      12.984130       7.500128      11.990333       0.110781      27.759696 0.32279665E+03  0.71249995E+04                                 8.249226                            6.130942      -0.047352       2.007954                    0.999312      26.340829      76.147338       0.635468       0.436673      -1.039766      -0.000202      -0.036765       0.003991       0.036982      -0.002628       0.032963      -0.006909       0.021523      -0.089493      -0.045704       0.003938       0.041766              9.999090       5.789212       0.767550      -3.233065       8.955905       0.628660      15.252152          -0.000001
          234              C      13.448196       7.450495      10.681358      -0.150589      36.182609 0.45387155E+03  0.10809814E+05                                 9.676474                            7.186981       0.032805       1.986027                    0.999393      29.727195      86.640526       0.602601       0.426767      -1.055355       0.001137      -0.002643       0.009955       0.010362      -0.001323       0.011563      -0.003548      -0.012967      -0.115645      -0.041185       0.014898       0.026287             12.022479       6.553845       0.322188      -4.138150       9.489828       1.555204      20.023763          -0.000002
          235              C      11.137591      10.990996      42.096299       0.374695      35.166093 0.33106127E+03  0.73231300E+04                                 9.887622                            6.368194      -0.382770       1.910314                    0.998723      24.486202      69.902582       0.602785       0.459362      -1.030975       0.026630      -0.005250       0.004177       0.027462       0.025001      -0.024061      -0.058054      -0.076638       0.000033      -0.050219      -0.039320       0.089539             13.926890      23.467438      -4.328708       2.969781       8.305273       2.076426      10.007959           0.000002
          236              C       9.723161      11.368760      41.838274       0.061462      39.212486 0.40151364E+03  0.92576212E+04                                10.319105                            6.800315      -0.236311       1.945758                    0.998953      26.572681      75.756189       0.615061       0.431906      -1.054088      -0.018118       0.002414      -0.003746       0.018658       0.013537      -0.011875      -0.003393      -0.055374      -0.056992      -0.031252      -0.009682       0.040934             14.270128      24.525235      -5.195976       3.098538       7.722152       0.980143      10.562996           0.000002
          237              C       9.125711      11.277766      40.655844      -0.134538      36.044678 0.43514219E+03  0.10344870E+05                                 9.845150                            7.182304      -0.306267       1.889676                    0.998131      29.891424      89.552647       0.579542       0.444557      -1.035572      -0.011958       0.007569       0.005814       0.015299       0.027318      -0.017837      -0.014955      -0.058368      -0.022607      -0.040590      -0.010474       0.051064             12.080865      18.296869      -3.588015       3.145012       7.306654       1.288636      10.639072           0.000001
          238              C       7.847444      11.713435      40.476348       0.111672      27.133789 0.31393669E+03  0.68702850E+04                                 8.097690                            6.033052       0.093127       2.060590                    0.999267      25.844140      74.000502       0.643739       0.434774      -1.042582      -0.001726       0.005952       0.043003       0.043447       0.030392      -0.013467      -0.022805      -0.069133       0.021403      -0.050011      -0.006336       0.056347              9.634849      13.642866      -3.079567       1.718428       6.480672       1.389014       8.781008           0.000001
          239              C       7.752964      12.466205      42.592606       0.079341      29.085070 0.34428218E+03  0.77363435E+04                                 8.568559                            6.384423      -0.103578       1.980353                    0.999037      27.180930      79.741465       0.613938       0.443977      -1.033631      -0.005361      -0.007559      -0.050773       0.051612       0.033189      -0.010044      -0.007369      -0.073019       0.010604      -0.051936       0.001968       0.049967             10.237957      14.733731      -3.401284       1.088990       6.304880       0.986893       9.675261           0.000001
          240              C       8.995105      12.025021      42.845695      -0.143937      36.236822 0.44979668E+03  0.10766352E+05                                 9.814388                            7.239817      -0.236562       1.902783                    0.998585      30.317497      90.702886       0.585576       0.436989      -1.041556       0.007634       0.006686      -0.017290       0.020048       0.032359      -0.007340      -0.013581      -0.071019      -0.007591      -0.046866      -0.006630       0.053496             12.020295      18.390524      -4.439741       0.839975       7.384152       1.234438      10.286208           0.000002
          241              C      13.048043      11.175742      43.267511       0.368110      33.720507 0.32025721E+03  0.70215127E+04                                 9.601943                            6.247421      -0.301944       1.940493                    0.998936      24.230963      68.735915       0.611280       0.457019      -1.032899      -0.014925      -0.002933      -0.024045       0.028452       0.034045      -0.017080      -0.051426      -0.085736      -0.056793      -0.046215      -0.044716       0.090931             13.281531      13.574373       0.705255       5.961334       7.990760       5.452771      18.279460           0.000002
          242              C      13.770542      11.625198      44.479558       0.066406      37.641267 0.40371961E+03  0.92923288E+04                                 9.964888                            6.768781      -0.079694       1.994802                    0.999224      26.317788      74.207460       0.625301       0.425571      -1.061281       0.009710       0.011935       0.014949       0.021453       0.004459      -0.006867      -0.019212      -0.034815      -0.034904      -0.022200      -0.010604       0.032804             13.290992      13.855401       1.133511       5.910384       7.336344       4.881712      18.681231           0.000002
          243              C      13.092505      12.207010       0.659648      -0.151425      35.023302 0.46713438E+03  0.11270318E+05                                 9.577523                            7.382024      -0.230495       1.903358                    0.998264      30.485227      91.110409       0.580325       0.437462      -1.042868       0.012724       0.003295      -0.005767       0.014353       0.010398      -0.005916      -0.026203      -0.051566      -0.066478      -0.032326      -0.016685       0.049011             11.200842      11.370773      -0.282961       2.889783       6.668839       3.166009      15.562915           0.000001
          244              C      13.784436      12.546170       1.821884       0.076732      27.199696 0.35536822E+03  0.80195561E+04                                 8.104427                            6.430187       0.019196       2.021349                    0.998406      27.055106      78.595776       0.622063       0.436315      -1.041948       0.042883      -0.004548      -0.014992       0.045656       0.000825      -0.018611      -0.025710      -0.036735      -0.063955      -0.040881      -0.000364       0.041246              9.172878      10.278277      -0.633760       2.277656       5.500322       1.681825      11.740035           0.000001
          245              C       1.881275      11.873364       0.857093       0.086396      27.869130 0.34759323E+03  0.77972435E+04                                 8.204809                            6.324033       0.041853       2.027380                    0.999311      26.865002      77.693043       0.632831       0.431468      -1.045344      -0.035270       0.033462       0.016564       0.051362      -0.000741      -0.023226      -0.016241      -0.051585      -0.085143      -0.046890       0.002851       0.044039              9.459169      11.217191       0.144049       2.213485       5.133608       1.713676      12.026709           0.000001
          246              C       1.246310      11.479056      44.564369      -0.144657      34.577178 0.44207835E+03  0.10490823E+05                                 9.388104                            7.101457      -0.092063       1.947705                    0.999260      29.827816      87.618035       0.603349       0.427786      -1.051613      -0.002337       0.008191      -0.003635       0.009261      -0.007249      -0.011776      -0.020144      -0.054172      -0.069611      -0.037382      -0.007508       0.044890             11.153363      13.350666       0.428092       4.077840       6.095605       2.671471      14.013818           0.000002
          247              C      13.029981      10.045208      41.297542       0.378262      34.686867 0.32355524E+03  0.71155680E+04                                 9.801058                            6.287880      -0.376512       1.914032                    0.998798      24.328979      69.232559       0.607790       0.458238      -1.031695      -0.010123       0.018416       0.014917       0.025770       0.027326      -0.008593      -0.057242      -0.098938      -0.030511      -0.053818      -0.039797       0.093615             13.870381      14.128332      -4.553813      -4.279750      11.008714       7.767788      16.474098           0.000001
          248              C      13.787215       9.369645      40.240311       0.058186      40.994782 0.40346856E+03  0.92803902E+04                                10.529129                            6.752318      -0.101455       1.987595                    0.999094      26.321461      74.070173       0.628380       0.423767      -1.062949       0.015422       0.002250      -0.020589       0.025823       0.000669       0.004768      -0.027293      -0.035583      -0.011256      -0.024078      -0.013659       0.037736             14.910017      15.305671      -3.831869      -5.249019      11.931530       8.858142      17.492851           0.000001
          249              C       1.275488       9.391704      40.216079      -0.138294      36.773262 0.43638697E+03  0.10328940E+05                                 9.809641                            7.065451      -0.109485       1.944886                    0.999158      29.709389      87.341174       0.603230       0.428982      -1.050201      -0.009111       0.010531      -0.012335       0.018603      -0.000608       0.018572      -0.037321      -0.039628      -0.011468      -0.040691      -0.009653       0.050344             12.243415      14.732449      -2.394487      -3.794729       9.032245       5.537064      12.965552           0.000002
          250              C       1.952135       8.763017      39.197439       0.088388      29.863421 0.33872420E+03  0.75406642E+04                                 8.604243                            6.245834       0.030340       2.028416                    0.999310      26.476426      75.991967       0.637055       0.431883      -1.046297      -0.035532      -0.007647      -0.032542       0.048785       0.009828       0.019890      -0.039143      -0.038253      -0.054604      -0.052146       0.001593       0.050553             10.557137      12.189195      -1.022526      -1.727505       7.948059       4.838919      11.534158           0.000001
          251              C       0.015284       8.139845      38.196749       0.098467      29.636707 0.34470189E+03  0.77116902E+04                                 8.616808                            6.341629       0.026720       2.031293                    0.998655      26.466212      76.289663       0.625765       0.437511      -1.042332       0.040346       0.011962       0.024097       0.048493       0.012631       0.013877      -0.027466      -0.053913      -0.028603      -0.040937      -0.004919       0.045856             10.540872      11.911316      -1.016719      -1.745863       7.298656       4.672602      12.412645           0.000000
          252              C      13.117514       8.705112      39.219876      -0.136766      38.033980 0.46030060E+03  0.11046161E+05                                10.092992                            7.295711      -0.165298       1.929338                    0.998375      29.996716      88.924950       0.588588       0.433636      -1.046906       0.005143       0.002826       0.001204       0.005990       0.005964      -0.000832      -0.036584      -0.051788      -0.033795      -0.032670      -0.020269       0.052939             12.684490      12.859431      -1.067283      -2.318127      10.135347       6.923734      15.058691           0.000001
          253              C      13.370389       8.884343      29.192781       0.373246      34.140214 0.32422716E+03  0.70962209E+04                                 9.624830                            6.236795      -0.161592       1.987144                    0.999165      23.861326      66.573018       0.622048       0.449888      -1.041974       0.005118      -0.028837       0.016256       0.033496       0.000734      -0.038149       0.000135       0.134281      -0.102424      -0.050097      -0.045348       0.095445             13.404189       5.589263      -1.387054       2.105826      21.101863      -6.133780      13.521441          -0.000001
          254              C      13.181428      10.207895      28.510247       0.054431      39.862656 0.41894098E+03  0.97260778E+04                                10.367444                            6.899420      -0.162768       1.962937                    0.999174      26.719731      75.507833       0.619181       0.426092      -1.061636       0.005610       0.026993      -0.008655       0.028896      -0.001494      -0.005665      -0.000283       0.026019      -0.038635      -0.013881      -0.006607       0.020488             14.182752       5.804361      -1.958848       1.716576      22.901967      -7.176469      13.841927          -0.000000
          255              C      13.205048      11.396334      29.248873      -0.146093      33.944040 0.42612856E+03  0.99783058E+04                                 9.207588                            6.946623       0.095572       2.011500                    0.999498      29.113201      83.805134       0.615959       0.424657      -1.057932       0.001437      -0.005875      -0.001278       0.006182       0.010626      -0.003003       0.029386       0.035688       0.020627      -0.041789       0.015456       0.026334             10.931038       5.138998      -1.249818       0.991426      17.015299      -3.382355      10.638815          -0.000003
          256              C      12.991077      12.557200      28.553326       0.093442      28.069705 0.33961499E+03  0.75552950E+04                                 8.209636                            6.237692       0.104604       2.050869                    0.999480      26.383347      75.367026       0.640839       0.429628      -1.049077      -0.005418      -0.013396      -0.050393       0.052424       0.023543      -0.004178       0.024821       0.045287       0.035402      -0.048564       0.018272       0.030292              9.600933       4.755538      -0.929174       0.977968      14.072143      -2.500055       9.975118          -0.000001
          257              C      12.700688      11.490086      26.578870       0.114320      26.578853 0.31182531E+03  0.68144175E+04                                 7.979801                            6.011078       0.064302       2.047631                    0.999402      25.932236      74.265705       0.645007       0.434535      -1.042444       0.017746       0.018052       0.032936       0.041541       0.016914      -0.025331       0.016940       0.087812      -0.033010      -0.053477      -0.006253       0.059730              9.387210       4.870438      -0.974054       1.317007      13.066957      -2.832113      10.224237           0.000000
          258              C      12.910491      10.265800      27.180182      -0.150494      34.945878 0.43045698E+03  0.10135940E+05                                 9.465075                            7.019156      -0.008338       1.975974                    0.999489      29.500819      86.007875       0.606039       0.429211      -1.051910       0.006971       0.013070      -0.007022       0.016393       0.008862      -0.008522       0.022858       0.049145       0.007482      -0.040761       0.014379       0.026382             11.500112       5.508444      -1.339475       1.591727      16.447175      -5.233730      12.544717           0.000000
          259              C      13.353716       6.637062      29.102584       0.367713      34.012834 0.32074538E+03  0.69896200E+04                                 9.520400                            6.161407      -0.154321       1.987982                    0.999186      23.772417      65.827584       0.633260       0.443844      -1.047219       0.005510       0.028818       0.015140       0.033016      -0.002972      -0.033801       0.002148       0.131702      -0.103488      -0.048999      -0.043207       0.092206             13.120447       5.726631       2.016012       2.558865      19.941947       5.584671      13.692761          -0.000000
          260              C      13.088336       5.371415      28.373830       0.054567      38.557110 0.40893095E+03  0.94006250E+04                                10.013409                            6.739302      -0.110017       1.977292                    0.999106      26.376406      73.255270       0.639717       0.416496      -1.071769      -0.009005      -0.024957      -0.014463       0.030218       0.002005      -0.010902      -0.000409       0.026260      -0.018696      -0.010849      -0.009947       0.020796             13.443084       6.105792       2.356511       2.868948      20.604395       6.964309      13.619066          -0.000000
          261              C      13.289802       4.147130      29.002066      -0.144375      33.588403 0.41724532E+03  0.96764430E+04                                 9.031513                            6.784416       0.178947       2.036740                    0.999674      28.637887      80.873151       0.638436       0.413680      -1.069561      -0.004432      -0.001790      -0.002431       0.005362      -0.009140      -0.006892      -0.023975       0.036985       0.008448      -0.037459       0.017550       0.019909             10.765664       5.509102       1.437707       2.090414      16.286958       3.949545      10.500934          -0.000002
          262              C      12.984130       2.991779      28.288570       0.103939      27.168525 0.31917865E+03  0.69911326E+04                                 7.993813                            6.013028       0.145081       2.069734                    0.999669      25.918453      73.458815       0.658277       0.424799      -1.052076      -0.017329       0.020540      -0.036517       0.045339      -0.008284      -0.017738      -0.021529       0.085352       0.004234      -0.054243       0.005609       0.048634              9.321156       4.945406       1.061760       2.071908      13.032674       2.735715       9.985387          -0.000002
          263              C      12.361670       4.188491      26.455467       0.089123      27.572250 0.33494199E+03  0.74083674E+04                                 8.051682                            6.154764       0.154068       2.063881                    0.999665      26.249207      74.202977       0.652933       0.424116      -1.054913       0.010477      -0.028996       0.036256       0.047592      -0.013327      -0.011922      -0.019896       0.036443       0.051662      -0.040173       0.012364       0.027809              9.390217       4.876400       1.153285       1.825630      13.007669       3.346799      10.286582           0.000001
          264              C      12.625660       5.410019      27.068446      -0.155956      34.236150 0.42766733E+03  0.99951763E+04                                 9.171442                            6.893282       0.123608       2.014781                    0.999662      29.134312      83.018369       0.628991       0.416656      -1.065973      -0.002088      -0.000481       0.005544       0.005943      -0.010203      -0.006879      -0.022635       0.032952       0.023100      -0.036026       0.015503       0.020523             10.965441       5.666042       1.726746       2.478255      15.168561       4.742655      12.061720           0.000000
          265              C      -0.006947       7.665572      31.038000       0.382190      32.626544 0.30558518E+03  0.65930026E+04                                 9.315592                            6.038813      -0.205989       1.975256                    0.999131      23.559916      65.362021       0.634385       0.447509      -1.042869      -0.010359       0.001929      -0.028268       0.030168       0.007114      -0.040220      -0.000225       0.136927      -0.111286      -0.051516      -0.047708       0.099223             13.185407       6.341535      -0.125422       5.001657      10.202137      -0.719532      23.012550          -0.000002
          266              C       0.390427       7.591122      32.464993       0.053942      40.084946 0.40904529E+03  0.94213321E+04                                10.350980                            6.779327      -0.074856       1.992308                    0.999241      26.366752      73.743312       0.631149       0.421340      -1.066699      -0.001144       0.006610       0.026926       0.027749      -0.006616      -0.004926      -0.002125       0.028542      -0.033988      -0.014226      -0.007744       0.021969             14.748320       7.269685       0.508336       6.093189       9.778363      -0.586909      27.196910          -0.000001
          267              C       0.780854       8.672023      33.188810      -0.146230      34.151297 0.40625314E+03  0.94075323E+04                                 9.240999                            6.772439       0.117972       2.018947                    0.999706      28.898509      82.942450       0.624744       0.423375      -1.057882      -0.005577      -0.010807       0.004016       0.012807      -0.002198      -0.023003      -0.000580      -0.005509      -0.094551      -0.041300       0.017883       0.023417             11.511037       6.507408       0.694978       4.641838       8.959116       0.647608      19.066586          -0.000003
          268              C       1.258815       8.550697      34.454257       0.086855      27.958787 0.33001816E+03  0.72732066E+04                                 8.128004                            6.102478       0.234417       2.094342                    0.999713      26.054723      73.544472       0.656768       0.423161      -1.055403      -0.004215      -0.045776       0.011070       0.047284      -0.007275      -0.024700       0.007971      -0.025231      -0.072248      -0.039813       0.008422       0.031391              9.815089       5.684551       0.582839       3.451474       8.634616       0.047984      15.126100          -0.000002
          269              C       0.910070       6.286872      34.427333       0.110781      27.759700 0.32279669E+03  0.71250007E+04                                 8.249228                            6.130943      -0.047353       2.007954                    0.999312      26.340830      76.147351       0.635468       0.436673      -1.039766       0.000202       0.036765       0.003991       0.036982      -0.002628      -0.032963       0.006909       0.021523      -0.089493      -0.045704       0.003938       0.041766              9.999093       5.789214       0.767550       3.233067       8.955907      -0.628659      15.252158          -0.000001
          270              C       0.446004       6.336505      33.118358      -0.150589      36.182605 0.45387147E+03  0.10809812E+05                                 9.676473                            7.186980       0.032805       1.986027                    0.999393      29.727193      86.640528       0.602601       0.426767      -1.055355      -0.001137       0.002643       0.009955       0.010362      -0.001323      -0.011563       0.003548      -0.012967      -0.115645      -0.041185       0.014898       0.026286             12.022479       6.553845       0.322189       4.138150       9.489829      -1.555202      20.023763          -0.000003
          271              C       2.756609       2.796004      19.659299       0.374696      35.166084 0.33106122E+03  0.73231282E+04                                 9.887618                            6.368192      -0.382770       1.910314                    0.998723      24.486199      69.902558       0.602785       0.459362      -1.030975      -0.026630       0.005250       0.004177       0.027462       0.025001       0.024061       0.058054      -0.076638       0.000033      -0.050219      -0.039320       0.089539             13.926883      23.467424      -4.328705      -2.969780       8.305270      -2.076425      10.007956           0.000002
          272              C       4.171039       2.418240      19.401274       0.061462      39.212476 0.40151358E+03  0.92576192E+04                                10.319101                            6.800313      -0.236311       1.945758                    0.998953      26.572679      75.756168       0.615061       0.431906      -1.054088       0.018118      -0.002414      -0.003746       0.018658       0.013537       0.011875       0.003393      -0.055374      -0.056992      -0.031252      -0.009682       0.040934             14.270121      24.525222      -5.195973      -3.098536       7.722149      -0.980143      10.562993           0.000002
          273              C       4.768489       2.509234      18.218844      -0.134538      36.044678 0.43514220E+03  0.10344870E+05                                 9.845150                            7.182304      -0.306267       1.889676                    0.998131      29.891425      89.552650       0.579542       0.444557      -1.035572       0.011958      -0.007569       0.005814       0.015299       0.027318       0.017837       0.014955      -0.058368      -0.022607      -0.040590      -0.010474       0.051064             12.080865      18.296868      -3.588015      -3.145011       7.306655      -1.288636      10.639072           0.000001
          274              C       6.046756       2.073565      18.039348       0.111672      27.133789 0.31393670E+03  0.68702852E+04                                 8.097690                            6.033052       0.093126       2.060590                    0.999267      25.844140      74.000501       0.643739       0.434774      -1.042582       0.001726      -0.005952       0.043003       0.043447       0.030392       0.013467       0.022805      -0.069133       0.021403      -0.050011      -0.006336       0.056347              9.634848      13.642864      -3.079567      -1.718427       6.480672      -1.389014       8.781008           0.000001
          275              C       6.141236       1.320795      20.155606       0.079341      29.085075 0.34428227E+03  0.77363460E+04                                 8.568559                            6.384424      -0.103578       1.980353                    0.999037      27.180934      79.741479       0.613938       0.443977      -1.033631       0.005361       0.007559      -0.050773       0.051612       0.033189       0.010044       0.007369      -0.073019       0.010604      -0.051936       0.001968       0.049967             10.237958      14.733731      -3.401284      -1.088990       6.304880      -0.986893       9.675262           0.000001
          276              C       4.899095       1.761979      20.408695      -0.143937      36.236819 0.44979665E+03  0.10766351E+05                                 9.814387                            7.239816      -0.236562       1.902783                    0.998585      30.317497      90.702877       0.585576       0.436989      -1.041556      -0.007634      -0.006687      -0.017290       0.020048       0.032359       0.007340       0.013581      -0.071019      -0.007592      -0.046866      -0.006630       0.053496             12.020292      18.390520      -4.439740      -0.839975       7.384151      -1.234438      10.286207           0.000002
          277              C       0.846157       2.611258      20.830511       0.368110      33.720503 0.32025720E+03  0.70215122E+04                                 9.601941                            6.247420      -0.301945       1.940493                    0.998936      24.230962      68.735903       0.611281       0.457019      -1.032899       0.014925       0.002933      -0.024045       0.028452       0.034045       0.017080       0.051426      -0.085736      -0.056793      -0.046215      -0.044716       0.090931             13.281527      13.574370       0.705254      -5.961332       7.990758      -5.452769      18.279454           0.000002
          278              C       0.123658       2.161802      22.042558       0.066406      37.641261 0.40371956E+03  0.92923273E+04                                 9.964887                            6.768781      -0.079695       1.994802                    0.999224      26.317786      74.207450       0.625301       0.425571      -1.061281      -0.009710      -0.011936       0.014949       0.021453       0.004459       0.006867       0.019212      -0.034815      -0.034904      -0.022200      -0.010604       0.032804             13.290989      13.855399       1.133510      -5.910382       7.336342      -4.881711      18.681227           0.000002
          279              C       0.801695       1.579990      23.096648      -0.151424      35.023299 0.46713432E+03  0.11270316E+05                                 9.577522                            7.382023      -0.230495       1.903358                    0.998264      30.485226      91.110404       0.580325       0.437462      -1.042868      -0.012724      -0.003295      -0.005767       0.014353       0.010398       0.005916       0.026203      -0.051566      -0.066478      -0.032326      -0.016685       0.049012             11.200841      11.370772      -0.282962      -2.889783       6.668838      -3.166008      15.562913           0.000001
          280              C       0.109764       1.240830      24.258884       0.076732      27.199701 0.35536831E+03  0.80195587E+04                                 8.104428                            6.430187       0.019196       2.021349                    0.998406      27.055110      78.595790       0.622063       0.436315      -1.041948      -0.042883       0.004548      -0.014993       0.045656       0.000825       0.018611       0.025710      -0.036735      -0.063955      -0.040881      -0.000364       0.041246              9.172879      10.278278      -0.633760      -2.277656       5.500322      -1.681825      11.740036           0.000001
          281              C      12.012925       1.913636      23.294093       0.086396      27.869131 0.34759326E+03  0.77972445E+04                                 8.204810                            6.324034       0.041853       2.027379                    0.999311      26.865003      77.693050       0.632831       0.431468      -1.045344       0.035270      -0.033462       0.016564       0.051362      -0.000742       0.023226       0.016241      -0.051585      -0.085143      -0.046890       0.002851       0.044039              9.459170      11.217192       0.144049      -2.213485       5.133608      -1.713676      12.026710           0.000001
          282              C      12.647890       2.307944      22.127369      -0.144657      34.577174 0.44207830E+03  0.10490821E+05                                 9.388104                            7.101457      -0.092063       1.947705                    0.999260      29.827814      87.618028       0.603349       0.427786      -1.051613       0.002337      -0.008191      -0.003635       0.009261      -0.007249       0.011776       0.020144      -0.054173      -0.069611      -0.037382      -0.007508       0.044890             11.153362      13.350665       0.428091      -4.077839       6.095605      -2.671470      14.013817           0.000002
          283              C       0.864219       3.741792      18.860542       0.378262      34.686860 0.32355521E+03  0.71155669E+04                                 9.801055                            6.287879      -0.376512       1.914032                    0.998798      24.328977      69.232539       0.607790       0.458238      -1.031695       0.010123      -0.018416       0.014916       0.025770       0.027326       0.008593       0.057243      -0.098938      -0.030511      -0.053818      -0.039797       0.093615             13.870376      14.128326      -4.553810       4.279747      11.008709      -7.767784      16.474091           0.000002
          284              C       0.106985       4.417355      17.803311       0.058186      40.994777 0.40346855E+03  0.92803896E+04                                10.529126                            6.752317      -0.101455       1.987595                    0.999094      26.321461      74.070161       0.628380       0.423767      -1.062949      -0.015422      -0.002250      -0.020589       0.025823       0.000669      -0.004768       0.027293      -0.035583      -0.011256      -0.024078      -0.013659       0.037736             14.910012      15.305666      -3.831866       5.249017      11.931526      -8.858138      17.492845           0.000001
          285              C      12.618712       4.395296      17.779079      -0.138294      36.773254 0.43638687E+03  0.10328937E+05                                 9.809639                            7.065450      -0.109485       1.944886                    0.999158      29.709386      87.341153       0.603230       0.428982      -1.050201       0.009111      -0.010531      -0.012335       0.018603      -0.000608      -0.018573       0.037321      -0.039628      -0.011468      -0.040691      -0.009653       0.050344             12.243412      14.732446      -2.394486       3.794728       9.032242      -5.537061      12.965548           0.000002
          286              C      11.942065       5.023983      16.760439       0.088388      29.863425 0.33872426E+03  0.75406658E+04                                 8.604243                            6.245834       0.030340       2.028416                    0.999310      26.476429      75.991977       0.637055       0.431883      -1.046297       0.035532       0.007647      -0.032542       0.048785       0.009828      -0.019890       0.039143      -0.038253      -0.054604      -0.052146       0.001593       0.050553             10.557137      12.189196      -1.022525       1.727504       7.948058      -4.838918      11.534157           0.000001
          287              C      -0.015284       5.647155      15.759749       0.098467      29.636707 0.34470189E+03  0.77116902E+04                                 8.616809                            6.341629       0.026719       2.031293                    0.998655      26.466212      76.289666       0.625764       0.437511      -1.042332      -0.040346      -0.011962       0.024097       0.048493       0.012631      -0.013877       0.027466      -0.053913      -0.028603      -0.040937      -0.004919       0.045856             10.540873      11.911317      -1.016719       1.745863       7.298656      -4.672601      12.412645           0.000000
          288              C       0.776686       5.081888      16.782876      -0.136766      38.033985 0.46030069E+03  0.11046164E+05                                10.092993                            7.295712      -0.165299       1.929337                    0.998375      29.996720      88.924963       0.588588       0.433636      -1.046906      -0.005143      -0.002826       0.001204       0.005990       0.005964       0.000832       0.036584      -0.051788      -0.033795      -0.032670      -0.020269       0.052939             12.684490      12.859432      -1.067283       2.318127      10.135347      -6.923733      15.058690           0.000001
          289              C       7.470911      22.671343      15.681219       0.373246      34.140214 0.32422715E+03  0.70962207E+04                                 9.624830                            6.236795      -0.161593       1.987144                    0.999165      23.861325      66.573018       0.622047       0.449888      -1.041973      -0.005118      -0.028837      -0.016256       0.033496      -0.000734      -0.038149      -0.000135       0.134281      -0.102424      -0.050097      -0.045348       0.095445             13.404190       5.589264       1.387054       2.105826      21.101865       6.133780      13.521441          -0.000000
          290              C       7.659872      23.994895      16.363753       0.054431      39.862654 0.41894096E+03  0.97260770E+04                                10.367444                            6.899420      -0.162768       1.962937                    0.999174      26.719730      75.507832       0.619181       0.426092      -1.061636      -0.005610       0.026993       0.008655       0.028896       0.001494      -0.005665       0.000283       0.026019      -0.038635      -0.013881      -0.006607       0.020488             14.182752       5.804361       1.958848       1.716576      22.901968       7.176468      13.841927          -0.000000
          291              C       7.636252      25.183334      15.625127      -0.146093      33.944035 0.42612847E+03  0.99783034E+04                                 9.207588                            6.946623       0.095572       2.011500                    0.999498      29.113199      83.805133       0.615959       0.424657      -1.057932      -0.001437      -0.005875       0.001278       0.006182      -0.010626      -0.003003      -0.029386       0.035688       0.020627      -0.041789       0.015456       0.026334             10.931037       5.138998       1.249818       0.991427      17.015298       3.382355      10.638817          -0.000002
          292              C       7.850223      26.344200      16.320674       0.093442      28.069699 0.33961489E+03  0.75552923E+04                                 8.209635                            6.237691       0.104605       2.050869                    0.999480      26.383344      75.367017       0.640839       0.429628      -1.049077       0.005418      -0.013396       0.050393       0.052424      -0.023543      -0.004178      -0.024821       0.045287       0.035402      -0.048564       0.018272       0.030292              9.600932       4.755537       0.929174       0.977968      14.072142       2.500054       9.975117          -0.000001
          293              C       8.140612      25.277086      18.295130       0.114320      26.578853 0.31182531E+03  0.68144173E+04                                 7.979801                            6.011078       0.064302       2.047631                    0.999402      25.932236      74.265703       0.645007       0.434535      -1.042444      -0.017746       0.018052      -0.032936       0.041541      -0.016914      -0.025331      -0.016940       0.087812      -0.033010      -0.053477      -0.006253       0.059730              9.387210       4.870438       0.974054       1.317007      13.066956       2.832112      10.224237           0.000000
          294              C       7.930809      24.052800      17.693818      -0.150494      34.945890 0.43045716E+03  0.10135945E+05                                 9.465078                            7.019158      -0.008339       1.975974                    0.999489      29.500824      86.007893       0.606039       0.429212      -1.051910      -0.006971       0.013070       0.007022       0.016392      -0.008862      -0.008522      -0.022858       0.049145       0.007483      -0.040761       0.014379       0.026382             11.500115       5.508446       1.339476       1.591728      16.447179       5.233733      12.544721           0.000001
          295              C       7.487584      20.424062      15.771416       0.367714      34.012833 0.32074537E+03  0.69896196E+04                                 9.520399                            6.161407      -0.154321       1.987982                    0.999186      23.772416      65.827581       0.633260       0.443844      -1.047219      -0.005510       0.028818      -0.015140       0.033016       0.002972      -0.033801      -0.002148       0.131702      -0.103488      -0.048999      -0.043207       0.092206             13.120446       5.726631      -2.016011       2.558865      19.941947      -5.584670      13.692760           0.000000
          296              C       7.752964      19.158415      16.500170       0.054567      38.557102 0.40893087E+03  0.94006225E+04                                10.013407                            6.739302      -0.110017       1.977292                    0.999106      26.376403      73.255255       0.639717       0.416496      -1.071769       0.009005      -0.024956       0.014463       0.030217      -0.002005      -0.010902       0.000409       0.026260      -0.018696      -0.010849      -0.009947       0.020796             13.443082       6.105791      -2.356511       2.868947      20.604393      -6.964309      13.619062          -0.000000
          297              C       7.551498      17.934130      15.871934      -0.144375      33.588393 0.41724521E+03  0.96764395E+04                                 9.031511                            6.784415       0.178947       2.036740                    0.999674      28.637882      80.873124       0.638436       0.413680      -1.069561       0.004432      -0.001790       0.002431       0.005362       0.009140      -0.006893       0.023975       0.036985       0.008448      -0.037459       0.017550       0.019909             10.765662       5.509100      -1.437707       2.090413      16.286955      -3.949544      10.500929          -0.000002
          298              C       7.857170      16.778779      16.585430       0.103939      27.168520 0.31917859E+03  0.69911308E+04                                 7.993812                            6.013027       0.145081       2.069734                    0.999669      25.918450      73.458801       0.658277       0.424799      -1.052076       0.017328       0.020540       0.036517       0.045339       0.008284      -0.017738       0.021529       0.085352       0.004234      -0.054243       0.005609       0.048634              9.321154       4.945406      -1.061759       2.071907      13.032672      -2.735714       9.985385          -0.000001
          299              C       8.479630      17.975491      18.418533       0.089123      27.572251 0.33494205E+03  0.74083685E+04                                 8.051681                            6.154765       0.154068       2.063881                    0.999665      26.249206      74.202964       0.652933       0.424116      -1.054913      -0.010477      -0.028996      -0.036256       0.047592       0.013327      -0.011922       0.019896       0.036443       0.051662      -0.040173       0.012364       0.027809              9.390216       4.876400      -1.153285       1.825629      13.007669      -3.346799      10.286579           0.000001
          300              C       8.215640      19.197019      17.805554      -0.155956      34.236138 0.42766720E+03  0.99951721E+04                                 9.171438                            6.893280       0.123609       2.014781                    0.999662      29.134307      83.018334       0.628991       0.416656      -1.065973       0.002088      -0.000481      -0.005544       0.005943       0.010203      -0.006879       0.022635       0.032952       0.023100      -0.036026       0.015503       0.020523             10.965436       5.666040      -1.726745       2.478253      15.168553      -4.742653      12.061715           0.000001
          301              C       6.954047      21.452572      13.836000       0.382190      32.626548 0.30558522E+03  0.65930035E+04                                 9.315593                            6.038814      -0.205990       1.975255                    0.999131      23.559917      65.362024       0.634385       0.447509      -1.042869       0.010359       0.001929       0.028268       0.030168      -0.007114      -0.040220       0.000225       0.136927      -0.111286      -0.051516      -0.047708       0.099224             13.185408       6.341535       0.125422       5.001658      10.202138       0.719533      23.012553          -0.000001
          302              C       6.556673      21.378122      12.409007       0.053942      40.084952 0.40904535E+03  0.94213340E+04                                10.350981                            6.779328      -0.074857       1.992308                    0.999241      26.366755      73.743320       0.631149       0.421340      -1.066699       0.001144       0.006610      -0.026926       0.027749       0.006616      -0.004926       0.002125       0.028542      -0.033988      -0.014225      -0.007744       0.021969             14.748321       7.269686      -0.508336       6.093190       9.778362       0.586909      27.196913          -0.000001
          303              C       6.166246      22.459023      11.685190      -0.146230      34.151297 0.40625314E+03  0.94075320E+04                                 9.240998                            6.772439       0.117972       2.018947                    0.999706      28.898509      82.942441       0.624744       0.423375      -1.057882       0.005577      -0.010807      -0.004016       0.012807       0.002198      -0.023003       0.000580      -0.005509      -0.094551      -0.041300       0.017883       0.023417             11.511036       6.507408      -0.694978       4.641838       8.959114      -0.647609      19.066586          -0.000002
          304              C       5.688285      22.337697      10.419743       0.086855      27.958787 0.33001816E+03  0.72732067E+04                                 8.128004                            6.102478       0.234417       2.094342                    0.999713      26.054724      73.544474       0.656768       0.423161      -1.055403       0.004215      -0.045776      -0.011070       0.047284       0.007275      -0.024700      -0.007971      -0.025232      -0.072248      -0.039813       0.008422       0.031391              9.815088       5.684551      -0.582839       3.451474       8.634616      -0.047985      15.126098          -0.000001
          305              C       6.037030      20.073872      10.446667       0.110781      27.759696 0.32279666E+03  0.71249997E+04                                 8.249226                            6.130942      -0.047352       2.007954                    0.999312      26.340829      76.147338       0.635468       0.436673      -1.039766      -0.000202       0.036765      -0.003991       0.036982       0.002628      -0.032963      -0.006909       0.021523      -0.089493      -0.045704       0.003938       0.041766              9.999090       5.789212      -0.767550       3.233065       8.955905       0.628660      15.252153          -0.000001
          306              C       6.501096      20.123505      11.755642      -0.150589      36.182609 0.45387154E+03  0.10809814E+05                                 9.676474                            7.186981       0.032805       1.986027                    0.999393      29.727195      86.640528       0.602601       0.426767      -1.055355       0.001137       0.002643      -0.009955       0.010362       0.001323      -0.011563      -0.003548      -0.012967      -0.115645      -0.041185       0.014898       0.026287             12.022479       6.553845      -0.322189       4.138150       9.489828       1.555203      20.023763          -0.000002
          307              C       4.190491      16.583004      25.214701       0.374695      35.166096 0.33106129E+03  0.73231306E+04                                 9.887623                            6.368194      -0.382770       1.910314                    0.998723      24.486203      69.902590       0.602785       0.459362      -1.030975       0.026630       0.005250      -0.004177       0.027462      -0.025001       0.024061      -0.058054      -0.076638       0.000033      -0.050219      -0.039320       0.089539             13.926892      23.467442       4.328709      -2.969782       8.305274       2.076426      10.007961           0.000002
          308              C       2.776061      16.205240      25.472726       0.061462      39.212489 0.40151364E+03  0.92576216E+04                                10.319107                            6.800316      -0.236311       1.945758                    0.998953      26.572681      75.756197       0.615061       0.431906      -1.054088      -0.018118      -0.002414       0.003746       0.018658      -0.013537       0.011875      -0.003393      -0.055374      -0.056992      -0.031252      -0.009682       0.040934             14.270131      24.525241       5.195977      -3.098539       7.722153       0.980143      10.562998           0.000002
          309              C       2.178611      16.296234      26.655156      -0.134538      36.044677 0.43514216E+03  0.10344869E+05                                 9.845150                            7.182304      -0.306267       1.889676                    0.998131      29.891424      89.552650       0.579542       0.444557      -1.035572      -0.011958      -0.007569      -0.005814       0.015299      -0.027318       0.017838      -0.014955      -0.058368      -0.022607      -0.040590      -0.010474       0.051064             12.080866      18.296870       3.588015      -3.145012       7.306655       1.288636      10.639072           0.000001
          310              C       0.900344      15.860565      26.834652       0.111672      27.133790 0.31393671E+03  0.68702855E+04                                 8.097690                            6.033052       0.093127       2.060590                    0.999267      25.844141      74.000507       0.643739       0.434774      -1.042582      -0.001726      -0.005952      -0.043003       0.043447      -0.030392       0.013467      -0.022805      -0.069133       0.021403      -0.050011      -0.006336       0.056347              9.634849      13.642867       3.079567      -1.718428       6.480672       1.389014       8.781009           0.000001
          311              C       0.805864      15.107795      24.718394       0.079341      29.085073 0.34428222E+03  0.77363445E+04                                 8.568559                            6.384423      -0.103578       1.980353                    0.999037      27.180932      79.741471       0.613938       0.443977      -1.033631      -0.005361       0.007559       0.050773       0.051612      -0.033189       0.010044      -0.007369      -0.073019       0.010604      -0.051936       0.001968       0.049967             10.237958      14.733732       3.401284      -1.088990       6.304880       0.986893       9.675262           0.000001
          312              C       2.048005      15.548979      24.465305      -0.143937      36.236827 0.44979675E+03  0.10766354E+05                                 9.814389                            7.239818      -0.236562       1.902783                    0.998585      30.317500      90.702901       0.585576       0.436989      -1.041556       0.007634      -0.006686       0.017290       0.020048      -0.032359       0.007340      -0.013581      -0.071018      -0.007591      -0.046866      -0.006630       0.053496             12.020296      18.390527       4.439742      -0.839976       7.384153       1.234438      10.286210           0.000002
          313              C       6.100943      16.398258      24.043489       0.368110      33.720509 0.32025722E+03  0.70215132E+04                                 9.601944                            6.247421      -0.301944       1.940493                    0.998936      24.230964      68.735922       0.611280       0.457019      -1.032899      -0.014925       0.002933       0.024045       0.028452      -0.034045       0.017080      -0.051426      -0.085736      -0.056793      -0.046215      -0.044716       0.090931             13.281532      13.574375      -0.705255      -5.961335       7.990761       5.452771      18.279462           0.000002
          314              C       6.823442      15.948802      22.831442       0.066406      37.641267 0.40371959E+03  0.92923282E+04                                 9.964889                            6.768782      -0.079694       1.994802                    0.999224      26.317787      74.207463       0.625301       0.425571      -1.061281       0.009710      -0.011935      -0.014949       0.021453      -0.004459       0.006867      -0.019212      -0.034815      -0.034904      -0.022200      -0.010604       0.032804             13.290994      13.855403      -1.133511      -5.910385       7.336344       4.881713      18.681234           0.000002
          315              C       6.145405      15.366990      21.777352      -0.151425      35.023306 0.46713443E+03  0.11270320E+05                                 9.577524                            7.382025      -0.230495       1.903358                    0.998264      30.485229      91.110422       0.580325       0.437462      -1.042868       0.012724      -0.003295       0.005767       0.014353      -0.010398       0.005916      -0.026203      -0.051566      -0.066478      -0.032326      -0.016685       0.049011             11.200844      11.370775       0.282961      -2.889784       6.668840       3.166009      15.562918           0.000001
          316              C       6.837336      15.027830      20.615116       0.076732      27.199697 0.35536824E+03  0.80195566E+04                                 8.104427                            6.430186       0.019196       2.021349                    0.998406      27.055107      78.595778       0.622063       0.436315      -1.041948       0.042883       0.004548       0.014992       0.045656      -0.000825       0.018611      -0.025710      -0.036735      -0.063955      -0.040881      -0.000364       0.041246              9.172878      10.278277       0.633760      -2.277656       5.500322       1.681825      11.740036           0.000001
          317              C       8.828375      15.700636      21.579907       0.086396      27.869128 0.34759321E+03  0.77972430E+04                                 8.204809                            6.324033       0.041853       2.027380                    0.999311      26.865001      77.693040       0.632831       0.431468      -1.045344      -0.035270      -0.033462      -0.016564       0.051362       0.000741       0.023226      -0.016241      -0.051585      -0.085143      -0.046890       0.002851       0.044039              9.459169      11.217191      -0.144049      -2.213486       5.133608       1.713676      12.026709           0.000001
          318              C       8.193410      16.094944      22.746631      -0.144657      34.577178 0.44207835E+03  0.10490823E+05                                 9.388104                            7.101457      -0.092063       1.947705                    0.999260      29.827816      87.618034       0.603349       0.427786      -1.051613      -0.002337      -0.008191       0.003635       0.009261       0.007249       0.011776      -0.020144      -0.054172      -0.069611      -0.037382      -0.007508       0.044890             11.153363      13.350666      -0.428092      -4.077840       6.095605       2.671471      14.013818           0.000002
          319              C       6.082881      17.528792      26.013458       0.378262      34.686866 0.32355522E+03  0.71155674E+04                                 9.801058                            6.287880      -0.376512       1.914032                    0.998798      24.328978      69.232559       0.607790       0.458238      -1.031695      -0.010123      -0.018416      -0.014917       0.025770      -0.027326       0.008593      -0.057242      -0.098938      -0.030511      -0.053818      -0.039797       0.093615             13.870382      14.128333       4.553814       4.279751      11.008715       7.767789      16.474099           0.000001
          320              C       6.840115      18.204355      27.070689       0.058186      40.994784 0.40346856E+03  0.92803904E+04                                10.529130                            6.752318      -0.101455       1.987595                    0.999094      26.321461      74.070177       0.628380       0.423767      -1.062949       0.015422      -0.002250       0.020589       0.025823      -0.000669      -0.004768      -0.027293      -0.035583      -0.011256      -0.024078      -0.013659       0.037736             14.910019      15.305673       3.831869       5.249020      11.931532       8.858143      17.492853           0.000001
          321              C       8.222588      18.182296      27.094921      -0.138294      36.773264 0.43638700E+03  0.10328941E+05                                 9.809642                            7.065452      -0.109485       1.944886                    0.999158      29.709390      87.341181       0.603230       0.428982      -1.050201      -0.009111      -0.010531       0.012335       0.018603       0.000608      -0.018572      -0.037321      -0.039628      -0.011468      -0.040691      -0.009652       0.050344             12.243417      14.732451       2.394487       3.794730       9.032246       5.537064      12.965553           0.000002
          322              C       8.899235      18.810983      28.113561       0.088388      29.863423 0.33872422E+03  0.75406649E+04                                 8.604243                            6.245834       0.030340       2.028416                    0.999310      26.476427      75.991973       0.637055       0.431883      -1.046297      -0.035532       0.007647       0.032542       0.048785      -0.009828      -0.019890      -0.039143      -0.038253      -0.054604      -0.052146       0.001593       0.050553             10.557138      12.189196       1.022526       1.727505       7.948060       4.838920      11.534159           0.000001
          323              C       6.962384      19.434155      29.114251       0.098467      29.636707 0.34470188E+03  0.77116897E+04                                 8.616809                            6.341629       0.026720       2.031293                    0.998655      26.466212      76.289664       0.625764       0.437511      -1.042332       0.040346      -0.011962      -0.024097       0.048493      -0.012631      -0.013877      -0.027466      -0.053913      -0.028603      -0.040937      -0.004919       0.045856             10.540873      11.911316       1.016719       1.745863       7.298656       4.672602      12.412646           0.000000
          324              C       6.170414      18.868888      28.091124      -0.136766      38.033983 0.46030065E+03  0.11046162E+05                                10.092992                            7.295711      -0.165298       1.929338                    0.998375      29.996718      88.924955       0.588588       0.433636      -1.046906       0.005143      -0.002826      -0.001204       0.005990      -0.005964       0.000832      -0.036584      -0.051788      -0.033795      -0.032670      -0.020269       0.052939             12.684490      12.859431       1.067283       2.318127      10.135347       6.923734      15.058691           0.000001
          325              C       6.423289      18.689657      38.118219       0.373246      34.140212 0.32422715E+03  0.70962204E+04                                 9.624829                            6.236795      -0.161592       1.987144                    0.999165      23.861325      66.573015       0.622047       0.449888      -1.041974       0.005118       0.028837      -0.016256       0.033496      -0.000734       0.038149       0.000135       0.134281      -0.102424      -0.050097      -0.045348       0.095445             13.404189       5.589263       1.387054      -2.105825      21.101863      -6.133779      13.521440          -0.000001
          326              C       6.234328      17.366105      38.800753       0.054431      39.862652 0.41894095E+03  0.97260767E+04                                10.367443                            6.899420      -0.162768       1.962937                    0.999174      26.719730      75.507827       0.619181       0.426092      -1.061636       0.005610      -0.026993       0.008655       0.028896       0.001494       0.005665      -0.000283       0.026019      -0.038635      -0.013881      -0.006607       0.020488             14.182750       5.804360       1.958848      -1.716575      22.901965      -7.176468      13.841925          -0.000000
          327              C       6.257948      16.177666      38.062127      -0.146093      33.944037 0.42612851E+03  0.99783046E+04                                 9.207587                            6.946623       0.095572       2.011500                    0.999498      29.113200      83.805134       0.615959       0.424657      -1.057932       0.001437       0.005875       0.001278       0.006182      -0.010626       0.003003       0.029386       0.035688       0.020627      -0.041789       0.015456       0.026334             10.931037       5.138998       1.249818      -0.991427      17.015297      -3.382355      10.638816          -0.000003
          328              C       6.043977      15.016800      38.757674       0.093442      28.069702 0.33961494E+03  0.75552938E+04                                 8.209636                            6.237692       0.104604       2.050869                    0.999480      26.383345      75.367021       0.640839       0.429628      -1.049077      -0.005418       0.013396       0.050393       0.052424      -0.023543       0.004178       0.024821       0.045287       0.035402      -0.048564       0.018272       0.030292              9.600933       4.755538       0.929174      -0.977968      14.072142      -2.500055       9.975118          -0.000001
          329              C       5.753588      16.083914      40.732130       0.114320      26.578855 0.31182534E+03  0.68144181E+04                                 7.979801                            6.011078       0.064302       2.047630                    0.999402      25.932237      74.265708       0.645006       0.434535      -1.042444       0.017746      -0.018052      -0.032936       0.041541      -0.016914       0.025331       0.016940       0.087812      -0.033010      -0.053477      -0.006253       0.059730              9.387211       4.870438       0.974054      -1.317007      13.066957      -2.832113      10.224237           0.000000
          330              C       5.963391      17.308200      40.130818      -0.150494      34.945883 0.43045707E+03  0.10135942E+05                                 9.465076                            7.019157      -0.008338       1.975974                    0.999489      29.500820      86.007877       0.606039       0.429212      -1.051910       0.006971      -0.013070       0.007022       0.016393      -0.008862       0.008522       0.022858       0.049145       0.007482      -0.040761       0.014379       0.026382             11.500113       5.508445       1.339475      -1.591727      16.447176      -5.233732      12.544718           0.000000
          331              C       6.406616      20.936938      38.208416       0.367713      34.012833 0.32074538E+03  0.69896198E+04                                 9.520399                            6.161407      -0.154321       1.987982                    0.999186      23.772417      65.827580       0.633260       0.443844      -1.047219       0.005510      -0.028818      -0.015140       0.033016       0.002972       0.033801       0.002148       0.131702      -0.103488      -0.048999      -0.043207       0.092206             13.120445       5.726631      -2.016011      -2.558865      19.941946       5.584669      13.692759          -0.000000
          332              C       6.141236      22.202585      38.937170       0.054567      38.557106 0.40893092E+03  0.94006239E+04                                10.013408                            6.739302      -0.110017       1.977292                    0.999106      26.376405      73.255262       0.639717       0.416496      -1.071769      -0.009005       0.024956       0.014463       0.030217      -0.002005       0.010902      -0.000409       0.026260      -0.018696      -0.010849      -0.009947       0.020796             13.443082       6.105791      -2.356511      -2.868947      20.604393       6.964308      13.619063          -0.000000
          333              C       6.342702      23.426870      38.308934      -0.144375      33.588396 0.41724521E+03  0.96764398E+04                                 9.031512                            6.784415       0.178947       2.036740                    0.999674      28.637883      80.873135       0.638436       0.413680      -1.069561      -0.004432       0.001790       0.002431       0.005362       0.009140       0.006892      -0.023975       0.036985       0.008448      -0.037459       0.017550       0.019909             10.765663       5.509101      -1.437707      -2.090413      16.286957       3.949545      10.500932          -0.000003
          334              C       6.037030      24.582221      39.022430       0.103939      27.168517 0.31917852E+03  0.69911292E+04                                 7.993811                            6.013026       0.145081       2.069734                    0.999669      25.918450      73.458807       0.658277       0.424799      -1.052076      -0.017329      -0.020540       0.036517       0.045339       0.008284       0.017738      -0.021529       0.085352       0.004234      -0.054243       0.005609       0.048634              9.321154       4.945405      -1.061759      -2.071907      13.032673       2.735712       9.985384          -0.000002
          335              C       5.414570      23.385509      40.855533       0.089123      27.572251 0.33494202E+03  0.74083680E+04                                 8.051682                            6.154765       0.154068       2.063881                    0.999665      26.249207      74.202974       0.652933       0.424116      -1.054913       0.010477       0.028996      -0.036256       0.047592       0.013327       0.011922      -0.019896       0.036443       0.051662      -0.040173       0.012364       0.027809              9.390217       4.876401      -1.153285      -1.825630      13.007668       3.346799      10.286582           0.000001
          336              C       5.678560      22.163981      40.242554      -0.155956      34.236145 0.42766727E+03  0.99951742E+04                                 9.171440                            6.893281       0.123609       2.014781                    0.999662      29.134310      83.018349       0.628991       0.416656      -1.065973      -0.002088       0.000481      -0.005544       0.005943       0.010203       0.006879      -0.022635       0.032952       0.023100      -0.036026       0.015503       0.020523             10.965438       5.666041      -1.726745      -2.478254      15.168556       4.742654      12.061717           0.000000
          337              C       6.940153      19.908428      36.273000       0.382190      32.626541 0.30558517E+03  0.65930021E+04                                 9.315592                            6.038813      -0.205990       1.975255                    0.999131      23.559915      65.362015       0.634385       0.447509      -1.042869      -0.010359      -0.001929       0.028268       0.030168      -0.007114       0.040220      -0.000225       0.136927      -0.111286      -0.051516      -0.047708       0.099224             13.185405       6.341534       0.125422      -5.001656      10.202136      -0.719532      23.012546          -0.000002
          338              C       7.337527      19.982878      34.846007       0.053942      40.084943 0.40904526E+03  0.94213315E+04                                10.350980                            6.779327      -0.074856       1.992308                    0.999241      26.366751      73.743310       0.631149       0.421340      -1.066699      -0.001144      -0.006610      -0.026926       0.027749       0.006616       0.004926      -0.002125       0.028543      -0.033988      -0.014226      -0.007744       0.021969             14.748318       7.269685      -0.508336      -6.093188       9.778362      -0.586910      27.196908          -0.000001
          339              C       7.727954      18.901977      34.122190      -0.146230      34.151295 0.40625313E+03  0.94075319E+04                                 9.240998                            6.772439       0.117972       2.018947                    0.999706      28.898509      82.942445       0.624744       0.423375      -1.057882      -0.005577       0.010807      -0.004016       0.012807       0.002198       0.023003      -0.000580      -0.005509      -0.094551      -0.041300       0.017883       0.023417             11.511034       6.507407      -0.694978      -4.641837       8.959115       0.647607      19.066581          -0.000003
          340              C       8.205915      19.023303      32.856743       0.086855      27.958793 0.33001827E+03  0.72732096E+04                                 8.128006                            6.102480       0.234417       2.094342                    0.999713      26.054725      73.544478       0.656768       0.423161      -1.055403      -0.004215       0.045776      -0.011070       0.047284       0.007275       0.024700       0.007971      -0.025231      -0.072248      -0.039813       0.008422       0.031391              9.815091       5.684553      -0.582838      -3.451474       8.634616       0.047981      15.126103          -0.000002
          341              C       7.857170      21.287128      32.883667       0.110781      27.759699 0.32279670E+03  0.71250010E+04                                 8.249228                            6.130943      -0.047353       2.007953                    0.999312      26.340830      76.147350       0.635468       0.436673      -1.039766       0.000202      -0.036765      -0.003991       0.036982       0.002628       0.032963       0.006909       0.021523      -0.089493      -0.045704       0.003938       0.041766              9.999092       5.789213      -0.767550      -3.233067       8.955907      -0.628659      15.252157          -0.000001
          342              C       7.393104      21.237495      34.192642      -0.150589      36.182602 0.45387144E+03  0.10809811E+05                                 9.676473                            7.186980       0.032805       1.986027                    0.999393      29.727191      86.640521       0.602601       0.426767      -1.055355      -0.001137      -0.002643      -0.009955       0.010362       0.001323       0.011563       0.003548      -0.012967      -0.115645      -0.041185       0.014898       0.026286             12.022478       6.553844      -0.322189      -4.138150       9.489828      -1.555202      20.023762          -0.000003
          343              C       9.703709      24.777996       2.777701       0.374695      35.166092 0.33106127E+03  0.73231299E+04                                 9.887621                            6.368194      -0.382770       1.910314                    0.998723      24.486202      69.902578       0.602785       0.459362      -1.030975      -0.026630      -0.005250      -0.004177       0.027462      -0.025001      -0.024061       0.058054      -0.076638       0.000033      -0.050219      -0.039320       0.089539             13.926889      23.467435       4.328707       2.969781       8.305273      -2.076426      10.007959           0.000002
          344              C      11.118139      25.155760       3.035726       0.061462      39.212484 0.40151363E+03  0.92576209E+04                                10.319104                            6.800314      -0.236311       1.945758                    0.998953      26.572681      75.756184       0.615061       0.431906      -1.054088       0.018118       0.002414       0.003746       0.018658      -0.013537      -0.011875       0.003393      -0.055374      -0.056992      -0.031252      -0.009682       0.040934             14.270126      24.525232       5.195975       3.098537       7.722151      -0.980143      10.562996           0.000002
          345              C      11.715589      25.064766       4.218156      -0.134538      36.044675 0.43514214E+03  0.10344869E+05                                 9.845149                            7.182304      -0.306267       1.889676                    0.998131      29.891423      89.552644       0.579542       0.444557      -1.035572       0.011958       0.007569      -0.005814       0.015299      -0.027318      -0.017837       0.014955      -0.058368      -0.022607      -0.040590      -0.010474       0.051064             12.080865      18.296868       3.588015       3.145011       7.306654      -1.288636      10.639072           0.000001
          346              C      12.993856      25.500435       4.397652       0.111672      27.133785 0.31393665E+03  0.68702837E+04                                 8.097689                            6.033052       0.093127       2.060590                    0.999267      25.844137      74.000492       0.643739       0.434774      -1.042582       0.001726       0.005952      -0.043003       0.043447      -0.030392      -0.013467       0.022805      -0.069133       0.021403      -0.050011      -0.006336       0.056347              9.634848      13.642864       3.079567       1.718427       6.480671      -1.389014       8.781007           0.000001
          347              C      13.088336      26.253205       2.281394       0.079341      29.085076 0.34428227E+03  0.77363461E+04                                 8.568560                            6.384424      -0.103578       1.980353                    0.999037      27.180934      79.741484       0.613938       0.443977      -1.033631       0.005361      -0.007559       0.050773       0.051612      -0.033189      -0.010044       0.007369      -0.073019       0.010604      -0.051936       0.001968       0.049967             10.237959      14.733734       3.401285       1.088990       6.304881      -0.986893       9.675263           0.000001
          348              C      11.846195      25.812021       2.028305      -0.143937      36.236827 0.44979675E+03  0.10766354E+05                                 9.814389                            7.239818      -0.236562       1.902783                    0.998585      30.317501      90.702900       0.585576       0.436989      -1.041556      -0.007634       0.006686       0.017290       0.020048      -0.032359      -0.007340       0.013581      -0.071019      -0.007591      -0.046866      -0.006630       0.053496             12.020296      18.390526       4.439741       0.839976       7.384153      -1.234438      10.286209           0.000002
          349              C       7.793257      24.962742       1.606489       0.368110      33.720509 0.32025723E+03  0.70215133E+04                                 9.601943                            6.247421      -0.301945       1.940493                    0.998936      24.230964      68.735919       0.611280       0.457019      -1.032899       0.014925      -0.002933       0.024045       0.028452      -0.034045      -0.017080       0.051426      -0.085736      -0.056793      -0.046215      -0.044716       0.090931             13.281531      13.574374      -0.705255       5.961335       7.990760      -5.452771      18.279460           0.000002
          350              C       7.070758      25.412198       0.394442       0.066406      37.641264 0.40371956E+03  0.92923274E+04                                 9.964888                            6.768781      -0.079695       1.994802                    0.999224      26.317786      74.207456       0.625301       0.425571      -1.061281      -0.009710       0.011936      -0.014949       0.021453      -0.004459      -0.006867       0.019212      -0.034815      -0.034904      -0.022200      -0.010604       0.032804             13.290992      13.855401      -1.133511       5.910384       7.336343      -4.881712      18.681231           0.000002
          351              C       7.748795      25.994010      44.214352      -0.151425      35.023304 0.46713438E+03  0.11270318E+05                                 9.577523                            7.382024      -0.230495       1.903358                    0.998264      30.485228      91.110415       0.580325       0.437462      -1.042868      -0.012724       0.003295       0.005767       0.014353      -0.010398      -0.005916       0.026203      -0.051566      -0.066478      -0.032326      -0.016685       0.049011             11.200843      11.370774       0.282961       2.889784       6.668839      -3.166009      15.562916           0.000001
          352              C       7.056864      26.333170      43.052116       0.076731      27.199702 0.35536832E+03  0.80195590E+04                                 8.104428                            6.430187       0.019196       2.021349                    0.998406      27.055111      78.595793       0.622063       0.436315      -1.041948      -0.042883      -0.004548       0.014993       0.045656      -0.000825      -0.018611       0.025710      -0.036735      -0.063955      -0.040881      -0.000364       0.041246              9.172879      10.278278       0.633760       2.277657       5.500322      -1.681825      11.740037           0.000001
          353              C       5.065825      25.660364      44.016907       0.086396      27.869131 0.34759326E+03  0.77972443E+04                                 8.204809                            6.324033       0.041852       2.027379                    0.999311      26.865003      77.693048       0.632831       0.431468      -1.045344       0.035270       0.033462      -0.016564       0.051362       0.000742      -0.023226       0.016241      -0.051585      -0.085143      -0.046890       0.002851       0.044039              9.459170      11.217192      -0.144049       2.213485       5.133608      -1.713676      12.026710           0.000001
          354              C       5.700790      25.266056       0.309631      -0.144657      34.577174 0.44207830E+03  0.10490821E+05                                 9.388104                            7.101456      -0.092063       1.947705                    0.999260      29.827814      87.618029       0.603349       0.427786      -1.051613       0.002337       0.008191       0.003635       0.009261       0.007249      -0.011776       0.020144      -0.054172      -0.069611      -0.037382      -0.007508       0.044890             11.153362      13.350665      -0.428091       4.077840       6.095605      -2.671471      14.013817           0.000003
          355              C       7.811319      23.832208       3.576458       0.378262      34.686864 0.32355522E+03  0.71155674E+04                                 9.801056                            6.287879      -0.376512       1.914032                    0.998798      24.328978      69.232550       0.607790       0.458238      -1.031695       0.010123       0.018416      -0.014916       0.025770      -0.027326      -0.008593       0.057242      -0.098938      -0.030511      -0.053818      -0.039797       0.093615             13.870379      14.128330       4.553812      -4.279749      11.008712      -7.767786      16.474095           0.000002
          356              C       7.054085      23.156645       4.633689       0.058186      40.994780 0.40346856E+03  0.92803899E+04                                10.529128                            6.752318      -0.101455       1.987595                    0.999094      26.321461      74.070167       0.628380       0.423767      -1.062949      -0.015422       0.002250       0.020589       0.025823      -0.000669       0.004768       0.027293      -0.035583      -0.011256      -0.024078      -0.013659       0.037736             14.910015      15.305669       3.831868      -5.249018      11.931528      -8.858140      17.492849           0.000001
          357              C       5.671612      23.178704       4.657921      -0.138294      36.773258 0.43638693E+03  0.10328939E+05                                 9.809640                            7.065450      -0.109485       1.944886                    0.999158      29.709388      87.341165       0.603230       0.428982      -1.050201       0.009111       0.010531       0.012335       0.018603       0.000608       0.018573       0.037321      -0.039628      -0.011468      -0.040691      -0.009653       0.050344             12.243414      14.732447       2.394486      -3.794729       9.032243      -5.537063      12.965550           0.000002
          358              C       4.994965      22.550017       5.676561       0.088388      29.863425 0.33872425E+03  0.75406656E+04                                 8.604243                            6.245834       0.030340       2.028416                    0.999310      26.476429      75.991978       0.637055       0.431883      -1.046297       0.035532      -0.007647       0.032542       0.048785      -0.009828       0.019890       0.039143      -0.038253      -0.054604      -0.052146       0.001593       0.050553             10.557138      12.189196       1.022525      -1.727505       7.948059      -4.838919      11.534159           0.000001
          359              C       6.931816      21.926845       6.677251       0.098467      29.636707 0.34470188E+03  0.77116898E+04                                 8.616809                            6.341629       0.026719       2.031293                    0.998655      26.466212      76.289664       0.625764       0.437511      -1.042332      -0.040346       0.011962      -0.024097       0.048493      -0.012631       0.013877       0.027466      -0.053913      -0.028603      -0.040937      -0.004919       0.045856             10.540872      11.911317       1.016719      -1.745863       7.298656      -4.672601      12.412645           0.000000
          360              C       7.723786      22.492112       5.654124      -0.136766      38.033983 0.46030066E+03  0.11046162E+05                                10.092992                            7.295711      -0.165298       1.929337                    0.998375      29.996719      88.924957       0.588588       0.433636      -1.046906      -0.005143       0.002826      -0.001204       0.005990      -0.005964      -0.000832       0.036584      -0.051788      -0.033795      -0.032670      -0.020269       0.052939             12.684489      12.859431       1.067283      -2.318127      10.135346      -6.923733      15.058690           0.000001
          361              C      13.370389      22.671343      38.118219       0.373246      34.140212 0.32422714E+03  0.70962203E+04                                 9.624829                            6.236795      -0.161592       1.987144                    0.999165      23.861325      66.573014       0.622048       0.449888      -1.041974       0.005118      -0.028837      -0.016256       0.033496       0.000734       0.038149      -0.000135       0.134281      -0.102424      -0.050097      -0.045348       0.095445             13.404188       5.589263      -1.387054      -2.105825      21.101863       6.133779      13.521439          -0.000001
          362              C      13.181428      23.994895      38.800753       0.054431      39.862653 0.41894096E+03  0.97260769E+04                                10.367443                            6.899420      -0.162768       1.962937                    0.999174      26.719730      75.507829       0.619181       0.426092      -1.061636       0.005610       0.026993       0.008655       0.028896      -0.001494       0.005665       0.000283       0.026019      -0.038635      -0.013881      -0.006607       0.020488             14.182751       5.804360      -1.958848      -1.716576      22.901966       7.176468      13.841926          -0.000000
          363              C      13.205048      25.183334      38.062127      -0.146093      33.944036 0.42612849E+03  0.99783041E+04                                 9.207588                            6.946623       0.095572       2.011500                    0.999498      29.113199      83.805133       0.615959       0.424657      -1.057932       0.001437      -0.005875       0.001278       0.006182       0.010626       0.003003      -0.029386       0.035688       0.020627      -0.041789       0.015456       0.026334             10.931038       5.138998      -1.249818      -0.991427      17.015298       3.382355      10.638816          -0.000003
          364              C      12.991077      26.344200      38.757674       0.093442      28.069702 0.33961494E+03  0.75552937E+04                                 8.209636                            6.237692       0.104604       2.050869                    0.999480      26.383345      75.367022       0.640839       0.429628      -1.049077      -0.005418      -0.013396       0.050393       0.052424       0.023543       0.004178      -0.024821       0.045287       0.035402      -0.048564       0.018272       0.030292              9.600933       4.755538      -0.929174      -0.977968      14.072143       2.500055       9.975118          -0.000001
          365              C      12.700688      25.277086      40.732130       0.114320      26.578855 0.31182534E+03  0.68144182E+04                                 7.979802                            6.011078       0.064302       2.047630                    0.999402      25.932237      74.265709       0.645006       0.434535      -1.042444       0.017746       0.018052      -0.032936       0.041541       0.016914       0.025331      -0.016940       0.087812      -0.033010      -0.053477      -0.006253       0.059730              9.387211       4.870438      -0.974054      -1.317007      13.066957       2.832113      10.224237           0.000000
          366              C      12.910491      24.052800      40.130818      -0.150494      34.945884 0.43045707E+03  0.10135942E+05                                 9.465076                            7.019157      -0.008338       1.975974                    0.999489      29.500821      86.007879       0.606039       0.429212      -1.051910       0.006971       0.013070       0.007022       0.016393       0.008862       0.008522      -0.022858       0.049145       0.007482      -0.040761       0.014379       0.026382             11.500113       5.508445      -1.339475      -1.591727      16.447176       5.233731      12.544718           0.000000
          367              C      13.353716      20.424062      38.208416       0.367713      34.012833 0.32074538E+03  0.69896198E+04                                 9.520399                            6.161407      -0.154321       1.987982                    0.999186      23.772417      65.827580       0.633260       0.443844      -1.047219       0.005510       0.028818      -0.015140       0.033016      -0.002972       0.033801      -0.002148       0.131702      -0.103488      -0.048999      -0.043207       0.092206             13.120445       5.726631       2.016011      -2.558865      19.941946      -5.584669      13.692758          -0.000000
          368              C      13.088336      19.158415      38.937170       0.054567      38.557107 0.40893092E+03  0.94006240E+04                                10.013408                            6.739302      -0.110017       1.977292                    0.999106      26.376405      73.255263       0.639717       0.416496      -1.071769      -0.009005      -0.024956       0.014463       0.030217       0.002005       0.010902       0.000409       0.026260      -0.018696      -0.010849      -0.009947       0.020796             13.443083       6.105791       2.356511      -2.868947      20.604394      -6.964308      13.619063          -0.000000
          369              C      13.289802      17.934130      38.308934      -0.144375      33.588397 0.41724523E+03  0.96764403E+04                                 9.031512                            6.784415       0.178947       2.036740                    0.999674      28.637884      80.873137       0.638436       0.413680      -1.069561      -0.004432      -0.001790       0.002431       0.005362      -0.009140       0.006892       0.023975       0.036985       0.008448      -0.037459       0.017550       0.019909             10.765664       5.509101       1.437707      -2.090413      16.286959      -3.949545      10.500931          -0.000002
          370              C      12.984130      16.778779      39.022430       0.103939      27.168517 0.31917851E+03  0.69911290E+04                                 7.993811                            6.013026       0.145081       2.069734                    0.999669      25.918450      73.458807       0.658277       0.424799      -1.052076      -0.017329       0.020540       0.036517       0.045339      -0.008284       0.017738       0.021529       0.085352       0.004234      -0.054243       0.005609       0.048634              9.321153       4.945404       1.061758      -2.071907      13.032673      -2.735711       9.985383          -0.000002
          371              C      12.361670      17.975491      40.855533       0.089123      27.572251 0.33494202E+03  0.74083680E+04                                 8.051682                            6.154765       0.154068       2.063881                    0.999665      26.249207      74.202973       0.652933       0.424116      -1.054913       0.010477      -0.028996      -0.036256       0.047592      -0.013327       0.011922       0.019896       0.036443       0.051662      -0.040173       0.012364       0.027809              9.390217       4.876400       1.153285      -1.825630      13.007669      -3.346798      10.286581           0.000001
          372              C      12.625660      19.197019      40.242554      -0.155956      34.236144 0.42766726E+03  0.99951739E+04                                 9.171440                            6.893281       0.123609       2.014781                    0.999662      29.134310      83.018350       0.628991       0.416656      -1.065973      -0.002088      -0.000481      -0.005544       0.005943      -0.010203       0.006879       0.022635       0.032952       0.023100      -0.036026       0.015503       0.020523             10.965438       5.666041       1.726745      -2.478254      15.168556      -4.742653      12.061716           0.000000
          373              C      -0.006947      21.452572      36.273000       0.382190      32.626541 0.30558517E+03  0.65930020E+04                                 9.315591                            6.038813      -0.205989       1.975256                    0.999131      23.559915      65.362015       0.634385       0.447509      -1.042869      -0.010359       0.001929       0.028268       0.030168       0.007114       0.040220       0.000225       0.136927      -0.111286      -0.051516      -0.047708       0.099224             13.185405       6.341534      -0.125422      -5.001656      10.202136       0.719532      23.012546          -0.000002
          374              C       0.390427      21.378122      34.846007       0.053942      40.084943 0.40904526E+03  0.94213315E+04                                10.350980                            6.779327      -0.074856       1.992308                    0.999241      26.366751      73.743310       0.631149       0.421340      -1.066699      -0.001144       0.006610      -0.026926       0.027749      -0.006616       0.004926       0.002125       0.028542      -0.033988      -0.014226      -0.007744       0.021969             14.748318       7.269685       0.508336      -6.093188       9.778362       0.586910      27.196908          -0.000001
          375              C       0.780854      22.459023      34.122190      -0.146230      34.151294 0.40625312E+03  0.94075315E+04                                 9.240998                            6.772439       0.117972       2.018947                    0.999706      28.898509      82.942445       0.624744       0.423375      -1.057882      -0.005577      -0.010807      -0.004016       0.012807      -0.002198       0.023003       0.000580      -0.005509      -0.094551      -0.041300       0.017883       0.023417             11.511034       6.507407       0.694977      -4.641836       8.959115      -0.647606      19.066581          -0.000004
          376              C       1.258815      22.337697      32.856743       0.086855      27.958793 0.33001828E+03  0.72732097E+04                                 8.128006                            6.102480       0.234417       2.094342                    0.999713      26.054725      73.544476       0.656768       0.423161      -1.055403      -0.004215      -0.045776      -0.011070       0.047284      -0.007275       0.024700      -0.007971      -0.025231      -0.072248      -0.039813       0.008422       0.031391              9.815091       5.684552       0.582838      -3.451474       8.634616      -0.047981      15.126103          -0.000002
          377              C       0.910070      20.073872      32.883667       0.110781      27.759700 0.32279671E+03  0.71250013E+04                                 8.249228                            6.130943      -0.047353       2.007953                    0.999312      26.340831      76.147351       0.635468       0.436673      -1.039766       0.000202       0.036765      -0.003991       0.036982      -0.002628       0.032963      -0.006909       0.021523      -0.089493      -0.045704       0.003938       0.041766              9.999092       5.789214       0.767550      -3.233067       8.955906       0.628659      15.252157          -0.000001
          378              C       0.446004      20.123505      34.192642      -0.150589      36.182604 0.45387146E+03  0.10809812E+05                                 9.676473                            7.186980       0.032805       1.986027                    0.999393      29.727192      86.640521       0.602601       0.426767      -1.055355      -0.001137       0.002643      -0.009955       0.010362      -0.001323       0.011563      -0.003548      -0.012967      -0.115645      -0.041185       0.014898       0.026286             12.022478       6.553844       0.322189      -4.138149       9.489828       1.555203      20.023761          -0.000003
          379              C       2.756609      16.583004       2.777701       0.374695      35.166092 0.33106127E+03  0.73231299E+04                                 9.887621                            6.368193      -0.382770       1.910314                    0.998723      24.486202      69.902576       0.602785       0.459362      -1.030975      -0.026630       0.005250      -0.004177       0.027462       0.025001      -0.024061      -0.058054      -0.076638       0.000033      -0.050219      -0.039320       0.089539             13.926888      23.467434      -4.328707       2.969781       8.305272       2.076426      10.007958           0.000002
          380              C       4.171039      16.205240       3.035726       0.061462      39.212484 0.40151363E+03  0.92576210E+04                                10.319104                            6.800314      -0.236311       1.945758                    0.998953      26.572681      75.756184       0.615061       0.431906      -1.054088       0.018118      -0.002414       0.003746       0.018658       0.013537      -0.011875      -0.003393      -0.055374      -0.056992      -0.031252      -0.009682       0.040934             14.270126      24.525231      -5.195975       3.098537       7.722151       0.980143      10.562996           0.000002
          381              C       4.768489      16.296234       4.218156      -0.134538      36.044675 0.43514214E+03  0.10344869E+05                                 9.845149                            7.182304      -0.306267       1.889676                    0.998131      29.891423      89.552644       0.579542       0.444557      -1.035572       0.011958      -0.007569      -0.005814       0.015299       0.027318      -0.017837      -0.014955      -0.058368      -0.022607      -0.040590      -0.010474       0.051064             12.080865      18.296868      -3.588015       3.145011       7.306654       1.288636      10.639072           0.000001
          382              C       6.046756      15.860565       4.397652       0.111672      27.133786 0.31393667E+03  0.68702843E+04                                 8.097689                            6.033052       0.093127       2.060590                    0.999267      25.844138      74.000494       0.643739       0.434774      -1.042582       0.001726      -0.005952      -0.043003       0.043447       0.030392      -0.013467      -0.022805      -0.069133       0.021403      -0.050011      -0.006336       0.056347              9.634848      13.642864      -3.079567       1.718427       6.480672       1.389014       8.781007           0.000001
          383              C       6.141236      15.107795       2.281394       0.079341      29.085076 0.34428227E+03  0.77363460E+04                                 8.568560                            6.384424      -0.103578       1.980353                    0.999037      27.180934      79.741482       0.613938       0.443977      -1.033631       0.005361       0.007559       0.050773       0.051612       0.033189      -0.010044      -0.007369      -0.073019       0.010604      -0.051936       0.001968       0.049967             10.237959      14.733733      -3.401285       1.088990       6.304880       0.986893       9.675263           0.000001
          384              C       4.899095      15.548979       2.028305      -0.143937      36.236826 0.44979673E+03  0.10766354E+05                                 9.814389                            7.239817      -0.236562       1.902783                    0.998585      30.317500      90.702897       0.585576       0.436989      -1.041556      -0.007634      -0.006686       0.017290       0.020048       0.032359      -0.007340      -0.013581      -0.071019      -0.007591      -0.046866      -0.006630       0.053496             12.020296      18.390525      -4.439741       0.839976       7.384153       1.234438      10.286209           0.000002
          385              C       0.846157      16.398258       1.606489       0.368110      33.720508 0.32025723E+03  0.70215132E+04                                 9.601943                            6.247421      -0.301945       1.940493                    0.998936      24.230964      68.735917       0.611280       0.457019      -1.032899       0.014925       0.002933       0.024045       0.028452       0.034045      -0.017080      -0.051426      -0.085736      -0.056793      -0.046215      -0.044716       0.090931             13.281531      13.574373       0.705255       5.961334       7.990760       5.452770      18.279460           0.000002
          386              C       0.123658      15.948802       0.394442       0.066406      37.641265 0.40371959E+03  0.92923280E+04                                 9.964888                            6.768781      -0.079695       1.994802                    0.999224      26.317787      74.207456       0.625301       0.425571      -1.061281      -0.009710      -0.011936      -0.014949       0.021453       0.004459      -0.006867      -0.019212      -0.034815      -0.034904      -0.022200      -0.010604       0.032804             13.290991      13.855400       1.133511       5.910384       7.336343       4.881712      18.681230           0.000002
          387              C       0.801695      15.366990      44.214352      -0.151425      35.023303 0.46713438E+03  0.11270318E+05                                 9.577523                            7.382024      -0.230495       1.903358                    0.998264      30.485228      91.110413       0.580325       0.437462      -1.042868      -0.012724      -0.003295       0.005767       0.014353       0.010398      -0.005916      -0.026203      -0.051566      -0.066478      -0.032326      -0.016685       0.049011             11.200843      11.370773      -0.282961       2.889784       6.668839       3.166009      15.562915           0.000001
          388              C       0.109764      15.027830      43.052116       0.076731      27.199701 0.35536830E+03  0.80195585E+04                                 8.104428                            6.430188       0.019196       2.021349                    0.998406      27.055110      78.595793       0.622063       0.436315      -1.041948      -0.042883       0.004548       0.014993       0.045656       0.000825      -0.018611      -0.025710      -0.036735      -0.063955      -0.040881      -0.000364       0.041246              9.172880      10.278279      -0.633760       2.277657       5.500323       1.681825      11.740037           0.000001
          389              C      12.012925      15.700636      44.016907       0.086396      27.869131 0.34759326E+03  0.77972444E+04                                 8.204809                            6.324033       0.041852       2.027379                    0.999311      26.865003      77.693048       0.632831       0.431468      -1.045344       0.035270      -0.033462      -0.016564       0.051362      -0.000742      -0.023226      -0.016241      -0.051585      -0.085143      -0.046890       0.002851       0.044039              9.459170      11.217192       0.144049       2.213485       5.133608       1.713676      12.026709           0.000001
          390              C      12.647890      16.094944       0.309631      -0.144657      34.577175 0.44207831E+03  0.10490822E+05                                 9.388104                            7.101457      -0.092063       1.947705                    0.999260      29.827814      87.618029       0.603349       0.427786      -1.051613       0.002337      -0.008191       0.003635       0.009261      -0.007249      -0.011776      -0.020144      -0.054172      -0.069611      -0.037382      -0.007508       0.044890             11.153363      13.350666       0.428091       4.077840       6.095605       2.671471      14.013817           0.000003
          391              C       0.864219      17.528792       3.576458       0.378262      34.686864 0.32355522E+03  0.71155674E+04                                 9.801056                            6.287879      -0.376512       1.914032                    0.998798      24.328978      69.232548       0.607790       0.458238      -1.031695       0.010123      -0.018416      -0.014916       0.025770       0.027326      -0.008593      -0.057242      -0.098938      -0.030511      -0.053818      -0.039797       0.093615             13.870378      14.128329      -4.553811      -4.279749      11.008711       7.767786      16.474094           0.000002
          392              C       0.106985      18.204355       4.633689       0.058186      40.994780 0.40346856E+03  0.92803899E+04                                10.529128                            6.752317      -0.101455       1.987595                    0.999094      26.321461      74.070166       0.628380       0.423767      -1.062949      -0.015422      -0.002250       0.020589       0.025823       0.000669       0.004768      -0.027293      -0.035583      -0.011256      -0.024078      -0.013659       0.037736             14.910015      15.305668      -3.831867      -5.249018      11.931528       8.858140      17.492848           0.000001
          393              C      12.618712      18.182296       4.657921      -0.138294      36.773258 0.43638693E+03  0.10328939E+05                                 9.809640                            7.065451      -0.109485       1.944886                    0.999158      29.709388      87.341165       0.603230       0.428982      -1.050201       0.009111      -0.010531       0.012335       0.018603      -0.000608       0.018573      -0.037321      -0.039628      -0.011468      -0.040691      -0.009653       0.050344             12.243414      14.732448      -2.394487      -3.794729       9.032244       5.537063      12.965550           0.000002
          394              C      11.942065      18.810983       5.676561       0.088388      29.863425 0.33872425E+03  0.75406655E+04                                 8.604243                            6.245834       0.030340       2.028416                    0.999310      26.476429      75.991977       0.637055       0.431883      -1.046297       0.035532       0.007647       0.032542       0.048785       0.009828       0.019890      -0.039143      -0.038253      -0.054604      -0.052146       0.001593       0.050553             10.557138      12.189196      -1.022525      -1.727504       7.948059       4.838919      11.534158           0.000001
          395              C      -0.015284      19.434155       6.677251       0.098467      29.636707 0.34470189E+03  0.77116902E+04                                 8.616809                            6.341629       0.026719       2.031293                    0.998655      26.466212      76.289664       0.625764       0.437511      -1.042332      -0.040346      -0.011962      -0.024097       0.048493       0.012631       0.013877      -0.027466      -0.053913      -0.028603      -0.040937      -0.004919       0.045856             10.540872      11.911317      -1.016719      -1.745863       7.298655       4.672601      12.412645           0.000000
          396              C       0.776686      18.868888       5.654124      -0.136766      38.033983 0.46030066E+03  0.11046162E+05                                10.092992                            7.295711      -0.165298       1.929337                    0.998375      29.996719      88.924957       0.588588       0.433636      -1.046906      -0.005143      -0.002826      -0.001204       0.005990       0.005964      -0.000832      -0.036584      -0.051788      -0.033795      -0.032670      -0.020269       0.052939             12.684489      12.859431      -1.067283      -2.318127      10.135346       6.923733      15.058690           0.000001
          397              C       0.523811      18.689657      15.681219       0.373246      34.140211 0.32422713E+03  0.70962201E+04                                 9.624830                            6.236795      -0.161593       1.987144                    0.999165      23.861324      66.573015       0.622047       0.449888      -1.041973      -0.005118       0.028837      -0.016256       0.033496       0.000734      -0.038149       0.000135       0.134281      -0.102424      -0.050097      -0.045348       0.095445             13.404189       5.589263      -1.387054       2.105826      21.101863      -6.133780      13.521441           0.000000
          398              C       0.712772      17.366105      16.363753       0.054431      39.862651 0.41894093E+03  0.97260762E+04                                10.367443                            6.899420      -0.162768       1.962937                    0.999174      26.719729      75.507827       0.619181       0.426092      -1.061636      -0.005610      -0.026993       0.008655       0.028896      -0.001494      -0.005665      -0.000283       0.026019      -0.038635      -0.013881      -0.006607       0.020488             14.182751       5.804360      -1.958848       1.716576      22.901965      -7.176467      13.841927          -0.000000
          399              C       0.689152      16.177666      15.625127      -0.146093      33.944035 0.42612847E+03  0.99783034E+04                                 9.207588                            6.946623       0.095572       2.011500                    0.999498      29.113199      83.805134       0.615959       0.424657      -1.057932      -0.001437       0.005875       0.001278       0.006182       0.010626      -0.003003       0.029386       0.035688       0.020627      -0.041789       0.015456       0.026334             10.931037       5.138998      -1.249817       0.991427      17.015297      -3.382355      10.638817          -0.000002
          400              C       0.903123      15.016800      16.320674       0.093442      28.069699 0.33961488E+03  0.75552921E+04                                 8.209636                            6.237692       0.104605       2.050869                    0.999480      26.383343      75.367018       0.640839       0.429628      -1.049077       0.005418       0.013396       0.050393       0.052424       0.023543      -0.004178       0.024821       0.045287       0.035402      -0.048564       0.018272       0.030292              9.600933       4.755537      -0.929174       0.977968      14.072142      -2.500054       9.975118          -0.000001
          401              C       1.193512      16.083914      18.295130       0.114320      26.578851 0.31182528E+03  0.68144166E+04                                 7.979801                            6.011077       0.064302       2.047631                    0.999402      25.932235      74.265701       0.645007       0.434535      -1.042444      -0.017746      -0.018052      -0.032936       0.041541       0.016914      -0.025331       0.016940       0.087812      -0.033010      -0.053477      -0.006253       0.059730              9.387210       4.870437      -0.974054       1.317007      13.066956      -2.832112      10.224237           0.000000
          402              C       0.983709      17.308200      17.693818      -0.150494      34.945885 0.43045707E+03  0.10135943E+05                                 9.465077                            7.019158      -0.008339       1.975974                    0.999489      29.500822      86.007891       0.606039       0.429212      -1.051910      -0.006971      -0.013070       0.007022       0.016392       0.008862      -0.008522       0.022858       0.049145       0.007482      -0.040761       0.014379       0.026382             11.500114       5.508445      -1.339475       1.591728      16.447178      -5.233731      12.544720           0.000001
          403              C       0.540484      20.936938      15.771416       0.367713      34.012832 0.32074536E+03  0.69896194E+04                                 9.520399                            6.161407      -0.154321       1.987982                    0.999186      23.772416      65.827581       0.633260       0.443844      -1.047219      -0.005510      -0.028818      -0.015140       0.033016      -0.002972      -0.033801       0.002148       0.131702      -0.103489      -0.048999      -0.043207       0.092206             13.120446       5.726631       2.016011       2.558865      19.941947       5.584669      13.692760           0.000000
          404              C       0.805864      22.202585      16.500170       0.054567      38.557101 0.40893088E+03  0.94006227E+04                                10.013407                            6.739302      -0.110018       1.977292                    0.999106      26.376403      73.255255       0.639717       0.416496      -1.071769       0.009005       0.024956       0.014463       0.030217       0.002005      -0.010902      -0.000409       0.026260      -0.018696      -0.010849      -0.009947       0.020796             13.443081       6.105791       2.356511       2.868947      20.604392       6.964308      13.619061          -0.000000
          405              C       0.604398      23.426870      15.871934      -0.144375      33.588392 0.41724520E+03  0.96764392E+04                                 9.031510                            6.784415       0.178947       2.036740                    0.999674      28.637882      80.873122       0.638436       0.413680      -1.069561       0.004432       0.001790       0.002431       0.005362      -0.009140      -0.006893      -0.023975       0.036985       0.008448      -0.037459       0.017550       0.019909             10.765660       5.509100       1.437707       2.090413      16.286952       3.949544      10.500929          -0.000002
          406              C       0.910070      24.582221      16.585430       0.103939      27.168524 0.31917867E+03  0.69911329E+04                                 7.993813                            6.013028       0.145081       2.069734                    0.999669      25.918451      73.458803       0.658277       0.424799      -1.052076       0.017328      -0.020540       0.036517       0.045339      -0.008284      -0.017738      -0.021529       0.085352       0.004234      -0.054243       0.005609       0.048634              9.321156       4.945407       1.061760       2.071908      13.032673       2.735717       9.985387          -0.000001
          407              C       1.532530      23.385509      18.418533       0.089123      27.572255 0.33494214E+03  0.74083708E+04                                 8.051682                            6.154766       0.154068       2.063881                    0.999665      26.249208      74.202966       0.652933       0.424116      -1.054913      -0.010477       0.028996      -0.036256       0.047592      -0.013327      -0.011922      -0.019896       0.036443       0.051662      -0.040173       0.012364       0.027809              9.390217       4.876401       1.153285       1.825629      13.007671       3.346799      10.286578           0.000001
          408              C       1.268540      22.163981      17.805554      -0.155956      34.236132 0.42766714E+03  0.99951700E+04                                 9.171436                            6.893279       0.123609       2.014781                    0.999662      29.134306      83.018323       0.628991       0.416655      -1.065973       0.002088       0.000481      -0.005544       0.005943      -0.010203      -0.006879      -0.022635       0.032952       0.023100      -0.036026       0.015503       0.020523             10.965433       5.666039       1.726744       2.478252      15.168550       4.742650      12.061710           0.000001
          409              C       0.006947      19.908428      13.836000       0.382190      32.626547 0.30558522E+03  0.65930035E+04                                 9.315593                            6.038814      -0.205990       1.975255                    0.999131      23.559917      65.362023       0.634385       0.447509      -1.042869       0.010359      -0.001929       0.028268       0.030168       0.007114      -0.040220      -0.000225       0.136927      -0.111286      -0.051516      -0.047708       0.099224             13.185408       6.341535      -0.125422       5.001657      10.202137      -0.719533      23.012551          -0.000001
          410              C      13.503773      19.982878      12.409007       0.053942      40.084952 0.40904536E+03  0.94213342E+04                                10.350981                            6.779328      -0.074857       1.992308                    0.999241      26.366755      73.743321       0.631149       0.421340      -1.066699       0.001144      -0.006610      -0.026926       0.027749      -0.006616      -0.004926      -0.002125       0.028542      -0.033988      -0.014225      -0.007744       0.021969             14.748321       7.269686       0.508336       6.093190       9.778363      -0.586910      27.196913          -0.000001
          411              C      13.113346      18.901977      11.685190      -0.146230      34.151295 0.40625312E+03  0.94075314E+04                                 9.240998                            6.772439       0.117972       2.018947                    0.999706      28.898509      82.942438       0.624744       0.423375      -1.057882       0.005577       0.010807      -0.004016       0.012807      -0.002198      -0.023003      -0.000580      -0.005509      -0.094551      -0.041300       0.017883       0.023417             11.511035       6.507408       0.694978       4.641838       8.959113       0.647609      19.066584          -0.000002
          412              C      12.635385      19.023303      10.419743       0.086855      27.958788 0.33001819E+03  0.72732073E+04                                 8.128004                            6.102478       0.234417       2.094342                    0.999713      26.054725      73.544478       0.656768       0.423161      -1.055403       0.004215       0.045776      -0.011070       0.047284      -0.007275      -0.024700       0.007971      -0.025232      -0.072248      -0.039813       0.008422       0.031391              9.815089       5.684551       0.582839       3.451474       8.634616       0.047984      15.126099          -0.000001
          413              C      12.984130      21.287128      10.446667       0.110781      27.759695 0.32279663E+03  0.71249989E+04                                 8.249226                            6.130942      -0.047352       2.007954                    0.999312      26.340828      76.147337       0.635468       0.436673      -1.039766      -0.000202      -0.036765      -0.003991       0.036982      -0.002628      -0.032963       0.006909       0.021523      -0.089493      -0.045704       0.003938       0.041766              9.999090       5.789212       0.767550       3.233066       8.955905      -0.628659      15.252153          -0.000001
          414              C      13.448196      21.237495      11.755642      -0.150589      36.182607 0.45387152E+03  0.10809814E+05                                 9.676474                            7.186981       0.032805       1.986027                    0.999393      29.727194      86.640528       0.602601       0.426767      -1.055355       0.001137      -0.002643      -0.009955       0.010362      -0.001323      -0.011563       0.003548      -0.012967      -0.115645      -0.041185       0.014898       0.026287             12.022479       6.553845       0.322189       4.138150       9.489829      -1.555203      20.023763          -0.000002
          415              C      11.137591      24.777996      25.214701       0.374695      35.166091 0.33106125E+03  0.73231295E+04                                 9.887622                            6.368194      -0.382770       1.910314                    0.998723      24.486201      69.902578       0.602785       0.459362      -1.030975       0.026630      -0.005250      -0.004177       0.027462       0.025001       0.024061       0.058054      -0.076638       0.000033      -0.050219      -0.039320       0.089539             13.926889      23.467436      -4.328707      -2.969781       8.305273      -2.076426      10.007959           0.000002
          416              C       9.723161      25.155760      25.472726       0.061462      39.212484 0.40151362E+03  0.92576208E+04                                10.319105                            6.800315      -0.236311       1.945758                    0.998953      26.572680      75.756188       0.615061       0.431906      -1.054088      -0.018118       0.002414       0.003746       0.018658       0.013537       0.011875       0.003393      -0.055374      -0.056992      -0.031252      -0.009682       0.040934             14.270128      24.525235      -5.195976      -3.098538       7.722152      -0.980143      10.562997           0.000002
          417              C       9.125711      25.064766      26.655156      -0.134538      36.044677 0.43514216E+03  0.10344869E+05                                 9.845150                            7.182304      -0.306267       1.889676                    0.998131      29.891424      89.552650       0.579542       0.444557      -1.035572      -0.011958       0.007569      -0.005814       0.015299       0.027318       0.017837       0.014955      -0.058368      -0.022607      -0.040590      -0.010474       0.051064             12.080866      18.296870      -3.588015      -3.145012       7.306655      -1.288636      10.639072           0.000001
          418              C       7.847444      25.500435      26.834652       0.111672      27.133790 0.31393672E+03  0.68702856E+04                                 8.097690                            6.033052       0.093127       2.060590                    0.999267      25.844141      74.000507       0.643739       0.434774      -1.042582      -0.001726       0.005952      -0.043003       0.043447       0.030392       0.013467       0.022805      -0.069133       0.021403      -0.050011      -0.006336       0.056347              9.634849      13.642867      -3.079567      -1.718428       6.480672      -1.389014       8.781009           0.000001
          419              C       7.752964      26.253205      24.718394       0.079342      29.085067 0.34428214E+03  0.77363423E+04                                 8.568557                            6.384422      -0.103577       1.980353                    0.999037      27.180928      79.741453       0.613939       0.443977      -1.033631      -0.005361      -0.007559       0.050773       0.051612       0.033189       0.010044       0.007369      -0.073019       0.010604      -0.051936       0.001968       0.049967             10.237955      14.733727      -3.401283      -1.088989       6.304879      -0.986893       9.675260           0.000001
          420              C       8.995105      25.812021      24.465305      -0.143937      36.236819 0.44979665E+03  0.10766351E+05                                 9.814387                            7.239816      -0.236562       1.902783                    0.998585      30.317496      90.702878       0.585576       0.436989      -1.041556       0.007634       0.006686       0.017290       0.020048       0.032359       0.007340       0.013581      -0.071019      -0.007592      -0.046866      -0.006630       0.053496             12.020293      18.390521      -4.439740      -0.839975       7.384151      -1.234438      10.286207           0.000002
          421              C      13.048043      24.962742      24.043489       0.368110      33.720504 0.32025719E+03  0.70215121E+04                                 9.601942                            6.247420      -0.301944       1.940493                    0.998936      24.230962      68.735907       0.611280       0.457019      -1.032899      -0.014925      -0.002933       0.024045       0.028452       0.034045       0.017080       0.051426      -0.085736      -0.056793      -0.046215      -0.044716       0.090931             13.281529      13.574371       0.705254      -5.961333       7.990759      -5.452770      18.279456           0.000002
          422              C      13.770542      25.412198      22.831442       0.066406      37.641264 0.40371959E+03  0.92923280E+04                                 9.964887                            6.768781      -0.079695       1.994802                    0.999224      26.317787      74.207454       0.625301       0.425571      -1.061281       0.009710       0.011936      -0.014949       0.021453       0.004459       0.006867       0.019212      -0.034815      -0.034904      -0.022200      -0.010604       0.032804             13.290990      13.855399       1.133511      -5.910383       7.336343      -4.881711      18.681229           0.000002
          423              C      13.092505      25.994010      21.777352      -0.151425      35.023302 0.46713438E+03  0.11270318E+05                                 9.577522                            7.382024      -0.230495       1.903358                    0.998264      30.485227      91.110408       0.580325       0.437462      -1.042868       0.012724       0.003295       0.005767       0.014353       0.010398       0.005916       0.026203      -0.051566      -0.066478      -0.032326      -0.016685       0.049011             11.200842      11.370773      -0.282961      -2.889784       6.668839      -3.166008      15.562914           0.000001
          424              C      13.784436      26.333170      20.615116       0.076732      27.199697 0.35536824E+03  0.80195566E+04                                 8.104427                            6.430186       0.019196       2.021349                    0.998406      27.055107      78.595778       0.622063       0.436315      -1.041948       0.042883      -0.004548       0.014993       0.045656       0.000825       0.018611       0.025710      -0.036735      -0.063955      -0.040881      -0.000364       0.041246              9.172878      10.278277      -0.633760      -2.277656       5.500322      -1.681825      11.740035           0.000001
          425              C       1.881275      25.660364      21.579907       0.086396      27.869130 0.34759325E+03  0.77972439E+04                                 8.204809                            6.324033       0.041853       2.027380                    0.999311      26.865002      77.693041       0.632831       0.431468      -1.045344      -0.035270       0.033462      -0.016564       0.051362      -0.000741       0.023226       0.016241      -0.051585      -0.085143      -0.046890       0.002851       0.044039              9.459169      11.217191       0.144049      -2.213485       5.133608      -1.713676      12.026708           0.000001
          426              C       1.246310      25.266056      22.746631      -0.144657      34.577174 0.44207832E+03  0.10490822E+05                                 9.388103                            7.101456      -0.092063       1.947705                    0.999260      29.827814      87.618020       0.603349       0.427786      -1.051613      -0.002337       0.008191       0.003635       0.009261      -0.007249       0.011776       0.020144      -0.054173      -0.069612      -0.037382      -0.007508       0.044890             11.153361      13.350664       0.428091      -4.077840       6.095604      -2.671470      14.013815           0.000002
          427              C      13.029981      23.832208      26.013458       0.378262      34.686863 0.32355521E+03  0.71155670E+04                                 9.801057                            6.287880      -0.376512       1.914032                    0.998798      24.328977      69.232550       0.607790       0.458238      -1.031695      -0.010123       0.018416      -0.014916       0.025770       0.027326       0.008593       0.057242      -0.098938      -0.030511      -0.053818      -0.039797       0.093615             13.870379      14.128331      -4.553812       4.279750      11.008713      -7.767787      16.474095           0.000001
          428              C      13.787215      23.156645      27.070689       0.058186      40.994779 0.40346853E+03  0.92803894E+04                                10.529129                            6.752318      -0.101455       1.987595                    0.999094      26.321460      74.070169       0.628380       0.423767      -1.062949       0.015422       0.002250       0.020589       0.025823       0.000669      -0.004768       0.027293      -0.035583      -0.011256      -0.024078      -0.013659       0.037736             14.910016      15.305670      -3.831868       5.249019      11.931529      -8.858140      17.492849           0.000001
          429              C       1.275488      23.178704      27.094921      -0.138294      36.773261 0.43638697E+03  0.10328940E+05                                 9.809641                            7.065451      -0.109485       1.944886                    0.999158      29.709388      87.341170       0.603230       0.428982      -1.050201      -0.009111       0.010531       0.012335       0.018603      -0.000608      -0.018572       0.037321      -0.039628      -0.011468      -0.040691      -0.009653       0.050344             12.243415      14.732450      -2.394487       3.794730       9.032245      -5.537063      12.965551           0.000002
          430              C       1.952135      22.550017      28.113561       0.088388      29.863421 0.33872421E+03  0.75406644E+04                                 8.604243                            6.245834       0.030340       2.028416                    0.999310      26.476426      75.991969       0.637055       0.431883      -1.046297      -0.035532      -0.007647       0.032542       0.048785       0.009828      -0.019890       0.039143      -0.038253      -0.054604      -0.052146       0.001593       0.050553             10.557137      12.189195      -1.022525       1.727505       7.948059      -4.838919      11.534158           0.000001
          431              C       0.015284      21.926845      29.114251       0.098467      29.636707 0.34470189E+03  0.77116902E+04                                 8.616808                            6.341629       0.026720       2.031293                    0.998655      26.466212      76.289663       0.625765       0.437511      -1.042332       0.040346       0.011962      -0.024097       0.048493       0.012631      -0.013877       0.027466      -0.053913      -0.028603      -0.040937      -0.004919       0.045856             10.540872      11.911316      -1.016719       1.745863       7.298656      -4.672601      12.412645           0.000000
          432              C      13.117514      22.492112      28.091124      -0.136766      38.033981 0.46030065E+03  0.11046162E+05                                10.092992                            7.295711      -0.165298       1.929338                    0.998375      29.996717      88.924951       0.588588       0.433636      -1.046906       0.005143       0.002826      -0.001204       0.005990       0.005964       0.000832       0.036584      -0.051788      -0.033795      -0.032670      -0.020269       0.052939             12.684489      12.859431      -1.067283       2.318127      10.135346      -6.923733      15.058689           0.000001
          433              C       6.423289       4.902657      29.192781       0.373246      34.140215 0.32422716E+03  0.70962209E+04                                 9.624830                            6.236795      -0.161592       1.987144                    0.999165      23.861326      66.573020       0.622047       0.449888      -1.041974       0.005118       0.028837       0.016256       0.033496      -0.000734      -0.038149      -0.000135       0.134281      -0.102424      -0.050097      -0.045348       0.095445             13.404190       5.589263       1.387054       2.105826      21.101865       6.133780      13.521441          -0.000000
          434              C       6.234328       3.579105      28.510247       0.054431      39.862660 0.41894101E+03  0.97260786E+04                                10.367445                            6.899421      -0.162768       1.962937                    0.999174      26.719732      75.507839       0.619181       0.426092      -1.061636       0.005610      -0.026993      -0.008655       0.028896       0.001494      -0.005665       0.000283       0.026019      -0.038635      -0.013881      -0.006607       0.020488             14.182753       5.804361       1.958849       1.716576      22.901971       7.176471      13.841928          -0.000000
          435              C       6.257948       2.390666      29.248873      -0.146093      33.944037 0.42612854E+03  0.99783052E+04                                 9.207587                            6.946623       0.095572       2.011500                    0.999498      29.113200      83.805128       0.615959       0.424657      -1.057932       0.001437       0.005875      -0.001278       0.006182      -0.010626      -0.003003      -0.029386       0.035688       0.020627      -0.041789       0.015456       0.026334             10.931037       5.138998       1.249818       0.991426      17.015298       3.382355      10.638814          -0.000003
          436              C       6.043977       1.229800      28.553326       0.093442      28.069705 0.33961499E+03  0.75552950E+04                                 8.209636                            6.237692       0.104604       2.050869                    0.999480      26.383347      75.367023       0.640839       0.429628      -1.049077      -0.005418       0.013396      -0.050393       0.052424      -0.023543      -0.004178      -0.024821       0.045287       0.035402      -0.048564       0.018272       0.030292              9.600933       4.755538       0.929174       0.977967      14.072142       2.500055       9.975118          -0.000001
          437              C       5.753588       2.296914      26.578870       0.114320      26.578853 0.31182532E+03  0.68144177E+04                                 7.979802                            6.011078       0.064302       2.047630                    0.999402      25.932236      74.265707       0.645006       0.434535      -1.042444       0.017746      -0.018052       0.032936       0.041541      -0.016914      -0.025331      -0.016940       0.087812      -0.033010      -0.053477      -0.006253       0.059730              9.387211       4.870438       0.974054       1.317007      13.066958       2.832113      10.224237           0.000000
          438              C       5.963391       3.521200      27.180182      -0.150494      34.945885 0.43045709E+03  0.10135943E+05                                 9.465077                            7.019158      -0.008338       1.975974                    0.999489      29.500821      86.007882       0.606039       0.429212      -1.051910       0.006971      -0.013070      -0.007022       0.016393      -0.008862      -0.008522      -0.022858       0.049145       0.007483      -0.040761       0.014379       0.026382             11.500114       5.508446       1.339476       1.591728      16.447178       5.233732      12.544719           0.000000
          439              C       6.406616       7.149938      29.102584       0.367713      34.012835 0.32074538E+03  0.69896200E+04                                 9.520400                            6.161407      -0.154321       1.987982                    0.999186      23.772417      65.827584       0.633260       0.443844      -1.047219       0.005510      -0.028818       0.015140       0.033016       0.002972      -0.033801      -0.002148       0.131702      -0.103488      -0.048999      -0.043207       0.092206             13.120447       5.726631      -2.016012       2.558865      19.941948      -5.584671      13.692762          -0.000000
          440              C       6.141236       8.415585      28.373830       0.054567      38.557109 0.40893094E+03  0.94006246E+04                                10.013409                            6.739302      -0.110017       1.977292                    0.999106      26.376406      73.255267       0.639717       0.416496      -1.071769      -0.009005       0.024957      -0.014463       0.030218      -0.002005      -0.010902       0.000409       0.026260      -0.018696      -0.010849      -0.009947       0.020796             13.443084       6.105791      -2.356511       2.868948      20.604394      -6.964309      13.619066          -0.000000
          441              C       6.342702       9.639870      29.002066      -0.144375      33.588401 0.41724529E+03  0.96764422E+04                                 9.031512                            6.784416       0.178947       2.036740                    0.999674      28.637886      80.873145       0.638436       0.413680      -1.069561      -0.004432       0.001790      -0.002431       0.005362       0.009140      -0.006892       0.023975       0.036985       0.008448      -0.037459       0.017550       0.019909             10.765664       5.509101      -1.437707       2.090414      16.286957      -3.949545      10.500933          -0.000002
          442              C       6.037030      10.795221      28.288570       0.103939      27.168521 0.31917858E+03  0.69911309E+04                                 7.993812                            6.013027       0.145081       2.069734                    0.999669      25.918451      73.458810       0.658277       0.424799      -1.052076      -0.017329      -0.020540      -0.036517       0.045339       0.008284      -0.017738       0.021529       0.085352       0.004234      -0.054243       0.005609       0.048634              9.321155       4.945406      -1.061759       2.071908      13.032674      -2.735714       9.985386          -0.000002
          443              C       5.414570       9.598509      26.455467       0.089123      27.572246 0.33494192E+03  0.74083654E+04                                 8.051681                            6.154764       0.154069       2.063882                    0.999665      26.249205      74.202973       0.652933       0.424116      -1.054913       0.010477       0.028996       0.036256       0.047592       0.013327      -0.011922       0.019896       0.036443       0.051662      -0.040173       0.012364       0.027809              9.390216       4.876400      -1.153285       1.825631      13.007666      -3.346799      10.286583           0.000001
          444              C       5.678560       8.376981      27.068446      -0.155956      34.236155 0.42766739E+03  0.99951782E+04                                 9.171443                            6.893283       0.123608       2.014781                    0.999662      29.134313      83.018376       0.628991       0.416656      -1.065973      -0.002088       0.000481       0.005544       0.005943       0.010203      -0.006879       0.022635       0.032952       0.023100      -0.036026       0.015503       0.020523             10.965443       5.666043      -1.726746       2.478255      15.168564      -4.742657      12.061723           0.000000
          445              C       6.940153       6.121428      31.038000       0.382190      32.626545 0.30558520E+03  0.65930030E+04                                 9.315592                            6.038813      -0.205989       1.975256                    0.999131      23.559917      65.362022       0.634385       0.447509      -1.042869      -0.010359      -0.001929      -0.028268       0.030168      -0.007114      -0.040220       0.000225       0.136927      -0.111286      -0.051516      -0.047708       0.099223             13.185407       6.341535       0.125422       5.001657      10.202137       0.719532      23.012550          -0.000002
          446              C       7.337527       6.195878      32.464993       0.053942      40.084946 0.40904529E+03  0.94213321E+04                                10.350980                            6.779327      -0.074856       1.992308                    0.999241      26.366752      73.743312       0.631149       0.421340      -1.066699      -0.001144      -0.006610       0.026926       0.027749       0.006616      -0.004926       0.002125       0.028542      -0.033988      -0.014226      -0.007744       0.021969             14.748320       7.269686      -0.508336       6.093189       9.778363       0.586909      27.196911          -0.000001
          447              C       7.727954       5.114977      33.188810      -0.146230      34.151299 0.40625316E+03  0.94075330E+04                                 9.240999                            6.772439       0.117972       2.018947                    0.999706      28.898510      82.942452       0.624744       0.423375      -1.057882      -0.005577       0.010807       0.004016       0.012807       0.002198      -0.023003       0.000580      -0.005509      -0.094551      -0.041300       0.017883       0.023417             11.511037       6.507409      -0.694978       4.641839       8.959116      -0.647609      19.066587          -0.000003
          448              C       8.205915       5.236303      34.454257       0.086855      27.958785 0.33001815E+03  0.72732062E+04                                 8.128004                            6.102478       0.234417       2.094342                    0.999713      26.054722      73.544468       0.656768       0.423161      -1.055403      -0.004215       0.045776       0.011070       0.047284       0.007275      -0.024700      -0.007971      -0.025231      -0.072248      -0.039813       0.008422       0.031391              9.815088       5.684551      -0.582839       3.451474       8.634616      -0.047984      15.126099          -0.000002
          449              C       7.857170       7.500128      34.427333       0.110781      27.759699 0.32279669E+03  0.71250007E+04                                 8.249228                            6.130943      -0.047353       2.007954                    0.999312      26.340830      76.147349       0.635468       0.436673      -1.039766       0.000202      -0.036765       0.003991       0.036982       0.002628      -0.032963      -0.006909       0.021523      -0.089493      -0.045704       0.003938       0.041766              9.999092       5.789214      -0.767550       3.233067       8.955907       0.628659      15.252157          -0.000001
          450              C       7.393104       7.450495      33.118358      -0.150589      36.182604 0.45387146E+03  0.10809812E+05                                 9.676473                            7.186980       0.032805       1.986027                    0.999393      29.727192      86.640525       0.602601       0.426767      -1.055355      -0.001137      -0.002643       0.009955       0.010362       0.001323      -0.011563      -0.003548      -0.012967      -0.115645      -0.041185       0.014898       0.026286             12.022479       6.553845      -0.322189       4.138150       9.489829       1.555202      20.023763          -0.000003
          451              C       9.703709      10.990996      19.659299       0.374695      35.166090 0.33106125E+03  0.73231293E+04                                 9.887621                            6.368193      -0.382770       1.910314                    0.998723      24.486201      69.902572       0.602785       0.459362      -1.030975      -0.026630      -0.005250       0.004177       0.027462      -0.025001       0.024061      -0.058054      -0.076638       0.000033      -0.050219      -0.039320       0.089539             13.926888      23.467433       4.328707      -2.969781       8.305272       2.076426      10.007958           0.000002
          452              C      11.118139      11.368760      19.401274       0.061463      39.212480 0.40151359E+03  0.92576197E+04                                10.319103                            6.800314      -0.236311       1.945758                    0.998953      26.572679      75.756178       0.615061       0.431906      -1.054088       0.018118       0.002414      -0.003746       0.018658      -0.013537       0.011875      -0.003393      -0.055374      -0.056992      -0.031252      -0.009682       0.040934             14.270125      24.525230       5.195975      -3.098537       7.722150       0.980143      10.562995           0.000002
          453              C      11.715589      11.277766      18.218844      -0.134538      36.044677 0.43514217E+03  0.10344870E+05                                 9.845149                            7.182304      -0.306267       1.889676                    0.998131      29.891424      89.552648       0.579542       0.444557      -1.035572       0.011958       0.007569       0.005814       0.015299      -0.027318       0.017837      -0.014955      -0.058368      -0.022607      -0.040590      -0.010474       0.051064             12.080865      18.296868       3.588015      -3.145011       7.306654       1.288636      10.639072           0.000001
          454              C      12.993856      11.713435      18.039348       0.111672      27.133789 0.31393670E+03  0.68702852E+04                                 8.097689                            6.033052       0.093127       2.060590                    0.999267      25.844140      74.000501       0.643739       0.434774      -1.042582       0.001726       0.005952       0.043003       0.043447      -0.030392       0.013467      -0.022805      -0.069133       0.021403      -0.050011      -0.006336       0.056347              9.634848      13.642865       3.079567      -1.718427       6.480672       1.389014       8.781008           0.000001
          455              C      13.088336      12.466205      20.155606       0.079341      29.085081 0.34428233E+03  0.77363480E+04                                 8.568561                            6.384425      -0.103578       1.980353                    0.999037      27.180937      79.741497       0.613938       0.443977      -1.033631       0.005361      -0.007559      -0.050773       0.051612      -0.033189       0.010044      -0.007369      -0.073019       0.010604      -0.051936       0.001968       0.049967             10.237961      14.733736       3.401285      -1.088991       6.304881       0.986893       9.675264           0.000001
          456              C      11.846195      12.025021      20.408695      -0.143937      36.236826 0.44979673E+03  0.10766354E+05                                 9.814389                            7.239818      -0.236562       1.902783                    0.998585      30.317500      90.702899       0.585576       0.436989      -1.041556      -0.007634       0.006686      -0.017290       0.020048      -0.032359       0.007340      -0.013581      -0.071019      -0.007591      -0.046866      -0.006630       0.053496             12.020296      18.390526       4.439741      -0.839976       7.384153       1.234438      10.286209           0.000002
          457              C       7.793257      11.175742      20.830511       0.368110      33.720510 0.32025725E+03  0.70215138E+04                                 9.601943                            6.247421      -0.301945       1.940493                    0.998936      24.230965      68.735919       0.611280       0.457019      -1.032899       0.014925      -0.002933      -0.024045       0.028452      -0.034045       0.017080      -0.051426      -0.085736      -0.056793      -0.046215      -0.044716       0.090931             13.281531      13.574373      -0.705255      -5.961335       7.990759       5.452770      18.279460           0.000002
          458              C       7.070758      11.625198      22.042558       0.066406      37.641265 0.40371959E+03  0.92923281E+04                                 9.964888                            6.768781      -0.079695       1.994802                    0.999224      26.317787      74.207459       0.625301       0.425571      -1.061281      -0.009710       0.011936       0.014949       0.021453      -0.004459       0.006867      -0.019212      -0.034815      -0.034904      -0.022200      -0.010604       0.032804             13.290992      13.855402      -1.133511      -5.910384       7.336343       4.881712      18.681231           0.000002
          459              C       7.748795      12.207010      23.096648      -0.151425      35.023305 0.46713442E+03  0.11270319E+05                                 9.577523                            7.382024      -0.230495       1.903358                    0.998264      30.485229      91.110418       0.580325       0.437462      -1.042868      -0.012724       0.003295      -0.005767       0.014353      -0.010398       0.005916      -0.026203      -0.051566      -0.066478      -0.032326      -0.016685       0.049011             11.200843      11.370774       0.282962      -2.889784       6.668839       3.166009      15.562916           0.000001
          460              C       7.056864      12.546170      24.258884       0.076732      27.199702 0.35536833E+03  0.80195592E+04                                 8.104428                            6.430187       0.019196       2.021349                    0.998406      27.055111      78.595793       0.622063       0.436315      -1.041948      -0.042883      -0.004548      -0.014993       0.045656      -0.000825       0.018611      -0.025710      -0.036735      -0.063955      -0.040881      -0.000364       0.041246              9.172879      10.278278       0.633760      -2.277656       5.500322       1.681825      11.740037           0.000001
          461              C       5.065825      11.873364      23.294093       0.086396      27.869131 0.34759326E+03  0.77972444E+04                                 8.204810                            6.324033       0.041853       2.027380                    0.999311      26.865003      77.693050       0.632831       0.431468      -1.045344       0.035270       0.033462       0.016564       0.051362       0.000742       0.023226      -0.016241      -0.051585      -0.085143      -0.046890       0.002851       0.044039              9.459170      11.217192      -0.144049      -2.213486       5.133608       1.713676      12.026710           0.000001
          462              C       5.700790      11.479056      22.127369      -0.144657      34.577177 0.44207833E+03  0.10490823E+05                                 9.388104                            7.101457      -0.092064       1.947705                    0.999260      29.827816      87.618039       0.603349       0.427786      -1.051613       0.002337       0.008191      -0.003635       0.009261       0.007249       0.011776      -0.020144      -0.054172      -0.069611      -0.037382      -0.007508       0.044890             11.153363      13.350666      -0.428091      -4.077840       6.095605       2.671471      14.013819           0.000002
          463              C       7.811319      10.045208      18.860542       0.378262      34.686864 0.32355523E+03  0.71155675E+04                                 9.801056                            6.287879      -0.376512       1.914032                    0.998798      24.328978      69.232549       0.607790       0.458238      -1.031695       0.010123       0.018416       0.014916       0.025770      -0.027326       0.008593      -0.057242      -0.098938      -0.030511      -0.053818      -0.039797       0.093615             13.870379      14.128329       4.553812       4.279749      11.008712       7.767786      16.474095           0.000002
          464              C       7.054085       9.369645      17.803311       0.058186      40.994780 0.40346856E+03  0.92803899E+04                                10.529128                            6.752318      -0.101455       1.987595                    0.999094      26.321461      74.070168       0.628380       0.423767      -1.062949      -0.015422       0.002250      -0.020589       0.025823      -0.000669      -0.004768      -0.027293      -0.035583      -0.011256      -0.024078      -0.013659       0.037736             14.910015      15.305669       3.831867       5.249018      11.931528       8.858140      17.492849           0.000001
          465              C       5.671612       9.391704      17.779079      -0.138294      36.773258 0.43638692E+03  0.10328939E+05                                 9.809640                            7.065450      -0.109485       1.944886                    0.999158      29.709388      87.341166       0.603230       0.428982      -1.050201       0.009111       0.010531      -0.012335       0.018603       0.000608      -0.018572      -0.037321      -0.039628      -0.011468      -0.040691      -0.009653       0.050344             12.243414      14.732448       2.394487       3.794729       9.032243       5.537063      12.965550           0.000002
          466              C       4.994965       8.763017      16.760439       0.088388      29.863425 0.33872425E+03  0.75406656E+04                                 8.604244                            6.245834       0.030340       2.028416                    0.999310      26.476429      75.991980       0.637055       0.431883      -1.046297       0.035532      -0.007647      -0.032542       0.048785      -0.009828      -0.019890      -0.039143      -0.038253      -0.054604      -0.052146       0.001593       0.050553             10.557138      12.189197       1.022525       1.727505       7.948059       4.838919      11.534159           0.000001
          467              C       6.931816       8.139845      15.759749       0.098467      29.636707 0.34470189E+03  0.77116902E+04                                 8.616809                            6.341629       0.026719       2.031293                    0.998655      26.466212      76.289666       0.625764       0.437511      -1.042332      -0.040346       0.011962       0.024097       0.048493      -0.012631      -0.013877      -0.027466      -0.053913      -0.028603      -0.040937      -0.004919       0.045856             10.540873      11.911317       1.016719       1.745863       7.298656       4.672602      12.412646           0.000000
          468              C       7.723786       8.705112      16.782876      -0.136766      38.033986 0.46030069E+03  0.11046164E+05                                10.092993                            7.295712      -0.165299       1.929337                    0.998375      29.996720      88.924965       0.588588       0.433636      -1.046906      -0.005143       0.002826       0.001204       0.005990      -0.005964       0.000832      -0.036584      -0.051788      -0.033795      -0.032670      -0.020269       0.052939             12.684491      12.859433       1.067283       2.318127      10.135347       6.923734      15.058691           0.000001
          469              C       7.470911       8.884343       6.755781       0.373246      34.140211 0.32422713E+03  0.70962201E+04                                 9.624830                            6.236795      -0.161593       1.987144                    0.999165      23.861324      66.573013       0.622047       0.449888      -1.041974      -0.005118      -0.028837       0.016256       0.033496      -0.000734       0.038149       0.000135       0.134281      -0.102424      -0.050097      -0.045348       0.095445             13.404189       5.589263       1.387054      -2.105825      21.101865      -6.133779      13.521439          -0.000000
          470              C       7.659872      10.207895       6.073247       0.054431      39.862650 0.41894092E+03  0.97260758E+04                                10.367442                            6.899420      -0.162768       1.962937                    0.999174      26.719729      75.507824       0.619181       0.426092      -1.061636      -0.005610       0.026993      -0.008655       0.028896       0.001494       0.005665      -0.000283       0.026019      -0.038635      -0.013881      -0.006607       0.020488             14.182749       5.804360       1.958848      -1.716575      22.901964      -7.176466      13.841924          -0.000000
          471              C       7.636252      11.396334       6.811873      -0.146093      33.944039 0.42612852E+03  0.99783050E+04                                 9.207589                            6.946624       0.095572       2.011500                    0.999498      29.113201      83.805149       0.615959       0.424657      -1.057932      -0.001437      -0.005875      -0.001278       0.006182      -0.010626       0.003003       0.029386       0.035688       0.020627      -0.041789       0.015456       0.026334             10.931040       5.138999       1.249818      -0.991427      17.015302      -3.382356      10.638819          -0.000002
          472              C       7.850223      12.557200       6.116326       0.093442      28.069695 0.33961481E+03  0.75552903E+04                                 8.209635                            6.237691       0.104605       2.050870                    0.999480      26.383341      75.367014       0.640839       0.429628      -1.049077       0.005418      -0.013396      -0.050393       0.052424      -0.023543       0.004178       0.024821       0.045287       0.035401      -0.048564       0.018272       0.030292              9.600932       4.755537       0.929174      -0.977968      14.072142      -2.500053       9.975117          -0.000001
          473              C       8.140612      11.490086       4.141870       0.114320      26.578853 0.31182531E+03  0.68144175E+04                                 7.979801                            6.011078       0.064302       2.047631                    0.999402      25.932236      74.265703       0.645007       0.434535      -1.042444      -0.017746       0.018052       0.032936       0.041541      -0.016914       0.025331       0.016940       0.087812      -0.033010      -0.053477      -0.006253       0.059730              9.387210       4.870438       0.974054      -1.317007      13.066956      -2.832112      10.224237           0.000000
          474              C       7.930809      10.265800       4.743182      -0.150494      34.945891 0.43045717E+03  0.10135945E+05                                 9.465078                            7.019158      -0.008339       1.975974                    0.999489      29.500824      86.007892       0.606039       0.429212      -1.051910      -0.006971       0.013070      -0.007022       0.016392      -0.008862       0.008522       0.022858       0.049145       0.007483      -0.040761       0.014379       0.026382             11.500115       5.508446       1.339475      -1.591728      16.447178      -5.233732      12.544721           0.000000
          475              C       7.487584       6.637062       6.665584       0.367713      34.012833 0.32074537E+03  0.69896196E+04                                 9.520400                            6.161407      -0.154322       1.987982                    0.999186      23.772416      65.827581       0.633260       0.443844      -1.047219      -0.005510       0.028818       0.015140       0.033016       0.002972       0.033801       0.002148       0.131702      -0.103489      -0.048999      -0.043207       0.092206             13.120446       5.726631      -2.016011      -2.558865      19.941949       5.584669      13.692759           0.000000
          476              C       7.752964       5.371415       5.936830       0.054567      38.557101 0.40893086E+03  0.94006222E+04                                10.013407                            6.739301      -0.110018       1.977292                    0.999106      26.376403      73.255252       0.639718       0.416496      -1.071769       0.009005      -0.024956      -0.014463       0.030217      -0.002005       0.010902      -0.000409       0.026260      -0.018696      -0.010849      -0.009947       0.020796             13.443081       6.105790      -2.356510      -2.868946      20.604392       6.964307      13.619060          -0.000000
          477              C       7.551498       4.147130       6.565066      -0.144375      33.588390 0.41724516E+03  0.96764380E+04                                 9.031510                            6.784414       0.178947       2.036740                    0.999674      28.637881      80.873118       0.638436       0.413680      -1.069561       0.004432      -0.001790      -0.002431       0.005362       0.009140       0.006893      -0.023975       0.036985       0.008448      -0.037459       0.017550       0.019909             10.765661       5.509100      -1.437707      -2.090412      16.286955       3.949544      10.500928          -0.000002
          478              C       7.857170       2.991779       5.851570       0.103939      27.168512 0.31917847E+03  0.69911276E+04                                 7.993810                            6.013025       0.145081       2.069734                    0.999669      25.918447      73.458791       0.658277       0.424799      -1.052076       0.017329       0.020540      -0.036517       0.045339       0.008284       0.017738      -0.021529       0.085352       0.004234      -0.054243       0.005609       0.048634              9.321152       4.945404      -1.061758      -2.071906      13.032670       2.735711       9.985381          -0.000001
          479              C       8.479630       4.188491       4.018467       0.089123      27.572250 0.33494204E+03  0.74083683E+04                                 8.051681                            6.154765       0.154068       2.063881                    0.999665      26.249206      74.202962       0.652933       0.424116      -1.054913      -0.010477      -0.028996       0.036256       0.047592       0.013327       0.011922      -0.019896       0.036443       0.051662      -0.040173       0.012364       0.027809              9.390216       4.876400      -1.153284      -1.825629      13.007668       3.346798      10.286579           0.000001
          480              C       8.215640       5.410019       4.631446      -0.155956      34.236137 0.42766719E+03  0.99951716E+04                                 9.171437                            6.893280       0.123609       2.014781                    0.999662      29.134307      83.018327       0.628991       0.416656      -1.065973       0.002088      -0.000481       0.005544       0.005943       0.010203       0.006879      -0.022635       0.032953       0.023100      -0.036026       0.015503       0.020523             10.965435       5.666040      -1.726744      -2.478253      15.168551       4.742652      12.061713           0.000001
          481              C       6.954047       7.665572       8.601000       0.382190      32.626547 0.30558523E+03  0.65930036E+04                                 9.315593                            6.038814      -0.205990       1.975255                    0.999131      23.559917      65.362021       0.634385       0.447509      -1.042869       0.010359       0.001929      -0.028268       0.030168      -0.007114       0.040220      -0.000225       0.136927      -0.111286      -0.051516      -0.047708       0.099224             13.185407       6.341535       0.125422      -5.001657      10.202137      -0.719533      23.012549          -0.000001
          482              C       6.556673       7.591122      10.027993       0.053942      40.084949 0.40904535E+03  0.94213338E+04                                10.350980                            6.779327      -0.074857       1.992308                    0.999241      26.366755      73.743318       0.631149       0.421340      -1.066699       0.001144       0.006610       0.026926       0.027749       0.006616       0.004926      -0.002125       0.028542      -0.033988      -0.014225      -0.007744       0.021969             14.748319       7.269685      -0.508336      -6.093189       9.778361      -0.586910      27.196909          -0.000001
          483              C       6.166246       8.672023      10.751810      -0.146230      34.151293 0.40625312E+03  0.94075312E+04                                 9.240996                            6.772438       0.117972       2.018947                    0.999706      28.898509      82.942432       0.624745       0.423374      -1.057882       0.005577      -0.010807       0.004016       0.012807       0.002198       0.023003      -0.000580      -0.005510      -0.094551      -0.041300       0.017883       0.023417             11.511032       6.507407      -0.694978      -4.641836       8.959112       0.647608      19.066579          -0.000002
          484              C       5.688285       8.550697      12.017257       0.086855      27.958793 0.33001829E+03  0.72732100E+04                                 8.128005                            6.102479       0.234417       2.094342                    0.999713      26.054726      73.544477       0.656768       0.423161      -1.055403       0.004215      -0.045776       0.011070       0.047284       0.007275       0.024700       0.007971      -0.025232      -0.072248      -0.039813       0.008422       0.031391              9.815090       5.684552      -0.582838      -3.451474       8.634616       0.047982      15.126101          -0.000001
          485              C       6.037030       6.286872      11.990333       0.110781      27.759694 0.32279663E+03  0.71249989E+04                                 8.249225                            6.130942      -0.047352       2.007954                    0.999312      26.340828      76.147333       0.635468       0.436673      -1.039766      -0.000202       0.036765       0.003991       0.036982       0.002628       0.032963       0.006909       0.021523      -0.089493      -0.045704       0.003938       0.041766              9.999089       5.789212      -0.767550      -3.233065       8.955904      -0.628660      15.252151          -0.000001
          486              C       6.501096       6.336505      10.681358      -0.150589      36.182607 0.45387152E+03  0.10809814E+05                                 9.676473                            7.186981       0.032805       1.986027                    0.999393      29.727194      86.640525       0.602601       0.426767      -1.055355       0.001137       0.002643       0.009955       0.010362       0.001323       0.011563       0.003548      -0.012967      -0.115645      -0.041185       0.014898       0.026287             12.022479       6.553845      -0.322188      -4.138150       9.489828      -1.555204      20.023763          -0.000002
          487              C       4.190491       2.796004      42.096299       0.374695      35.166094 0.33106127E+03  0.73231300E+04                                 9.887622                            6.368194      -0.382770       1.910314                    0.998723      24.486202      69.902583       0.602785       0.459362      -1.030975       0.026630       0.005250       0.004177       0.027462      -0.025001      -0.024061       0.058054      -0.076638       0.000033      -0.050219      -0.039320       0.089539             13.926891      23.467439       4.328708       2.969781       8.305273      -2.076426      10.007960           0.000002
          488              C       2.776061       2.418240      41.838274       0.061462      39.212487 0.40151364E+03  0.92576214E+04                                10.319106                            6.800315      -0.236311       1.945758                    0.998953      26.572681      75.756192       0.615061       0.431906      -1.054088      -0.018118      -0.002414      -0.003746       0.018658      -0.013537      -0.011875       0.003393      -0.055374      -0.056992      -0.031252      -0.009682       0.040934             14.270129      24.525237       5.195977       3.098538       7.722152      -0.980143      10.562997           0.000002
          489              C       2.178611       2.509234      40.655844      -0.134538      36.044678 0.43514219E+03  0.10344870E+05                                 9.845150                            7.182304      -0.306267       1.889676                    0.998131      29.891424      89.552649       0.579542       0.444557      -1.035572      -0.011958      -0.007569       0.005814       0.015299      -0.027318      -0.017837       0.014955      -0.058368      -0.022607      -0.040590      -0.010474       0.051064             12.080866      18.296870       3.588015       3.145012       7.306655      -1.288636      10.639072           0.000001
          490              C       0.900344       2.073565      40.476348       0.111672      27.133789 0.31393669E+03  0.68702850E+04                                 8.097690                            6.033052       0.093127       2.060590                    0.999267      25.844140      74.000503       0.643739       0.434774      -1.042582      -0.001726      -0.005952       0.043003       0.043447      -0.030392      -0.013467       0.022805      -0.069133       0.021403      -0.050011      -0.006336       0.056347              9.634849      13.642866       3.079567       1.718428       6.480672      -1.389014       8.781008           0.000001
          491              C       0.805864       1.320795      42.592606       0.079341      29.085071 0.34428220E+03  0.77363440E+04                                 8.568559                            6.384423      -0.103578       1.980353                    0.999037      27.180931      79.741467       0.613938       0.443977      -1.033631      -0.005361       0.007559      -0.050773       0.051612      -0.033189      -0.010044       0.007369      -0.073019       0.010604      -0.051936       0.001968       0.049967             10.237957      14.733731       3.401284       1.088990       6.304880      -0.986893       9.675261           0.000001
          492              C       2.048005       1.761979      42.845695      -0.143937      36.236822 0.44979668E+03  0.10766352E+05                                 9.814388                            7.239817      -0.236562       1.902783                    0.998585      30.317497      90.702888       0.585576       0.436989      -1.041556       0.007634      -0.006686      -0.017290       0.020048      -0.032359      -0.007340       0.013581      -0.071019      -0.007591      -0.046866      -0.006630       0.053496             12.020295      18.390524       4.439741       0.839975       7.384152      -1.234438      10.286208           0.000002
          493              C       6.100943       2.611258      43.267511       0.368110      33.720507 0.32025721E+03  0.70215127E+04                                 9.601943                            6.247421      -0.301944       1.940493                    0.998936      24.230963      68.735917       0.611280       0.457019      -1.032899      -0.014925       0.002933      -0.024045       0.028452      -0.034045      -0.017080       0.051426      -0.085736      -0.056793      -0.046215      -0.044716       0.090931             13.281531      13.574374      -0.705255       5.961335       7.990760      -5.452771      18.279460           0.000002
          494              C       6.823442       2.161802      44.479558       0.066406      37.641267 0.40371961E+03  0.92923288E+04                                 9.964888                            6.768781      -0.079694       1.994802                    0.999224      26.317788      74.207461       0.625301       0.425571      -1.061281       0.009710      -0.011935       0.014949       0.021453      -0.004459      -0.006867       0.019212      -0.034815      -0.034904      -0.022200      -0.010604       0.032804             13.290992      13.855402      -1.133511       5.910384       7.336344      -4.881712      18.681232           0.000002
          495              C       6.145405       1.579990       0.659648      -0.151425      35.023303 0.46713438E+03  0.11270318E+05                                 9.577523                            7.382024      -0.230495       1.903358                    0.998264      30.485227      91.110410       0.580325       0.437462      -1.042868       0.012724      -0.003295      -0.005767       0.014353      -0.010398      -0.005916       0.026203      -0.051566      -0.066478      -0.032326      -0.016685       0.049011             11.200843      11.370773       0.282961       2.889783       6.668839      -3.166009      15.562915           0.000001
          496              C       6.837336       1.240830       1.821884       0.076732      27.199697 0.35536824E+03  0.80195566E+04                                 8.104427                            6.430186       0.019196       2.021349                    0.998406      27.055107      78.595776       0.622063       0.436315      -1.041948       0.042883       0.004548      -0.014992       0.045656      -0.000825      -0.018611       0.025710      -0.036735      -0.063955      -0.040881      -0.000364       0.041246              9.172878      10.278277       0.633760       2.277656       5.500322      -1.681825      11.740035           0.000001
          497              C       8.828375       1.913636       0.857093       0.086396      27.869130 0.34759323E+03  0.77972436E+04                                 8.204809                            6.324033       0.041853       2.027380                    0.999311      26.865002      77.693044       0.632831       0.431468      -1.045344      -0.035270      -0.033462       0.016564       0.051362       0.000741      -0.023226       0.016241      -0.051585      -0.085143      -0.046890       0.002851       0.044039              9.459170      11.217191      -0.144049       2.213486       5.133608      -1.713676      12.026709           0.000001
          498              C       8.193410       2.307944      44.564369      -0.144657      34.577178 0.44207835E+03  0.10490823E+05                                 9.388104                            7.101457      -0.092063       1.947705                    0.999260      29.827816      87.618037       0.603349       0.427786      -1.051613      -0.002337      -0.008191      -0.003635       0.009261       0.007249      -0.011776       0.020144      -0.054172      -0.069611      -0.037382      -0.007508       0.044890             11.153363      13.350666      -0.428091       4.077840       6.095605      -2.671471      14.013818           0.000002
          499              C       6.082881       3.741792      41.297542       0.378262      34.686867 0.32355524E+03  0.71155680E+04                                 9.801058                            6.287880      -0.376512       1.914032                    0.998798      24.328979      69.232559       0.607790       0.458238      -1.031695      -0.010123      -0.018416       0.014916       0.025770      -0.027326      -0.008593       0.057242      -0.098938      -0.030511      -0.053818      -0.039797       0.093615             13.870381      14.128332       4.553813      -4.279750      11.008714      -7.767788      16.474098           0.000001
          500              C       6.840115       4.417355      40.240311       0.058186      40.994782 0.40346856E+03  0.92803901E+04                                10.529129                            6.752318      -0.101455       1.987595                    0.999094      26.321461      74.070172       0.628380       0.423767      -1.062949       0.015422      -0.002250      -0.020589       0.025823      -0.000669       0.004768       0.027293      -0.035583      -0.011256      -0.024078      -0.013659       0.037736             14.910017      15.305671       3.831869      -5.249019      11.931530      -8.858141      17.492851           0.000001
          501              C       8.222588       4.395296      40.216079      -0.138294      36.773262 0.43638697E+03  0.10328940E+05                                 9.809641                            7.065452      -0.109485       1.944886                    0.999158      29.709389      87.341177       0.603230       0.428982      -1.050201      -0.009111      -0.010531      -0.012335       0.018603       0.000608       0.018572       0.037321      -0.039628      -0.011468      -0.040691      -0.009653       0.050344             12.243416      14.732450       2.394487      -3.794730       9.032245      -5.537064      12.965553           0.000002
          502              C       8.899235       5.023983      39.197439       0.088388      29.863421 0.33872420E+03  0.75406642E+04                                 8.604243                            6.245834       0.030340       2.028416                    0.999310      26.476426      75.991968       0.637055       0.431883      -1.046297      -0.035532       0.007647      -0.032542       0.048785      -0.009828       0.019890       0.039143      -0.038253      -0.054604      -0.052146       0.001593       0.050553             10.557137      12.189195       1.022526      -1.727505       7.948059      -4.838919      11.534158           0.000001
          503              C       6.962384       5.647155      38.196749       0.098467      29.636707 0.34470190E+03  0.77116903E+04                                 8.616809                            6.341629       0.026720       2.031293                    0.998655      26.466212      76.289664       0.625764       0.437511      -1.042332       0.040346      -0.011962       0.024097       0.048493      -0.012631       0.013877       0.027466      -0.053913      -0.028603      -0.040937      -0.004919       0.045856             10.540872      11.911316       1.016719      -1.745863       7.298656      -4.672602      12.412646           0.000000
          504              C       6.170414       5.081888      39.219876      -0.136766      38.033979 0.46030060E+03  0.11046161E+05                                10.092992                            7.295711      -0.165298       1.929338                    0.998375      29.996716      88.924948       0.588588       0.433636      -1.046906       0.005143      -0.002826       0.001204       0.005990      -0.005964      -0.000832       0.036584      -0.051788      -0.033795      -0.032670      -0.020269       0.052939             12.684489      12.859430       1.067283      -2.318127      10.135347      -6.923734      15.058691           0.000001
          505              I       4.585364      12.080997       3.459337      -0.460048     448.848380 0.19649342E+05  0.10949107E+07                                36.093609                           34.937116       1.395612       1.809127                    0.999950     169.841682     560.610810       0.471865       0.232947      -1.346140       0.198175       0.104588      -0.044384       0.228434      -0.044382      -0.021302      -0.039481       0.570281      -0.567574      -0.232915      -0.150836       0.383750             38.381544      59.559965       1.339780       5.623946      30.116069      -4.396404      25.468599          -0.000008
          506              I       1.092779      14.387286       5.154676      -0.424709     412.637911 0.18299249E+05  0.10028104E+07                                34.044934                           33.729655       1.442647       1.828898                    0.999784     167.302767     549.638589       0.479401       0.233143      -1.344360      -0.064657       0.260832       0.119705       0.294183      -0.151855      -0.142903       0.217613      -0.352384      -0.226300      -0.254687      -0.151042       0.405729             34.836501      26.906878      -2.930956      -2.704292      49.058213       4.069106      28.544411           0.000002
          507              I       4.176458      11.714814      39.310073      -0.460506     517.361495 0.20577198E+05  0.11616968E+07                                39.931697                           35.970102       1.234949       1.766173                    0.999973     172.165620     574.881097       0.460120       0.235792      -1.340004      -0.128848      -0.196709      -0.158507       0.283585       0.191321       0.144129       0.259021      -0.009655       0.055155      -0.262663      -0.138856       0.401519             44.983638      50.576422      18.479418      10.183119      49.584005      13.534507      34.790487          -0.000001
          508              I       4.255655      13.672016      43.293538      -0.449766     503.226633 0.19243781E+05  0.10626230E+07                                38.589298                           34.297448       1.758184       1.903614                    0.999836     166.265145     539.470775       0.483897       0.229226      -1.356800      -0.084072      -0.035658       0.167204       0.190517      -0.020664      -0.216646       0.098046       0.234765       0.689001      -0.255356      -0.120131       0.375487             44.007634      54.584786      -0.603920     -21.356974      26.572985       1.222930      50.865132          -0.000002
          509              I       4.619405       8.434335      36.447560      -0.468132     479.348650 0.20230506E+05  0.11363832E+07                                37.755159                           35.572753       1.383081       1.801660                    0.999973     171.602156     570.082401       0.464867       0.234563      -1.342818       0.213249       0.157809       0.096273       0.282219       0.202619      -0.085721       0.034631       0.247469      -0.651907      -0.261896      -0.090152       0.352048             40.103749      55.099769       2.415389      -3.123560      31.980974       2.355924      33.230504           0.000015
          510              I       2.584043       4.658903      37.394402      -0.460609     473.794142 0.19082830E+05  0.10570461E+07                                37.454500                           34.478343       1.463071       1.825036                    0.999941     170.116707     562.371869       0.473341       0.233605      -1.343345       0.012529      -0.202781       0.110897       0.231463      -0.027562       0.099305      -0.223969      -0.397483      -0.590342      -0.315794      -0.075617       0.391412             41.235609      34.470575      -7.334483       5.523754      52.271546     -15.478653      36.964706           0.000012
          511              I       9.308836       1.706003      25.896337      -0.460048     448.848518 0.19649350E+05  0.10949113E+07                                36.093619                           34.937125       1.395611       1.809126                    0.999950     169.841690     560.610877       0.471865       0.232947      -1.346140      -0.198175      -0.104588      -0.044385       0.228434      -0.044382       0.021302       0.039481       0.570282      -0.567575      -0.232915      -0.150836       0.383751             38.381555      59.559982       1.339782      -5.623947      30.116077       4.396406      25.468604          -0.000009
          512              I      12.801421      26.973714      27.591676      -0.424708     412.637775 0.18299241E+05  0.10028099E+07                                34.044925                           33.729645       1.442647       1.828898                    0.999784     167.302757     549.638508       0.479401       0.233143      -1.344360       0.064657      -0.260833       0.119704       0.294183      -0.151855       0.142903      -0.217613      -0.352384      -0.226298      -0.254687      -0.151042       0.405729             34.836491      26.906870      -2.930954       2.704290      49.058201      -4.069105      28.544401          -0.000001
          513              I       9.717742       2.072186      16.873073      -0.460506     517.361377 0.20577192E+05  0.11616964E+07                                39.931691                           35.970097       1.234949       1.766173                    0.999973     172.165601     574.881011       0.460120       0.235792      -1.340004       0.128848       0.196709      -0.158507       0.283585       0.191320      -0.144129      -0.259021      -0.009655       0.055154      -0.262663      -0.138856       0.401519             44.983631      50.576412      18.479415     -10.183117      49.583998     -13.534504      34.790482           0.000001
          514              I       9.638545       0.114984      20.856538      -0.449766     503.226662 0.19243782E+05  0.10626231E+07                                38.589300                           34.297449       1.758184       1.903614                    0.999836     166.265147     539.470789       0.483897       0.229226      -1.356800       0.084072       0.035658       0.167203       0.190516      -0.020664       0.216646      -0.098046       0.234766       0.689000      -0.255356      -0.120131       0.375487             44.007637      54.584788      -0.603920      21.356976      26.572986      -1.222928      50.865137          -0.000002
          515              I       9.274795       5.352665      14.010560      -0.468131     479.348379 0.20230491E+05  0.11363822E+07                                37.755144                           35.572739       1.383082       1.801660                    0.999973     171.602120     570.082217       0.464867       0.234563      -1.342818      -0.213249      -0.157809       0.096271       0.282218       0.202619       0.085722      -0.034631       0.247469      -0.651906      -0.261896      -0.090152       0.352048             40.103731      55.099743       2.415387       3.123559      31.980961      -2.355923      33.230490           0.000017
          516              I      11.310157       9.128097      14.957402      -0.460608     473.793668 0.19082805E+05  0.10570444E+07                                37.454469                           34.478315       1.463072       1.825036                    0.999941     170.116666     562.371596       0.473341       0.233604      -1.343345      -0.012529       0.202781       0.110897       0.231463      -0.027562      -0.099305       0.223969      -0.397483      -0.590341      -0.315794      -0.075617       0.391411             41.235574      34.470546      -7.334477      -5.523749      52.271501      15.478638      36.964676           0.000014
          517              I      11.532464      15.493003      18.977663      -0.460048     448.848441 0.19649345E+05  0.10949110E+07                                36.093613                           34.937120       1.395611       1.809126                    0.999950     169.841688     560.610846       0.471865       0.232947      -1.346140       0.198175      -0.104588       0.044384       0.228434       0.044382       0.021302      -0.039481       0.570281      -0.567574      -0.232915      -0.150836       0.383750             38.381549      59.559973      -1.339781      -5.623947      30.116072      -4.396405      25.468602          -0.000009
          518              I       8.039879      13.186714      17.282324      -0.424709     412.637856 0.18299246E+05  0.10028102E+07                                34.044929                           33.729650       1.442647       1.828898                    0.999784     167.302772     549.638582       0.479401       0.233143      -1.344360      -0.064657      -0.260832      -0.119705       0.294182       0.151855       0.142903       0.217613      -0.352384      -0.226299      -0.254687      -0.151042       0.405729             34.836495      26.906875       2.930956       2.704291      49.058203       4.069105      28.544407           0.000003
          519              I      11.123558      15.859186      28.000927      -0.460506     517.361384 0.20577192E+05  0.11616964E+07                                39.931690                           35.970096       1.234949       1.766173                    0.999973     172.165611     574.881037       0.460120       0.235792      -1.340004      -0.128848       0.196710       0.158506       0.283586      -0.191320      -0.144129       0.259021      -0.009655       0.055155      -0.262663      -0.138856       0.401519             44.983630      50.576415     -18.479416     -10.183117      49.583996      13.534503      34.790480          -0.000001
          520              I      11.202755      13.901984      24.017462      -0.449766     503.226648 0.19243781E+05  0.10626230E+07                                38.589299                           34.297448       1.758184       1.903614                    0.999836     166.265147     539.470785       0.483897       0.229226      -1.356800      -0.084072       0.035659      -0.167204       0.190517       0.020664       0.216646       0.098046       0.234765       0.689001      -0.255356      -0.120131       0.375487             44.007636      54.584790       0.603920      21.356975      26.572985       1.222928      50.865132          -0.000002
          521              I      11.566505      19.139665      30.863440      -0.468132     479.348549 0.20230501E+05  0.11363829E+07                                37.755153                           35.572747       1.383081       1.801660                    0.999973     171.602147     570.082343       0.464867       0.234563      -1.342818       0.213249      -0.157809      -0.096272       0.282218      -0.202619       0.085722       0.034631       0.247469      -0.651906      -0.261896      -0.090152       0.352048             40.103742      55.099758      -2.415389       3.123560      31.980969       2.355924      33.230498           0.000015
          522              I       9.531143      22.915097      29.916598      -0.460609     473.794071 0.19082826E+05  0.10570458E+07                                37.454495                           34.478338       1.463071       1.825036                    0.999941     170.116704     562.371835       0.473341       0.233605      -1.343345       0.012529       0.202781      -0.110898       0.231463       0.027562      -0.099305      -0.223969      -0.397483      -0.590342      -0.315794      -0.075617       0.391411             41.235603      34.470570       7.334482      -5.523753      52.271539     -15.478649      36.964700           0.000012
          523              I       2.361736      25.867997      41.414663      -0.460048     448.848424 0.19649344E+05  0.10949109E+07                                36.093613                           34.937120       1.395612       1.809127                    0.999950     169.841680     560.610818       0.471865       0.232947      -1.346140      -0.198175       0.104588       0.044385       0.228434       0.044382      -0.021302       0.039481       0.570282      -0.567574      -0.232915      -0.150836       0.383751             38.381548      59.559972      -1.339781       5.623947      30.116072       4.396405      25.468601          -0.000009
          524              I       5.854321       0.600286      39.719324      -0.424708     412.637785 0.18299242E+05  0.10028099E+07                                34.044927                           33.729647       1.442647       1.828898                    0.999784     167.302746     549.638482       0.479401       0.233143      -1.344360       0.064657       0.260832      -0.119705       0.294182       0.151855      -0.142903      -0.217613      -0.352385      -0.226300      -0.254687      -0.151042       0.405729             34.836493      26.906871       2.930954      -2.704290      49.058204      -4.069104      28.544403          -0.000000
          525              I       2.770642      25.501814       5.563927      -0.460506     517.361561 0.20577201E+05  0.11616971E+07                                39.931704                           35.970107       1.234949       1.766173                    0.999973     172.165608     574.881087       0.460120       0.235792      -1.340004       0.128848      -0.196709       0.158508       0.283586      -0.191321       0.144128      -0.259021      -0.009655       0.055154      -0.262664      -0.138856       0.401519             44.983646      50.576430     -18.479423      10.183120      49.584014     -13.534509      34.790492           0.000001
          526              I       2.691445      27.459016       1.580462      -0.449766     503.226643 0.19243781E+05  0.10626230E+07                                38.589299                           34.297448       1.758184       1.903614                    0.999836     166.265148     539.470783       0.483897       0.229226      -1.356800       0.084072      -0.035658      -0.167203       0.190516       0.020664      -0.216646      -0.098046       0.234765       0.689000      -0.255356      -0.120131       0.375487             44.007635      54.584787       0.603920     -21.356975      26.572985      -1.222930      50.865134          -0.000001
          527              I       2.327695      22.221335       8.426440      -0.468131     479.348548 0.20230501E+05  0.11363829E+07                                37.755155                           35.572749       1.383082       1.801660                    0.999973     171.602131     570.082304       0.464867       0.234563      -1.342818      -0.213249       0.157810      -0.096271       0.282218      -0.202619      -0.085722      -0.034631       0.247469      -0.651907      -0.261896      -0.090152       0.352048             40.103744      55.099763      -2.415388      -3.123559      31.980971      -2.355924      33.230500           0.000018
          528              I       4.363057      18.445903       7.479598      -0.460608     473.793876 0.19082816E+05  0.10570451E+07                                37.454483                           34.478328       1.463072       1.825036                    0.999941     170.116680     562.371706       0.473341       0.233604      -1.343345      -0.012529      -0.202781      -0.110897       0.231463       0.027562       0.099305       0.223969      -0.397483      -0.590342      -0.315794      -0.075617       0.391411             41.235590      34.470559       7.334479       5.523751      52.271522      15.478644      36.964689           0.000015
          529              I       9.308836      15.493003      41.414663      -0.460048     448.848413 0.19649344E+05  0.10949109E+07                                36.093612                           34.937119       1.395612       1.809127                    0.999950     169.841679     560.610812       0.471865       0.232947      -1.346140      -0.198175      -0.104588       0.044385       0.228434      -0.044382      -0.021302      -0.039481       0.570282      -0.567574      -0.232915      -0.150836       0.383751             38.381547      59.559970       1.339781       5.623946      30.116071      -4.396405      25.468600          -0.000009
          530              I      12.801421      13.186714      39.719324      -0.424708     412.637788 0.18299242E+05  0.10028099E+07                                34.044927                           33.729647       1.442647       1.828898                    0.999784     167.302746     549.638483       0.479401       0.233143      -1.344360       0.064657      -0.260832      -0.119705       0.294182      -0.151855      -0.142903       0.217612      -0.352385      -0.226300      -0.254687      -0.151042       0.405729             34.836493      26.906871      -2.930954      -2.704290      49.058205       4.069104      28.544403           0.000000
          531              I       9.717742      15.859186       5.563927      -0.460506     517.361549 0.20577201E+05  0.11616970E+07                                39.931703                           35.970107       1.234949       1.766173                    0.999973     172.165607     574.881081       0.460120       0.235792      -1.340004       0.128848       0.196709       0.158508       0.283586       0.191321       0.144128       0.259021      -0.009655       0.055154      -0.262664      -0.138856       0.401519             44.983645      50.576429      18.479422      10.183120      49.584013      13.534508      34.790492           0.000001
          532              I       9.638545      13.901984       1.580462      -0.449766     503.226654 0.19243782E+05  0.10626230E+07                                38.589300                           34.297449       1.758184       1.903614                    0.999836     166.265148     539.470788       0.483897       0.229226      -1.356800       0.084072       0.035658      -0.167203       0.190516      -0.020664      -0.216646       0.098046       0.234766       0.689000      -0.255356      -0.120131       0.375487             44.007636      54.584788      -0.603921     -21.356975      26.572985       1.222930      50.865135          -0.000001
          533              I       9.274795      19.139665       8.426440      -0.468131     479.348524 0.20230499E+05  0.11363828E+07                                37.755153                           35.572747       1.383082       1.801660                    0.999973     171.602131     570.082295       0.464867       0.234563      -1.342818      -0.213249      -0.157809      -0.096271       0.282218       0.202619      -0.085722       0.034631       0.247469      -0.651907      -0.261896      -0.090152       0.352048             40.103742      55.099760       2.415388      -3.123559      31.980969       2.355924      33.230498           0.000018
          534              I      11.310157      22.915097       7.479598      -0.460608     473.793889 0.19082817E+05  0.10570452E+07                                37.454484                           34.478329       1.463072       1.825036                    0.999941     170.116680     562.371711       0.473341       0.233604      -1.343345      -0.012529       0.202781      -0.110897       0.231463      -0.027562       0.099305      -0.223969      -0.397483      -0.590342      -0.315794      -0.075617       0.391411             41.235591      34.470560      -7.334480       5.523752      52.271523     -15.478645      36.964690           0.000015
          535              I       4.585364      25.867997      18.977663      -0.460048     448.848371 0.19649341E+05  0.10949107E+07                                36.093608                           34.937115       1.395611       1.809126                    0.999950     169.841686     560.610816       0.471865       0.232947      -1.346140       0.198175       0.104588       0.044384       0.228434      -0.044382       0.021302       0.039481       0.570281      -0.567574      -0.232915      -0.150836       0.383750             38.381543      59.559963       1.339781      -5.623946      30.116068       4.396404      25.468598          -0.000009
          536              I       1.092779       0.600286      17.282324      -0.424708     412.637809 0.18299243E+05  0.10028100E+07                                34.044925                           33.729646       1.442647       1.828898                    0.999784     167.302775     549.638572       0.479401       0.233143      -1.344360      -0.064657       0.260832      -0.119705       0.294182      -0.151855       0.142903      -0.217613      -0.352385      -0.226298      -0.254687      -0.151042       0.405729             34.836491      26.906872      -2.930956       2.704291      49.058196      -4.069106      28.544404           0.000004
          537              I       4.176458      25.501814      28.000927      -0.460506     517.361325 0.20577189E+05  0.11616962E+07                                39.931686                           35.970092       1.234949       1.766173                    0.999973     172.165612     574.881021       0.460120       0.235792      -1.340004      -0.128848      -0.196710       0.158506       0.283585       0.191320      -0.144129      -0.259021      -0.009655       0.055155      -0.262663      -0.138856       0.401519             44.983625      50.576407      18.479413     -10.183116      49.583992     -13.534502      34.790476          -0.000001
          538              I       4.255655      27.459016      24.017462      -0.449767     503.226822 0.19243790E+05  0.10626236E+07                                38.589309                           34.297457       1.758183       1.903614                    0.999836     166.265170     539.470902       0.483897       0.229226      -1.356800      -0.084072      -0.035658      -0.167204       0.190517      -0.020664       0.216646      -0.098046       0.234766       0.689001      -0.255356      -0.120131       0.375488             44.007646      54.584802      -0.603920      21.356980      26.572992      -1.222929      50.865146          -0.000003
          539              I       4.619405      22.221335      30.863440      -0.468132     479.348537 0.20230500E+05  0.11363828E+07                                37.755152                           35.572746       1.383081       1.801660                    0.999973     171.602144     570.082332       0.464867       0.234563      -1.342818       0.213249       0.157809      -0.096272       0.282218       0.202619       0.085721      -0.034631       0.247469      -0.651906      -0.261896      -0.090152       0.352048             40.103741      55.099758       2.415389       3.123559      31.980969      -2.355923      33.230498           0.000015
          540              I       2.584043      18.445903      29.916598      -0.460609     473.793983 0.19082822E+05  0.10570455E+07                                37.454489                           34.478333       1.463071       1.825036                    0.999941     170.116696     562.371783       0.473341       0.233604      -1.343345       0.012529      -0.202781      -0.110898       0.231463      -0.027562      -0.099305       0.223969      -0.397483      -0.590342      -0.315794      -0.075617       0.391411             41.235597      34.470565      -7.334481      -5.523753      52.271530      15.478648      36.964696           0.000012
          541              I       2.361736      12.080997      25.896337      -0.460048     448.848572 0.19649353E+05  0.10949115E+07                                36.093623                           34.937129       1.395611       1.809127                    0.999950     169.841690     560.610897       0.471865       0.232947      -1.346140      -0.198175       0.104588      -0.044385       0.228434       0.044382       0.021302      -0.039481       0.570282      -0.567574      -0.232915      -0.150836       0.383751             38.381559      59.559990      -1.339782      -5.623948      30.116081      -4.396407      25.468607          -0.000009
          542              I       5.854321      14.387286      27.591676      -0.424708     412.637793 0.18299243E+05  0.10028100E+07                                34.044926                           33.729647       1.442647       1.828898                    0.999784     167.302755     549.638511       0.479401       0.233143      -1.344360       0.064657       0.260833       0.119705       0.294183       0.151855       0.142903       0.217613      -0.352385      -0.226299      -0.254687      -0.151042       0.405729             34.836492      26.906871       2.930955       2.704291      49.058203       4.069104      28.544403          -0.000000
          543              I       2.770642      11.714814      16.873073      -0.460506     517.361408 0.20577193E+05  0.11616965E+07                                39.931694                           35.970099       1.234949       1.766173                    0.999973     172.165599     574.881015       0.460120       0.235792      -1.340004       0.128848      -0.196709      -0.158507       0.283586      -0.191321      -0.144129       0.259021      -0.009655       0.055154      -0.262663      -0.138856       0.401519             44.983634      50.576418     -18.479418     -10.183118      49.584000      13.534504      34.790484           0.000001
          544              I       2.691445      13.672016      20.856538      -0.449766     503.226515 0.19243775E+05  0.10626226E+07                                38.589292                           34.297442       1.758185       1.903615                    0.999836     166.265128     539.470689       0.483897       0.229226      -1.356800       0.084072      -0.035658       0.167203       0.190516       0.020664       0.216646       0.098046       0.234765       0.688999      -0.255356      -0.120131       0.375487             44.007628      54.584778       0.603919      21.356972      26.572981       1.222928      50.865125          -0.000001
          545              I       2.327695       8.434335      14.010560      -0.468131     479.348373 0.20230491E+05  0.11363822E+07                                37.755143                           35.572738       1.383082       1.801660                    0.999973     171.602122     570.082219       0.464867       0.234563      -1.342818      -0.213249       0.157809       0.096271       0.282218      -0.202619       0.085722       0.034631       0.247469      -0.651906      -0.261896      -0.090152       0.352048             40.103731      55.099742      -2.415387       3.123559      31.980960       2.355923      33.230490           0.000017
          546              I       4.363057       4.658903      14.957402      -0.460608     473.793723 0.19082808E+05  0.10570446E+07                                37.454473                           34.478318       1.463072       1.825036                    0.999941     170.116673     562.371634       0.473341       0.233604      -1.343345      -0.012528      -0.202781       0.110897       0.231463       0.027562      -0.099305      -0.223969      -0.397483      -0.590341      -0.315794      -0.075617       0.391411             41.235577      34.470549       7.334477      -5.523749      52.271506     -15.478638      36.964678           0.000014
          547              I      11.532464       1.706003       3.459337      -0.460048     448.848384 0.19649342E+05  0.10949108E+07                                36.093610                           34.937117       1.395612       1.809127                    0.999950     169.841681     560.610809       0.471865       0.232947      -1.346140       0.198175      -0.104588      -0.044384       0.228434       0.044382      -0.021302       0.039481       0.570281      -0.567574      -0.232915      -0.150836       0.383750             38.381545      59.559966      -1.339780       5.623947      30.116069       4.396404      25.468599          -0.000009
          548              I       8.039879      26.973714       5.154676      -0.424709     412.637881 0.18299248E+05  0.10028103E+07                                34.044932                           33.729653       1.442647       1.828898                    0.999784     167.302764     549.638569       0.479401       0.233143      -1.344360      -0.064657      -0.260832       0.119705       0.294183       0.151855      -0.142903      -0.217613      -0.352384      -0.226300      -0.254687      -0.151042       0.405729             34.836498      26.906877       2.930955      -2.704292      49.058210      -4.069105      28.544409           0.000002
          549              I      11.123558       2.072186      39.310073      -0.460506     517.361476 0.20577197E+05  0.11616968E+07                                39.931696                           35.970101       1.234949       1.766173                    0.999973     172.165618     574.881085       0.460120       0.235792      -1.340004      -0.128848       0.196709      -0.158507       0.283585      -0.191321       0.144129      -0.259021      -0.009655       0.055155      -0.262663      -0.138856       0.401519             44.983637      50.576421     -18.479418      10.183119      49.584004     -13.534506      34.790485          -0.000001
          550              I      11.202755       0.114984      43.293538      -0.449766     503.226607 0.19243779E+05  0.10626229E+07                                38.589297                           34.297446       1.758184       1.903614                    0.999836     166.265141     539.470756       0.483897       0.229226      -1.356800      -0.084072       0.035658       0.167204       0.190517       0.020664      -0.216646      -0.098046       0.234765       0.689001      -0.255356      -0.120131       0.375487             44.007633      54.584785       0.603920     -21.356973      26.572984      -1.222930      50.865131          -0.000002
          551              I      11.566505       5.352665      36.447560      -0.468132     479.348656 0.20230506E+05  0.11363833E+07                                37.755160                           35.572753       1.383081       1.801660                    0.999973     171.602155     570.082401       0.464867       0.234563      -1.342818       0.213249      -0.157809       0.096273       0.282219      -0.202619      -0.085721      -0.034631       0.247469      -0.651907      -0.261896      -0.090152       0.352048             40.103750      55.099770      -2.415389      -3.123560      31.980974      -2.355924      33.230504           0.000015
          552              I       9.531143       9.128097      37.394402      -0.460609     473.794138 0.19082830E+05  0.10570461E+07                                37.454499                           34.478342       1.463071       1.825036                    0.999941     170.116709     562.371872       0.473341       0.233605      -1.343345       0.012529       0.202781       0.110897       0.231463       0.027562       0.099305       0.223969      -0.397483      -0.590342      -0.315794      -0.075617       0.391412             41.235608      34.470575       7.334483       5.523754      52.271545      15.478652      36.964705           0.000012
          553              N       1.332454       8.112271      38.193159      -0.163326      36.264056 0.47321812E+03  0.11201271E+05                                 9.298249                            7.102893      -0.085085       2.020164                    0.998265      26.807467      73.778076       0.647232       0.399798      -1.090681      -0.050192       0.043338       0.085713       0.108370       0.020069       0.037297      -0.010865       0.006278      -0.057898      -0.051048       0.009818       0.041230             11.286193      13.007750      -0.635844      -0.782910       8.172277       4.875373      12.678552           0.000001
[truncated: 64,867 more chars]
