# Supplementary material for: A collection of forcefield precursors for metal–organic frameworks
Source: RSC Adv. 2019 Nov 13;9(63):36492–507. doi: 10.1039/c9ra07327b (PMC9075174; doi:10.1039/c9ra07327b)
Supplement: RA-009-C9RA07327B-s5748 [file RA-009-C9RA07327B-s5748.xyz]

  260
jmolscript: load "" {1 1 1} spacegroup "x,y,z" unitcell [{     11.294900     0.000000     0.000000 }, {      0.000000    21.312000     0.000000 }, {      0.000000     0.000000    29.097000 }]
Zn     6.960369    17.806176    19.622435     1.079739
Zn     8.563567    19.196784    22.095680     0.943989
Zn     5.481076    19.077224    22.139616     0.989317
Zn     7.387203    20.974205    19.949194     0.970842
Zn     4.334531     3.505824     5.073935     1.079739
Zn     2.731333     2.115216     7.547180     0.943989
Zn     5.813824     2.234776     7.591116     0.989317
Zn     3.907697     0.337795     5.400694     0.970842
Zn     9.981981     7.150176    19.622435     1.079739
Zn     8.378783     8.540784    22.095680     0.943989
Zn     0.166374     8.421224    22.139616     0.989317
Zn     9.555147    10.318205    19.949194     0.970842
Zn     1.312919    14.161824     5.073935     1.079739
Zn     2.916117    12.771216     7.547180     0.943989
Zn    11.128526    12.890776     7.591116     0.989317
Zn     1.739753    10.993795     5.400694     0.970842
H      9.932735    21.258720    16.288501     0.128176
H     11.009139    20.836742    14.240072     0.120431
H      9.223415    17.298950    14.048032     0.108106
H      7.958387    17.769946    15.982982     0.127869
H      1.010894    20.325254     9.968632     0.133120
H      1.940464    18.029952     6.741775     0.140168
H     11.063355    16.574342     9.919167     0.132074
H      3.352326    14.664787    11.376927     0.114532
H      3.290204    15.402182    13.506827     0.117349
H     10.722249    14.662656    13.649403     0.118501
H     10.805831    13.906080    11.455489     0.118663
H      3.306017    17.113536    17.629872     0.131052
H      1.342964    18.437011    20.830542     0.125069
H     10.618335    17.053862    17.679337     0.119145
H      1.362165     0.053280     1.740001     0.128176
H      0.285761     0.475258    28.788572     0.120431
H      2.071485     4.013050    28.596532     0.108106
H      3.336513     3.542054     1.434482     0.127869
H     10.284006     0.986746    24.517132     0.133120
H      9.354436     3.282048    21.290275     0.140168
H      0.231545     4.737658    24.467667     0.132074
H      7.942574     6.647213    25.925427     0.114532
H      8.004696     5.909818    28.055327     0.117349
H      0.572651     6.649344    28.197903     0.118501
H      0.489069     7.405920    26.003989     0.118663
H      7.988883     4.198464     3.081372     0.131052
H      9.951936     2.874989     6.282042     0.125069
H      0.676565     4.258138     3.130837     0.119145
H      7.009615    10.602720    16.288501     0.128176
H      5.933211    10.180742    14.240072     0.120431
H      7.718935     6.642950    14.048032     0.108106
H      8.983963     7.113946    15.982982     0.127869
H      4.636556     9.669254     9.968632     0.133120
H      3.706986     7.373952     6.741775     0.140168
H      5.878995     5.918342     9.919167     0.132074
H      2.295124     4.008787    11.376927     0.114532
H      2.357246     4.746182    13.506827     0.117349
H      6.220101     4.006656    13.649403     0.118501
H      6.136519     3.250080    11.455489     0.118663
H      2.341433     6.457536    17.629872     0.131052
H      4.304486     7.781011    20.830542     0.125069
H      6.324015     6.397862    17.679337     0.119145
H      4.285285    10.709280     1.740001     0.128176
H      5.361689    11.131258    28.788572     0.120431
H      3.575965    14.669050    28.596532     0.108106
H      2.310937    14.198054     1.434482     0.127869
H      6.658344    11.642746    24.517132     0.133120
H      7.587914    13.938048    21.290275     0.140168
H      5.415905    15.393658    24.467667     0.132074
H      8.999776    17.303213    25.925427     0.114532
H      8.937654    16.565818    28.055327     0.117349
H      5.074799    17.305344    28.197903     0.118501
H      5.158381    18.061920    26.003989     0.118663
H      8.953467    14.854464     3.081372     0.131052
H      6.990414    13.530989     6.282042     0.125069
H      4.970885    14.914138     3.130837     0.119145
C      8.106350    19.805242    17.612414     0.611900
C      8.829223    19.500480    16.311778    -0.019565
C      9.765571    20.474438    15.817129    -0.117679
C     10.425193    20.203776    14.592146    -0.146018
C     10.213978    18.991123    13.893818     0.159869
C      9.344271    18.121594    14.464119    -0.140906
C      8.589771    18.377338    15.671644    -0.099330
C     10.732414    18.856858    12.564085    -0.095598
C     11.171786    18.650131    11.536961    -0.097573
C      0.507141    18.456192    10.201408     0.163069
C      1.028965    19.489824     9.561274    -0.147423
C      1.612912    19.368346     8.278097    -0.030289
C      1.540624    18.140774     7.573949    -0.115952
C      0.827916    17.085830     8.205354    -0.022666
C      0.271078    17.249933     9.526358    -0.135770
C      2.205894    20.585261     7.626324     0.619280
C      0.740945    15.777487     7.512845     0.606299
C      1.554178    13.481971     9.913348     0.596493
C      1.499963    14.042477    11.257629    -0.019260
C      2.548129    14.628557    11.842479    -0.082649
C      2.495043    15.174144    13.082011    -0.138108
C      1.367812    15.389395    13.698868     0.169267
C      0.213474    14.724461    13.154754    -0.152396
C      0.288020    14.181005    11.886125    -0.099038
C      1.267288    16.007443    14.979136    -0.107877
C      1.281971    16.386797    16.111009    -0.107822
C      1.332798    16.957958    17.455290     0.154992
C      2.502950    17.264851    18.072147    -0.138252
C      2.523281    17.786995    19.323318    -0.018735
C      1.316985    18.057658    19.983820    -0.104374
C      0.085841    17.776339    19.410609    -0.017883
C      0.125373    17.235014    18.115792    -0.132602
C      3.865115    18.159955    19.978000     0.615110
C     10.183482    17.976672    20.062382     0.613436
C      3.188550     1.506758     3.063914     0.611900
C      2.465677     1.811520     1.763278    -0.019565
C      1.529329     0.837562     1.268629    -0.117679
C      0.869707     1.108224     0.043646    -0.146018
C      1.080922     2.320877    28.442318     0.159869
C      1.950629     3.190406    29.012619    -0.140906
C      2.705129     2.934662     1.123144    -0.099330
C      0.562486     2.455142    27.112585    -0.095598
C      0.123114     2.661869    26.085461    -0.097573
C     10.787759     2.855808    24.749908     0.163069
C     10.265935     1.822176    24.109774    -0.147423
C      9.681988     1.943654    22.826597    -0.030289
C      9.754276     3.171226    22.122449    -0.115952
C     10.466984     4.226170    22.753854    -0.022666
C     11.023822     4.062067    24.074858    -0.135770
C      9.089006     0.726739    22.174824     0.619280
C     10.553955     5.534513    22.061345     0.606299
C      9.740722     7.830029    24.461848     0.596493
C      9.794937     7.269523    25.806129    -0.019260
C      8.746771     6.683443    26.390979    -0.082649
C      8.799857     6.137856    27.630511    -0.138108
C      9.927088     5.922605    28.247368     0.169267
C     11.081426     6.587539    27.703254    -0.152396
C     11.006880     7.130995    26.434625    -0.099038
C     10.027612     5.304557     0.430636    -0.107877
C     10.012929     4.925203     1.562509    -0.107822
C      9.962102     4.354042     2.906790     0.154992
C      8.791950     4.047149     3.523647    -0.138252
C      8.771619     3.525005     4.774818    -0.018735
C      9.977915     3.254342     5.435320    -0.104374
C     11.209059     3.535661     4.862109    -0.017882
C     11.169527     4.076986     3.567292    -0.132602
C      7.429785     3.152045     5.429500     0.615110
C      1.111418     3.335328     5.513882     0.613436
C      8.836000     9.149242    17.612414     0.611900
C      8.113127     8.844480    16.311778    -0.019565
C      7.176779     9.818438    15.817129    -0.117679
C      6.517157     9.547776    14.592146    -0.146018
C      6.728372     8.335123    13.893818     0.159869
C      7.598079     7.465594    14.464119    -0.140906
C      8.352579     7.721338    15.671644    -0.099330
C      6.209936     8.200858    12.564085    -0.095598
C      5.770564     7.994131    11.536961    -0.097573
C      5.140309     7.800192    10.201408     0.163069
C      4.618485     8.833824     9.561274    -0.147423
C      4.034538     8.712346     8.278097    -0.030289
C      4.106826     7.484774     7.573949    -0.115952
C      4.819534     6.429830     8.205354    -0.022666
C      5.376372     6.593933     9.526358    -0.135770
C      3.441556     9.929261     7.626324     0.619280
C      4.906505     5.121487     7.512845     0.606299
C      4.093272     2.825971     9.913348     0.596493
C      4.147487     3.386477    11.257629    -0.019260
C      3.099321     3.972557    11.842479    -0.082649
C      3.152407     4.518144    13.082011    -0.138108
C      4.279638     4.733395    13.698868     0.169267
C      5.433976     4.068461    13.154754    -0.152396
C      5.359430     3.525005    11.886125    -0.099038
C      4.380162     5.351443    14.979136    -0.107877
C      4.365479     5.730797    16.111009    -0.107822
C      4.314652     6.301958    17.455290     0.154992
C      3.144500     6.608851    18.072147    -0.138252
C      3.124169     7.130995    19.323318    -0.018735
C      4.330465     7.401658    19.983820    -0.104374
C      5.561609     7.120339    19.410609    -0.017882
C      5.522077     6.579014    18.115792    -0.132602
C      1.782335     7.503955    19.978000     0.615110
C      6.758868     7.320672    20.062382     0.613436
C      2.458900    12.162758     3.063914     0.611900
C      3.181773    12.467520     1.763278    -0.019565
C      4.118121    11.493562     1.268629    -0.117679
C      4.777743    11.764224     0.043646    -0.146018
C      4.566528    12.976877    28.442318     0.159869
C      3.696821    13.846406    29.012619    -0.140906
C      2.942321    13.590662     1.123144    -0.099330
C      5.084964    13.111142    27.112585    -0.095598
C      5.524336    13.317869    26.085461    -0.097573
C      6.154591    13.511808    24.749908     0.163069
C      6.676415    12.478176    24.109774    -0.147423
C      7.260362    12.599654    22.826597    -0.030289
C      7.188074    13.827226    22.122449    -0.115952
C      6.475366    14.882170    22.753854    -0.022666
C      5.918528    14.718067    24.074858    -0.135770
C      7.853344    11.382739    22.174824     0.619280
C      6.388395    16.190513    22.061345     0.606299
C      7.201628    18.486029    24.461848     0.596493
C      7.147413    17.925523    25.806129    -0.019260
C      8.195579    17.339443    26.390979    -0.082649
C      8.142493    16.793856    27.630511    -0.138108
C      7.015262    16.578605    28.247368     0.169267
C      5.860924    17.243539    27.703254    -0.152396
C      5.935470    17.786995    26.434625    -0.099038
C      6.914738    15.960557     0.430636    -0.107877
C      6.929421    15.581203     1.562509    -0.107822
C      6.980248    15.010042     2.906790     0.154992
C      8.150400    14.703149     3.523647    -0.138252
C      8.170731    14.181005     4.774818    -0.018735
C      6.964435    13.910342     5.435320    -0.104374
C      5.733291    14.191661     4.862109    -0.017883
C      5.772823    14.732986     3.567292    -0.132602
C      9.512565    13.808045     5.429500     0.615110
C      4.536032    13.991328     5.513882     0.613436
O      7.026557    19.362591    20.931218    -1.018672
O      7.151931    19.104077    17.880107    -0.577372
O      8.498283    20.770675    18.348568    -0.542684
O      2.143772     0.347812     8.189060    -0.504478
O      2.785322    20.389830     6.469136    -0.597239
O      1.412992    15.613171     6.468263    -0.564727
O     11.253109    14.913072     8.048521    -0.574471
O      2.662208    13.714059     9.265649    -0.535435
O      0.604277    12.718149     9.527522    -0.568355
O      4.927965    17.833668    19.354742    -0.581191
O      3.816547    18.741347    21.081067    -0.535413
O      9.092395    17.733715    19.442615    -0.587268
O     10.202683    18.539948    21.241392    -0.552785
O      4.268343     1.949409     6.382718    -1.018672
O      4.142969     2.207923     3.331607    -0.577372
O      2.796617     0.541325     3.800068    -0.542684
O      9.151128    20.964188    22.737560    -0.504478
O      8.509578     0.922170    21.017636    -0.597239
O      9.881908     5.698829    21.016763    -0.564727
O      0.041791     6.398928    22.597021    -0.574471
O      8.632692     7.597941    23.814149    -0.535435
O     10.690623     8.593851    24.076022    -0.568355
O      6.366935     3.478332     4.806242    -0.581191
O      7.478353     2.570653     6.532567    -0.535413
O      2.202506     3.578285     4.894115    -0.587268
O      1.092217     2.772052     6.692892    -0.552785
O      9.915793     8.706591    20.931218    -1.018672
O      9.790419     8.448077    17.880107    -0.577372
O      8.444067    10.114675    18.348568    -0.542684
O      3.503678    11.003812     8.189060    -0.504478
O      2.862128     9.733830     6.469136    -0.597239
O      4.234458     4.957171     6.468263    -0.564727
O      5.689241     4.257072     8.048521    -0.574471
O      2.985242     3.058059     9.265649    -0.535435
O      5.043173     2.062149     9.527522    -0.568355
O      0.719485     7.177668    19.354742    -0.581191
O      1.830903     8.085347    21.081067    -0.535413
O      7.849955     7.077715    19.442615    -0.587268
O      6.739667     7.883948    21.241392    -0.552785
O      1.379107    12.605409     6.382718    -1.018672
O      1.504481    12.863923     3.331607    -0.577372
O      2.850833    11.197325     3.800068    -0.542684
O      7.791222    10.308188    22.737560    -0.504478
O      8.432772    11.578170    21.017636    -0.597239
O      7.060442    16.354829    21.016763    -0.564727
O      5.605659    17.054928    22.597021    -0.574471
O      8.309658    18.253941    23.814149    -0.535435
O      6.251727    19.249851    24.076022    -0.568355
O     10.575415    14.134332     4.806242    -0.581191
O      9.463997    13.226653     6.532567    -0.535413
O      3.444944    14.234285     4.894115    -0.587268
O      4.555233    13.428052     6.692892    -0.552785

The following XYZ coordinates are in angstroms. Other properties are in atomic units.
The sperically averaged electron density of each atom fit to a function of the form exp(a - br)
eigen_1, eigen_2 and eigen_3 are the three eigenvalues of traceless quadrupole moment tensor
  atom number  atomic symbol              X              Y              Z     net charge C6 coefficient C8 coefficient C10 coefficient fluctuating dipole atomic polarizability isotropic forcefield polarizability              a              b squared Pearson coefficient          <r^3>          <r^4>         wp_QDO          m_QDO          q_QDO       dipole_x       dipole_y       dipole_z         dipole            Qxy            Qxz            Qyz     Q(x^2-y^2)  Q(3z^2 - R^2)        eigen_1        eigen_2        eigen_3 static polarizability      alpha(xx)      alpha(xy)      alpha(xz)      alpha(yy)      alpha(yz)      alpha(zz) atomic spin moment
            1             Zn       6.960369      17.806176      19.622435       1.079739      84.384348 0.15187284E+04  0.46130711E+05                                16.331999                           13.166875       0.022119       1.901620                    0.998318      43.026669     116.891512       0.471064       0.428072      -1.118354       0.011543      -0.035283      -0.070715       0.079867      -0.013106       0.018296       0.109451      -0.101199       0.100668      -0.094192      -0.049013       0.143204             21.298148      28.189197       4.079240      -3.464565      16.644887      -5.293596      19.060362           0.000001
            2             Zn       8.563567      19.196784      22.095680       0.943989      88.464586 0.18283128E+04  0.58154735E+05                                16.709528                           14.329002      -0.077252       1.850332                    0.998144      46.049820     127.908625       0.457255       0.421127      -1.123242       0.024728      -0.014311       0.012042       0.031004       0.008041       0.081424       0.008948       0.061729      -0.001876      -0.067775      -0.031553       0.099328             20.555352      19.040265       3.350798      -4.287362      20.576053       0.021310      22.049736           0.000000
            3             Zn       5.481076      19.077224      22.139616       0.989317      78.327491 0.15987472E+04  0.49182538E+05                                15.489694                           13.453436       0.074089       1.902636                    0.998662      44.670031     122.080479       0.468983       0.424539      -1.120812      -0.055326       0.024859       0.056065       0.082597      -0.048599      -0.132728       0.032756       0.021604      -0.057094      -0.133937      -0.022394       0.156331             18.228497      20.666023       1.504597       5.130217      14.285187      -1.269114      19.734282          -0.000000
            4             Zn       7.387203      20.974205      19.949194       0.970842      75.433532 0.15970895E+04  0.49205325E+05                                15.171966                           13.490342       0.040248       1.887269                    0.999204      45.244658     124.457164       0.465238       0.427315      -1.117019      -0.040500       0.055018      -0.021206       0.071533      -0.085487       0.030939      -0.069950      -0.003060      -0.389616      -0.152309      -0.015564       0.167873             17.269748      12.207857       2.880770      -0.399669      19.281982       1.969541      20.319405          -0.000001
            5             Zn       4.334531       3.505824       5.073935       1.079739      84.384352 0.15187282E+04  0.46130704E+05                                16.331999                           13.166874       0.022119       1.901620                    0.998318      43.026669     116.891511       0.471064       0.428072      -1.118354      -0.011543       0.035283      -0.070715       0.079867      -0.013106      -0.018296      -0.109451      -0.101199       0.100668      -0.094192      -0.049013       0.143204             21.298150      28.189206       4.079240       3.464566      16.644885       5.293595      19.060360           0.000000
            6             Zn       2.731333       2.115216       7.547180       0.943989      88.464589 0.18283129E+04  0.58154736E+05                                16.709528                           14.329002      -0.077252       1.850332                    0.998144      46.049821     127.908626       0.457255       0.421127      -1.123242      -0.024728       0.014311       0.012042       0.031004       0.008041      -0.081424      -0.008948       0.061729      -0.001876      -0.067775      -0.031553       0.099328             20.555351      19.040265       3.350798       4.287361      20.576053      -0.021310      22.049736           0.000000
            7             Zn       5.813824       2.234776       7.591116       0.989317      78.327498 0.15987474E+04  0.49182544E+05                                15.489695                           13.453437       0.074089       1.902636                    0.998662      44.670034     122.080488       0.468983       0.424539      -1.120812       0.055326      -0.024859       0.056065       0.082597      -0.048599       0.132728      -0.032756       0.021604      -0.057094      -0.133937      -0.022394       0.156331             18.228498      20.666024       1.504596      -5.130217      14.285187       1.269114      19.734283          -0.000000
            8             Zn       3.907697       0.337795       5.400694       0.970842      75.433529 0.15970894E+04  0.49205322E+05                                15.171965                           13.490342       0.040248       1.887269                    0.999204      45.244658     124.457162       0.465238       0.427315      -1.117020       0.040500      -0.055018      -0.021206       0.071533      -0.085487      -0.030939       0.069950      -0.003060      -0.389616      -0.152309      -0.015564       0.167873             17.269747      12.207856       2.880770       0.399668      19.281982      -1.969541      20.319404          -0.000001
            9             Zn       9.981981       7.150176      19.622435       1.079739      84.384347 0.15187284E+04  0.46130710E+05                                16.331999                           13.166875       0.022119       1.901620                    0.998318      43.026669     116.891511       0.471064       0.428072      -1.118354      -0.011543      -0.035283      -0.070715       0.079867       0.013106      -0.018296       0.109451      -0.101199       0.100668      -0.094192      -0.049013       0.143204             21.298148      28.189195      -4.079240       3.464564      16.644886      -5.293596      19.060362           0.000001
           10             Zn       8.378783       8.540784      22.095680       0.943989      88.464589 0.18283129E+04  0.58154737E+05                                16.709528                           14.329002      -0.077252       1.850332                    0.998144      46.049821     127.908627       0.457255       0.421127      -1.123242      -0.024728      -0.014311       0.012042       0.031004      -0.008041      -0.081424       0.008948       0.061729      -0.001876      -0.067775      -0.031553       0.099328             20.555352      19.040265      -3.350798       4.287362      20.576053       0.021309      22.049736           0.000000
           11             Zn       0.166374       8.421224      22.139616       0.989317      78.327497 0.15987474E+04  0.49182543E+05                                15.489695                           13.453437       0.074089       1.902636                    0.998662      44.670032     122.080484       0.468983       0.424539      -1.120812       0.055326       0.024859       0.056065       0.082597       0.048599       0.132728       0.032756       0.021604      -0.057094      -0.133937      -0.022394       0.156331             18.228499      20.666024      -1.504597      -5.130218      14.285187      -1.269114      19.734284          -0.000000
           12             Zn       9.555147      10.318205      19.949194       0.970842      75.433531 0.15970895E+04  0.49205324E+05                                15.171965                           13.490342       0.040248       1.887269                    0.999204      45.244659     124.457165       0.465238       0.427315      -1.117020       0.040500       0.055018      -0.021206       0.071533       0.085487      -0.030939      -0.069950      -0.003060      -0.389616      -0.152309      -0.015564       0.167873             17.269747      12.207857      -2.880770       0.399669      19.281982       1.969541      20.319404          -0.000001
           13             Zn       1.312919      14.161824       5.073935       1.079739      84.384357 0.15187283E+04  0.46130707E+05                                16.332000                           13.166875       0.022119       1.901620                    0.998318      43.026669     116.891513       0.471064       0.428072      -1.118354       0.011543       0.035283      -0.070715       0.079867       0.013106       0.018296      -0.109451      -0.101199       0.100668      -0.094192      -0.049013       0.143204             21.298152      28.189209      -4.079240      -3.464566      16.644886       5.293596      19.060361           0.000001
           14             Zn       2.916117      12.771216       7.547180       0.943989      88.464590 0.18283129E+04  0.58154738E+05                                16.709529                           14.329002      -0.077252       1.850332                    0.998144      46.049821     127.908629       0.457255       0.421127      -1.123242       0.024728       0.014311       0.012042       0.031004      -0.008041       0.081424      -0.008948       0.061729      -0.001876      -0.067775      -0.031553       0.099328             20.555352      19.040266      -3.350798      -4.287362      20.576054      -0.021310      22.049737           0.000000
           15             Zn      11.128526      12.890776       7.591116       0.989317      78.327497 0.15987474E+04  0.49182543E+05                                15.489695                           13.453437       0.074089       1.902636                    0.998662      44.670032     122.080484       0.468983       0.424539      -1.120812      -0.055326      -0.024859       0.056065       0.082597       0.048599      -0.132728      -0.032756       0.021604      -0.057094      -0.133937      -0.022394       0.156331             18.228499      20.666024      -1.504596       5.130218      14.285187       1.269114      19.734284          -0.000000
           16             Zn       1.739753      10.993795       5.400694       0.970842      75.433527 0.15970894E+04  0.49205321E+05                                15.171965                           13.490341       0.040248       1.887269                    0.999204      45.244658     124.457161       0.465238       0.427315      -1.117020      -0.040500      -0.055018      -0.021206       0.071533       0.085487       0.030939       0.069950      -0.003060      -0.389616      -0.152309      -0.015564       0.167873             17.269747      12.207856      -2.880770      -0.399668      19.281982      -1.969541      20.319403          -0.000001
           17              H       9.932735      21.258720      16.288501       0.128176       1.138781 0.82542888E+01  0.80072217E+02                                 1.677370                            1.587569      -0.950195       2.438189                    0.998563       3.183913       8.306411       0.551426       1.145030      -0.743467       0.011384       0.036371       0.020955       0.043492       0.013203      -0.004912       0.007016      -0.017532      -0.015083      -0.017991      -0.001041       0.019032              1.707141       1.400511       0.096942      -0.032687       1.991262       0.368766       1.729651           0.000000
           18              H      11.009139      20.836742      14.240072       0.120431       1.127347 0.81703431E+01  0.79025222E+02                                 1.665226                            1.579382      -0.840764       2.485950                    0.999363       3.170950       8.250077       0.553115       1.144894      -0.743775       0.025054       0.027005      -0.013360       0.039185       0.011752      -0.008512       0.005383      -0.012839      -0.002506      -0.018660       0.004844       0.013816              1.685704       1.665063       0.344764      -0.265862       1.789301      -0.190267       1.602749          -0.000000
           19              H       9.223415      17.298950      14.048032       0.108106       1.193003 0.88685837E+01  0.87959533E+02                                 1.755072                            1.664374      -0.911500       2.441532                    0.998691       3.359374       8.984845       0.527228       1.171329      -0.736145      -0.003844      -0.033384      -0.015581       0.037040       0.010646      -0.009566       0.005334      -0.013738      -0.004148      -0.018847       0.005485       0.013362              1.773374       1.505228       0.046223      -0.069637       2.094573       0.348634       1.720321           0.000000
           20              H       7.958387      17.769946      15.982982       0.127869       1.069085 0.75759507E+01  0.71921343E+02                                 1.606105                            1.518395      -0.859556       2.478049                    0.999457       3.110845       8.024319       0.565356       1.141205      -0.744211      -0.028741      -0.024289       0.012469       0.039642       0.013078      -0.004917       0.002033      -0.011002      -0.018409      -0.014422      -0.002881       0.017303              1.650671       1.771807       0.343742      -0.285756       1.612469      -0.148606       1.567737           0.000000
           21              H       1.010894      20.325254       9.968632       0.133120       1.126498 0.82359977E+01  0.80438442E+02                                 1.713752                            1.622736      -1.051129       2.396271                    0.997880       3.255374       8.728368       0.523056       1.198976      -0.729587      -0.005511       0.034267       0.017753       0.038984      -0.003025      -0.001741       0.010142      -0.014068       0.001058      -0.007916      -0.006887       0.014803              1.749894       1.395058       0.103944      -0.116920       2.194810       0.164039       1.659814           0.000000
           22              H       1.940464      18.029952       6.741775       0.140168       1.100597 0.81257307E+01  0.79326183E+02                                 1.697283                            1.618994      -1.198154       2.328603                    0.996348       3.320851       8.987394       0.518671       1.209650      -0.725847       0.019615      -0.005048      -0.038252       0.043283      -0.002757      -0.007443       0.002122       0.008491       0.035505      -0.010980      -0.004518       0.015498              1.732067       1.494560       0.022906      -0.335459       1.695655       0.107293       2.005986           0.000000
           23              H      11.063355      16.574342       9.919167       0.132074       1.189941 0.90493161E+01  0.91398665E+02                                 1.842469                            1.752479      -1.158196       2.344330                    0.996366       3.497416       9.853323       0.476498       1.272686      -0.711619      -0.026126      -0.027167       0.016513       0.041150       0.009518      -0.007383      -0.003327       0.004747      -0.007971      -0.009456      -0.005274       0.014730              1.876603       1.635669       0.278671      -0.207652       2.150738      -0.194826       1.843403           0.000000
           24              H       3.352326      14.664787      11.376927       0.114532       1.129573 0.81133674E+01  0.78149473E+02                                 1.647811                            1.555779      -0.896798       2.452530                    0.999010       3.189784       8.217318       0.568402       1.118731      -0.749881       0.032615       0.008388      -0.020942       0.039656       0.008337      -0.004770       0.003178       0.026416      -0.011559      -0.015412      -0.002771       0.018184              1.689429       1.950937      -0.024994      -0.388625       1.349189       0.099973       1.768161           0.000000
           25              H       3.290204      15.402182      13.506827       0.117349       1.120880 0.79943488E+01  0.76649217E+02                                 1.636851                            1.544126      -0.816089       2.494581                    0.999498       3.133940       8.030944       0.571173       1.118443      -0.750613       0.028918       0.000610       0.017706       0.033914      -0.000629       0.000973       0.006713       0.029060       0.009680      -0.018268       0.005254       0.013013              1.655711       1.959256       0.147647       0.312509       1.367534       0.162566       1.640342          -0.000001
           26              H      10.722249      14.662656      13.649403       0.118501       1.142992 0.82471035E+01  0.79992762E+02                                 1.682944                            1.588362      -0.839261       2.482511                    0.999417       3.194053       8.334965       0.550463       1.147173      -0.743049      -0.031573      -0.010649       0.021350       0.039574       0.011204      -0.004640       0.005888       0.023787       0.009130      -0.020104       0.004855       0.015248              1.714204       1.946102       0.041605      -0.408233       1.434056       0.046340       1.762455           0.000000
           27              H      10.805831      13.906080      11.455489       0.118663       1.130785 0.82457188E+01  0.79992310E+02                                 1.671473                            1.587735      -0.880021       2.463869                    0.999147       3.205276       8.370513       0.550716       1.146459      -0.743012      -0.034233      -0.006574      -0.020445       0.040412       0.002897       0.003132       0.002513       0.033908      -0.000087      -0.017478      -0.000363       0.017841              1.697809       1.895018       0.219535       0.281656       1.475042       0.180907       1.723368           0.000000
           28              H       3.306017      17.113536      17.629872       0.131052       1.158372 0.84719516E+01  0.83354653E+02                                 1.747495                            1.647206      -1.052354       2.393230                    0.997845       3.292293       8.868736       0.518342       1.201001      -0.729058       0.031597      -0.005235      -0.019938       0.037727      -0.002311      -0.010380       0.003256       0.008105       0.005077      -0.008213      -0.005468       0.013681              1.788525       2.274605      -0.050725      -0.187457       1.392060       0.126153       1.698909           0.000000
           29              H       1.342964      18.437011      20.830542       0.125069       1.158685 0.86509711E+01  0.85561540E+02                                 1.735392                            1.652482      -1.201618       2.315815                    0.996244       3.409777       9.209013       0.523182       1.183695      -0.731713       0.000724       0.017029       0.038084       0.041724      -0.000350       0.002424       0.006796      -0.007797       0.034169      -0.010071      -0.004377       0.014448              1.769721       1.761809      -0.000234       0.025459       1.479939       0.321076       2.067416           0.000000
           30              H      10.618335      17.053862      17.679337       0.119145       1.253151 0.96668754E+01  0.99353679E+02                                 1.906043                            1.807810      -1.312999       2.260355                    0.994479       3.673516      10.472030       0.470065       1.267799      -0.711638      -0.032062      -0.008361      -0.018349       0.037876       0.007261       0.006751       0.005721       0.006160      -0.000365      -0.008162      -0.005435       0.013597              1.952846       2.363798       0.018601       0.245865       1.529702       0.106851       1.965038           0.000000
           31              H       1.362165       0.053280       1.740001       0.128176       1.138782 0.82542919E+01  0.80072252E+02                                 1.677370                            1.587569      -0.950195       2.438189                    0.998563       3.183914       8.306413       0.551426       1.145030      -0.743467      -0.011384      -0.036371       0.020955       0.043492       0.013203       0.004912      -0.007016      -0.017532      -0.015083      -0.017991      -0.001041       0.019032              1.707141       1.400511       0.096942       0.032687       1.991262      -0.368766       1.729651           0.000000
           32              H       0.285761       0.475258      28.788572       0.120431       1.127347 0.81703469E+01  0.79025269E+02                                 1.665226                            1.579382      -0.840764       2.485950                    0.999363       3.170951       8.250080       0.553115       1.144894      -0.743775      -0.025054      -0.027005      -0.013360       0.039185       0.011752       0.008512      -0.005383      -0.012839      -0.002506      -0.018660       0.004844       0.013816              1.685705       1.665063       0.344764       0.265862       1.789301       0.190267       1.602750          -0.000000
           33              H       2.071485       4.013050      28.596532       0.108106       1.193004 0.88685867E+01  0.87959565E+02                                 1.755072                            1.664374      -0.911500       2.441532                    0.998691       3.359375       8.984846       0.527229       1.171328      -0.736145       0.003844       0.033384      -0.015581       0.037040       0.010646       0.009566      -0.005334      -0.013738      -0.004148      -0.018847       0.005485       0.013362              1.773374       1.505228       0.046223       0.069637       2.094572      -0.348634       1.720321           0.000000
           34              H       3.336513       3.542054       1.434482       0.127869       1.069085 0.75759518E+01  0.71921356E+02                                 1.606105                            1.518395      -0.859556       2.478049                    0.999457       3.110845       8.024319       0.565356       1.141205      -0.744211       0.028741       0.024289       0.012469       0.039642       0.013078       0.004917      -0.002033      -0.011002      -0.018409      -0.014422      -0.002881       0.017303              1.650671       1.771808       0.343742       0.285756       1.612469       0.148606       1.567737           0.000000
           35              H      10.284006       0.986746      24.517132       0.133120       1.126498 0.82359989E+01  0.80438457E+02                                 1.713752                            1.622736      -1.051129       2.396271                    0.997880       3.255374       8.728368       0.523056       1.198976      -0.729587       0.005511      -0.034267       0.017753       0.038984      -0.003025       0.001741      -0.010142      -0.014068       0.001058      -0.007916      -0.006887       0.014803              1.749894       1.395058       0.103944       0.116920       2.194810      -0.164039       1.659814           0.000000
           36              H       9.354436       3.282048      21.290275       0.140168       1.100597 0.81257321E+01  0.79326201E+02                                 1.697284                            1.618995      -1.198154       2.328603                    0.996348       3.320851       8.987395       0.518671       1.209650      -0.725847      -0.019615       0.005048      -0.038252       0.043283      -0.002757       0.007443      -0.002122       0.008491       0.035505      -0.010980      -0.004518       0.015498              1.732068       1.494561       0.022906       0.335459       1.695656      -0.107293       2.005987           0.000000
           37              H       0.231545       4.737658      24.467667       0.132074       1.189941 0.90493160E+01  0.91398665E+02                                 1.842469                            1.752479      -1.158196       2.344330                    0.996366       3.497416       9.853323       0.476498       1.272686      -0.711619       0.026126       0.027167       0.016513       0.041150       0.009518       0.007383       0.003327       0.004747      -0.007971      -0.009456      -0.005274       0.014730              1.876603       1.635669       0.278671       0.207652       2.150738       0.194826       1.843403           0.000000
           38              H       7.942574       6.647213      25.925427       0.114532       1.129574 0.81133709E+01  0.78149522E+02                                 1.647812                            1.555780      -0.896798       2.452530                    0.999010       3.189784       8.217321       0.568401       1.118732      -0.749881      -0.032615      -0.008388      -0.020942       0.039656       0.008337       0.004770      -0.003178       0.026416      -0.011559      -0.015413      -0.002771       0.018184              1.689430       1.950939      -0.024994       0.388625       1.349190      -0.099973       1.768162           0.000000
           39              H       8.004696       5.909818      28.055327       0.117349       1.120880 0.79943527E+01  0.76649264E+02                                 1.636852                            1.544127      -0.816090       2.494581                    0.999498       3.133941       8.030947       0.571173       1.118443      -0.750613      -0.028918      -0.000610       0.017706       0.033914      -0.000629      -0.000973      -0.006713       0.029060       0.009680      -0.018268       0.005254       0.013013              1.655711       1.959257       0.147647      -0.312509       1.367534      -0.162567       1.640342          -0.000001
           40              H       0.572651       6.649344      28.197903       0.118501       1.142992 0.82471035E+01  0.79992762E+02                                 1.682944                            1.588362      -0.839261       2.482511                    0.999417       3.194053       8.334965       0.550463       1.147173      -0.743049       0.031573       0.010649       0.021350       0.039574       0.011204       0.004640      -0.005888       0.023787       0.009130      -0.020104       0.004855       0.015248              1.714204       1.946102       0.041605       0.408233       1.434056      -0.046340       1.762455           0.000000
           41              H       0.489069       7.405920      26.003989       0.118663       1.130785 0.82457245E+01  0.79992382E+02                                 1.671474                            1.587735      -0.880021       2.463869                    0.999147       3.205277       8.370517       0.550716       1.146459      -0.743012       0.034233       0.006574      -0.020445       0.040412       0.002897      -0.003132      -0.002513       0.033908      -0.000087      -0.017478      -0.000363       0.017841              1.697810       1.895018       0.219535      -0.281656       1.475043      -0.180907       1.723369           0.000000
           42              H       7.988883       4.198464       3.081372       0.131052       1.158373 0.84719536E+01  0.83354683E+02                                 1.747495                            1.647206      -1.052354       2.393230                    0.997845       3.292293       8.868738       0.518342       1.201002      -0.729058      -0.031597       0.005235      -0.019938       0.037727      -0.002311       0.010380      -0.003256       0.008105       0.005077      -0.008213      -0.005468       0.013681              1.788525       2.274606      -0.050725       0.187457       1.392060      -0.126153       1.698909           0.000000
           43              H       9.951936       2.874989       6.282042       0.125069       1.158685 0.86509697E+01  0.85561520E+02                                 1.735392                            1.652482      -1.201618       2.315815                    0.996244       3.409777       9.209012       0.523182       1.183695      -0.731713      -0.000724      -0.017029       0.038084       0.041724      -0.000350      -0.002424      -0.006796      -0.007797       0.034169      -0.010071      -0.004377       0.014448              1.769721       1.761808      -0.000234      -0.025459       1.479939      -0.321076       2.067415           0.000000
           44              H       0.676565       4.258138       3.130837       0.119145       1.253151 0.96668744E+01  0.99353658E+02                                 1.906042                            1.807809      -1.312998       2.260355                    0.994479       3.673516      10.472027       0.470065       1.267799      -0.711639       0.032062       0.008361      -0.018349       0.037876       0.007261      -0.006751      -0.005721       0.006160      -0.000365      -0.008162      -0.005435       0.013597              1.952845       2.363797       0.018601      -0.245865       1.529702      -0.106851       1.965037           0.000000
           45              H       7.009615      10.602720      16.288501       0.128176       1.138781 0.82542860E+01  0.80072179E+02                                 1.677369                            1.587568      -0.950195       2.438189                    0.998563       3.183913       8.306409       0.551426       1.145030      -0.743467      -0.011384       0.036371       0.020955       0.043492      -0.013203       0.004912       0.007016      -0.017532      -0.015083      -0.017991      -0.001041       0.019032              1.707140       1.400511      -0.096942       0.032687       1.991261       0.368766       1.729650           0.000000
           46              H       5.933211      10.180742      14.240072       0.120431       1.127346 0.81703411E+01  0.79025196E+02                                 1.665225                            1.579382      -0.840764       2.485950                    0.999363       3.170950       8.250076       0.553115       1.144894      -0.743775      -0.025054       0.027005      -0.013360       0.039185      -0.011752       0.008512       0.005383      -0.012839      -0.002506      -0.018660       0.004844       0.013816              1.685704       1.665062      -0.344764       0.265862       1.789301      -0.190267       1.602749           0.000000
           47              H       7.718935       6.642950      14.048032       0.108106       1.193004 0.88685877E+01  0.87959582E+02                                 1.755073                            1.664374      -0.911500       2.441532                    0.998691       3.359375       8.984848       0.527228       1.171328      -0.736145       0.003844      -0.033384      -0.015581       0.037040      -0.010646       0.009566       0.005334      -0.013738      -0.004148      -0.018847       0.005485       0.013362              1.773374       1.505228      -0.046223       0.069637       2.094573       0.348634       1.720322           0.000000
           48              H       8.983963       7.113946      15.982982       0.127869       1.069085 0.75759524E+01  0.71921365E+02                                 1.606105                            1.518395      -0.859556       2.478049                    0.999457       3.110845       8.024320       0.565356       1.141205      -0.744211       0.028741      -0.024289       0.012469       0.039642      -0.013078       0.004917       0.002033      -0.011002      -0.018409      -0.014422      -0.002881       0.017303              1.650671       1.771808      -0.343742       0.285756       1.612469      -0.148606       1.567737           0.000000
           49              H       4.636556       9.669254       9.968632       0.133120       1.126498 0.82359969E+01  0.80438429E+02                                 1.713752                            1.622735      -1.051129       2.396271                    0.997880       3.255374       8.728366       0.523056       1.198976      -0.729587       0.005511       0.034267       0.017753       0.038984       0.003025       0.001741       0.010142      -0.014068       0.001058      -0.007916      -0.006887       0.014803              1.749893       1.395057      -0.103944       0.116920       2.194809       0.164039       1.659813           0.000001
           50              H       3.706986       7.373952       6.741775       0.140168       1.100597 0.81257282E+01  0.79326157E+02                                 1.697284                            1.618995      -1.198154       2.328603                    0.996348       3.320850       8.987393       0.518671       1.209650      -0.725846      -0.019615      -0.005048      -0.038252       0.043283       0.002757       0.007443       0.002122       0.008491       0.035505      -0.010980      -0.004518       0.015498              1.732068       1.494560      -0.022906       0.335459       1.695656       0.107293       2.005987           0.000000
           51              H       5.878995       5.918342       9.919167       0.132074       1.189941 0.90493175E+01  0.91398685E+02                                 1.842469                            1.752480      -1.158196       2.344330                    0.996366       3.497416       9.853324       0.476497       1.272686      -0.711619       0.026126      -0.027167       0.016513       0.041150      -0.009518       0.007383      -0.003327       0.004747      -0.007971      -0.009456      -0.005274       0.014730              1.876604       1.635669      -0.278671       0.207652       2.150738      -0.194826       1.843403           0.000000
           52              H       2.295124       4.008787      11.376927       0.114532       1.129574 0.81133714E+01  0.78149521E+02                                 1.647811                            1.555779      -0.896798       2.452530                    0.999010       3.189785       8.217321       0.568402       1.118731      -0.749881      -0.032615       0.008388      -0.020942       0.039656      -0.008337       0.004770       0.003178       0.026416      -0.011559      -0.015413      -0.002771       0.018184              1.689430       1.950938       0.024994       0.388625       1.349190       0.099973       1.768161           0.000000
           53              H       2.357246       4.746182      13.506827       0.117349       1.120880 0.79943477E+01  0.76649205E+02                                 1.636851                            1.544126      -0.816089       2.494581                    0.999498       3.133940       8.030944       0.571173       1.118443      -0.750613      -0.028918       0.000610       0.017706       0.033914       0.000629      -0.000973       0.006713       0.029060       0.009680      -0.018268       0.005254       0.013013              1.655711       1.959256      -0.147647      -0.312509       1.367534       0.162566       1.640342          -0.000001
           54              H       6.220101       4.006656      13.649403       0.118501       1.142992 0.82471050E+01  0.79992785E+02                                 1.682945                            1.588363      -0.839261       2.482511                    0.999417       3.194053       8.334967       0.550462       1.147174      -0.743048       0.031573      -0.010649       0.021350       0.039574      -0.011204       0.004640       0.005888       0.023787       0.009130      -0.020104       0.004855       0.015248              1.714205       1.946103      -0.041605       0.408234       1.434056       0.046340       1.762455           0.000000
           55              H       6.136519       3.250080      11.455489       0.118663       1.130785 0.82457271E+01  0.79992417E+02                                 1.671475                            1.587736      -0.880021       2.463869                    0.999147       3.205277       8.370519       0.550716       1.146460      -0.743012       0.034233      -0.006574      -0.020445       0.040412      -0.002897      -0.003132       0.002513       0.033908      -0.000087      -0.017478      -0.000363       0.017841              1.697811       1.895019      -0.219535      -0.281656       1.475044       0.180907       1.723370           0.000000
           56              H       2.341433       6.457536      17.629872       0.131052       1.158372 0.84719516E+01  0.83354653E+02                                 1.747494                            1.647206      -1.052354       2.393230                    0.997845       3.292293       8.868736       0.518342       1.201001      -0.729058      -0.031597      -0.005235      -0.019938       0.037727       0.002311       0.010380       0.003256       0.008105       0.005077      -0.008213      -0.005468       0.013681              1.788525       2.274605       0.050725       0.187457       1.392060       0.126153       1.698909           0.000000
           57              H       4.304486       7.781011      20.830542       0.125069       1.158685 0.86509711E+01  0.85561540E+02                                 1.735392                            1.652482      -1.201618       2.315815                    0.996244       3.409777       9.209013       0.523182       1.183695      -0.731713      -0.000724       0.017029       0.038084       0.041724       0.000350      -0.002424       0.006796      -0.007797       0.034169      -0.010071      -0.004377       0.014448              1.769721       1.761809       0.000234      -0.025459       1.479939       0.321076       2.067416           0.000000
           58              H       6.324015       6.397862      17.679337       0.119145       1.253151 0.96668756E+01  0.99353678E+02                                 1.906043                            1.807809      -1.312999       2.260355                    0.994479       3.673516      10.472029       0.470065       1.267799      -0.711638       0.032062      -0.008361      -0.018349       0.037876      -0.007261      -0.006751       0.005721       0.006160      -0.000365      -0.008162      -0.005435       0.013597              1.952846       2.363798      -0.018601      -0.245865       1.529702       0.106851       1.965038           0.000000
           59              H       4.285285      10.709280       1.740001       0.128176       1.138781 0.82542888E+01  0.80072217E+02                                 1.677370                            1.587569      -0.950195       2.438189                    0.998563       3.183913       8.306411       0.551426       1.145030      -0.743467       0.011384      -0.036371       0.020955       0.043492      -0.013203      -0.004912      -0.007016      -0.017532      -0.015083      -0.017991      -0.001041       0.019032              1.707141       1.400511      -0.096942      -0.032687       1.991262      -0.368766       1.729651           0.000000
           60              H       5.361689      11.131258      28.788572       0.120431       1.127347 0.81703446E+01  0.79025246E+02                                 1.665226                            1.579383      -0.840764       2.485950                    0.999363       3.170950       8.250079       0.553115       1.144895      -0.743775       0.025054      -0.027005      -0.013360       0.039185      -0.011752      -0.008512      -0.005383      -0.012839      -0.002506      -0.018660       0.004844       0.013816              1.685705       1.665063      -0.344764      -0.265862       1.789302       0.190267       1.602750          -0.000000
           61              H       3.575965      14.669050      28.596532       0.108106       1.193003 0.88685837E+01  0.87959532E+02                                 1.755072                            1.664374      -0.911500       2.441532                    0.998691       3.359374       8.984845       0.527228       1.171329      -0.736145      -0.003844       0.033384      -0.015581       0.037040      -0.010646      -0.009566      -0.005334      -0.013738      -0.004148      -0.018847       0.005485       0.013362              1.773374       1.505228      -0.046223      -0.069637       2.094573      -0.348634       1.720321           0.000000
           62              H       2.310937      14.198054       1.434482       0.127869       1.069085 0.75759507E+01  0.71921343E+02                                 1.606105                            1.518395      -0.859556       2.478049                    0.999457       3.110845       8.024319       0.565356       1.141205      -0.744211      -0.028741       0.024289       0.012469       0.039642      -0.013078      -0.004917      -0.002033      -0.011002      -0.018409      -0.014422      -0.002881       0.017303              1.650671       1.771807      -0.343742      -0.285756       1.612469       0.148606       1.567737           0.000000
           63              H       6.658344      11.642746      24.517132       0.133120       1.126498 0.82359989E+01  0.80438457E+02                                 1.713752                            1.622736      -1.051129       2.396271                    0.997880       3.255374       8.728368       0.523056       1.198976      -0.729587      -0.005511      -0.034267       0.017753       0.038984       0.003025      -0.001741      -0.010142      -0.014068       0.001058      -0.007916      -0.006887       0.014803              1.749894       1.395058      -0.103944      -0.116920       2.194810      -0.164039       1.659814           0.000000
           64              H       7.587914      13.938048      21.290275       0.140168       1.100597 0.81257282E+01  0.79326157E+02                                 1.697284                            1.618995      -1.198154       2.328603                    0.996348       3.320850       8.987393       0.518671       1.209650      -0.725846       0.019615       0.005048      -0.038252       0.043283       0.002757      -0.007443      -0.002122       0.008491       0.035505      -0.010980      -0.004518       0.015498              1.732068       1.494561      -0.022906      -0.335459       1.695656      -0.107293       2.005987           0.000000
           65              H       5.415905      15.393658      24.467667       0.132074       1.189941 0.90493160E+01  0.91398665E+02                                 1.842469                            1.752479      -1.158196       2.344330                    0.996366       3.497416       9.853323       0.476498       1.272686      -0.711619      -0.026126       0.027167       0.016513       0.041150      -0.009518      -0.007383       0.003327       0.004747      -0.007971      -0.009456      -0.005274       0.014730              1.876603       1.635669      -0.278671      -0.207652       2.150738       0.194826       1.843403           0.000000
           66              H       8.999776      17.303213      25.925427       0.114532       1.129574 0.81133701E+01  0.78149510E+02                                 1.647811                            1.555779      -0.896798       2.452530                    0.999010       3.189784       8.217320       0.568401       1.118732      -0.749881       0.032615      -0.008388      -0.020942       0.039656      -0.008337      -0.004770      -0.003178       0.026416      -0.011559      -0.015413      -0.002771       0.018184              1.689430       1.950938       0.024994      -0.388625       1.349190      -0.099973       1.768162           0.000000
           67              H       8.937654      16.565818      28.055327       0.117349       1.120880 0.79943448E+01  0.76649165E+02                                 1.636850                            1.544126      -0.816089       2.494582                    0.999498       3.133940       8.030942       0.571173       1.118442      -0.750613       0.028918      -0.000610       0.017706       0.033914       0.000629       0.000973      -0.006713       0.029060       0.009680      -0.018268       0.005255       0.013013              1.655710       1.959255      -0.147647       0.312509       1.367534      -0.162566       1.640341          -0.000001
           68              H       5.074799      17.305344      28.197903       0.118501       1.142992 0.82471011E+01  0.79992738E+02                                 1.682945                            1.588362      -0.839260       2.482511                    0.999417       3.194052       8.334964       0.550462       1.147174      -0.743048      -0.031573       0.010649       0.021350       0.039574      -0.011204      -0.004640      -0.005888       0.023787       0.009130      -0.020104       0.004855       0.015248              1.714204       1.946102      -0.041605      -0.408233       1.434056      -0.046340       1.762455           0.000000
           69              H       5.158381      18.061920      26.003989       0.118663       1.130785 0.82457206E+01  0.79992334E+02                                 1.671474                            1.587735      -0.880021       2.463869                    0.999147       3.205276       8.370514       0.550716       1.146460      -0.743012      -0.034233       0.006574      -0.020445       0.040412      -0.002897       0.003132      -0.002513       0.033908      -0.000087      -0.017478      -0.000363       0.017841              1.697810       1.895018      -0.219535       0.281656       1.475043      -0.180907       1.723369           0.000000
           70              H       8.953467      14.854464       3.081372       0.131052       1.158373 0.84719540E+01  0.83354689E+02                                 1.747495                            1.647206      -1.052355       2.393230                    0.997845       3.292293       8.868739       0.518341       1.201002      -0.729058       0.031597       0.005235      -0.019938       0.037727       0.002311      -0.010380      -0.003256       0.008105       0.005077      -0.008213      -0.005468       0.013681              1.788526       2.274607       0.050725      -0.187457       1.392060      -0.126153       1.698910           0.000000
           71              H       6.990414      13.530989       6.282042       0.125069       1.158685 0.86509711E+01  0.85561540E+02                                 1.735392                            1.652482      -1.201618       2.315815                    0.996244       3.409777       9.209013       0.523182       1.183695      -0.731713       0.000724      -0.017029       0.038084       0.041724       0.000350       0.002424      -0.006796      -0.007797       0.034169      -0.010071      -0.004377       0.014448              1.769721       1.761809       0.000234       0.025459       1.479939      -0.321076       2.067416           0.000000
           72              H       4.970885      14.914138       3.130837       0.119145       1.253151 0.96668756E+01  0.99353678E+02                                 1.906043                            1.807809      -1.312999       2.260355                    0.994479       3.673516      10.472029       0.470065       1.267799      -0.711638      -0.032062       0.008361      -0.018349       0.037876      -0.007261       0.006751      -0.005721       0.006160      -0.000365      -0.008162      -0.005435       0.013597              1.952846       2.363798      -0.018601       0.245865       1.529702      -0.106851       1.965037           0.000000
           73              C       8.106350      19.805242      17.612414       0.611900      23.931488 0.25656601E+03  0.53468776E+04                                 7.759076                            5.719406      -0.172120       1.996203                    0.999302      22.438206      63.017832       0.614711       0.478117      -1.016514      -0.024731       0.018733       0.050450       0.059227      -0.045221       0.075192      -0.045149      -0.000457      -0.104235      -0.089683      -0.023058       0.112741              9.677432       8.256792       1.092300      -4.188961       7.089871       1.746241      13.685632           0.000000
           74              C       8.829223      19.500480      16.311778      -0.019565      36.372686 0.42925910E+03  0.99939116E+04                                 9.578978                            6.895374      -0.005887       2.009264                    0.999108      27.099630      75.880689       0.633378       0.415363      -1.071903       0.027916      -0.006904      -0.040636       0.049782       0.004370       0.000232      -0.007221       0.035215      -0.018390      -0.019079      -0.002144       0.021223             12.409590       9.690857       0.790305      -6.762469       9.063105       2.004161      18.474808          -0.000000
           75              C       9.765571      20.474438      15.817129      -0.117679      34.374230 0.45125180E+03  0.10699083E+05                                 9.216061                            7.116189       0.046932       1.979721                    0.999612      29.689197      85.476168       0.613863       0.420831      -1.062303      -0.001464      -0.023051      -0.007375       0.024247       0.025442       0.002211       0.016214      -0.040613      -0.031244      -0.029038      -0.013344       0.042382             10.927999       8.747391       1.188810      -5.219524       9.066565       1.155431      14.970041          -0.000001
           76              C      10.425193      20.203776      14.592146      -0.146018      35.083218 0.44701273E+03  0.10577148E+05                                 9.347216                            7.068623       0.171586       2.021922                    0.999599      29.725626      85.588326       0.617556       0.419161      -1.063003      -0.011870      -0.005181       0.013224       0.018510       0.030207      -0.011356      -0.009969      -0.001959      -0.013060      -0.028121      -0.009664       0.037786             11.246649       8.062676       0.416648      -4.777990       9.645972       3.011967      16.031300          -0.000000
           77              C      10.213978      18.991123      13.893818       0.159869      42.446448 0.38408834E+03  0.87632244E+04                                10.790953                            6.700045      -0.385010       1.905328                    0.998739      25.904324      73.602361       0.612516       0.438284      -1.049625       0.019796      -0.000500      -0.036273       0.041326      -0.001549      -0.023673       0.016111       0.002124       0.052013      -0.025840      -0.010493       0.036333             15.609956      10.761520       0.406291      -9.292793       9.662693       2.399705      26.405654           0.000000
           78              C       9.344271      18.121594      14.464119      -0.140906      35.761246 0.43678814E+03  0.10298255E+05                                 9.530989                            7.016905       0.136576       2.015188                    0.999624      29.621901      85.751672       0.614556       0.422719      -1.058425      -0.016898       0.013530       0.039061       0.044658       0.005108       0.005738       0.026068      -0.038314       0.020604      -0.023672      -0.015009       0.038681             12.033175      10.141051       0.854105      -7.002041       8.843117       0.745706      17.115356          -0.000000
           79              C       8.589771      18.377338      15.671644      -0.099330      32.410996 0.40623175E+03  0.94079831E+04                                 8.939242                            6.795385       0.053967       1.996063                    0.999691      28.820372      82.753088       0.620437       0.426271      -1.055961       0.013490      -0.001366      -0.026451       0.029724       0.006402      -0.000701      -0.017060       0.013323      -0.032140      -0.024020       0.006507       0.017512             10.836489       8.969919       0.570049      -5.169892       8.366501       2.331832      15.173045           0.000000
           80              C      10.732414      18.856858      12.564085      -0.095598      76.017529 0.44718605E+03  0.10545124E+05                                14.951047                            7.112236       0.373627       2.080272                    0.999752      29.375846      83.472307       0.612332       0.424185      -1.063575      -0.055373       0.027144       0.126503       0.140734       0.021768       0.030789      -0.000029      -0.039649      -0.205666      -0.079093       0.014092       0.065001             24.069361      15.179735      -2.201851     -17.045590       8.853191       4.573901      48.175155          -0.000000
           81              C      11.171786      18.650131      11.536961      -0.097573      75.850972 0.45869574E+03  0.10856518E+05                                14.928235                            7.177024       0.440875       2.100872                    0.999643      29.281291      82.635202       0.614532       0.421110      -1.068353       0.053649      -0.024961      -0.130640       0.143416       0.019288       0.038064      -0.017386      -0.066323      -0.168878      -0.080765       0.013789       0.066976             24.188343      14.968277      -1.948006     -16.926993       9.006879       4.156458      48.589872          -0.000000
           82              C       0.507141      18.456192      10.201408       0.163069      42.671711 0.36399350E+03  0.81659855E+04                                10.695920                            6.436355      -0.213925       1.962625                    0.998793      25.301991      70.496826       0.639696       0.426793      -1.060235      -0.011384       0.003878       0.037333       0.039222      -0.000990      -0.019447       0.008682      -0.002736       0.081050      -0.023037      -0.013095       0.036132             15.619214       9.105969       1.577417      -7.629780      13.434702       0.861475      24.316971          -0.000000
           83              C       1.028965      19.489824       9.561274      -0.147423      37.442766 0.41960804E+03  0.98163025E+04                                 9.884641                            6.923211      -0.042585       1.961473                    0.999513      29.545462      85.819954       0.611222       0.428354      -1.052578       0.001429       0.003394      -0.025782       0.026044      -0.025758       0.032568       0.029487       0.038678      -0.037860      -0.061814       0.016029       0.045785             12.923128       8.590513       3.557694      -6.151825      13.270754      -4.134312      16.908118          -0.000000
           84              C       1.612912      19.368346       8.278097      -0.030289      44.238077 0.44608964E+03  0.10434715E+05                                10.749774                            6.924107       0.043739       2.014473                    0.999159      27.209149      75.151223       0.649697       0.403029      -1.085328      -0.023588      -0.038205       0.026389       0.052080      -0.006458      -0.013856       0.011432      -0.004873       0.028775      -0.015030      -0.008914       0.023944             15.342994       9.009422       5.842125      -4.916848      22.587632      -4.014922      14.431928          -0.000001
           85              C       1.540624      18.140774       7.573949      -0.115952      37.506993 0.45800478E+03  0.10931782E+05                                 9.886220                            7.245360      -0.145061       1.920839                    0.999301      29.985781      87.456417       0.597041       0.429815      -1.053597       0.000214      -0.004231       0.008258       0.009281      -0.030038       0.016059      -0.006350       0.052370       0.043152      -0.047054       0.004014       0.043039             12.357174       7.014516       3.360445      -2.205624      20.123615       0.919423       9.933392          -0.000001
           86              C       0.827916      17.085830       8.205354      -0.022666      42.351537 0.45401201E+03  0.10682890E+05                                10.492001                            7.019014       0.023716       2.009041                    0.999216      27.321599      76.056690       0.639688       0.406927      -1.081097       0.001678       0.042589       0.025722       0.049782       0.008203      -0.013660      -0.004489       0.023551       0.010418      -0.016091      -0.007040       0.023131             14.417368       7.053141       1.746051      -2.734003      21.639156       5.565471      14.559806          -0.000000
           87              C       0.271078      17.249933       9.526358      -0.135770      37.430744 0.46396725E+03  0.11122342E+05                                 9.919938                            7.299181      -0.021801       1.965794                    0.999245      30.063209      88.193244       0.593342       0.430618      -1.051933      -0.002812      -0.002175      -0.017266       0.017628      -0.009600       0.004468      -0.027419       0.049302      -0.062605      -0.045279       0.006497       0.038782             12.479659       6.712921       0.292577      -3.326253      14.362970       4.978107      16.363087          -0.000001
           88              C       2.205894      20.585261       7.626324       0.619280      25.665705 0.25182531E+03  0.52045553E+04                                 8.057456                            5.617053       0.025120       2.066290                    0.999584      21.948433      60.655528       0.630773       0.469839      -1.024712       0.017871       0.045356      -0.042684       0.064795      -0.038294       0.066477       0.011390       0.120599       0.024455      -0.087590      -0.019032       0.106622             10.661098       6.547495       3.794611      -2.933341      16.289166      -2.798445       9.146634           0.000000
           89              C       0.740945      15.777487       7.512845       0.606299      24.421459 0.26020886E+03  0.54453299E+04                                 7.864952                            5.756337      -0.103149       2.020583                    0.999614      22.544775      63.577658       0.612918       0.477531      -1.016193       0.000828      -0.053008      -0.031209       0.061518      -0.029553       0.051052      -0.045855       0.104850      -0.010889      -0.078662      -0.021495       0.100157              9.991279       6.056825       0.654307      -1.943317      14.097432       4.343664       9.819581           0.000001
           90              C       1.554178      13.481971       9.913348       0.596493      25.774745 0.28101005E+03  0.59826293E+04                                 8.173618                            5.987522      -0.114398       2.009923                    0.999660      22.817803      64.474220       0.601357       0.478414      -1.017789       0.001596      -0.033873      -0.052341       0.062366      -0.044206       0.017213      -0.058983      -0.042329      -0.173360      -0.083836      -0.016481       0.100318             10.416929       7.668239       0.473790      -1.402700       7.370236       4.596689      16.212312           0.000001
           91              C       1.499963      14.042477      11.257629      -0.019260      36.224577 0.39435065E+03  0.90068088E+04                                 9.575412                            6.614523      -0.044614       2.004142                    0.999293      26.583348      74.215323       0.644573       0.416050      -1.069287      -0.005014       0.006020       0.040923       0.041666       0.003877      -0.008072      -0.005433      -0.019497      -0.044705      -0.019132      -0.000270       0.019402             12.778033       9.153596       0.030731      -1.355750       8.291149       6.742226      20.889356          -0.000000
           92              C       2.548129      14.628557      11.842479      -0.082649      32.491143 0.37879033E+03  0.86259106E+04                                 8.937979                            6.546373       0.048157       1.997743                    0.999776      28.262787      80.639270       0.633966       0.424262      -1.056534      -0.024166       0.018538       0.020277       0.036590      -0.004312      -0.013156      -0.022678       0.016675      -0.036961      -0.033988       0.012201       0.021787             11.045078       8.625366       0.548868      -0.324002       7.360848       5.300494      17.149019          -0.000000
           93              C       2.495043      15.174144      13.082011      -0.138108      33.183009 0.37039626E+03  0.83871011E+04                                 9.020529                            6.435818       0.184089       2.045080                    0.999717      28.344580      80.627036       0.645043       0.419346      -1.059685       0.003073      -0.025214      -0.023709       0.034746       0.012256       0.017985      -0.011669      -0.000462       0.005895      -0.028135       0.009694       0.018441             11.394535       9.383490      -0.780870      -2.135998       7.141693       5.333951      17.658422          -0.000001
           94              C       1.367812      15.389395      13.698868       0.169267      41.470981 0.36610562E+03  0.82562630E+04                                10.633655                            6.539103      -0.350210       1.919662                    0.998726      25.568794      72.309178       0.620109       0.437987      -1.049440      -0.008284       0.023386       0.024961       0.035194       0.001868       0.004689       0.016831      -0.021066       0.066652      -0.022138      -0.009482       0.031620             15.432389       9.784808      -0.546703      -2.284903      10.270687       9.420931      26.241670           0.000000
           95              C       0.213474      14.724461      13.154754      -0.152396      34.729786 0.43965434E+03  0.10350992E+05                                 9.260425                            6.987829       0.240664       2.046112                    0.999769      29.483453      84.439356       0.624642       0.416490      -1.065625       0.014658      -0.018623      -0.006321       0.024528       0.003324      -0.015078      -0.000460       0.060395       0.002960      -0.030878      -0.005445       0.036323             11.241668       8.982443       1.076984      -0.400956       7.868990       4.989980      16.873572          -0.000000
           96              C       0.288020      14.181005      11.886125      -0.099038      32.666895 0.41039948E+03  0.95310889E+04                                 8.972935                            6.821122       0.049112       1.991606                    0.999735      28.965827      83.352660       0.620346       0.425144      -1.056404       0.018003       0.014891       0.008789       0.024962       0.013900       0.015301      -0.013864       0.023642      -0.038842      -0.031975       0.005116       0.026859             10.792985       9.141114      -0.076592      -1.832775       6.924562       4.321018      16.313279          -0.000000
           97              C       1.267288      16.007443      14.979136      -0.107877      84.527299 0.50117877E+03  0.12132682E+05                                15.900601                            7.484593       0.388971       2.072042                    0.999787      30.250642      86.457137       0.603625       0.419155      -1.069150      -0.007226      -0.036131      -0.124739       0.130067       0.008598       0.005032      -0.035169       0.055278      -0.213088      -0.084837       0.020377       0.064461             25.689610       8.695775      -1.019923      -1.707897      16.074610      17.864009      52.298446          -0.000001
           98              C       1.281971      16.386797      16.111009      -0.107822      83.562121 0.50553588E+03  0.12246432E+05                                15.766918                            7.488169       0.429729       2.081101                    0.999601      30.298251      86.202344       0.607880       0.415940      -1.072806      -0.004106       0.050791       0.124041       0.134100      -0.010371      -0.002245      -0.032834       0.055270      -0.208054      -0.081752       0.017444       0.064308             25.513736       8.827554      -0.221166       0.121943      14.959591      16.808105      52.754062          -0.000001
           99              C       1.332798      16.957958      17.455290       0.154992      44.804661 0.37384688E+03  0.84445347E+04                                11.032923                            6.528094      -0.223572       1.958011                    0.998872      25.509109      71.353019       0.634328       0.427475      -1.059649       0.004507      -0.012282      -0.036289       0.038575       0.000187      -0.001511       0.019062       0.013810       0.063766      -0.025358      -0.003751       0.029109             16.181363      14.252490       0.235251       1.107309       8.698710       7.685854      25.592890          -0.000000
          100              C       2.502950      17.264851      18.072147      -0.138252      36.490470 0.40828599E+03  0.94936371E+04                                 9.724731                            6.832360      -0.013074       1.973208                    0.999600      29.344980      85.192989       0.614369       0.428754      -1.051524      -0.001064       0.008466       0.009932       0.013094      -0.014252      -0.030289      -0.033363      -0.063159      -0.053586      -0.061696       0.006042       0.055655             12.513061      14.919320       1.984540       5.039948       6.645958       4.218419      15.973905          -0.000001
          101              C       2.523281      17.786995      19.323318      -0.018735      42.301788 0.42078574E+03  0.97039203E+04                                10.451212                            6.721392       0.091570       2.035374                    0.999233      26.734010      73.408776       0.659677       0.402614      -1.085188      -0.034870      -0.014088      -0.018312       0.041829      -0.009296      -0.011407       0.003519      -0.003122       0.027197      -0.016006      -0.002040       0.018045             15.090090      24.656984       1.856710       4.810254       6.693257       3.348677      13.920029          -0.000001
          102              C       1.316985      18.057658      19.983820      -0.104374      37.792872 0.43159258E+03  0.10160630E+05                                 9.962479                            7.045180      -0.136361       1.929921                    0.999393      29.464703      85.652859       0.603279       0.431262      -1.051562      -0.004304      -0.006603      -0.019702       0.021220      -0.003909       0.004372      -0.018028      -0.095493       0.045227      -0.055640       0.005736       0.049904             12.952693      23.033675      -0.261851      -0.251905       5.934845       1.968942       9.889560          -0.000001
          103              C       0.085841      17.776339      19.410609      -0.017883      41.262973 0.39131904E+03  0.89006702E+04                                10.315115                            6.526877       0.006702       2.018823                    0.999276      26.330742      72.831113       0.659634       0.408236      -1.076742       0.036820      -0.002594      -0.023494       0.043754       0.004070       0.019601      -0.000383      -0.031530       0.021013      -0.030063       0.012135       0.017928             14.791753      23.746628      -1.999963      -5.375941       6.521298       3.320680      14.107332          -0.000000
          104              C       0.125373      17.235014      18.115792      -0.132602      38.236643 0.45468869E+03  0.10863504E+05                                10.106434                            7.243705      -0.061329       1.953568                    0.999265      30.036584      88.458939       0.592395       0.432752      -1.048845       0.003684       0.013245       0.017512       0.022264       0.020643       0.020976      -0.021970      -0.055005      -0.046695      -0.049398       0.003327       0.046072             13.129677      14.760865      -2.192635      -4.756213       7.012210       4.464558      17.615955          -0.000000
          105              C       3.865115      18.159955      19.978000       0.615110      25.861341 0.26026079E+03  0.54209751E+04                                 8.141611                            5.724251      -0.050735       2.042456                    0.999419      22.081280      61.172076       0.622841       0.472128      -1.023922       0.056272       0.012333       0.031570       0.065691      -0.008352      -0.022103      -0.067648      -0.131941       0.003201      -0.080440      -0.027857       0.108297             10.922759      18.049724       1.278443       3.731405       5.332411       1.953194       9.386143           0.000000
          106              C      10.183482      17.976672      20.062382       0.613436      25.782233 0.24829239E+03  0.51257733E+04                                 8.099940                            5.588080      -0.001969       2.058024                    0.999669      21.982137      61.193954       0.629096       0.471621      -1.021280      -0.049404       0.002413       0.032572       0.059224       0.009602       0.020078      -0.050784      -0.133764      -0.035939      -0.073875      -0.022745       0.096620             10.796314      16.519059      -1.582148      -4.366227       5.413116       2.367614      10.456766           0.000001
          107              C       3.188550       1.506758       3.063914       0.611900      23.931486 0.25656600E+03  0.53468773E+04                                 7.759076                            5.719406      -0.172120       1.996203                    0.999302      22.438205      63.017828       0.614711       0.478117      -1.016514       0.024731      -0.018733       0.050450       0.059227      -0.045221      -0.075192       0.045149      -0.000457      -0.104235      -0.089683      -0.023058       0.112741              9.677431       8.256791       1.092300       4.188961       7.089871      -1.746241      13.685632           0.000000
          108              C       2.465677       1.811520       1.763278      -0.019565      36.372683 0.42925907E+03  0.99939105E+04                                 9.578977                            6.895374      -0.005887       2.009264                    0.999108      27.099629      75.880683       0.633378       0.415363      -1.071903      -0.027916       0.006904      -0.040636       0.049782       0.004370      -0.000232       0.007221       0.035215      -0.018390      -0.019079      -0.002144       0.021223             12.409588       9.690856       0.790306       6.762468       9.063104      -2.004161      18.474805          -0.000000
          109              C       1.529329       0.837562       1.268629      -0.117679      34.374234 0.45125186E+03  0.10699085E+05                                 9.216062                            7.116190       0.046932       1.979721                    0.999612      29.689199      85.476178       0.613863       0.420831      -1.062303       0.001464       0.023051      -0.007375       0.024247       0.025442      -0.002211      -0.016214      -0.040613      -0.031244      -0.029038      -0.013344       0.042382             10.928000       8.747392       1.188810       5.219525       9.066566      -1.155431      14.970043          -0.000001
          110              C       0.869707       1.108224       0.043646      -0.146018      35.083222 0.44701278E+03  0.10577149E+05                                 9.347217                            7.068624       0.171586       2.021922                    0.999599      29.725628      85.588337       0.617556       0.419161      -1.063003       0.011870       0.005181       0.013224       0.018510       0.030207       0.011356       0.009969      -0.001959      -0.013060      -0.028121      -0.009664       0.037786             11.246651       8.062677       0.416648       4.777990       9.645973      -3.011967      16.031302          -0.000000
          111              C       1.080922       2.320877      28.442318       0.159869      42.446445 0.38408831E+03  0.87632238E+04                                10.790953                            6.700045      -0.385010       1.905328                    0.998739      25.904323      73.602358       0.612516       0.438284      -1.049625      -0.019796       0.000500      -0.036273       0.041326      -0.001549       0.023673      -0.016111       0.002124       0.052013      -0.025840      -0.010493       0.036333             15.609955      10.761519       0.406291       9.292792       9.662693      -2.399705      26.405652           0.000000
          112              C       1.950629       3.190406      29.012619      -0.140906      35.761242 0.43678809E+03  0.10298254E+05                                 9.530988                            7.016905       0.136576       2.015188                    0.999624      29.621900      85.751665       0.614556       0.422719      -1.058425       0.016898      -0.013530       0.039061       0.044658       0.005108      -0.005738      -0.026068      -0.038314       0.020604      -0.023672      -0.015009       0.038681             12.033173      10.141050       0.854105       7.002040       8.843116      -0.745705      17.115353          -0.000000
          113              C       2.705129       2.934662       1.123144      -0.099330      32.410993 0.40623170E+03  0.94079818E+04                                 8.939242                            6.795385       0.053967       1.996063                    0.999691      28.820370      82.753082       0.620437       0.426271      -1.055961      -0.013490       0.001366      -0.026451       0.029724       0.006401       0.000701       0.017060       0.013323      -0.032140      -0.024020       0.006508       0.017512             10.836488       8.969919       0.570049       5.169892       8.366501      -2.331832      15.173044          -0.000000
          114              C       0.562486       2.455142      27.112585      -0.095598      76.017518 0.44718601E+03  0.10545123E+05                                14.951045                            7.112235       0.373627       2.080272                    0.999752      29.375845      83.472300       0.612333       0.424185      -1.063575       0.055373      -0.027144       0.126503       0.140734       0.021768      -0.030789       0.000029      -0.039649      -0.205666      -0.079093       0.014092       0.065001             24.069357      15.179733      -2.201851      17.045587       8.853190      -4.573901      48.175148          -0.000000
          115              C       0.123114       2.661869      26.085461      -0.097573      75.850957 0.45869567E+03  0.10856516E+05                                14.928233                            7.177024       0.440876       2.100872                    0.999643      29.281289      82.635192       0.614533       0.421110      -1.068353      -0.053649       0.024961      -0.130640       0.143416       0.019288      -0.038064       0.017386      -0.066323      -0.168878      -0.080765       0.013789       0.066976             24.188338      14.968275      -1.948005      16.926990       9.006878      -4.156458      48.589863          -0.000000
          116              C      10.787759       2.855808      24.749908       0.163069      42.671707 0.36399348E+03  0.81659847E+04                                10.695919                            6.436354      -0.213925       1.962625                    0.998793      25.301990      70.496819       0.639696       0.426793      -1.060235       0.011384      -0.003878       0.037333       0.039222      -0.000990       0.019447      -0.008682      -0.002735       0.081050      -0.023037      -0.013095       0.036132             15.619212       9.105968       1.577417       7.629779      13.434701      -0.861475      24.316967          -0.000000
          117              C      10.265935       1.822176      24.109774      -0.147423      37.442762 0.41960801E+03  0.98163013E+04                                 9.884640                            6.923211      -0.042585       1.961473                    0.999513      29.545461      85.819948       0.611223       0.428354      -1.052578      -0.001429      -0.003394      -0.025782       0.026044      -0.025758      -0.032568      -0.029487       0.038678      -0.037860      -0.061814       0.016029       0.045785             12.923127       8.590512       3.557694       6.151824      13.270753       4.134312      16.908115          -0.000000
          118              C       9.681988       1.943654      22.826597      -0.030289      44.238073 0.44608961E+03  0.10434714E+05                                10.749773                            6.924106       0.043739       2.014474                    0.999159      27.209148      75.151218       0.649697       0.403029      -1.085329       0.023588       0.038205       0.026389       0.052080      -0.006458       0.013856      -0.011432      -0.004873       0.028775      -0.015030      -0.008914       0.023944             15.342992       9.009421       5.842124       4.916847      22.587630       4.014922      14.431927          -0.000001
          119              C       9.754276       3.171226      22.122449      -0.115952      37.506990 0.45800474E+03  0.10931781E+05                                 9.886219                            7.245360      -0.145061       1.920839                    0.999301      29.985780      87.456412       0.597041       0.429815      -1.053597      -0.000214       0.004231       0.008258       0.009281      -0.030038      -0.016059       0.006350       0.052370       0.043152      -0.047054       0.004014       0.043040             12.357173       7.014515       3.360445       2.205624      20.123613      -0.919423       9.933391          -0.000001
          120              C      10.466984       4.226170      22.753854      -0.022666      42.351533 0.45401198E+03  0.10682889E+05                                10.492000                            7.019013       0.023716       2.009041                    0.999216      27.321598      76.056684       0.639689       0.406927      -1.081097      -0.001679      -0.042589       0.025722       0.049782       0.008203       0.013660       0.004489       0.023551       0.010418      -0.016091      -0.007040       0.023131             14.417366       7.053141       1.746052       2.734003      21.639153      -5.565469      14.559803          -0.000000
          121              C      11.023822       4.062067      24.074858      -0.135770      37.430740 0.46396722E+03  0.11122340E+05                                 9.919936                            7.299181      -0.021801       1.965794                    0.999245      30.063208      88.193237       0.593342       0.430618      -1.051933       0.002812       0.002175      -0.017266       0.017628      -0.009600      -0.004468       0.027419       0.049302      -0.062605      -0.045279       0.006497       0.038782             12.479658       6.712920       0.292577       3.326252      14.362969      -4.978106      16.363084          -0.000001
          122              C       9.089006       0.726739      22.174824       0.619280      25.665705 0.25182532E+03  0.52045553E+04                                 8.057456                            5.617054       0.025120       2.066290                    0.999584      21.948433      60.655530       0.630773       0.469839      -1.024712      -0.017871      -0.045356      -0.042684       0.064795      -0.038294      -0.066477      -0.011390       0.120599       0.024455      -0.087590      -0.019032       0.106622             10.661099       6.547495       3.794611       2.933341      16.289167       2.798445       9.146634           0.000000
          123              C      10.553955       5.534513      22.061345       0.606299      24.421459 0.26020887E+03  0.54453300E+04                                 7.864952                            5.756337      -0.103149       2.020583                    0.999614      22.544775      63.577656       0.612918       0.477531      -1.016193      -0.000828       0.053008      -0.031209       0.061518      -0.029553      -0.051052       0.045855       0.104850      -0.010889      -0.078662      -0.021495       0.100157              9.991279       6.056825       0.654307       1.943317      14.097431      -4.343663       9.819580           0.000001
          124              C       9.740722       7.830029      24.461848       0.596493      25.774746 0.28101006E+03  0.59826297E+04                                 8.173618                            5.987522      -0.114398       2.009923                    0.999660      22.817804      64.474223       0.601357       0.478414      -1.017789      -0.001596       0.033873      -0.052341       0.062366      -0.044206      -0.017213       0.058983      -0.042329      -0.173360      -0.083836      -0.016481       0.100318             10.416929       7.668239       0.473790       1.402700       7.370236      -4.596689      16.212312           0.000001
          125              C       9.794937       7.269523      25.806129      -0.019260      36.224577 0.39435065E+03  0.90068087E+04                                 9.575412                            6.614522      -0.044614       2.004142                    0.999293      26.583348      74.215323       0.644573       0.416050      -1.069287       0.005014      -0.006020       0.040923       0.041666       0.003877       0.008072       0.005433      -0.019497      -0.044705      -0.019132      -0.000270       0.019402             12.778033       9.153597       0.030731       1.355750       8.291148      -6.742226      20.889355          -0.000000
          126              C       8.746771       6.683443      26.390979      -0.082649      32.491145 0.37879036E+03  0.86259114E+04                                 8.937979                            6.546373       0.048157       1.997743                    0.999776      28.262789      80.639278       0.633966       0.424262      -1.056534       0.024166      -0.018538       0.020277       0.036590      -0.004312       0.013156       0.022678       0.016675      -0.036961      -0.033988       0.012201       0.021787             11.045078       8.625366       0.548868       0.324002       7.360848      -5.300494      17.149020          -0.000000
          127              C       8.799857       6.137856      27.630511      -0.138108      33.183010 0.37039628E+03  0.83871014E+04                                 9.020530                            6.435818       0.184089       2.045080                    0.999717      28.344581      80.627041       0.645043       0.419346      -1.059685      -0.003073       0.025214      -0.023709       0.034746       0.012256      -0.017985       0.011669      -0.000462       0.005895      -0.028135       0.009694       0.018441             11.394536       9.383491      -0.780870       2.135999       7.141693      -5.333951      17.658423          -0.000001
          128              C       9.927088       5.922605      28.247368       0.169267      41.470983 0.36610565E+03  0.82562635E+04                                10.633655                            6.539103      -0.350210       1.919661                    0.998726      25.568795      72.309179       0.620109       0.437987      -1.049440       0.008284      -0.023386       0.024961       0.035194       0.001868      -0.004689      -0.016831      -0.021066       0.066652      -0.022138      -0.009482       0.031620             15.432388       9.784809      -0.546703       2.284903      10.270687      -9.420931      26.241670           0.000000
          129              C      11.081426       6.587539      27.703254      -0.152396      34.729787 0.43965435E+03  0.10350993E+05                                 9.260426                            6.987829       0.240664       2.046112                    0.999769      29.483453      84.439358       0.624642       0.416490      -1.065625      -0.014658       0.018623      -0.006321       0.024528       0.003324       0.015078       0.000461       0.060395       0.002960      -0.030878      -0.005445       0.036323             11.241669       8.982443       1.076984       0.400955       7.868990      -4.989981      16.873573          -0.000000
          130              C      11.006880       7.130995      26.434625      -0.099038      32.666896 0.41039948E+03  0.95310892E+04                                 8.972935                            6.821122       0.049112       1.991606                    0.999735      28.965828      83.352667       0.620346       0.425144      -1.056404      -0.018003      -0.014891       0.008789       0.024962       0.013900      -0.015301       0.013864       0.023642      -0.038842      -0.031975       0.005116       0.026859             10.792986       9.141115      -0.076592       1.832775       6.924562      -4.321019      16.313280          -0.000000
          131              C      10.027612       5.304557       0.430636      -0.107877      84.527302 0.50117879E+03  0.12132683E+05                                15.900601                            7.484593       0.388971       2.072042                    0.999787      30.250643      86.457139       0.603625       0.419155      -1.069150       0.007226       0.036131      -0.124739       0.130067       0.008598      -0.005032       0.035169       0.055278      -0.213088      -0.084837       0.020377       0.064461             25.689611       8.695775      -1.019923       1.707897      16.074610     -17.864009      52.298447          -0.000001
          132              C      10.012929       4.925203       1.562509      -0.107822      83.562115 0.50553585E+03  0.12246431E+05                                15.766917                            7.488169       0.429729       2.081101                    0.999601      30.298250      86.202340       0.607880       0.415940      -1.072806       0.004106      -0.050791       0.124041       0.134100      -0.010371       0.002245       0.032834       0.055270      -0.208054      -0.081752       0.017444       0.064308             25.513735       8.827554      -0.221166      -0.121943      14.959590     -16.808104      52.754060          -0.000001
          133              C       9.962102       4.354042       2.906790       0.154992      44.804659 0.37384686E+03  0.84445341E+04                                11.032922                            6.528094      -0.223572       1.958011                    0.998872      25.509108      71.353016       0.634328       0.427475      -1.059649      -0.004507       0.012282      -0.036289       0.038575       0.000187       0.001511      -0.019062       0.013810       0.063766      -0.025358      -0.003751       0.029109             16.181363      14.252490       0.235251      -1.107309       8.698710      -7.685854      25.592890          -0.000001
          134              C       8.791950       4.047149       3.523647      -0.138252      36.490470 0.40828597E+03  0.94936366E+04                                 9.724731                            6.832360      -0.013074       1.973208                    0.999600      29.344979      85.192989       0.614369       0.428754      -1.051524       0.001064      -0.008466       0.009932       0.013094      -0.014252       0.030289       0.033363      -0.063159      -0.053586      -0.061696       0.006042       0.055655             12.513061      14.919321       1.984540      -5.039947       6.645958      -4.218419      15.973905          -0.000001
          135              C       8.771619       3.525005       4.774818      -0.018735      42.301783 0.42078569E+03  0.97039188E+04                                10.451211                            6.721392       0.091571       2.035374                    0.999233      26.734008      73.408770       0.659677       0.402614      -1.085188       0.034870       0.014088      -0.018312       0.041829      -0.009296       0.011407      -0.003519      -0.003122       0.027197      -0.016006      -0.002040       0.018045             15.090089      24.656983       1.856709      -4.810253       6.693257      -3.348677      13.920028          -0.000001
          136              C       9.977915       3.254342       5.435320      -0.104374      37.792873 0.43159259E+03  0.10160630E+05                                 9.962479                            7.045180      -0.136361       1.929921                    0.999393      29.464703      85.652858       0.603279       0.431262      -1.051562       0.004304       0.006603      -0.019702       0.021220      -0.003909      -0.004372       0.018028      -0.095493       0.045227      -0.055640       0.005736       0.049904             12.952694      23.033677      -0.261852       0.251906       5.934845      -1.968942       9.889560          -0.000000
          137              C      11.209059       3.535661       4.862109      -0.017882      41.262970 0.39131901E+03  0.89006694E+04                                10.315114                            6.526877       0.006702       2.018823                    0.999276      26.330741      72.831110       0.659634       0.408236      -1.076742      -0.036820       0.002594      -0.023494       0.043754       0.004070      -0.019601       0.000383      -0.031530       0.021013      -0.030063       0.012135       0.017928             14.791752      23.746625      -1.999963       5.375942       6.521298      -3.320680      14.107333          -0.000000
          138              C      11.169527       4.076986       3.567292      -0.132602      38.236643 0.45468868E+03  0.10863504E+05                                10.106433                            7.243705      -0.061329       1.953568                    0.999265      30.036584      88.458934       0.592395       0.432752      -1.048845      -0.003684      -0.013245       0.017512       0.022264       0.020643      -0.020976       0.021970      -0.055005      -0.046695      -0.049398       0.003327       0.046072             13.129677      14.760864      -2.192635       4.756213       7.012210      -4.464558      17.615955          -0.000000
          139              C       7.429785       3.152045       5.429500       0.615110      25.861343 0.26026080E+03  0.54209755E+04                                 8.141611                            5.724251      -0.050735       2.042456                    0.999419      22.081281      61.172077       0.622842       0.472128      -1.023922      -0.056272      -0.012333       0.031570       0.065691      -0.008352       0.022103       0.067648      -0.131941       0.003201      -0.080440      -0.027857       0.108297             10.922759      18.049723       1.278443      -3.731405       5.332411      -1.953194       9.386143           0.000000
          140              C       1.111418       3.335328       5.513882       0.613436      25.782251 0.24829257E+03  0.51257778E+04                                 8.099944                            5.588083      -0.001969       2.058024                    0.999669      21.982137      61.193954       0.629096       0.471621      -1.021280       0.049404      -0.002413       0.032572       0.059224       0.009602      -0.020078       0.050784      -0.133764      -0.035939      -0.073875      -0.022745       0.096620             10.796320      16.519072      -1.582150       4.366233       5.413118      -2.367615      10.456770           0.000001
          141              C       8.836000       9.149242      17.612414       0.611900      23.931487 0.25656600E+03  0.53468773E+04                                 7.759076                            5.719406      -0.172120       1.996203                    0.999302      22.438205      63.017829       0.614711       0.478117      -1.016514       0.024731       0.018733       0.050450       0.059227       0.045221      -0.075192      -0.045149      -0.000457      -0.104235      -0.089683      -0.023058       0.112741              9.677432       8.256792      -1.092300       4.188961       7.089871       1.746241      13.685632           0.000000
          142              C       8.113127       8.844480      16.311778      -0.019565      36.372685 0.42925909E+03  0.99939112E+04                                 9.578977                            6.895374      -0.005887       2.009264                    0.999108      27.099630      75.880686       0.633378       0.415363      -1.071903      -0.027916      -0.006904      -0.040636       0.049782      -0.004370      -0.000232      -0.007221       0.035215      -0.018390      -0.019079      -0.002144       0.021223             12.409588       9.690856      -0.790305       6.762468       9.063104       2.004161      18.474806          -0.000000
          143              C       7.176779       9.818438      15.817129      -0.117679      34.374238 0.45125193E+03  0.10699087E+05                                 9.216063                            7.116190       0.046932       1.979721                    0.999612      29.689201      85.476183       0.613863       0.420831      -1.062303       0.001464      -0.023051      -0.007375       0.024247      -0.025442      -0.002211       0.016214      -0.040613      -0.031244      -0.029038      -0.013344       0.042382             10.928001       8.747392      -1.188810       5.219525       9.066566       1.155430      14.970043          -0.000001
          144              C       6.517157       9.547776      14.592146      -0.146018      35.083223 0.44701281E+03  0.10577150E+05                                 9.347216                            7.068623       0.171586       2.021922                    0.999599      29.725629      85.588336       0.617556       0.419161      -1.063003       0.011870      -0.005181       0.013224       0.018510      -0.030207       0.011356      -0.009969      -0.001959      -0.013060      -0.028121      -0.009664       0.037786             11.246650       8.062677      -0.416648       4.777990       9.645972       3.011967      16.031301          -0.000000
          145              C       6.728372       8.335123      13.893818       0.159869      42.446444 0.38408831E+03  0.87632237E+04                                10.790952                            6.700045      -0.385010       1.905328                    0.998739      25.904323      73.602356       0.612516       0.438284      -1.049625      -0.019796      -0.000500      -0.036273       0.041326       0.001549       0.023673       0.016111       0.002124       0.052013      -0.025840      -0.010493       0.036333             15.609954      10.761518      -0.406292       9.292791       9.662692       2.399704      26.405650           0.000000
          146              C       7.598079       7.465594      14.464119      -0.140906      35.761244 0.43678812E+03  0.10298255E+05                                 9.530988                            7.016905       0.136576       2.015188                    0.999624      29.621901      85.751671       0.614556       0.422719      -1.058425       0.016898       0.013530       0.039060       0.044658      -0.005108      -0.005738       0.026068      -0.038314       0.020604      -0.023672      -0.015009       0.038681             12.033174      10.141050      -0.854105       7.002040       8.843117       0.745706      17.115354          -0.000000
          147              C       8.352579       7.721338      15.671644      -0.099330      32.410993 0.40623171E+03  0.94079819E+04                                 8.939241                            6.795384       0.053967       1.996063                    0.999691      28.820371      82.753083       0.620437       0.426271      -1.055961      -0.013490      -0.001366      -0.026451       0.029724      -0.006401       0.000701      -0.017060       0.013323      -0.032140      -0.024020       0.006508       0.017512             10.836487       8.969919      -0.570049       5.169892       8.366500       2.331832      15.173043           0.000000
          148              C       6.209936       8.200858      12.564085      -0.095598      76.017515 0.44718599E+03  0.10545122E+05                                14.951045                            7.112235       0.373628       2.080272                    0.999752      29.375844      83.472297       0.612333       0.424185      -1.063575       0.055373       0.027144       0.126503       0.140734      -0.021768      -0.030789      -0.000029      -0.039649      -0.205666      -0.079093       0.014092       0.065001             24.069356      15.179733       2.201851      17.045587       8.853190       4.573900      48.175146          -0.000000
          149              C       5.770564       7.994131      11.536961      -0.097573      75.850948 0.45869563E+03  0.10856515E+05                                14.928231                            7.177023       0.440876       2.100872                    0.999643      29.281288      82.635186       0.614533       0.421110      -1.068353      -0.053649      -0.024961      -0.130640       0.143416      -0.019287      -0.038064      -0.017386      -0.066323      -0.168878      -0.080765       0.013789       0.066976             24.188336      14.968273       1.948005      16.926988       9.006877       4.156457      48.589857          -0.000000
          150              C       5.140309       7.800192      10.201408       0.163069      42.671703 0.36399345E+03  0.81659839E+04                                10.695918                            6.436354      -0.213925       1.962625                    0.998793      25.301989      70.496813       0.639696       0.426793      -1.060236       0.011384       0.003878       0.037333       0.039222       0.000990       0.019447       0.008682      -0.002735       0.081050      -0.023037      -0.013095       0.036132             15.619210       9.105967      -1.577417       7.629778      13.434700       0.861475      24.316964          -0.000000
          151              C       4.618485       8.833824       9.561274      -0.147423      37.442761 0.41960800E+03  0.98163011E+04                                 9.884639                            6.923211      -0.042585       1.961473                    0.999513      29.545461      85.819943       0.611223       0.428354      -1.052578      -0.001429       0.003394      -0.025782       0.026044       0.025758      -0.032568       0.029487       0.038678      -0.037860      -0.061814       0.016029       0.045785             12.923126       8.590511      -3.557693       6.151823      13.270752      -4.134311      16.908114          -0.000000
          152              C       4.034538       8.712346       8.278097      -0.030289      44.238072 0.44608961E+03  0.10434714E+05                                10.749773                            6.924106       0.043740       2.014474                    0.999159      27.209148      75.151217       0.649697       0.403029      -1.085329       0.023588      -0.038205       0.026389       0.052080       0.006458       0.013856       0.011432      -0.004873       0.028775      -0.015030      -0.008914       0.023944             15.342992       9.009421      -5.842124       4.916847      22.587630      -4.014921      14.431925          -0.000001
          153              C       4.106826       7.484774       7.573949      -0.115952      37.506993 0.45800479E+03  0.10931783E+05                                 9.886220                            7.245360      -0.145061       1.920839                    0.999301      29.985781      87.456418       0.597041       0.429815      -1.053597      -0.000214      -0.004231       0.008258       0.009281       0.030038      -0.016059      -0.006350       0.052370       0.043152      -0.047054       0.004014       0.043039             12.357174       7.014516      -3.360445       2.205624      20.123616       0.919423       9.933392          -0.000001
          154              C       4.819534       6.429830       8.205354      -0.022666      42.351537 0.45401201E+03  0.10682891E+05                                10.492002                            7.019014       0.023716       2.009041                    0.999216      27.321599      76.056691       0.639688       0.406927      -1.081097      -0.001679       0.042589       0.025722       0.049782      -0.008203       0.013660      -0.004489       0.023551       0.010418      -0.016091      -0.007040       0.023131             14.417367       7.053142      -1.746052       2.734003      21.639155       5.565469      14.559805          -0.000000
          155              C       5.376372       6.593933       9.526358      -0.135770      37.430741 0.46396723E+03  0.11122341E+05                                 9.919937                            7.299181      -0.021801       1.965794                    0.999245      30.063209      88.193241       0.593342       0.430618      -1.051933       0.002812      -0.002175      -0.017266       0.017628       0.009600      -0.004468      -0.027419       0.049302      -0.062605      -0.045279       0.006497       0.038782             12.479658       6.712920      -0.292577       3.326253      14.362969       4.978106      16.363084          -0.000001
          156              C       3.441556       9.929261       7.626324       0.619280      25.665705 0.25182532E+03  0.52045553E+04                                 8.057456                            5.617054       0.025120       2.066290                    0.999584      21.948433      60.655529       0.630773       0.469839      -1.024712      -0.017871       0.045356      -0.042684       0.064795       0.038294      -0.066477       0.011390       0.120599       0.024455      -0.087590      -0.019032       0.106622             10.661098       6.547495      -3.794611       2.933341      16.289167      -2.798445       9.146633           0.000000
          157              C       4.906505       5.121487       7.512845       0.606299      24.421459 0.26020887E+03  0.54453300E+04                                 7.864952                            5.756337      -0.103149       2.020583                    0.999614      22.544775      63.577657       0.612918       0.477531      -1.016193      -0.000828      -0.053008      -0.031209       0.061518       0.029553      -0.051052      -0.045855       0.104850      -0.010889      -0.078662      -0.021495       0.100157              9.991279       6.056825      -0.654307       1.943317      14.097431       4.343663       9.819580           0.000001
          158              C       4.093272       2.825971       9.913348       0.596493      25.774745 0.28101005E+03  0.59826294E+04                                 8.173618                            5.987522      -0.114398       2.009923                    0.999660      22.817803      64.474219       0.601357       0.478414      -1.017789      -0.001596      -0.033873      -0.052341       0.062366       0.044206      -0.017213      -0.058983      -0.042329      -0.173360      -0.083836      -0.016481       0.100318             10.416929       7.668239      -0.473790       1.402701       7.370236       4.596689      16.212312           0.000001
          159              C       4.147487       3.386477      11.257629      -0.019260      36.224576 0.39435065E+03  0.90068086E+04                                 9.575411                            6.614522      -0.044614       2.004142                    0.999293      26.583348      74.215320       0.644573       0.416050      -1.069287       0.005014       0.006020       0.040923       0.041666      -0.003877       0.008072      -0.005433      -0.019497      -0.044705      -0.019132      -0.000270       0.019402             12.778032       9.153596      -0.030730       1.355750       8.291148       6.742225      20.889353          -0.000000
          160              C       3.099321       3.972557      11.842479      -0.082649      32.491145 0.37879035E+03  0.86259112E+04                                 8.937980                            6.546373       0.048157       1.997743                    0.999776      28.262788      80.639277       0.633966       0.424262      -1.056534       0.024166       0.018538       0.020277       0.036590       0.004312       0.013156      -0.022678       0.016675      -0.036961      -0.033988       0.012201       0.021787             11.045079       8.625367      -0.548868       0.324002       7.360849       5.300494      17.149021          -0.000000
          161              C       3.152407       4.518144      13.082011      -0.138108      33.183011 0.37039629E+03  0.83871018E+04                                 9.020530                            6.435818       0.184089       2.045080                    0.999717      28.344581      80.627040       0.645043       0.419346      -1.059685      -0.003073      -0.025214      -0.023709       0.034746      -0.012256      -0.017985      -0.011669      -0.000462       0.005895      -0.028135       0.009694       0.018441             11.394535       9.383491       0.780870       2.135999       7.141693       5.333951      17.658423          -0.000001
          162              C       4.279638       4.733395      13.698868       0.169267      41.470981 0.36610562E+03  0.82562629E+04                                10.633655                            6.539103      -0.350210       1.919662                    0.998726      25.568794      72.309177       0.620109       0.437987      -1.049440       0.008284       0.023386       0.024961       0.035194      -0.001868      -0.004689       0.016831      -0.021066       0.066652      -0.022138      -0.009482       0.031620             15.432388       9.784808       0.546703       2.284902      10.270687       9.420931      26.241670           0.000000
          163              C       5.433976       4.068461      13.154754      -0.152396      34.729789 0.43965437E+03  0.10350993E+05                                 9.260426                            6.987830       0.240664       2.046112                    0.999769      29.483454      84.439363       0.624642       0.416490      -1.065625      -0.014658      -0.018623      -0.006321       0.024528      -0.003324       0.015078      -0.000460       0.060395       0.002960      -0.030878      -0.005445       0.036323             11.241669       8.982444      -1.076984       0.400956       7.868990       4.989981      16.873574          -0.000000
          164              C       5.359430       3.525005      11.886125      -0.099038      32.666894 0.41039944E+03  0.95310881E+04                                 8.972935                            6.821122       0.049112       1.991606                    0.999735      28.965827      83.352664       0.620346       0.425144      -1.056404      -0.018003       0.014891       0.008789       0.024962      -0.013900      -0.015301      -0.013864       0.023642      -0.038842      -0.031975       0.005116       0.026859             10.792985       9.141115       0.076592       1.832774       6.924562       4.321018      16.313279          -0.000000
          165              C       4.380162       5.351443      14.979136      -0.107877      84.527296 0.50117874E+03  0.12132681E+05                                15.900601                            7.484593       0.388971       2.072042                    0.999787      30.250641      86.457134       0.603625       0.419155      -1.069150       0.007226      -0.036131      -0.124739       0.130067      -0.008598      -0.005032      -0.035169       0.055278      -0.213088      -0.084837       0.020377       0.064461             25.689610       8.695775       1.019923       1.707897      16.074610      17.864009      52.298446          -0.000001
          166              C       4.365479       5.730797      16.111009      -0.107822      83.562123 0.50553589E+03  0.12246432E+05                                15.766918                            7.488169       0.429729       2.081101                    0.999601      30.298251      86.202345       0.607880       0.415940      -1.072806       0.004106       0.050791       0.124041       0.134100       0.010371       0.002245      -0.032834       0.055270      -0.208054      -0.081752       0.017444       0.064308             25.513736       8.827554       0.221166      -0.121943      14.959592      16.808105      52.754064          -0.000001
          167              C       4.314652       6.301958      17.455290       0.154992      44.804662 0.37384688E+03  0.84445348E+04                                11.032923                            6.528094      -0.223572       1.958011                    0.998872      25.509109      71.353021       0.634328       0.427475      -1.059649      -0.004507      -0.012282      -0.036289       0.038575      -0.000187       0.001511       0.019062       0.013810       0.063766      -0.025358      -0.003751       0.029109             16.181364      14.252491      -0.235251      -1.107309       8.698710       7.685855      25.592892          -0.000001
          168              C       3.144500       6.608851      18.072147      -0.138252      36.490471 0.40828599E+03  0.94936374E+04                                 9.724731                            6.832361      -0.013074       1.973208                    0.999600      29.344980      85.192991       0.614369       0.428754      -1.051524       0.001064       0.008466       0.009932       0.013094       0.014252       0.030289      -0.033363      -0.063159      -0.053586      -0.061696       0.006042       0.055655             12.513062      14.919320      -1.984540      -5.039948       6.645959       4.218419      15.973906          -0.000001
          169              C       3.124169       7.130995      19.323318      -0.018735      42.301784 0.42078571E+03  0.97039194E+04                                10.451211                            6.721392       0.091571       2.035374                    0.999233      26.734009      73.408772       0.659677       0.402614      -1.085188       0.034870      -0.014088      -0.018312       0.041829       0.009296       0.011407       0.003519      -0.003122       0.027197      -0.016006      -0.002040       0.018045             15.090089      24.656983      -1.856710      -4.810253       6.693257       3.348677      13.920028          -0.000001
          170              C       4.330465       7.401658      19.983820      -0.104374      37.792875 0.43159261E+03  0.10160631E+05                                 9.962480                            7.045181      -0.136361       1.929921                    0.999393      29.464704      85.652863       0.603279       0.431262      -1.051562       0.004304      -0.006603      -0.019702       0.021220       0.003909      -0.004372      -0.018028      -0.095493       0.045227      -0.055640       0.005736       0.049904             12.952694      23.033676       0.261851       0.251905       5.934845       1.968942       9.889560          -0.000001
          171              C       5.561609       7.120339      19.410609      -0.017882      41.262970 0.39131902E+03  0.89006695E+04                                10.315114                            6.526877       0.006702       2.018823                    0.999276      26.330741      72.831110       0.659634       0.408236      -1.076742      -0.036820      -0.002594      -0.023494       0.043754      -0.004070      -0.019601      -0.000383      -0.031530       0.021013      -0.030063       0.012135       0.017928             14.791752      23.746626       1.999963       5.375941       6.521298       3.320680      14.107331          -0.000000
          172              C       5.522077       6.579014      18.115792      -0.132602      38.236641 0.45468867E+03  0.10863504E+05                                10.106433                            7.243705      -0.061329       1.953568                    0.999265      30.036584      88.458935       0.592395       0.432752      -1.048845      -0.003684       0.013245       0.017512       0.022264      -0.020643      -0.020976      -0.021970      -0.055005      -0.046695      -0.049398       0.003327       0.046072             13.129676      14.760863       2.192635       4.756212       7.012210       4.464558      17.615954          -0.000000
          173              C       1.782335       7.503955      19.978000       0.615110      25.861341 0.26026079E+03  0.54209751E+04                                 8.141611                            5.724251      -0.050735       2.042456                    0.999419      22.081280      61.172076       0.622841       0.472128      -1.023922      -0.056272       0.012333       0.031570       0.065691       0.008352       0.022103      -0.067648      -0.131941       0.003201      -0.080440      -0.027857       0.108297             10.922759      18.049723      -1.278443      -3.731405       5.332411       1.953194       9.386143           0.000000
          174              C       6.758868       7.320672      20.062382       0.613436      25.782233 0.24829240E+03  0.51257734E+04                                 8.099940                            5.588080      -0.001969       2.058024                    0.999669      21.982137      61.193953       0.629096       0.471621      -1.021280       0.049404       0.002413       0.032572       0.059224      -0.009602      -0.020078      -0.050784      -0.133764      -0.035939      -0.073875      -0.022745       0.096620             10.796313      16.519059       1.582148       4.366227       5.413116       2.367614      10.456766           0.000001
          175              C       2.458900      12.162758       3.063914       0.611900      23.931487 0.25656601E+03  0.53468774E+04                                 7.759076                            5.719406      -0.172120       1.996203                    0.999302      22.438205      63.017828       0.614711       0.478117      -1.016514      -0.024731      -0.018733       0.050450       0.059227       0.045221       0.075192       0.045149      -0.000457      -0.104235      -0.089683      -0.023058       0.112741              9.677432       8.256792      -1.092300      -4.188961       7.089871      -1.746241      13.685632           0.000000
          176              C       3.181773      12.467520       1.763278      -0.019565      36.372685 0.42925910E+03  0.99939114E+04                                 9.578977                            6.895374      -0.005887       2.009264                    0.999108      27.099630      75.880688       0.633378       0.415363      -1.071903       0.027916       0.006904      -0.040636       0.049782      -0.004370       0.000232       0.007221       0.035215      -0.018390      -0.019079      -0.002144       0.021223             12.409589       9.690856      -0.790306      -6.762468       9.063104      -2.004161      18.474806          -0.000000
          177              C       4.118121      11.493562       1.268629      -0.117679      34.374238 0.45125192E+03  0.10699086E+05                                 9.216063                            7.116190       0.046932       1.979721                    0.999612      29.689201      85.476186       0.613863       0.420831      -1.062303      -0.001464       0.023051      -0.007375       0.024247      -0.025442       0.002211      -0.016214      -0.040613      -0.031244      -0.029038      -0.013344       0.042382             10.928001       8.747393      -1.188810      -5.219525       9.066566      -1.155431      14.970044          -0.000001
          178              C       4.777743      11.764224       0.043646      -0.146018      35.083224 0.44701281E+03  0.10577150E+05                                 9.347217                            7.068624       0.171586       2.021922                    0.999599      29.725629      85.588341       0.617556       0.419161      -1.063003      -0.011870       0.005181       0.013224       0.018510      -0.030207      -0.011356       0.009969      -0.001959      -0.013060      -0.028121      -0.009664       0.037786             11.246651       8.062677      -0.416648      -4.777991       9.645973      -3.011967      16.031302          -0.000000
          179              C       4.566528      12.976877      28.442318       0.159869      42.446442 0.38408829E+03  0.87632230E+04                                10.790952                            6.700045      -0.385010       1.905328                    0.998739      25.904322      73.602355       0.612516       0.438284      -1.049625       0.019796       0.000500      -0.036273       0.041326       0.001549      -0.023673      -0.016111       0.002124       0.052013      -0.025840      -0.010493       0.036333             15.609954      10.761519      -0.406292      -9.292792       9.662693      -2.399704      26.405651           0.000000
          180              C       3.696821      13.846406      29.012619      -0.140906      35.761244 0.43678813E+03  0.10298255E+05                                 9.530988                            7.016905       0.136576       2.015188                    0.999624      29.621901      85.751669       0.614556       0.422719      -1.058425      -0.016898      -0.013530       0.039061       0.044658      -0.005108       0.005738      -0.026068      -0.038314       0.020604      -0.023672      -0.015009       0.038681             12.033173      10.141050      -0.854105      -7.002040       8.843116      -0.745706      17.115354          -0.000000
          181              C       2.942321      13.590662       1.123144      -0.099330      32.410994 0.40623172E+03  0.94079825E+04                                 8.939242                            6.795385       0.053967       1.996063                    0.999691      28.820371      82.753085       0.620437       0.426271      -1.055961       0.013490       0.001366      -0.026451       0.029724      -0.006401      -0.000701       0.017060       0.013323      -0.032140      -0.024020       0.006508       0.017512             10.836488       8.969919      -0.570049      -5.169892       8.366501      -2.331832      15.173044           0.000000
          182              C       5.084964      13.111142      27.112585      -0.095598      76.017516 0.44718599E+03  0.10545123E+05                                14.951045                            7.112235       0.373628       2.080272                    0.999752      29.375844      83.472297       0.612333       0.424185      -1.063575      -0.055373      -0.027144       0.126503       0.140734      -0.021768       0.030789       0.000029      -0.039649      -0.205666      -0.079093       0.014092       0.065001             24.069357      15.179733       2.201851     -17.045587       8.853190      -4.573901      48.175147          -0.000000
          183              C       5.524336      13.317869      26.085461      -0.097573      75.850950 0.45869563E+03  0.10856515E+05                                14.928232                            7.177023       0.440876       2.100872                    0.999643      29.281288      82.635187       0.614533       0.421110      -1.068353       0.053649       0.024961      -0.130640       0.143416      -0.019287       0.038064       0.017386      -0.066323      -0.168878      -0.080765       0.013789       0.066976             24.188337      14.968274       1.948005     -16.926989       9.006877      -4.156458      48.589859          -0.000000
          184              C       6.154591      13.511808      24.749908       0.163069      42.671707 0.36399347E+03  0.81659847E+04                                10.695919                            6.436354      -0.213925       1.962625                    0.998793      25.301990      70.496819       0.639696       0.426793      -1.060235      -0.011384      -0.003878       0.037333       0.039222       0.000990      -0.019447      -0.008682      -0.002735       0.081050      -0.023037      -0.013095       0.036132             15.619212       9.105968      -1.577417      -7.629779      13.434701      -0.861475      24.316967          -0.000000
          185              C       6.676415      12.478176      24.109774      -0.147423      37.442762 0.41960801E+03  0.98163014E+04                                 9.884640                            6.923211      -0.042585       1.961473                    0.999513      29.545461      85.819948       0.611223       0.428354      -1.052578       0.001429      -0.003394      -0.025782       0.026044       0.025758       0.032568      -0.029487       0.038678      -0.037860      -0.061814       0.016029       0.045785             12.923126       8.590512      -3.557694      -6.151824      13.270753       4.134311      16.908115          -0.000000
          186              C       7.260362      12.599654      22.826597      -0.030289      44.238071 0.44608961E+03  0.10434714E+05                                10.749773                            6.924106       0.043740       2.014474                    0.999159      27.209148      75.151216       0.649697       0.403029      -1.085329      -0.023588       0.038205       0.026389       0.052080       0.006458      -0.013856      -0.011432      -0.004873       0.028775      -0.015030      -0.008914       0.023944             15.342991       9.009421      -5.842123      -4.916847      22.587628       4.014921      14.431925          -0.000001
          187              C       7.188074      13.827226      22.122449      -0.115952      37.506991 0.45800477E+03  0.10931782E+05                                 9.886220                            7.245360      -0.145061       1.920839                    0.999301      29.985780      87.456414       0.597041       0.429815      -1.053597       0.000214       0.004231       0.008258       0.009281       0.030038       0.016059       0.006350       0.052370       0.043152      -0.047054       0.004014       0.043040             12.357174       7.014515      -3.360445      -2.205624      20.123614      -0.919423       9.933392          -0.000001
          188              C       6.475366      14.882170      22.753854      -0.022666      42.351534 0.45401198E+03  0.10682890E+05                                10.492001                            7.019014       0.023716       2.009041                    0.999216      27.321598      76.056686       0.639689       0.406927      -1.081097       0.001678      -0.042589       0.025722       0.049782      -0.008203      -0.013660       0.004489       0.023551       0.010418      -0.016091      -0.007040       0.023131             14.417366       7.053141      -1.746052      -2.734003      21.639154      -5.565469      14.559804          -0.000000
          189              C       5.918528      14.718067      24.074858      -0.135770      37.430744 0.46396727E+03  0.11122342E+05                                 9.919937                            7.299181      -0.021801       1.965794                    0.999245      30.063210      88.193245       0.593342       0.430618      -1.051933      -0.002812       0.002175      -0.017266       0.017628       0.009600       0.004468       0.027419       0.049302      -0.062605      -0.045279       0.006497       0.038782             12.479659       6.712920      -0.292577      -3.326253      14.362970      -4.978107      16.363086          -0.000000
          190              C       7.853344      11.382739      22.174824       0.619280      25.665705 0.25182532E+03  0.52045554E+04                                 8.057456                            5.617053       0.025120       2.066290                    0.999584      21.948433      60.655528       0.630773       0.469839      -1.024712       0.017871      -0.045356      -0.042684       0.064795       0.038294       0.066477      -0.011390       0.120599       0.024455      -0.087590      -0.019032       0.106622             10.661098       6.547495      -3.794610      -2.933341      16.289166       2.798445       9.146633           0.000000
          191              C       6.388395      16.190513      22.061345       0.606299      24.421459 0.26020887E+03  0.54453300E+04                                 7.864951                            5.756337      -0.103149       2.020583                    0.999614      22.544775      63.577655       0.612918       0.477531      -1.016193       0.000828       0.053008      -0.031209       0.061518       0.029553       0.051052       0.045855       0.104850      -0.010889      -0.078662      -0.021495       0.100157              9.991279       6.056825      -0.654307      -1.943317      14.097431      -4.343663       9.819580           0.000001
          192              C       7.201628      18.486029      24.461848       0.596493      25.774745 0.28101006E+03  0.59826295E+04                                 8.173618                            5.987522      -0.114398       2.009923                    0.999660      22.817803      64.474219       0.601357       0.478414      -1.017789       0.001596       0.033873      -0.052341       0.062366       0.044206       0.017213       0.058983      -0.042329      -0.173360      -0.083836      -0.016481       0.100318             10.416929       7.668239      -0.473790      -1.402700       7.370236      -4.596689      16.212312           0.000001
          193              C       7.147413      17.925523      25.806129      -0.019260      36.224574 0.39435063E+03  0.90068079E+04                                 9.575411                            6.614522      -0.044614       2.004142                    0.999293      26.583347      74.215317       0.644573       0.416050      -1.069287      -0.005014      -0.006020       0.040923       0.041666      -0.003877      -0.008072       0.005433      -0.019497      -0.044705      -0.019132      -0.000270       0.019402             12.778032       9.153596      -0.030731      -1.355750       8.291148      -6.742225      20.889352          -0.000000
          194              C       8.195579      17.339443      26.390979      -0.082649      32.491143 0.37879033E+03  0.86259107E+04                                 8.937979                            6.546373       0.048157       1.997743                    0.999776      28.262788      80.639273       0.633966       0.424262      -1.056534      -0.024166      -0.018538       0.020277       0.036590       0.004312      -0.013156       0.022678       0.016675      -0.036961      -0.033988       0.012201       0.021787             11.045077       8.625366      -0.548868      -0.324002       7.360848      -5.300493      17.149018          -0.000000
          195              C       8.142493      16.793856      27.630511      -0.138108      33.183011 0.37039629E+03  0.83871020E+04                                 9.020530                            6.435819       0.184089       2.045080                    0.999717      28.344580      80.627038       0.645043       0.419346      -1.059685       0.003073       0.025214      -0.023709       0.034746      -0.012256       0.017985       0.011669      -0.000462       0.005895      -0.028135       0.009694       0.018441             11.394536       9.383491       0.780870      -2.136000       7.141694      -5.333952      17.658424          -0.000001
          196              C       7.015262      16.578605      28.247368       0.169267      41.470978 0.36610560E+03  0.82562623E+04                                10.633654                            6.539103      -0.350210       1.919662                    0.998726      25.568793      72.309173       0.620109       0.437987      -1.049440      -0.008284      -0.023386       0.024961       0.035194      -0.001868       0.004689      -0.016831      -0.021066       0.066652      -0.022138      -0.009482       0.031620             15.432388       9.784808       0.546703      -2.284902      10.270687      -9.420930      26.241668           0.000000
          197              C       5.860924      17.243539      27.703254      -0.152396      34.729784 0.43965432E+03  0.10350992E+05                                 9.260424                            6.987829       0.240664       2.046112                    0.999769      29.483452      84.439351       0.624642       0.416490      -1.065625       0.014658       0.018623      -0.006321       0.024528      -0.003324      -0.015078       0.000461       0.060395       0.002960      -0.030878      -0.005445       0.036323             11.241667       8.982442      -1.076984      -0.400956       7.868989      -4.989980      16.873570          -0.000000
          198              C       5.935470      17.786995      26.434625      -0.099038      32.666892 0.41039943E+03  0.95310875E+04                                 8.972933                            6.821121       0.049112       1.991606                    0.999735      28.965826      83.352653       0.620347       0.425144      -1.056405       0.018003      -0.014891       0.008789       0.024962      -0.013900       0.015301       0.013864       0.023642      -0.038842      -0.031975       0.005116       0.026859             10.792984       9.141113       0.076592      -1.832774       6.924561      -4.321018      16.313276          -0.000000
          199              C       6.914738      15.960557       0.430636      -0.107877      84.527290 0.50117872E+03  0.12132681E+05                                15.900599                            7.484592       0.388971       2.072042                    0.999787      30.250641      86.457130       0.603625       0.419155      -1.069150      -0.007226       0.036131      -0.124739       0.130067      -0.008598       0.005032       0.035169       0.055278      -0.213088      -0.084837       0.020377       0.064461             25.689608       8.695774       1.019923      -1.707897      16.074609     -17.864007      52.298440          -0.000001
          200              C       6.929421      15.581203       1.562509      -0.107822      83.562114 0.50553585E+03  0.12246431E+05                                15.766917                            7.488169       0.429730       2.081101                    0.999601      30.298250      86.202339       0.607880       0.415940      -1.072806      -0.004106      -0.050791       0.124041       0.134100       0.010371      -0.002245       0.032834       0.055270      -0.208054      -0.081752       0.017444       0.064308             25.513734       8.827554       0.221165       0.121944      14.959590     -16.808103      52.754058          -0.000001
          201              C       6.980248      15.010042       2.906790       0.154992      44.804662 0.37384688E+03  0.84445348E+04                                11.032923                            6.528094      -0.223572       1.958011                    0.998872      25.509109      71.353020       0.634328       0.427475      -1.059649       0.004507       0.012282      -0.036289       0.038575      -0.000187      -0.001511      -0.019062       0.013810       0.063766      -0.025358      -0.003751       0.029109             16.181364      14.252492      -0.235251       1.107309       8.698710      -7.685854      25.592890          -0.000000
          202              C       8.150400      14.703149       3.523647      -0.138252      36.490476 0.40828604E+03  0.94936388E+04                                 9.724732                            6.832361      -0.013074       1.973208                    0.999600      29.344982      85.193002       0.614369       0.428754      -1.051524      -0.001064      -0.008466       0.009932       0.013094       0.014252      -0.030289       0.033363      -0.063159      -0.053586      -0.061696       0.006042       0.055655             12.513063      14.919323      -1.984540       5.039948       6.645959      -4.218420      15.973907          -0.000001
          203              C       8.170731      14.181005       4.774818      -0.018735      42.301786 0.42078571E+03  0.97039196E+04                                10.451212                            6.721392       0.091570       2.035374                    0.999233      26.734009      73.408774       0.659677       0.402614      -1.085188      -0.034870       0.014088      -0.018312       0.041829       0.009296      -0.011407      -0.003519      -0.003122       0.027197      -0.016006      -0.002040       0.018045             15.090091      24.656985      -1.856710       4.810253       6.693257      -3.348677      13.920029          -0.000001
          204              C       6.964435      13.910342       5.435320      -0.104374      37.792876 0.43159263E+03  0.10160631E+05                                 9.962480                            7.045181      -0.136361       1.929921                    0.999393      29.464705      85.652865       0.603279       0.431262      -1.051562      -0.004304       0.006603      -0.019702       0.021220       0.003909       0.004372       0.018028      -0.095493       0.045227      -0.055640       0.005736       0.049904             12.952694      23.033678       0.261852      -0.251906       5.934845      -1.968942       9.889560          -0.000001
          205              C       5.733291      14.191661       4.862109      -0.017883      41.262972 0.39131903E+03  0.89006699E+04                                10.315115                            6.526877       0.006702       2.018823                    0.999276      26.330742      72.831112       0.659634       0.408236      -1.076742       0.036820       0.002594      -0.023494       0.043754      -0.004070       0.019601       0.000383      -0.031530       0.021013      -0.030063       0.012135       0.017928             14.791752      23.746626       1.999963      -5.375942       6.521298      -3.320680      14.107333          -0.000000
          206              C       5.772823      14.732986       3.567292      -0.132602      38.236643 0.45468868E+03  0.10863504E+05                                10.106434                            7.243705      -0.061329       1.953568                    0.999265      30.036584      88.458937       0.592395       0.432752      -1.048845       0.003684      -0.013245       0.017512       0.022264      -0.020643       0.020976       0.021970      -0.055005      -0.046695      -0.049398       0.003327       0.046072             13.129677      14.760865       2.192635      -4.756212       7.012210      -4.464558      17.615955          -0.000000
          207              C       9.512565      13.808045       5.429500       0.615110      25.861343 0.26026080E+03  0.54209755E+04                                 8.141611                            5.724251      -0.050735       2.042456                    0.999419      22.081281      61.172079       0.622841       0.472128      -1.023922       0.056272      -0.012333       0.031570       0.065691       0.008352      -0.022103       0.067648      -0.131941       0.003201      -0.080440      -0.027857       0.108297             10.922760      18.049725      -1.278443       3.731405       5.332411      -1.953194       9.386143           0.000000
          208              C       4.536032      13.991328       5.513882       0.613436      25.782251 0.24829257E+03  0.51257778E+04                                 8.099944                            5.588083      -0.001969       2.058024                    0.999669      21.982137      61.193955       0.629096       0.471621      -1.021280      -0.049404      -0.002413       0.032572       0.059224      -0.009602       0.020078       0.050784      -0.133764      -0.035939      -0.073875      -0.022745       0.096620             10.796321      16.519073       1.582150      -4.366233       5.413118      -2.367615      10.456771           0.000001
          209              O       7.026557      19.362591      20.931218      -1.018672      60.811146 0.13645444E+04  0.41194367E+05                                11.782730                           10.919369      -0.129484       1.869581                    0.998540      38.322500     111.031765       0.619181       0.327671      -1.171212       0.010742      -0.026194      -0.004082       0.028604       0.000207      -0.001813      -0.031622       0.014233      -0.025248      -0.037433       0.011226       0.026207             13.354716      13.714326       3.814565      -1.043600      13.586357      -1.876978      12.763465           0.000000
          210              O       7.151931      19.104077      17.880107      -0.577372      32.982851 0.47658006E+03  0.11135727E+05                                 8.143392                            6.705027       0.282503       2.128897                    0.997857      27.748269      72.313101       0.741015       0.353750      -1.141236       0.001754       0.011947      -0.039280       0.041094      -0.001069       0.029740      -0.060742       0.038621      -0.132161      -0.090182       0.027658       0.062524              9.607004      11.254890       3.202034      -3.859799       7.403881      -2.392671      10.162241           0.000000
          211              O       8.498283      20.770675      18.348568      -0.542684      29.988316 0.45022859E+03  0.10338825E+05                                 7.550740                            6.445171       0.546142       2.231277                    0.998328      26.830340      68.606232       0.770905       0.345993      -1.151202       0.021829      -0.026387      -0.014394       0.037148      -0.013756       0.028553       0.040901      -0.048481       0.071915      -0.060343      -0.000894       0.061236              8.471906       5.505017       0.431818      -0.801930       8.270476       3.506845      11.640225          -0.000000
          212              O       2.143772       0.347812       8.189060      -0.504478      33.249156 0.43703162E+03  0.99698988E+04                                 8.198282                            6.399818       0.395020       2.203886                    0.997561      25.986444      66.414386       0.763967       0.351442      -1.145738      -0.008614      -0.012071      -0.003219       0.015174      -0.025363       0.050557       0.018841      -0.001853      -0.107890      -0.075694       0.022748       0.052946             10.210540       5.777080       2.967348      -0.452935      18.452493      -0.008232       6.402047           0.000000
          213              O       2.785322      20.389830       6.469136      -0.597239      33.511661 0.49402334E+03  0.11575766E+05                                 8.105469                            6.706807       0.651899       2.248888                    0.998982      27.584779      70.549722       0.765576       0.341441      -1.158521      -0.047794      -0.004588       0.011890       0.049464      -0.004256      -0.027399      -0.005035       0.070034       0.179384      -0.065560      -0.005669       0.071229              9.417206       7.255791       2.223370      -4.053687       9.183384      -2.998667      11.812442          -0.000001
          214              O       1.412992      15.613171       6.468263      -0.564727      35.749553 0.50835911E+03  0.12038342E+05                                 8.606723                            6.908875       0.415415       2.182726                    0.998186      27.394235      71.226646       0.734572       0.352108      -1.145713      -0.001383       0.014306       0.036099       0.038855      -0.035495      -0.000377      -0.005499       0.071108       0.084825      -0.064671       0.028182       0.036489             10.587879       7.648163      -2.148259      -3.725037      11.017307       5.569728      13.098169           0.000000
          215              O      11.253109      14.913072       8.048521      -0.574471      32.812228 0.54269323E+03  0.13090099E+05                                 8.157677                            7.227200       0.238094       2.125444                    0.996226      27.929589      73.785755       0.703559       0.360925      -1.136303       0.001518       0.020078      -0.006429       0.021137       0.029196       0.015939      -0.055300       0.024393      -0.070652      -0.077903       0.025624       0.052279              9.007797       7.087753       2.506049      -0.145898      12.632683       0.409844       7.302955          -0.000000
          216              O       2.662208      13.714059       9.265649      -0.535435      32.090702 0.47699158E+03  0.11114717E+05                                 8.011174                            6.683327       0.498473       2.226411                    0.996767      26.833467      69.159335       0.748535       0.351161      -1.146732       0.003966      -0.000916       0.023272       0.023625      -0.027256      -0.051053      -0.031681       0.043614      -0.030610      -0.075463       0.012520       0.062943              9.586601       8.889995      -1.201784      -4.546259       6.607317       2.407676      13.262490           0.000000
          217              O       0.604277      12.718149       9.527522      -0.568355      29.169789 0.45176077E+03  0.10388738E+05                                 7.396438                            6.449882       0.577668       2.226982                    0.998904      27.403939      70.253235       0.771304       0.345324      -1.151104       0.017167       0.008580       0.035568       0.040416       0.011597       0.071550      -0.011906      -0.016988      -0.150125      -0.097690       0.035118       0.062572              8.149121       7.226264       1.795467       2.233139       7.407826       1.914803       9.813273          -0.000000
          218              O       4.927965      17.833668      19.354742      -0.581191      38.613822 0.52175417E+03  0.12414243E+05                                 9.066738                            6.974577       0.432639       2.184366                    0.997691      27.621534      71.574697       0.736293       0.349624      -1.149768      -0.028782       0.015197       0.004890       0.032913      -0.022228      -0.053474      -0.041393      -0.010455      -0.054355      -0.083603       0.031882       0.051721             11.715398      22.334858       0.112646      -0.150844       5.706432       0.181968       7.104904          -0.000000
          219              O       3.816547      18.741347      21.081067      -0.535413      28.510672 0.41058093E+03  0.92001985E+04                                 7.256981                            6.101436       0.666189       2.273879                    0.999241      26.301646      66.120923       0.803917       0.340014      -1.157912      -0.008076      -0.037437      -0.014355       0.040900       0.005678       0.009186       0.001218      -0.064863       0.146609      -0.058125       0.008393       0.049732              8.313012       9.458305       0.714621       3.357394       5.526336       2.069602       9.954395          -0.000000
          220              O       9.092395      17.733715      19.442615      -0.587268      38.881324 0.57185469E+03  0.13950689E+05                                 9.196459                            7.409339       0.280748       2.134514                    0.995850      28.127694      74.304608       0.697416       0.360002      -1.139026       0.033366       0.007051       0.017996       0.038560       0.020685       0.047257      -0.045545      -0.018553      -0.116105      -0.088582       0.036558       0.052024             11.281169      19.904636       0.343987      -0.486491       6.015662      -0.016777       7.923210           0.000000
          221              O      10.202683      18.539948      21.241392      -0.552785      31.697439 0.45339981E+03  0.10403567E+05                                 7.847172                            6.434443       0.765991       2.308112                    0.998811      26.622393      67.487800       0.779531       0.342430      -1.157110       0.005962      -0.015766      -0.016655       0.023696      -0.008431      -0.026370       0.030007      -0.082047       0.166294      -0.074172      -0.002006       0.076178              9.415552       9.219370      -1.979260      -4.130396       6.761237       3.608565      12.266049           0.000000
          222              O       4.268343       1.949409       6.382718      -1.018672      60.811145 0.13645444E+04  0.41194368E+05                                11.782730                           10.919369      -0.129484       1.869580                    0.998540      38.322500     111.031768       0.619180       0.327672      -1.171212      -0.010742       0.026194      -0.004082       0.028604       0.000207       0.001813       0.031622       0.014233      -0.025248      -0.037433       0.011226       0.026207             13.354716      13.714326       3.814565       1.043600      13.586357       1.876978      12.763466           0.000000
          223              O       4.142969       2.207923       3.331607      -0.577372      32.982852 0.47658009E+03  0.11135728E+05                                 8.143391                            6.705028       0.282503       2.128897                    0.997857      27.748270      72.313104       0.741015       0.353750      -1.141236      -0.001754      -0.011947      -0.039280       0.041094      -0.001069      -0.029740       0.060742       0.038621      -0.132161      -0.090182       0.027658       0.062524              9.607004      11.254890       3.202033       3.859799       7.403881       2.392671      10.162242           0.000000
          224              O       2.796617       0.541325       3.800068      -0.542684      29.988308 0.45022844E+03  0.10338821E+05                                 7.550738                            6.445170       0.546143       2.231277                    0.998328      26.830338      68.606221       0.770905       0.345993      -1.151202      -0.021830       0.026387      -0.014394       0.037148      -0.013756      -0.028553      -0.040901      -0.048481       0.071915      -0.060343      -0.000894       0.061236              8.471904       5.505016       0.431818       0.801929       8.270474      -3.506844      11.640221          -0.000000
          225              O       9.151128      20.964188      22.737560      -0.504478      33.249156 0.43703162E+03  0.99698990E+04                                 8.198282                            6.399818       0.395020       2.203886                    0.997561      25.986444      66.414387       0.763967       0.351442      -1.145738       0.008614       0.012071      -0.003219       0.015174      -0.025363      -0.050557      -0.018841      -0.001853      -0.107890      -0.075694       0.022748       0.052946             10.210540       5.777080       2.967348       0.452935      18.452493       0.008232       6.402047           0.000000
          226              O       8.509578       0.922170      21.017636      -0.597239      33.511662 0.49402337E+03  0.11575766E+05                                 8.105470                            6.706807       0.651898       2.248888                    0.998982      27.584780      70.549725       0.765576       0.341441      -1.158521       0.047794       0.004588       0.011890       0.049464      -0.004256       0.027399       0.005035       0.070034       0.179384      -0.065560      -0.005669       0.071229              9.417206       7.255791       2.223370       4.053687       9.183384       2.998667      11.812442          -0.000001
          227              O       9.881908       5.698829      21.016763      -0.564727      35.749549 0.50835908E+03  0.12038341E+05                                 8.606722                            6.908875       0.415415       2.182726                    0.998186      27.394235      71.226644       0.734573       0.352108      -1.145713       0.001383      -0.014306       0.036099       0.038855      -0.035495       0.000377       0.005499       0.071108       0.084825      -0.064671       0.028182       0.036489             10.587878       7.648162      -2.148258       3.725036      11.017305      -5.569727      13.098166           0.000000
          228              O       0.041791       6.398928      22.597021      -0.574471      32.812226 0.54269320E+03  0.13090098E+05                                 8.157677                            7.227200       0.238094       2.125444                    0.996226      27.929588      73.785752       0.703559       0.360925      -1.136303      -0.001518      -0.020078      -0.006429       0.021137       0.029196      -0.015939       0.055300       0.024393      -0.070652      -0.077903       0.025624       0.052279              9.007797       7.087753       2.506049       0.145898      12.632683      -0.409844       7.302955          -0.000000
          229              O       8.632692       7.597941      23.814149      -0.535435      32.090703 0.47699159E+03  0.11114717E+05                                 8.011174                            6.683327       0.498473       2.226411                    0.996767      26.833467      69.159335       0.748535       0.351161      -1.146732      -0.003966       0.000916       0.023272       0.023625      -0.027256       0.051053       0.031681       0.043614      -0.030610      -0.075463       0.012520       0.062943              9.586601       8.889995      -1.201784       4.546259       6.607317      -2.407676      13.262490           0.000000
          230              O      10.690623       8.593851      24.076022      -0.568355      29.169795 0.45176087E+03  0.10388742E+05                                 7.396440                            6.449883       0.577668       2.226982                    0.998904      27.403940      70.253242       0.771304       0.345324      -1.151104      -0.017167      -0.008580       0.035568       0.040416       0.011597      -0.071550       0.011906      -0.016988      -0.150125      -0.097690       0.035118       0.062572              8.149122       7.226265       1.795467      -2.233139       7.407827      -1.914803       9.813275          -0.000000
          231              O       6.366935       3.478332       4.806242      -0.581191      38.613828 0.52175423E+03  0.12414245E+05                                 9.066739                            6.974577       0.432639       2.184366                    0.997691      27.621535      71.574702       0.736293       0.349624      -1.149768       0.028782      -0.015197       0.004890       0.032913      -0.022228       0.053474       0.041393      -0.010455      -0.054355      -0.083603       0.031882       0.051721             11.715400      22.334863       0.112646       0.150844       5.706432      -0.181968       7.104905          -0.000000
          232              O       7.478353       2.570653       6.532567      -0.535413      28.510672 0.41058092E+03  0.92001982E+04                                 7.256981                            6.101436       0.666189       2.273879                    0.999241      26.301646      66.120922       0.803917       0.340014      -1.157912       0.008076       0.037437      -0.014355       0.040900       0.005678      -0.009186      -0.001218      -0.064863       0.146609      -0.058125       0.008393       0.049732              8.313012       9.458305       0.714621      -3.357393       5.526336      -2.069601       9.954395          -0.000000
          233              O       2.202506       3.578285       4.894115      -0.587268      38.881340 0.57185500E+03  0.13950698E+05                                 9.196461                            7.409341       0.280748       2.134514                    0.995850      28.127694      74.304607       0.697415       0.360002      -1.139026      -0.033366      -0.007051       0.017996       0.038560       0.020685      -0.047257       0.045545      -0.018553      -0.116105      -0.088582       0.036558       0.052024             11.281173      19.904646       0.343987       0.486493       6.015664       0.016779       7.923211           0.000000
          234              O       1.092217       2.772052       6.692892      -0.552785      31.697436 0.45339978E+03  0.10403566E+05                                 7.847171                            6.434442       0.765991       2.308112                    0.998811      26.622393      67.487799       0.779531       0.342430      -1.157110      -0.005962       0.015766      -0.016655       0.023696      -0.008431       0.026370      -0.030007      -0.082047       0.166294      -0.074172      -0.002006       0.076178              9.415551       9.219370      -1.979260       4.130396       6.761237      -3.608564      12.266047           0.000000
          235              O       9.915793       8.706591      20.931218      -1.018672      60.811146 0.13645444E+04  0.41194367E+05                                11.782730                           10.919369      -0.129484       1.869581                    0.998540      38.322500     111.031765       0.619181       0.327671      -1.171212      -0.010742      -0.026194      -0.004082       0.028604      -0.000207       0.001813      -0.031622       0.014233      -0.025248      -0.037433       0.011226       0.026207             13.354716      13.714326      -3.814565       1.043600      13.586357      -1.876978      12.763465           0.000000
          236              O       9.790419       8.448077      17.880107      -0.577372      32.982851 0.47658006E+03  0.11135727E+05                                 8.143391                            6.705027       0.282503       2.128897                    0.997857      27.748269      72.313101       0.741015       0.353750      -1.141236      -0.001754       0.011947      -0.039280       0.041094       0.001069      -0.029740      -0.060742       0.038621      -0.132161      -0.090182       0.027658       0.062524              9.607004      11.254890      -3.202034       3.859799       7.403881      -2.392671      10.162241           0.000000
          237              O       8.444067      10.114675      18.348568      -0.542684      29.988311 0.45022850E+03  0.10338822E+05                                 7.550739                            6.445170       0.546142       2.231277                    0.998328      26.830339      68.606226       0.770905       0.345993      -1.151202      -0.021830      -0.026387      -0.014394       0.037148       0.013756      -0.028553       0.040901      -0.048481       0.071915      -0.060343      -0.000894       0.061236              8.471905       5.505016      -0.431818       0.801930       8.270475       3.506844      11.640223          -0.000000
          238              O       3.503678      11.003812       8.189060      -0.504478      33.249155 0.43703161E+03  0.99698987E+04                                 8.198282                            6.399818       0.395021       2.203886                    0.997561      25.986444      66.414386       0.763967       0.351442      -1.145738       0.008614      -0.012071      -0.003219       0.015174       0.025363      -0.050557       0.018841      -0.001853      -0.107890      -0.075694       0.022748       0.052946             10.210540       5.777080      -2.967348       0.452935      18.452492      -0.008232       6.402047           0.000000
          239              O       2.862128       9.733830       6.469136      -0.597239      33.511660 0.49402334E+03  0.11575766E+05                                 8.105469                            6.706807       0.651899       2.248888                    0.998982      27.584779      70.549722       0.765576       0.341441      -1.158521       0.047794      -0.004588       0.011890       0.049464       0.004256       0.027399      -0.005035       0.070034       0.179384      -0.065560      -0.005669       0.071229              9.417205       7.255791      -2.223370       4.053686       9.183384      -2.998667      11.812442          -0.000001
          240              O       4.234458       4.957171       6.468263      -0.564727      35.749549 0.50835905E+03  0.12038340E+05                                 8.606722                            6.908875       0.415415       2.182726                    0.998186      27.394235      71.226642       0.734573       0.352108      -1.145713       0.001383       0.014306       0.036099       0.038855       0.035495       0.000377      -0.005499       0.071108       0.084825      -0.064671       0.028182       0.036489             10.587878       7.648162       2.148259       3.725037      11.017305       5.569727      13.098166           0.000000
          241              O       5.689241       4.257072       8.048521      -0.574471      32.812229 0.54269325E+03  0.13090100E+05                                 8.157677                            7.227201       0.238094       2.125444                    0.996226      27.929589      73.785756       0.703559       0.360925      -1.136303      -0.001518       0.020078      -0.006429       0.021137      -0.029196      -0.015939      -0.055300       0.024393      -0.070652      -0.077903       0.025624       0.052279              9.007797       7.087753      -2.506049       0.145898      12.632684       0.409844       7.302955          -0.000000
          242              O       2.985242       3.058059       9.265649      -0.535435      32.090704 0.47699160E+03  0.11114718E+05                                 8.011174                            6.683328       0.498473       2.226411                    0.996767      26.833467      69.159336       0.748535       0.351161      -1.146732      -0.003966      -0.000916       0.023272       0.023625       0.027256       0.051053      -0.031681       0.043614      -0.030610      -0.075463       0.012520       0.062943              9.586601       8.889995       1.201784       4.546259       6.607318       2.407676      13.262491           0.000000
          243              O       5.043173       2.062149       9.527522      -0.568355      29.169786 0.45176071E+03  0.10388737E+05                                 7.396438                            6.449882       0.577668       2.226982                    0.998904      27.403938      70.253230       0.771304       0.345324      -1.151104      -0.017167       0.008580       0.035568       0.040416      -0.011597      -0.071550      -0.011906      -0.016988      -0.150125      -0.097690       0.035118       0.062572              8.149120       7.226263      -1.795466      -2.233138       7.407825       1.914803       9.813271          -0.000000
          244              O       0.719485       7.177668      19.354742      -0.581191      38.613822 0.52175417E+03  0.12414243E+05                                 9.066738                            6.974577       0.432639       2.184366                    0.997691      27.621534      71.574697       0.736293       0.349624      -1.149768       0.028782       0.015197       0.004890       0.032913       0.022228       0.053474      -0.041393      -0.010455      -0.054355      -0.083603       0.031882       0.051721             11.715398      22.334858      -0.112646       0.150844       5.706432       0.181968       7.104904          -0.000000
          245              O       1.830903       8.085347      21.081067      -0.535413      28.510673 0.41058094E+03  0.92001986E+04                                 7.256982                            6.101436       0.666189       2.273879                    0.999241      26.301646      66.120923       0.803917       0.340014      -1.157912       0.008076      -0.037437      -0.014355       0.040900      -0.005678      -0.009186       0.001218      -0.064863       0.146609      -0.058125       0.008393       0.049732              8.313012       9.458305      -0.714621      -3.357394       5.526336       2.069602       9.954395          -0.000000
          246              O       7.849955       7.077715      19.442615      -0.587268      38.881322 0.57185466E+03  0.13950688E+05                                 9.196458                            7.409339       0.280748       2.134514                    0.995850      28.127694      74.304606       0.697416       0.360002      -1.139026      -0.033366       0.007051       0.017996       0.038560      -0.020685      -0.047257      -0.045545      -0.018553      -0.116105      -0.088582       0.036558       0.052024             11.281168      19.904635      -0.343987       0.486491       6.015661      -0.016777       7.923209           0.000000
          247              O       6.739667       7.883948      21.241392      -0.552785      31.697438 0.45339978E+03  0.10403566E+05                                 7.847171                            6.434442       0.765991       2.308112                    0.998811      26.622393      67.487798       0.779531       0.342430      -1.157110      -0.005962      -0.015766      -0.016655       0.023696       0.008431       0.026370       0.030007      -0.082047       0.166294      -0.074172      -0.002006       0.076178              9.415551       9.219369       1.979260       4.130396       6.761237       3.608565      12.266048           0.000000
          248              O       1.379107      12.605409       6.382718      -1.018672      60.811143 0.13645444E+04  0.41194365E+05                                11.782730                           10.919369      -0.129484       1.869581                    0.998540      38.322499     111.031764       0.619180       0.327672      -1.171212       0.010742       0.026194      -0.004082       0.028604      -0.000207      -0.001813       0.031622       0.014233      -0.025248      -0.037433       0.011226       0.026207             13.354716      13.714326      -3.814565      -1.043600      13.586357       1.876978      12.763465           0.000000
          249              O       1.504481      12.863923       3.331607      -0.577372      32.982849 0.47658003E+03  0.11135726E+05                                 8.143391                            6.705027       0.282503       2.128897                    0.997857      27.748269      72.313099       0.741015       0.353750      -1.141236       0.001754      -0.011947      -0.039280       0.041094       0.001069       0.029740       0.060742       0.038621      -0.132161      -0.090182       0.027658       0.062524              9.607003      11.254889      -3.202033      -3.859798       7.403880       2.392671      10.162241           0.000000
          250              O       2.850833      11.197325       3.800068      -0.542684      29.988308 0.45022845E+03  0.10338821E+05                                 7.550738                            6.445170       0.546142       2.231277                    0.998328      26.830339      68.606223       0.770905       0.345993      -1.151202       0.021830       0.026387      -0.014394       0.037148       0.013756       0.028553      -0.040901      -0.048481       0.071915      -0.060343      -0.000894       0.061236              8.471904       5.505016      -0.431818      -0.801929       8.270474      -3.506844      11.640221          -0.000000
          251              O       7.791222      10.308188      22.737560      -0.504478      33.249154 0.43703160E+03  0.99698983E+04                                 8.198282                            6.399818       0.395021       2.203886                    0.997561      25.986444      66.414385       0.763967       0.351442      -1.145738      -0.008614       0.012071      -0.003219       0.015174       0.025363       0.050557      -0.018841      -0.001853      -0.107890      -0.075694       0.022748       0.052946             10.210539       5.777080      -2.967348      -0.452935      18.452491       0.008232       6.402047           0.000000
          252              O       8.432772      11.578170      21.017636      -0.597239      33.511659 0.49402332E+03  0.11575765E+05                                 8.105469                            6.706807       0.651899       2.248888                    0.998982      27.584779      70.549721       0.765576       0.341441      -1.158521      -0.047794       0.004588       0.011890       0.049464       0.004256      -0.027399       0.005035       0.070034       0.179384      -0.065560      -0.005669       0.071229              9.417205       7.255791      -2.223370      -4.053686       9.183383       2.998667      11.812441          -0.000001
          253              O       7.060442      16.354829      21.016763      -0.564727      35.749547 0.50835904E+03  0.12038340E+05                                 8.606722                            6.908875       0.415415       2.182726                    0.998186      27.394234      71.226641       0.734573       0.352108      -1.145713      -0.001383      -0.014306       0.036098       0.038855       0.035495      -0.000377       0.005499       0.071108       0.084825      -0.064671       0.028182       0.036489             10.587878       7.648162       2.148258      -3.725036      11.017305      -5.569727      13.098166           0.000000
          254              O       5.605659      17.054928      22.597021      -0.574471      32.812228 0.54269323E+03  0.13090099E+05                                 8.157677                            7.227200       0.238094       2.125444                    0.996226      27.929589      73.785755       0.703559       0.360925      -1.136303       0.001518      -0.020078      -0.006429       0.021137      -0.029196       0.015939       0.055300       0.024393      -0.070652      -0.077903       0.025624       0.052279              9.007797       7.087753      -2.506049      -0.145898      12.632683      -0.409844       7.302955          -0.000000
          255              O       8.309658      18.253941      23.814149      -0.535435      32.090702 0.47699157E+03  0.11114717E+05                                 8.011174                            6.683327       0.498473       2.226411                    0.996767      26.833466      69.159333       0.748535       0.351161      -1.146732       0.003966       0.000916       0.023272       0.023625       0.027256      -0.051053       0.031681       0.043614      -0.030610      -0.075463       0.012520       0.062943              9.586601       8.889995       1.201784      -4.546259       6.607317      -2.407676      13.262490           0.000000
          256              O       6.251727      19.249851      24.076022      -0.568355      29.169784 0.45176068E+03  0.10388736E+05                                 7.396437                            6.449881       0.577668       2.226982                    0.998904      27.403938      70.253229       0.771304       0.345324      -1.151104       0.017167      -0.008580       0.035568       0.040416      -0.011597       0.071550       0.011906      -0.016988      -0.150125      -0.097690       0.035118       0.062572              8.149119       7.226263      -1.795466       2.233138       7.407825      -1.914802       9.813271          -0.000000
          257              O      10.575415      14.134332       4.806242      -0.581191      38.613832 0.52175428E+03  0.12414247E+05                                 9.066740                            6.974578       0.432639       2.184366                    0.997691      27.621535      71.574704       0.736293       0.349624      -1.149768      -0.028782      -0.015197       0.004890       0.032913       0.022228      -0.053474       0.041393      -0.010455      -0.054355      -0.083603       0.031882       0.051721             11.715401      22.334866      -0.112646      -0.150844       5.706433      -0.181968       7.104905          -0.000000
          258              O       9.463997      13.226653       6.532567      -0.535413      28.510674 0.41058096E+03  0.92001992E+04                                 7.256982                            6.101436       0.666189       2.273879                    0.999241      26.301646      66.120924       0.803917       0.340014      -1.157912      -0.008076       0.037437      -0.014355       0.040900      -0.005678       0.009186      -0.001218      -0.064863       0.146609      -0.058125       0.008393       0.049732              8.313013       9.458306      -0.714621       3.357394       5.526336      -2.069602       9.954396          -0.000000
          259              O       3.444944      14.234285       4.894115      -0.587268      38.881340 0.57185500E+03  0.13950698E+05                                 9.196462                            7.409341       0.280748       2.134514                    0.995850      28.127693      74.304606       0.697415       0.360002      -1.139026       0.033366      -0.007051       0.017996       0.038560      -0.020685       0.047257       0.045545      -0.018553      -0.116105      -0.088582       0.036558       0.052024             11.281174      19.904647      -0.343987      -0.486494       6.015664       0.016779       7.923211           0.000000
          260              O       4.555233      13.428052       6.692892      -0.552785      31.697437 0.45339980E+03  0.10403567E+05                                 7.847171                            6.434442       0.765991       2.308112                    0.998811      26.622394      67.487801       0.779531       0.342430      -1.157110       0.005962       0.015766      -0.016655       0.023696       0.008431      -0.026370      -0.030007      -0.082047       0.166294      -0.074172      -0.002006       0.076178              9.415551       9.219370       1.979260      -4.130396       6.761237      -3.608564      12.266046           0.000000

******************************************************
Auxiliary information for the entire system
The total spin magnetic moment of the unit cell is   -0.000021
The total net atomic charge of the unit cell is   0.000010
Accuracy of reproducing the electrostatic potential in the unit cell:
  The inner radius (bohr) =    5.0000
  The outer radius (bohr) =   12.0000
  Valid grid points have density less than (e/(bohr^3)) =    0.0001
  The number of valid grid points were=       716908
  The rms potential error without charges in kcal/mol is=      4.42744
  The rms potential error with partial charges in kcal/mol is=      0.72923
  The RRMSE value at monopole order=      0.16471
  The rms potential error with partial charges and cloud penetration in kcal/mol is=      0.73599
  The RRMSE value at monopole order with cloud penetration is=      0.16623
  The rms potential error with partial charges and atomic dipoles in kcal/mol is=      0.30701
  The RRMSE value at dipole order=      0.06934
  The rms potential error with partial charges, atomic dipoles and cloud penetration in kcal/mol is=      0.29895
  The RRMSE value at dipole order with cloud penetration=      0.06752

******************************************************
The electron densities and ab initio electrostatic potential were computed in VASP using the PBE functional and
projector augmented wave method. See the main text of the journal article for a description of computational details.
The atomic charges, dipoles, and quadrupoles were computed with the DDEC6 method as described in
(a) T. A. Manz and N. Gabaldon Limas, RSC Adv. 6 (2016) 47771-47801 DOI: 10.1039/c6ra04656h
(b) N. Gabaldon Limas and T. A. Manz, RSC Adv. 8 (2018) 2678-2707 DOI: 10.1039/c7ra11829e.
For each atom in the material, the electron cloud parameters were fit to the spherically averaged atom-in-material
electron density using radial positions for which this density was between 10^-4 and 10^-2 electrons per cubic bohr.
The polarizabilities, dispersion coefficients, and quantum Drude oscillator (QDO) parameters were fit using the MCLF method.
The magnetic structure of the system was optimized in VASP from the default ferromagnetic initial guess using spin polarization.
The atomic spin moments (ASMs) were computed on this optimized magnetic structure using the DDEC6 partition as inputs
to the method of T. A. Manz and D. S. Sholl, J. Chem. Theory Comput. 7 (2011) 4146-4164 DOI: 10.1021/ct200539n.
The RMSE and RRMSE were computed using a uniform grid with Ewald summation.
