# Supplementary material for: A collection of forcefield precursors for metal–organic frameworks
Source: RSC Adv. 2019 Nov 13;9(63):36492–507. doi: 10.1039/c9ra07327b (PMC9075174; doi:10.1039/c9ra07327b)
Supplement: RA-009-C9RA07327B-s5749 [file RA-009-C9RA07327B-s5749.xyz]

   34
jmolscript: load "" {1 1 1} spacegroup "x,y,z" unitcell [{      9.479000     0.000000     0.000000 }, {      1.120840     9.412500     0.000000 }, {      0.388302     0.344806    16.378670 }]
Zn     0.194151     0.172403     8.189335     0.989918
Zn     0.000000     0.000000     0.000000     0.989917
Cu     2.038789     4.806605     8.223075     0.373692
Cu     5.780031     8.128772    -0.033740     0.373687
Cu     8.949353     4.950701     8.155595     0.373687
Cu     4.819809     1.283728     0.033740     0.373688
Cu     4.454102     6.245331    12.284003     0.168115
Cu     6.534040     3.511975     4.094668     0.168114
Cu     4.543209     5.753938     4.094668     0.179719
Cu     6.444933     4.003368    12.284003     0.179719
C      3.573653     5.597507    10.814836    -0.040093
C      0.953170     3.162817     8.371138     0.040993
C      3.634001     5.167947     5.567110    -0.037842
C      5.201490     7.043002    13.753169    -0.040096
C      7.928958     9.357212    16.196867     0.040994
C      5.232599     6.587478     2.622225    -0.037840
C      7.414489     4.159799     5.563834    -0.040091
C     10.034972     6.594489     8.007532     0.040992
C      7.354141     4.589359    10.811560    -0.037840
C      5.786652     2.714304     2.625501    -0.040095
C      3.059184     0.400094     0.181803     0.040994
C      5.755543     3.169828    13.756445    -0.037840
N      3.016262     5.312982     9.863235    -0.305010
N      0.678557     2.080610     8.426826    -0.391947
N      3.045636     4.990594     6.531814    -0.308668
N      5.549927     7.562839    14.704770    -0.305006
N      9.036043     9.501934    16.141179    -0.391947
N      5.478279     7.150744     1.657521    -0.308667
N      7.971880     4.444324     6.515435    -0.305011
N     10.309585     7.676696     7.951844    -0.391946
N      7.942506     4.766712     9.846856    -0.308669
N      5.438215     2.194467     1.673900    -0.305005
N      1.952099     0.255372     0.237491    -0.391947
N      5.509863     2.606562    14.721149    -0.308668

The following XYZ coordinates are in angstroms. Other properties are in atomic units.
The sperically averaged electron density of each atom fit to a function of the form exp(a - br)
eigen_1, eigen_2 and eigen_3 are the three eigenvalues of traceless quadrupole moment tensor
  atom number  atomic symbol              X              Y              Z     net charge C6 coefficient C8 coefficient C10 coefficient fluctuating dipole atomic polarizability isotropic forcefield polarizability              a              b squared Pearson coefficient          <r^3>          <r^4>         wp_QDO          m_QDO          q_QDO       dipole_x       dipole_y       dipole_z         dipole            Qxy            Qxz            Qyz     Q(x^2-y^2)  Q(3z^2 - R^2)        eigen_1        eigen_2        eigen_3 static polarizability      alpha(xx)      alpha(xy)      alpha(xz)      alpha(yy)      alpha(yz)      alpha(zz) atomic spin moment
            1             Zn       0.194151       0.172403       8.189335       0.989918      97.020688 0.13513020E+04  0.39619131E+05                                17.547590                           12.163585       0.551312       2.060437                    0.999796      42.615150     111.478411       0.508805       0.410584      -1.137060       0.000002       0.000000      -0.000000       0.000002      -0.111346      -0.015308      -0.055046       0.362533       0.401854      -0.287455       0.141684       0.145771             24.191134      12.743354       7.064790       0.400239      48.693863       1.580287      11.136185           0.000016
            2             Zn       0.000000       0.000000       0.000000       0.989917      97.021637 0.13513155E+04  0.39619638E+05                                17.547732                           12.163669       0.551309       2.060436                    0.999796      42.615190     111.478781       0.508802       0.410586      -1.137058      -0.000000       0.000000      -0.000000       0.000000      -0.065666      -0.056470      -0.008693      -0.404687       0.401857      -0.287454       0.141685       0.145769             24.191349      49.850714       2.646127       1.616539      11.587067       0.210573      11.136266           0.000015
            3             Cu       2.038789       4.806605       8.223075       0.373692     114.393660 0.17548827E+04  0.55054725E+05                                20.168040                           14.549769       0.996351       2.101045                    0.998350      53.032407     144.609591       0.431583       0.452372      -1.107235       0.115564       0.065306      -0.004740       0.132825      -0.046719       0.003111      -0.013269      -0.101251      -0.124695      -0.048744      -0.042300       0.091044             26.311482      27.837306       6.229729      -0.133497      22.682477       0.614501      28.414664           0.000004
            4             Cu       5.780031       8.128772      -0.033740       0.373687     114.393878 0.17548867E+04  0.55054860E+05                                20.168023                           14.549753       0.996360       2.101048                    0.998350      53.032558     144.609833       0.431585       0.452370      -1.107237      -0.078514      -0.107031       0.004740       0.132825      -0.057301      -0.012806       0.004654       0.076478      -0.124692      -0.048746      -0.042297       0.091043             26.311465      24.217485       6.660782       0.594414      26.302265      -0.205215      28.414645           0.000004
            5             Cu       8.949353       4.950701       8.155595       0.373687     114.394361 0.17548954E+04  0.55055188E+05                                20.168039                           14.549761       0.996395       2.101056                    0.998350      53.032767     144.610346       0.431586       0.452368      -1.107238      -0.115566      -0.065308       0.004739       0.132827      -0.046718       0.003110      -0.013269      -0.101246      -0.124689      -0.048743      -0.042298       0.091040             26.311487      27.837302       6.229744      -0.133498      22.682478       0.614502      28.414681           0.000008
            6             Cu       4.819809       1.283728       0.033740       0.373688     114.393686 0.17548833E+04  0.55054732E+05                                20.168011                           14.549746       0.996356       2.101047                    0.998350      53.032487     144.609644       0.431584       0.452370      -1.107237       0.078514       0.107031      -0.004740       0.132825      -0.057301      -0.012805       0.004654       0.076478      -0.124691      -0.048745      -0.042297       0.091043             26.311447      24.217468       6.660774       0.594406      26.302251      -0.205227      28.414622           0.000002
            7             Cu       4.454102       6.245331      12.284003       0.168115     179.167340 0.23260011E+04  0.79299361E+05                                27.537553                           17.479610       0.238849       1.831128                    0.998828      61.288689     181.607114       0.364722       0.492589      -1.070212       0.017911      -0.020170       0.000000       0.026975       0.000500      -0.109667      -0.097383       0.000117      -0.085584      -0.155134       0.013761       0.141373             38.869274      29.403427       8.135492      22.756667      27.465881      20.207585      59.738513           0.000015
            8             Cu       6.534040       3.511975       4.094668       0.168114     179.167180 0.23259995E+04  0.79299280E+05                                27.537513                           17.479586       0.238854       1.831129                    0.998828      61.288746     181.607153       0.364722       0.492588      -1.070213      -0.017911       0.020172      -0.000001       0.026976       0.000503      -0.109669      -0.097383       0.000120      -0.085581      -0.155133       0.013757       0.141376             38.869219      29.403392       8.135479      22.756640      27.465834      20.207549      59.738432           0.000015
            9             Cu       4.543209       5.753938       4.094668       0.179719     169.654235 0.22489654E+04  0.75961707E+05                                26.547718                           17.127445       0.279086       1.845731                    0.999002      60.592782     178.185424       0.370732       0.489141      -1.073059       0.016780      -0.018897       0.000001       0.025271      -0.015237       0.114542       0.101711      -0.003630      -0.069568      -0.166960       0.026939       0.140021             37.083809      27.178686       6.686831     -20.855274      25.586128     -18.519158      58.486612           0.000015
           10             Cu       6.444933       4.003368      12.284003       0.179719     169.654183 0.22489639E+04  0.75961657E+05                                26.547736                           17.127457       0.279081       1.845730                    0.999002      60.592689     178.185225       0.370732       0.489142      -1.073058      -0.016779       0.018897      -0.000000       0.025271      -0.015237       0.114543       0.101713      -0.003629      -0.069567      -0.166963       0.026939       0.140024             37.083839      27.178701       6.686838     -20.855290      25.586158     -18.519179      58.486656           0.000014
           11              C       3.573653       5.597507      10.814836      -0.040093      57.445020 0.56896063E+03  0.14309962E+05                                12.891138                            8.164849       0.279927       2.019243                    0.999934      31.885490      94.878089       0.554248       0.439385      -1.049787      -0.010217      -0.033597      -0.042395       0.055050      -0.020618      -0.107379      -0.047459      -0.022658      -0.259475      -0.162085       0.065456       0.096630             17.122286      15.300012       3.402821      11.770857       9.701993       5.987345      26.364852           0.000002
           12              C       0.953170       3.162817       8.371138       0.040993      44.575353 0.52184306E+03  0.12786012E+05                                10.901192                            7.774755       0.194451       2.008117                    0.999523      30.294847      87.661358       0.575501       0.434375      -1.057601      -0.027508      -0.111863       0.017763       0.116557      -0.081863       0.000681       0.009214       0.328622       0.426111      -0.254803       0.112486       0.142317             13.678952      10.060183       4.552414      -0.129056      24.088916      -0.656058       6.887758           0.000003
           13              C       3.634001       5.167947       5.567110      -0.037842      56.490396 0.56529960E+03  0.14182201E+05                                12.720902                            8.115806       0.315915       2.030726                    0.999936      31.741769      94.055234       0.558760       0.436934      -1.052202      -0.014372      -0.024700       0.048052       0.055907      -0.013676       0.115290       0.024584      -0.044897      -0.278023      -0.166928       0.072071       0.094857             16.799179      15.279072       2.461957     -11.869072       8.719418      -4.411144      26.399048           0.000002
           14              C       5.201490       7.043002      13.753169      -0.040096      57.444793 0.56895799E+03  0.14309878E+05                                12.891102                            8.164829       0.279922       2.019243                    0.999934      31.885426      94.877825       0.554249       0.439385      -1.049787       0.034567       0.006173       0.042393       0.055047      -0.022704      -0.059824      -0.101010       0.012332      -0.259479      -0.162083       0.065455       0.096628             17.122235      10.579320       3.964945       7.337156      14.422617      10.980272      26.364770           0.000002
           15              C       7.928958       9.357212      16.196867       0.040994      44.575402 0.52184346E+03  0.12786027E+05                                10.901204                            7.774760       0.194447       2.008116                    0.999523      30.294883      87.661522       0.575501       0.434375      -1.057601       0.114331       0.014088      -0.017763       0.116557      -0.040989       0.009229      -0.000413      -0.357881       0.426104      -0.254802       0.112487       0.142315             13.678973      24.961857       2.777942      -0.666714       9.187297      -0.050575       6.887765           0.000003
           16              C       5.232599       6.587478       2.622225      -0.037840      56.490215 0.56529784E+03  0.14182144E+05                                12.720874                            8.115793       0.315920       2.030728                    0.999936      31.741716      94.055013       0.558760       0.436934      -1.052202       0.026226       0.011350      -0.048053       0.055908      -0.018566       0.038044       0.111575       0.037218      -0.278022      -0.166929       0.072071       0.094857             16.799142       9.389260       3.163305      -5.783639      14.609176     -11.264177      26.398990           0.000003
           17              C       7.414489       4.159799       5.563834      -0.040091      57.444990 0.56895992E+03  0.14309941E+05                                12.891135                            8.164846       0.279924       2.019243                    0.999934      31.885477      94.878062       0.554248       0.439385      -1.049787       0.010217       0.033597       0.042395       0.055050      -0.020619      -0.107380      -0.047459      -0.022657      -0.259475      -0.162086       0.065455       0.096630             17.122283      15.300009       3.402822      11.770855       9.701992       5.987346      26.364846           0.000003
           18              C      10.034972       6.594489       8.007532       0.040992      44.575552 0.52184570E+03  0.12786093E+05                                10.901216                            7.774769       0.194451       2.008116                    0.999523      30.294943      87.661682       0.575501       0.434374      -1.057601       0.027509       0.111864      -0.017763       0.116558      -0.081865       0.000682       0.009213       0.328623       0.426106      -0.254803       0.112488       0.142315             13.678985      10.060208       4.552430      -0.129057      24.088975      -0.656060       6.887772           0.000003
           19              C       7.354141       4.589359      10.811560      -0.037840      56.490209 0.56529742E+03  0.14182133E+05                                12.720878                            8.115793       0.315918       2.030728                    0.999936      31.741704      94.055010       0.558760       0.436934      -1.052202       0.014372       0.024700      -0.048052       0.055908      -0.013677       0.115290       0.024583      -0.044897      -0.278022      -0.166928       0.072071       0.094857             16.799147      15.279039       2.461951     -11.869044       8.719404      -4.411135      26.398998           0.000005
           20              C       5.786652       2.714304       2.625501      -0.040095      57.444696 0.56895723E+03  0.14309852E+05                                12.891080                            8.164817       0.279927       2.019245                    0.999934      31.885408      94.877684       0.554250       0.439384      -1.049788      -0.034567      -0.006173      -0.042393       0.055047      -0.022703      -0.059824      -0.101010       0.012333      -0.259480      -0.162084       0.065455       0.096629             17.122205      10.579302       3.964936       7.337142      14.422588      10.980248      26.364725           0.000004
           21              C       3.059184       0.400094       0.181803       0.040994      44.575363 0.52184295E+03  0.12786011E+05                                10.901198                            7.774756       0.194448       2.008116                    0.999523      30.294867      87.661460       0.575501       0.434375      -1.057601      -0.114330      -0.014088       0.017763       0.116557      -0.040989       0.009229      -0.000413      -0.357880       0.426106      -0.254802       0.112487       0.142315             13.678964      24.961840       2.777939      -0.666717       9.187291      -0.050576       6.887761           0.000002
           22              C       5.755543       3.169828      13.756445      -0.037840      56.490153 0.56529710E+03  0.14182121E+05                                12.720864                            8.115786       0.315923       2.030729                    0.999936      31.741701      94.054953       0.558761       0.436934      -1.052202      -0.026226      -0.011349       0.048053       0.055908      -0.018566       0.038044       0.111575       0.037219      -0.278022      -0.166928       0.072071       0.094857             16.799126       9.389252       3.163304      -5.783633      14.609168     -11.264167      26.398957           0.000005
           23              N       3.016262       5.312982       9.863235      -0.305010      55.629230 0.60337419E+03  0.15209191E+05                                12.347286                            8.171070      -0.032823       1.966138                    0.998796      30.906431      88.393800       0.585577       0.414956      -1.078264       0.009957      -0.014378      -0.014611       0.022790      -0.028073      -0.076841      -0.039264      -0.014084      -0.145075      -0.115047       0.046992       0.068055             16.175115      14.646586       3.004786      10.901904       9.064526       5.034845      24.814233           0.000009
           24              N       0.678557       2.080610       8.426826      -0.391947      50.088389 0.55785877E+03  0.13739593E+05                                11.376402                            7.747161       0.251471       2.060862                    0.999296      30.613835      85.541944       0.616402       0.403452      -1.089762       0.005425       0.039733       0.016343       0.043304      -0.043184       0.004034       0.017080       0.185265       0.214181      -0.139362       0.066497       0.072864             14.729180       8.422207       4.461949       0.037933      28.723516       0.005921       7.041817           0.000005
           25              N       3.045636       4.990594       6.531814      -0.308668      55.459129 0.60651986E+03  0.15298889E+05                                12.290808                            8.174203      -0.016801       1.969182                    0.998898      30.957180      88.389998       0.587779       0.413121      -1.080128       0.007696      -0.002998       0.016046       0.018046      -0.024398       0.082647       0.030390      -0.031483      -0.154480      -0.118383       0.050538       0.067845             16.009911      14.840249       1.766376     -11.181625       8.062000      -3.008315      25.127482           0.000010
           26              N       5.549927       7.562839      14.704770      -0.305006      55.629485 0.60337697E+03  0.15209283E+05                                12.347339                            8.171100      -0.032831       1.966134                    0.998796      30.906479      88.394090       0.585575       0.414958      -1.078263       0.013100      -0.011593       0.014609       0.022791      -0.028939      -0.048072      -0.071656       0.000509      -0.145057      -0.115039       0.046989       0.068050             16.175192       9.848231       3.576199       6.288650      13.862987      10.230134      24.814356           0.000009
           27              N       9.036043       9.501934      16.141179      -0.391947      50.088577 0.55786069E+03  0.13739657E+05                                11.376445                            7.747185       0.251466       2.060861                    0.999295      30.613878      85.542213       0.616400       0.403453      -1.089761      -0.040096      -0.000690      -0.016343       0.043304      -0.020223       0.017437       0.001986      -0.200365       0.214180      -0.139361       0.066497       0.072864             14.729243      29.487602       1.953513       0.010366       7.658285       0.036967       7.041841           0.000006
           28              N       5.478279       7.150744       1.657521      -0.308667      55.459238 0.60652139E+03  0.15298938E+05                                12.290825                            8.174215      -0.016802       1.969181                    0.998898      30.957217      88.390146       0.587778       0.413121      -1.080128       0.002067      -0.007997      -0.016046       0.018048      -0.027413       0.039949       0.078474       0.019144      -0.154479      -0.118383       0.050538       0.067845             16.009935       8.571584       2.512853      -4.309385      14.330694     -10.747477      25.127527           0.000008
           29              N       7.971880       4.444324       6.515435      -0.305011      55.629545 0.60337781E+03  0.15209305E+05                                12.347327                            8.171092      -0.032824       1.966136                    0.998796      30.906533      88.394165       0.585577       0.414956      -1.078264      -0.009957       0.014379       0.014611       0.022790      -0.028074      -0.076842      -0.039264      -0.014084      -0.145075      -0.115048       0.046992       0.068055             16.175175      14.646637       3.004800      10.901950       9.064557       5.034870      24.814331           0.000007
           30              N      10.309585       7.676696       7.951844      -0.391946      50.088571 0.55786084E+03  0.13739659E+05                                11.376437                            7.747182       0.251461       2.060859                    0.999295      30.613878      85.542168       0.616401       0.403453      -1.089761      -0.005426      -0.039734      -0.016343       0.043305      -0.043184       0.004035       0.017080       0.185267       0.214177      -0.139362       0.066499       0.072863             14.729228       8.422233       4.461966       0.037933      28.723614       0.005921       7.041836           0.000005
           31              N       7.942506       4.766712       9.846856      -0.308669      55.459515 0.60652458E+03  0.15299040E+05                                12.290864                            8.174236      -0.016805       1.969179                    0.998898      30.957301      88.390461       0.587778       0.413121      -1.080128      -0.007696       0.002998      -0.016046       0.018047      -0.024399       0.082648       0.030390      -0.031484      -0.154481      -0.118384       0.050539       0.067846             16.009991      14.840319       1.766387     -11.181687       8.062035      -3.008334      25.127619           0.000006
           32              N       5.438215       2.194467       1.673900      -0.305005      55.629340 0.60337543E+03  0.15209233E+05                                12.347314                            8.171087      -0.032829       1.966135                    0.998796      30.906444      88.393924       0.585576       0.414957      -1.078263      -0.013100       0.011593      -0.014609       0.022791      -0.028938      -0.048072      -0.071656       0.000509      -0.145057      -0.115040       0.046989       0.068050             16.175155       9.848211       3.576187       6.288632      13.862955      10.230105      24.814300           0.000006
           33              N       1.952099       0.255372       0.237491      -0.391947      50.088570 0.55786063E+03  0.13739655E+05                                11.376444                            7.747185       0.251466       2.060861                    0.999295      30.613876      85.542204       0.616400       0.403453      -1.089761       0.040096       0.000689       0.016343       0.043304      -0.020223       0.017437       0.001987      -0.200365       0.214181      -0.139361       0.066497       0.072864             14.729241      29.487598       1.953512       0.010363       7.658284       0.036966       7.041840           0.000006
           34              N       5.509863       2.606562      14.721149      -0.308668      55.459325 0.60652233E+03  0.15298969E+05                                12.290845                            8.174226      -0.016805       1.969180                    0.998898      30.957229      88.390233       0.587778       0.413121      -1.080128      -0.002067       0.007997       0.016046       0.018048      -0.027412       0.039949       0.078473       0.019144      -0.154479      -0.118383       0.050538       0.067845             16.009962       8.571597       2.512860      -4.309395      14.330723     -10.747500      25.127566           0.000006

******************************************************
Auxiliary information for the entire system
The total spin magnetic moment of the unit cell is   0.000226
The total net atomic charge of the unit cell is   0.000001
Accuracy of reproducing the electrostatic potential in the unit cell:
  The inner radius (bohr) =    5.0000
  The outer radius (bohr) =   12.0000
  Valid grid points have density less than (e/(bohr^3)) =    0.0001
  The number of valid grid points were=       147742
  The rms potential error without charges in kcal/mol is=      8.84705
  The rms potential error with partial charges in kcal/mol is=      1.08396
  The RRMSE value at monopole order=      0.12252
  The rms potential error with partial charges and cloud penetration in kcal/mol is=      1.07305
  The RRMSE value at monopole order with cloud penetration is=      0.12129
  The rms potential error with partial charges and atomic dipoles in kcal/mol is=      0.22850
  The RRMSE value at dipole order=      0.02583
  The rms potential error with partial charges, atomic dipoles and cloud penetration in kcal/mol is=      0.20122
  The RRMSE value at dipole order with cloud penetration=      0.02274

******************************************************
The electron densities and ab initio electrostatic potential were computed in VASP using the PBE functional and
projector augmented wave method. See the main text of the journal article for a description of computational details.
The atomic charges, dipoles, and quadrupoles were computed with the DDEC6 method as described in
(a) T. A. Manz and N. Gabaldon Limas, RSC Adv. 6 (2016) 47771-47801 DOI: 10.1039/c6ra04656h
(b) N. Gabaldon Limas and T. A. Manz, RSC Adv. 8 (2018) 2678-2707 DOI: 10.1039/c7ra11829e.
For each atom in the material, the electron cloud parameters were fit to the spherically averaged atom-in-material
electron density using radial positions for which this density was between 10^-4 and 10^-2 electrons per cubic bohr.
The polarizabilities, dispersion coefficients, and quantum Drude oscillator (QDO) parameters were fit using the MCLF method.
The magnetic structure of the system was optimized in VASP from the default ferromagnetic initial guess using spin polarization.
The atomic spin moments (ASMs) were computed on this optimized magnetic structure using the DDEC6 partition as inputs
to the method of T. A. Manz and D. S. Sholl, J. Chem. Theory Comput. 7 (2011) 4146-4164 DOI: 10.1021/ct200539n.
The RMSE and RRMSE were computed using a uniform grid with Ewald summation.
