# Supplementary material for: A collection of forcefield precursors for metal–organic frameworks
Source: RSC Adv. 2019 Nov 13;9(63):36492–507. doi: 10.1039/c9ra07327b (PMC9075174; doi:10.1039/c9ra07327b)
Supplement: RA-009-C9RA07327B-s5750 [file RA-009-C9RA07327B-s5750.xyz]

  150
jmolscript: load "" {1 1 1} spacegroup "x,y,z" unitcell [{     10.762200     0.000000     0.000000 }, {      5.267578    10.001426     0.000000 }, {      0.873121     2.079018    26.126874 }]
Tb     8.027447     7.005998    10.440821     2.050223
Tb     8.370157     8.967701     6.319830     2.184373
Tb     4.328349     0.488508     1.579108     2.107924
Tb     8.875452     5.074446    15.686053     2.050223
Tb     8.532742     3.112743    19.807044     2.184373
Tb    12.574550    11.591936    24.547766     2.107924
H      8.719966     5.806179    24.211774     0.122503
H      7.049307     4.267968     1.977804     0.117452
H      5.536074     1.790516     7.255433     0.118108
H      6.698960     3.430899     8.300508     0.131685
H      5.599994     3.888166     3.853714     0.117341
H      6.856614     5.543174     4.906627     0.116105
H      0.477426     0.138748     1.303731     0.104967
H      9.017798     0.199778     0.713264     0.107558
H      4.890358     7.890210     4.475534     0.123269
H     13.398937     8.042023     4.007862     0.125970
H     12.651095     7.514004    10.531743     0.125241
H      4.171405     7.732990    10.317503     0.118335
H     12.203262     8.822518     6.790375     0.103841
H     14.497514     8.947282     6.573521     0.103551
H     10.965662     8.909516    13.954363     0.120070
H      4.611109     1.539834    11.156175     0.114686
H      4.528387     7.586001    13.912560     0.115677
H      3.779248     4.647817    11.401768     0.112943
H      8.182933     6.274265     1.915100     0.122503
H      9.853592     7.812476    24.149070     0.117452
H     11.366825    10.289928    18.871441     0.118108
H     10.203939     8.649545    17.826366     0.131685
H     11.302905     8.192278    22.273160     0.117341
H     10.046285     6.537270    21.220247     0.116105
H     16.425473    11.941696    24.823143     0.104967
H      7.885101    11.880666    25.413610     0.107558
H     12.012541     4.190234    21.651340     0.123269
H      3.503962     4.038421    22.119012     0.125970
H      4.251804     4.566440    15.595131     0.125241
H     12.731494     4.347454    15.809371     0.118335
H      4.699637     3.257926    19.336499     0.103841
H      2.405385     3.133162    19.553353     0.103551
H      5.937237     3.170928    12.172511     0.120070
H     12.291790    10.540610    14.970699     0.114686
H     12.374512     4.494443    12.214314     0.115677
H     13.123651     7.432627    14.725106     0.112943
C      6.554180     2.473055     0.033965     0.654801
C      7.331545     3.810532     0.062704    -0.021815
C      8.791546     6.326368    24.979904    -0.110524
C      7.435220     4.560816     1.183547    -0.104704
C      4.771481     1.557134     4.749866     0.699555
C      5.529466     2.657961     5.437002    -0.039285
C      5.814205     2.539790     6.779924    -0.102240
C      6.505478     3.520988     7.396518    -0.069509
C      5.861394     3.787828     4.742028    -0.105288
C      6.592606     4.790107     5.384749    -0.112069
C      6.931903     4.677314     6.719832    -0.017398
C      7.736048     5.764774     7.352102     0.691900
C      6.990388     9.039365     3.344240     0.695520
C      5.544406     9.007140     2.939273    -0.032541
C      5.119679     9.701102     1.831494    -0.095087
C     14.555400     9.759879     1.489232    -0.122123
C      4.606474     8.375243     3.733530    -0.088533
C     14.017052     8.452596     3.448747    -0.095059
C     13.586465     9.141310     2.325292    -0.018950
C     12.115910     9.346018     2.019607     0.621153
C     10.677195     7.943415     8.789080     0.694237
C     12.191638     8.107499     8.676735    -0.015862
C     13.009252     7.794812     9.724423    -0.081830
C     14.386179     7.914019     9.588563    -0.070594
C     12.750742     8.565607     7.495800    -0.129151
C     14.131746     8.641639     7.370391    -0.114839
C     14.948286     8.273489     8.399790    -0.024761
C      5.668463     8.323310     8.271768     0.682978
C      9.377902     9.050575    11.843312     0.583037
C     10.281495    10.091821    12.472970    -0.004713
C     11.012607     9.767367    13.599038    -0.109419
C      5.090799     1.337127    11.926918    -0.116569
C      5.703943     6.302043    11.929531     0.604681
C      4.383261     6.142078    12.546125    -0.004981
C      3.945791     6.954224    13.552010    -0.100311
C      3.511681     5.227530    12.075841    -0.117859
C      9.475598     7.528371    -0.033965     0.654801
C      9.571354     8.269912    26.064170    -0.021817
C      8.111353     5.754076     1.146970    -0.110517
C      9.467679     7.519628    24.943327    -0.104696
C     12.131418    10.523310    21.377008     0.699555
C     11.373433     9.422483    20.689872    -0.039285
C     11.088694     9.540654    19.346950    -0.102240
C     10.397421     8.559456    18.730356    -0.069509
C     11.041505     8.292616    21.384846    -0.105288
C     10.310293     7.290337    20.742125    -0.112069
C      9.970996     7.403130    19.407042    -0.017398
C      9.166851     6.315670    18.774772     0.691900
C      9.912511     3.041079    22.782634     0.695520
C     11.358493     3.073304    23.187601    -0.032541
C      1.021020     2.379342    24.295380    -0.095087
C      2.347499     2.320565    24.637642    -0.122124
C     12.296425     3.705201    22.393344    -0.088533
C      2.885847     3.627848    22.678127    -0.095059
C      3.316434     2.939134    23.801582    -0.018950
C      4.786989     2.734426    24.107267     0.621153
C      6.225704     4.137029    17.337794     0.694238
C      4.711261     3.972945    17.450139    -0.015862
C      3.893647     4.285632    16.402451    -0.081830
C      2.516720     4.166425    16.538311    -0.070594
C      4.152157     3.514837    18.631074    -0.129151
C      2.771153     3.438805    18.756483    -0.114839
C      1.954613     3.806955    17.727084    -0.024761
C     11.234436     3.757134    17.855106     0.682978
C      7.524997     3.029869    14.283562     0.583037
C      6.621404     1.988623    13.653904    -0.004713
C      5.890292     2.313077    12.527836    -0.109419
C     11.812100    10.743317    14.199956    -0.116568
C     11.198956     5.778401    14.197343     0.604681
C     12.519638     5.938366    13.580749    -0.004981
C     12.957108     5.126220    12.574864    -0.100312
C     13.391218     6.852914    14.051033    -0.117860
O      5.766857     2.281148     1.003272    -0.674041
O      7.668265     3.772049    25.194145    -0.668227
O      4.481148     1.717664     3.524515    -0.700278
O      4.492111     0.521875     5.376911    -0.751163
O      8.157386     6.666024     6.662353    -0.697700
O      7.925457     5.654121     8.600967    -0.673774
O      7.724944     9.731923     2.633589    -0.713952
O      7.332157     8.408643     4.329223    -0.686503
O     11.811564     9.571726     0.783806    -0.789575
O     11.287898     9.333355     2.928823    -0.558928
O      9.975838     8.546060     7.979147    -0.773040
O     10.271625     7.185815     9.687845    -0.629003
O      6.159532     8.604420     7.166602    -0.728161
O      6.395319     8.097348     9.290716    -0.683488
O      8.653546     9.340793    10.840040    -0.663649
O      9.355399     7.888152    12.355399    -0.632181
O      6.443984     7.253528    12.310983    -0.661097
O      6.078661     5.566391    11.017703    -0.658918
O     11.136042     9.799296    25.123602    -0.674041
O      9.234634     8.308395     0.932729    -0.668227
O     12.421751    10.362780    22.602359    -0.700278
O     12.410788    11.558569    20.749963    -0.751163
O      8.745513     5.414420    19.464521    -0.697700
O      8.977442     6.426323    17.525907    -0.673774
O      9.177955     2.348521    23.493285    -0.713952
O      9.570742     3.671801    21.797651    -0.686503
O      5.091335     2.508718    25.343068    -0.789575
O      5.615001     2.747089    23.198051    -0.558928
O      6.927061     3.534384    18.147727    -0.773040
O      6.631274     4.894629    16.439029    -0.629003
O     10.743367     3.476024    18.960272    -0.728161
O     10.507580     3.983096    16.836158    -0.683488
O      8.249353     2.739651    15.286834    -0.663649
O      7.547500     4.192292    13.771475    -0.632181
O     10.458915     4.826916    13.815891    -0.661097
O     10.824238     6.514053    15.109171    -0.658918

The following XYZ coordinates are in angstroms. Other properties are in atomic units.
The sperically averaged electron density of each atom fit to a function of the form exp(a - br)
eigen_1, eigen_2 and eigen_3 are the three eigenvalues of traceless quadrupole moment tensor
  atom number  atomic symbol              X              Y              Z     net charge C6 coefficient C8 coefficient C10 coefficient fluctuating dipole atomic polarizability isotropic forcefield polarizability              a              b squared Pearson coefficient          <r^3>          <r^4>         wp_QDO          m_QDO          q_QDO       dipole_x       dipole_y       dipole_z         dipole            Qxy            Qxz            Qyz     Q(x^2-y^2)  Q(3z^2 - R^2)        eigen_1        eigen_2        eigen_3 static polarizability      alpha(xx)      alpha(xy)      alpha(xz)      alpha(yy)      alpha(yz)      alpha(zz) atomic spin moment
            1             Tb       8.027447       7.005998      10.440821       2.050223     119.975553 0.25642067E+04  0.83540238E+05                                16.191426                           13.627658       2.397776       2.494482                    0.999817      73.918791     170.476826       0.692218       0.271594      -1.331722       0.000052      -0.038088       0.012227       0.040002      -0.165108       0.060321      -0.101853      -0.159187      -0.265128      -0.139820      -0.127077       0.266897             19.576345      25.342095       5.323406       0.167892      13.871732       1.722580      19.515209          -0.000040
            2             Tb       8.370157       8.967701       6.319830       2.184373      90.340473 0.16636169E+04  0.48488819E+05                                13.015778                           10.631031       3.145819       2.757900                    0.996228      68.655013     148.217541       0.824877       0.254759      -1.357504       0.021700      -0.018059       0.001987       0.028301      -0.129669      -0.020042       0.171250      -0.069920      -0.264208      -0.209761      -0.038583       0.248344             15.494049      16.553417       4.352997       0.531634      14.304078      -3.821340      15.624652          -0.000000
            3             Tb       4.328349       0.488508       1.579108       2.107924     117.141689 0.23071772E+04  0.73109804E+05                                15.733326                           12.777635       2.329760       2.488089                    0.999840      72.123773     163.331697       0.728384       0.265370      -1.341254      -0.027737       0.009622       0.000384       0.029361      -0.060469       0.055867      -0.011362       0.003924      -0.238101      -0.102324      -0.010339       0.112662             19.025925      20.140847       4.562463      -1.077889      16.255797       2.318232      20.681133           0.000051
            4             Tb       8.875452       5.074446      15.686053       2.050223     119.975554 0.25642068E+04  0.83540239E+05                                16.191426                           13.627658       2.397776       2.494482                    0.999817      73.918791     170.476826       0.692218       0.271594      -1.331722      -0.000052       0.038088      -0.012227       0.040002      -0.165108       0.060321      -0.101853      -0.159187      -0.265128      -0.139820      -0.127077       0.266897             19.576346      25.342095       5.323407       0.167892      13.871732       1.722580      19.515209          -0.000040
            5             Tb       8.532742       3.112743      19.807044       2.184373      90.340470 0.16636168E+04  0.48488816E+05                                13.015778                           10.631031       3.145819       2.757900                    0.996228      68.655012     148.217537       0.824877       0.254759      -1.357504      -0.021700       0.018059      -0.001987       0.028301      -0.129668      -0.020042       0.171250      -0.069920      -0.264208      -0.209761      -0.038583       0.248344             15.494049      16.553417       4.352998       0.531633      14.304078      -3.821340      15.624651          -0.000000
            6             Tb      12.574550      11.591936      24.547766       2.107924     117.141697 0.23071773E+04  0.73109812E+05                                15.733327                           12.777636       2.329760       2.488089                    0.999840      72.123773     163.331700       0.728384       0.265370      -1.341254       0.027737      -0.009622      -0.000384       0.029361      -0.060469       0.055867      -0.011362       0.003924      -0.238101      -0.102324      -0.010338       0.112662             19.025927      20.140850       4.562463      -1.077890      16.255797       2.318232      20.681134           0.000051
            7              H       8.719966       5.806179      24.211774       0.122503       1.051532 0.74894124E+01  0.72210264E+02                                 1.704405                            1.598676      -0.828736       2.494229                    0.999355       3.338975       9.216537       0.496421       1.279689      -0.710040      -0.000769      -0.022580      -0.034899       0.041574       0.006557      -0.004041       0.007121      -0.008348       0.036558      -0.015678       0.000458       0.015220              1.748591       1.372500       0.106797      -0.019334       1.876815       0.440324       1.996457           0.000017
            8              H       7.049307       4.267968       1.977804       0.117452       1.006865 0.69934455E+01  0.66473660E+02                                 1.663629                            1.547618      -0.961932       2.425806                    0.998087       3.432598       9.496254       0.501741       1.284304      -0.707369      -0.015753      -0.010472       0.031893       0.037080       0.005553      -0.006546       0.003195      -0.010861       0.026389      -0.014442       0.003350       0.011092              1.712412       1.457436       0.198215      -0.393915       1.549211      -0.244343       2.130589           0.000013
            9              H       5.536074       1.790516       7.255433       0.118108       1.128245 0.80604212E+01  0.79122279E+02                                 1.777697                            1.650609      -1.027050       2.397176                    0.997597       3.458795       9.619699       0.492270       1.267540      -0.712043      -0.005800      -0.028817       0.025327       0.038801       0.003557       0.000906      -0.008066      -0.015462       0.043320      -0.015982      -0.002163       0.018145              1.836192       1.465401       0.288796      -0.089616       2.281789      -0.383322       1.761384          -0.000010
           10              H       6.698960       3.430899       8.300508       0.131685       1.030116 0.72648984E+01  0.68916707E+02                                 1.631681                            1.537084      -0.800809       2.516174                    0.999721       3.139327       8.356191       0.529437       1.219543      -0.724872       0.006040      -0.005337       0.042007       0.042774       0.005043       0.003199      -0.007535      -0.007637       0.037591      -0.014157      -0.001551       0.015708              1.669695       1.320640       0.045434       0.174503       1.457345      -0.012236       2.231101          -0.000018
           11              H       5.599994       3.888166       3.853714       0.117341       1.154095 0.83415045E+01  0.82328929E+02                                 1.782915                            1.662844      -1.033428       2.391463                    0.997377       3.450961       9.526543       0.499239       1.243053      -0.717759      -0.012433       0.004276      -0.036936       0.039206       0.003739       0.007508      -0.008462      -0.010105       0.026151      -0.015025       0.000085       0.014940              1.829552       1.452245       0.064275       0.180935       1.582936      -0.053538       2.453474           0.000016
           12              H       6.856614       5.543174       4.906627       0.116105       1.000541 0.70383319E+01  0.67149796E+02                                 1.670810                            1.564198      -0.953927       2.427997                    0.998437       3.460002       9.656626       0.492477       1.303603      -0.703241       0.011108       0.031762      -0.020823       0.039570       0.005457       0.000703      -0.008485      -0.009379       0.027770      -0.012771      -0.001751       0.014522              1.722501       1.378253       0.227706      -0.079261       2.092110      -0.337568       1.697140           0.000007
           13              H       0.477426       0.138748       1.303731       0.104967       1.221639 0.90268906E+01  0.91203384E+02                                 1.868761                            1.741246      -1.218144       2.293981                    0.995043       3.678849      10.398899       0.481305       1.259544      -0.712782       0.019984       0.017595      -0.020460       0.033579      -0.000198      -0.001996      -0.008591      -0.004056       0.010314      -0.007432      -0.003312       0.010744              1.920265       2.143296       0.254252      -0.395674       1.591249      -0.327644       2.026250           0.000021
           14              H       9.017798       0.199778       0.713264       0.107558       1.106647 0.80079975E+01  0.79366991E+02                                 1.817974                            1.690987      -1.249935       2.282028                    0.994343       3.780454      10.960226       0.461533       1.339022      -0.694491      -0.008149       0.024147      -0.028945       0.038566      -0.001270      -0.002404      -0.014122       0.007610       0.001149      -0.016417       0.003819       0.012598              1.883614       1.791260      -0.197433       0.265318       1.629893      -0.457343       2.229691           0.000013
           15              H       4.890358       7.890210       4.475534       0.123269       1.058704 0.74753283E+01  0.72542757E+02                                 1.750472                            1.623615      -1.061999       2.385924                    0.996829       3.513789       9.953858       0.477282       1.322412      -0.699359       0.011304      -0.022767       0.032105       0.040949      -0.000299       0.000249      -0.014380       0.004746       0.008661      -0.015231       0.000919       0.014312              1.821828       1.646273      -0.202970       0.240127       1.658496      -0.448574       2.160715           0.000005
           16              H      13.398937       8.042023       4.007862       0.125970       1.119082 0.81443260E+01  0.79302777E+02                                 1.709177                            1.616899      -0.833912       2.495748                    0.999403       3.218650       8.610447       0.522554       1.203765      -0.729027      -0.025457      -0.016702       0.026384       0.040288       0.005360      -0.001832      -0.011132       0.009902       0.001268      -0.014376       0.002122       0.012254              1.733528       1.869037       0.199591      -0.322154       1.500267      -0.265215       1.831281           0.000020
           17              H      12.651095       7.514004      10.531743       0.125241       0.969708 0.69135373E+01  0.66127146E+02                                 1.677952                            1.582790      -1.082538       2.376578                    0.996827       3.554785      10.164059       0.471247       1.358869      -0.691114      -0.015958      -0.009880       0.035683       0.040318       0.002182      -0.003362      -0.003616       0.015946       0.032603      -0.014108       0.001396       0.012712              1.723712       1.631695       0.051629      -0.278992       1.397103      -0.303857       2.142339          -0.000012
           18              H       4.171405       7.732990      10.317503       0.118335       1.089390 0.78266301E+01  0.77024507E+02                                 1.791104                            1.665401      -1.295365       2.270045                    0.994136       3.696056      10.631787       0.468336       1.328906      -0.696730       0.023574      -0.002654       0.030758       0.038843       0.000597       0.005520       0.001187       0.009564       0.016836      -0.007695      -0.002010       0.009705              1.857099       1.935101      -0.178493       0.449691       1.449971      -0.326019       2.186225          -0.000013
           19              H      12.203262       8.822518       6.790375       0.103841       1.148641 0.83479880E+01  0.82948672E+02                                 1.812145                            1.688809      -1.078912       2.358040                    0.996905       3.656894      10.347334       0.481136       1.281181      -0.707723      -0.019736       0.014055      -0.027044       0.036310       0.000787       0.001410      -0.012437       0.009538       0.031750      -0.016013      -0.000463       0.016476              1.868105       1.977498      -0.207556       0.406398       1.519585      -0.282419       2.107233           0.000002
           20              H      14.497514       8.947282       6.573521       0.103551       1.212447 0.88329764E+01  0.88541765E+02                                 1.845800                            1.711833      -1.147330       2.328469                    0.995880       3.600841      10.056704       0.491154       1.244076      -0.716757       0.013598       0.013636      -0.029415       0.035158      -0.000714       0.001444      -0.008748       0.011371       0.020415      -0.012960       0.001985       0.010975              1.910073       1.781416       0.075631      -0.390858       1.479157      -0.296817       2.469646           0.000002
           21              H      10.965662       8.909516      13.954363       0.120070       1.044173 0.72739003E+01  0.70225532E+02                                 1.732808                            1.598554      -1.248257       2.289949                    0.994777       3.641735      10.346403       0.481570       1.317403      -0.698848      -0.002886      -0.037060       0.013965       0.039709       0.002232       0.007753      -0.005037      -0.011839       0.003178      -0.012509       0.003255       0.009254              1.812669       1.413006       0.011716       0.062840       2.469771      -0.328763       1.555230          -0.000013
           22              H       4.611109       1.539834      11.156175       0.114686       1.124452 0.82659754E+01  0.80825417E+02                                 1.706624                            1.621337      -0.988910       2.406539                    0.998345       3.337798       8.962126       0.525253       1.192569      -0.730377      -0.019905       0.009109      -0.029384       0.036642       0.000864       0.008523      -0.009884      -0.011840       0.009010      -0.014206      -0.000743       0.014949              1.729968       1.577855      -0.045749       0.381059       1.605973      -0.111665       2.006078          -0.000021
           23              H       4.528387       7.586001      13.912560       0.115677       1.140236 0.84599817E+01  0.82658925E+02                                 1.682717                            1.610952      -0.976400       2.415363                    0.998541       3.249603       8.536846       0.544952       1.150343      -0.741846       0.027346       0.027582       0.014384       0.041418       0.005834       0.000393       0.014803      -0.002004      -0.004433      -0.015643      -0.000690       0.016333              1.691712       1.802189       0.316388       0.123341       1.734117       0.200197       1.538831          -0.000043
           24              H       3.779248       4.647817      11.401768       0.112943       1.153190 0.85099279E+01  0.84030166E+02                                 1.756751                            1.661332      -0.950858       2.426808                    0.998559       3.378184       9.190670       0.510010       1.216237      -0.724963       0.011790      -0.025488      -0.024963       0.037574       0.003365      -0.001216       0.015930      -0.003128      -0.010439      -0.016927       0.000513       0.016414              1.800235       1.650052      -0.242366      -0.267631       1.868977       0.361666       1.881678          -0.000021
           25              H       8.182933       6.274265       1.915100       0.122503       1.051537 0.74894498E+01  0.72210704E+02                                 1.704409                            1.598679      -0.828739       2.494227                    0.999355       3.338981       9.216554       0.496421       1.279687      -0.710041       0.000769       0.022580       0.034899       0.041574       0.006558      -0.004041       0.007121      -0.008348       0.036558      -0.015678       0.000458       0.015220              1.748595       1.372502       0.106797      -0.019334       1.876820       0.440327       1.996463           0.000017
           26              H       9.853592       7.812476      24.149070       0.117452       1.006868 0.69934728E+01  0.66473980E+02                                 1.663633                            1.547621      -0.961934       2.425805                    0.998087       3.432603       9.496270       0.501741       1.284303      -0.707369       0.015753       0.010472      -0.031893       0.037080       0.005553      -0.006546       0.003195      -0.010861       0.026389      -0.014442       0.003350       0.011092              1.712416       1.457439       0.198216      -0.393917       1.549214      -0.244344       2.130594           0.000013
           27              H      11.366825      10.289928      18.871441       0.118108       1.128244 0.80604204E+01  0.79122277E+02                                 1.777698                            1.650609      -1.027050       2.397175                    0.997597       3.458795       9.619702       0.492270       1.267541      -0.712043       0.005800       0.028817      -0.025327       0.038801       0.003557       0.000906      -0.008066      -0.015462       0.043320      -0.015982      -0.002163       0.018145              1.836192       1.465402       0.288796      -0.089616       2.281790      -0.383323       1.761385          -0.000010
           28              H      10.203939       8.649545      17.826366       0.131685       1.030117 0.72648998E+01  0.68916728E+02                                 1.631681                            1.537085      -0.800809       2.516174                    0.999721       3.139327       8.356193       0.529436       1.219544      -0.724872      -0.006040       0.005337      -0.042007       0.042774       0.005043       0.003199      -0.007535      -0.007637       0.037591      -0.014157      -0.001551       0.015708              1.669696       1.320641       0.045434       0.174503       1.457345      -0.012236       2.231102          -0.000018
           29              H      11.302905       8.192278      22.273160       0.117341       1.154096 0.83415086E+01  0.82328980E+02                                 1.782916                            1.662844      -1.033429       2.391463                    0.997377       3.450962       9.526546       0.499239       1.243053      -0.717759       0.012433      -0.004276       0.036936       0.039206       0.003739       0.007508      -0.008462      -0.010105       0.026151      -0.015025       0.000085       0.014940              1.829552       1.452246       0.064275       0.180935       1.582936      -0.053538       2.453475           0.000016
           30              H      10.046285       6.537270      21.220247       0.116105       1.000541 0.70383313E+01  0.67149791E+02                                 1.670810                            1.564199      -0.953927       2.427997                    0.998437       3.460002       9.656627       0.492477       1.303603      -0.703241      -0.011108      -0.031762       0.020823       0.039570       0.005457       0.000703      -0.008485      -0.009379       0.027770      -0.012771      -0.001751       0.014522              1.722501       1.378253       0.227706      -0.079261       2.092110      -0.337568       1.697140           0.000007
           31              H      16.425473      11.941696      24.823143       0.104967       1.221639 0.90268936E+01  0.91203422E+02                                 1.868761                            1.741246      -1.218144       2.293981                    0.995043       3.678850      10.398902       0.481305       1.259543      -0.712782      -0.019984      -0.017595       0.020460       0.033579      -0.000198      -0.001996      -0.008591      -0.004056       0.010314      -0.007432      -0.003312       0.010744              1.920265       2.143297       0.254252      -0.395674       1.591249      -0.327644       2.026250           0.000021
           32              H       7.885101      11.880666      25.413610       0.107558       1.106647 0.80079974E+01  0.79366994E+02                                 1.817974                            1.690987      -1.249934       2.282028                    0.994343       3.780454      10.960228       0.461532       1.339023      -0.694490       0.008150      -0.024147       0.028945       0.038566      -0.001270      -0.002404      -0.014122       0.007610       0.001149      -0.016417       0.003819       0.012598              1.883615       1.791260      -0.197433       0.265318       1.629893      -0.457343       2.229691           0.000013
           33              H      12.012541       4.190234      21.651340       0.123269       1.058704 0.74753283E+01  0.72542757E+02                                 1.750472                            1.623615      -1.061999       2.385924                    0.996829       3.513789       9.953858       0.477282       1.322412      -0.699359      -0.011304       0.022767      -0.032105       0.040949      -0.000299       0.000249      -0.014380       0.004746       0.008661      -0.015231       0.000919       0.014312              1.821828       1.646273      -0.202970       0.240127       1.658496      -0.448574       2.160715           0.000005
           34              H       3.503962       4.038421      22.119012       0.125970       1.119082 0.81443295E+01  0.79302817E+02                                 1.709177                            1.616899      -0.833912       2.495748                    0.999403       3.218651       8.610449       0.522554       1.203764      -0.729027       0.025457       0.016702      -0.026384       0.040288       0.005360      -0.001832      -0.011132       0.009902       0.001268      -0.014376       0.002122       0.012254              1.733528       1.869037       0.199591      -0.322154       1.500267      -0.265215       1.831281           0.000020
           35              H       4.251804       4.566440      15.595131       0.125241       0.969707 0.69135366E+01  0.66127139E+02                                 1.677952                            1.582790      -1.082538       2.376578                    0.996827       3.554785      10.164060       0.471247       1.358869      -0.691114       0.015958       0.009880      -0.035683       0.040318       0.002182      -0.003362      -0.003616       0.015946       0.032603      -0.014108       0.001396       0.012712              1.723712       1.631695       0.051629      -0.278992       1.397103      -0.303857       2.142339          -0.000012
           36              H      12.731494       4.347454      15.809371       0.118335       1.089390 0.78266352E+01  0.77024566E+02                                 1.791104                            1.665402      -1.295365       2.270045                    0.994136       3.696057      10.631789       0.468336       1.328906      -0.696730      -0.023574       0.002654      -0.030758       0.038843       0.000597       0.005520       0.001187       0.009564       0.016836      -0.007695      -0.002010       0.009705              1.857099       1.935102      -0.178493       0.449691       1.449971      -0.326019       2.186225          -0.000013
           37              H       4.699637       3.257926      19.336499       0.103841       1.148641 0.83479875E+01  0.82948668E+02                                 1.812146                            1.688809      -1.078912       2.358040                    0.996905       3.656894      10.347335       0.481136       1.281182      -0.707723       0.019736      -0.014055       0.027044       0.036310       0.000787       0.001410      -0.012437       0.009538       0.031750      -0.016013      -0.000463       0.016476              1.868105       1.977498      -0.207556       0.406398       1.519585      -0.282419       2.107233           0.000002
           38              H       2.405385       3.133162      19.553353       0.103551       1.212447 0.88329762E+01  0.88541765E+02                                 1.845800                            1.711833      -1.147330       2.328469                    0.995880       3.600841      10.056705       0.491154       1.244076      -0.716757      -0.013598      -0.013636       0.029415       0.035158      -0.000714       0.001444      -0.008748       0.011371       0.020415      -0.012960       0.001985       0.010975              1.910073       1.781416       0.075631      -0.390858       1.479157      -0.296817       2.469646           0.000002
           39              H       5.937237       3.170928      12.172511       0.120070       1.044173 0.72739003E+01  0.70225533E+02                                 1.732809                            1.598554      -1.248257       2.289949                    0.994777       3.641735      10.346403       0.481570       1.317403      -0.698848       0.002886       0.037060      -0.013965       0.039709       0.002232       0.007753      -0.005037      -0.011839       0.003178      -0.012509       0.003255       0.009254              1.812669       1.413006       0.011716       0.062840       2.469771      -0.328763       1.555230          -0.000013
           40              H      12.291790      10.540610      14.970699       0.114686       1.124452 0.82659790E+01  0.80825456E+02                                 1.706624                            1.621337      -0.988910       2.406539                    0.998345       3.337799       8.962127       0.525253       1.192569      -0.730377       0.019905      -0.009109       0.029384       0.036642       0.000864       0.008523      -0.009884      -0.011840       0.009010      -0.014206      -0.000743       0.014949              1.729968       1.577854      -0.045749       0.381059       1.605972      -0.111665       2.006078          -0.000022
           41              H      12.374512       4.494443      12.214314       0.115677       1.140236 0.84599830E+01  0.82658946E+02                                 1.682717                            1.610953      -0.976399       2.415363                    0.998541       3.249603       8.536848       0.544952       1.150343      -0.741845      -0.027346      -0.027582      -0.014384       0.041418       0.005834       0.000393       0.014803      -0.002004      -0.004433      -0.015643      -0.000690       0.016333              1.691713       1.802189       0.316388       0.123341       1.734117       0.200197       1.538831          -0.000043
           42              H      13.123651       7.432627      14.725106       0.112943       1.153190 0.85099295E+01  0.84030190E+02                                 1.756752                            1.661333      -0.950858       2.426808                    0.998559       3.378184       9.190672       0.510010       1.216238      -0.724963      -0.011790       0.025488       0.024963       0.037574       0.003365      -0.001216       0.015930      -0.003128      -0.010439      -0.016927       0.000513       0.016414              1.800236       1.650052      -0.242366      -0.267631       1.868977       0.361666       1.881679          -0.000021
           43              C       6.554180       2.473055       0.033965       0.654801      23.302315 0.24726255E+03  0.51147966E+04                                 7.597846                            5.633409      -0.143309       2.017890                    0.999116      22.003467      61.929252       0.615206       0.481300      -1.013011      -0.041195      -0.069005      -0.004519       0.080493      -0.070374       0.066161      -0.036959       0.075806       0.095037      -0.095824      -0.029537       0.125361              9.058214       7.173695       3.236731      -1.837720      11.999445       1.203413       8.001503           0.000030
           44              C       7.331545       3.810532       0.062704      -0.021815      36.932038 0.43520683E+03  0.10132155E+05                                 9.554678                            6.875711       0.079570       2.030529                    0.999279      26.987966      74.717207       0.645846       0.407353      -1.080870       0.022897       0.047236       0.005528       0.052784      -0.002631      -0.014616      -0.002639       0.004911       0.001442      -0.014472      -0.001519       0.015991             11.764501       7.927599       5.678401      -1.211912      17.111074       1.203902      10.254832           0.000031
           45              C       8.791546       6.326368      24.979904      -0.110524      33.327823 0.42343994E+03  0.98973516E+04                                 9.017596                            6.881131       0.139651       2.017124                    0.999672      29.117656      83.677772       0.624913       0.419333      -1.061523       0.005979       0.015817       0.016997       0.023975      -0.003704       0.002027       0.024317      -0.010241       0.065328      -0.022632      -0.013319       0.035951             10.390524       7.203430       4.453049      -1.704981      14.319977       0.029543       9.648164           0.000054
           46              C       7.435220       4.560816       1.183547      -0.104704      33.067079 0.40684996E+03  0.94379289E+04                                 9.021202                            6.791306       0.045207       1.992922                    0.999742      28.943904      83.524401       0.621098       0.425112      -1.055331       0.007448       0.012538      -0.013611       0.019948      -0.002051      -0.013385      -0.010394       0.017253       0.034371      -0.020164      -0.002541       0.022705             10.423073       6.792945       4.187431      -1.119045      14.429653       1.243157      10.046621           0.000052
           47              C       4.771481       1.557134       4.749866       0.699555      23.513346 0.23372617E+03  0.47912854E+04                                 7.752108                            5.553759      -0.432922       1.929697                    0.998480      21.820336      62.151073       0.603759       0.494878      -1.000935      -0.028769      -0.073750      -0.043935       0.090537      -0.088451      -0.027494      -0.009917       0.096386      -0.133168      -0.090086      -0.034903       0.124990              9.364893       6.187405       3.473262       1.594859      11.287412       1.145442      10.619861           0.000014
           48              C       5.529466       2.657961       5.437002      -0.039285      36.851145 0.42246301E+03  0.97751055E+04                                 9.535107                            6.773978       0.118511       2.046370                    0.999365      26.922646      74.617238       0.649895       0.407315      -1.079519       0.040075       0.040612       0.026096       0.062740      -0.009846       0.003874       0.000240      -0.012747       0.000613      -0.012791       0.000923       0.011868             11.752944       7.334362       4.923053       2.655307      15.330660       2.300367      12.593811           0.000008
           49              C       5.814205       2.539790       6.779924      -0.102240      32.320425 0.39829327E+03  0.91854779E+04                                 8.853459                            6.694858       0.071399       2.003042                    0.999735      28.711251      82.464354       0.629356       0.421999      -1.057846       0.010808       0.014113      -0.007231       0.019191      -0.015677      -0.012155      -0.017706      -0.024024       0.043077      -0.034479       0.006548       0.027931             10.168697       6.472320       3.548733       2.250006      12.340521       1.644968      11.693249          -0.000014
           50              C       6.505478       3.520988       7.396518      -0.069509      31.252905 0.38425232E+03  0.87575734E+04                                 8.635113                            6.561788       0.110525       2.027153                    0.999694      27.793587      78.624752       0.639558       0.420203      -1.061990      -0.011572       0.007395      -0.022351       0.026233      -0.014958      -0.005325      -0.009949       0.013926       0.059073      -0.028949       0.006611       0.022338              9.917933       6.375505       3.887544       1.628124      13.303172       1.289569      10.075122          -0.000022
           51              C       5.861394       3.787828       4.742028      -0.105288      33.315116 0.41507231E+03  0.96635884E+04                                 9.024902                            6.823634       0.057952       1.992733                    0.999671      29.067700      83.655158       0.625392       0.420667      -1.059570       0.007049       0.005375       0.024333       0.025897      -0.011154       0.008380      -0.003983       0.008522       0.068541      -0.023415      -0.002748       0.026163             10.398899       6.577746       3.925084       1.670757      13.775810       0.967863      10.843140           0.000026
           52              C       6.592606       4.790107       5.384749      -0.112069      33.502871 0.42764543E+03  0.10020232E+05                                 9.061457                            6.926503       0.144560       2.019788                    0.999715      29.116204      83.772489       0.621350       0.420703      -1.060673      -0.010787      -0.019426       0.007443       0.023433       0.002001      -0.011365      -0.019681      -0.012277      -0.031585      -0.025396       0.000143       0.025252             10.417690       6.644059       3.564606       2.385158      12.523414       1.883345      12.085597           0.000019
           53              C       6.931903       4.677314       6.719832      -0.017398      36.232374 0.42067332E+03  0.97079949E+04                                 9.438343                            6.768622       0.160078       2.066339                    0.999377      26.471045      72.890936       0.649882       0.408401      -1.080509      -0.030229      -0.034478      -0.006643       0.046332      -0.011474      -0.009406      -0.007049       0.010479       0.029225      -0.021448       0.005884       0.015564             11.573664       7.643540       5.179654       2.743291      15.202933       2.570101      11.874521          -0.000001
           54              C       7.736048       5.764774       7.352102       0.691900      21.506686 0.22161490E+03  0.44780564E+04                                 7.288111                            5.395916      -0.304139       1.982611                    0.998529      21.340620      60.132481       0.615252       0.492677      -1.003152       0.052235       0.049526       0.022700       0.075476      -0.085687      -0.026412      -0.007023       0.123022      -0.132845      -0.090840      -0.039164       0.130004              8.615601       6.074893       3.242935       1.316506       9.985587       1.078968       9.786325          -0.000002
           55              C       6.990388       9.039365       3.344240       0.695520      22.477839 0.21634598E+03  0.43602228E+04                                 7.515396                            5.354502      -0.349576       1.963213                    0.998922      21.589926      61.436720       0.611541       0.496959      -0.997575       0.078088      -0.018993       0.003832       0.080456      -0.036897      -0.040245       0.060736      -0.151845      -0.039529      -0.090503      -0.034881       0.125384              9.020243      12.039021       0.749090       0.652083       5.897209      -2.669933       9.124499           0.000016
           56              C       5.544406       9.007140       2.939273      -0.032541      36.680958 0.42231361E+03  0.97723905E+04                                 9.522758                            6.786296       0.152957       2.060804                    0.999395      26.746190      74.170806       0.647260       0.408942      -1.078266      -0.049541       0.000352      -0.019343       0.053184      -0.008131      -0.009747      -0.003781      -0.022966      -0.008528      -0.019278       0.003758       0.015520             11.640586      17.913583      -0.108791       2.100605       6.628492      -3.173623      10.379683           0.000019
           57              C       5.119679       9.701102       1.831494      -0.095087      33.696440 0.40953007E+03  0.95383346E+04                                 9.190488                            6.839932      -0.023151       1.970689                    0.999595      29.189208      85.058930       0.613861       0.428400      -1.050802      -0.020531      -0.005247       0.016192       0.026670       0.002445      -0.022609       0.009445      -0.033472       0.013421      -0.033751       0.010010       0.023741             10.703983      15.496309      -1.062109       2.346097       6.389476      -3.164838      10.226164           0.000049
           58              C      14.555400       9.759879       1.489232      -0.122123      35.130923 0.44905034E+03  0.10679593E+05                                 9.414192                            7.137120       0.050048       1.985335                    0.999609      29.858030      87.309080       0.605430       0.425385      -1.054913       0.006810       0.006393       0.029415       0.030862      -0.015077      -0.004319      -0.020229      -0.029456       0.009519      -0.028190      -0.002746       0.030936             10.876967      16.771431      -0.525972       1.368688       6.272685      -2.757528       9.586784           0.000046
           59              C       4.606474       8.375243       3.733530      -0.088533      33.159063 0.41794517E+03  0.97534141E+04                                 9.054725                            6.891243       0.025844       1.991473                    0.999592      28.758887      83.034745       0.615973       0.426096      -1.055514      -0.017320       0.014308      -0.016954       0.028145      -0.013125       0.001228      -0.003222      -0.034871       0.032868      -0.027302       0.009277       0.018025             10.383841      15.033911      -0.235326       0.723590       6.509332      -2.946849       9.608279           0.000024
           60              C      14.017052       8.452596       3.448747      -0.095059      31.744390 0.39616056E+03  0.91006433E+04                                 8.702269                            6.640250       0.144283       2.029604                    0.999723      28.397102      80.722969       0.638817       0.417377      -1.063489       0.019086       0.015873      -0.002153       0.024917       0.007461      -0.021230      -0.003117      -0.013059       0.003182      -0.025088       0.003189       0.021899              9.975707      13.825374      -1.271741       2.310224       6.269803      -3.044316       9.831944           0.000043
           61              C      13.586465       9.141310       2.325292      -0.018950      37.809451 0.43985749E+03  0.10264031E+05                                 9.712040                            6.915467       0.073287       2.030830                    0.999163      26.941280      74.587282       0.643781       0.407720      -1.081010       0.040905       0.007019       0.013373       0.043605       0.004647      -0.000479       0.005809       0.005280       0.023089      -0.010737       0.000842       0.009896             12.056645      19.006481      -1.840797       3.165643       6.771739      -3.295611      10.391716           0.000027
           62              C      12.115910       9.346018       2.019607       0.621153      23.599751 0.24628811E+03  0.50950299E+04                                 7.656205                            5.609393      -0.144934       2.014898                    0.999148      22.287207      62.948606       0.617992       0.479093      -1.013097      -0.051969       0.001160      -0.028128       0.059104       0.055544      -0.001947       0.009674      -0.231227      -0.081356      -0.114892      -0.027410       0.142302              9.228556      13.659954      -1.296375       1.377645       4.533260      -0.824521       9.492452           0.000025
           63              C      10.677195       7.943415       8.789080       0.694237      21.445575 0.22610674E+03  0.46057418E+04                                 7.352841                            5.500163      -0.440149       1.936454                    0.998155      21.723311      62.069354       0.599309       0.501729      -0.995574      -0.077208       0.006843       0.002421       0.077548      -0.008874       0.002007       0.084762      -0.164772       0.082489      -0.097136      -0.038296       0.135432              8.663781      12.847678       0.506989      -0.070446       5.522004      -2.162237       7.621662          -0.000009
           64              C      12.191638       8.107499       8.676735      -0.015862      35.902820 0.41862473E+03  0.96625093E+04                                 9.398829                            6.757000       0.152563       2.062341                    0.999394      26.598155      73.584843       0.648824       0.408991      -1.078601       0.045259       0.009645      -0.001986       0.046318      -0.007192      -0.001744      -0.005347      -0.042206      -0.029308      -0.018258      -0.009586       0.027844             11.482257      18.578564       0.398793      -0.229749       5.388185      -2.094572      10.480022          -0.000013
           65              C      13.009252       7.794812       9.724423      -0.081830      32.196114 0.40931290E+03  0.95131061E+04                                 8.920286                            6.843889      -0.010269       1.987412                    0.999400      28.524116      82.496087       0.614126       0.429123      -1.052446       0.013783       0.008316      -0.015766       0.022532       0.008213      -0.012830       0.012032      -0.033765       0.010318      -0.028217       0.005531       0.022686             10.232014      15.305420      -0.567404       0.633377       5.123567      -1.960271      10.267054          -0.000032
           66              C      14.386179       7.914019       9.588563      -0.070594      32.295724 0.40483935E+03  0.93964732E+04                                 8.983641                            6.834410      -0.083471       1.965086                    0.999212      28.516057      82.795300       0.609921       0.432664      -1.048816      -0.017816       0.016153      -0.013339       0.027500      -0.003139       0.017371       0.021314      -0.045417      -0.023788      -0.035600      -0.001647       0.037247             10.350127      14.989133      -0.054121      -1.192959       5.116400      -2.129476      10.944848          -0.000040
           67              C      12.750742       8.565607       7.495800      -0.129151      34.146453 0.43716726E+03  0.10317144E+05                                 9.169503                            6.998000       0.054428       1.981609                    0.999714      29.823931      86.589481       0.617821       0.420080      -1.059291       0.017868       0.008444       0.023893       0.031007      -0.011123       0.020650      -0.015512      -0.000432       0.028222      -0.019614      -0.014039       0.033653             10.465374      15.399462      -0.031120      -1.297786       5.516484      -2.213307      10.480176          -0.000002
           68              C      14.131746       8.641639       7.370391      -0.114839      33.576602 0.41888504E+03  0.97862505E+04                                 9.081653                            6.859139       0.063621       1.989852                    0.999757      29.426638      85.163831       0.622456       0.421188      -1.057990      -0.011499       0.000988       0.029426       0.031609       0.001722      -0.020706      -0.008474      -0.014262       0.052364      -0.025969      -0.003662       0.029630             10.405018      15.306592      -0.769977       0.228243       5.273736      -2.053768      10.634727          -0.000008
           69              C      14.948286       8.273489       8.399790      -0.024761      35.191469 0.39918202E+03  0.91048158E+04                                 9.229979                            6.573049       0.176795       2.073888                    0.999400      26.296029      72.316946       0.661625       0.405877      -1.080668      -0.046301       0.002673       0.001795       0.046413       0.002452      -0.001713       0.007579      -0.016878       0.021700      -0.012850      -0.000855       0.013705             11.270385      17.869902      -0.660094      -0.699394       5.161729      -2.004061      10.779523          -0.000016
           70              C       5.668463       8.323310       8.271768       0.682978      22.947228 0.23122761E+03  0.47240861E+04                                 7.592176                            5.502286      -0.284077       1.979126                    0.999004      21.744594      61.691642       0.610591       0.490996      -1.003600       0.068393       0.006071      -0.010943       0.069528      -0.010092       0.009270       0.053453      -0.221988      -0.010202      -0.111184      -0.022523       0.133707              9.090222      13.264622      -0.420953      -0.483352       4.422340      -1.226913       9.583703          -0.000016
           71              C       9.377902       9.050575      11.843312       0.583037      23.886890 0.26546886E+03  0.55787374E+04                                 7.677839                            5.778676      -0.039643       2.036892                    0.999616      22.796696      64.252299       0.617888       0.471709      -1.020142      -0.048955      -0.024340      -0.007852       0.055233      -0.065145      -0.086085      -0.009479       0.091560       0.048174      -0.111078      -0.013596       0.124674              9.187863       8.244220       3.332518       3.518100      10.835574       1.498843       8.483796          -0.000027
           72              C      10.281495      10.091821      12.472970      -0.004713      35.170219 0.41635865E+03  0.96119444E+04                                 9.299203                            6.769041       0.074665       2.037059                    0.999202      26.664513      74.146657       0.642902       0.412684      -1.074526       0.016724       0.025636       0.023668       0.038692      -0.004053      -0.000270      -0.001277       0.005051      -0.015416      -0.005608      -0.001749       0.007356             11.335249       9.121625       4.167621       4.269700      14.961450       1.662862       9.922674          -0.000026
           73              C      11.012607       9.767367      13.599038      -0.109419      33.961705 0.43978094E+03  0.10407111E+05                                 9.241644                            7.099984      -0.075764       1.951609                    0.999449      29.522307      86.176364       0.602147       0.429843      -1.051928       0.000697       0.020611      -0.010154       0.022987       0.002067      -0.007317      -0.015260      -0.016014      -0.026373      -0.018870      -0.002636       0.021506             10.615786       8.244492       2.553836       3.851648      13.697952       0.883975       9.904915          -0.000041
           74              C       5.090799       1.337127      11.926918      -0.116569      32.784111 0.41847903E+03  0.97558944E+04                                 8.894770                            6.829316       0.057775       1.987590                    0.999684      29.242645      84.019388       0.628638       0.417938      -1.062051       0.007119       0.003726       0.025527       0.026762      -0.006046       0.015683      -0.009637       0.021900       0.023922      -0.018458      -0.007726       0.026183             10.217987       7.362219       3.111303       2.846340      14.640632       1.016334       8.651110          -0.000041
           75              C       5.703943       6.302043      11.929531       0.604681      22.909045 0.24971414E+03  0.51997823E+04                                 7.591229                            5.686262      -0.280550       1.960295                    0.999212      22.863882      65.444468       0.605790       0.485559      -1.006599       0.043231      -0.010151      -0.004467       0.044631      -0.042011       0.067658      -0.041244      -0.082687       0.064635      -0.094489      -0.011107       0.105596              9.082393      12.566354       1.534139      -3.625808       6.699944       0.534448       7.980880          -0.000013
           76              C       4.383261       6.142078      12.546125      -0.004981      34.100324 0.40853127E+03  0.94270914E+04                                 9.227334                            6.794634       0.041672       2.038106                    0.999245      26.549879      74.856747       0.626348       0.423778      -1.062839      -0.026742      -0.005503       0.020431       0.034100      -0.009751       0.017636      -0.005383      -0.022252      -0.008149      -0.024724       0.002069       0.022655             11.211290      16.100720       1.236411      -5.290203       7.429930       1.179532      10.103221          -0.000012
           77              C       3.945791       6.954224      13.552010      -0.100311      31.052914 0.40844570E+03  0.94530311E+04                                 8.578466                            6.749673       0.228962       2.051673                    0.999716      28.620375      81.612271       0.632713       0.418275      -1.063113      -0.015610      -0.013835      -0.006151       0.021746       0.016224       0.015506      -0.000313      -0.011395      -0.023398      -0.024356       0.000477       0.023880              9.744278      13.105509       0.118811      -3.946826       6.916474       1.806715       9.210851          -0.000045
           78              C       3.511681       5.227530      12.075841      -0.117859      31.113735 0.42362206E+03  0.99212140E+04                                 8.649217                            6.922926       0.107948       2.009604                    0.999740      29.231760      84.604186       0.616436       0.424260      -1.056449      -0.008943       0.009477       0.023538       0.026904      -0.016300      -0.004913       0.012088      -0.023048       0.021320      -0.023570      -0.001999       0.025568              9.697636      13.462567       0.865551      -3.162392       7.646314       1.279984       7.984029          -0.000030
           79              C       9.475598       7.528371      -0.033965       0.654801      23.302322 0.24726265E+03  0.51147994E+04                                 7.597848                            5.633411      -0.143311       2.017890                    0.999116      22.003475      61.929289       0.615206       0.481300      -1.013010       0.041195       0.069005       0.004519       0.080493      -0.070374       0.066161      -0.036959       0.075806       0.095037      -0.095824      -0.029537       0.125361              9.058217       7.173697       3.236732      -1.837721      11.999448       1.203413       8.001505           0.000030
           80              C       9.571354       8.269912      26.064170      -0.021817      36.932123 0.43520799E+03  0.10132189E+05                                 9.554694                            6.875721       0.079568       2.030528                    0.999279      26.987998      74.717321       0.645846       0.407353      -1.080870      -0.022897      -0.047236      -0.005528       0.052783      -0.002631      -0.014616      -0.002639       0.004911       0.001441      -0.014472      -0.001518       0.015991             11.764523       7.927612       5.678415      -1.211913      17.111111       1.203903      10.254845           0.000031
           81              C       8.111353       5.754076       1.146970      -0.110517      33.327632 0.42343694E+03  0.98972625E+04                                 9.017555                            6.881101       0.139659       2.017128                    0.999672      29.117562      83.677380       0.624916       0.419332      -1.061523      -0.005979      -0.015817      -0.016997       0.023975      -0.003704       0.002027       0.024317      -0.010242       0.065327      -0.022631      -0.013319       0.035950             10.390475       7.203396       4.453023      -1.704969      14.319905       0.029551       9.648124           0.000054
           82              C       9.467679       7.519628      24.943327      -0.104696      33.066899 0.40684722E+03  0.94378481E+04                                 9.021162                            6.791277       0.045215       1.992925                    0.999742      28.943813      83.524021       0.621100       0.425111      -1.055331      -0.007449      -0.012538       0.013611       0.019949      -0.002050      -0.013385      -0.010394       0.017253       0.034371      -0.020163      -0.002541       0.022705             10.423026       6.792917       4.187410      -1.119044      14.429579       1.243145      10.046581           0.000052
           83              C      12.131418      10.523310      21.377008       0.699555      23.513348 0.23372620E+03  0.47912861E+04                                 7.752109                            5.553760      -0.432922       1.929697                    0.998480      21.820338      62.151083       0.603759       0.494878      -1.000935       0.028769       0.073750       0.043935       0.090537      -0.088451      -0.027494      -0.009917       0.096386      -0.133167      -0.090086      -0.034903       0.124990              9.364894       6.187406       3.473263       1.594859      11.287414       1.145443      10.619862           0.000014
           84              C      11.373433       9.422483      20.689872      -0.039285      36.851148 0.42246304E+03  0.97751062E+04                                 9.535107                            6.773978       0.118511       2.046370                    0.999365      26.922647      74.617242       0.649895       0.407315      -1.079519      -0.040075      -0.040612      -0.026096       0.062740      -0.009846       0.003874       0.000240      -0.012747       0.000613      -0.012791       0.000923       0.011868             11.752945       7.334362       4.923054       2.655307      15.330661       2.300368      12.593812           0.000008
           85              C      11.088694       9.540654      19.346950      -0.102240      32.320430 0.39829334E+03  0.91854799E+04                                 8.853460                            6.694858       0.071398       2.003041                    0.999735      28.711253      82.464367       0.629356       0.421999      -1.057846      -0.010808      -0.014113       0.007231       0.019191      -0.015677      -0.012155      -0.017706      -0.024024       0.043077      -0.034479       0.006548       0.027931             10.168699       6.472321       3.548734       2.250006      12.340523       1.644969      11.693251          -0.000014
           86              C      10.397421       8.559456      18.730356      -0.069509      31.252909 0.38425237E+03  0.87575747E+04                                 8.635114                            6.561788       0.110525       2.027153                    0.999694      27.793589      78.624761       0.639558       0.420203      -1.061990       0.011572      -0.007395       0.022351       0.026233      -0.014958      -0.005325      -0.009949       0.013926       0.059073      -0.028949       0.006611       0.022338              9.917934       6.375506       3.887544       1.628125      13.303173       1.289569      10.075123          -0.000022
           87              C      11.041505       8.292616      21.384846      -0.105288      33.315120 0.41507234E+03  0.96635895E+04                                 9.024903                            6.823634       0.057951       1.992733                    0.999671      29.067702      83.655167       0.625392       0.420667      -1.059570      -0.007049      -0.005375      -0.024333       0.025897      -0.011154       0.008380      -0.003983       0.008522       0.068541      -0.023415      -0.002748       0.026163             10.398900       6.577746       3.925085       1.670758      13.775812       0.967863      10.843142           0.000026
           88              C      10.310293       7.290337      20.742125      -0.112069      33.502874 0.42764547E+03  0.10020233E+05                                 9.061458                            6.926504       0.144560       2.019788                    0.999715      29.116205      83.772495       0.621350       0.420703      -1.060673       0.010787       0.019426      -0.007443       0.023433       0.002001      -0.011365      -0.019681      -0.012277      -0.031585      -0.025396       0.000143       0.025252             10.417691       6.644060       3.564607       2.385159      12.523416       1.883345      12.085598           0.000019
           89              C       9.970996       7.403130      19.407042      -0.017398      36.232374 0.42067332E+03  0.97079949E+04                                 9.438343                            6.768622       0.160078       2.066340                    0.999377      26.471045      72.890936       0.649882       0.408401      -1.080509       0.030229       0.034478       0.006643       0.046332      -0.011474      -0.009406      -0.007049       0.010479       0.029225      -0.021448       0.005884       0.015564             11.573665       7.643540       5.179655       2.743291      15.202934       2.570101      11.874521          -0.000001
           90              C       9.166851       6.315670      18.774772       0.691900      21.506686 0.22161490E+03  0.44780566E+04                                 7.288111                            5.395916      -0.304138       1.982611                    0.998529      21.340621      60.132487       0.615252       0.492677      -1.003152      -0.052235      -0.049526      -0.022700       0.075476      -0.085687      -0.026412      -0.007023       0.123022      -0.132845      -0.090840      -0.039164       0.130004              8.615602       6.074893       3.242935       1.316506       9.985588       1.078968       9.786325          -0.000002
           91              C       9.912511       3.041079      22.782634       0.695520      22.477835 0.21634593E+03  0.43602216E+04                                 7.515395                            5.354502      -0.349575       1.963214                    0.998922      21.589923      61.436711       0.611541       0.496959      -0.997575      -0.078088       0.018993      -0.003832       0.080456      -0.036897      -0.040245       0.060736      -0.151845      -0.039529      -0.090503      -0.034881       0.125384              9.020242      12.039021       0.749090       0.652083       5.897208      -2.669933       9.124498           0.000016
           92              C      11.358493       3.073304      23.187601      -0.032541      36.680958 0.42231361E+03  0.97723906E+04                                 9.522758                            6.786296       0.152958       2.060804                    0.999395      26.746190      74.170806       0.647260       0.408942      -1.078266       0.049541      -0.000352       0.019343       0.053184      -0.008131      -0.009747      -0.003781      -0.022966      -0.008528      -0.019278       0.003758       0.015520             11.640586      17.913583      -0.108791       2.100605       6.628492      -3.173623      10.379683           0.000019
           93              C       1.021020       2.379342      24.295380      -0.095087      33.696442 0.40953009E+03  0.95383350E+04                                 9.190488                            6.839932      -0.023151       1.970689                    0.999595      29.189209      85.058936       0.613861       0.428400      -1.050802       0.020531       0.005247      -0.016192       0.026670       0.002445      -0.022609       0.009445      -0.033472       0.013421      -0.033751       0.010010       0.023741             10.703984      15.496311      -1.062110       2.346097       6.389476      -3.164838      10.226164           0.000049
           94              C       2.347499       2.320565      24.637642      -0.122124      35.130931 0.44905046E+03  0.10679597E+05                                 9.414194                            7.137122       0.050048       1.985335                    0.999609      29.858034      87.309101       0.605430       0.425385      -1.054913      -0.006810      -0.006393      -0.029415       0.030862      -0.015077      -0.004319      -0.020229      -0.029456       0.009519      -0.028190      -0.002746       0.030936             10.876970      16.771436      -0.525973       1.368689       6.272686      -2.757529       9.586787           0.000046
           95              C      12.296425       3.705201      22.393344      -0.088533      33.159063 0.41794517E+03  0.97534142E+04                                 9.054725                            6.891243       0.025844       1.991473                    0.999592      28.758887      83.034746       0.615973       0.426096      -1.055514       0.017320      -0.014308       0.016954       0.028145      -0.013125       0.001228      -0.003222      -0.034871       0.032868      -0.027302       0.009277       0.018025             10.383841      15.033911      -0.235326       0.723590       6.509332      -2.946849       9.608279           0.000024
           96              C       2.885847       3.627848      22.678127      -0.095059      31.744390 0.39616055E+03  0.91006431E+04                                 8.702269                            6.640251       0.144283       2.029604                    0.999723      28.397102      80.722970       0.638817       0.417377      -1.063489      -0.019086      -0.015873       0.002153       0.024917       0.007461      -0.021230      -0.003117      -0.013059       0.003182      -0.025088       0.003189       0.021899              9.975708      13.825375      -1.271741       2.310224       6.269803      -3.044316       9.831945           0.000043
           97              C       3.316434       2.939134      23.801582      -0.018950      37.809453 0.43985751E+03  0.10264031E+05                                 9.712040                            6.915467       0.073287       2.030830                    0.999163      26.941281      74.587286       0.643781       0.407720      -1.081010      -0.040905      -0.007019      -0.013373       0.043605       0.004647      -0.000479       0.005809       0.005280       0.023089      -0.010737       0.000842       0.009896             12.056646      19.006482      -1.840797       3.165643       6.771739      -3.295612      10.391716           0.000027
           98              C       4.786989       2.734426      24.107267       0.621153      23.599750 0.24628810E+03  0.50950297E+04                                 7.656205                            5.609393      -0.144934       2.014898                    0.999148      22.287207      62.948609       0.617992       0.479093      -1.013097       0.051969      -0.001160       0.028128       0.059104       0.055544      -0.001947       0.009674      -0.231227      -0.081356      -0.114892      -0.027410       0.142302              9.228556      13.659955      -1.296375       1.377644       4.533261      -0.824521       9.492453           0.000025
           99              C       6.225704       4.137029      17.337794       0.694238      21.445575 0.22610675E+03  0.46057419E+04                                 7.352841                            5.500163      -0.440148       1.936454                    0.998155      21.723311      62.069352       0.599310       0.501729      -0.995574       0.077208      -0.006843      -0.002421       0.077548      -0.008874       0.002007       0.084762      -0.164772       0.082489      -0.097136      -0.038296       0.135432              8.663781      12.847677       0.506989      -0.070446       5.522004      -2.162237       7.621662          -0.000009
          100              C       4.711261       3.972945      17.450139      -0.015862      35.902818 0.41862470E+03  0.96625085E+04                                 9.398829                            6.757000       0.152563       2.062341                    0.999394      26.598154      73.584840       0.648824       0.408991      -1.078601      -0.045259      -0.009645       0.001986       0.046318      -0.007192      -0.001744      -0.005347      -0.042206      -0.029308      -0.018258      -0.009586       0.027844             11.482257      18.578563       0.398793      -0.229749       5.388185      -2.094572      10.480021          -0.000013
          101              C       3.893647       4.285632      16.402451      -0.081830      32.196116 0.40931294E+03  0.95131071E+04                                 8.920287                            6.843890      -0.010270       1.987412                    0.999400      28.524117      82.496091       0.614126       0.429123      -1.052446      -0.013783      -0.008316       0.015766       0.022532       0.008213      -0.012830       0.012032      -0.033765       0.010318      -0.028217       0.005531       0.022686             10.232014      15.305421      -0.567404       0.633377       5.123567      -1.960271      10.267055          -0.000032
          102              C       2.516720       4.166425      16.538311      -0.070594      32.295720 0.40483927E+03  0.93964710E+04                                 8.983640                            6.834410      -0.083471       1.965087                    0.999212      28.516055      82.795293       0.609921       0.432664      -1.048816       0.017816      -0.016153       0.013339       0.027500      -0.003139       0.017371       0.021314      -0.045417      -0.023788      -0.035600      -0.001647       0.037247             10.350126      14.989132      -0.054121      -1.192959       5.116400      -2.129476      10.944847          -0.000041
          103              C       4.152157       3.514837      18.631074      -0.129151      34.146453 0.43716727E+03  0.10317144E+05                                 9.169503                            6.998000       0.054428       1.981609                    0.999714      29.823931      86.589482       0.617821       0.420080      -1.059291      -0.017868      -0.008444      -0.023893       0.031007      -0.011123       0.020650      -0.015512      -0.000433       0.028222      -0.019614      -0.014039       0.033653             10.465374      15.399463      -0.031120      -1.297786       5.516484      -2.213307      10.480176          -0.000002
          104              C       2.771153       3.438805      18.756483      -0.114839      33.576603 0.41888505E+03  0.97862506E+04                                 9.081653                            6.859139       0.063620       1.989851                    0.999757      29.426638      85.163833       0.622456       0.421188      -1.057990       0.011499      -0.000988      -0.029426       0.031609       0.001722      -0.020706      -0.008474      -0.014262       0.052364      -0.025969      -0.003662       0.029630             10.405018      15.306592      -0.769977       0.228243       5.273736      -2.053768      10.634727          -0.000008
          105              C       1.954613       3.806955      17.727084      -0.024761      35.191472 0.39918205E+03  0.91048167E+04                                 9.229979                            6.573050       0.176795       2.073888                    0.999400      26.296030      72.316951       0.661625       0.405877      -1.080668       0.046301      -0.002673      -0.001795       0.046413       0.002452      -0.001713       0.007579      -0.016878       0.021700      -0.012850      -0.000855       0.013705             11.270385      17.869904      -0.660094      -0.699394       5.161729      -2.004061      10.779523          -0.000016
          106              C      11.234436       3.757134      17.855106       0.682978      22.947229 0.23122762E+03  0.47240864E+04                                 7.592176                            5.502286      -0.284077       1.979126                    0.999004      21.744595      61.691647       0.610591       0.490996      -1.003600      -0.068393      -0.006071       0.010943       0.069528      -0.010092       0.009270       0.053453      -0.221988      -0.010202      -0.111184      -0.022523       0.133707              9.090222      13.264623      -0.420953      -0.483352       4.422341      -1.226913       9.583703          -0.000016
          107              C       7.524997       3.029869      14.283562       0.583037      23.886893 0.26546890E+03  0.55787382E+04                                 7.677839                            5.778675      -0.039643       2.036892                    0.999616      22.796698      64.252303       0.617888       0.471709      -1.020142       0.048955       0.024340       0.007852       0.055233      -0.065145      -0.086085      -0.009479       0.091560       0.048174      -0.111078      -0.013596       0.124674              9.187863       8.244220       3.332518       3.518100      10.835573       1.498843       8.483796          -0.000027
          108              C       6.621404       1.988623      13.653904      -0.004713      35.170224 0.41635872E+03  0.96119462E+04                                 9.299204                            6.769041       0.074665       2.037059                    0.999202      26.664515      74.146662       0.642902       0.412684      -1.074526      -0.016724      -0.025636      -0.023668       0.038692      -0.004053      -0.000270      -0.001277       0.005051      -0.015416      -0.005608      -0.001749       0.007356             11.335250       9.121626       4.167622       4.269701      14.961451       1.662862       9.922674          -0.000026
          109              C       5.890292       2.313077      12.527836      -0.109419      33.961698 0.43978081E+03  0.10407107E+05                                 9.241642                            7.099983      -0.075763       1.951609                    0.999449      29.522303      86.176347       0.602147       0.429843      -1.051928      -0.000697      -0.020611       0.010154       0.022987       0.002067      -0.007317      -0.015260      -0.016015      -0.026373      -0.018870      -0.002637       0.021506             10.615784       8.244490       2.553835       3.851647      13.697950       0.883975       9.904913          -0.000041
          110              C      11.812100      10.743317      14.199956      -0.116568      32.784104 0.41847891E+03  0.97558909E+04                                 8.894769                            6.829315       0.057775       1.987590                    0.999684      29.242641      84.019373       0.628638       0.417938      -1.062051      -0.007119      -0.003726      -0.025527       0.026762      -0.006046       0.015683      -0.009637       0.021900       0.023922      -0.018458      -0.007726       0.026183             10.217985       7.362217       3.111303       2.846339      14.640629       1.016334       8.651108          -0.000042
          111              C      11.198956       5.778401      14.197343       0.604681      22.909043 0.24971412E+03  0.51997817E+04                                 7.591229                            5.686262      -0.280550       1.960295                    0.999212      22.863881      65.444465       0.605790       0.485559      -1.006599      -0.043231       0.010151       0.004467       0.044631      -0.042011       0.067658      -0.041244      -0.082687       0.064635      -0.094489      -0.011107       0.105596              9.082392      12.566354       1.534139      -3.625808       6.699944       0.534448       7.980879          -0.000013
          112              C      12.519638       5.938366      13.580749      -0.004981      34.100316 0.40853116E+03  0.94270883E+04                                 9.227333                            6.794633       0.041672       2.038106                    0.999245      26.549876      74.856736       0.626348       0.423778      -1.062839       0.026742       0.005503      -0.020431       0.034100      -0.009751       0.017636      -0.005383      -0.022252      -0.008149      -0.024724       0.002068       0.022656             11.211288      16.100716       1.236411      -5.290202       7.429929       1.179532      10.103219          -0.000012
          113              C      12.957108       5.126220      12.574864      -0.100312      31.052926 0.40844589E+03  0.94530368E+04                                 8.578469                            6.749675       0.228962       2.051673                    0.999716      28.620382      81.612301       0.632713       0.418275      -1.063113       0.015610       0.013835       0.006151       0.021746       0.016224       0.015506      -0.000313      -0.011395      -0.023398      -0.024356       0.000477       0.023880              9.744281      13.105513       0.118811      -3.946827       6.916476       1.806716       9.210854          -0.000045
          114              C      13.391218       6.852914      14.051033      -0.117860      31.113751 0.42362232E+03  0.99212222E+04                                 8.649221                            6.922929       0.107947       2.009603                    0.999740      29.231770      84.604231       0.616435       0.424260      -1.056449       0.008943      -0.009477      -0.023538       0.026904      -0.016300      -0.004913       0.012088      -0.023048       0.021320      -0.023570      -0.001999       0.025568              9.697641      13.462573       0.865551      -3.162394       7.646317       1.279985       7.984033          -0.000030
          115              O       5.766857       2.281148       1.003272      -0.674041      39.095388 0.59969815E+03  0.14840052E+05                                 9.164512                            7.611097       0.342563       2.127256                    0.997676      29.574394      79.297872       0.683298       0.362237      -1.134568       0.070317       0.050659      -0.009794       0.087216      -0.045587       0.011165      -0.028953       0.074781       0.124993      -0.083573       0.019363       0.064210             10.289643      10.103975       3.318863      -4.224956       9.625509      -1.946332      11.139445           0.000057
          116              O       7.668265       3.772049      25.194145      -0.668227      44.559395 0.68549598E+03  0.17521153E+05                                10.050945                            8.192946       0.120954       2.058367                    0.997287      29.762868      80.823133       0.652592       0.367203      -1.131918       0.005829       0.074554       0.014411       0.076157      -0.062557       0.019426      -0.007684       0.054055       0.089652      -0.083252       0.018133       0.065119             11.548266       7.990585       0.967722      -0.799043      14.658674       5.561409      11.995539           0.000024
          117              O       4.481148       1.717664       3.524515      -0.700278      42.901590 0.62114090E+03  0.15522482E+05                                 9.799966                            7.751326       0.136355       2.053757                    0.996947      30.126019      81.452523       0.675681       0.362738      -1.132991       0.012334       0.046475       0.077602       0.091291      -0.052114      -0.017714      -0.022588       0.085543       0.033910      -0.081537       0.018883       0.062654             11.396745       7.209984       1.256030       2.169940       8.383958       2.504506      18.596294           0.000055
          118              O       4.492111       0.521875       5.376911      -0.751163      50.296256 0.72031249E+03  0.18674533E+05                                10.843034                            8.363028       0.115353       2.027665                    0.998203      31.490938      86.640131       0.648843       0.364114      -1.132245       0.122936       0.067937      -0.070571       0.157190      -0.058902      -0.022426      -0.026310       0.050774      -0.135995      -0.077821      -0.009133       0.086954             12.782889       9.589126       5.416819      -1.889373      17.544413      -4.840764      11.215129           0.000006
          119              O       8.157386       6.666024       6.662353      -0.697700      40.783884 0.61283013E+03  0.15302000E+05                                 9.493587                            7.760179       0.081794       2.034226                    0.997054      30.251910      82.437686       0.665677       0.368498      -1.125684      -0.002298      -0.111031       0.031238       0.115365      -0.062822      -0.012188      -0.028215       0.102595      -0.125586      -0.083072      -0.018973       0.102045             10.746348       8.386488       3.929977      -1.019250      14.605574      -3.117198       9.246983           0.000016
          120              O       7.925457       5.654121       8.600967      -0.673774      38.208415 0.57570714E+03  0.14092493E+05                                 9.006609                            7.421825       0.323077       2.124080                    0.997969      29.247057      77.829259       0.697379       0.358799      -1.138019       0.008324      -0.054405      -0.060633       0.081888      -0.060969      -0.015407      -0.018871       0.102221       0.081432      -0.097608       0.030638       0.066971             10.232748       6.764047       0.935644       1.882533       7.572056       2.341826      16.362141          -0.000039
          121              O       7.724944       9.731923       2.633589      -0.713952      50.823859 0.69136444E+03  0.17754251E+05                                10.973764                            8.221247       0.061502       2.018658                    0.997486      30.786510      84.503076       0.650596       0.366606      -1.129483      -0.067497      -0.062880       0.044730       0.102521      -0.015395      -0.044829       0.054392      -0.118064      -0.039234      -0.084105      -0.017217       0.101322             13.253343      18.405288       4.934313      -5.763880       9.332984      -2.863838      12.021759           0.000033
          122              O       7.332157       8.408643       4.329223      -0.686503      46.124936 0.64123295E+03  0.16141700E+05                                10.257134                            7.910546       0.182643       2.076783                    0.996631      29.753877      80.561420       0.664882       0.365956      -1.131258      -0.052572      -0.064562      -0.101368       0.131177      -0.027966      -0.027986       0.012435      -0.137783       0.091002      -0.094636       0.026362       0.068274             12.020701       9.244539      -0.917132       3.430765       9.024786      -4.695904      17.792778           0.000016
          123              O      11.811564       9.571726       0.783806      -0.789575      56.016375 0.89285127E+03  0.24427383E+05                                11.740823                            9.368932      -0.134246       1.928282                    0.998859      33.271136      94.072701       0.607262       0.368665      -1.128592       0.051390      -0.009157       0.081089       0.096438       0.047111       0.040169      -0.020892      -0.157093      -0.018892      -0.107842       0.012132       0.095711             13.925359      13.442002      -0.595689       5.865587       8.473612      -2.181383      19.860461           0.000028
          124              O      11.287898       9.333355       2.928823      -0.558928      32.169235 0.49494714E+03  0.11669183E+05                                 8.037878                            6.915648       0.461791       2.205372                    0.996617      27.352069      71.489976       0.716946       0.362358      -1.134937       0.047338      -0.042449       0.041007       0.075659       0.021539      -0.058205       0.042011      -0.126158      -0.031033      -0.106958       0.020374       0.086584              8.803447      11.092771      -0.721874      -3.097629       5.426920       0.407319       9.890649           0.000028
          125              O       9.975838       8.546060       7.979147      -0.773040      50.715365 0.77887462E+03  0.20599367E+05                                10.889732                            8.706755       0.094050       2.005061                    0.998755      32.403026      90.158363       0.634517       0.364986      -1.131123       0.102163      -0.024699       0.104741       0.148384      -0.018264       0.017497       0.055840      -0.149561       0.034890      -0.089705      -0.013596       0.103301             12.529963      15.604549      -2.027924       5.750213       8.730965      -3.302498      13.254375          -0.000008
          126              O      10.271625       7.185815       9.687845      -0.629003      35.134931 0.54928378E+03  0.13300935E+05                                 8.547463                            7.282580       0.351047       2.147580                    0.997759      28.556041      75.808180       0.698579       0.362080      -1.134386       0.062548       0.006161      -0.006652       0.063202       0.014749      -0.016094       0.024276      -0.156653       0.115710      -0.101430       0.026209       0.075222              9.506876      11.067042       2.291999      -2.977875       7.363950      -2.434791      10.089636          -0.000034
          127              O       6.159532       8.604420       7.166602      -0.728161      43.645537 0.65485982E+03  0.16597210E+05                                 9.895570                            7.971524       0.209752       2.065743                    0.997826      30.980266      84.593005       0.664131       0.363886      -1.131116      -0.107249      -0.069412       0.043266       0.134879      -0.020908      -0.025529       0.041592      -0.123812       0.069301      -0.080730      -0.006146       0.086876             11.427499      12.206312       0.829118      -5.305130       6.581060      -2.002072      15.495125          -0.000010
          128              O       6.395319       8.097348       9.290716      -0.683488      46.543795 0.70553065E+03  0.18211301E+05                                10.410898                            8.352318      -0.009826       2.002573                    0.997269      30.590660      84.198782       0.639958       0.370791      -1.126211      -0.083408       0.056670      -0.003327       0.100893      -0.017061       0.055823       0.045901      -0.171620       0.029739      -0.121619       0.017707       0.103912             12.071562      14.872090      -1.829360       6.110079       6.896519      -2.103533      14.446077          -0.000031
          129              O       8.653546       9.340793      10.840040      -0.663649      36.172860 0.58854698E+03  0.14499738E+05                                 8.697044                            7.517509       0.320834       2.113187                    0.997161      29.792776      79.775205       0.690445       0.360079      -1.135965       0.009458       0.065282       0.055071       0.085930      -0.046426      -0.011015       0.005467       0.147766       0.095676      -0.103241       0.028510       0.074731              9.675957      10.122910       1.218464       4.440062       7.595211       0.994531      11.309751          -0.000060
          130              O       9.355399       7.888152      12.355399      -0.632181      37.136362 0.60148490E+03  0.14863519E+05                                 8.826452                            7.611057       0.491675       2.184145                    0.996835      29.008074      77.184098       0.686298       0.361157      -1.137846       0.028294       0.051320       0.065708       0.088044      -0.046137      -0.061549      -0.030283      -0.030395      -0.074434      -0.098729       0.034669       0.064060              9.777831       7.855255       1.700557       1.134101      13.071202      -2.055511       8.407037          -0.000037
          131              O       6.443984       7.253528      12.310983      -0.661097      35.994596 0.56789365E+03  0.13851931E+05                                 8.630468                            7.343595       0.437023       2.153696                    0.997794      29.417837      78.109962       0.705149       0.356108      -1.140319      -0.045708       0.002090       0.055000       0.071544       0.041900       0.066443      -0.024907      -0.079579      -0.091954      -0.107707       0.034416       0.073292              9.644611      12.454809       4.374803      -0.264829       9.141757       0.211464       7.337265          -0.000064
          132              O       6.078661       5.566391      11.017703      -0.658918      37.090790 0.59618795E+03  0.14710634E+05                                 8.806312                            7.551864       0.474949       2.170646                    0.997938      29.276303      78.022309       0.691993       0.358721      -1.138956      -0.056361      -0.031114       0.042754       0.077282      -0.060084       0.005949      -0.007627      -0.082785       0.143035      -0.096821       0.038866       0.057955              9.818509       9.106060      -0.916934      -3.710058       8.730825       1.324093      11.618641          -0.000026
          133              O      11.136042       9.799296      25.123602      -0.674041      39.095403 0.59969843E+03  0.14840060E+05                                 9.164514                            7.611099       0.342562       2.127256                    0.997676      29.574400      79.297896       0.683298       0.362237      -1.134568      -0.070317      -0.050659       0.009794       0.087216      -0.045588       0.011165      -0.028953       0.074781       0.124993      -0.083573       0.019363       0.064210             10.289645      10.103977       3.318864      -4.224958       9.625511      -1.946333      11.139448           0.000057
          134              O       9.234634       8.308395       0.932729      -0.668227      44.559412 0.68549631E+03  0.17521164E+05                                10.050949                            8.192949       0.120953       2.058366                    0.997287      29.762874      80.823163       0.652592       0.367203      -1.131918      -0.005829      -0.074554      -0.014411       0.076157      -0.062557       0.019426      -0.007684       0.054055       0.089652      -0.083252       0.018133       0.065119             11.548270       7.990587       0.967721      -0.799043      14.658678       5.561412      11.995544           0.000024
          135              O      12.421751      10.362780      22.602359      -0.700278      42.901599 0.62114105E+03  0.15522487E+05                                 9.799968                            7.751327       0.136355       2.053757                    0.996947      30.126020      81.452531       0.675681       0.362738      -1.132991      -0.012334      -0.046475      -0.077602       0.091291      -0.052114      -0.017714      -0.022588       0.085543       0.033910      -0.081537       0.018883       0.062654             11.396748       7.209985       1.256030       2.169941       8.383959       2.504507      18.596299           0.000055
          136              O      12.410788      11.558569      20.749963      -0.751163      50.296263 0.72031261E+03  0.18674536E+05                                10.843035                            8.363029       0.115353       2.027665                    0.998203      31.490940      86.640139       0.648843       0.364114      -1.132245      -0.122936      -0.067937       0.070571       0.157190      -0.058902      -0.022426      -0.026310       0.050774      -0.135995      -0.077821      -0.009133       0.086954             12.782891       9.589127       5.416820      -1.889373      17.544415      -4.840765      11.215130           0.000006
          137              O       8.745513       5.414420      19.464521      -0.697700      40.783897 0.61283038E+03  0.15302008E+05                                 9.493590                            7.760181       0.081793       2.034226                    0.997054      30.251913      82.437702       0.665677       0.368498      -1.125684       0.002298       0.111031      -0.031238       0.115365      -0.062822      -0.012188      -0.028215       0.102595      -0.125586      -0.083072      -0.018973       0.102045             10.746351       8.386490       3.929978      -1.019250      14.605579      -3.117198       9.246985           0.000016
          138              O       8.977442       6.426323      17.525907      -0.673774      38.208418 0.57570720E+03  0.14092495E+05                                 9.006610                            7.421826       0.323077       2.124080                    0.997969      29.247057      77.829262       0.697379       0.358799      -1.138019      -0.008324       0.054405       0.060633       0.081888      -0.060969      -0.015407      -0.018871       0.102221       0.081432      -0.097608       0.030638       0.066971             10.232749       6.764048       0.935644       1.882533       7.572057       2.341827      16.362143          -0.000039
          139              O       9.177955       2.348521      23.493285      -0.713952      50.823863 0.69136451E+03  0.17754254E+05                                10.973765                            8.221248       0.061502       2.018658                    0.997486      30.786510      84.503079       0.650596       0.366606      -1.129483       0.067497       0.062880      -0.044730       0.102521      -0.015395      -0.044829       0.054392      -0.118064      -0.039234      -0.084105      -0.017217       0.101322             13.253344      18.405290       4.934314      -5.763880       9.332984      -2.863838      12.021759           0.000033
          140              O       9.570742       3.671801      21.797651      -0.686503      46.124928 0.64123283E+03  0.16141696E+05                                10.257133                            7.910545       0.182643       2.076783                    0.996631      29.753875      80.561410       0.664882       0.365956      -1.131258       0.052572       0.064562       0.101368       0.131177      -0.027966      -0.027986       0.012435      -0.137783       0.091002      -0.094636       0.026362       0.068274             12.020699       9.244538      -0.917132       3.430764       9.024785      -4.695904      17.792774           0.000016
          141              O       5.091335       2.508718      25.343068      -0.789575      56.016381 0.89285138E+03  0.24427387E+05                                11.740824                            9.368933      -0.134246       1.928282                    0.998859      33.271138      94.072709       0.607262       0.368665      -1.128592      -0.051390       0.009157      -0.081089       0.096438       0.047111       0.040169      -0.020892      -0.157093      -0.018892      -0.107842       0.012132       0.095711             13.925360      13.442004      -0.595690       5.865587       8.473613      -2.181384      19.860462           0.000028
          142              O       5.615001       2.747089      23.198051      -0.558928      32.169240 0.49494723E+03  0.11669185E+05                                 8.037879                            6.915649       0.461791       2.205372                    0.996617      27.352070      71.489981       0.716946       0.362358      -1.134937      -0.047338       0.042449      -0.041007       0.075659       0.021539      -0.058205       0.042011      -0.126158      -0.031033      -0.106958       0.020374       0.086584              8.803448      11.092773      -0.721874      -3.097629       5.426921       0.407319       9.890650           0.000028
          143              O       6.927061       3.534384      18.147727      -0.773040      50.715369 0.77887469E+03  0.20599370E+05                                10.889732                            8.706755       0.094050       2.005061                    0.998755      32.403027      90.158367       0.634517       0.364986      -1.131123      -0.102163       0.024699      -0.104741       0.148384      -0.018264       0.017497       0.055840      -0.149561       0.034889      -0.089705      -0.013596       0.103301             12.529963      15.604550      -2.027924       5.750213       8.730965      -3.302499      13.254375          -0.000008
          144              O       6.631274       4.894629      16.439029      -0.629003      35.134930 0.54928376E+03  0.13300934E+05                                 8.547462                            7.282579       0.351047       2.147580                    0.997759      28.556041      75.808179       0.698579       0.362080      -1.134386      -0.062548      -0.006161       0.006652       0.063202       0.014749      -0.016094       0.024276      -0.156653       0.115710      -0.101430       0.026209       0.075222              9.506876      11.067042       2.291999      -2.977875       7.363950      -2.434791      10.089636          -0.000034
          145              O      10.743367       3.476024      18.960272      -0.728161      43.645538 0.65485984E+03  0.16597211E+05                                 9.895570                            7.971525       0.209752       2.065743                    0.997826      30.980266      84.593006       0.664131       0.363886      -1.131116       0.107249       0.069412      -0.043266       0.134879      -0.020908      -0.025529       0.041592      -0.123812       0.069301      -0.080730      -0.006146       0.086876             11.427499      12.206312       0.829118      -5.305130       6.581060      -2.002073      15.495125          -0.000010
          146              O      10.507580       3.983096      16.836158      -0.683488      46.543801 0.70553075E+03  0.18211305E+05                                10.410899                            8.352319      -0.009826       2.002573                    0.997269      30.590661      84.198789       0.639958       0.370791      -1.126211       0.083408      -0.056670       0.003327       0.100893      -0.017061       0.055823       0.045901      -0.171620       0.029739      -0.121619       0.017707       0.103912             12.071563      14.872092      -1.829360       6.110080       6.896519      -2.103534      14.446078          -0.000031
          147              O       8.249353       2.739651      15.286834      -0.663649      36.172859 0.58854694E+03  0.14499737E+05                                 8.697044                            7.517508       0.320834       2.113187                    0.997161      29.792775      79.775202       0.690445       0.360079      -1.135965      -0.009458      -0.065282      -0.055071       0.085930      -0.046426      -0.011015       0.005467       0.147766       0.095676      -0.103241       0.028509       0.074731              9.675957      10.122909       1.218464       4.440062       7.595211       0.994531      11.309751          -0.000060
          148              O       7.547500       4.192292      13.771475      -0.632181      37.136368 0.60148502E+03  0.14863523E+05                                 8.826453                            7.611058       0.491675       2.184145                    0.996835      29.008076      77.184107       0.686298       0.361157      -1.137846      -0.028294      -0.051320      -0.065708       0.088044      -0.046137      -0.061549      -0.030283      -0.030395      -0.074434      -0.098729       0.034669       0.064060              9.777833       7.855256       1.700557       1.134101      13.071204      -2.055511       8.407038          -0.000037
          149              O      10.458915       4.826916      13.815891      -0.661097      35.994597 0.56789366E+03  0.13851931E+05                                 8.630468                            7.343596       0.437023       2.153696                    0.997794      29.417836      78.109960       0.705149       0.356108      -1.140319       0.045708      -0.002090      -0.055000       0.071544       0.041900       0.066443      -0.024907      -0.079579      -0.091954      -0.107707       0.034416       0.073292              9.644611      12.454810       4.374803      -0.264829       9.141757       0.211464       7.337265          -0.000064
          150              O      10.824238       6.514053      15.109171      -0.658918      37.090795 0.59618805E+03  0.14710637E+05                                 8.806313                            7.551865       0.474949       2.170646                    0.997938      29.276305      78.022316       0.691993       0.358721      -1.138956       0.056361       0.031114      -0.042754       0.077282      -0.060084       0.005949      -0.007627      -0.082785       0.143035      -0.096821       0.038866       0.057955              9.818509       9.106061      -0.916934      -3.710058       8.730825       1.324093      11.618642          -0.000026

******************************************************
Auxiliary information for the entire system
The total spin magnetic moment of the unit cell is   0.000007
The total net atomic charge of the unit cell is   -0.000004
Accuracy of reproducing the electrostatic potential in the unit cell:
  The inner radius (bohr) =    5.0000
  The outer radius (bohr) =   12.0000
  Valid grid points have density less than (e/(bohr^3)) =    0.0001
  The number of valid grid points were=       176542
  The rms potential error without charges in kcal/mol is=     17.32908
  The rms potential error with partial charges in kcal/mol is=      2.46651
  The RRMSE value at monopole order=      0.14233
  The rms potential error with partial charges and cloud penetration in kcal/mol is=      2.46529
  The RRMSE value at monopole order with cloud penetration is=      0.14226
  The rms potential error with partial charges and atomic dipoles in kcal/mol is=      0.63469
  The RRMSE value at dipole order=      0.03663
  The rms potential error with partial charges, atomic dipoles and cloud penetration in kcal/mol is=      0.63196
  The RRMSE value at dipole order with cloud penetration=      0.03647

******************************************************
The electron densities and ab initio electrostatic potential were computed in VASP using the PBE functional and
projector augmented wave method. See the main text of the journal article for a description of computational details.
The atomic charges, dipoles, and quadrupoles were computed with the DDEC6 method as described in
(a) T. A. Manz and N. Gabaldon Limas, RSC Adv. 6 (2016) 47771-47801 DOI: 10.1039/c6ra04656h
(b) N. Gabaldon Limas and T. A. Manz, RSC Adv. 8 (2018) 2678-2707 DOI: 10.1039/c7ra11829e.
For each atom in the material, the electron cloud parameters were fit to the spherically averaged atom-in-material
electron density using radial positions for which this density was between 10^-4 and 10^-2 electrons per cubic bohr.
The polarizabilities, dispersion coefficients, and quantum Drude oscillator (QDO) parameters were fit using the MCLF method.
The magnetic structure of the system was optimized in VASP from the default ferromagnetic initial guess using spin polarization.
The atomic spin moments (ASMs) were computed on this optimized magnetic structure using the DDEC6 partition as inputs
to the method of T. A. Manz and D. S. Sholl, J. Chem. Theory Comput. 7 (2011) 4146-4164 DOI: 10.1021/ct200539n.
The RMSE and RRMSE were computed using a uniform grid with Ewald summation.
